# Supplementary material for: Universal hidden order in amorphous cellular geometries
Source: Nat Commun. 2019 Feb 18;10:811. doi: 10.1038/s41467-019-08360-5 (PMC6379405; doi:10.1038/s41467-019-08360-5)
Supplement: Supplementary file 1 — Source Data [file 41467_2019_8360_MOESM1_ESM.zip › Configurations/2D-Initial-configuration-Hyperfluctuating-PP3.dat]

76.074932036311992 27.912137420125287
74.930662444711217 31.823784858743846
49.871988212545176 117.486027039193658
52.256358081966013 109.335138156975219
51.950926631470750 110.379245384653956
47.767225164373578 124.681089327584772
57.743881930239340 90.576220885191404
61.869326985916395 76.473524541906059
53.171190239919227 106.207814933767438
76.452592010602828 26.621119392601809
83.849357738722190 1.335522425908569
59.332517813479036 85.145522097785161
83.801559168764356 1.498920243274002
69.767390001421788 49.474259516056570
43.760993608945547 138.376258295922156
69.866219335441386 49.136414733571975
66.248397078395030 61.503819468460719
64.208935091902248 68.475652255229235
60.489241217011191 81.191301718401590
47.455702303786325 125.746019837520436
76.553538807488849 26.276036133923643
53.204479240254251 106.094017596277624
66.884344851804954 59.329853213293482
47.766482456343205 124.683628250218007
66.138908471938876 61.878102618293468
55.246465921575414 99.113554224434438
51.496654017328879 111.932161166551751
43.829801903164189 138.141039436824855
44.535442843458405 135.728829414862389
61.356068846085670 78.228080376261772
50.163280200431807 116.490255092905286
69.412983884789071 50.685785006669114
72.467360485260130 40.244500458422884
74.904383149887963 31.913619751708492
65.901375966079769 62.690099568096720
82.633350552371184 5.492402439802368
80.113489744651133 14.106462576106782
54.632720020222656 101.211624120384954
67.910214470205489 55.822952134536898
53.187213466597129 106.153040067727915
58.444522603397544 88.181104109679396
52.956710561240087 106.941006562645128
71.871782334734775 42.280464504046563
67.149719821667929 58.422677728811834
55.236772393035729 99.146691228477678
47.068497629538399 127.069666103540811
66.043469003997970 62.204359256636806
72.774333492080672 39.195123471855617
55.718223293450485 97.500867381325207
62.181970268117162 75.404763908049574
65.122395065442817 65.353019798675064
47.024327820650655 127.220659122203770
73.752980452788307 35.849651473592871
61.366265493906241 78.193223475735394
68.932296422170467 52.328999067175324
69.368676657356517 50.837247786044720
72.303890596194719 40.803316822632510
58.927585183350459 86.529770789773650
50.995052347565654 113.646869746713620
49.310498470789121 119.405460996254490
56.830514029285986 93.698538594676720
52.685306287442124 107.868793021557096
43.472960240609254 139.360890759949427
43.397426017940731 139.619101981149527
61.389164101350282 78.114945349834031
68.353477201270408 54.307673270768859
50.262574789625440 116.150819851124012
51.628154579648054 111.482630879678439
84.236856723985426 0.010870067497316
47.615609507083775 125.199382395796491
54.218951085087227 102.626079426357236
69.294285989967960 51.091549801656669
76.239744228104826 27.348732438806429
49.328071361092924 119.345388656789595
45.850253510290884 131.234192997941818
55.355666584965313 98.740255398371119
67.047549494672396 58.771943584365914
70.943860107304459 45.452535693220874
51.975281689145326 110.295988432210706
63.418762081454204 71.176832339950920
65.361465644917374 64.535764995510675
54.126267482588204 102.942915230592888
76.138142562047719 27.696054345906742
46.268726438756985 129.803657247642207
80.169843031626016 13.913820743909977
75.125835669168268 31.156591699773038
53.770083394513769 104.160518657285309
80.590319605133146 12.476435599857179
77.041477105496696 24.608035334447475
52.256225904148103 109.335590002437741
78.533480810352131 19.507670426259466
59.909298600433310 83.173816212655595
84.192791055409771 0.161507085976390
72.584948223415907 39.842530696973135
73.125349569344451 37.995186717771276
53.317356055391024 105.708151968063689
62.479114868340808 74.388985001666057
63.000268334128265 72.607439258828578
55.725075212731724 97.477444323767074
78.745477008583904 18.782968492469500
57.388429452397894 91.791323326700848
54.410847312238502 101.970088573391564
60.272595340176373 81.931898423433893
81.553919540951284 9.182401354375711
48.721608300944752 121.418562402957832
76.888662496605320 25.130426978725342
73.270534846283269 37.498875690342530
66.613895841009466 60.254374137488576
79.123347880057210 17.491229519960950
73.670296318098693 36.132304430594523
50.693485604462886 114.677765601055299
48.996925345217868 120.477400268663587
62.626263108491464 73.885963649960530
43.483816287963791 139.323779724106487
43.572159319027961 139.021782018567052
72.570259279647487 39.892744361383606
48.076943587056675 123.622327228448242
59.602449814842913 84.222768553090290
83.135346427649736 3.776346281232815
76.845570911876749 25.277734124057851
81.820885673691308 8.269786532662664
59.111027203196208 85.902680362542398
43.051924655794835 140.800186865513666
56.420402191315361 95.100492235951734
54.800616245340905 100.637676473992641
77.868831299441226 21.779752613899074
44.668949657811211 135.272440822318657
78.020743604735031 21.260445464378616
5.173241712777805 6.894039797008401
7.524008111486397 1.567926459398743
4.265177911064903 8.951432963917968
2.650249371277408 12.610364127717922
4.895400115894981 7.523543364744183
2.924175038316411 11.989732852091567
0.339004662923689 17.846933475656979
2.698070568137236 12.502016010033621
7.341360354138171 1.981750077530803
3.753518891286017 10.110694867206053
4.603996599302490 8.183774069590987
2.394183439316506 13.190530739029745
7.770509034169389 1.009431215993773
2.215175418537957 13.596107834027961
7.595128634876549 1.406789236910740
5.232832254906103 6.759025964328460
4.415625404559446 8.610565235779866
1.099809025850088 16.123184885869442
125.965753608721585 126.878310228438622
135.511200749186770 115.406194742513492
133.389674571473591 117.955933163248460
114.507945258639040 140.648780974698383
115.784230193824911 139.114888643208758
120.940286162647425 132.918126076113083
121.539401666960401 132.198084138449360
118.580609900976157 135.754083175339076
139.203434596135025 110.968714499846925
127.317055435808200 125.254259475387812
115.060978844065573 139.984122204266043
115.805954994971415 139.088778873389316
114.999562344018429 140.057935109090124
139.458040522506309 110.662718505342895
131.844875660005670 119.812536762231673
115.579166229597206 139.361343046549308
129.231143304873655 122.953829043895524
126.006365601277480 126.829501046232835
120.261112701514250 133.734384996878049
125.463117728866465 127.482398939654999
130.862585746972911 120.993093645229763
127.048097283756647 125.577504571799921
139.116517952349795 111.073174538279957
123.518303676992559 129.819757375926230
120.158662856350844 133.857513482944171
130.019943143874769 122.005816581499857
126.573200596575717 126.148255167246361
127.586660365368772 124.930237054857926
131.013869442629584 120.811274606040556
137.373347385880038 113.168189444960575
119.650180549221290 134.468628673683753
116.160590537448940 138.662563124787141
124.529500025762459 128.604459535885070
120.669250811201820 133.243867637173224
131.387401564037049 120.362348162739323
122.747688741212471 130.745914465097144
118.090920242912333 136.342612578614137
119.272027220999590 134.923109075587149
133.872611235270824 117.375519789423066
126.044580882008290 126.783572332007139
119.295801703700903 134.894535913203669
122.809611022900725 130.671493690855129
119.458432516647335 134.699079436389468
121.200113409641475 132.605854881265657
137.031011902875036 113.579622470377984
135.204869421672413 115.774356476006687
73.880734803378743 26.477799509792455
56.351985362422809 15.019326467112462
137.819185415794152 68.274107637814453
130.047221537061461 63.193606094158156
105.825739180030283 47.360120449522512
104.526136152937326 46.510575175212416
74.676576751947948 26.998038192228485
82.371913743160050 32.028449047558340
62.268575088068474 18.886977385637493
64.907656888420561 20.612134549223065
124.993652005339115 59.890108006995618
53.838409389463614 13.376211958350893
126.908323906719289 61.141721331804767
104.439297062367302 46.453808810806379
45.325086181608889 7.811086801567019
95.067292228001378 40.327366926735955
95.608678208354078 40.681268765680720
74.453904221466331 26.852478054212739
41.787701254155451 5.498712495040481
122.121854152328424 58.012825295322898
128.799072445491191 62.377696050650592
72.562176727671030 25.615863396403594
86.725155062854142 34.874145397889372
45.519554514331439 7.938209968890627
73.669279798590495 26.339572223227179
90.523654892212008 37.357209466089550
61.191352652136203 18.182801409782659
98.899544306119921 42.832494704264448
79.179733235079638 29.941733482228592
96.796960109916370 41.458043867750604
108.053177815832598 48.816188131277976
95.586829286119936 40.666986213050549
49.134217052894222 10.301100339137603
125.909125392486345 60.488549279902834
129.867545008084051 63.076152269478584
101.784634953368453 44.718466862092413
59.233223801032374 16.902780451639302
140.424780585530300 69.977374725585122
139.223306288098115 69.191975807369488
140.446518722435826 69.991584858291347
93.669068922184479 39.413353972684853
62.458702021340549 19.011262597593070
139.638933542782212 69.463669672904103
62.280873430696083 18.895016762772919
131.913206266616129 64.413392810471024
113.838778719223356 52.598212183279735
101.899467358883868 44.793532343943049
96.850220023495396 41.492859659148422
110.146989189017773 50.184904208652085
91.603011905957871 38.062780806879964
56.030078619570908 14.808897323399169
92.451513646563868 38.617442983674174
115.941702090967254 53.972884737480790
108.075099348301407 48.830518148926650
44.269198468584321 7.120857248309778
95.422300224403244 40.559434226825374
36.400012227851718 1.976801837455238
69.515535484250194 23.624286263303162
56.003758746026307 14.791692127870904
134.470691571091919 66.085210672726234
70.585275502623944 24.323571012879864
122.309996805764158 58.135813391526412
48.689963189749321 10.010693374733265
131.076634768480204 63.866529385219032
84.344318483292952 33.317802096969871
76.509122377595943 28.195965900745229
138.853994178436665 68.950557965945876
132.518583641619699 64.809125566848905
101.208288437134840 44.341711461386240
75.976948027156993 27.848085667243662
51.313496494933133 11.725686549533435
84.629372502601655 33.504140763453663
134.821804843115984 66.314732007146958
86.054420199951920 34.435688714414091
71.357834362422480 24.828589633786251
36.467532083010092 2.020939295337445
65.698422329136292 21.129054738883216
41.500562121161742 5.311010798123111
135.601968718072385 66.824721995889320
138.888304289252204 68.972986347456796
34.467041407910990 0.713226583146062
109.576329880638440 49.811866512857272
86.583620354247643 34.781624727853327
87.082426967350273 35.107692605598928
83.425928802890553 32.717454454885456
57.223454706457019 15.589002473936226
121.454528011119990 57.576596879515535
67.732313010433131 22.458600900855561
139.893785575625657 69.630265422249778
43.975931355850079 6.929149715670947
72.272653783261518 25.426603411546793
69.223459221442482 23.433357184474005
53.425196392813959 13.106096283587908
67.620703293450944 22.385642077543654
82.032562459575345 31.806616477696355
48.807087293334817 10.087256930399510
103.813942464954309 46.045017024449379
52.970523281760357 12.808878298711804
53.038939552615254 12.853601739931165
58.361457633497892 16.332910412486669
65.162018718962656 20.778409855295013
120.989151755907116 57.272382292329944
41.905909339494599 5.575984645221420
47.302886331797559 9.103966808842047
68.902871900408670 23.223790541499010
99.018445475369703 42.910219920611503
67.699639780987823 22.437242542115964
53.140754783030417 12.920157946748771
53.612896429475313 13.228795042985357
64.520096539924268 20.358787907432390
92.794844721537828 122.784011986118642
69.196582437288569 2.627194062741507
86.889417936687352 92.714963579078770
92.931487417910773 123.479764554289815
92.488707078044172 121.225230892592464
84.835013390364253 82.254417372748023
82.779754691285490 71.789522020878209
74.010662963010617 27.139363231390139
80.915009463457167 62.294676590534664
91.429284773600727 115.830900945512425
71.004493505842859 11.832653281275944
78.667988641199599 50.853373474319625
85.764489045577335 86.987089453530572
69.289910191712153 3.102397103558454
81.726505991515737 66.426626621129344
90.741956863187141 112.331188399290639
85.380729661675375 85.033076659602372
73.979879053797305 26.982618784288135
85.103192889469867 83.619924495970523
86.453614368454851 90.495954002538014
84.602712098991574 81.071593670111952
95.836673503828081 138.272290857893466
92.063463921521773 119.059992456136612
96.076396179128096 139.492902507224699
90.425555233678935 110.720145495811551
94.741140812449856 132.694095288175504
73.010508284330101 22.046810136849853
76.300871194602081 38.800566508786900
75.290810924872702 33.657576467417798
84.630965806378470 81.215454922828556
79.397595063222511 54.568358287639882
78.113209142393728 48.028566358325634
94.228444527352181 130.083566028163403
82.692696142806639 71.346240306646720
81.723314488160995 66.410376234432334
90.811804109277219 112.686834197688867
92.647153619116835 122.032003525125049
78.935442339767775 52.215184991400648
81.613255275478025 65.849980531568903
94.006652590767843 128.954253495739152
85.299016042025713 84.617010069620576
89.263992076557869 104.805738278215003
79.595170962163138 55.574368434874415
78.100379621105333 47.963241444358495
85.903119558272721 87.692963516286525
84.358208098452380 79.826636633850228
81.684165287755377 66.211037686181484
85.629825143640659 86.301412442615344
93.696768987930625 127.376398855636950
76.536279447188562 39.999210129362886
83.551479225790473 75.718962386553372
95.629827539881006 137.219079713411759
78.856400313557373 51.812721528741527
77.722234064947529 46.037812944900040
76.602607420058064 40.336936613767087
86.463705292763819 90.547334622867851
92.403991393359689 120.793878491416677
87.397206929796553 95.300506059011411
83.429764848452734 75.099221318322734
95.164168521069911 134.848053183419779
95.402454830300186 136.061351193541753
84.449668668076171 80.292332407508539
70.130629163841903 7.383140966904249
91.216719787759288 114.748569882615385
70.132897357241546 7.394690075819693
72.321528150572135 18.538684856793303
90.310598002802649 110.134810232858868
76.941159637561086 42.060765117157239
70.516701425684474 9.348930392952211
94.694796544681580 132.458121144107196
94.137454699521712 129.620267161331071
94.733317070399210 132.654258628266604
80.600462780462422 60.693078639730089
78.640408582263646 50.712942281549374
93.036167532017018 124.012771148561711
85.846957436677286 87.406999162748619
79.761912161491665 56.423375522206172
87.982888179511619 98.282657644389815
74.435396473339523 29.302006668937317
90.889833572515954 113.084141927135320
71.280847162614677 13.239781298551806
74.782996417470798 31.071904074689712
86.166410489327063 89.033579197327114
73.540205181258898 24.743902525781024
96.115703788794647 139.693047638286231
93.474433754604846 126.244319983604555
72.657610564179151 20.249937697896783
90.201890847879582 109.581298891060683
68.745991985788734 0.332893144024498
86.172396414132891 89.064058122780736
80.193340954922405 58.620109771310673
94.673764895650436 132.351032919015751
76.269192549350606 38.639266275587900
75.866829526856122 36.590528116370173
92.878188074036785 123.208376793608068
82.186891163059428 68.770799957516090
87.637915731790727 96.526138834229513
71.042722340960353 12.027305545298853
85.866253358588793 87.505249472362834
71.911957807944333 16.453248713523070
91.313885517916276 115.243314995888312
94.038105945480496 129.114406602343536
84.776579715016283 81.956886800165719
69.233657254131160 2.815970336317879
73.051125359665846 22.253622760038425
73.119349468470887 22.601003923995705
82.011592994714178 67.878222790500715
72.656248297522339 20.243001355522399
75.582563880987465 35.143114105919551
83.216436133269440 74.013001524706127
68.856068329473302 0.893376073930970
80.568115047768970 60.528371570172865
87.875243986946415 97.734558657660656
94.069192647622472 129.272692800035458
69.313618092972646 3.223112177439297
87.282743608120086 94.717685665885867
73.473805699244735 24.405811933580601
92.833483877279264 122.980753506541319
81.357551154200166 64.547995106856092
86.568280451826126 91.079806810667250
73.019634335460651 22.093277849211201
89.701905625037710 107.035491379399687
72.787426868270842 20.910931877313210
38.258578391820279 116.052579328187250
136.852363127662812 128.222048694267812
93.536250529832927 122.875523994670274
59.391245496141757 118.660992684451543
128.325361262563064 127.169557522944331
101.162580126594278 123.816844836060795
28.484562779210666 114.846168762856692
94.493479353977008 122.993675122380381
44.083649826968866 116.771570171019775
78.090641295344398 120.969066412955925
99.577959173203141 123.621254452743941
0.366592541073926 111.375556711943361
81.884352841233948 121.437325711096690
31.036698776031105 115.161179905948444
115.307229884424359 125.562724481345114
78.485177547038887 121.017764176630038
37.237394766875354 115.926534234430008
111.607342596107642 125.106045947969463
90.133776887515140 122.455555343806310
77.121144750612132 120.849401075701124
8.810131707716822 112.417746049791219
65.773660445395848 119.448776654959033
116.690599799907687 125.733474370433328
45.226395302472227 116.912619691480160
110.965766147439027 125.026855916275366
29.453235519303682 114.965732417583027
115.906099758051653 125.636643223798316
107.397492766153690 124.586422538860177
102.264372383923373 123.952839484803349
54.460978209165567 118.052447867187496
60.851542520342512 118.841237716620697
95.102659193074885 123.068866427899266
79.270203889857584 121.114660284798447
41.507579075486397 116.453604751809863
73.843050732744970 120.444784650472613
82.469884104180963 121.509598063622846
60.311239590614392 118.774547914932398
75.571437236647412 120.658120071851783
92.496660959599097 122.747207047895628
133.523016907090010 127.811106189637442
112.719298860206223 125.243295144038214
59.114292960394856 118.626808324771460
132.604055417281245 127.697678413953597
96.659484928495488 123.261026036603695
23.919914498877148 114.282752442413368
62.319862650430963 119.022473043883807
126.041708708205661 126.887685396040155
9.534668450561201 112.507175903004267
122.565141582011606 126.458571357516391
79.652784819213309 121.161882398365933
131.009871912684474 127.500907721205778
18.580980709282411 113.623765759083554
135.608387659755294 128.068504316298998
126.612977185600329 126.958197287373764
46.289397098087903 117.043826418379751
123.105345393198689 126.525248924964401
96.577352665021166 123.250888419237697
118.154127931652269 125.914118219468861
54.220831579763207 118.022806474905920
71.114057151996207 120.107943906706325
126.693978535227401 126.968195315601790
44.306859867231381 116.799121073487441
122.583108409748164 126.460789010082706
118.886737670897674 126.004544525781427
20.533849181130734 113.864809077461260
99.218660701496006 123.576906102019450
65.885892493444146 119.462629500493620
41.488437098970266 116.451242050170578
53.973870164639280 117.992323930960495
114.386881597547116 125.449125532757378
42.882788902350939 116.623347437972100
41.770927731922583 116.486109979352207
128.794199225718444 127.227426375890403
113.551239079627749 125.345981850322829
67.228959446866114 119.628404779230053
80.502465577717800 121.266758826320000
16.556345123698744 113.373864197821348
107.146654743257713 124.555461503703057
37.695205631353218 115.983042008278531
136.664532190310240 128.198864648293352
81.680018484961593 121.412104641677786
87.343829557484923 122.111191054954332
71.889307356152528 120.203633342260559
30.383413800593093 115.080544686221202
108.521051664545013 124.725103852612293
132.031433221624525 127.626999432646102
81.701448441274749 121.414749749557245
32.979579492179852 115.400990431738350
107.417411744317789 124.588881146116407
133.515637950198197 127.810195402105649
67.899221582883385 119.711135496519788
23.434730607191462 114.222866005123194
63.947680789643485 119.223395272721802
125.697400636601785 126.845187316256485
37.862400488003068 116.003678934750297
91.579862144611411 122.634046212009864
117.873567920403076 125.879488587678253
122.228703833675524 126.417044714808242
38.038544228682213 116.025420425473712
10.090147842380965 112.575738941337264
104.271366828734031 124.200563593168340
83.038513741155143 121.579784241852465
49.691886039352823 117.463796957598731
97.994308470124764 123.425783827802206
83.794437687499340 121.673088229855040
23.068016291046867 114.177602313822746
50.746081414413325 117.593916704568954
51.089315878268401 117.636282268528760
69.910049868499016 119.959332817353044
18.691460620078015 113.637402337632551
105.294833928401673 124.326890537102685
6.300423967289396 112.107971842960893
69.707168102362260 119.934291041702053
92.636806387029409 122.764505252751817
131.072015212729610 127.508578093006946
39.222101187884228 116.171507323310237
13.658112468694203 113.016134209005614
140.633478029065401 128.688753183658633
133.312598317700179 127.785134140947989
0.326646513587550 111.370626158165621
27.441567264216378 114.717431418989747
69.225425261695094 119.874829334683355
8.101146815944993 61.570477616875344
16.106475091352479 53.847145592438075
6.976117179694096 62.655876880861847
35.266664003861067 35.361894828038530
21.326636566074651 48.810869889128064
1.379207137057954 68.055629780812225
62.901938436345787 8.700102496023554
3.890145622038217 65.633141789655738
29.209645866961555 41.205548022501965
41.570337433776636 29.280275037077104
67.404928445281470 4.355735126533805
38.410355863495980 32.328942876640234
17.368837749500941 52.629251009141235
32.008037245600448 38.505732973324513
9.777666494929727 59.953015136782000
43.180438930517326 27.726891087717608
22.573097677471011 47.608316703590738
42.418264033950265 28.462217558333684
28.685635022962011 41.711100024041592
3.139064539844769 66.357765237375432
14.327386517304868 55.563563868558425
68.552710150050800 3.248385259977971
63.135976816145394 8.474308368478969
4.729246140631034 64.823599484329122
37.900294189462144 32.821037082646178
32.167062103754795 38.352309935891043
21.989370711026645 48.171481263289941
54.060666916869863 17.229930769635224
30.742376950231865 39.726809031043246
57.447273370796552 13.962621150349605
5.480621920684543 64.098691719796690
7.286224496345282 62.356693426129326
5.230938724654583 64.339579558186287
58.433889757360205 13.010759381283844
64.135910110441429 7.509598793999398
14.758912841924657 55.147238520282308
55.258025343453852 16.074750574317719
24.219242340629783 46.020159246901876
10.733872525436356 59.030492486454321
70.353002842020899 1.511509803668787
27.053836441375079 43.285416755226507
57.281038549232704 14.123000172519731
6.178746479786411 63.425159345000580
16.559420907553914 53.410155277081472
68.571321974193822 3.230429057247510
10.033311736804677 59.706375271989280
18.181562529307726 51.845155328990529
43.938812346680535 26.995232186292089
26.120462005318959 44.185912078438768
59.149959481659806 12.319913978928167
46.862094485173344 24.174925787859269
45.129613530844800 25.846378247516473
35.447210458769213 35.187708315116325
47.656869414297489 23.408147655701782
15.150956506021695 54.769005013581491
20.929898162440157 49.193632758144624
71.607562542416517 0.301143310591933
22.896057978403686 47.296733024695548
9.147422240597850 60.561058363148149
57.557553031565845 13.856226208585625
29.934329023564842 40.506392605208397
59.316578047794501 12.159164730000162
10.426234352631804 59.327293775573210
2.841076440566144 66.645256387130019
69.082093125167503 2.737650366385783
58.595601313744353 12.854744287439390
64.531811570457236 7.127643386367354
54.468645824366568 16.836323355527785
9.216090957523720 60.494808575223800
33.800803055773386 36.776119256350469
49.023561969584918 22.089598307483566
53.721224526660251 17.557415938583389
17.729085478155280 52.281693392048382
64.783627399473104 6.884698039269839
61.139705555084568 10.400258839164684
68.297507868213614 3.494597768474037
5.775344946150589 63.814350628137340
52.298535366317132 18.929989351550464
71.067876846627129 0.821818000501361
23.483507369581961 46.729977166655168
47.295848331249744 23.756451384952378
48.558078171551337 22.538684940851695
14.556740616109327 55.342289013200627
51.704710246857815 19.502896346023707
130.925111245924029 71.582527879538702
51.387497949654382 109.752098343091305
103.547063849504610 84.721070336923759
34.441426688594341 117.884404987371155
69.583357483824614 101.020026636999631
100.480520357723421 86.192684118608369
49.232578509423156 110.786229818859908
79.274789194640476 96.369173157139898
73.813692226398047 98.989917191301132
6.604007908856826 131.243396709674272
77.783907494061154 97.084637347787833
32.927517639385805 118.610919849137616
89.274538325097993 91.570360202681428
7.421434158921689 130.851119300816293
69.472962874483230 101.073004274188179
37.664988662920017 116.337439082518898
107.743295483450979 82.707326745741412
92.069655391604172 90.229002153295639
83.201026761117362 94.484997919292837
6.079192118512183 131.495252309305187
55.010842698449387 108.013279349520090
90.592168312936408 90.938038354169947
44.038612444371253 113.278779513138929
87.739288484589181 92.307116367946037
48.091455099976898 111.333847336904199
6.438932335580059 131.322615376979854
124.585735133130513 74.624752221007384
78.093453264709765 96.936088395728433
42.870481852025264 113.839357598240625
62.673644018927895 104.335952072163579
88.233848843731948 92.069780148081549
82.823777700032849 94.666037229156686
13.574168056031976 127.898463314591794
41.941964114520424 114.284947071441607
75.145875177663171 98.350611472643848
60.408368129395932 105.423042872371568
68.427958441804918 101.574494935961781
104.817385401373116 84.111451491500247
57.372636317098610 106.879870334446878
66.097397901855146 102.692915404750977
100.155633133975797 86.348595331751653
104.425401093028128 84.299562148306720
53.822274360828644 108.583665372351504
102.428895697740501 85.257671779814459
111.205170054854975 81.045996214021969
117.806189549546488 77.878210957562331
101.132235922447208 85.879930163102330
121.364608562165571 76.170549392019979
105.119640086175053 83.966401482939986
136.229710261077599 69.036886169928962
84.318658963924292 93.948653674734317
15.207805455736692 127.114491615470570
21.426894848333827 124.129992069253944
105.806119492411355 83.636964591610194
134.038938228794166 70.088223065648251
47.145788072026335 111.787666640281628
132.875479119554797 70.646559337144822
117.052876820580764 78.239720714992984
99.044427442849297 86.881855536190585
107.303990826415472 82.918146122471057
90.253965498007005 91.100339630766399
0.104768209665116 134.362338520685967
48.976783878725072 110.908983957134851
32.406728585756113 118.860843044659205
119.353594554796786 77.135621609758431
82.082130783749960 95.021948640839227
50.534201084424126 110.161589821071843
18.112716006922660 125.720444404614526
27.191119149460079 121.363779248534570
108.118692483212257 82.527176227761672
97.572901797933028 87.588030884743461
66.528845899799691 102.485866386350594
37.115871911221355 116.600956551525741
51.061026407386180 109.908769860132338
132.937595658618420 70.616750024085462
43.861037469345959 113.363996560028980
40.695631124737787 114.883053965815677
119.866007906374577 76.889717857823356
57.446708933683702 106.844323379478141
119.408888294101445 77.109086512826110
15.758444449578588 126.850243632605654
95.681450290858265 88.495725855533692
38.137242382766281 116.110807670168072
3.686583646887048 132.643449166925393
62.146547716319972 104.588902074428916
136.966984772132378 68.683073046371135
118.146919858767276 77.714696753302434
50.960525721932477 109.956999469195054
133.635961254758797 70.281609029448020
90.672902124390617 90.899294736183649
70.181556010683323 100.732955151247651
99.098137656611271 86.856080362611223
52.255789541596634 109.335410995708898
4.896843391040802 132.062653582682685
32.880131676794420 118.633660056734456
76.547395870273704 97.678031034085052
135.514548927494218 69.380087327013442
138.316351335637393 68.035521026737158
82.835635930661098 94.660346543319122
23.506438386863426 123.132032986294462
68.715769949315913 101.436376111912580
37.811615007081599 116.267074077292463
56.698002222624723 107.203622739616719
84.763207999651939 93.735317555626679
37.988846140291166 116.182022037797893
124.114902983796995 74.850701431144600
70.265231401351713 100.692799889003552
59.845828306345560 105.693001983848745
109.255043078561528 81.981849151389397
51.610115291773198 109.645265764462579
139.779166359060724 67.333525847378155
88.882650249702479 91.758424677936901
77.019032889703013 97.451695572153724
25.172275975315525 122.332608631223465
50.611363817516803 110.124559939788256
59.906645891940038 105.663816029901071
67.104015150495286 102.209846496727835
11.795741682064225 128.751918277372084
26.560945194036719 121.666195529322778
92.077821725150685 90.225083184259290
18.210642693765347 125.673450040328277
95.277631737013877 88.689515687874263
27.701074241319883 121.119055199052653
84.731670251061615 93.750452310960569
71.864569706340973 99.925288096815919
16.598272740685019 126.447215633572441
40.002091169462275 115.215879167567365
96.562772432454253 88.072785234227482
140.386834930203293 67.041909750496870
28.724214863393591 120.628056834255162
132.245485604467206 84.199736065738179
135.396036614230098 114.305711491736702
133.319079445051443 94.458763671377497
125.722824553465117 21.870615634082359
125.138674631181658 16.288606915331943
123.586097695750837 1.452521760637115
138.192186569472170 141.025108060484939
123.663411944160430 2.191319785327325
123.578189285769199 1.376950726926374
129.799622867263878 60.827607433816759
129.797133340005871 60.803818056587289
126.749746040719600 31.683652453327632
124.797757652563789 13.030878934172392
129.058898696294591 53.749409486999966
125.513454717844226 19.869923340380392
135.303760096361401 113.423937297082361
126.104888490068689 25.521534933882442
136.714583995883999 126.905461486920686
138.145756561211101 140.581433070489453
129.690636322655735 59.786155883414956
124.204017896051695 7.357231859866869
125.553141091238984 20.249157632562159
126.197366886097285 26.405238232018398
126.784297532462489 32.013818941068791
134.627326624023738 106.960087185652824
136.048715212389084 120.542565228229179
136.347840259564009 123.400938665650798
137.521213991892836 134.613441063338740
133.091608599662720 92.285102092757796
129.057140886325357 53.732612239923881
130.026871600143352 62.999146553944549
132.039935448791113 82.235543797014998
137.842936467120325 137.687750574016889
126.831474540499471 32.464632097317441
131.075055044253162 73.015357976175665
132.798634602944389 89.485506746316318
130.628345089020740 68.746695480916415
133.164939310199060 92.985834301992412
136.778911208153346 127.520158238632590
137.063285810646221 130.237579657266508
130.806461103964125 70.448733109333034
134.200545110034312 102.881856510249804
126.516882085100846 29.458455494530803
128.585496875968659 49.225685374871688
125.386116657651257 18.653108726338719
127.082174140280728 34.860262565427419
133.629906463669727 97.428958584985068
136.222756256244253 122.205663325413326
133.660901091351690 97.725136458772582
126.490100398253006 29.202535560649515
136.231157638654508 122.285945095682749
135.859673962999466 118.736128452253269
132.309483467236817 84.811285625763560
124.320365710309460 8.469026090799419
135.284481076897521 113.239711209512691
131.323361378856333 75.388118926408694
136.139553597854302 121.410596944611086
126.307697282335184 27.459531334268029
130.219452423806018 64.839406726447734
136.849290713482873 128.192689377274547
130.526143473981563 67.770079231462830
132.600634893091552 87.593464884206114
137.983165325512942 139.027746832354069
127.795637402048641 41.677961234510036
136.410229697501990 123.997118470257305
126.578729250092891 30.049453457632545
133.069787810131260 92.076587407112285
125.293538184307238 17.768449111295180
133.593703884028372 97.083014662901888
125.247866528893240 17.332020775014254
128.063024602191518 44.233054756812258
130.581062943232752 68.294877651345999
125.811242684004384 22.715519924468307
136.628472990934455 126.082603583371323
124.863081538082426 13.655099677166300
134.327078980800280 104.090986466258258
128.946805491390080 52.678271371216802
125.799470627659360 22.603028732312122
136.507508074598860 124.926689336205527
125.785281749948922 22.467442924512543
124.181450080728766 7.141578759369454
124.647659943499107 11.596578100255687
137.244011570025037 131.964555431930620
129.227519706866502 55.360714933207490
134.875055400605277 109.327329117925785
131.027777093016823 72.563580228822161
127.125789612403238 35.277042464513045
132.015815605443379 82.005059856632613
126.844164908269192 32.585898472322484
129.778134087156644 60.622265357513854
124.465572497444654 9.856590345951448
125.212066814390141 16.989926543958472
123.703106790012953 2.570635038459798
128.470876368519754 48.130396909495445
137.520953023594927 134.610947307440284
135.249361256091021 112.904113893713344
129.015606898304867 53.335722547037406
127.448781247080049 38.363479784921722
127.619153296763770 39.991517777374682
135.470733688366778 115.019500372279978
124.639612409425126 11.519677627189164
131.549231425150253 77.546483619480455
137.477175420264444 134.192618118040627
136.298871079537207 122.932999906383230
125.391772308581579 18.707152887946872
126.645834652404787 30.690697984920916
131.868351545569709 80.595925597571906
125.994262454832239 24.464416770112372
77.537990832099950 138.859960217925874
101.718609733347265 114.700234849759269
76.871801100678866 139.525574320689657
93.922289443190792 122.489818642535099
124.259918290569502 92.178403361256585
77.213850381145178 139.183820591713811
96.109082879325371 120.304914729625111
83.769579966256302 132.633755557767131
104.703973659501884 111.717450460555398
83.745042852096063 132.658271470360575
109.912854317145133 106.513070594259915
89.889685784467900 126.518937885152326
80.890463279887413 135.510384511296166
105.546466410286726 110.875685675015418
102.839972781080135 113.579840728257281
96.563682599552592 119.850707811349395
77.388463324769290 139.009358524348443
76.922703534075666 139.474715870107360
115.554427802546584 100.876371773263287
97.635898178164197 118.779418692550607
86.652069728105346 129.753756443301427
94.783655652353190 121.629196706439430
76.784890443628100 139.612409881619215
89.657699193381191 126.750724025641176
120.388569718257685 96.046406851716185
101.820376617026781 114.598555898889018
82.536537093594362 133.865733006001562
92.185730615289529 124.224876977439664
109.091406620366229 107.333808510007287
114.373108420461833 102.056670423178645
127.187580751723132 89.253270579460263
99.716299308730896 116.700815155751897
136.641361294198049 79.807658681357466
112.248168899563751 104.179773866416497
127.927310587160392 88.514179915826276
137.660526444017506 78.789374152536965
76.428230614455117 139.968761534894384
89.047012312659675 127.360883235561687
116.641116920964805 99.790621620681179
134.604016982819331 81.843242602692371
119.407738294608450 97.026390777049500
96.825765048262127 119.588851817898671
112.584590377504327 103.843643077200966
120.868362211065133 95.567028928955992
95.519240108613687 120.894247840121196
121.914581862026310 94.521713275736772
119.453620535184385 96.980548181534573
75.547607702762463 140.848623534551962
131.691781418426331 84.752961817510055
98.939702254778666 117.476741182370063
102.041177579038262 114.377945722408015
126.349131059018106 90.090995800369825
116.917584265149387 99.514393161184543
80.035406282956473 136.364702686705414
103.459988694934779 112.960360546058638
86.357306399895180 130.048265077974833
86.531228106621526 129.874493650236275
88.834128980356056 127.573582623650978
130.372806225401717 86.070797335328649
92.557920910087915 123.853008277810858
135.760666296139618 80.687592705093792
110.894277186832412 105.532495733934084
122.970482398101595 93.466725102280122
110.804616738664862 105.622078709992763
105.168805575682669 111.253020187569007
91.127956661779308 125.281736949584086
99.088444630515028 117.328127329140116
135.105315513814645 81.342377224276120
81.758450272461587 134.643147512550371
93.103398912381266 123.308001601860852
104.005102901484051 112.415717351510906
97.142423401747521 119.272467076590488
90.035851732648979 126.372898233286733
134.439585967212366 82.007531539848898
96.875895383482231 119.538764798353057
86.185287239387833 130.220135603410625
101.607001037254179 114.811747109115387
87.892982283442208 128.513916112279048
112.245634573146901 104.182306003020429
93.117920038493779 123.293493022889066
0.266267114077470 52.849548447658954
79.205175735532663 140.715687683831675
9.689996689750085 63.339011115439440
50.741126068185018 109.032628024494841
77.245131254222684 138.533981041170250
8.651564869930331 62.183142653853494
19.050276617449956 73.757848590895648
73.901250607435074 134.811939685002756
14.991072759428862 69.239587854770505
38.023653561344155 94.876931809123505
46.602533652217865 104.426000648799146
53.692724574649489 112.318023906796142
77.678963114937176 139.016875108802026
78.225676739272302 139.625416780799299
60.970209698660831 120.418522537477216
60.692271666747622 120.109152389883405
10.060040663104505 63.750903499741149
9.426766252220736 63.046011849563271
76.970810785867656 138.228637568746507
44.406367260724181 101.981468981074244
29.037194043731510 84.874190233340286
73.051629698764543 133.866234830921201
22.978651779231384 78.130485164733372
60.029546925054248 119.371479860001713
47.223717047732706 105.117433906170902
58.765001797450267 117.963926852329735
45.909597845489024 103.654700473270509
60.553369169720284 119.954541357666287
26.188212312350014 81.703016095485012
43.846521568370157 101.358310130588464
11.440054928354234 65.286984092897228
8.881743901028374 62.439352717419176
76.765725267354114 138.000358852461630
67.141555049836057 127.287787635899022
2.918091037236009 55.801268127233214
26.525890856024901 82.078882831594683
48.077699667784323 106.067993739200205
2.885442316222261 55.764927150184292
22.599176835465375 77.708095258059132
19.661635752073622 74.438346558048295
26.239937463930140 81.760590863747211
33.203329437737189 89.511475432732524
60.380500006679881 119.762122356509479
35.983417519342382 92.605964712265759
51.158025415855427 109.496674674867734
78.510390380736823 139.942328794155429
19.403121981801160 74.150597369088075
65.652313589479220 125.630127303407050
56.930981795710942 115.922496844631922
50.748121594737256 109.040414677753731
46.558397003238220 104.376872569726487
6.714590898832607 60.027115574007887
71.208712587028629 131.814901535739267
35.035305468998878 91.550630316569112
63.751458215469164 123.514303486263486
69.962956811002982 130.428262774422763
51.833610351910416 110.248661763287330
29.111515938762832 84.956917219197592
46.244771001586230 104.027778486586996
22.834297540015513 77.969805850770499
63.575747580970109 123.318721670581070
48.552686816588462 106.596697361799770
50.287882219814406 108.528126660283604
33.757066942335960 90.127835318231902
10.251911278422003 63.964472834499283
64.881572333139175 124.772222630954658
23.145728402634862 78.316456545785499
63.016679773077151 122.696428675800149
74.850948975309265 135.869039795471195
7.637359796691959 61.054240750654714
14.094095229337745 68.241170801291204
41.244602366719704 98.462138916088634
44.085516685778792 101.624333294953374
28.356469328321435 84.116482106001556
42.994260304527728 100.409666322583973
43.880559115965745 101.396196997135263
28.371863857198605 84.133617607890528
26.362773322511089 81.897318275384308
51.541773467993863 109.923820937333801
10.054751295783786 63.745015955897564
13.302316504101670 67.359849524739843
50.588607775303075 108.862861380992172
54.414423359754139 113.121339876651675
71.907226205067886 132.592410319339564
8.756867357247254 62.300353838731596
19.208602682937823 73.934079810174140
65.334894329412762 125.276810980844374
65.805224011885144 125.800330422507798
12.359919243625237 66.310876206627555
47.758579646549713 105.712784315754647
45.667722121234007 103.385470933156697
2.713790505571615 55.573863172253013
20.108822382159865 74.936105690900462
18.394692080940036 73.028123754664421
63.632420094381580 123.381803299669158
123.400150071720589 136.130110126344562
123.860475468022884 135.292629301985784
121.413382483137497 139.744683146346262
136.186025794183053 112.868465589216441
129.196592824437573 125.584505443465105
121.194541293570424 140.142826071578071
138.008931749734529 109.552009893643117
132.323498071053933 119.895653156227141
130.027173724253629 124.073410069926794
127.321885678759131 128.995204263051875
128.148481168096851 127.491359640568362
131.333986584865670 121.695894684985234
124.155653702393025 134.755604595031031
138.690306315039919 108.312369115113697
124.140463666273277 134.783240185145758
121.571644512113849 139.456753313327027
131.143735078257720 122.042023727330943
127.062161728955772 129.467726155900493
129.954299004715068 124.205992761831922
132.068451780367752 120.359664873784510
135.995347279652407 113.215371497122845
127.907668995989127 127.929474891285452
121.206520790487787 140.121031490974104
127.592940010124494 128.502068740438204
124.316828289519691 134.462375876440262
140.666881770937778 104.716338881914083
131.873591179993667 120.714179348865031
127.177627245351673 129.257657025165940
122.327968745106986 138.080754840903751
122.511404011605492 137.747026744566568
133.883489992770080 117.057523148440396
128.806989179294845 126.293320521947223
122.089600883124376 138.514423100698735
123.143688643472515 136.596696436964692
125.151067645442737 132.944624587627686
122.884815790886265 137.067669908620957
125.075573169928063 133.081973463219697
136.008273894132458 113.191853803252599
136.303817213504516 112.654164888563855
100.869736513231928 128.618281625720755
103.412298681634041 86.930667560332552
105.980678387693516 44.819751536253570
107.492404754339873 20.033625899518416
101.086545366510066 125.063503727369920
105.295878405928875 56.047668676911115
102.107327062641133 108.326861484294838
104.827662677772423 63.724490434625181
105.303000404116858 55.930897053575784
108.541157278027498 2.838376555795566
107.632074544070051 17.743612949894246
102.222187028192792 106.443628116400177
101.870260552947798 112.213782042911717
104.516084435845983 68.833098460821304
108.551728862342060 2.665045837498117
100.458403212103406 135.362464372868459
107.904135183258717 13.282931881864542
101.353151986876099 120.692246247329393
100.199976869722164 139.599598771941629
101.225132509966372 122.791241745881649
100.493617558323933 134.785093210404710
107.054287604482155 27.216954152284298
106.376302283923437 38.333138738328216
107.469366148587184 20.411364747818322
100.501393432866038 134.657600690866644
107.579271837079531 18.609361248199164
103.639317414509108 83.208489420768387
101.725812791370771 114.582134176860322
104.791532354765081 64.316879867735622
103.770080948467736 81.064502616733250
103.428582119220039 86.663685824279511
103.996970204400867 77.344447369129583
101.879774369049741 112.057794394359689
104.107859208487355 75.526321518008842
102.756279294003050 97.686700742467309
106.116102287983878 42.599353797038553
103.262490559563545 89.386907668970807
103.718871051938990 81.904135342080195
103.611433603291118 83.665669809580251
104.603586223233521 67.398427250820873
100.944005028612594 127.400581919150980
103.795967247458464 80.640073253582315
104.236814716183943 73.411978945280495
108.233598916474804 7.881074995318730
104.366890794054640 71.279263607656802
105.639150350297683 50.419413637894408
106.929868283461644 29.256921827977539
106.451601914902625 37.098532955808203
103.044171239333934 92.966451043703699
101.329414476972033 121.081444263429589
108.502618415082310 3.470256186879369
102.852413281170598 96.110496783558091
105.573429213587872 51.496971314613525
100.591024658702096 133.188015405087896
100.550229399181291 133.856890705655161
103.706281427733487 82.110553655712579
101.737632522600293 114.388338957228328
102.866192689138458 95.884570885441534
108.416049464449500 4.889632691759083
102.087922710109893 108.645013453030842
100.532628127789025 134.145479522864377
100.822251711178993 129.396838046702300
100.329614624143446 137.474070145039121
104.803305483915125 64.123848731487371
104.541539179405021 68.415744840599274
100.988602953437024 126.669358470103120
102.641981268381286 99.560720595264101
106.180679601236250 41.540550143896439
102.844699208994555 96.236975997220654
102.072742339740643 108.893909401058295
107.738157576085698 16.004285372180046
106.343682106360745 38.867976151500429
103.785817794350265 80.806482747677350
102.566670944527104 100.795501697173336
107.284986704308366 23.434433056711139
100.279596077897949 138.294169601369958
100.830478535994899 129.261951788198331
107.749582922075504 15.816956456448661
101.433641586163716 119.372546224619811
107.632155979215071 17.742277746791320
105.231796240114562 57.098353938471377
100.707382003605801 131.280231143880201
106.969157518008643 28.612739173537605
108.473971945627966 3.939941049570306
107.470191117889399 20.397838627468325
100.981074807009932 126.792789262388197
104.915057150589092 62.291578744399523
101.977972877715573 110.447740731982137
103.737882261183529 81.592429314297505
106.981561485451039 28.409364871015228
101.265892829720627 122.122939314493962
100.566723714947130 133.586451430476302
103.714475826071023 81.976199058747511
107.341490999460078 22.507993861400738
105.990459278714169 44.659384952044896
100.628133498482882 132.579582301495975
108.407442459308896 5.030752351691217
107.580387449562139 18.591069769155247
106.094842021872623 42.947935153116099
101.697557995903921 115.045397189091361
103.951442874898348 78.090909251287400
100.779542697865281 130.097091077389990
102.583538345368765 100.518945353610889
106.917164219408519 29.465216486763047
106.701673764527925 32.998378046971041
107.140280490463780 25.807022750125693
100.686923641064155 131.615664563225891
106.668814170697843 33.537140907111606
103.469377431663560 85.994809655996647
107.502764517394922 19.863768182993216
102.682505784444189 98.896284379382720
107.298322225944531 23.215785077818904
1.532465882062980 40.991160501038358
1.365304281832016 42.556686511200539
2.608297107912937 30.915630210076102
2.074763756991822 35.912353961236313
0.709098969869762 48.702275465027867
3.262460700309159 24.789162663806938
0.885498075471458 47.050237032713099
0.554188366218734 50.153066669051618
0.997981760764095 45.996788544536308
5.062304490767147 7.933005123452168
4.358942263816100 14.520234842096066
5.090091535679337 7.672769869090671
4.341861255335204 14.680204374690215
3.178829380226426 25.572398805796485
0.789968513111788 47.944904315191998
0.723297407567156 48.569302201501991
1.014167005006996 45.845208152819040
3.869970124823468 19.099627482391167
4.639170051643122 11.895805008885219
1.270326561160037 43.446185606043329
0.104030421530004 54.368950999649428
3.767154847343996 20.062527998501047
2.208915075581884 34.655980617955798
0.418325626872691 51.425468057673527
0.639030694358369 49.358489019150056
5.809549896407145 0.934794308963180
4.879451572527858 9.645485735878394
2.979424234138845 27.439896737911159
5.032062300509661 8.216233660310824
4.446784595772697 13.697561122286304
2.974907700504338 27.482195632339323
2.804934550334976 29.074052776872872
2.383018481802779 33.025442201716288
5.799245036119768 1.031302877849089
4.246997166405446 15.568639269095884
3.075358509865338 26.541439175238924
0.320523641978660 52.341417360536894
2.308403530259407 33.724236944209494
5.615557297065422 2.751601874987998
0.468102398263780 50.959291434531636
3.057338356200799 26.710204126220386
3.693143253034702 20.755672092507492
5.188871866401326 6.747658020292586
3.290398549231053 24.527515077909388
3.067392253513874 26.616045912100912
4.800555208985721 10.384377377629702
4.165919570513430 16.327958903718859
40.477784384996127 120.963186187734678
77.189597273552920 139.687662939655269
31.787350972937336 116.530721387312610
44.741714198538361 123.137959057379021
73.241265176937191 137.673857389480787
9.824884444156709 105.328994706547931
47.765337936536859 124.680126766736549
29.120238015534419 115.170388278260319
7.674897370317809 104.232416253633289
75.777991395960811 138.967688104359468
76.727915140827463 139.452186789587785
59.374303813318100 130.601158570136960
76.801383049011989 139.489658328871059
40.592576522564549 121.021734718632032
1.826061373842209 101.249278537872570
72.839198413813975 137.468787436066208
55.631178204707510 128.692016446028049
67.647332659321506 134.820730530944303
25.696446466438530 113.424119156136626
49.713786235351883 125.673912472286759
18.308909892613126 109.656183280824038
76.533777708116503 139.353169019571681
52.784069951573294 127.239878616228054
17.377574364684726 109.181165321512935
45.253910310828147 123.399199335163928
2.957488770532792 101.826351265120621
65.974798633152247 133.967672018555618
36.622146693821115 118.996658450970727
40.425261381319729 120.936397378250774
77.996878782654576 140.099408442262728
15.547070703791073 108.247536046740933
65.348644568912050 133.648308677535766
32.251600177232739 116.767506845424293
58.324402454013565 130.065667346813683
41.433885825469773 121.450835742088515
47.008304338390431 124.294009686331236
68.277258560910454 135.142017658211472
19.283436862648735 110.153230584097869
21.582523537982944 111.325855731584525
59.707378419748878 130.771039794572800
0.967752319085476 100.811506968526700
15.555847399794786 108.252012508875310
52.922507792120655 127.310487390978139
29.631997992366713 115.431406109710039
32.926944328777203 117.111959076740860
60.932297482958383 131.395796969917882
23.418952140504928 112.262506960954994
60.714461266072234 131.284691882539221
71.031642010593572 136.546862170413220
37.225943034392166 119.304618468533391
37.029651224179148 119.204501880772298
18.547207711289094 109.777724594498082
47.904045998302081 124.750873364996636
22.445782883307206 111.766152144934367
50.902749905827292 126.280330975079721
46.410622850583707 123.989168485558537
72.664011972827950 137.379435421458481
0.946691586704395 100.800765161930428
11.270701633523833 106.066418664117464
60.505371355340159 131.178047757269582
44.934437270871307 123.236255447655665
36.829763770550954 119.102551372639581
20.726788069536855 110.889396793058310
4.955438721453418 102.845384771340477
27.343172607136950 114.264014626074015
55.373316799259555 128.560496929239690
33.725508373152664 69.389198979595321
62.789510988896012 95.027057372482574
2.930608585804348 42.224486313917026
78.665278996577300 109.031346370130436
17.477250834119406 55.056330536648986
79.992611811764306 110.202209558037097
6.163066302549395 45.075893062621844
36.380023588816691 71.730792671996596
69.359993123466097 100.822993079144524
112.894103440558837 139.225183249791485
90.322471535280215 119.314357128049863
79.646829062576785 109.897188626282457
17.072510522215051 54.699302121131439
6.617321775813974 45.476599656676548
28.058576268366224 64.390300350749129
3.919155696502603 43.096500783976687
62.422465234084001 94.703279976437216
105.159706771532726 132.402538441484893
89.529353598824798 118.614734105972062
113.714982690961364 139.949295006101323
104.813569144267177 132.097204465651942
113.024116368520311 139.339869897752180
63.737903817354372 95.863651057059059
22.164970213388489 59.191448717728193
15.691373858385937 53.480977629607501
95.229948915392711 123.643327635005036
80.657565001763956 110.788776244962563
48.350553986713528 82.290204164162901
42.259569969539889 76.917242023667868
74.721218640005802 105.552222649572855
68.952302783567291 100.463362393011451
80.847692530157772 110.956491019627137
61.415677991122209 93.815175570857591
92.765531545056533 121.469422533323495
32.686775177087263 68.472914497350928
96.116814727921366 124.425647276787146
63.133170044079939 95.330204957098701
79.634717807538706 109.886505079156080
40.015856899310322 74.938023994776813
62.935449189822748 95.155791978618552
34.225618086746870 69.830354390553424
26.905451868370388 63.373109412964723
81.329665714470380 111.381647885043975
99.483784415724813 127.395709357028295
45.688263334147351 79.941751624655254
51.499287734819141 85.067756554937489
96.476160947885674 124.742632780238566
17.423182927829867 55.008636303222907
35.047988739388245 70.555781738521830
26.583577466196228 63.089178446802272
9.093818517804031 47.661160180600916
52.013014634390423 85.520923920697740
91.984384559042269 120.780359293265306
61.564726186280367 93.946653556587961
63.853160565869544 95.965321024417790
104.644516551604383 131.948080255578702
104.763179860632320 132.052755208767763
41.487033043279929 76.235773865940658
99.389489508128733 127.312530191375160
66.681312614199513 98.460082764129510
85.373341732252300 114.948644299861598
37.734409404711641 72.925519778800549
3.181379426084538 42.445695600785392
110.454325214859935 137.073012762900731
52.174889093860536 85.663716175577036
113.248711866233819 139.537989463119260
111.861249647223829 138.314085090182317
13.689963715901193 51.715499195769283
18.528922908275241 55.984028626600164
85.764901139212427 115.294045611606933
45.217115090986276 79.526143626681900
111.388669084009720 137.897213617966372
110.353528651879344 136.984098374805200
101.718381786096685 129.366886269725086
13.005125675979670 51.111391739487267
97.241228536638118 125.417512106419125
42.697362835578225 77.303426667720558
69.382594060961196 100.842929756232905
32.798804831651722 68.571737789431552
85.534483294427190 115.090790053385945
66.437991081192621 98.245444639792439
111.913953596132444 138.360576153258876
108.650582087835303 135.481899815410458
102.267882858563638 129.851610650909123
34.377367862346716 69.964215487024475
15.790561105336613 53.568472412254003
75.782969655852199 106.488811547965952
22.997708134549374 59.926021212211296
68.971954557473822 100.480697561991647
103.354788617805596 130.810388982657685
19.780712619796528 57.088253938783140
25.689147483758532 62.300186320175179
44.942395409684885 79.283808653758086
96.606578950005783 124.857676751106752
45.031882320083398 79.362746602090468
112.807343569540123 139.148650869968520
48.658367048146289 82.561731378938859
62.882771283930801 95.109323888536551
65.398677363552963 97.328648069446771
47.930097160361612 81.919311939962014
56.547511036491827 89.520881468773368
99.018475300217304 126.985252154349709
80.780000913615396 110.896779076222671
4.964748541840000 44.018836281251090
8.809226073374587 47.410116272904077
24.725967268870544 61.450548426778042
50.137776876806043 83.866744325492846
65.790607199656151 97.674376143133316
66.483645470833011 98.285717164953169
16.229754974625308 53.955892905457119
26.581425037062196 63.087279751909179
110.120930660599313 136.778919671728801
78.644818153268758 109.013297507065033
102.832022464655395 130.349247935285291
43.710979918722707 78.197555793217987
86.157042502714603 115.639960277263341
59.121366916867657 91.791324169223429
65.500464156705448 97.418435956669711
10.549949903945008 48.945638811190470
26.554875481553843 63.063859930712617
13.788579030803525 51.802489467283586
81.928333517902630 111.909743088299379
75.745522000964499 79.966422375184862
80.012652960365372 81.040539052432820
46.113081537747213 72.507382849112290
7.807103777565886 62.865051750777006
74.864232483297172 79.744585319463653
1.503204567175786 61.278242407920331
81.496421647519057 81.414031384215832
40.918822150112661 71.199890604957361
57.906765291071416 75.476073645378008
108.238919289282848 88.145618247046940
92.433795018728247 84.167172840402372
85.956418756355362 82.536696078751334
15.621988446673939 64.832204395896895
13.981096914997657 64.419161305235363
83.903028802157834 82.019819419543609
29.330976020689597 68.283012988727805
79.682606512837268 80.957460188219528
83.304845291140907 81.869245441066909
119.002096594866941 90.854911295256528
59.180883083172830 75.796792925450603
66.041691223938543 77.523786662814061
10.567290334049126 63.559842335092831
9.299281209161618 63.240660720817864
86.131249353556186 82.580704210194526
84.502615111042886 82.170746508482409
50.108613124009835 73.513132883997159
48.562879355362604 73.124042782173234
76.222848450559894 80.086574370724733
78.319117500671581 80.614244500408276
110.981253805848226 88.835915139001060
50.801238177629266 73.687479565233502
100.203132148581261 86.122860317945509
105.041450106132061 87.340755446423898
33.084580354775028 69.227865409099138
103.663337504057168 86.993858727504801
112.519843227164159 89.223206874969904
88.354358277381905 83.140302308574718
116.769338531029078 90.292884327852448
45.367631463017709 72.319739121994274
101.474139759504169 86.442796707240916
94.868206832922226 84.779959828613841
40.251181405774233 71.031832941687327
5.399173786478537 62.258930732772072
132.744322229448528 94.314086529634849
86.262115273229227 82.613645609964451
4.613782953480593 62.061233169723941
108.950407006039114 88.324713013412449
66.449123826900134 77.626345069823216
136.595165053568252 95.283415696750083
53.252935896659388 74.304617739017317
136.682289246967031 95.305346485847437
118.622171472259652 90.759277035567592
99.114502082763138 85.848831768042984
108.649218990603757 88.248898356340931
36.056984938460715 69.976075240304638
24.203080054735967 66.992225659107930
14.871403874775009 64.643268219802863
121.465809063578007 91.475073806265527
78.267704202617367 80.601302811625388
72.592649209725380 79.172785320561445
97.474490631577879 85.436010210102552
67.460695954691843 77.880976695390402
36.732910462321207 70.146218337543459
125.534391052103175 92.499211993774807
55.420411148473626 74.850211801549392
5.395914233100765 62.258110242218400
118.076443595394480 90.621907121365979
4.938828693105382 62.143053262221969
27.608142582879402 67.849343587605830
109.422357752977888 88.443511844043556
50.273520597370201 73.554643179562134
94.467990354675649 84.679217855169838
16.134810411375238 64.961291276516576
138.857112791126355 95.852790251009282
75.468635237926620 79.896724797885781
49.636524233042607 73.394299279930181
127.112854023483862 92.896540648111781
32.309888800384336 69.032861054601653
137.672643578958116 95.554637195342252
95.133226039932808 84.846670120083573
98.829664115959318 85.777132724032313
34.389912352886192 69.556441888672069
10.479287101021811 63.537690275278933
48.307142488671310 73.059669029383883
134.645180574254510 94.792568129723534
89.528226494716947 83.435786895555381
23.052250736057104 66.702540393851280
74.551684187745039 79.665911067397786
4.580063943710601 62.052745464265911
19.058903483262586 65.697340196557320
46.242675134730092 72.540003981462874
58.309847418003763 75.577536956196909
68.772430592632887 78.211164839167012
51.424828208544611 73.844448839986157
94.433918654855475 84.670641371029262
19.974485071068809 65.927809207750244
83.648446794700646 81.955736366424603
59.871954073970635 75.970748420006700
86.250585294664603 82.610743298696661
71.853889417425208 78.986825662669617
9.968048648969527 63.409001994411895
17.348517559332151 65.266804067504054
49.950320103532384 73.473287569943182
78.349250363114663 80.621829505506838
63.083656913484482 76.779194098170478
8.169465661178705 62.956265014698523
23.967457287907109 66.932915001479145
89.437619794901437 83.412979494454206
97.860710471868657 85.533228967972263
47.169988445331214 72.773426086719880
69.961319655826074 78.510430454008329
101.749781396651613 86.512180863063875
24.395645480556663 67.040697978636743
16.673561404046715 65.096904978467165
116.508232315144312 90.227159009439845
131.727751505872305 14.890225378825773
139.046890692868431 6.382137226763598
80.320344582308209 74.648448115141946
140.521707874744351 4.667745100723692
140.681369382208175 4.482147567286042
65.893899194318195 91.418380472761811
130.982350660829809 15.756711988277162
75.039729256184160 80.786866793067503
141.030899969690978 4.075837894226504
36.653447670769708 125.408762785815497
97.611332192134896 54.548646340365529
78.201427441239716 77.111570261412439
88.027224405336966 65.689633255031438
139.732148925050211 5.585563026250046
65.380240848272308 92.015479445270131
41.383276891259051 119.910602015267457
104.452293445087662 46.596413174971758
93.957890570731692 58.795566993075333
90.505997896237631 62.808198317020207
122.742329855986696 25.335273290539316
135.964641449598275 9.965078826639379
53.238233231231511 106.129881222508558
79.280629581828094 75.857058397184773
44.878337587572418 115.847790290922305
77.517180620939783 77.906968752429421
63.792252228907536 93.861427009982592
126.544369121246007 20.915616224323035
123.873093046365810 24.020824602373143
48.673508272975610 111.436117562946123
26.095174772171795 137.682161919200155
29.292194043355149 133.965806609084382
69.454227511670410 87.279698805369179
45.716239123839699 114.873776824150667
64.023129049746700 93.593045675268044
133.358397722075694 12.994690754079961
127.867655254543862 19.377370429994794
83.543424996056160 70.901798190780127
86.474462892064693 67.494631287794888
28.665686325312503 134.694086637222739
40.642703477504391 120.771477007027841
117.125544991536970 31.864470172436523
120.331554292007610 28.137664458289414
76.265581256614851 79.361882704832595
134.954613970399947 11.139179032889363
56.375807163426266 102.482627779623670
82.123538250248515 72.552336770609230
85.148648453871132 69.035816094536798
53.214268872632267 106.157738443181742
62.334004592616836 95.556557970074294
109.837482211225705 40.336433747445454
98.248722968604469 53.807715368161951
52.798594878053656 106.640936111382700
88.294757395184249 65.378641183006152
85.966293814794980 68.085349293710749
62.098554821726175 95.830255102338114
25.380284018287622 138.513182261585115
109.180501317943722 41.100137129968182
88.520015576068658 65.116791201611775
62.579182011086445 95.271552993950792
77.109211969238132 78.381209392383710
87.327187768265901 66.503386521051539
89.446766747478989 64.039495025116736
35.128898414042055 127.180965655169999
25.336715338863673 138.563828403943830
91.252927781097256 61.939934284675246
78.958795106917904 76.231172895208474
46.859495883615622 113.544805063387273
125.402890117172902 22.242521443947368
111.988388617923505 37.836125876878668
101.548168628947693 49.972295134452708
99.570241891756908 52.271523856354690
100.953851874091100 50.663154976215431
131.524701776707502 15.126259282656390
113.258177242034378 36.360067931756447
68.853525377399805 87.977981292001829
49.046094339874273 111.003007190207768
42.019896836859274 119.170567090648035
113.334285941906316 36.271595843563375
63.626002625037643 94.054682835405828
41.334857025780501 119.966887388899167
30.605063421049636 132.439669707983569
33.763953110607062 128.767637894577774
76.140107801637598 79.507738547769293
96.140223515675387 56.258727537184235
133.077532955199871 13.321180267988000
66.996543480630748 90.136618430992911
44.446338513414162 116.349964947072834
50.744078873646508 109.029195554019765
42.170992522606213 118.994926843771026
42.891769204580463 118.157064440623500
127.270492671657792 20.071538386977345
55.176211797862287 103.877090004793118
26.445124005750326 137.275365593571763
88.321486707485548 65.347569858975660
43.354754660688840 117.618869856116717
31.221464665235295 131.723137887972541
57.790930421957199 100.837626486164723
91.051164312955038 62.174472982322861
92.665035189764808 60.298438747267049
50.172414445281341 109.693723338731189
139.715137062939306 5.605338360312168
124.129521121727890 23.722741369618078
75.676240421669107 80.046958319221375
111.266152098755526 38.675685258757511
56.228806948689609 102.653507271514414
127.322008269808052 20.011654398017615
26.500739173549295 137.210716085188864
129.359003212199866 17.643762205727274
110.267025071891226 39.837114301502382
55.712710444045932 103.253440466429055
92.529133774081131 60.456416508733994
124.967835123039151 22.748248435403031
50.943692272823306 108.797156190764255
32.524036065577732 130.208971807054382
133.756767870745819 12.531607834703671
67.382208483510041 89.688304529886594
137.612692575374950 8.049311972235824
116.612233703696944 32.461165709276557
127.395508300425533 19.926214741290799
23.646459691570684 140.528655643770065
73.894250270833396 82.118421766228067
124.984380758924772 22.729015063137489
136.273324584449085 9.606252022657841
35.874383738773489 126.314380842825855
53.522834704321298 105.799047997536306
86.413039294362420 67.566032769651699
73.394966474080405 82.698811132674081
34.129670740859979 128.342511693605474
62.653481144471506 95.185184425146275
117.123392753240935 31.866972028553633
62.520902496530049 95.339299655769466
55.924673141359037 103.007045737812220
74.042628284020239 81.945940661036829
119.686673430566358 28.887302233516845
52.167111114834327 107.375000512509487
106.071722872313813 44.713917437308609
83.047454573060875 71.478335946361668
73.015595537283332 83.139808535529113
28.432028874143484 134.965700298493744
50.594738830097576 109.202794965464847
97.194129104161419 55.033621493741151
65.474968749440137 91.905363581504673
28.875551085538717 134.450130642617751
134.587402495419553 11.566041744440605
33.650614806132552 128.899387306747371
84.263967868250191 70.064207578367842
27.411058033684167 136.152521547466051
39.135257127732800 122.523798707802143
69.014196736651670 87.791209862589028
113.278401532925400 36.336558329695649
114.430706481116516 34.997068558181823
116.662627815759919 32.402585384893804
65.035297674187802 92.416456507952233
29.662421844889550 133.535437587356341
59.067242149843956 99.353985799338545
128.623990175600170 18.498173571399342
124.047806823418654 23.817729651099906
31.149962984490699 131.806254575229502
123.627470010223249 24.306347584008893
82.695984055832312 25.296101590069600
12.346980831616454 40.226075711061355
130.653576995364858 15.118194460238199
44.219316670975346 33.461898147087204
66.282843664178046 28.779416918796979
18.018329751996049 39.022461036628634
44.695408917748864 33.360858408103574
13.977465373167306 39.880042492474807
39.385809222411645 34.487700046378883
102.135087568809439 21.170594488582690
96.141648599261515 22.442565442114155
100.003712226245398 21.622930374638951
117.989397081455792 17.805878289611375
19.357324890516548 38.738289806760179
71.359752422039620 27.701958633738883
47.033960065224939 32.864554174749280
19.653249265044874 38.675486596323822
5.304986374458234 41.720578691728313
45.738479195059021 33.139490491958661
122.528808737364585 16.842491525889365
115.436280932958766 18.347719058889336
24.961829242870188 37.548861369871936
72.325885338902154 27.496918920521875
135.229625904510527 14.147032273729495
26.314050106587697 37.261883280973890
73.853871537307739 27.172638641429373
92.421472452159733 23.232088122694812
58.748558433763101 30.378397406860877
107.010714979586794 20.135853586362671
79.412581916677880 25.992928932599881
136.404512700027709 13.897689302994580
106.842024486726118 20.171654302470042
39.925348899394479 34.373195035001139
31.060771543051878 36.254499736674113
114.418900361996634 18.563634919804276
92.070175992501447 23.306642797403956
17.253968342893735 39.184679341564809
62.798246114226679 29.518943406145087
26.051017457231072 37.317705971671501
66.428686201299115 28.748465161058242
96.595322308963318 22.346283527164555
68.670733093500829 28.272641758529925
60.469378779675964 30.013192470701789
124.504505646472964 16.423194842610176
109.698211186008791 19.565493709560144
103.521882032844019 20.876278940241775
92.251190004851466 23.268226694885648
132.057231645644094 14.820300721265301
44.718027882580273 33.356058047841181
110.837835615790425 19.323634373045294
94.608699428811775 22.767898999018509
134.751258505174860 14.248554862040304
69.344909130884091 28.129563245263089
24.984946894082356 37.543955174780066
4.062936963297227 41.984175398372820
69.449630629600961 28.107338491619164
127.838140007798245 15.715706854687930
25.712812815082113 37.389482206208747
7.291995782019789 41.298881188232642
92.985888343402323 23.112303701259993
76.036477860261769 26.709430146290380
51.224926758598052 31.975116920399376
122.716568104401389 16.802643875427304
18.765925705348796 38.863800817933836
124.145884481527801 16.499304019236401
77.517487010140385 26.395119676102681
121.545155045093324 17.051249624747157
65.863041174246689 28.868510438581847
83.725840248843937 25.077538062438634
87.928822054182035 24.185550874152547
35.443003182072466 35.324470852622383
24.244139640795051 37.701174646461439
10.976632245271427 40.516900996327465
137.419990617734953 13.682177236910485
108.853840469682780 19.744692168180698
130.205578086933656 15.213272027830637
22.821256119009544 38.003149275579297
89.514260900488210 23.849077578712620
108.667939587172029 19.784145397618900
54.185163728960759 31.346874026627926
26.542381586945933 37.213425123267072
65.686194186491974 28.906042185010982
92.035731472105596 23.313952862572624
103.991101718654306 20.776697745837645
71.733890011671164 27.622556449274580
78.471558110507033 26.192639808795093
70.503925512414185 27.883588408535150
58.284305629827088 30.476924493680730
4.420176164214730 41.908359512144798
38.973109184656202 34.575286232408878
102.912824023203285 21.005537634826787
49.209571802816733 32.402830121090048
125.837845020857756 16.140223919900457
55.845507699404031 30.994503824143951
32.321949316615708 35.986843470653319
137.203488023864139 13.728124982798466
47.139779873565146 32.842096329895774
68.112512453687302 28.391111378911852
99.713985430105808 21.684418290178215
79.521706222506793 25.969769783396242
100.842490420395805 21.444918801511108
16.723466927719024 39.297266187670708
119.827104025847390 17.415866834377436
108.638880622657979 19.790312501178200
23.709466261697770 37.814646896916273
42.419966168212227 33.843769320943437
121.494126002794928 17.062079377067970
11.323549166408302 40.443275778949484
96.040910565940365 22.463944795929450
127.816642386466754 2.801414960447798
123.623190640789986 1.464348706097363
131.126982495792305 3.856904404237146
122.121235952837964 0.985456125326772
129.453118439113979 3.323199170389625
119.303560176353301 0.087050843729738
137.684586875427613 5.947771798724346
136.042304040929480 5.424136118316151
136.444293486647325 5.552308935143820
119.716495381806041 0.218713674716984
134.181315552000626 4.830766965840102
134.169633538135088 4.827042199831159
121.573907462825687 0.810942503035925
130.942126112940485 3.797963644595103
139.811673716904551 140.624538117092698
78.913925524024748 103.865878410196302
83.843107369221926 1.465369738568704
78.916546849337749 103.811422102055573
81.439725063515667 51.394055343160566
80.083483655459233 79.569077979386108
80.710391444172814 66.545481270933195
78.126506249769164 120.223995589456209
78.353673594295003 115.504743518102160
82.730444711805063 24.580204142665437
77.560962770654143 131.972789153184976
80.202973147133790 77.086762432372794
79.995438655104707 81.398154914553729
79.871180793018866 83.979530218538017
78.298955021110444 116.641485862745824
77.222455104972113 139.005063117445133
77.198313325672487 139.506592693378650
79.188578147373178 98.160150923944471
77.822276489907466 126.544168620451458
82.152016560730715 36.596668286246462
81.043728826277274 59.620616545152330
77.421184895652544 134.876582510930405
81.343287540780537 53.397481407210250
83.620710970051846 6.085508560175758
78.214001286558982 118.406343785384550
80.227876400952539 76.569413724472412
80.752705866099319 65.666427004829700
78.591469940208299 110.564680938446514
77.893641212646827 125.061613474541915
81.243911954633305 55.461943804947460
80.764842129873543 65.414304112454914
79.710476184125966 87.318062699854849
78.597778082809029 110.433633427647919
81.278134113021579 54.751000987892397
81.347548488610641 53.308963020401031
79.593746134467651 89.743052655119428
80.111843314544373 78.979924726924438
80.728872634302490 66.161546709464403
77.467974265343855 133.904564150219443
77.784771859375653 127.323302635914729
81.623168439011465 47.583139951285759
80.251095806873082 76.087045848425674
81.426006765357670 51.679043958635617
81.810623793547990 43.688878335341677
82.000162315492048 39.751340287551599
79.603213329668208 89.546377905703338
78.121225199026924 120.333705942880101
79.346540870307464 94.878579318833729
80.129309559478116 78.617074983910868
77.157416655298377 140.356194104080174
80.068581164326758 79.878667424524252
78.368897685125773 115.188473050894032
83.904752338782274 0.184736067855830
77.508513202550660 133.062394410624620
77.936102549256461 124.179507152589011
82.187222726774763 35.865283357771752
81.761246454404741 44.714660058133369
77.773037300162628 127.567080380414637
77.647674365243617 130.171412845199427
78.213046684054959 118.426175024129947
80.989450266955629 60.748217891390738
81.382302974781680 52.586961444012886
78.182973803181568 119.050919331678131
79.912901093749866 83.112818429247739
81.237650134583220 55.592028995243631
79.123983700535092 99.502058043891310
82.886850273432415 21.330981538853592
78.242069001568993 117.823255478939700
83.232705200045700 14.146073064378180
82.328241130689605 32.935718828313263
79.477555749919333 92.156831422906549
82.871733029599795 21.645032329997111
82.739749015894574 24.386913348873865
78.139524013869988 119.953560107959518
83.001788622163829 18.943212991129858
79.104483354155079 99.907164905698721
83.905717174457052 0.164692241723107
79.051547288750214 101.006876824384676
81.288556327883967 54.534486333552159
77.395146433125888 135.417514432595027
82.146085183985335 36.719888734370450
82.311255591917728 33.288582217192918
78.293412863286392 116.756620543945246
80.581239380921545 69.228530382989689
79.640945031048403 88.762526642811963
79.601697176578995 89.577874988268817
82.940655607546802 20.213211134840627
78.783223913107335 106.581118355175420
78.220120184127836 118.279227715570713
79.968779372742901 81.951983959698367
83.425094066211329 10.149320991351226
82.521990186719421 28.910709706072588
80.841920452102670 63.813052697575721
78.899146078304256 104.172911667883540
83.154243149879235 15.776070516448833
82.391530337242529 31.620927216241192
80.150542497639876 78.175974668150189
80.952315662961595 61.519664849066871
78.667480776181108 108.985605847971883
77.787223290440778 127.272375768956891
79.496392549648647 91.765509306051399
83.702381748542848 4.388851889001039
82.624927830974457 26.772247895530061
83.460888332828489 9.405718660531054
78.739734646156720 107.484579253425494
80.772010403463710 65.265387946449351
79.425959881455782 93.228701632193093
82.880846771786850 21.455700334309832
78.420858064661402 114.109030363989874
82.874641100830843 21.584619064131811
140.877913725897884 4.720070507213258
124.024847143438834 2.244413364954465
137.732845916715746 4.258070933035229
113.356856199728227 0.677322423722592
130.802766620414161 3.240066273624134
115.867384110286537 1.046110283320958
118.037838031403666 1.364942451073142
122.275931513566306 1.987503712985947
109.139907244016115 0.057867219551311
129.489100271270161 3.047093234332379
112.134849619173565 0.497813887146463
134.365723572276380 3.763452316293595
119.611686693156898 1.596135371438097
109.299541195970235 0.081316894503266
137.742344300155139 4.259466212682791
136.817717647920688 4.123641758164253
138.694546546888660 4.399341426577360
117.283200018720123 1.254088739270662
135.829059282410611 3.978411266618211
134.895607493108486 3.841290430013594
123.153510366831938 2.116417008696982
131.333814122877982 3.318075313457968
115.414854982382437 0.979635320910141
137.851901919597509 1.056990656154153
138.313223982245603 1.615435123891124
140.042448153647825 3.708713876815835
138.937104296856063 2.370661327954109
137.373053968655114 0.477330564555677
23.105478860363633 50.511491318645746
78.927978171027618 103.879313121475221
9.311432107148907 37.324008884930514
12.802327942264816 40.661399886073227
44.328301436030038 70.801084714813570
64.514589522954537 90.099723055748015
112.607246000997790 136.077605677255718
90.580472717133276 115.019413621708679
80.654060769826430 105.529494852626456
18.326079214898389 45.942255763924365
15.335415308345492 43.083100039834839
23.711395056284235 51.090763618715663
9.526309611053069 37.529437600581083
66.626989701037999 92.119234859632556
107.332341749660642 131.034654294056566
95.424643097330218 119.650571753739996
116.738855928175752 140.027536709998202
105.712036277141294 129.485598361567298
116.095850797098251 139.412806383026009
64.467591692142008 90.054791856126073
29.352780505928024 56.484080956983775
19.742168219271566 47.296075219799157
94.055111750616106 118.341262680026333
81.283356724532950 106.131118835549842
49.635538553288107 75.874947193863903
47.455287622190923 73.790568231741375
75.039096456822648 100.161436836843777
70.942817683298358 96.245283344260997
87.547696357308155 112.119997251290783
54.313050844001900 80.346775676894055
93.529493699757850 117.838757582244071
115.468001308401938 138.812565260799119
23.341069378451696 50.736722237057137
97.442791573287565 121.579976376724488
67.684648105140994 93.130384950285190
83.228204849233265 107.990446336723636
45.730905434373810 72.142012139559796
68.061134151487579 93.490315811152925
45.707724625212350 72.119850657937675
37.111752737957438 63.901868633375841
82.096597272936734 106.908598833865810
103.540180098592231 127.409245010329258
53.032624589677546 79.122653485729600
52.544034746831088 78.655548358053593
96.736502137297904 120.904744539623337
27.273465169213424 54.496199157852715
40.684422191704265 67.317437429514456
30.148247876460665 57.244569315706222
18.999875657624937 46.586423419096718
61.114129439426911 86.848791083401352
96.767592929321864 120.934468179176108
68.942930819675382 94.333337317450585
67.066946537473811 92.539845515511203
107.404643322199917 131.103776556352045
107.273028047795151 130.977948788020228
50.947290049016637 77.129017164540798
99.204355223470287 123.264078954326820
66.911167451902784 92.390916489007111
90.328965751528585 114.778966148229145
33.101180336966259 60.067652755073972
10.604003946274693 38.559742584239132
111.234945179885059 134.765648910980502
53.891619214567648 79.943875620833225
114.877564377034190 138.248091557038890
112.203061928504354 135.691194752937804
18.442025906157998 46.053103942242807
88.097972726969587 112.646076369944439
48.902333877272156 75.173983658052720
110.025288946116660 133.609184776919363
114.942974115362631 138.310625039100557
105.457153523704122 129.241923543455897
25.600494891675066 52.896794244858413
103.721045297761989 127.582157041120055
48.003222113978097 74.314408451696110
74.950306847267726 100.076551564432378
37.428780758138224 64.204956010265832
89.213284284453351 113.712344437290866
70.870226497732943 96.175884204065696
110.952160223327198 134.495298830699909
111.117314000008477 134.653190315904453
108.971255372440893 132.601500122366843
34.636660088680671 61.535613000194942
0.929787990337663 29.310930015936460
19.338098541992263 46.909773660405349
29.971860086425835 57.075937809359893
77.915825001901908 102.911667268385457
22.920509499292073 50.334655597878140
70.277762687281282 95.609472748984743
106.511722173543930 130.250119745318727
27.386469158784081 54.604234033626604
32.035266493403832 59.048610240624221
117.314784575102564 140.578140100743582
46.227815622567810 72.617071742820556
104.543940405862557 128.368867060088007
51.388347699259214 77.550680228244289
114.055401267620113 137.462081348648070
50.513937228537422 76.714720126846700
0.504109618012129 28.903969958609750
67.987894121789878 93.420296358387333
89.511179189206018 113.997140037436552
55.966488834468599 81.927507194237620
57.946157353808047 83.820123936114598
97.470963148254384 121.606909165676967
78.776512084543839 103.734507438955475
1.248164416984712 29.615306505942080
16.457433058421408 44.155779408997795
31.099237622198128 58.153741278867308
49.999919525331620 76.223305275721501
68.536989406282942 93.945246327619572
65.309683057000143 90.859854016660066
21.063054797258353 48.558878576622000
30.393486737782919 57.479024311662918
108.225564013201094 131.888598979077898
81.126384745598955 105.981049370670334
107.173286034439172 130.882592720829223
57.555547688895572 83.446690513230763
52.358094869857226 78.477784797788090
62.260760671264357 87.945001608009122
70.573433808036640 95.892142351377501
16.342557394145707 44.045955161494490
29.862692705099274 56.971570835016905
10.996169634932153 38.934663607982280
85.189121574374497 109.865135855283654
6.086035833063851 129.593516796545202
6.268312351860972 130.174116371412396
6.015871950014856 129.370026020343744
8.482355128624958 137.226436129381966
6.636035177213786 131.345412144876292
4.233397985395278 123.692368618834053
4.262092781968366 123.783769238075493
1.537632546457012 115.105633047418067
5.297375376378562 127.081421827386507
2.413180853148225 117.894489110696142
2.179626695955317 117.150556511645462
2.380464878823942 117.790279962368103
0.574558876957412 112.037985240848016
5.203251209412684 126.781611123924833
7.008688506069687 132.532412893707715
0.055783819729435 110.385547616594835
5.218694511213994 126.830802180016718
7.360327436907731 133.652477151565023
1.622869065329993 115.377134209209970
5.122912534498547 126.525710908096912
2.451656602165559 118.017044685432680
2.737211151002571 118.926612471509827
1.984305952161259 116.528407583423970
0.350976522316549 111.325815506046538
128.986658950937851 11.880841530325604
139.288389861032186 31.888027160395911
127.796610225345688 9.569625486192582
132.037851553494846 17.806620151919983
134.036334731578165 21.687911972822292
139.260838321364133 31.834518796282747
137.018966164320460 27.480536655193415
130.855654211034818 15.510652426846020
140.092027026332318 33.448786035356264
133.860577641304388 21.346570817476959
128.391341596584056 10.724664483836440
128.468930095007579 10.875350567977602
135.696847929509232 24.912825929722054
140.910829020983300 35.038996811023310
132.059431889620214 17.848531729167281
134.393962027912181 22.382466680820375
129.592597023280689 13.057645273258885
136.952369447956613 27.351197918016815
130.472245606513752 14.766027354635810
133.192138760654615 20.048383077549524
126.823715758981393 7.680148818932189
127.965084030530363 9.896821636388196
127.212673875205411 8.435551702343854
128.981755028902825 11.871317530977706
124.555587338658214 3.275173894399971
140.244245748149126 33.744412881984232
127.191097881315358 8.393648558233512
132.272471867347235 18.262280682446033
135.803277112867079 25.119524051278628
64.336069801216794 17.217458842409396
4.040179260061749 65.906873474875681
33.575172220784118 42.057130059110932
44.561299571193011 33.185744215592543
40.338369864677297 36.595793782800811
16.961821147744882 55.472544137419042
41.045927903192435 36.024434998568516
10.483968927784192 60.703461698048322
46.251287741966301 31.821065229475241
23.435058234782719 50.245353333596057
45.330431891137970 32.564663705844218
30.916191954057872 44.204277925146918
74.664868352353452 8.876871270056471
3.781440095814104 66.115807422722654
11.496543360503832 59.885799732059617
70.538246255972595 12.209151670576386
60.815234833496085 20.060561283674968
80.467372820047444 4.191302429482557
80.709694228417320 3.995625951026848
5.072094537495357 65.073593621844111
41.549326506150450 35.617936594036330
33.957854556300141 41.748111007576362
23.187492189889422 50.445264898058340
57.802824252782088 22.493106959528291
34.238009704387224 41.521883481219135
61.040748636382666 19.878457081289984
6.121211484486189 64.226423282845332
8.367285990481681 62.412700126319727
5.365573033724663 64.836607385130890
62.337828391919125 18.831054788001236
62.284244946161650 18.874323849698584
17.544104520440747 55.002345649390591
45.074810128541166 32.771080326885112
29.357842392360993 45.462657679899735
11.413692013416746 59.952702858540974
69.929230650702593 12.700936650555965
28.180863796496897 46.413077324642366
75.399411954997248 8.283721426613351
6.507163208287740 63.914764174079671
17.688516955576667 54.885731451154037
71.244723481549812 11.638665651449665
10.848885758230926 60.408788434173751
20.965248176748517 52.239744740701710
48.427911595537417 30.063424031140094
28.661647044287534 46.024841000575741
69.435247277600155 13.099832181555922
53.645146669668542 25.850464914365261
78.853096510608609 5.494843481056996
54.080337868650652 25.499044534941930
35.278189683741651 40.681929815179330
58.341069245198980 22.058469816359352
13.125842325881663 58.570127765470382
22.760863086655274 50.789771316575653
85.475405199360992 0.147276164661372
22.923118051565368 50.658749132612861
11.687759943055292 59.731390809844640
55.539945235513265 24.320399893525302
32.459594134786059 42.957968300267339
71.138953380380755 11.724075855450590
67.250494280257968 14.864037728607439
11.375527366029459 59.983521117036943
2.995114874679877 66.750771337910834
77.122368238059352 6.892420425720684
76.745174756949552 7.197007183351926
64.681360229715068 16.938634055332088
66.850697169727397 15.186877098069916
56.373799320636273 23.647056039920251
9.479272496511799 61.514762114759009
47.148312054323846 31.096710911331972
49.156763017061344 29.474870669550391
54.875246921075352 24.857149107223016
9.411116749471686 61.569798426478407
49.759262732444327 28.988347322852295
63.913983154670881 17.558297190762076
6.357959350485080 64.035247484502946
82.213877871599024 2.780985609389335
59.809886180444366 20.872388374697287
78.373589076392861 5.882049575441584
25.306384116941331 48.734242692868449
57.016645728077144 23.127952416174676
41.384345647768320 35.751159958814476
14.939404927614300 57.105661436418941
60.757139046855798 20.107474096782806
69.705216332560539 49.105007921659507
73.355456226390572 70.783910347965787
62.697470160572820 7.485758253265772
72.797642220751413 67.471033454389868
83.790733885017929 132.759389421322851
61.643210149516037 1.224471166274961
79.817002493911104 109.159259675941769
66.333760563571076 29.081814165525191
84.986774504205954 139.862716499935829
72.741768280967776 67.139196171369065
73.633655709511373 72.436146810511460
75.979974185918522 86.371014323478946
81.161530320725092 117.144457475193889
84.875707969283724 139.203088463576734
85.080308536589328 140.418218390374761
77.681333443716568 96.475446474429006
83.065115356999740 128.449915599009046
69.651574408294238 48.786426656879065
68.467013047558709 41.751275295795907
80.406283496498460 112.659020165207323
62.988169620648698 9.212232516236039
71.432221626369866 59.361752777659426
75.885396385152831 85.809313456103126
81.816274631462875 121.033006841676837
75.880705925460859 85.781456651905629
71.269968634372418 58.398126582067611
80.097685633559379 110.826246661490103
84.652671169775715 137.878465108771309
67.527268809899809 36.170101393136406
71.664470834037303 60.741088946802655
76.408177600579620 88.914129383050863
79.914589800404414 109.738834103115835
71.464303434436005 59.552287758086543
66.219702945608191 28.404421982350126
76.705753167327046 90.681441084091219
74.548704254800228 77.870652132252459
72.505419611934798 65.735513157763862
80.755277501793572 114.731707771560750
82.878280862233069 127.340298998532674
65.368571460809918 23.349522318882062
74.359030500954702 76.744173072780569
63.430487976769143 11.839176706919952
70.236638676202389 52.261143811370182
69.941474547105770 50.508153722897617
62.221306101731294 4.657803250092423
68.379095380553949 41.229129195818679
76.436847355586337 89.084400060993730
81.718040475568387 120.449590753280347
77.395237662056360 94.776313618620605
75.504408719302461 83.546614380473358
84.682292399933758 138.054386630923517
85.090272559266566 140.477395069627676
74.803096592475967 79.381497125151213
61.762657612281465 1.933873826286041
68.762546742818046 43.506460250637495
80.818066646593664 115.104614699089893
63.285717781830137 10.979381454661302
67.348451056129349 35.108096497887374
81.638527608102024 119.977361051787923
69.916064625219775 50.357243307897832
83.179589650871748 129.129782434985088
83.323037212781387 129.981722523412373
81.914043327502583 121.613658547712532
71.437693358434132 59.394249585807501
68.849159793085917 44.020858186174777
81.679191331573961 120.218864328032410
74.809541090137856 79.419771222213882
71.701983687902000 60.963879098222392
78.212081627047880 99.627578502471209
67.476025769941330 35.865767186180598
81.095781078980281 116.753970428356638
63.567840028023497 12.654915344325458
66.316714346918630 28.980576088496129
77.138105977324997 93.249199547727500
65.654875746499528 25.049893487415268
81.893840588601748 121.493673774625293
65.009351329767298 21.216101393972171
78.113732701208789 99.043480791358746
61.506612987997272 0.413215845417572
78.578040951898970 101.801023735167760
74.735516608074349 78.980137233629975
84.039745823830913 134.238280037152492
68.377024062107381 41.216827563103294
68.254767013988001 40.490738677387057
81.321792805859189 118.096261980890105
73.436513084920875 71.265309866400642
75.745960956277258 84.981201566122166
66.089946597004754 27.633794488709892
76.682555872536483 90.543671538815900
63.738185436041533 13.666602681761633
79.461896201525150 107.050270982728748
81.760994266152167 120.704694818215899
75.235095997003341 81.947156701334478
68.385812410315282 41.269021870554049
64.239157048453251 16.641890613434395
79.095764841759944 104.875804028658905
65.367693023751997 23.344305250464547
68.013599707353762 39.058437606496817
75.632962010944127 84.310096876730867
61.929693633251382 2.925906598270702
63.030532668014978 9.463828136536698
64.761770871452669 19.745712390899953
79.596603534193719 107.850302543932727
82.974140563209488 127.909613116104865
62.295464273380851 5.098231225804801
76.710430237277905 90.709218366147979
65.185542535955193 22.262507131243535
79.715708111221034 108.557668793549880
73.853499866991868 73.741808952626840
77.245133898244219 93.884842114239433
65.241722081332654 22.596159416577112
62.307020143278912 5.166861941390009
80.437518612019716 112.844526608990364
64.868921652455981 20.382084627749354
137.875192136320720 0.376195015084614
138.567900123711013 1.188301936318907
140.512374533630378 3.467936580648062
139.380696915617108 2.141196824611915
137.645690626939967 0.107135371490813
8.988418550487536 74.934781467264685
25.022414693445597 104.188306495657173
13.101567360652831 82.439092968332247
30.557569438994516 114.287023399493719
26.897864834498961 107.610006685157458
43.629224439138056 138.135849562343481
42.159293069074280 135.454005701287969
27.187658340586555 108.138725883279662
4.090824614943764 65.999274342594703
5.640623625684428 68.826834218838741
38.894771584731942 129.497988243352154
18.057707043646360 91.481414980136890
2.592430906381744 63.265501834170117
23.249773288560789 100.954177633343761
29.165595452818060 111.747410349794407
39.695944018266182 130.959702318089882
15.550621878705508 86.907316423108171
26.551436702815916 106.977959382016508
2.750758424478490 63.554365444466072
1.942571735118852 62.079854079114448
37.629373739888486 127.189309409020552
7.233808989180313 71.733551140207368
13.688846857289782 83.510566062148371
43.030756318828750 137.043963174192385
13.404083550573974 82.991024305626397
13.896904387277415 83.890160525473206
11.555360983131090 79.618087739155030
33.076326316428244 118.882416631317810
18.162151906484223 91.671971369316026
36.497028137940603 125.123380235031021
44.646703942338760 139.992209127817773
7.966743618854061 73.070767473688463
31.923295450416610 116.778747839293416
38.974814811355657 129.644024609615002
3.147278315531053 64.277803597608951
24.752012633255070 103.694966384746223
30.318526720965025 113.850897428626368
39.954403068412041 131.431252780298081
23.079202156695569 100.642975932242436
17.933152467533024 91.254169047354708
26.429397394488088 106.755302476726939
14.803453503965040 85.544131066443782
40.290157029865078 132.043825393337045
30.868384376354328 114.854095542220065
20.762399734188406 96.416042293966655
32.883312344410108 118.530268669517156
6.665350957431846 70.696417221059718
23.329098944946882 101.098904815126417
2.330420969769569 62.787472890540982
7.243497635189802 71.751227772158799
36.206295130464916 124.592946945978170
17.065883098349424 89.671863178526550
15.958191904834917 87.650915202470202
35.644746392115401 123.568418816776628
26.621760307610089 107.106262601911979
5.409014854655402 68.404271252022255
12.797035647317987 81.883484371538827
44.313725304519473 139.384700006041868
16.459049072466886 88.564713457024865
6.706621465959079 70.771713974493579
40.370575768196247 132.190546868978373
44.458580111806825 139.648983076380802
4.604689916587074 66.936805531252688
13.247085453215549 82.704586181933720
44.803215417603489 140.277759424703561
34.778835638778538 121.988591700114952
2.137206514351758 62.434959153041142
34.656433308310824 121.765272472272684
27.567270012256039 108.831315518405034
14.575243723310807 85.127769451374760
25.244667440350700 104.593799688760669
42.727134389511860 136.490014449916202
54.478086117340382 46.134655778662406
15.891274485240242 38.607536945182552
129.722451293069724 60.812553595861331
43.698426333384106 44.031870481138036
105.313964019283958 56.051196632581515
94.252367382028439 53.893413989887662
92.634606767615153 53.577837867534953
19.281376325114749 39.268843187575115
25.096618731057969 40.403220939548085
57.417285725744243 46.708004645594151
19.885732935843652 39.386734866994708
9.663955788154631 37.392775583351856
55.041223450645290 46.244506824863613
120.495137280801799 59.012583965139228
129.361733772166588 60.742188527323322
28.026925090820850 40.974835002890075
69.613795553044014 49.087174495103532
56.027246571938043 46.436850086527528
24.351794104888231 40.257928202621926
79.120639079227914 50.941671871957418
88.453863538153911 52.762301424657608
55.550650745259553 46.343880668448811
83.881081762231830 51.870290129319002
77.954842158494159 50.714260184209479
91.208864239444267 53.299718660957112
55.540588622603266 46.341917852923309
34.183384693250922 42.175773900429334
106.482814866391791 56.279204048915318
98.431209395413646 54.708579563062962
17.071130340041737 38.837691105369238
77.854333511847713 50.694653989888138
36.324827908529876 42.593504645074347
126.088463612508647 60.103672608963990
133.162547067918666 61.483612141530315
86.229814662278159 52.328456816302932
80.015625824452982 51.116256692541413
91.285600438196994 53.314687570343779
84.591740521951891 52.008918139984083
57.739050961928264 46.770771302563162
131.408072753004348 61.141367314863622
114.496118992523307 57.842357101862277
101.190374661518476 55.246809179886341
100.276053654068050 55.068452830036975
82.590205833820534 51.618479313616689
71.704787474807233 49.495063719666071
38.790668663062462 43.074515529331080
43.286438224621222 43.951504072993046
116.571307290002707 58.247163517740901
101.921516347691067 55.389432789434679
96.048077117287590 54.243702598767889
68.558983560407114 48.881412607045576
26.084715443225264 40.595968696019021
11.972769522760872 37.843155249607939
135.850122176133056 62.007876685756173
63.510177628781996 47.896543409329695
122.153577328267787 59.336095413415869
23.452709665803237 40.082544046012956
3.362492687884826 36.163550892990010
133.174175803647813 61.485880555841163
70.796198215473012 49.317825460360325
84.046650289187468 51.902587536769019
78.916922522855117 50.901932938801053
131.784697577597740 61.214835416799126
19.341984801711700 39.280666066594279
86.824835965631067 52.444527459855749
56.226576938564996 46.475733406845031
90.724845487735564 53.205301254914865
35.225977402375236 42.379152176181201
23.020356770346226 39.998205084475210
6.738184739358461 36.822046221884655
135.767307053709715 61.991721962385057
134.475219549192275 61.739674804861778
105.799667003946411 56.145942581487255
22.837026009602916 39.962442802918900
82.096076459897489 51.522089631253365
53.752581327518541 45.993131756949644
56.478071167363105 46.524792317546101
51.447887328738176 45.543555726438839
118.074012360057793 58.540295786398417
31.017822163784842 41.558268480150453
59.883973967306126 47.189180848914830
66.611369665346643 48.501492095093738
130.200730176233350 60.905851327310117
77.020562414566470 50.532010489072540
63.136682691963962 47.823685853749907
2.915318462001412 36.076320738563517
25.219983694591448 40.427285709378189
54.373533379136227 46.114260704502577
49.439512384231229 45.151782573123640
97.558838784190300 54.538406465577737
58.358703528806352 46.891646759981946
27.880525403325247 40.946276855731668
40.021381980191123 43.314590440839631
76.667046918157041 50.463050317490577
119.693035502452631 58.856118189740535
137.307080229810367 62.292085096390991
16.140348810915306 38.656123806040604
90.630546453544000 53.186906368003498
21.482608620268049 39.698236971743832
37.540525947391622 42.830650530341750
138.693608938128818 62.562554873812623
10.705666184812708 37.595981746651283
37.639209188849286 24.147177561420929
70.981054580682127 67.683519230095968
30.502668197092579 14.828590563661894
111.154819934980111 120.140686913151825
29.897417770705086 14.038280697826709
91.791642182716984 94.857085705514081
85.123215870888345 86.149742638796241
23.996176584327806 6.332694832974972
45.746875712689601 34.733818335781109
31.318148155272805 15.893409072237551
61.115567195617864 54.801591895942771
82.312237796553191 82.479288876288336
115.540244314475302 125.866984660144752
113.166916209827079 122.767995325824842
126.579962638648894 140.282172039211844
109.617530450662940 118.133360700509485
67.799622627249192 63.529342792272772
55.004532414665981 46.822066616341779
36.164601197116788 22.221698134563816
87.654443115380957 89.454909850215273
84.140425783188732 84.866457789267230
55.361505096727839 47.288186126824399
66.760812139559647 62.172908923974241
76.527185749268668 74.925417771021301
79.296971519657930 78.542084402144226
53.352285098059028 44.664633431357601
107.691223930344435 115.618072844015302
96.948423073838796 101.590587470277455
126.010917523509491 139.539137505086472
111.876582386851410 121.083133149675547
61.775006646998527 55.662659450174345
103.046702390286455 109.553457215241053
84.313991301766890 85.093092147081464
96.490559974042185 100.992729609803206
126.560657230732602 140.256963871360909
66.582816905093495 61.940490434474171
86.224982173343761 87.588381490936115
79.545857457705750 78.867068910591144
69.364578973803106 65.572795198684020
120.642662510246439 132.529501965259811
85.558400690954286 86.717988181079647
116.755138925579757 127.453341571674073
77.639839298090536 76.378272719243157
123.628511680944499 136.428294852665005
57.252452497144148 49.757303571720939
124.487213697418781 137.549550858187757
97.957305969377089 102.907943181326274
119.420977431754238 130.934278354697824
59.594004579464730 52.814801148501047
61.529002177626609 55.341437439072919
44.706370446869393 33.375171499397531
52.075847018617097 42.997915716953493
88.746092575788765 90.880338566958741
112.142084804619515 121.429814739670661
92.329184856233994 95.558985711968489
79.702665360913869 79.071821898021440
117.245433386017396 128.093546902153463
116.446042702939309 127.049737074105735
80.340222081403937 79.904315927377567
28.239735849349472 11.873751240683887
98.293554111041900 103.347001482057337
23.698202950418136 5.943613731383481
67.994587536393851 63.783919550042846
106.621383713983420 114.221121696200612
37.780725439613015 24.331963369540254
114.642222482502589 124.694386537778399
61.347017486164077 55.103809688932799
121.192405035373355 133.247332011031290
19.508825204707300 0.473305211475114
113.782456268335494 123.571740948871309
37.251280723232554 23.640637325761620
97.362431485317970 102.131181772843490
63.507797025511572 57.925262286717256
101.901181677705594 108.057685744125038
117.808741724885934 128.829090601597386
63.804117532853446 58.312184807035564
35.296901029760761 21.088692732252401
121.368694839187413 133.477523622843904
21.328362990264878 2.849179065491106
86.383330003644318 87.795145248653824
67.603219917102919 63.272888616053812
93.801688963738926 97.481717977668637
55.363036291744685 47.290185495144648
102.437052366080010 108.757402544593788
26.696789036622519 9.859037932945725
35.513589829454837 21.371635608040766
87.024810759916519 88.632763114454008
105.563704793006565 112.840050242648601
39.119145913302589 26.079615017315348
119.987008457177808 131.673377220651645
126.069490709366846 139.615619841386120
35.858389026003422 21.821859506916528
38.006819246419198 24.627186897410635
33.998193124119929 19.392896040638004
19.817050019868891 0.875771862793888
86.690124471986678 88.195744214873145
22.551161398822490 4.445856414367424
76.005168602095665 74.243790326314908
117.415085563435127 128.315071388098772
54.246229593072897 45.831907543224517
55.256289142107647 47.150799677588978
124.446133019446549 137.495909483178025
51.966295807046116 42.854868476432728
124.071957999069852 137.007327902297874
73.672590263126494 71.198010276024462
108.814421983370025 117.084696350406190
119.148878506504033 130.578983330137646
58.536767809213714 51.434307036270262
24.439472746944027 6.911531816029311
86.101667680898046 87.427362752689220
125.505681523701824 138.879422157827150
81.909922911568572 81.953963475572067
64.107260817986344 58.708016215915627
88.560131714271350 90.637518905692872
67.374842993235248 62.974683892533051
43.990471921035464 32.440382124228712
54.437232014695248 46.081310255928948
49.336143279507127 39.420528903023417
79.594651512741621 78.930782080227587
59.217348656714968 52.322980112453052
40.075749533756827 27.328706708916467
45.803592894085384 34.807877181616199
96.005732877762313 100.359663327303977
91.036792110204090 93.871435083020501
28.854320588646356 12.676249449164477
120.649313469475459 132.538186500564194
29.716928020829346 13.802604977843652
93.486140846861318 97.069688875264617
29.036889586187193 12.914640160945313
126.575254076200380 140.276023801730730
74.765247124118403 72.624754412940732
88.462413712337749 90.509922959236846
126.048405497418415 139.588087682300284
37.809686865039772 24.369779948010141
38.515289052533817 25.291124809276578
43.517357615759991 31.822609898344169
97.414657213273074 102.199375872762928
33.132513532395663 18.262529018717288
6.319897989689439 129.813754929341769
5.914727339156648 129.432188160160848
14.352412249099409 137.378321884851346
8.129753691133718 131.518174515942235
1.390598323263830 125.171619706641707
3.411860689198215 127.075130115459274
4.270227333386640 127.883491201744647
9.131396138318344 132.461464638126870
17.682878082280695 140.514765963817382
3.837326393281062 127.475809616530469
17.006157830314692 139.877469160995133
1.569685164541643 125.340273550002109
35.389319649909361 25.643145419989047
19.742617936545464 36.046750775131727
4.817090270739675 45.970842279968359
39.545009923825731 22.879996842093913
18.963362478114977 36.564883376421577
38.804959347467666 23.372061833190369
22.172489944417716 34.431111268703376
32.793146383466265 27.369359838365583
68.619181037271275 3.548369778875151
63.431781665838493 6.997509212127589
73.734723339338714 0.147008631765650
31.719244924957287 28.083404700299464
28.041334539503932 30.528873968059358
16.675200369448994 38.086298943947853
52.128846779373937 14.512912526374762
21.413090430727511 34.936041508446628
56.155305363488644 11.835691035523569
0.951470880933374 48.541120624981048
57.186030822140665 11.150354208775251
64.315031259268025 6.410230156869405
58.995077040728226 9.947506268539813
0.945312921366077 48.545215096921822
2.327191538881727 47.626393990166541
70.318657518507578 2.418375551016396
23.536459665405442 33.524197917028715
35.808149359806329 25.364662510772767
35.799720626582243 25.370266836573411
8.826847688099182 43.304725515919962
68.663121901145658 3.519153180061709
38.720187637214138 23.428427157647533
17.204852095086210 37.734129673379250
55.808160337379995 12.066510279016301
40.107036010207800 22.506301624460907
34.461027260966922 26.260373756392443
35.748173672392547 25.404540779956061
36.661740634227172 24.797103486746444
28.078458114291028 30.504190234162444
11.860641780265434 41.287533839241959
73.535073740411505 0.279757096880003
22.789205165895172 34.021052848833257
58.210629999829465 10.469090790634322
23.065096796009676 33.837610504684356
56.905215689299681 11.337070225565837
69.507705578329379 2.957583372713109
56.618284810384353 11.527852646239827
64.323726531743361 6.404448607189103
53.553707901947405 13.565512040528015
5.373046069035426 45.601183240873105
48.925326137113800 16.642956616156429
53.134233694583394 13.844423480780568
50.705250934028527 15.459471720223556
65.758525868355576 5.450440130809391
60.560752892822819 8.906477048601614
68.970470731818367 3.314794715302811
47.393400386505576 17.661545149041704
71.876980068772795 1.382235594751250
16.018949768795103 38.522644723930810
37.249998371450801 24.405966654377696
48.056694760417351 17.220515913175930
53.360226138778714 13.694159466950470
11.551382098932025 41.493162842452385
45.270359794051252 19.073170223863595
55.218730002588451 69.527234166293496
106.000771349230746 63.587272223654161
93.582793800662230 65.039799772508275
89.891807491228022 65.471533464724089
14.264145154076610 74.317681122062410
22.401512375647069 73.365855430781792
72.975095339475217 67.450276810035476
30.676025957427768 72.397987766027512
70.315233822223888 67.761400108079286
114.708988691238019 62.568674344796435
129.321386975942772 60.859465982939717
53.727761344777761 69.701632375782751
67.222565348075079 68.123148721378357
1.030588028838743 75.865606798249402
82.530961637923227 66.332529656976533
86.696057801959526 65.845339460487025
50.803549862343289 70.043676619323932
54.376042823344513 69.625803062728579
76.995702983778131 66.979987397476776
17.267836135188205 73.966340182586151
85.206346425814488 66.019590606072455
81.742131349964296 66.424798927085092
48.991439929815883 70.255638638763372
104.918416243395754 63.713875014061806
100.363325667386661 64.246682753752211
34.518197242000774 71.948570007263584
88.478356090964141 65.636864501104199
82.548867283061938 66.330435238401336
125.529627662305415 61.302987066799091
136.092655164766541 60.067432534137104
49.773674536461549 70.164140863753246
88.812204976439901 65.597814285285139
41.029238916428845 71.186975185010567
82.990869894511661 66.278734309865669
89.187102025967761 65.553962676575622
8.128209857050567 75.035399850579850
93.350383693317781 65.066984721283518
54.008250110378562 69.668823679069789
131.328312472159183 60.624716438551303
115.083066207095669 62.524918596723538
100.581604786046370 64.221150702985256
102.528297323782681 63.993446591816472
32.139528380995124 72.226802274691892
20.155525760545032 73.628567891005986
21.388703804488085 73.484323381425938
117.165543980230723 62.281331722490236
92.779358446026251 65.133777393402482
17.349948773487547 73.956735489006022
96.526035574655637 64.695529560797638
67.832953824027840 68.051751742815881
37.266533493099061 71.627097843006453
136.523663249078368 60.017017632532301
57.083494381515550 69.309113170187686
13.541891974626584 74.402162885400728
121.841027393668099 61.734441664454089
31.054816103047141 72.353680782898053
134.232203928217643 60.285049023119939
53.515009741118647 69.726517874582299
88.415794723808546 65.644182287670660
25.475838688582328 73.006252295227696
103.270727552130396 63.906604724406151
98.722548472111356 64.438604028238942
131.656371410025486 60.586343471372473
60.315392987904389 68.931078845151873
56.837037505661876 69.337941165759574
28.468115084504703 72.656246516761442
93.667157341917701 65.029931791404806
34.315593381439932 71.972268527237375
4.102830358322301 75.506247425688372
45.552068530176179 70.657941001541730
135.832094904490162 60.097910198854080
133.630671727209631 60.355410085544932
101.015095148660009 64.170445449944154
23.105219670647870 73.283542974641449
77.983311819114874 66.864467053265514
46.629865184282920 70.531871412026874
96.451948203864276 64.704195540960328
59.331900625083961 69.046117686661844
52.701469254289123 69.821677490116016
29.528381534076665 72.532227430633640
14.074266484053032 74.339891179865333
61.637022220096938 68.776488223480797
130.011343292161513 60.778761975149891
81.598241648382526 66.441629667415114
68.764559782120187 67.942782040341129
12.826245180806053 74.485871901559591
49.890389979123100 70.150488689300559
89.470669468564125 65.520793867828928
61.815205885593571 68.755646127263645
19.352413125364649 73.722507763490839
82.805228565834810 66.300448726972178
116.860686165023466 62.316990860489163
28.947812945408419 72.600136384868875
135.330147301578791 60.156622877183416
45.275391607862396 70.690303827953770
79.623414539027152 66.672624671983570
20.863729141103921 73.545729528927296
137.680240445130096 59.881733103866424
18.565356398121413 73.814569580671659
139.812336084717003 5.638805491244741
137.742180010434339 4.264268560687020
137.019839448029813 3.784650723269174
138.271817676724908 4.615936022466720
136.662413809982638 3.547328163136027
135.621235077499875 2.856008973782250
133.085291787785366 1.172199840347466
30.107282984776440 13.953571113377865
77.556351796281945 118.962197674595188
24.637946489690098 1.849487135845859
40.186778264649675 36.260309312486861
25.951633597469012 4.756782945317885
31.087355726985781 16.122551351922262
26.583775624367110 6.155764373170437
65.687911648464137 92.696379807919627
76.353239075627542 116.299611926155507
86.723985299571822 139.250912018418916
87.371166959166985 140.683177369709000
56.899400134909179 73.246693087575139
81.603371010875037 127.918578485344199
64.473398632491083 90.008564283979808
46.420228599972830 50.055439013559621
34.790985966597830 24.318984590627881
79.100315022597627 122.379113157183596
52.231279977549072 62.915765661065613
55.073592207905030 69.206032489135737
74.349025450158081 111.864125089060963
76.858607945848675 117.418034105935931
69.077556633505665 100.197938285775791
39.020781991054008 33.679865263054019
73.350617404522254 109.654567341228699
45.080028633539385 47.089468103748182
66.206776518047150 93.844669725730725
74.645046307324563 112.519243185646005
54.468627721851760 67.867197157063600
66.304561038933826 94.061074778442048
57.448017893428805 74.460828554766209
53.049964974334962 64.727581767305324
79.349522384912206 122.930629203779887
81.339750568702229 127.335165127413021
59.241604847294440 78.430181533888899
54.346005736980885 67.595824787910189
47.940996230176232 53.421020766086926
51.430440548321542 61.143443239031917
41.361327290122219 38.859681293497829
43.644555898354533 43.912650851830172
63.181952603430567 87.150489780382841
78.176890224035219 120.335499399138769
66.366573423363761 94.198313200225257
66.088447338509070 93.582797681944768
86.001046054616225 137.650989004090292
86.923457436097621 139.692359988178140
58.997105970460737 77.889085746444465
29.057882382013471 11.631162712774389
26.142922486457412 5.180120726484676
66.805894971242495 95.170567314310375
75.889520722896691 115.273365709924391
35.367682010901049 25.595259574993499
56.299892784124467 71.919934837179454
35.452803834818887 25.783641055260411
79.243397105925041 122.695765378861864
54.684628573127931 68.345224509268732
81.996094180424208 128.787706619701282
82.547335912604922 130.007649152809279
76.741456078859130 117.158767550030987
49.216773221163393 56.244418421247644
32.453079697624361 19.145008947206311
77.492165490752981 118.820148189611359
24.497918028125298 1.539592826079423
52.342224131124432 63.161294045157348
55.478909685853644 70.103032846502487
69.369797587368723 100.844691150663550
48.216417355891231 54.030549991036942
77.215517578200362 118.207903986177527
28.312492369164307 9.981554333468129
33.201084514338646 20.800404098929413
67.889131799851256 97.567858019099759
35.647417027002930 26.214335788240835
77.973540247032687 119.885469454797416
35.718427149090211 26.371486931121041
35.096380359876136 24.994847080681101
33.222760970740410 20.848375849955868
62.344169573526884 85.296408182365283
24.176110619975535 0.827407006769159
73.585485343487989 110.174349084302136
69.058850213755576 100.156539466051029
84.427859733200663 134.169400448727856
45.763617735317339 48.602306068916292
47.015620946319423 51.373090426346792
49.334435884065712 56.504815409816409
76.126635392291703 115.798119649134435
57.993377900615464 75.667754354797921
51.617024253835517 61.556368068654145
53.794905479949335 66.376195350748603
26.196000971619174 5.297587706688835
66.271600841708334 93.988131196438673
23.829709016726852 0.060792244733439
68.863235354309552 99.723627962413445
76.811863241546916 117.314584294997843
60.824140480105854 81.932460871463988
59.259066162227235 78.468824835959381
39.352450794544630 34.413875147760280
46.483575174424786 50.195630105759591
49.657157612720646 57.219024694347183
67.121001114476869 95.867922692420962
65.552723168646736 92.397196769177199
37.467149647433111 30.241551241912358
42.035436558712284 40.351539621171980
75.047204970148428 113.409252829683311
29.396770078881957 12.381148592329197
81.518513733343696 127.730782467624891
30.004365773732101 13.725807002258858
62.325563036256590 85.255230410645979
29.717342863684355 13.090602090325806
66.080907766074446 93.566111998409795
63.084777273193332 86.935432915844956
67.543820295770431 96.803655734680589
34.898974654181451 24.557972289466647
36.138628285617159 27.301426028586707
40.605167569425561 37.186238679761701
76.038418315677887 115.602888124333376
32.020773361680988 18.188280064465435
11.806226368043653 91.487947799245489
48.415098849307689 126.667971005301538
33.591163976093156 112.422616327643794
28.960164102355598 107.972365009231581
60.811389034504174 138.580432297503563
59.664900328673035 137.478691201891763
30.316971994504218 109.276216504695626
58.634728727465109 136.488727338479606
40.906843485652438 119.452763870321633
14.209348885624371 93.797276117913412
54.036926628598451 132.070378081267052
21.305597057014001 100.616556757413733
31.642682839677391 110.550184675159798
48.207641677466775 126.468610915111370
9.910816861078786 89.666516383292162
27.578197327494621 106.644336585671439
48.997084784265610 127.227241950013024
12.858865147023593 92.499501943423553
4.563860857596533 84.528252800316849
45.221373374177247 123.598897070113765
6.870468604811488 86.744833333241502
10.202755908037890 89.947061009517171
40.564385824528046 119.123672378317508
11.642138702115764 91.330264497250184
41.385583995960566 119.912819073358506
37.910882627297475 116.573735772001882
61.700513688535104 139.434854295282776
41.781351958489353 120.293140158447954
48.937351491383986 127.169840055681917
63.213714528236395 140.888994700272264
24.643003467730800 103.823703741717765
37.124559997454497 115.818103421415827
52.920857090280506 130.997868888920522
20.402643886693273 99.748845972217524
13.917198400204459 93.516528305699481
27.535268057141646 106.603082850582766
10.169269569062793 89.914881646909578
50.160621259116574 128.345365437899716
34.403628773593127 113.203370513525385
14.083233146222900 93.676082692984423
33.086134345678154 111.937298072435624
1.079897030735211 81.180268555766048
58.164875444893497 136.037212493471174
23.340959392306669 102.572478623758414
59.179184558609251 137.011932984436783
60.618357622815168 138.394934928083302
37.777247853041153 116.445316781171769
3.817989869879799 83.811493258759597
9.676757311979388 89.441592210248317
37.875365829753306 116.539605199899526
27.690820864755008 106.752564410945098
1.800004312132760 81.872269951968050
47.620936000963063 125.904804441008963
18.996171422235800 98.397268319460935
50.953741372142403 129.107529964974873
46.086075501002639 124.429849755247972
9.066440643102586 88.855096284018487
57.248978416040110 135.157063050302497
44.830746654486923 123.223516564455082
38.461737057090318 117.103090278431679
29.308761555451635 108.307356656291120
11.356582052222862 91.055853162265294
25.192047255428122 104.351318275659466
52.354351688023108 130.453474269611490
101.560912433443775 14.870389126818186
101.964571940634016 19.299591359526495
110.969359075918319 118.105695450286618
111.693564308424129 126.052124001124682
106.374749092478808 67.690787750656995
111.886348014248441 128.167466276128835
100.992691696237102 8.635519111181960
111.365414474265464 122.451460689029318
112.958311731122294 139.929716399280608
110.688240629005620 115.021089661144629
112.550000777830533 135.449475617767774
112.900459060954745 139.294921054912720
102.831099121868959 28.807664518867224
103.838400098293846 39.860394986795107
101.752947752897725 16.977519642843696
102.820672618931056 28.693258468051344
108.100606547112420 86.627965137133813
110.791717031961184 116.156496871527466
105.681713381119010 60.086370499424596
110.720656825174672 115.376780251581465
108.791239991159230 94.206023222889357
107.414484270431956 79.099406374979566
109.021378145956064 96.731241657982807
106.963081520703327 74.146335701961917
108.817013812080049 94.488829556282923
104.174584249228374 43.549215800864509
109.250445141059359 99.244706665195210
107.556455130070788 80.657198616437569
107.908726338308682 84.522536591274061
106.356380347136977 67.489234494928098
100.282401514899135 0.841775123950291
111.819764698966381 127.436872883788425
108.145935691561903 87.125344597362414
106.869397232170229 73.118373638516900
102.918675506898111 29.768606880422396
108.021709629972079 85.762259275319309
104.804662596954230 50.462825847990601
103.073942895539602 31.472296877035138
103.614744918286391 37.406311768140895
108.754195922709798 93.799552750220585
111.269744371483796 121.401709041177398
108.994140936360026 96.432378117284372
104.958631268304686 52.152265513760959
112.025141828175677 129.690398003444187
111.959578882327776 128.971000736787971
107.723476418379363 82.489859683274872
110.602910640516555 114.084796154363460
112.221831648218568 131.848600584002838
112.944562144980850 139.778847420471351
112.420187592421968 134.025084911232142
108.374459238969450 89.632846559720122
101.405814747225122 13.168561210341659
112.753068256816960 137.677657824047799
111.964447951536613 129.024427181172314
106.065984781988774 64.302834416119111
106.566982017857711 69.800086521333753
112.087727565609029 130.377127494606469
109.747883422779609 104.702907720252924
104.098427096621819 42.713572333156613
108.900366995323779 95.403432331023311
100.625016035472925 4.601153938155906
109.863781160825482 105.974609515887153
101.621984069236390 15.540504956594198
103.688173577497182 38.212016515652159
107.415597025376272 79.111616211725661
102.358826181848016 23.625593186151981
112.437024309062394 134.209827798757061
112.419359432701754 134.015997829628731
101.716634359712131 16.579066591918444
111.917751002757768 128.512039324308290
100.802440269505183 6.547962571457481
105.385850525384328 56.839979920599873
111.987585256935290 129.278304032590881
102.933456086036372 29.930788553227885
100.415052182459107 2.297300442842424
102.305815055847361 23.043922264352432
112.213918918166442 131.761777206900604
105.858184162169323 62.022717255819813
111.076445301888839 119.280711875546658
112.878379958468045 139.052655461539217
107.527424894741401 80.338660886379003
102.660543296855636 26.936220325198224
112.012516597841838 129.551866153241235
107.677031744787740 81.980239946082534
102.005688321757916 19.750745770189305
104.164062923840788 43.433769299375847
100.953232016794331 8.202543057907551
102.155736629248381 21.397168774510128
104.337279788176744 45.334412065354144
106.984781883287795 74.384445526449184
112.189962742961072 131.498915208565961
109.609343567132044 103.182762580542217
102.451397404470072 24.641342000731445
103.128821200108220 32.074455639043563
102.248864972280842 22.419030659441372
103.604301544898973 37.291720604299499
107.920844645722426 84.655506169092661
102.048129625988722 20.216438058144263
108.865372442559575 95.019450414395578
102.291000231467493 22.881364831536679
22.463592764573669 17.038855280524288
32.212392790965737 13.103868709429802
13.732845845751013 20.562916886894751
35.439905823729312 11.801121662862538
31.671069835524921 13.322367248174904
10.817797179588482 21.739541427800599
45.702619141573720 7.658700136173796
19.087596227147323 18.401535918435638
21.196929259839802 17.550128859603738
8.545020604516216 22.656920518334402
46.909180329031706 7.171686138861555
2.361652844108503 25.152762984635118
52.059469659027179 5.092833429203121
52.896388185969343 4.755021272250262
54.690603410736209 4.030807748945086
18.214168065990968 18.754084752718988
53.205349876871402 4.630312579755701
26.806670882223678 15.285823725471268
0.729343186689232 25.811625261471654
38.107674889807825 10.724308575982016
20.758868235070402 17.726946954663724
36.175798478740816 11.504087391219066
38.755939969496374 10.462644127416231
63.713738275199248 0.388727244194304
22.651907675717965 16.962844218190092
59.853834681812231 1.946731179507194
10.666351037726201 21.800670852228098
6.330004431595091 23.550985313140480
45.891829120218183 7.582327790544864
64.175661434104228 0.202277483993257
48.918303120993500 6.360727745557077
62.709457385946450 0.794093217659572
51.272515521556372 5.410478057735002
0.310330581031502 25.980754689905798
48.741165044766973 6.432227412110281
51.769207799668173 5.209994158276072
64.478204161084051 0.080159729538880
58.132598782202926 2.641487470775060
16.152375916020556 19.586302502653098
31.977923763413731 13.198509329019599
31.258134948981752 13.489043477955471
3.456963198563988 24.710654055916208
59.706141606497752 2.006345723495464
7.550864474280634 23.058199753877002
21.377049054533124 17.477425658041721
94.847845560614005 43.980493754737765
96.235973277188052 20.872343321275235
91.920665141563134 92.709241593773314
91.616701137608018 97.769327813424709
92.927074674729894 75.955550551939396
97.127189925964188 6.036267257933578
90.355775792885652 118.759941431545514
89.121138531168953 139.312937552768005
89.027320420910812 140.874726845887778
90.812736935093127 111.152913137031973
89.630335383188367 130.836341835948474
95.595577694626471 31.533003202975781
91.164558865528974 105.296136417403034
94.767433526438012 45.319112211968374
96.653934346475495 13.914548912946428
89.866611446778975 126.903056190767714
94.737169008896842 45.822925381165547
92.982075164499619 75.039957860908231
90.721534565925822 112.671158210192687
89.165179458507524 138.579788605435624
95.170385877869265 38.611167803674405
93.152060145845581 72.210219304814586
93.177399788374984 71.788390488554995
89.112443334149447 139.457686424486724
92.619306307624527 81.078967972985197
91.257193381978240 103.754050400473858
94.592135188108088 48.237302177126217
93.122968841824957 72.694501998393648
92.347789081808813 85.598912949597945
92.595864731172156 81.469199699209639
93.475739885495500 66.821925398721817
95.905881737801678 26.367374403702829
89.838950614791699 127.363525828427754
93.562191600471508 65.382764425964382
93.004618597078775 74.664677528193948
95.353552392060863 35.561996381063125
94.426012205639381 51.002750070362289
95.332027552355086 35.920320206773354
95.187842306614328 38.320570781040487
92.001992868221265 91.355379611487237
90.237787823323373 120.724086169403577
91.751297742036300 95.528699270513542
93.631723483991323 64.225267745281727
89.281247918396730 136.647597928975841
89.155771453386151 138.736403587636403
92.620217422104389 81.063800657894930
95.262831445477843 37.072227216508153
90.595464751455012 114.769841352331895
90.915110200292318 109.448706251497015
96.339317056289005 19.151980298972621
92.731175497716279 79.216682505557202
89.621008829463733 130.991600897431823
89.694465562672676 129.768767276954691
89.777524716375339 128.386082243207056
93.732088278595128 62.554495852871085
93.820184682032959 61.087955765109776
90.099170998418288 123.031639288810496
91.972879848575403 91.840023804897001
94.602607170066591 48.062975181458526
91.615904807920671 97.782584307038604
97.008500688452273 8.012085997456548
90.692279602542015 113.158165339815454
96.579231864956611 15.158120495071273
95.318556863125295 36.144566657188150
92.313897251275762 86.163109967690872
93.599677244527982 64.758741224345854
96.055890535692569 23.870179205727048
89.991998511695854 124.815738774715484
96.453938697745869 17.243874796798298
90.872051186380986 110.165509294256609
97.428636148474752 1.018094524832877
97.488954053463914 0.013982867325591
92.808181083100735 77.934771172735026
89.484018925297946 133.272070680962656
95.546907487829444 32.343215726553453
97.388846508737601 1.680472323187502
95.908627578537093 26.321664416053380
90.160764618296540 122.006290816264396
93.553315677379786 65.530521843088380
91.468016827568377 100.244474273270299
92.362380556505755 85.356008792929131
96.007953657370678 24.668184016341201
90.596800312181870 114.747608284134671
89.903888546203760 126.282504629880165
92.566091748323672 81.964830294508019
96.475027728936908 16.892805871770666
95.240409151625499 37.445490953855142
91.443202146347573 100.657564063036816
89.051779440787200 140.467557747533220
96.893286043125229 9.930063230074838
96.013586103062067 24.574420740245760
93.916532658617996 59.484051808504233
92.070955080367895 90.207366245367069
91.915337375929482 92.797932863508137
89.756095847964801 128.742808435571874
91.699422916802519 96.392259050279620
96.402093162251148 18.106946990524243
95.678781427856563 30.147911355050098
96.386961745599862 18.358839556369922
90.271446200207876 120.163775452236592
94.585913820938913 48.340869224113753
92.118864754690478 89.409814299500908
96.252865939330135 20.591131316543887
91.113233552995936 106.150548463857163
96.139966916681573 22.470560397891379
100.443172800284344 19.717282250992874
75.147370536827665 129.408346631227204
85.564716953215793 84.235246188312615
84.692925433405293 88.015625981359335
86.573621391898286 79.860298891349458
102.729422851969403 9.803336885797219
78.099607460385357 116.606459303245714
72.959712027573829 138.894766072732523
72.932399961862174 139.013200330208633
81.704893614368785 100.972731955642587
75.963675311090867 125.868575936666048
97.920282840341642 30.657377454856292
86.040606358835348 82.171630459267448
82.355455133457610 98.151679484942107
94.502361840887545 45.478626786777802
101.157476807418675 16.619821019378744
72.684824001257411 140.086772551830848
77.760752227250038 118.075848999065741
94.122667274065350 47.125109501195872
88.480858869649907 71.589878891163139
79.458189404733787 110.715193314871300
76.680339089079695 122.760881948880595
95.598586802586254 40.725028478388651
89.516852629466939 67.097463231756407
88.937213286410355 69.610973411601066
85.498964456846636 84.520371018008589
79.651311934205310 109.877749394615080
93.773865743129434 48.637629673014537
89.573618457740594 66.851307602497755
84.675334866441247 88.091904566764242
86.483650403668179 80.250443206976016
89.626383375255926 66.622501261275147
87.199611150418121 77.145797797926406
75.629859737851163 127.316111980551852
90.846099655357179 61.333403267356658
87.633643357990223 75.263688887996068
104.916280142705688 0.320391795928448
96.103708802319815 38.534650437970051
93.213904962001394 51.065807022497410
96.916535876592533 35.009960214452178
96.177847021190274 38.213162309052159
84.185734624679199 90.214975069939499
77.246567608502005 120.305525588524915
83.065318023011343 95.073476425469792
89.054007609257269 69.104514140089634
86.430851502631782 80.479396912119270
95.457792229173506 41.335560868536156
78.427067880138438 115.186481331762096
75.046655879180719 129.845079093037441
75.792004865785529 126.612996440591900
102.158307463537241 12.279884345671899
89.248228468483205 68.262307494439412
75.709527370829534 126.970646461528702
74.950611876149779 130.261558033301014
77.768296615288023 118.043134007646827
90.664771791809329 62.119701568837769
91.299934177775611 59.365424892996508
77.582175619129103 118.850216936250959
84.978250844004208 86.778359510924616
93.802434287611291 48.513746903084154
82.139774259156866 99.086943937996693
104.847483953596210 0.618715095981436
77.778988200813970 117.996771714645078
101.410082822618435 15.524436797620377
96.582863842564365 36.456873824278354
84.252037241524476 89.927464733749844
91.760601006684979 57.367819351118371
99.516443157645710 23.735892130806672
77.397893706523973 119.649324983078316
101.150379209943921 16.650598577387790
81.474226478335453 101.972981855033538
102.745645020649235 9.732992133315605
83.365540740093820 93.771610248429170
73.606543656240291 136.089887655188761
97.693160686127456 31.642255126677625
104.278772511837161 3.084838238550768
99.323651705817070 24.571900387601339
78.086124911608678 116.664924146956508
89.619598089405727 66.651924531558507
83.628049584869899 92.633284043440113
84.723428981281998 87.883352389119750
99.061385106227647 25.709176136388709
80.187657543291778 107.551975334412575
77.782914547449792 117.979745761598664
86.089819455971167 81.958225999900918
100.602650551366509 19.025733349757136
96.205525568113870 38.093138866390532
86.077814646188287 82.010282872778561
80.032531865205968 108.224652190624383
103.331997733660444 7.190370534578991
99.771337117675841 22.630586614555607
90.067256448078169 64.710728070182483
72.926405191822070 139.039195659376873
87.128361756145225 77.454759016584077
80.323761893286701 106.961781322685496
75.699105179365958 127.015840571717732
83.479871075537204 93.275835650924051
99.934581590083170 21.922703949042390
97.905010499688544 30.723603435134351
100.154634280730406 20.968481837190243
79.907184852433488 108.768198787988467
93.549465245898972 49.610705329295349
83.793794032834413 91.914560647242240
100.302028219408513 20.329332390637518
78.718589977948724 113.922343951728706
99.752600550124598 22.711834642039445
116.426044847102261 15.329281826663797
137.430810680654645 48.604143131307524
108.218155133427601 2.326690224806091
120.466668417834100 21.730266725319861
134.910905362661509 44.612215745803532
120.688395576078676 22.081517507953038
124.182963380842921 27.617463966230535
127.064361551145225 32.182053033303603
112.249433572593375 8.712870961435391
115.431117393425609 13.753159850745815
133.988090384015777 43.150331301691594
127.145697823690583 32.310902514865560
126.896231458449378 31.915708454176968
107.368693049898866 0.981008333517306
137.529446605240139 48.760397989668938
120.350510848256008 21.546254818316292
128.647761046190595 34.690407518423186
108.369481870283238 2.566415638574423
125.709052759173503 30.035030189288587
139.354066807057933 51.650884112211465
125.927055309427899 30.380380605534896
140.391530527063026 53.294390241502647
109.229552818686017 3.928903644726869
125.279396682155394 29.354387211177521
125.943906875114493 30.407076142892045
117.310330090794224 16.730129094886664
135.892397766173303 46.167054483698294
121.201528098620301 22.894400339105566
116.070369491917219 14.765835977895623
136.287273439220684 46.792599817426364
123.476718500169625 26.498660708068073
121.761560308766789 23.781579670997484
109.349123321554075 4.118322176244390
116.654910985656372 15.691841879847175
139.794359975764223 52.348377920910870
129.536986256471351 36.099080472701999
127.549301248338253 32.950273983400514
109.603764245440317 4.521713553798639
115.800783525147182 14.338769295741905
121.045569135416557 22.647336748349844
133.360355113832668 42.155899646661624
131.652615652453704 39.450571047802313
135.393076877246756 45.376051458137226
118.652012469926930 18.855565552226825
118.826287606900962 19.131644850497082
127.426333808504268 32.755474168068744
122.025273460870991 24.199342888641215
18.874453889946658 42.111478496954838
15.456683689070058 65.986972725588885
24.499005880115263 2.820083614560570
19.453704653703376 38.065010345451213
21.187770997232100 25.951354791204256
24.451496729307241 3.151967968761262
6.418872836997269 129.122347006400645
9.925257685859661 104.627818029317424
5.270670707496643 137.143334874211746
6.109361613371534 131.284497472654493
20.277156869447616 32.312625758706595
10.301339023044619 102.000629169998021
16.102583720782711 61.474913232684720
17.681996237005546 50.441621876221120
7.016758690601689 124.945699833500285
11.217954526232090 95.597434434841261
14.593579041694079 72.016357036402667
21.954018756280583 20.598582991574883
10.761582551442743 98.785509059460153
22.135602608352556 19.330093901510988
18.857732632290517 42.228288073725786
20.005116024688618 34.213019652166793
7.400205683099032 122.267056765569947
12.229339404556175 88.532209915310659
8.761360770104835 112.758444859553606
15.442638684049985 66.085086822379736
15.912384012967630 62.803590048072202
6.710355754707280 127.086136755124670
12.075436535391965 89.607328149871265
12.936169705497989 83.594510251819102
17.025266128463592 55.029336963748698
12.988368055755945 83.229868588664473
12.586220355357025 86.039149065587750
18.221782445821344 46.670840999855528
13.465498754540990 79.896779885911755
15.522582268615295 65.526625463153266
8.000368819167926 118.074501195924867
11.827408732320784 91.339974300056497
7.707044640086791 120.123573934336122
10.259680359210622 102.291643816824319
14.356277727829985 73.674071223317966
22.979712650942989 13.433400073169070
24.068424588233860 5.827992439628916
8.068936348188757 117.595509471148176
21.079696292900714 26.706331523947583
20.094099212785469 33.591410395550675
14.127152313501266 75.274671084021179
18.283103580003939 46.242470366600450
17.147108484747609 54.178183637666059
7.848690207558155 119.134081449497074
7.069439993276233 124.577684412908212
9.467696009608902 107.824203543407037
5.925540489200952 132.568615459320228
15.661823201107474 64.553931020661452
17.495012013128502 51.747836307161236
23.079229382352533 12.738206714115380
11.069974397300081 96.631178222929336
24.693899304921565 1.458617932061497
19.285531861094174 39.239813887925941
11.305197699773272 94.987980386164750
9.282851482327233 109.115470710279780
12.322064007819643 87.884464280012708
23.525802103284768 9.618586671039274
22.310235330831549 18.110163270537484
6.856371511492068 126.066115468289468
21.069143933814715 26.780047067605718
11.636666578507450 92.672440476793497
5.904846912166014 132.713174440769791
21.071070380624782 26.766589501124631
17.764866168041436 49.862717958202488
18.201165115344406 46.814867346239424
24.785224413333438 0.820648738504271
22.642462316631459 15.789327457752950
16.580935767379884 58.133292568762762
15.216305463089977 67.666181276709324
12.363944190358879 87.591902171462138
12.202221586818965 88.721646671682350
20.425664234086018 31.275198863702254
23.833629904494749 7.468196077395169
8.722753902504724 113.028140594022815
24.844473723016716 0.406751235673124
15.871199858802244 63.091289915908412
14.244293568007727 74.456358212902288
13.181046515379437 81.883875973496018
13.735589084514794 78.010011690424093
18.719603083518486 43.193218730463521
15.416727699211728 66.266093014313171
6.714566357441424 127.056722776018503
17.359516616336926 52.694365586184738
13.014600820595696 83.046614540346027
9.917023830282403 104.685337218660166
8.496429427536265 114.609173951538196
22.601127072231868 16.078082795618705
7.912554956222088 118.687941905724401
22.656834241868459 15.688929596608771
15.253280202897963 67.407887086343777
23.267541693162709 11.422714675248645
18.930010627797095 41.723376168258277
7.507858792842816 121.515025163292137
8.502421375836684 114.567316038730453
21.261009067897138 25.439736095181093
18.908189427320451 41.875812381175173
12.051223543561520 89.776472683508260
16.017120724909120 62.071931506241697
22.391116615617417 17.545151425208005
47.976813315750498 34.121602513756386
20.619741039008211 41.632320512818758
46.687009892867096 34.475710207938938
120.054809345324031 14.333026578461551
112.535753129059970 16.397337784287011
27.038539046592344 39.870078514105565
72.333718364369034 27.434562201126237
130.759369384034898 11.394154650154324
24.072482623515679 40.684391286235616
73.821407172430355 27.026126276598998
92.604570326495676 21.869322940574651
58.581983840356187 31.210017372754351
104.472390089208787 18.611085121858327
79.442659946298519 25.482845476706373
134.542687897139302 10.355467536083406
108.040768526536084 17.631408499828677
41.807047900513361 35.815474127116481
32.217625826151590 38.448191701787138
115.018136901229852 15.715814400146693
91.822513895681269 22.084031782653270
18.806074447175323 42.130251657561836
63.115631652248624 29.965331907959982
29.633840448709059 39.157554280639197
66.588663960029280 29.011831986568549
96.878272825604355 20.696003882234407
0.571009991059993 47.136577825769663
68.765651375372570 28.414153316908710
60.353627621846663 30.723623335301738
124.014019669353601 13.246049436245814
109.408703243049303 17.255850333628530
103.660418508153938 18.834006986700590
91.943942754455236 22.050694227158541
43.501790256874962 35.350192908755993
1.731294495341467 46.818028763860404
110.489539486403828 16.959113309107707
94.543267895197175 21.337065300696874
129.983886622613369 11.607058731236238
69.340103951662044 28.256440851894212
25.932560838236739 40.173718112379717
69.410696505121564 28.237060095192451
128.313822661233360 12.065564646176059
22.610851822781601 41.085673143153855
9.816637324875668 44.598247008559078
94.472670767193733 21.356447313311879
75.951254309738502 26.441389683895995
52.534644516300716 32.870277646520378
122.097795926183423 13.772137023852709
22.049328733930526 41.239835895938924
121.762918444373526 13.864075602099211
78.091408190906662 25.853823437279825
112.619258033184693 16.374412020152782
66.519792664395155 29.030740182391011
83.546350880270396 24.356202060752299
83.548849298727376 24.355516135142850
35.373561706602345 37.581748678154831
120.530615107985852 14.202396996848021
22.411887087340052 41.140297702556353
14.259285621426057 43.378544907878798
137.562157872163425 9.526490397754099
107.632842038344862 17.743402239003640
132.820029581489223 10.828412911476777
22.845548007822583 41.021238731332772
89.841623894292724 22.627873098605786
136.846266274417530 9.723034086865832
118.443569399596157 14.775382717260610
53.967270961170954 32.476958759302775
28.784997008325792 39.390599090463105
65.563282476591709 29.293344243642458
89.942274060996539 22.600240206788133
101.421271192818637 19.448751279281140
71.740023336623224 27.597557564289975
78.002878020406214 25.878128857768960
70.518147380573311 27.933016185113505
58.495977419388680 31.233629913141016
5.425340948449803 45.803850751532657
25.603755113662043 40.263989726563281
111.013102983924952 16.815372131517325
49.234344746882151 33.776354898856574
128.971720462510234 11.884942801571921
55.991991717463613 31.921083975863663
29.433048894771613 39.212680381961803
133.476731414176413 10.648119412783418
45.878494265079219 34.697683261806702
68.183398378439705 28.574007340023233
98.409712555821685 20.275556407816573
78.567685051245689 25.723064518660951
98.942886906366724 20.129176628914514
19.201361266587227 42.021728062664110
123.004266244386201 13.523271104807378
97.570583571153932 20.505934172839222
18.511897864826690 42.211016051119657
41.269261584649833 35.963120093078984
120.424191580595902 14.231614929768837
12.089778229336005 43.974169982595676
91.534868276001660 22.163003140085980
35.563501820787522 87.350473434447409
49.790532881337100 102.466698495813759
60.126285612982542 113.448439085627953
84.353224463299455 139.189569378430178
85.562038752847982 140.473934948480832
69.658864502944340 123.576807211249118
61.363798665444165 114.763297100471277
12.490529647574435 62.835433105895582
10.765266417787011 61.002340371327612
77.780055106774185 132.205574830528036
45.271019129979571 97.664713686565619
31.715783412185203 83.262271392176174
73.422560800326764 127.575735733421482
35.432952705052543 87.211764957140119
61.923513830808972 115.357994643051015
53.274256264075341 106.168155706449937
51.627539918528413 104.418519061560460
49.345635595481397 101.993994987009714
64.359533353396913 117.946266166505382
28.968187612068814 80.342949973992674
47.599600006428858 100.138831614065353
15.573604353248989 66.111200968750182
12.283622609263606 62.615594311379986
77.762478348998982 132.186899519758839
73.170485244639380 127.307905374717535
1.725116318022643 51.397177993106673
30.214793217455771 81.667468829233172
48.830634103116360 101.446805736322261
5.698217537480594 55.618599312095135
25.123382667395308 76.257843488079516
21.135904123764419 72.021146257549589
30.949094726128756 82.447664417529921
17.326227218293891 67.973363324547563
66.246450088537912 119.951115802318895
40.744700237942354 92.855498413164369
53.778348084304298 106.703753426996428
83.597211510780227 138.386305374088636
85.428838119925729 140.332409233312319
23.504574244778507 74.537859020247367
65.882055367523108 119.563946294458063
62.282359498265507 115.739268279727781
47.503847544705344 100.037094592797018
47.774584191969161 100.324752367281519
8.191308491107028 58.267509249318380
72.821531993283600 126.937142433318144
74.208241792751096 128.410522039670326
37.157620171631500 89.044224693108177
71.785620458154781 125.836486095250962
75.919901484605433 130.229161010824726
7.458095312946019 57.488470012539409
59.536629376517062 112.821929145408149
31.855741681620618 83.410977098305651
50.684604051676892 103.416649400835084
24.900513711165676 76.021045150659660
67.893329033242892 121.700925208865883
52.112964899643572 104.934283259566143
58.770484946327478 112.007900442794863
33.896980040396876 85.579793508689178
11.445169261409704 61.724737360574551
67.170646233803339 120.933074502853273
23.111957781117699 74.120703901780544
64.305441647593014 117.888793711753237
80.315295012601354 134.899268042972636
10.067212100429686 60.260657435420377
16.444728875831828 67.036771053175698
42.056820979760523 94.249627121859575
52.501735419301760 105.347352061297599
31.639020205809334 83.180710460800455
44.219829742563199 96.547824625546596
47.618922091328521 100.159361335463657
6.884334580691426 56.878849050637903
40.091475313052257 92.161446721120683
30.435030518863208 81.901471032561048
52.630909526131468 105.484599591202382
8.811370809963503 58.926325661823313
1.071388006542972 50.702591452650189
15.620282712296923 66.160796740198265
50.486584995456184 103.206254090138685
56.786722656865251 109.900152374477642
70.648104563099636 124.627875092199517
10.331778174583437 60.541758973997865
20.771815314486666 71.634301781007423
68.090190357647288 121.910090429136446
72.529054321757343 126.626384813587165
17.648866836620851 68.316168022420712
50.121250970640958 102.818086571688909
49.554610640366256 102.216031039172989
4.351968064896646 54.188208816023618
21.488243917738114 72.395507401565823
17.289246630658134 67.934071438332879
67.306873536953972 121.077816056109455
33.029940951346035 14.193855466638855
83.636983569745908 81.665117648809129
116.389632183594458 125.332212729800901
114.663575475016515 123.030967316115891
127.623143857275707 140.309164002702289
110.049131069340177 116.878811959635144
68.120174719301247 60.977509284230983
56.952505165291178 46.088341266171483
37.510227435612485 20.167146305042209
86.889120309671398 86.000991852847307
84.428724965133995 82.720697831028360
55.886509274127860 44.667114406500254
68.315192987920838 61.237515165854283
76.676943580735369 72.385723742353505
80.068404100966816 76.907349786903652
59.309366213004090 49.230599367998707
109.315011837328612 115.900055869311544
97.306337809213673 99.889628231388826
126.487502820062190 138.795083546659129
111.385960492825689 118.661124536265248
65.611408526297666 57.632725380569994
103.624558450213883 108.313323814792270
85.704181406005347 84.421185578808362
97.667816110238093 100.371565052030405
127.434701595446427 140.057925507104812
68.235868567482328 61.131756787337437
87.716294892991058 87.103812928609941
81.888687553414741 79.334221931796094
71.655921307972946 65.691503083332094
120.982664656114665 131.455820870695533
85.906054875714247 84.690331079071228
117.983666657545172 127.457441005444977
79.514730530204957 76.169170815690066
123.949153132329627 135.410857786176393
57.690030410061475 47.071638384145601
124.273305695008617 135.843030492027907
98.091080078199624 100.935876908187254
118.827490174415345 128.582459081911821
61.907439029231540 52.694450308150593
63.180942988147955 54.392334931640541
45.921995803890958 31.382040510013010
54.441976448963857 42.741207498398182
90.770420660232261 91.175691262475098
113.495327857198404 121.473414508498479
94.128869801192295 95.653305262246960
80.808113442340471 77.893558826755267
118.233973236094585 127.791159395483604
117.378395639609096 126.650470326474945
82.466900878489255 80.105118250466631
30.734833806888140 11.133930051760165
98.189281404110417 101.066802705553556
26.245201312705429 5.148178752267005
68.101801202257775 60.953013002260974
108.019808145937731 114.173240325077870
39.829544263521456 23.259349004167511
115.036689471007250 123.528417294316668
62.023650598963052 52.849388057607342
121.903828273893168 132.683951754305212
113.972926903349176 122.110167987728232
38.763765664882804 21.838411847275648
98.240301440868038 101.134824587459875
64.739653395235550 56.470467798160747
100.774173225085690 104.513080234170872
118.983038072579646 128.789841542453246
66.396682315661820 58.679682700848389
41.256676166115120 25.162056330784281
122.876965544180621 133.981375917141690
23.765537568030496 1.842195355802837
90.432771176966043 90.725523941240510
69.176895195294648 62.386369802452535
95.341321319425546 97.269792415759127
56.821916900526531 45.914235952089236
103.624043536968045 108.312637312582027
29.964446193143509 10.106819555286267
39.073166303193837 22.250916718272091
88.386271227334760 87.997051232440725
104.840814949047882 109.934883915278391
41.864974305125585 25.973062884389503
120.912607596132261 131.362418094773062
127.562259448495865 140.227990559342544
35.972368724437672 18.116813724195350
40.608943711993916 24.298474426473945
35.215591538230250 17.107849174950552
23.014062814720504 0.840300214721718
87.507311782165303 86.825188580443765
22.516805095034428 0.177337033291924
76.548984470077954 72.215123717988021
118.484571669467670 128.125266897636067
56.265511879679337 45.172415306213196
57.057274902631349 46.228024323135280
125.251854586614343 137.147669637244377
52.489993592534660 40.138748625740199
125.680197115572781 137.718752426907741
75.413789962132938 70.701638591997494
113.924650398419274 122.045803888329530
119.732965679943518 129.789673968853521
59.257898723795861 49.161980925217684
26.291471026983412 5.209867320925014
87.589709744760412 86.935044723974045
127.676134301094478 140.379812907342028
83.855121178075962 81.955947126326890
64.676791889027797 56.386658412212391
87.435761017921735 86.729794340357131
66.040618296847754 58.204964410190854
46.056450978983925 31.561301338171909
56.245598793503007 45.145866411262148
49.271709152440359 35.848007614222311
80.581268525724724 77.591120429809536
58.573335524800619 48.249294850515518
41.602813156431878 25.623539523957838
47.081464580677391 32.927889027984975
94.238116763603472 95.798957528454892
91.952828149114225 92.752122556634731
31.011456643851883 11.502734293080733
121.910733380981696 132.693157909548859
32.232384353898176 13.130522232620574
95.868822051919480 97.973076748964658
32.800440157742585 13.887876152000848
126.902144289041289 139.347899554423947
75.854896069116492 71.289738276439891
89.938055401602654 90.065949778077240
126.514396599333438 138.830939371034390
40.530482333954787 24.193866689389385
40.251790086399950 23.822303430008684
44.665861046753541 29.707313176625217
98.519267895106935 101.506753429773596
36.237186084668039 18.469878448352876
16.889173138193541 30.219217997023755
42.057894544781675 107.219075724354042
43.117193767331301 110.459839850164656
52.236366804159729 138.358556478769231
8.266449718172312 3.839313120729174
51.645596329489287 136.551184472687709
16.016974071355104 27.550858211417367
44.404058324293750 114.396805347923916
25.899459440564570 57.784812297871930
21.562538795948832 44.516666204335344
42.863561732199592 109.683891389980943
33.814401185940277 81.999367279377992
35.544826767557140 87.293339962366730
51.758880775872598 136.897760928174677
11.000168561980155 12.202708250710881
41.018723244393584 104.039889901141606
24.011646614297113 52.009337386366354
17.829419374881947 33.095757702164015
41.577248110737223 105.748611395209210
48.329003617287960 126.404575797041772
32.679479995172294 78.527249295744852
40.497858252571859 102.446383039290382
29.530757470985730 68.894213812196540
27.740226108460796 63.416356675812409
48.597470265513657 127.225908489472516
33.583123149759103 81.291807463616152
45.950056785208233 119.126551432916798
24.865466692194424 54.621469463350692
30.860305873196545 72.961764013019788
27.267010609499550 61.968626157215411
22.128137572282032 46.247029245225015
34.111763839201309 82.909102884323246
38.712851546210729 96.985427744351981
46.006427173817897 119.299008024289066
37.303971175796207 92.675173507585313
44.961293302427492 116.101580626089572
31.626135193836348 75.304701811888151
12.425361839952197 16.562869335773797
10.319949246461023 10.121681182540293
45.035883912060932 116.329779199898169
18.298672753938309 34.531366720266575
43.959373228031147 113.036359237351064
48.238688681109387 126.128271048617691
10.735034475815839 11.391571022739731
21.049270481720225 42.946400216917937
30.368271274822309 71.456459335054589
36.406920497938508 89.930784015031762
45.676607395794285 118.289974805111314
49.863798548423517 131.100046394413141
32.990266708382229 79.478053761101847
24.238626763413993 52.703748473309894
7.750728733353905 2.261543562374830
41.971266777557588 106.954051306000210
9.535481719894875 7.721722640288199
20.008785971924180 39.763196830161270
33.899479638579493 82.259651806472263
41.239942815462825 104.716677379681315
30.220275496137567 71.003688861780248
49.094018273153999 128.745021253503779
9.815687329108398 8.578968890317944
12.107314981596080 15.589853565587093
42.741407726367257 109.310179872499901
15.831456655684011 26.983296022546007
41.277600715267390 104.831885970551667
33.990547832735707 82.538261032592047
15.971202958581621 27.410828485050040
21.201512396963597 43.412161096245242
23.952586903744347 51.828653225398618
7.343004799566414 1.014174481264279
22.906782484055586 48.629174387130362
52.707184556937186 139.798951459257779
25.103544213041321 55.349831263584520
27.133491360674515 61.560144415242725
40.484359096891474 102.405084434961765
39.577296944055398 99.630066364320243
33.982202233847424 82.512728947879964
15.750901457297857 26.736849700751254
41.436539773354873 105.318135735184043
12.774150570609644 17.629935167353512
40.518204851688331 102.508630350621573
31.067730806350944 73.596348904479910
36.283424107323690 89.552965676405677
33.783518268812493 81.904885712888046
47.854487940714883 124.952867583689681
7.493831299436119 1.475605113510795
20.835642228388025 42.292837215151330
26.754650264363118 60.401137962511008
51.055430962254498 134.745663700353930
47.192475745451908 122.927542418158481
22.396947489670705 47.069412117213304
27.291296718134330 62.042925796017833
52.919218037486566 140.447635497353588
13.827104233589150 20.851286023168957
47.392075694054157 123.538187964925598
12.984418460432272 18.273217650377475
30.995926177315404 73.376673612653093
9.589020084349444 7.885515086450227
21.614171980774312 44.674630044506024
43.336465985894826 111.130669701240350
41.240231520112317 104.717560627446531
15.449731020360598 25.815464763422785
20.311376161125267 40.688925282623359
27.222864439669824 61.833567695516756
50.112030382462279 131.859473764425445
12.531193175544198 16.886644137522101
32.595730797568656 14.624961050289386
17.691541929137969 29.422586082928976
24.564109057349647 22.599157295715202
24.101679970795264 23.058280048883731
14.027123687088158 33.060804008593713
44.092600488455794 3.210293117892200
15.300117047093893 31.796912455910505
0.418194418328128 46.572430450833593
1.071845885043979 45.923452543221053
38.401521344382310 8.860681471696122
20.907807711554614 26.229316360326369
6.128836999121655 40.902618537419094
6.617518794752264 40.417430780080892
29.841167454519994 17.359829471436822
12.644215596650014 34.433824409606800
36.636810188089811 10.612775075196044
27.735611100079023 19.450331255408763
20.323986836362188 26.808962959922528
36.189557629659113 11.056829811281997
20.263975197209461 26.868545520343318
40.965820029380424 6.314717330523213
8.602169740514714 38.446969940157409
46.744855839930864 0.577001193829744
22.712073046850385 24.437951387244951
18.099821220841537 29.017225957627698
41.274560771559329 6.008184061561536
44.145419449349362 3.157851808618909
4.562053096730953 42.458200052080521
41.472264053522750 5.811894343278802
34.788905008426475 12.447467871021431
33.227018306448883 13.998187199886456
12.463425760159941 34.613321612286441
21.733866900868634 25.409163432438628
10.484728920353191 36.577870917666537
29.196717204033735 17.999671950827675
81.233511326721271 83.142259894448813
112.790897072431761 127.597965034679504
108.820126892538028 122.004238427558022
121.705391754125003 140.156044155583146
108.460249550100116 121.497269911503295
67.726165887683123 64.114113174572282
55.356975586323344 46.689315021404724
37.039791844245087 20.885424737243767
88.534733939524685 93.427680944641253
83.872580287753394 86.859984566630374
55.454064292730266 46.826086392114959
66.471688008905346 62.346897755232050
76.440787034806164 76.390625280077757
78.766296963019954 79.666631236414105
54.596939380316947 45.618632369096851
103.808158698113829 114.943749259699047
96.349560759269480 104.436629519152504
113.358154327091015 128.397074994388902
61.699156174817603 55.623708778229776
101.832123569250754 112.160057488037793
83.051485096712369 85.703286543571139
94.609441419234273 101.985278418247930
66.286205441480703 62.085603667295636
84.733627298315000 88.072963750706407
77.976599300589939 78.554163723616711
68.738607176567328 65.540365392455968
119.300425518447383 136.768106044770917
85.210822650393411 88.745201179916450
112.678578267564717 127.439738630530968
76.520625519185359 76.503095817054557
122.223644741637571 140.886120537275616
57.305164611375424 49.433779266733467
97.722417818338329 106.370608750177510
121.771675972380351 140.249420447458391
59.701260450659234 52.809221420822972
61.507537051975198 55.353769966030498
45.260656035387612 32.466368653961901
52.689345460736838 42.931355498335222
86.493135575041066 90.551628547981664
108.325067381922054 121.306835296381308
89.959505420649279 95.434793364138599
78.929247625473650 79.896184047309774
113.874632758379022 129.124651512850960
113.344548110987418 128.377907566007792
78.834069432105082 79.762104065708357
30.224911757070064 11.285126976119402
98.480669631372706 107.438777681974514
25.936881516348556 5.244467919314630
67.969120152303418 64.456369128140580
103.374119098241096 114.332306454309247
39.024229811131093 23.680953804063087
113.379410267703420 128.427018787450777
61.341990174633814 55.120559800103649
118.381369296485431 135.473407784906726
113.185348237363215 128.153638588303863
38.196283427681571 22.514604329136908
95.895155810665344 103.796497520507657
63.412679710776011 58.037593682360885
104.319753597922798 115.664446221114630
121.802901367205550 140.293408468406056
113.760865526165375 128.964384671653647
63.585614860424243 58.281211898492373
38.962566779999129 23.594087497958235
115.595547301313601 131.548948319586060
23.577029016228437 1.920082694089306
82.585505436771030 85.046848949829311
67.264475445653503 63.463717912990084
91.625202892204555 97.781304454917233
55.614891215807916 47.052647436447430
100.051287633927160 109.651347866720883
29.355709998378515 10.060659987531357
37.782845521043392 21.932183661613795
85.602457809700994 89.296907753617390
107.317195922862510 119.887020715913536
40.683845064851496 26.018896717336624
116.512483044083766 132.840659405592959
119.371207176151415 136.867817995867966
35.935072318988972 19.329177782151273
39.556921767108847 24.431370733917255
34.848007481706247 17.797801442426344
115.910642988057020 131.992831759542071
22.812123685095056 0.842540779335538
85.836759841128313 89.626975082604119
22.518833693787180 0.429375586273363
75.706837848921609 75.356692087432620
113.760367910954116 128.963683668240947
54.653836152168346 45.698784322533008
55.570340888118878 46.989888238090394
120.903862682013070 139.026909430094264
52.109141904927604 42.114007749500416
117.363757967660661 134.039872398099845
72.909227200511609 71.415625641528123
97.598550554190268 106.196113732882182
116.983857279158727 133.504696476789263
58.595002245475946 51.250806887538197
26.061993875526468 5.420716934167451
84.622689036511460 87.916682153262016
116.264302437927242 132.491040969588056
80.388884586360021 81.952412369510597
64.051094502454106 58.936945104075541
89.927466363342134 95.389659115817324
67.672377577238763 64.038340191082014
44.951832023420195 32.031320284401922
54.794271135671785 45.896618714402763
49.313696763930764 38.175991909872813
78.906875336604685 79.864667625598372
59.177595159252995 52.071520586713369
40.933628112393322 26.370772553948260
46.351060628217972 34.002449793668127
99.072617274446870 108.272669630154567
89.865607107064562 95.302516382276934
30.555472619063401 11.750796608264828
115.882013862754093 131.952501170590722
31.646084974494133 13.287170428517392
90.248730775271071 95.842232598419713
31.908833421509105 13.657310958556035
74.231631066462072 73.278530155061418
86.815309745945981 91.005483631573128
39.438447039797779 24.264472322675250
39.547468932323874 24.418054281175372
44.074830185106904 30.795865121998450
95.578638812827535 103.350611842868446
35.279695299609266 18.405931231755758
38.192695365508222 109.594576008198203
3.408999145464596 130.972175560362757
132.493685072735360 51.638435217955212
71.244857896131364 89.281154155532533
35.591248420919662 111.193390886462069
64.005910867325952 93.730115237246437
85.653730525906298 80.425651648585728
84.654577407925643 81.039717937354041
10.593866834591475 126.556450925413415
43.539679071845754 106.308390556171247
75.847472750866686 86.452447952633989
53.352077446544151 100.277820320805134
75.448292838523457 86.697778646110564
93.620561313000337 75.529342838016817
45.862204722825680 104.880997015180384
62.015820101695724 94.953198695397987
103.740997617057147 69.309456566222451
101.649291105511466 70.594991717564753
50.401282720346927 102.091339724212688
94.936811982216781 74.720392589061859
96.734967737692131 73.615269849092059
129.045467696704691 53.757664001672651
55.029717153085585 99.246765150233941
94.512111462536552 74.981407910202122
60.284799554739706 96.017061024326409
86.072279322399339 80.168417095136718
106.675774689137000 67.505781401141959
86.753106558695634 79.749989682199441
9.715692645442321 127.096165164921402
20.444287526935302 120.502512676609967
98.398393476754066 72.592950394900797
95.475928815511764 74.389058515158297
48.539155077019274 103.235778740188664
130.162223359551035 53.071320744564019
115.061402048745251 62.352085757259196
100.083980452245981 71.557010937965060
103.852510445342801 69.240922257132937
137.143934697285772 48.780453315676581
72.499674772590183 88.509960302914394
44.947556266483872 105.443127856796153
23.578281072826623 118.576401702109052
117.000427680920225 61.160386254601583
63.489448492980117 94.047526180369942
68.598143523862291 90.907789796017539
14.828438762347197 123.953939036690230
24.314770798214759 118.123764859720850
85.681418499984872 80.408634985994198
96.928493231204897 73.496331640878665
66.928474071212364 91.933946553983475
26.183487894544111 116.975276053100202
48.635197897523625 103.176752093232764
46.530333971943435 104.470373617184592
37.453121148001131 110.049108538638748
122.343800691411900 57.876419888476519
52.719549367118312 100.666563710867081
13.577544918915592 124.722721845106676
91.895814167756683 76.589349617242050
30.963748196178575 114.037391308563912
0.517296518578170 132.749377741248253
55.563132301824368 98.918935256232459
110.796301463049630 64.973360155296390
104.851007614567280 68.627259105792788
42.306760287989192 107.066126130760352
130.126436676289217 53.093314766683818
80.541392980425016 83.567626674224840
47.540737940268116 103.849392704629437
139.818298791680235 47.136824521744458
25.734083447243744 117.251474081353834
95.926999288361415 74.111836569641511
44.074942366692234 105.979424816020654
3.305590301504612 131.035729267891242
33.061184117599019 112.748334937705494
68.705452711037083 90.841838989145870
136.199409571198061 49.360945963287335
129.452665163653961 53.507405825197395
94.602077508727419 74.926115968351169
23.470305307015504 118.642762179392605
72.118020900581712 88.744519723848740
39.219864661677235 108.963291346934227
48.199804088637144 103.444339368460390
124.023046341195879 56.844377726433081
76.713305776274353 85.920318429103418
40.536543187318443 108.154078143080625
60.454672891201689 95.912659118948071
61.987526583897782 94.970587517148843
52.607973991801494 100.735136460534534
83.164917388991853 81.955243278657079
54.007134075756454 99.875231182068845
124.088463390161607 56.804173273524256
85.626655987240738 80.442291301887394
74.221727532470396 87.451609457290175
24.117534394575372 118.244983744207360
50.465761628422854 102.051711840284298
72.573161821370320 88.464796134875598
65.607804581382211 92.745612551632163
8.701358236202699 127.719561674468054
23.549685377024918 118.593976238463583
87.774614387821643 79.122184483685970
16.044672744372232 123.206457720587821
118.623706789510706 60.162740388408523
20.817182304557136 120.273336479213810
71.893114080635158 88.882744480152766
129.275401367999081 53.616349809029181
138.820526939348412 47.750041902917431
65.432598728628619 92.853291750980830
13.503625862307491 124.768151519441602
51.029618403155268 101.705172925651681
50.815810240679234 101.836576593895629
134.173879647477207 50.605809859185754
27.725833414142308 116.027370900051935
140.879722700304882 35.456471582400070
138.789980233551290 33.336772003515328
125.796836204462721 20.157367189278244
129.811961824640747 24.230050891534766
112.982533251455536 7.159367193906694
116.143842465167282 10.365994764355232
138.634385070372844 33.178946334987756
134.318840710510557 28.801537296414011
124.948075559913192 19.296439295316024
107.438204545394612 1.535558801050913
124.701574206947939 19.046404268326935
139.015550672545459 33.565576065332365
108.354549056667267 2.465039397612375
130.500266674603978 24.928222806889462
127.088558525712074 21.467606754176337
109.492074435038376 3.618871558208586
122.775873311847363 17.093097848352656
132.346055184027932 26.800471272134267
122.830721425787061 17.148732227167386
128.226437955233735 22.621798041357099
119.992982345427976 14.270313269176631
136.816096381924439 31.334591909256741
126.707139826302409 21.080720298366561
127.516760068329134 21.901946699888988
110.144244687678807 4.280390875481541
119.803812573520744 14.078431689398794
110.152125083807263 4.288384239554236
118.621813560426958 12.879488350610572
124.126862267097835 18.463453652994534
139.766895370398856 34.327691524521626
121.306803551091733 15.602968512911819
124.428516573318305 18.769432268080827
120.716070099940453 15.003766712900669
130.328384363224359 24.753876508795102
118.870645316457399 123.770174666265248
93.983947836719921 139.438761109492987
104.583780241928380 132.765139972740741
108.143379064130656 130.524027752274435
101.052679828044603 134.988309684981687
98.148881479778765 136.816531990112736
101.000226684459378 135.021334019172798
139.562402407779388 110.742709494897369
126.602580445053235 118.902172632870887
113.150426961794054 127.371606147366961
126.428370336854400 119.011854768952617
122.688092206640903 121.366722113351344
124.548490797976100 120.195421012796416
113.040293819557007 127.440945627256184
128.611671329971045 117.637255332041136
129.782808037156144 116.899911345427128
139.109519697918643 111.027843024321001
122.475513497759849 121.500560999720449
95.545967935375046 138.455318169273056
117.785505873849672 124.453375045636577
122.079355311030781 121.749980947827694
125.598925157163052 119.534070844769573
107.050482769673749 131.212111821167980
107.740095263671847 130.777933964369765
99.777222282569184 135.791333743204746
135.614306685674478 113.228418141386342
113.895089626877805 126.902768876033164
113.299492458401261 127.277754979641955
108.894085484004790 130.051385351937398
101.806531866633577 134.513686812997491
110.444533771393878 129.075227987687299
98.967623071359171 136.301054859698468
109.663161048016164 129.567177796238326
128.082251908010903 117.970576134628971
109.717402811743042 129.533027352432782
106.472076070682263 131.576274859267727
111.675072272122762 128.300484818727739
133.979268198505792 114.257833229308901
109.389678993616272 129.739361237352824
108.668496360090515 130.193415554682502
116.947835399573606 124.980769741048448
128.825221593672040 117.502804757813792
110.904286759884513 128.785768952451178
101.865849221757472 134.476340792815421
101.280014675559869 134.845180380149202
107.784309016216454 130.750097124857831
107.508460489240861 130.923770489661393
135.798630931622512 113.112368175995357
102.770618213034069 133.906701082182423
136.240395785118181 112.834234413963941
138.590349792817165 33.917044846568068
120.881093578008432 22.008935687238321
94.930336846675658 4.559052971920722
126.842098867319322 26.017252062778585
109.565605524403779 14.400142562389906
114.584808710534872 17.775169650389497
138.362004637013456 33.763500338073058
132.387769859502015 29.746288151906789
99.157677212207474 7.401613377382515
125.886424012123754 25.374634419301330
109.003357600162076 14.022074190953845
104.205672543098146 10.796000962433469
120.265580427704620 21.595050558810861
138.199350508196375 33.654127979478467
110.172736120676390 14.808391069650055
128.458685158515635 27.104281680936349
93.739394058830797 3.758235786368123
126.523566404237656 25.803063544912156
103.701729354237727 10.457138029385350
124.240879733416861 24.268132787631075
129.984954897793841 28.130580382668864
98.280880675726593 6.812035320557891
112.486711737131699 16.364361230030653
122.143556766153282 22.857844826713809
111.052189721756463 15.399755797518738
136.769633282718672 32.692753397652417
102.829702307676001 9.870767086733249
88.322345928019345 0.115688652790342
124.644740669450428 24.539698123472530
94.722684311891541 4.419422655354795
122.943316159738259 23.395621345642109
113.721651521445665 17.194763002890696
100.583040933923783 8.360060563648476
112.225078855112230 16.188433292630737
121.305538236465594 22.294341989100715
139.566038524435584 34.573120278574301
117.780130916571011 19.923777427428160
116.797204741589908 19.262835372874253
124.210285845862828 24.247560757491424
124.371621708180371 24.356046683522891
108.316293550148657 121.915711893894141
98.973096912316336 120.274056326272060
24.643312864184313 107.213868410642974
61.498675597489800 113.689576219560522
94.301502474494910 119.453229224392601
79.834948061174202 116.911369032692093
42.722045133960229 110.390409870345422
74.110713071632830 115.905586685897973
74.998271547467183 116.061536022075245
62.618029692788966 113.886253433357737
72.958391893048571 115.703116958261958
93.229414788615657 119.264857001616477
134.367280340163177 126.493026186168237
112.182856784595643 122.595090195287298
56.004002980402440 112.724129355520759
131.373535397128393 125.967007282330457
98.121060112380576 120.124348361144826
34.839044404892086 109.005319463059919
69.696925204936846 115.130057741518897
124.778581054829701 124.808234334064622
25.410526661712932 107.348672466587743
123.176873326357764 124.526804700067416
80.365575661656592 117.004603477864592
140.279503907873675 127.531839251244662
16.454949935841050 105.775124037374198
134.576272965590675 126.529747441261563
127.158733527253659 125.226441368509612
47.243990437209078 111.184942723641257
122.847593313287177 124.468948231053886
96.805124453100660 119.893130590029770
117.554752134847433 123.538964358731036
2.088657817340221 103.250880530936115
49.468313697025415 111.575769632804565
104.070904174751391 121.169771572289036
126.418251681003383 125.096334276393236
49.244337519325079 111.536415677901417
126.815492724838450 125.166131905253948
122.581701355686761 124.422229422759372
12.778735396592504 105.129191140950553
99.068388178470258 120.290799572046637
66.074086005509898 114.493503211749456
71.389456959054101 115.427445700397229
51.809977013855459 111.987213892256889
115.174607238976805 123.120758655531816
44.651753409529228 110.729471163527123
37.008682532653367 109.386537867234580
130.565181921169284 125.824974738667450
113.871075825574138 122.891720384655869
62.868844673876318 113.930323126644296
83.735986972149490 117.596804916785700
22.144181389340972 106.774756053392196
106.188473180970576 121.541841120178830
75.587710288197712 116.165103936569764
62.838756966482471 113.925036536382422
23.964471085932583 107.094591847385288
80.407317053196692 117.011937690177376
41.055187575048443 110.097533021222887
107.799394029435376 121.824889554498640
135.049832803003085 126.612954738916244
63.897222801524805 114.111015318440707
33.185271046818606 108.714741586332664
103.349968500599871 121.043098859592831
133.565518047154967 126.352151752797454
70.542121485605563 115.278563786470883
23.376525330740414 106.991286259385276
65.254218814102558 114.349447639373437
131.007775926061754 125.902741154220095
39.068476287634120 109.748455957701083
77.857989365374493 116.564005557885523
115.000383918327401 123.090146575379762
123.575630078561389 124.596868647959852
39.979748245974349 109.908571894678118
25.723081199029743 107.403590169410563
98.461203720859288 120.184113628889392
74.977155338958113 116.057825777861240
51.067537872035771 111.856762891594698
96.987054812133081 119.925096842951774
82.598267801493975 117.396900849334713
21.110996155919391 106.593219224341254
50.641254987110841 111.781862437441220
54.855565679444084 112.522342048428314
69.130860883317908 115.030596852356496
9.847203482483549 104.614103438635496
104.071235734014493 121.169829829235923
73.143331989289280 115.735612040024520
88.735778458953504 118.475298204406982
131.600894493602993 126.006955636308760
43.787824911120147 110.577673755807183
29.883155181534978 108.134540065878127
134.133151762248787 126.451888393786135
4.504776884943636 103.675407111411602
25.859617956087714 107.427580494788259
75.239389650766043 116.103901915899229
71.605435656214595 138.859724626702871
102.214597706664790 139.651726409121920
116.643623443648309 140.025072601462114
114.776228693138350 139.976754389795758
58.379879410023918 138.517517803033456
98.757284926242789 139.562269602693760
76.867725307218009 138.995884603128559
35.862778025897356 137.934895371169915
37.197928060961331 137.969441929674986
72.755424594718946 138.889480204054394
107.539418245432174 139.789504351256141
51.083605708943466 138.328729172794311
85.357795987110961 139.215562329041347
89.011507623200714 139.310100889863719
125.552021644264883 140.255574411402506
115.708716516280774 140.000882198874507
69.750300808054718 138.811723635890104
89.179191009674483 139.314439641141860
26.915061138416046 137.703376203419253
126.463224039090008 140.279151467176092
134.299290536936951 140.481907054644296
118.255833278428170 140.066787989184093
76.596240707666936 138.988860030342522
25.090851365095148 137.656175388526123
122.447672773681177 140.175250427534507
42.856113527533537 138.115845577295175
124.824045829803879 140.236738281826007
95.476636626277539 139.477383930332650
121.748393018456369 140.157156798847950
1.084488565179498 137.035018817967483
69.541675618816242 138.806325529223130
128.663079073294625 140.336071976965997
24.747087083475197 137.647280603254785
81.235009578203346 139.108886616096100
41.072370134553019 138.069691816395391
87.884207942359765 139.280932389429921
42.044249404439860 138.094838865921872
99.951078427944779 139.593158608398340
65.157593424462831 138.692888875633059
61.398099919269484 138.595613244493649
109.517970543795798 139.840698727120838
36.481620066550576 137.950907701021549
56.516801603895125 138.469311290852318
112.760511287866166 139.924598379278478
111.655096679374665 139.895996147737634
82.153411700110610 139.132649962388626
65.148857648116518 138.692662840355581
26.883023276971009 137.702547234520068
112.027244231906877 139.905625340606207
121.290516153049893 140.145309388816514
102.878029396763807 139.668892481169394
25.297617547113692 137.661525394005935
112.300163910559945 139.912687045581805
96.666041134008580 139.508159372293079
127.769357294338803 140.312947226253982
13.082740964436319 137.345469567009985
32.289205146753353 137.842430373754382
125.384026758294794 140.251227600179590
133.083211460711027 140.450441417187591
56.711740598313341 138.474355271827307
23.623034090563475 137.618196109780143
58.772863181318485 138.527686126060871
59.730700055071644 138.552469833306077
118.484225574734140 140.072697563104072
33.644885595512868 137.877508149814986
131.779148481663185 140.416699225810703
132.876998094204652 140.445105715623356
112.243052029593429 139.911209294853194
31.124401855797068 137.812291480011254
127.572020637444624 140.307841206568156
109.704164079763359 139.845516422297152
44.613872458862879 138.161326998981309
102.666366913894194 139.663415785550370
88.725939295283084 139.302711905338754
29.153383434496586 137.761292040683969
51.120072282699709 138.329672733136334
36.134866008636685 137.941935556293231
72.903341582273242 138.893307506402607
39.611517018257310 138.031892732903628
42.679725186021294 138.111281588230526
111.325728937794082 139.887473868102120
28.815858674779335 137.752558700945173
54.579290060440378 138.419178830729919
0.403670041803723 137.017402867451466
108.135036382931446 139.804915770417637
37.866524392292639 137.986741635078914
126.573150713196029 140.281995782929783
21.756590398585864 137.569902506433721
133.876725704332614 140.470973331595673
125.636255707922857 140.257753939494393
32.460819518713407 137.846870837961063
40.242089468743700 138.048208583167877
1.984103543336511 11.865787724406916
5.200034190125501 7.757038390116128
2.506905775184121 11.197843182687899
0.675213981593614 13.538056098987976
1.094034431808523 13.002961149808621
8.891245365274740 3.041059370554840
3.168689327360136 10.352332806970457
4.851346361445581 8.202530237210047
1.181655790084987 12.891014022513607
10.505155369389856 0.979089638205593
1.314310626565693 12.721531054457454
5.855210248107888 6.919969905829571
4.440881655633556 8.726949688991125
58.526906614954555 137.347071696337025
76.805216397085005 139.461127395326400
26.272805877116497 133.616586422076807
37.802701181699824 134.950125527603689
72.749377430588325 138.992032080523927
51.908102952673673 136.581545793257305
86.051243284048780 140.530515980287589
88.690477769571700 140.835767875653971
69.656838264789684 138.634351303377031
88.481567399531258 140.811605457814125
33.152472713425581 134.412283565620498
76.520905606652477 139.428244221008754
23.922993509975811 133.344808873412774
43.268899613769364 135.582341968011150
69.392352578961123 138.603761085895655
28.307862647013064 133.851959572737201
79.184048706950847 139.736261368957173
34.579365607023313 134.577316935199718
85.196955393251514 140.431709678958640
39.418401219664823 135.136996190910679
65.179422866488210 138.116496772386654
61.053498478915550 137.639295429969621
37.396368100728957 134.903129346022695
55.531649110750266 137.000642443732147
82.948442849192091 140.171648392402176
65.612384807326364 138.166572828071452
22.213243100407905 133.147060414158062
1.811332280240819 130.787390600387113
14.681609274093292 132.275957254018607
33.776566505422359 134.484465788889537
3.163029609404761 130.943726906976110
32.397414574663870 134.324954103523368
57.457617635335751 137.223398529169259
23.588327060870803 133.306101601108907
59.072431764182959 137.410166728887333
63.367862746785768 137.906973077867406
34.287702952040526 134.543583449702510
32.237008672343116 134.306401676302585
45.192039227275494 135.804770863699304
89.170301993806575 140.891263988141816
28.139626332331584 133.832501485853442
51.086829795828443 136.486557951473742
38.296200396406810 135.007203279306850
72.922107366311437 139.012009896271366
26.432422996424425 133.635047619241732
39.808702256141345 135.182138118163209
25.061559868419003 133.476494610629970
55.722174329301495 137.022678448640733
30.770823874474132 134.136823834332915
25.094543144906339 133.480309431828459
31.678494544076884 134.241804348108587
44.033649222317749 135.670792338287299
106.129277096475732 128.272789755913152
103.511468092419435 135.882067518196209
137.111019206793856 38.217067236990864
103.244578771832650 136.657844119539163
117.878067985330361 94.122164899115177
110.325482429548998 116.075531713996412
110.663294065430847 115.093602717353320
114.895571813224151 102.791491715294896
120.699351546015265 85.921440466526860
139.436470902184510 31.457594775256219
128.297767421414932 63.834857045174495
119.733514217366746 88.728873894817482
113.633411132812185 106.460258681488824
124.392396002997614 75.186737889640867
120.328631022713267 86.999026886931304
126.678355825164431 68.542057848685474
106.423051694735562 127.418864769713522
116.169732238677256 99.087844666958588
125.831523445717778 71.003575393823382
130.731692282801475 56.760081805988150
118.732417188126661 91.638797938428311
113.409294227789999 107.111707193925909
133.410086891231003 48.974697730617606
138.699467398689194 33.599868852999052
117.547673189386515 95.082535105518318
108.523564327359935 121.313230615328351
120.663222811794952 86.026457132546412
116.940023034397683 96.848813242861297
104.890788835217833 131.872747266425108
104.840209351299933 132.019768436268976
121.434531835772106 83.784465988462387
111.015208967119804 114.070679260566223
117.463104424767423 95.328354116379160
126.499781358513090 69.061126549227055
107.272248884681147 124.950473346491435
103.785451314951757 135.085670821865989
105.799807428287380 129.230470860840171
102.361682807659534 139.224188958365090
127.110506489653503 67.285910270249801
122.499306252908696 80.689448635549795
106.094143674285249 128.374913313350987
130.821700964826931 56.498450395336221
113.342970419418123 107.304492946962924
117.861631144474330 94.169942444159219
138.950260127683492 32.870880782165138
114.383056356557532 104.281238469621428
134.494768877782491 45.821814343546237
126.032760027812429 70.418633923029333
108.029456696799031 122.749470692268886
102.995539096264665 137.381736528148593
105.175735169455521 131.044483706631695
107.401437658425124 124.574955781358327
136.522080704050722 39.928955554790782
130.986053383644332 56.020721422845547
105.379915906280388 130.450984357442906
105.891191876586248 128.964840461837923
131.429024371851881 54.733122027824145
109.686901825774171 117.931716477743450
124.558492227759203 74.703940134908194
136.968087735354004 38.632531186221726
106.904118101131502 126.020532079017642
103.589005320883629 135.656687321479211
122.050194627866702 81.994897236238117
137.206192997243249 37.940422223509422
129.473353290038773 60.417740137900985
102.458780140548626 138.941952716230873
106.456041088990844 127.322973333894907
137.493335840066038 37.105773994740844
105.310175660525886 130.653700789517842
114.166534370966232 104.910610561875785
131.125645493936617 55.614964112441498
136.275396940751932 40.645999950114231
134.791477920240879 44.959359704896649
103.801215155250645 135.039849511278220
122.660532127353349 80.220807699860629
133.480233611517974 48.770799784682893
119.963394115044366 88.060673888367930
117.479522780259217 140.959388926023735
65.387221618056472 82.733852395324035
38.739355767322031 52.948524200167853
25.634013926880588 38.300187631162586
93.005354132264344 113.603684361635985
81.940971840512674 101.236605523785471
51.394453076853800 67.093605416705614
53.910541100096040 69.905932225912608
75.406388330014877 93.932654221678916
73.198647352882574 91.464978575827217
92.437686691918643 112.969180979222159
41.479770027633613 56.011588934555093
94.151150901830107 114.884384775606478
115.441414916558941 138.681318631108610
4.112310586885822 14.244565282595953
23.653570379046613 36.086570924495298
98.366981428266527 119.596578110278571
72.574298053513544 90.767119734361685
86.458502161845985 106.286020137555496
52.811769182279107 68.677793268477245
73.445425124234461 91.740811430591563
58.102376851196333 74.591305692068431
49.094312030111936 64.522650716013572
82.887667557720334 102.294763156217471
105.362133771369670 127.415324627598650
61.328638076524179 78.197419966958776
53.960516561341322 69.961791690352754
96.933898939061407 117.994767574650666
39.552504907458257 53.857411769109859
47.890599623708113 63.177215802833430
35.188865649759002 48.980007021432570
31.804532032379573 45.197209251427722
70.262929475818837 88.183615597398656
99.646940763708628 121.027237101739473
76.100470625705285 94.708456272296658
70.697865840415488 88.669760433014531
108.391880721982986 130.801787460223721
108.195906303930485 130.582739436181384
0.900225479706949 10.654296191480004
61.242458034697016 78.101093272578353
7.494466186936021 18.024928600201150
99.072714337537974 120.385402492633133
2.584927163327070 12.537351023661802
67.200160563497164 84.760242868399871
93.946035425810578 114.655119445115531
25.003497393641794 37.595435438991366
20.997910718397076 33.118239613832252
111.427912304761435 134.195274864072360
56.152312776245992 72.411645272005984
114.980730223884848 138.166393914711307
6.393465702089813 16.794298689053250
112.274668126406056 135.141725892838309
25.280309327117585 37.904838613455524
90.107800752932377 110.364979286722530
53.629284887910629 69.591561512933424
109.541086794291431 132.086298580900575
115.167944206057882 138.375650068017563
106.951637152563876 129.191972714217400
40.594618819613657 55.022221929298780
106.274566586382704 128.435185317509934
1.315214672492513 11.118145318228018
39.675827975009533 53.995254629083092
54.553359680401904 70.624434881682561
80.250416712199680 99.347008074936880
43.601501159304746 58.383128120946004
92.126103035486082 112.620912134014247
3.389201135195770 13.436318481135357
75.485359134095432 94.020922878184109
110.665443346253682 133.343034452214170
15.520009203958901 26.995381770648269
111.671133366201019 134.467132249558006
110.599668657810980 133.269515593586846
35.028429513247303 48.800681479675070
15.899767945199757 27.419852488348418
24.562866942773848 37.102926107647690
86.588548258340296 106.431377581422808
80.124891762570300 99.206704088031003
22.798134179888713 35.130417509259139
71.806026337496220 89.908393360819801
107.708328211284183 130.037754948808725
37.318554820635896 51.360441209429275
40.374273362237105 54.775933472240531
117.187609413499601 140.633106308038833
48.020029893512316 63.321884913902224
107.309910279491177 129.592428147639680
58.847576891037640 75.424243979961574
12.234609490491048 23.323166169367202
114.189038435114739 137.281490039481213
52.998314161541657 68.886301651910884
9.682523486408348 20.470603054570041
73.358349479359731 91.643483686789239
99.591959737916824 120.965782728361575
64.673757534946517 81.936386587370762
59.756720881400703 76.440428626090423
96.193534085007386 117.167233756907805
76.320451523392691 94.954337247192953
26.898188971979714 39.713203923923835
39.505758136092226 53.805161133543010
49.803176480198687 65.314975340055881
71.643657779632022 89.726907878580860
63.732668274357756 80.884495503687589
27.940980193747315 40.878771138700237
35.746671885551194 49.603488162302888
107.355279677321775 129.643139240676931
83.543390152336514 103.027689117156442
11.268438022461661 22.243239753148845
108.623581698050330 131.060768410291587
8.732878833328510 19.409149284906217
70.372663247955913 88.306269187577456
65.976517417900524 83.392530613711202
75.762658827494064 94.330871240374123
14.518260277128277 25.875689082238356
24.557708455002903 37.097160270634355
34.574542641760047 48.293354945293416
6.126894943357611 16.496342463194662
88.053660018448042 108.068988445340821
6.091291616984466 16.456547277838990
60.667243437603190 120.308395743339105
97.453925173965843 133.680179493983815
78.507254903483243 126.793155014109843
42.088174941316808 113.554992759041539
4.239233043738497 99.797082494880414
73.574438028246576 125.000099554258568
100.857774787087521 134.917462630108247
59.745521872879046 119.973354340852040
78.877810332371808 126.927850149111038
90.711830762453644 131.229460259689375
115.777559556681041 140.340733393558509
59.842377896266115 120.008561044434614
92.622817014686660 131.924094668371453
32.578044680691711 110.098105666128262
60.202734976909454 120.139549128380608
25.201244642112989 107.416673956833364
78.676707864274690 126.854750358964480
79.985933423841345 127.330647619522153
15.992931411019329 104.069495917867371
46.591149079486648 115.191802429505344
95.908005564111278 133.118245072526491
4.203153587108197 99.783967784090294
54.162777723407252 117.944053409691307
59.046135825563397 119.719130840892305
46.012266002922345 114.981381185963983
98.152253689391770 133.934018586134187
99.351866832455755 134.370072254916920
9.858393001781335 101.839620399161092
99.718319852757247 134.503276183919240
65.783429224591643 122.168104929995863
49.318406977452895 116.183147696936587
53.925381497804509 117.857761011406282
110.052810315613641 138.259814287376884
43.634961315057048 114.117242245046512
39.068530338388257 112.457366315766848
113.349525485903698 139.458154563363593
111.786210452607904 138.889896988266798
70.478102516573344 123.874596330612036
76.330436578141089 126.001891911894660
22.448045659481796 106.415899228574901
111.693588434083665 138.856229325303048
91.751767232224211 131.607472217599536
86.946080207309677 129.860627853354657
94.807636326919521 132.718266091246278
3.345289477394878 99.472138262614678
24.218848421083358 107.059577605517873
0.956592125056191 98.603858142376552
66.221523664218239 122.327350173995555
37.343884539789528 111.830465775223544
112.071464741134264 138.993585564677545
105.407730892225430 136.571350021987087
33.136469607396712 110.301090469552051
66.318334029262616 122.362540280987844
23.374604999392453 106.752699139320271
63.391387224748001 121.298609046306211
94.084873072597091 132.455545087787101
116.910906615422121 140.752699656036981
38.580380951508467 112.279926336642177
112.741785005063591 139.237243790694663
39.160293619041859 112.490721831601178
25.431052082162591 107.500207867683358
104.377707981403361 136.196941595578011
49.949778966091650 116.412648410232691
101.352561513234164 135.097315250470615
85.987226739910909 129.512089180948692
20.922119474769911 105.861232322012228
50.729890436946619 116.696215217492679
51.559544246244130 116.997790429014401
70.532122201256854 123.894232228925489
2.146085042651761 99.036233157361650
5.616436390140830 100.297689357460058
110.800179180420344 138.531479313153909
67.398561508046896 122.755197828937625
80.866292693535698 127.650654024600883
105.088612846643684 136.455352131037586
41.524849132079048 113.350226508139428
28.402058374827622 108.580154516637336
6.219661066298700 100.516958656616836
25.913429005571182 107.675549583806287
65.647091477219618 122.118546807630423
70.638025676069915 40.933539523790216
72.904709258560644 22.889049216770950
68.068895263173914 61.385731965237980
75.619278133167896 1.279058248484832
62.358467356654081 106.844993153737505
61.058956321573895 117.190069307067375
68.692364510418685 56.422452187003252
62.247739574256194 107.726468809021014
63.498981319648053 97.765652168856604
60.538868658731118 121.330354639991782
70.679478653383626 40.603542936215270
68.362848806453272 59.045642724996661
63.848333003072490 94.984552453841971
60.722931953152553 119.865073663978336
68.091954288222553 61.202164943712049
71.185059050720596 36.578746246621094
63.864753191021229 94.853835522476189
66.207056779942008 76.207353616989280
67.554709841330506 65.479031061827726
59.793597489290114 127.263268478059018
71.667256848334574 32.740092474068362
66.022836053011616 77.673887873082776
69.208373412563574 52.314636828470618
69.395924168547666 50.821593059780859
70.631592897835617 40.984749231838045
64.802714878396230 87.386961580769835
59.973984161821015 125.827256151882281
60.734431890789985 119.773525591352325
63.962921779946200 94.072340405560084
63.705340709772791 96.122877657393175
65.913766709700639 78.542161117469817
68.092542533878259 61.197482069968871
61.236703284163575 115.775071038968903
59.152791252147104 132.364563614320929
75.183179930796371 4.750724892381636
74.264295790871159 12.065727340996281
58.091114403750090 140.816302422538570
61.665911718954341 112.358252078837566
69.373810674596953 50.997632949216829
73.447618158867783 18.567089828675826
60.386696593983082 122.541757664461429
59.351469653021667 130.782935500680253
62.593513424686599 104.973851310615700
68.373617652677893 58.959914684779989
70.139430653675774 44.902727423776270
61.524258685181550 113.485915778622356
66.553974592407712 73.445629328374153
67.849247649611684 63.134290636814214
63.002101658973622 101.721184511373792
71.785146732618983 31.801601151019096
60.126758730439953 124.611056747652029
74.090056802309718 13.452799521907730
71.964272420198455 30.375627204662560
63.251828660044914 99.733171501953052
72.667455028023909 24.777769678810493
61.565872635672164 113.154637724612030
73.245554657557975 20.175665864145557
64.796750921468600 87.434439121880217
75.747890830489084 0.255205343695370
58.831994363314976 134.918345887139367
58.344587610249995 138.798466826468825
70.697645832915299 40.458918650100678
70.861419000326762 39.155162204016307
62.017806887223976 109.556904329209885
66.582412894971910 73.219239249524193
66.261549224141959 75.773553156807097
63.873848976526673 94.781426292244205
73.639181484820412 17.042103013121174
63.701272236857022 96.155265733373497
62.292637899011801 107.369044688551710
65.487292173978773 81.937216203882656
75.048749793566159 5.820888953638239
72.914657558822384 22.809853333838191
72.954766137142428 22.490559164014485
71.738379346374558 32.173904393646765
67.716065469931735 64.194520026071032
73.269895783908098 19.981892360918444
71.072324085807026 37.476200570355942
63.041551237110347 101.407136474054894
64.784089873572285 87.535230497353353
71.209726727257106 36.382373160585544
59.083608132699432 132.915312796044418
60.065938386148197 125.095232007719147
75.585574656286511 1.547363038177049
64.945705324119444 86.248651085304061
72.738078230217027 24.215556365373892
75.307811109567581 3.758567842027784
64.275823514503941 91.581409443739460
65.182239311602743 84.365664294649804
63.465695449696391 98.030632496213698
73.004548656509115 22.094253215045637
59.994643406451161 125.662793170653330
73.150150153682546 20.935156804444617
137.705611484611012 15.671796069393789
140.833093692063386 17.597765137967297
137.160584880267606 15.336157267352400
115.436932040431003 1.958276706990625
117.628946393110397 3.308165071205694
122.989436877191991 6.609267421243938
134.264041318591609 13.552405055342819
138.643044317256170 16.249086848294976
128.576502039369473 10.049899205117132
112.453766168425986 0.121180661419152
120.296690186307643 4.951017592103737
132.802227954529599 12.652189758673165
137.359222695213958 15.458482595542636
132.019875645448536 12.170400815341457
140.785452780128139 17.568426866252342
123.691743161490990 7.041762345436164
128.163140911059600 9.795342761797196
115.515106582323824 2.006418227756638
126.529178680035415 8.789114586087301
129.778173585448030 10.789913719929508
126.754873379263557 8.928102110498660
140.996255682544785 17.698243710182744
115.890332515748852 2.237490219079621
8.606525286253198 64.298386044615469
76.420422257642031 38.755536286693662
91.077535548067786 33.234773443346974
55.491617970677424 46.638600487242854
114.272639856174067 24.498082426883915
78.710883122655119 37.892809023340661
137.397916208889853 15.787692877422437
5.574952155240778 65.440261389845574
102.752759752928313 28.837171903346619
55.783986436753104 46.528476690551521
39.678000863305691 52.594973206441068
113.075278825253648 24.949081621513518
93.868360754942699 32.183578450233647
26.863560672904335 57.421672970552756
70.855789591878718 40.851516351068739
48.978983118140512 49.091655996451252
73.235916975677227 39.955015207730362
7.871180656107545 64.575361683045898
12.978592864357713 62.651598730119730
94.980479612594692 31.764686657214558
5.533336172742072 65.455936507129294
75.846969678602420 38.971533504430333
57.908935803111085 45.728091152599411
125.120323487029722 20.412183141058833
110.494860850994215 25.921024417500565
102.987866030946606 28.748616539258059
94.446086867947784 31.965971558950830
35.809358371870651 54.052139927998574
117.002313768935721 23.469920740921435
30.987651557227402 55.868288803724482
70.449666968566362 41.004486901558373
13.310939098147353 62.526416867751884
111.740524685237133 25.451831441017173
139.992977674832815 14.810234449320035
95.019448220714565 31.750008702592641
137.476007987860839 15.758278750426847
68.834258886670298 41.612948113439657
31.516230914639856 55.669193578195397
64.957889072399624 43.073025416088015
7.136021020473057 64.852267641260084
127.334800144008099 19.578076164940228
0.598676857540149 67.314630183853282
21.247608058678505 59.536983257665440
81.294384827949230 36.919704706160594
79.497975022830460 37.596342206806902
13.308665013245681 62.527273426828621
35.246547108586192 54.264128977178373
66.572545964606164 42.464847148060954
123.572598697664787 20.995150696780321
38.403948656322086 53.074858975584533
127.032798308185392 19.691828476244357
56.427750172890427 46.285996002578486
131.948843586219766 17.840145981239662
88.091734704008616 34.359408153531177
86.211648924896849 35.067563129614015
118.223454178474611 23.009964781933579
34.855828047111736 54.411297606773701
10.442428933536720 63.606872754170482
29.310986517945285 56.499823121989849
137.347308197052570 15.806754941404009
112.224564878587060 25.269512381241729
127.680786760846971 19.447756502351062
22.989296660471613 58.880957099790223
86.540137542173213 34.943834280911837
79.729434794121588 37.509160339562392
58.377324298104021 45.551667477065898
50.903544660528070 48.366748735218053
41.629226310474628 51.860022692361369
60.678744389018568 44.684812300804687
105.358038862707303 27.855864887372981
14.439263715254404 62.101420997287605
2.676002906889516 66.532182491765411
112.491202588103079 25.169080356861283
68.247179288934305 41.834078097567222
89.724887913216890 33.744263044379373
73.904754150102050 39.703090333599413
62.108055438480399 44.146446581914581
10.056604444824032 63.752197789130093
47.650157253046068 49.592172866037266
49.506985121416434 48.892778237704412
121.759360613781482 21.678126753612954
58.159816679795803 45.633594112516363
6.133243218489236 65.229974923698933
138.976215815612704 15.193208980640668
31.660644253346707 55.614798706666548
72.676116119948986 40.165870353811336
7.826698446943412 64.592116396110967
105.409381990758376 27.836525933788543
97.809815066648028 30.698986356166582
108.428543296485330 26.699325638992750
31.588838919256126 55.641844975092432
113.946192302605155 24.621042486503708
130.528809856696142 18.375017295591441
30.326512679766317 56.117314029678319
123.054605264320557 21.190258617640335
15.903810846883911 61.549783220706345
116.113916046567979 23.804545509017167
7.120534859823472 66.567251099361911
32.122864992266372 28.392770217256196
29.237833628152568 32.797742636635945
20.731856484112885 45.784982631816497
46.447171031947661 6.521890816632239
26.220490457953336 37.404733607291845
49.809307853001059 1.388456168003910
8.361134966602132 64.673057045940183
9.793171256814468 62.486571158680583
6.210674767267313 67.956459086164969
50.218854320591767 0.763145498376016
14.594454867823588 55.155794049222138
20.299286411394142 46.445446591923393
11.434361224062402 59.980741714115574
3.158414929268953 72.616762114549260
46.485229160975834 6.463782259897776
25.391097676342959 38.671081132407423
33.217998991967583 26.720679187600918
7.696504823037172 65.687838891263866
28.070285748728445 34.580397851806644
16.116698298744023 52.831576568541045
11.043970295020342 60.576805000150088
16.883285069648135 51.661123579746160
36.408889277453127 21.848710072926107
23.175121229449804 42.054515798656837
43.430453196056838 11.127927003774985
36.553162013935903 21.628429131450019
33.494921563173563 26.297863580242414
35.830390550260049 22.731983291245019
34.280857390913766 25.097867736987041
16.472937783670265 52.287656968458592
19.382723967902674 47.844887975625440
50.367091438119679 0.536811593531498
22.857764653203308 42.539067537977019
11.573159808833720 59.768818909611021
1.948368512850927 74.464305665303002
26.422202198613881 37.096752673244808
45.778045668384486 7.543536129839642
11.414772502399547 60.010650497683443
5.759942591597919 68.644653615710595
47.274978584665824 5.257963677525447
50.046246540448450 1.026689430812693
9.747876238020032 62.555729265939497
23.862591786811599 41.004860366143184
3.167932590388614 72.602230198102660
48.681259687970780 3.110801760671889
13.068082715369185 57.486315414398433
49.923307937639578 1.214396629211379
44.215841390022845 9.928767307987977
8.297288867692874 64.770539627335509
40.345026888502787 15.838869822581765
21.524008883020670 44.575495098149396
34.622764949660741 24.575830651015700
28.737487765482125 33.561689175529466
14.535728090736001 55.245460261024107
38.521913402941870 18.622466812613766
85.083092961322066 77.850352259115184
79.862281491225772 54.288719752016149
78.189283582812095 46.738444832308801
97.124975909283862 132.195624510086901
83.338614117229326 69.977482365929063
82.716970280176483 67.171990590783196
92.881851310667543 113.046313517520815
93.731278085742034 116.879794506181426
79.614426749040490 53.170146062090538
82.528138958794671 66.319790846411678
95.633248297881480 125.463426271963769
86.458302872372244 84.056703652931589
90.868326040384773 103.959231416606599
80.093170904555748 55.330728554253234
78.667580206991275 48.897007606093048
87.172627425258639 87.280465457453715
85.574750100278692 80.069211318466401
82.513562365690973 66.254006373656409
86.208211286628611 82.928035040751197
96.058873295928223 127.384280883790368
76.774788285271256 40.354797658958134
84.585269911017008 75.603666311531171
96.241160859090840 128.206948509015490
79.308436464244522 51.789205439660428
77.998824953496040 45.878901012836621
76.766881472793614 40.319114047134953
87.944372279896044 90.763366297363831
94.614344803037881 120.865093265071806
88.967957360085038 95.382827397865512
84.274085759244514 74.199285657662941
97.550928966960100 134.117959661955126
97.758029792464853 135.052610064561861
85.649287721427726 80.405601178074647
67.860786328550049 0.125718429641785
70.034035352912966 9.933637208502876
93.243661024372017 114.679168402366216
69.540207150507612 7.704980093921845
72.102472716379935 19.268538746531934
91.849661195818939 108.388017713731841
77.108902925366692 41.862664091266822
68.496789061763749 2.996012206638787
97.353412493868788 133.226563644356673
96.536557725969359 129.540080812490913
97.814627680125312 135.308037527777543
81.303446313313103 60.792727053309122
79.146620351947263 51.058925904857510
95.493721915628811 124.833740759948483
87.459180256247635 88.573684440039756
80.271651938352406 56.136217231998266
89.562331881587198 98.065252175590430
74.344661433049268 29.387583813821536
92.736879849013064 112.392054247082797
70.757826378400168 13.200121403947540
74.714104105229751 31.054886401592757
87.430315915351585 88.443419059524132
73.317623481060380 24.752539829910095
98.601236947560324 138.858021776804776
96.039432951443672 127.296546198257317
72.329126773971524 20.291433298806847
92.571859093408179 111.647312089302005
67.908750676026273 0.342182543534947
87.189758268877696 87.357777316769173
80.537530770814129 57.336134022282970
97.065362908560289 131.926589777892673
76.386192032016623 38.601054554985794
75.933166127798472 36.556539074485670
95.378666796796779 124.314494576954090
83.018693591560009 68.533674272019965
89.655253370496425 98.484608818945986
70.721932723380405 13.038132580226135
87.129804390756036 87.087204197672861
71.443250396763602 16.293454485350800
93.740335683951869 116.920671638336032
96.872433596220191 131.055895713714762
85.993298162775503 81.958127570584267
68.356454761103137 2.362680541773047
72.900209572248883 22.868742037344525
72.792245679985271 22.381498709727410
85.760460056133368 80.907324274243521
72.347504596663768 20.374372801034710
75.616130491875509 35.125750548974395
83.997738218407008 72.952123365220757
68.233751891591496 1.808919898325368
82.148252508489577 64.605355267233463
89.145210638524787 96.182775189736077
96.544698526841159 129.576820418882278
68.589952767008327 3.416461977435020
88.961620210947459 95.354227709871125
73.226632154337025 24.341894049293604
95.807756864326478 126.250987120592086
81.969431368365079 63.798331682442658
87.924101494195270 90.671883813070451
72.732495052176617 22.111842863589391
67.924882659734493 0.414986526961803
91.324524169141569 106.018063213494969
72.461573765605024 20.889169371333860
88.986503736471619 48.797954380774947
93.895947577945037 12.257829843564723
79.507375834521582 119.349431335330806
87.256299983049587 61.675555727532682
86.162939261969527 69.813246717062100
80.639879972205506 110.920402800510658
78.568071693580521 126.340506372865562
92.275361716619884 24.319564554902353
87.002884780170021 63.561680382756883
86.367419669511818 68.291335111943866
84.095807367290575 85.198544788572264
80.866086327988057 109.236788794871615
88.672733470840299 51.133291122054544
87.106580292952870 62.789892971925063
83.662861425837832 88.420885063639957
84.805578833160112 79.915840964416148
86.612618064165488 66.466366710985454
77.855308400944310 131.645477835918882
78.435733687506868 127.325474809022722
87.893673542919771 56.931696747491387
85.397117502261494 75.513122991568679
92.359141411381302 23.696007064660709
88.649899764473233 51.303238370916077
90.330636891187652 38.793808401344187
90.323310438155659 38.848337898951108
83.436499036054087 90.105660402827112
79.369726498191653 120.373931065721919
82.771106842087860 95.058057134249211
85.790854407102671 72.582608659934351
76.664707486447952 140.506910432886201
84.751169464437410 80.320800298572053
94.069132680923971 10.968843670145072
80.074277575278032 115.130081674456562
77.641571527227313 133.236283686030987
79.024370588357300 122.944354185425411
92.334153481267961 23.881987820883175
87.225902562463247 61.901798367167579
78.379712205800530 127.742432815755862
78.055190282440549 130.157792249029086
79.484316702931764 119.521056384362595
87.261442981134792 61.637277299955819
87.880674937276041 57.028443076478752
79.488870066456030 119.487166502817516
83.980551456283919 86.056374204249792
88.633451962806774 51.425656457498206
82.231491444592450 99.074319355258865
94.097515671044462 10.757594081142663
79.790376807303090 117.243105013348796
93.537263453005480 14.927452517337510
90.835374183982680 35.037137761484246
83.407455190374066 90.321828623191038
89.211492432859586 47.123403199227319
92.316242431162124 24.015296607497831
79.358993267775190 120.453816606481425
93.170302385388140 17.658679015494329
81.803471021510859 102.259999865900411
95.538093399790654 0.035628149026177
82.821315278334708 94.684364599510360
95.176610089013636 2.726084669239924
77.347367291007586 135.425993921644363
90.997700073615093 33.828974797550266
95.372320568077782 1.269446094860184
91.717867724444929 28.468894002513679
79.768092475412345 117.408963364887114
86.466933824188544 67.550668811947759
83.158181692116983 92.177127301463614
83.689105108298932 88.225557964194920
92.394059747571191 23.436116047631042
81.015559362736127 108.124287362731849
79.530561033809946 119.176867986655751
84.531382385922754 81.956636755799892
93.481069570584552 15.345693672179552
90.902872760790785 34.534757760348967
85.018724133700047 78.329438089113552
80.687488903923509 110.566057919454423
94.045917840854642 11.141627629924441
91.959344426529455 26.671625502879387
86.130253243859869 70.056522984378375
85.649061333636737 73.637949494916583
81.338312454437101 105.722093031492889
78.432221308085744 127.351616829506980
83.033310280162326 93.106523194622682
93.527298026429222 15.001623429546884
91.632851673743460 29.101653471936817
93.358100861120832 16.260928086315531
80.797518533294664 109.747126796128128
87.956660157811001 56.462898483040384
83.168169337210969 92.102791020745926
92.745839906100215 20.817878378063863
80.376192839186857 112.882979619898407
92.555949746683055 22.231197339954903
37.093814978708735 138.489224185426735
4.346152690526687 123.743141409898229
30.798344263153872 135.654410162198303
11.807952690005266 127.103146758629890
23.680403600965274 132.449242682692102
42.405571731982945 140.881077505458137
27.858701874246339 134.330706209964575
36.412175187314276 138.182285732888005
19.626814596580644 130.623935017350760
6.829297571840986 124.861287176800943
22.700376652358599 132.007942220410911
30.732882686868582 135.624933193307385
8.156633893683008 125.458979039523967
32.335226262220694 136.346459230465314
23.581070391410577 132.404513513398655
33.811882865942231 137.011389151810164
31.682819570555043 136.052684273524903
28.322011839922119 134.539332005737691
36.070999138705886 138.028656133024242
25.974612230913458 133.482311549221720
24.473009349112775 132.806148463254061
25.329872275072642 133.191988879045965
32.113558889212456 136.246643695473892
38.516826219652877 139.129997910427647
50.409084706962723 72.013035165272186
45.844166062226705 94.803290329625625
55.549652374783975 46.348865010921791
43.894047959364400 104.539211738894622
50.273962490113334 72.687629838261927
46.041604465264264 93.817583478166782
59.772972643348027 25.264032168971710
54.438689976737301 51.895320161591847
43.874167497589966 104.638464503705023
38.472708839322785 131.605127145889696
50.888686016905424 69.618636254492827
60.898588055826977 19.644422168494337
44.578849200355883 101.120356720074398
50.207952726657112 73.017182119383293
51.880506301962008 64.666995462452249
39.356048975128253 127.195071094806352
61.355002758759440 17.365781879343011
48.892532685297617 79.584387523023210
54.198292337570493 53.095500047346711
52.736591272168511 60.393010221582252
64.721534749855664 0.558445524178134
56.312929189461443 42.538222429680303
47.825804706625362 84.910003315306753
43.976772806123513 104.126209774829775
40.970142420805189 119.136745339426980
46.177282439807882 93.140214197205466
40.659726937181041 120.686487761872641
37.556619209049309 136.178684322297613
38.069596311046674 133.617657509372549
49.413357278003843 76.984182286653294
64.615466733703812 1.087987744095882
41.508187782327397 116.450565796396589
45.763323658394754 95.206894239096016
62.557884223793685 11.360422823883480
38.646239406877498 130.738779633224283
41.563121302575425 116.176311414016212
46.339761377817773 92.329041700112114
50.046626436501079 73.822600047611630
41.388037621048944 117.050412813764950
38.497784386648412 131.479938031600483
46.571021711266816 91.174479610648618
53.447439078540384 56.844118302354467
57.561279301959303 36.305862159452303
43.320098540481851 107.404641492576914
52.202371662031851 63.060089785608035
50.195488222879845 73.079410878248126
43.932744178405976 104.346021722930132
55.360654702460444 47.292431701357607
38.230233887180333 132.815677970637324
62.317585201916692 12.560110365004537
59.372148064100600 27.265139997635234
42.958743514461659 109.208698451492992
59.770124427343426 25.278251824251445
43.641210480021115 105.801497251034021
60.468891354629534 21.789673426118224
49.918142408542089 74.464053709684251
64.757849975193025 0.377142566513357
55.751683243693684 45.340230375376279
55.404204135764807 47.075012120744937
44.445964276324005 101.783781758256509
49.173412380237394 78.182101871000739
52.359240463893350 62.276925768901549
47.676364943771368 85.656078019413556
44.569236394987094 101.168348437835334
62.200929157784095 13.142513079960171
47.778148190469913 85.147927416030726
45.615420089757812 95.945299527619895
48.424743159331960 81.919816364074521
64.734983264875652 0.491304110992041
61.824554501712150 15.021555209038780
63.867895765540240 4.820219234695827
58.543339941683818 31.402946180435148
59.672064541272775 25.767813632218068
55.738023064309658 45.408428518208844
49.964055386638037 74.234834184081379
37.602635518286867 135.948948918260328
57.071640842557656 38.750371316458313
37.337387931770778 137.273191615422377
62.899020614436260 9.657306953996891
38.104494238606350 133.443430379452252
62.201476328369750 13.139781342937876
40.263936585004636 122.662462323454605
63.897970535186751 4.670071613764262
48.784978351732505 80.121350149686336
60.611123141763727 21.079584381046601
49.699660808520505 75.554818255718359
37.260341416956280 137.657844633099160
42.325730302044683 112.369002885401315
44.026219907288109 103.879346218131289
60.242610131463778 22.919377417841321
64.102695227599511 3.647988124081315
36.742638659103008 140.242464178153028
60.805195268088745 20.110683591470359
121.826381701185937 29.035605341283496
77.666137185901107 55.610313283805482
138.946148939820688 18.733288870793757
30.784828324697180 83.822500617108020
95.057209400925942 45.144731174955758
72.045603165388741 58.992632646290602
7.004422086207736 98.133049788176365
50.036463439574298 72.237270820276137
110.821948385981727 35.657842256735620
96.337775336487994 44.374113482227074
38.369767414380725 79.258043529457808
80.245691540818342 54.057991634407486
70.302414574785018 60.041646939406576
69.599748926399812 60.464496373145941
81.385783500488841 53.371908230920560
49.105685465599109 72.797393462014711
61.765307534919799 65.179098707363650
92.413628084739187 46.735582905309187
13.350418258671139 94.314162534750807
84.321133544012838 51.605476206552588
35.310273499383918 81.099182729101997
53.976039843132781 69.866516457591828
126.058435147436271 26.488844435276302
111.652682769368482 35.157923747256518
102.165827505830208 40.866914054913124
97.413891894355856 43.726529132290963
84.461276022209290 51.521141405663442
4.169595969017726 99.838988624318517
108.862559797922330 36.836961168895769
32.655684587221359 82.696658599593619
29.555131761174167 84.562506189818023
113.046674007527557 34.319049088949527
17.774787505147255 91.651670018109897
132.897169929722111 22.373437432203453
6.719872019100279 98.304286044030633
43.133636440343459 76.391247173799769
95.616590585907119 44.808107322833038
140.815270447214772 17.608490792492962
68.085798263987755 61.375560094250623
39.722868572714034 78.443775662644939
57.564291653310939 67.707181858647161
23.002342950918695 88.505836910763023
126.466172212937252 26.243476830274044
36.978574794445215 80.095234038078800
52.794294962161793 70.577665714555394
84.011439258870610 51.791843724881758
35.052604668866209 81.254242421186106
71.389558655739563 59.387426457615348
81.994664925024935 53.005496173961212
10.060513514442176 96.293958133625750
124.843578749757071 27.219919507771774
58.142925293732979 67.358972283072660
25.795561162858462 86.824936838383650
130.669786113676878 23.713830245626731
139.481189550237445 18.411312665379096
105.736697171350471 38.718039665660882
89.544600047119502 48.462103739048239
132.777959415806379 22.445175816484632
14.277982645560012 93.755973762246967
34.010761184994173 81.881201954803188
48.455270718809857 73.188799400255192
137.211478908932349 19.777176873532220
116.483801649552689 32.250657841333769
122.041131017472949 28.906373711707538
23.226653850190356 88.370851321305835
81.641446153382219 53.218055814408238
140.996250159874648 17.499581001339230
45.810735891999983 74.780224933281289
19.370561952774363 90.691366461068867
32.042410203292775 83.065714247278976
57.804081322541080 67.562881470427627
52.383007271142461 70.825170011444186
117.122112729103321 31.866535635903897
38.844565707937086 78.972319885457139
29.258544695890521 84.740986058440910
33.971087094322655 81.905076989555681
120.970450013107097 29.550687059673262
62.650279742864228 64.646541013865559
101.202682187441084 41.446514684921851
78.361365162358439 55.191939684867890
67.094408245024297 61.972157792027538
17.325370283619637 91.922119865875189
49.929191557130352 72.301824786806051
111.974602607198833 34.964199148012405
61.294569830973586 65.462378773794754
4.796855505613065 99.461517005396374
78.473656562961352 55.124365077701796
41.515360203146884 77.365091835346817
111.996000597730315 34.951322286591612
112.674608724337233 34.542950164336744
116.462119872752197 32.263705479372732
47.868771178112532 73.541742509459681
99.257901997122786 42.616842570045371
140.626385667647895 17.722157686933294
7.761311450492395 97.677569660712308
125.242998633554279 26.979557008087856
21.897718731640740 89.170576572777080
129.080042699428162 24.670504453410704
80.690260808596676 4.325190954684717
106.892444913002393 20.064808910991790
113.293890375122089 23.910148884958240
89.269022406076260 9.478441902946832
136.467055559099919 37.830239110294833
127.219088304880486 32.274997193290758
97.911476093267154 14.669952606765960
126.924367131642825 32.097958567353643
109.994361150807578 21.928125965821188
103.706739113679788 18.151159575396949
88.682376219228175 9.126044300528610
114.732240329897692 24.774163834453734
130.843512499239012 34.452184098912397
111.340599464644768 22.736809572252977
124.909271000661747 30.887492938973391
94.134634237689454 12.401208610032217
78.504244718058004 3.012053928613928
77.214211062106230 2.237132387167128
125.791876479515111 31.417672903664176
99.385000662571983 15.555096901519255
125.687931620945150 31.355233362139913
124.997273000804086 30.940355626149071
93.047339627110389 11.748072149793821
99.034020352637569 15.344263485245948
78.188043242014444 2.822112112683047
112.185387325129966 23.244272542713031
101.198577215390713 16.644509981060338
136.591324663826327 37.904887400085180
110.296810487430321 22.109806889465272
73.948084886520505 0.275174636012708
121.927765328938591 29.096506354782683
92.798237145287061 11.598436612533110
116.137587730884135 25.618354192756581
107.457593828624638 20.404293130508428
74.640336907297240 0.691009525695634
138.897934099977249 39.290464692221057
133.230015174739492 35.885753156148581
77.865991958464193 2.628656324981487
92.870428781900188 11.641802034873614
105.892542911529873 19.464169077525472
118.023287735605422 26.751091736171102
136.757604025662800 38.004771196752522
75.918052007624254 1.458531326779785
87.343152654127152 8.321574444550869
114.120933743030818 24.406952761776751
106.649595970615621 19.918929866747607
127.252237416512386 32.294909821589151
112.743346355030624 23.579437807215971
74.138485260397431 115.434607230081212
75.887943377697454 85.766119843500164
77.232271754988147 62.968095066190109
74.467875404684619 109.848587625261558
74.005561450667642 117.688818596073062
77.948212490325062 50.826690555938342
77.196090465958193 63.581681700017022
75.681607939918010 89.265294972431846
74.299648778535087 112.701487895722110
77.611016330188619 56.545089827623343
78.115585072064889 47.988273744982394
75.576465105909875 91.048377867479246
76.332540459162928 78.226343513257447
77.055186639409087 65.971223558352591
73.438301224069718 127.308799041048275
78.420986115691818 42.809077443514084
76.433582566528486 76.512803498641446
77.887095873375131 51.863147251390856
78.248424301884498 45.735496741993408
78.579407096298283 40.122467905158025
75.698625934267653 88.976692378454558
73.857700702516155 120.196340609959776
75.362921020479774 94.669802091592530
76.053320321325629 82.961546405848267
76.256333484249922 79.518712648373082
74.144469916948410 115.333115399187804
80.839792687656825 1.789328778895791
73.414519961310674 127.712097689485006
73.313451582802102 129.426083227813450
78.579181204856610 40.126298724153834
78.848766649261506 35.554487442797431
73.495968266719203 126.330842546663689
73.260855938345898 130.318035540765152
74.167534119041733 114.941977147794162
77.393230337393319 60.238451169816173
77.981476450459510 50.262577947629907
74.007493124884107 117.656059965523681
76.202718915903219 80.427944557957929
77.544535348220066 57.672519032973717
75.044869403443130 100.063535325341888
79.499071543508705 24.526179670456493
73.901735003804347 119.449577312555519
80.125049520762317 13.910424118052218
79.050924356668816 32.126161075333229
75.398800119084953 94.061340206233211
80.282543375151064 11.239537409653751
79.499870103122475 24.512637159438771
73.972808211108656 118.244270061367359
79.804464895889424 19.347113802314151
75.252117891592761 96.548876074141987
80.933647951806066 0.197668085198542
74.543401300435193 108.567768688655974
76.725925324864903 71.555058381742967
72.913252535150136 136.212927839851801
78.713949030530799 37.840815295546349
78.878671340961318 35.047343567947536
74.168136971172771 114.931753575895627
76.799543278061179 70.306595618198585
75.924033582382393 85.154077879256477
75.584809957171586 90.906860267284912
79.816205603249998 19.148006990443371
74.822017074039238 103.842815011210206
74.135722963412135 115.481452120196295
76.113082921106638 81.948052044217874
80.437853716485947 8.605680184188328
79.365434778858386 26.792481805502888
77.804857051199392 53.257808509228823
75.515770233468501 92.077682335902850
79.934246532899351 17.146189514637410
78.976550046411603 33.387450650620117
76.003465703597158 83.807014544018202
72.795443980491314 138.210804544279966
77.797642854009950 53.380151717221466
74.196628203664005 114.448580092955027
73.471712108822956 126.742194786237349
80.938393477925956 0.117190261557941
75.620824757692873 90.296097057563088
80.867101260360286 1.326211636058128
79.415566023572623 25.942322440857190
80.511153503632300 7.362613094507662
74.858886415514206 103.217559921257134
76.810616486716768 70.118808698306893
75.376047755375609 94.447190092578325
79.667878659883812 21.663435056330243
74.055236251467349 116.846399914320486
79.685087219462005 21.371600729038871
135.768659727106609 12.687944842752126
138.000437380901474 16.934021794736907
137.344016040109153 15.685144908999735
129.729946055370505 1.198967480874146
130.351362409513200 2.381245497873341
140.709834509998103 22.088795472154750
138.747680368811189 18.355691746087491
140.734859854470045 22.136407535210026
135.566336833871503 12.303014662828629
137.351013094879846 15.698457181816481
133.867709204726623 9.071284291367657
138.693070424627138 18.251793391807045
133.893984111449157 9.121273713772919
132.957203199323914 7.338997673294219
132.182352969273808 5.864803459788456
132.691689673480170 6.833843918121357
135.633314672101136 12.430443600347150
131.035726932211247 3.683285789227286
138.487379478904330 17.860455310981425
65.023709478806197 108.788402869781066
63.979866366010185 108.027265699325852
71.991030104638341 113.868751287845043
91.388660276574058 128.012885747914282
47.008274842364003 95.652121396434538
93.670130608120189 129.676461290391359
53.170452170204157 100.145384950755812
72.031490245583655 113.898253534703628
27.199552239504563 81.208231421543999
51.447006582350056 98.888703288452064
3.078100107899672 63.619636356196544
0.891741970731114 62.025413598268138
79.912848311339118 119.645088958511082
90.501141726028209 127.365735472161106
5.517802041730434 65.398589346264288
28.145815786077044 81.898216678441358
49.480997884757841 97.455152327745466
96.024998944986038 131.393556321957561
22.487427057546945 77.772299734243674
19.124023074580496 75.319812613036618
28.386605980437459 82.073793223385877
26.946423156001941 81.023657751405935
80.983716235074723 120.425931760855320
43.360957423707845 92.992613635395642
57.185023737096010 103.072682746330941
99.108077138108385 133.641638800482212
99.827646996837544 134.166326236270294
17.240490114770250 73.946400334970178
99.698608509346244 134.072235478717772
66.256119172751056 109.687036788798054
74.005807895864805 115.337863119222163
45.537244670574033 94.579493020690023
109.140355499173168 140.956856835984325
48.787603580590073 96.949551273128776
9.402558900338432 68.231230388793477
3.463680624941188 63.900789395504852
51.248254049848072 98.743779268400644
81.141763098164304 120.541174502505555
37.458585259812892 88.688791736559580
99.317312248685610 133.794206382786854
93.616924496090391 129.637665087145052
78.057633200442567 118.292325154464677
79.871623043934250 119.615028805793557
30.933196824612171 83.930686204410989
56.549598997289010 102.609351252771091
22.801157521690175 78.001062002094400
77.695305743179773 118.028127506160487
56.761385023312251 102.763778881418745
103.845661156397284 137.096134260834958
83.160862614516162 122.013437598275857
33.881575089293484 86.080549782856380
8.377092275375292 67.483492768309489
71.567047495616919 113.559596665472370
23.145209071407084 78.251933440371005
66.463512887362825 109.838261683779621
96.816568860126011 131.970743906989668
2.058599590828126 62.876249031675194
11.346719356115820 69.648850307037378
42.430062986763993 92.313835044013189
72.339461238394634 114.122816179393169
30.392139465054029 83.536164400645887
44.974669202414724 94.169280897092889
51.450910350515016 98.891549791934011
75.241704654766423 116.239039695006099
28.147079108793211 81.899137853152169
53.823945495564068 100.621891481745408
101.418442707715741 135.326283830766357
84.076380004114114 122.681003736212631
11.631765949671388 69.856697209514550
10.321895422953006 68.901581316956140
50.394876606921457 98.121523601550834
60.197308350983292 105.269144800363776
68.550586543275443 111.360089358379057
5.798767823656248 65.603460650800599
18.550797246606312 74.901834586082487
73.669522855978855 115.092654772692384
92.923330147010958 129.131918166146562
0.712697218988494 61.894859864612528
52.626476015514626 99.748734854491360
54.124550360991599 100.841082980823955
19.680268832542463 75.725409313443862
18.848390115148053 75.118829832909171
75.140989655174820 116.165601523242714
84.145740231572645 68.267109962752926
65.276622663710214 108.252457217457390
67.048809357143327 104.497035159046987
96.062392826925716 43.014657619649185
59.782517188754348 119.894957958681488
86.620216178064666 63.023474183917415
84.569901213745993 67.368274916381495
73.809747693230548 90.170002314833482
59.489505584891091 120.515875746065717
93.299357485058266 48.869776558001682
86.894895981139072 62.441403121490517
73.000216123701605 91.885472092624880
79.178205483246018 78.793760252427930
85.034103672600438 66.384588400728234
91.333422976002964 53.035767561124572
56.310889637816338 127.251647144808629
88.833628735589315 58.333055068543153
80.466861942363650 76.062981994010769
109.158803324206332 15.262192797668382
103.020319998934241 28.270187818922739
96.825938023423930 41.396637078050482
92.239118418481738 51.116517938333700
100.927209284703181 32.705676571911233
98.444257759666044 37.967272859503531
74.458271364792282 88.795722668897184
58.150426037509270 123.353505036951518
59.853219216373049 119.745134040537039
109.982476911917530 13.516754818880530
71.775023759632589 94.481764259172763
78.383435997238337 80.477947855328154
78.726056029014686 79.751905373599783
95.581206243923205 44.034335012959332
114.842643140694975 3.217628022180590
66.400660387913433 105.870520777239136
61.734742285395463 115.758018426252292
56.877630983237509 126.050671560297985
53.288448272473929 133.656470640955291
62.700842130682396 113.710766473023284
87.195161573189949 61.805113484541998
58.755923666891498 122.070401421444657
54.569040658561015 130.942780874315986
65.601343377453958 107.564344991056657
87.273553503476577 61.638993975073483
89.066733331047587 57.839085588383583
62.632277893624099 113.856060221825800
77.845900671134700 81.617033273531916
93.346039193194059 48.770853844549954
68.730850182248105 100.932640255760433
113.914384648618054 5.184690764480790
57.004992219369136 125.780781713292896
108.771628008108650 16.082651910657521
98.888278246359732 37.026353747372461
71.005338680001245 96.112795762110721
90.907333660239075 53.938688918790845
105.265332339835851 23.512805937168050
62.736636870955628 113.634914217899578
108.969747200851117 15.662819626972887
72.097353396843488 93.798718937736410
107.833057314791645 18.071567129421503
69.008557038484923 100.344154597027028
50.177987741539710 140.247814618974047
102.109726729220654 30.199816375549474
113.972861296511539 5.060773519071553
106.500931722635286 20.894460367416524
64.204564747430041 110.524243797060194
84.175580764087954 68.203875206246764
76.097360263465916 85.322346738142400
73.069278531090504 91.739122676349353
103.512719692026650 27.226748842743820
69.193610517630461 99.952009728687855
64.862729275759023 109.129534313624390
77.688934300846768 81.949659046872966
106.053567127190377 21.842465944995386
97.860710408859418 39.203861872087117
82.889469056741930 70.929260908128171
74.545818552329976 88.610202350722432
115.388865373876570 2.060134271163585
107.590330868318048 18.585926172192959
51.118713447692272 138.254332735327125
78.255406446133932 80.749253921516029
67.361009356728587 103.835455445452055
83.828230386597397 68.939941713493951
57.478510454494980 124.777354234776922
74.034134244932645 89.694507148892328
103.962501555078731 26.273620858972276
101.432132076166312 31.635700030567630
104.911261358053636 24.263114005812959
70.114340975296201 98.000899564402715
92.127699777495451 51.352624000764081
71.198164309542179 95.704181012159026
106.971094525056131 19.898143350818856
115.630074810347139 1.548989908227685
55.827688944331520 128.275592618316693
105.463329249324843 23.093232782631144
23.381570984078795 21.692769006358201
101.208429645887293 81.345269744360294
104.308244705697106 83.721206835005248
97.777262875521828 78.715359173372860
79.731369404013492 64.883596050247945
112.247917929201407 89.806784114729155
97.673778586874974 78.636040841488210
114.467019343095615 91.507674411551392
72.264810686840875 59.160650179826433
95.911628862982866 77.285393526250644
102.467886639461639 82.310614620544328
104.455322566703856 83.833938639463312
81.447228511160873 66.198762670298677
129.889647727070468 103.328765059123143
88.190381117624895 71.367234361819584
107.507289590031888 86.173201308441818
92.557514576025952 74.714541915144508
133.248391195831942 105.903164831824924
57.557097187077993 47.887525380952013
138.998812271224125 110.310730591792890
119.167593320079973 95.110556468625759
99.508390056288363 80.042228421391570
108.273641391597877 86.760592373615538
63.706447490843487 52.600861237505278
64.817211797271710 53.452236582061879
42.768535529767234 36.552432325093854
51.289126015150828 43.083269351758794
119.503293945311640 95.367863292243044
122.361973377645768 97.558975459419642
121.765386549076723 97.101705349287840
87.457873637821407 70.805784192419225
1.356175968985313 4.810809294968757
101.996213502796962 81.949087988006681
15.499513628168996 15.651352966639328
97.144996156455392 78.230741246165778
8.874191397864541 10.573195553783599
68.285204345308557 56.110373266340929
17.705366615366760 17.342088648501171
31.271118409310009 27.739926012285999
123.521824623663633 98.447974816437323
62.399014059284482 51.598743522850100
10.432722356191316 11.767773759050542
117.643703557985035 93.942529945121620
32.816778479011433 28.924638976858098
109.844380658727630 87.964527967352225
66.320012829934484 54.604099078523873
90.894419492541601 73.439817708093827
72.826406783606316 59.591100697202897
6.688598197092804 8.897988533177131
73.382378752295935 60.017240449504641
117.928409608961701 94.160750598094381
55.997300175859806 46.691976775204594
125.632777171195656 100.065971489626108
5.883351849345987 8.280785691135501
16.994216615172974 16.797008496985210
101.747327618386137 81.758322670495815
96.906396340662511 78.047859964145630
29.587525208575983 26.449490468874227
35.574849867514324 31.038637387780312
28.737684564628672 25.798107122405838
30.049869663609176 26.803866881070515
134.239105903192467 106.662524914296995
94.047357114411554 75.856472023190435
22.685684665855753 21.159388116712503
78.721756610950621 64.109751018868906
54.687266524384420 45.687866051668593
56.059191213597693 46.739414834992900
51.840737577422772 43.506066952629524
84.093695251515896 68.227218680172228
135.903164827219342 107.937987882999636
59.250452769809826 49.185443566080814
15.187669026256076 15.412331237308230
102.196310386316384 82.102457656229873
102.029342512994361 81.974480613884566
65.305004788752839 53.826118713303529
81.551316992426706 66.278544101957252
64.682199254369237 53.348752566985198
1.933275606657734 5.253142920584426
39.754968659038177 34.242602491651027
54.892993426096155 45.845550999605571
49.375753745391691 41.616713426254265
86.256566860314365 69.885010122079279
58.648376804674015 48.723966158767418
36.273649346997068 31.574251148663294
43.984348830852738 37.484325312776093
83.323068579133277 67.636551024642330
101.257389759138633 81.382796547344185
18.773181310781929 18.160544102075338
17.385899544102944 17.097224471377658
3.218286288722084 6.238074112440438
137.526616821863200 109.182326572415690
80.563221678567317 65.521191724478612
106.201929271366666 85.172672587233805
27.724877964243369 25.021814111024337
33.552718908503167 29.488720423395073
41.483905190703453 35.567792657417449
4.036946559745116 6.865558418772043
114.466576879383226 91.507335273272105
17.548324557668877 17.221719515996057
69.407557249815440 108.969825185823524
94.479535816425468 113.323763490183353
137.965493301821851 120.875428209998532
110.881770461371900 116.172135329206768
52.476472054674133 106.029614457353958
126.314860184016496 118.852207838024711
100.780054694989730 114.417896145483908
44.030497299357535 104.562907196611405
78.409351034653241 110.533054615987055
120.552889092343847 117.851598070510875
37.483217852317111 103.425922706213768
125.043746708371202 118.631469389477616
81.386518112604904 111.050062148708676
14.749188913650579 99.477987000002429
129.836835537930170 119.463825439710050
129.019529329688424 119.321894048176631
48.204815869171689 105.287809121181425
140.703179597769974 121.350848097486931
122.050729535404315 118.111709368130818
97.218489323347384 113.799403438421436
115.916344734147103 117.046427149221842
5.381909196794332 97.851288179304277
44.338062706213989 104.616318250806856
125.477055125058357 118.706716666353003
54.139823437234064 106.318467978782166
139.800535384334324 121.194097117278275
132.912957831655973 119.998017292497650
6.488284957629885 98.043418680346306
98.783970820916167 114.071261115665465
66.303695458468411 108.430816159915125
100.795590316082965 114.420594023339063
49.475409106800676 105.508457226470611
117.156778602463206 117.261837852407410
46.380098046260656 104.970933099501963
32.420716029554335 102.546781056365162
137.022206054885856 120.711619260276535
114.661232505871496 116.828467438047014
57.489428579789809 106.900152192331902
88.426957894966591 112.272687653374135
26.582700392939913 101.532965579689602
104.107114453492457 114.995665182935582
66.684110324810675 108.496878072568521
24.834670671034054 101.229407025539373
130.243285747688304 119.534408586244723
6.024425485932079 97.962865982189683
43.290575610694425 104.434414210948603
2.318558022350730 97.319314127767782
91.589664436888370 112.821915514340049
50.501632692644662 105.686668697391156
106.190092104346803 115.357389972907185
38.119766662335266 103.536464211311568
33.369947235784942 102.711622219479636
94.498787707545091 113.327106726376485
133.777757168682058 120.148196224290331
73.844286971167463 109.740296787359284
23.328043470530542 100.967769841172966
66.816909750881294 108.519939695185599
40.196675320431488 103.897135074886123
55.057139791181370 106.477766886926020
107.219297852470206 115.536119318814897
127.654512664385905 119.084848602028046
41.799183865517563 104.175422778386562
37.655329785497607 103.455811242394546
86.543438985058970 111.945600379147038
63.006890029909094 107.858301015197270
52.496346657317424 106.033065832102977
95.119634825952502 113.434921514220378
80.794100698630714 110.947184393607714
19.487346135452572 100.300803761961390
50.531415127109859 105.691840641913629
58.825278700927505 107.132132647957008
68.137849007299337 108.749330766615032
3.208112646657779 97.473792002032923
2.774819687224458 97.398547409426314
101.503013171247815 114.543443341285723
77.526528278758278 110.379745781479244
82.094329026215718 111.172978855933309
133.670914990958323 120.129642273756403
48.117783236426227 105.272695247641977
42.587270289116631 104.312279933785675
137.603865190551687 120.812628759153057
7.470100175257353 98.213918302961815
24.502035045163780 101.171642338599199
82.884501734275730 111.310198310374929
33.690202361191012 41.240573905943720
62.401201256379260 95.683980052121697
72.012008969453234 113.908532587749377
49.113511204987581 70.487117036196238
62.241558348390178 95.381256217617192
50.475932355157944 73.070616422325202
45.880311557797235 64.356142555431504
78.716590881161835 126.622136784942427
79.088648602029949 127.327653499320434
53.632237963322133 79.055780114262831
52.751069369613617 77.384858813138450
40.322626276905410 53.817348064692318
45.870622288938485 64.337769220471543
36.573987993187508 46.708969936832432
35.561785080553300 44.789574012083747
57.460828764559409 86.315768689380462
75.353327308833997 120.244527795671857
61.482747829323756 93.942357159164416
63.018642963074171 96.854807640945651
84.736672042491719 138.037752274174579
85.851353212065945 140.151473216457646
52.703602386644242 77.294849258202007
19.560586861116274 14.447204641148682
16.295380241319929 8.255536744057352
66.492621053233336 103.442359707521675
72.787766885066588 115.379568249902150
27.587548163487973 29.668378794651119
53.967410387944511 79.691352861464381
15.090746673755932 5.971243020400189
29.364604206316496 33.038132115927837
77.618533532928879 124.539938864909047
50.555543817105956 73.221580140882992
79.474215119548887 128.058786351447338
80.537384994219281 130.074828687709015
71.216843004722207 112.400694294504774
40.987382708790761 55.077896488714025
16.168458231303816 8.014860111195432
73.984178785216443 117.648271586758042
14.854833188815752 5.523890640817509
40.873503798108374 54.861952912233143
50.415275411150965 72.955595323609217
65.410153353325100 101.389723752870182
43.019758424789892 58.931801291946556
74.763768632718069 119.126573573042492
16.742955153616094 9.104253391636764
21.369752904972721 17.877846747023220
64.282716660210042 99.251815071551036
25.964199470728161 26.590093970099034
74.388384917480153 118.414749921627006
35.174421636282290 44.055033726682410
25.745851051764554 26.176049453626160
28.053259786279348 30.551487289732968
52.310654502570955 76.549719444886179
12.446749426655488 0.957547171685223
71.705521344414834 113.327353566090906
22.679258668902015 20.361005010399161
67.610031337026427 105.561255749228508
82.844834611772299 134.450344048525494
38.775952715472876 50.884458923912916
40.731592610299039 54.592852959884013
47.301133940073292 67.050385632874551
72.059764193602945 113.999088721775792
52.648995973439881 77.191301515292622
36.836923960074046 47.207563862035109
51.221647491528294 74.484683281753348
18.476133727370577 12.390803795516407
62.214713045020744 95.330350647950496
62.046482593337792 95.011342631525650
72.109588296921984 114.093567980500680
55.146216284297658 81.926670706620214
57.374178681721176 86.151457943182351
31.787596152462363 37.632745319547375
40.142500249706622 53.475782990900171
49.924187309609671 72.024366526472207
64.427158100672500 99.525713030871245
67.644037247155055 105.625739662980948
31.439350046902128 36.972381525412082
37.072105272672218 47.653527855364494
73.041285205702934 115.860303906167132
20.906739870228755 16.999855465926942
79.147636113171558 127.439508925819496
20.516928029773812 16.260672394381714
55.546008115127606 82.684778395567477
17.128404137407468 9.835163369718449
54.665102238385501 81.014355273087304
59.866776987762478 90.878062629786456
63.615026514967894 97.985703575746854
25.222481501742870 25.183606763617618
29.362091504841946 33.033367390485786
36.012687617423424 45.644600687985161
73.684047519333461 117.079145849778811
21.150613805290270 17.462302897431890
102.542582480396206 75.004822242051048
100.851891604271444 83.039686363632882
102.240115873558196 76.442268981474982
88.871769235254035 139.974195654658303
102.243214869315651 76.427541268576022
97.147118439040156 100.646304701898060
109.733737027304329 40.829473881421613
100.480140142733063 84.806403462921111
100.897965247694628 82.820725304743135
100.836596319140781 83.112375901064595
104.148080728512682 67.374828815564143
91.524114944320942 127.369148997837968
101.939277810155630 77.871976207186151
102.845087105223385 73.567194825377740
111.381825648205805 32.997073342524153
98.569156220547242 93.888191488230930
103.799565618274784 69.031117138062271
107.738812220167844 50.310183799756516
112.889282604905290 25.833012787601248
110.613818441391103 36.646962058606775
98.890624289711454 92.360441920502737
92.904287354183069 120.809997390527840
112.246584354208892 28.887381382385495
98.153360642246568 95.864224494133310
108.042952659382493 48.864782314791199
89.591734486250417 136.552622234166535
89.129892728283806 138.747485779795710
101.099196471050391 81.864391086870498
97.987430312387175 96.652794227901154
117.355075776831328 4.609711805603449
94.201231362300561 114.646381660602572
96.669087131559053 102.918107700135351
98.101949958902523 96.108549379835594
90.696472050449444 131.302451227925530
91.028571522326473 129.724176825985637
91.074999386983578 129.503532360907514
104.831314415772937 64.127819017411923
104.006062311597120 68.049759223477679
92.283283932529955 123.761263161510811
98.071494347934390 96.253287072174473
110.041803713361475 39.365413243365232
97.932656247945232 96.913103295272748
116.607431854385950 8.162825750326576
94.841524186122243 111.603444651784500
114.844056799564626 16.543115228999124
109.958580833244653 39.760922879685076
101.053328594127365 82.082374258026348
99.613249908939352 88.926225327000765
113.444282955963985 23.195420977554825
91.896966492000118 125.597203833036204
115.194755925536839 14.876447558086500
94.481925425119385 113.312407078771614
112.806983609453923 26.224131740883912
106.898719319182263 54.302653626290549
90.312982552739413 133.124952342509147
112.698079674742871 26.741688397789979
117.124971122311564 5.703264541303682
114.826000773545729 16.628924951927466
92.440374329920473 123.014704452486981
105.237007131179666 62.199799005332608
96.253995727704435 104.890794177070177
100.963261302635971 82.510411375367980
111.988018630995001 30.116192918462549
93.724919206952180 116.910014535024985
91.519848896043484 127.389423028253290
101.076236021007418 81.973508666477031
112.976246507318294 25.419724262041413
108.564400554140519 46.386645690271763
94.736404947697977 112.103014862537108
88.889801019824390 139.888501137145738
118.137667815197602 0.890509922100290
115.247691355081145 14.624876446174493
110.565224687340461 36.877899728211631
96.784584895652102 102.369214431744808
101.180855240898808 81.476314751135234
91.197800883850036 128.919928725741244
97.573609402451041 98.619442790900109
111.160513938534748 34.048838358135797
111.140044170056939 34.146119186134584
112.162751628073025 29.285789259872455
92.520036641537629 122.636116114137323
112.865770031513094 25.944754286312133
100.011140991494813 87.035281909331147
114.236943521845319 19.428369276187187
117.151950804602365 5.575045903401699
96.729987635740116 102.628683250674626
113.354884368437240 23.620280136365157
133.125719124765368 128.431374984649125
125.378735196061584 140.526112484356332
129.971067445898939 133.356476715857184
133.715923065885590 127.509937454271309
134.457336861658092 126.352428245390030
140.112349095992101 117.523716431688555
137.095434827717469 122.233779918293479
128.071760045733015 136.321711270061542
137.264483566372292 121.969857837454825
140.649634180634479 116.684896818654309
139.149411565315944 119.027072675786684
133.200487593639849 128.314645040116602
128.390955583800974 135.823377172619359
136.106674715714917 123.777450863645868
134.082252015436495 126.938017785386322
125.984310542096722 139.580676826557692
125.493614639457817 140.346760529482424
133.515188688694764 127.823327751919180
135.224738879986859 125.154345733040657
128.419701292570409 135.778498829639801
126.846464762170129 138.234665388813909
128.285667817436973 135.987754420309869
126.148744788982597 139.323958977346990
129.776936145243951 133.659558165813365
127.841212664308358 136.681646192508509
127.738458232332007 136.842068350747553
105.492239686814713 89.566127490647673
102.902685731953810 76.782511308947392
107.573221526979907 99.839121832327322
102.778384211625280 76.168883265515916
106.714178945224077 95.598364219113890
96.892372225317459 47.111941651071611
106.553392925876580 94.804626457881383
103.926497836436511 81.836671683292252
104.325851038201293 83.808122420092232
100.963568754352721 67.209848369625675
94.431776405766186 34.964941401706646
113.164556929325585 127.441360276738976
103.635705223659144 80.401142161599182
102.264481887710218 73.631948264998840
100.525548790327932 65.047514933975791
91.294198069203247 19.475942951086363
97.646587422792265 50.835207422315690
94.698981601545555 36.284029060871838
95.113161442683804 38.328673123750022
106.276570700223616 93.438063279435639
111.945526210510963 121.423481871936431
106.860471784858660 96.320554814335466
99.164417172028152 58.328139904751779
113.527074364119102 129.230967223091938
113.353495460869397 128.374075991990310
103.987353569181835 82.137092660585239
95.380680583939068 39.649310609076714
110.459933614014020 114.089691618080735
113.369908936889630 128.455102910644086
115.287842200460517 137.923190129905464
113.233693625067630 127.782661133119362
106.042006823263449 92.280113058888404
92.215183576132944 24.022488585865446
115.392652886524502 138.440599539301076
113.475008623204388 128.973939001370439
100.206448402261088 63.472240985031554
100.672122292810286 65.771091052026804
113.880571440824127 130.976044185658225
108.354167023217471 103.694344645502696
96.830755438612670 46.807763647711241
106.735066742827740 95.701479115385908
90.261097395032905 14.375928537075495
108.889989138353357 106.339489091597898
90.323453043932531 14.683754014431273
94.636607517807050 35.976112577918677
103.723690682004303 80.835491995069162
92.214526268102432 24.019243712917572
114.401915079720979 133.549714051048738
114.684608078401254 134.945258942321971
90.982073574309410 17.935106261377694
113.695344585271414 130.061651564687963
87.374556651924607 0.126204609342759
100.517078455911147 65.005700202171795
91.032656021366151 18.184812040819278
113.482906057190220 129.012925547569210
94.002850283994277 32.847500712454064
92.984427215961745 27.819943905661571
114.219448558757463 132.648948123530829
100.237404351554048 63.625058412742796
111.617962330483778 119.806426969722196
114.949644612715744 136.253640767093117
103.868282717290128 81.549286383695573
92.074321855151908 23.327109301593349
113.849283184795951 130.821586289421560
103.954811290643349 81.976444145139951
90.104047644806002 13.600635276796380
94.886092944901662 37.207724661890992
89.958260123148278 12.880939239007612
92.676650904114780 26.300572496896169
98.215986668091134 53.646109042027845
103.323222538872301 78.858537228327279
114.032338693184357 131.725259817748992
108.137493947599495 102.624714321558571
89.508476848362037 10.660534933848286
93.333126561021274 29.541336341483795
90.199808013978242 14.073366807498051
96.633210619557488 45.832562053342265
104.694158482698498 85.626312382296774
91.581283761181183 20.893172853021674
106.852567885902843 96.281536353105793
91.842675229591151 22.183560411485800
12.641847597238437 30.431840119451184
50.146124455013030 101.607102776434402
59.974777620787066 120.259827992047761
36.897353587614973 76.463710465598155
49.113286744427626 99.646993117161927
33.305359328384668 69.646857661513366
30.086377355120156 63.537904053261052
63.671909452895036 127.276209889656016
39.116250302229609 80.674711708745022
49.121377503947116 99.662347684217764
25.374110504018237 54.595008497405345
34.077963248853322 71.113098089977228
28.335961571343862 60.215981499156925
21.037662317590517 46.365338056408469
40.808454423487944 83.886160719121662
70.263221929248743 139.785140498765287
59.700986236875110 119.740229287690596
45.670689309742301 93.113664196697997
53.172155332230084 107.349875615671721
1.070513768312053 8.471871988650115
36.530652919809931 75.767789399142373
6.292142379136538 18.381429484773616
3.124017299773548 12.368991609782498
65.461357151355912 130.672206843067073
57.675874880452838 115.896992068383540
43.577848030660448 89.141889769399626
15.558041084732393 35.966164597112446
48.389990360224104 98.274328065659660
5.827169406878470 17.499008166416527
19.935456731915213 44.273582698481299
42.863212905726122 87.785661973993868
67.989012945310819 135.469168152931445
41.083405761972280 84.407960774318695
61.319216784774461 122.811291948705829
65.412949784599547 130.580339799303403
43.051789362549655 88.143540593977335
24.388765896981528 52.725030801809773
55.311871176586912 111.410608150548882
2.259357116354236 10.728047674313785
16.048825697350715 36.897571002936083
38.566141706746883 79.630720808138435
51.071560250288648 103.363386094486486
32.758752829977723 68.609513007684541
61.914577368614154 123.941161645730020
0.765328095455708 7.892693499032175
3.730897903442033 13.520723891712315
51.941498508161388 105.014346709838676
10.925035417104946 27.173690167191065
54.759615427929887 110.362542402912837
34.327458235523153 71.586587320956639
11.357122324195672 27.993700621450763
20.336792324780937 45.035233598834331
23.885726961293663 51.770368257320506
63.538988408541904 127.023953586185584
22.917272192687427 49.932443937692732
62.423900415438339 124.907750117024648
68.768517617522107 136.948504762923505
25.673723953106386 55.163612073346393
28.638036748373548 60.789256919151740
43.185291288127914 88.396899288354490
52.000022594894681 105.125413169293410
39.287782160017485 81.000243249544795
5.399640104223787 16.687647090841068
45.445373870401795 92.686062682434695
8.139871395794414 21.888032173802429
49.121344736323415 99.662285498130785
37.860909641164561 78.292338050025251
48.036698081832185 97.603853314084333
39.767679645677603 81.910988168579394
52.490610438364584 106.056446148484255
0.048986048094692 6.533226322354915
19.247763408681589 42.968484800067600
28.073926612840644 59.718694027983830
50.468786934598448 102.219448584917444
55.463039427847747 111.697493831072450
21.774750419743881 47.764176900070282
28.422055050044388 60.379368890488358
63.682364626675636 127.296051619781380
8.982360911202406 23.486900824765041
62.692737566472694 125.417946724984517
7.068059549451669 19.853957767525824
36.337956280077883 75.402091534921226
18.125684524043784 40.839014082932728
50.524132912238031 102.324483658928955
50.342135235971440 101.979090186596210
10.381998297367225 26.143119446513072
18.744818196448616 42.014000123066467
28.220306817541456 59.996492998935146
6.706701884666795 19.168176601774700
62.119652693435548 124.330351661684247
5.248197193928060 16.400240164993313
92.665080949281602 71.525304940650358
109.641085132145975 95.401292237426262
97.708823854976998 78.619102765355407
108.944493027330594 94.421566733918525
139.447305261037343 137.322401910611973
80.877713154188925 54.946901642297071
90.932967450637079 69.089165113826141
100.734072202425210 82.873978667552407
100.914638678091208 83.127937304271953
89.162047200124718 66.598445333754654
125.387067357975994 117.547308905981438
89.037945614847885 66.423902028883774
132.467608528705171 127.505771994561059
94.758148711665626 74.469110724841684
128.291448235648573 121.632190141478844
60.969071739620361 26.946291817394165
121.250772949676417 111.729796628977354
99.439782899256187 81.053618903974524
110.901487890453780 97.173992097889013
78.656675346389378 51.823111737826572
75.465260270692568 47.334529796795302
54.325928791876628 17.603009680888878
70.927679277825760 40.952625964965605
108.473073654615149 93.758536563027661
128.522803296006032 121.957580641070948
125.285161173607989 117.403982435439573
110.427610410090423 96.507504709013062
90.129118043520904 67.958587032783967
130.091582832842789 124.163998587808095
128.479448439046479 121.896603982319604
99.938313501420282 81.754779801209622
46.419675489298335 6.483219571035091
97.125220338566848 77.798290635830369
41.977172395939199 0.235038533827490
68.963871266355753 38.190618213901672
122.632343978313912 113.672914218606508
53.324403874788281 16.194409874937897
119.744897766025503 109.611850829242471
67.177396133142878 35.678021190059539
131.017737402115017 125.466593385299660
116.243464138241109 104.687241721177415
48.818682757658593 9.857315527141171
106.805657826616027 91.413391103654163
74.100679353623718 45.415308035867291
88.360979018528013 65.471778921468996
133.046385403933300 128.319795670083181
85.452282175558310 61.380827474660471
77.136504668417359 49.685059967503136
123.150552378176400 114.401751054349518
81.308160998935207 55.552307199599014
109.576440803473247 95.310372893063871
67.377173946451876 35.958999710173138
115.624148232225451 103.816201719923939
50.080639369045450 11.632200812158288
61.584299689979410 27.811582292653437
100.391093320600717 82.391594277368910
96.693051410154240 77.190464451665306
59.782734989421776 25.277762470185888
132.453084052073308 127.485343970638624
57.563622543955482 22.156680501347051
43.250644696647733 2.026120118574288
133.477462977345823 128.926086912465848
42.255724261327558 0.626809219547448
94.821466728308337 74.558164670913655
81.095784266480180 55.253608865668028
131.291979643687370 125.852302778716876
70.599451683938270 40.490988598616461
69.973235097960398 39.610243100984576
136.015394928907824 132.495574194799445
56.299845270479842 20.379234536888834
89.270774414371445 66.751365276410496
127.055660684584993 119.894110464254780
64.660488001326470 32.138102965778074
100.568447716258291 82.641035267847812
47.620077839745079 8.171531553145506
100.093118526422899 81.972506114812347
69.095618652018359 38.375914993554886
43.973092691300188 3.042210769654263
76.532400325919042 48.835414347011586
54.914777307625243 18.431198666370559
60.024531171545220 25.617837938511673
69.159457134063075 38.465700950834716
48.802530324855482 9.834597855994023
88.923796459650760 66.263356369842555
53.557595064610261 16.522382808140268
51.873971399989735 14.154441754637984
55.947714289165489 19.883978129898221
75.441628162978773 47.301292298883993
100.410016704522278 82.418209166789069
44.695582169462114 4.058359765426817
137.519296187243043 134.610743757249281
48.126572366006741 8.883893351872969
117.227426404089215 106.071140447098472
55.938716028256422 19.871322480144386
131.534987476351375 126.194082379098901
84.749443447435937 60.392316376078703
103.044002173514443 86.122791406526574
137.363251908490923 134.391274488916963
133.012698055695950 128.272415928071268
58.199813569676280 23.051454600411251
51.801701635894105 14.052797577898794
52.574990895772970 15.140394184657268
109.214115464628875 94.800778580152482
55.874780245101789 19.781399673224346
115.340592107684060 83.169614737421767
102.226844015947989 76.435453628096084
122.906340456807456 87.054771592594136
70.381276800479981 60.082144204532831
92.298373013563236 71.336993383807823
109.327453176942015 80.081752590832778
124.365143401502607 87.803894878142572
82.387295108789345 66.247464828666125
133.345545679782759 92.415503652799771
88.527570208874380 69.400613836127320
100.318385217104250 75.455423439013614
97.748286041306216 74.135628229002236
136.920438782159778 94.251279811653603
56.713753141054625 53.063608722210134
136.485046496207019 94.027697523900855
117.831138869057042 84.448558257159206
99.836325836947495 75.207876703516760
106.180400445855469 78.465680666739985
56.538753777144130 52.973743193121209
61.349881050939963 55.444349304552382
38.425966077155095 43.672479385285534
39.722325746247968 44.338184933862053
120.643531422995608 85.892775762970928
88.695365364134346 69.486779865929051
115.434741095373738 83.217962047965429
96.938716887211697 73.719898944386145
68.177640179194412 58.950534543409418
24.642848739373807 36.594584332546887
19.450634057466509 33.928282529464042
126.714701854117365 89.010438197794755
61.258840902002213 55.397598442321758
0.461014969672383 24.176748990207020
118.815099931561988 84.953841130816613
25.856765047898815 37.217953634569454
114.465167625023156 82.720067478770247
64.317938396481992 56.968503665821004
89.821401867068943 70.065021202631399
68.128147535572978 58.925119121857804
138.718659742174225 95.174700756618591
71.890983360178765 60.857407472493890
132.766778622779924 92.118295670813026
51.875772843552625 50.579213068182533
138.705143365741577 95.167759838135552
107.427467473296161 79.106073498611266
95.666972180961324 73.066833651236351
6.622247904092133 27.340660247478496
35.236574961872563 42.034665889043417
8.577680912808448 28.344812594090023
24.792698122059885 36.671534864010653
134.702659355982433 93.112407549021242
95.700423540154688 73.084011565632622
22.802311614739033 35.649433225610778
78.661579276560389 64.334238305914340
47.146523347004603 48.150652765425050
50.222254772768650 49.730099831604676
50.602979226611517 49.925609139279537
85.475480069763449 67.833307023980353
27.322188675552855 37.970476767772972
57.836699615391652 53.640263269974419
3.788995514586847 25.885730816103031
108.926407728495818 79.875808062761493
113.035107026767136 81.985703939270550
64.509859738636166 57.067058955227459
81.395889371926074 65.738358971969504
65.925692505054087 57.794116230250829
28.985955034456314 38.824852696817430
48.797700754535491 48.998564026538787
49.515541612905366 49.367189072353540
87.138602650937344 68.687352360815851
59.565987734721816 54.528285879418227
29.530117482983336 39.104290548787112
39.428263640686083 44.187178403833528
82.883439603194589 66.502244540420349
104.395045856691524 77.548866849927350
4.192235842819561 26.092802457032882
5.171285513584298 26.595563236852716
80.684245245061518 65.372916066608894
114.423985897125064 82.698919871809522
4.971441404980844 26.492939454950630
24.959583573516127 36.757233743465044
37.376157231784141 43.133382412454523
8.713198653951968 28.414403552803609
122.170370290503172 86.676836799514390
123.202331851790689 66.297582550848006
110.473528727566958 93.614790064548004
108.458046747577754 97.940203769997666
118.108980797655732 77.228392488597919
114.131969725802733 85.763431932121108
122.263075552821732 68.313314821752257
94.740251727432778 127.379880818860372
111.303694291149867 91.833176762040040
120.745189247801278 71.570841454208178
129.963894189518271 51.786634451964012
117.176857493146940 79.228816683168489
96.562553835027202 123.469049270914169
110.168506290680682 94.269396874272289
131.221089574029918 49.088575029659552
138.424342244104082 33.629717975962272
110.283468985733663 94.022676128696460
97.729138965008516 120.965447968648007
119.065031498192553 75.176617853912774
109.156668424632329 96.440896007954436
90.611438568720402 136.240701804236380
89.521515595788287 138.579778914233771
115.322981106406203 83.207409600908605
98.976794526732704 118.287861902415258
100.778525323515282 114.421178320369108
120.486928801341364 72.125092638681323
116.767846116571263 80.106593528355020
102.648486088891190 110.408066814776035
92.649450261110346 131.866937219063800
93.689335939162461 129.635244845425461
92.984433213212128 131.148032328571702
123.012484523903709 66.705012754709074
117.946279814001272 77.577564087042560
95.868344784356552 124.958887122123429
129.891402524251959 51.942208377003766
106.426745963280808 102.299566115840037
109.690783943417458 95.294633918695297
138.836534063793266 32.745115601016956
103.625054917920366 108.312258348445681
132.924068454505971 45.433822338820832
119.961024703186439 73.253732247716016
104.154388699003377 107.176258317591419
94.981337056785463 126.862489049487877
99.327066519413819 117.536145294268678
136.603927322834039 37.536499444734666
129.287909430534171 53.237361260844018
92.221050914056718 132.786322470606194
96.033608305142508 124.604216078216481
128.156197389137304 55.666121638303032
102.426913990990371 110.883581355973078
118.324177425984033 76.766560304148030
136.213146182811300 38.375152489350171
98.182866990161514 119.991704994000401
93.957693326553255 129.059324676997562
115.890893529843197 81.988616178680786
136.569112917956005 37.611214428793872
126.783274012286668 58.612544206067128
97.455417380801208 121.552880207468661
88.898015783942895 139.917868095024062
101.148167797241371 113.627890839833213
135.894057999026188 39.059945713548828
93.869692260748820 129.248183232868485
106.554843726500252 102.024656279796815
129.166252536705002 53.498448385986137
135.275499112823525 40.387431203656284
133.546848070809091 44.097278765334401
95.449711409583244 125.857313679533192
115.745134529762367 82.301428688493303
132.534702382935848 46.269438513576006
110.212644349140021 94.174672453569201
96.945784688771226 78.987894793194044
64.639921306213182 94.601962059458643
92.040873344167878 81.358536145904338
119.344570540047926 68.162115434722750
85.974611560873413 84.290481298321112
19.356883414321317 116.488156255604039
101.282030515421127 76.892100812435558
109.756065836268178 72.796430749401608
48.689837413687997 102.310955310971991
131.579059703380437 62.248943125952451
115.992738346514102 69.782122698274947
99.669199462665446 77.671614185863746
105.293978712930652 74.953046335454658
76.144220136574063 89.041705283116130
44.228237909168570 104.467335221137475
15.570091867900567 118.318388038267344
118.119038697789392 68.754439385188817
65.562292473875232 94.156161701616682
65.540746227167475 94.166575431825535
9.660830777025415 121.174451628775188
21.810129441751226 115.302453584872509
92.645708026302700 81.066207496457935
97.174564034688899 78.877321178305948
66.868217487767524 93.524982129965892
17.751693344390866 117.263976589833703
48.377595223845248 102.461868180807315
136.587525963214262 59.828251620023416
46.922008941328308 103.165382024654718
36.284387552684123 108.306756330255865
121.114884297737206 67.306487533136391
52.550154328276015 100.445187253337622
133.186281684817601 61.472140728418395
9.847678573486290 121.084144366964992
10.152273861398337 120.936927397149717
93.229517544398391 80.784040727587325
26.873595602080233 112.855179531503097
55.615208229110863 98.963785650921380
122.507464458684439 66.633425802848905
110.456001231466288 72.458138031041301
40.263520296601520 106.383562215639913
131.958407004933122 62.065597018975552
83.315974958371214 85.575453325115319
44.696852050677641 104.240844672322851
97.119422008824671 78.903972417768159
42.465622969353362 105.319242130694221
33.151236637524292 109.821070576105001
70.030236353142044 91.996715428763551
135.828774414058898 60.194971357137476
134.055641824247829 61.051961656436006
90.250967279477976 82.223633399719020
23.437090864620689 114.516110722108593
71.427213282570989 91.321528652690574
39.661128266013257 106.674710282939216
47.231284795510241 103.015902843930022
78.670708968383735 87.820602906120357
41.249683872741457 105.906929716113453
65.125198791907295 94.367417784485866
62.765093204209641 95.508103825450632
52.335876402087038 100.548752043220219
90.790183870669907 81.963019280657804
54.044497435235314 99.722941464248493
131.941293650803289 62.073868243903682
86.641197494326690 83.968307039102754
74.842510788318052 89.670847339593976
23.186601698637102 114.637177125467744
50.455049687143820 101.457793058330992
69.939843410833788 92.040404138298513
65.811739849114019 94.035598816475698
1.257288588886051 125.236050956634145
20.801358508985839 115.790012670167101
89.177705257792979 82.742362312872416
12.890231304033861 119.613618028344504
107.321367008675253 73.973169189014286
13.408473054807249 119.363141467450887
74.459709313719330 89.855862917206949
135.508812610262595 60.349615270161884
66.295329585589585 93.801870264318154
8.190193567588114 121.885239885399315
51.737407322450238 100.838004070184269
47.784074945584642 102.748728353492154
137.494349166313413 59.389965903151229
27.021891557898147 112.783505142181355
106.957537937313020 95.469958873791640
122.276050480767069 87.387336259023371
137.477829469016001 79.366306652749017
81.780102944264854 108.754519295660387
46.783850386454212 127.219856680965194
25.330160340460161 138.539629396761882
111.969325477145631 92.825551514072174
44.428960807586527 128.462384877579922
134.466889304813122 80.954991780881755
118.452396207668514 89.404839878329298
98.146492688757618 100.118997309064085
110.058567081824805 93.833739415708749
109.826771847642888 93.956043287999208
57.019392910420891 121.819199975951861
60.887114418747281 119.778444828077994
120.965536658154718 88.078812577599720
105.482340527337357 96.248328438936682
22.517563505160645 140.023661134355848
33.717881365013824 134.113952723056684
36.981472966597721 132.391959206421035
127.940172715808288 84.398732610993633
98.145951643554966 100.119282784835818
65.975615183918208 117.093560689153449
68.976737069251172 115.510056053748528
55.619093133054363 122.558050736813371
128.347659218231968 84.183727426230462
38.369943013525500 131.659350255689560
48.399187938232387 126.367543913034851
118.219002050611707 89.527987402387581
65.486713039783893 117.351523824632793
99.994401817488693 99.143971041236185
26.894820636541152 137.714055852485984
99.200286106240853 99.562976319213888
57.326396976463272 121.657213098963609
38.724322471000846 131.472366342657892
72.604570647502399 113.595874788497724
127.932396426327898 84.402835673417925
68.436603448472866 115.795050840671536
135.684126745758022 80.312731584938120
101.192504932400624 98.511806834434694
106.442403141536488 95.741763341633188
31.151464150123701 135.468090845877612
101.904890988466121 98.135925192475838
68.246670588512259 115.895266551880482
32.382225441505916 134.818694958457826
86.435642028448584 106.298082002612588
135.130547534436261 80.604820770477659
71.059259919250707 114.411238773974787
23.637638342623628 139.432667577649227
64.278585929355941 117.988977067991726
34.444458296807504 133.730583442023317
71.940430597825923 113.946300025260172
93.735908693234435 102.446187096285570
32.012525072643868 135.013762759824061
81.863552546641174 108.710488150897007
71.914539370783245 113.959961209179014
132.475868766317177 82.005529004079207
47.374795305026623 126.908051944742496
92.192204212809827 103.260703565074877
80.386447296569060 109.489864364139564
28.872005506891945 136.670818847499874
50.880707523496355 125.058200968545407
42.281938489506757 129.595234499453881
69.188956824155611 115.398080939622673
31.451796021174012 135.309624469589380
37.042384846534596 132.359819810582877
96.291750082899313 101.097629176104604
28.184570547045045 137.033535353876033
76.634774135700638 111.469388044864829
52.558541479848081 124.172912750060391
99.560661377786303 99.372828789462929
80.506112899750150 109.426724296999396
32.202421306938049 134.913566373692447
31.863121824456353 135.092593525480623
114.460815806670936 91.510947630387463
133.238884310599047 138.736190501301223
124.874705315384986 140.640890734793231
128.583570715251199 139.796303741000088
123.828982280229496 140.879023958671894
135.541057046980200 138.211937140507160
127.250144156481895 140.099953134357776
125.632946964792183 140.468223094909433
133.141094661664795 138.758459269971127
129.767315651101455 139.526740014901094
131.519925550581462 139.127633720467372
127.266051344004850 140.096330731751863
126.583825265616895 140.251688020440099
135.116813116675132 138.308546444728421
125.486146959290139 140.501652557014012
82.006912783029321 54.394455669218509
45.756375146074319 72.129551420210404
60.135669767511992 65.094671841405315
91.933102497871232 49.538198727645067
11.836297250802923 88.724500586991184
85.157841491186858 52.852905502338913
25.093383043065359 82.238646825054033
54.287340016869898 67.955889767323086
126.970475511493859 32.396627711982376
112.211640775664037 39.617192268414549
101.908675951784446 44.657781445341136
98.117014471931412 46.512801640462023
88.286745576837546 51.322130590517610
10.570791372678784 89.343632588473398
120.468063992530389 35.577846486062242
26.109445244615021 81.741551840866080
27.113513647563462 81.250324663901878
113.718503289168694 38.879979727507504
7.006683337564215 91.087325272501303
120.543315134996988 35.541030860584293
2.339867367515306 93.370503218990592
38.030376118791594 75.909394188148980
95.747556672396655 47.672027508324582
68.092372938504795 61.201960124602444
38.692837563570556 75.585293694187797
58.040793434391098 66.119562361001670
20.353822957509518 84.557413867262596
125.575351463090286 33.079173687734361
34.934559291890999 77.423981596547634
55.528446198213082 67.348694994552858
84.457711499813357 53.195434834165759
32.173633221846458 78.774728134544716
71.708787171142617 59.432677325726161
83.184173195383892 53.818496593906033
1.921671633957036 93.575099946674740
125.997734558177811 32.872528348843126
57.079861151365918 66.589685762214273
92.319345613287140 49.349234395483556
134.978587926536306 28.478764702946627
10.994991837327772 89.136098125577732
111.260505912026375 40.082522411863899
90.042516738541948 50.463142787867362
7.356024147447485 90.916414904907398
34.135859418973823 77.814734938314643
46.706795374414398 71.664570902621946
136.946735817780677 27.515874396245398
118.962983999803427 36.314186952271037
117.072914516123703 37.238878431464883
23.184812660458668 83.172389624182358
81.223328568014296 54.777813875417642
46.380708403428130 71.824104637307769
13.302603392399211 88.007129714263286
11.339330747337659 88.967634871295076
56.894862134098702 66.680194082888903
53.110933642053261 68.531431016073583
123.564557240130995 34.062928147788746
35.912581111120517 76.945497365932738
25.392097881743936 82.092504543820510
25.792247842143883 81.896736471812261
126.717447900110699 32.520418121947245
62.868339379367654 63.757749401593550
104.267996899408033 43.503514898111533
78.610072118426984 56.056315006062427
67.025031477984371 61.724142807543842
15.977497710080646 86.698473072451094
49.889613180120179 70.107419416829657
106.484182703462793 42.419275325431862
61.157413004527420 64.594797485806126
7.819412023750877 90.689708519518192
78.799028095297942 55.963870795273330
37.875635567461039 75.985098954844929
115.036200159363091 38.235313973920000
119.157002632842890 36.219265903957442
120.924509216764307 35.354536701309733
46.329408363387422 71.849202502924641
94.722504953709091 48.173520494793010
12.906735875423362 88.200802657505847
127.240711440914694 32.264418360175398
20.844532192689684 84.317340868650177
99.541668053821297 83.261423605417249
99.260197662387327 82.798046920711045
89.428403584862949 66.612244495286859
123.667162442993273 122.978537544111759
89.098712766693623 66.069483896123771
126.404866323444566 127.485541429557230
94.236279428967919 74.527313493380376
126.432466993424455 127.530979626043148
61.892244972125404 21.280251234791514
122.399102354049759 120.890966354014836
99.315297317202763 82.888755912327412
112.968788355536020 105.366109142187540
80.390212848293089 51.732928635748983
77.135556848174076 46.374881206635997
56.997666715123472 13.222446524996524
73.661719654784960 40.656002024776221
105.669494651338667 93.349489915859110
122.937694678278817 121.777635549797765
126.887132293583974 128.279482153664361
107.494399197076064 96.353778267472094
90.200197058968570 67.882826098868492
125.281087234253008 125.635495937955753
124.139013683818334 123.755332796124279
98.546665683376204 81.623379556298133
51.914384608588705 4.853984044974462
97.198657673922114 79.404192382841089
69.151694241718985 33.231275703829006
118.108701408697485 113.827801535899482
57.481078524112931 14.018273610950962
118.243495629134486 114.049709419941721
68.321805189500424 31.865053005477449
127.075043874101212 128.588835633987344
115.592172991833465 109.684912513595748
52.377624230194577 5.616602233661029
105.437013601770403 92.966762988678127
75.528448664091641 43.729144798943615
87.949466714048071 64.177512868288389
127.033692909515310 128.520760719316542
86.325888147847721 61.504661739851286
80.572975409741417 52.033805432704028
132.253284172913055 137.113625080049701
114.776254531561435 108.341689202663190
82.352771617063993 54.963833212180880
107.070153953659329 95.655355412424029
69.558764226988700 33.901423420811618
112.694195189214497 104.914054237212227
56.319044348077888 12.105249859986710
66.614335283496985 29.054093954869657
99.317740931731166 82.892778765292874
97.275278077292100 79.530330369552786
64.215968119028886 25.105730435291122
127.429839318191313 129.172925263428510
62.078196824544285 21.586378470590120
133.147029682684689 138.584972844832834
49.299187913220912 0.548660247397148
94.540875601127937 75.028761491909250
81.534551128842097 53.616820138232470
125.984900666413949 126.794163935626557
73.071137052335160 39.683742715460788
72.301774854061108 38.417163651999623
130.813754442220443 134.743768304898282
57.515410788125799 14.074793838871535
89.477169946755282 66.692527167235852
124.165769638351847 123.799380361641653
65.973837584816195 27.999660844997575
99.399704686314436 83.027713358844153
55.577463065197044 10.884405725899189
98.757909669853234 81.971144511678219
70.010821055658894 34.645631696150296
55.521061572657501 10.791553555934504
74.644426325806464 42.273804014309491
50.436073954418838 2.420283340594157
63.602309463744163 24.095481677763139
71.572909994688303 37.217254203569297
89.084187724916006 66.045571733747337
51.642046993617747 4.405642389913972
55.264242126523563 10.368759020028458
58.639021479989168 15.924562102750189
71.463489995577703 37.037119177039123
99.617614619724321 83.386452272708581
49.758153941205045 1.304242940683510
130.185671489955922 133.709773238283702
53.491573769775897 7.450465617839573
112.250925552169079 104.184312065047720
61.986377196859138 21.435218434001758
129.364220204343695 132.357441394655609
85.265875851884445 59.759593702858581
101.552365217488344 86.571577049626711
134.078706350914416 140.118765594908552
129.927662752169852 133.285020805420572
62.787940272726544 22.754808884656519
55.567294922889893 10.867666202967829
55.212239479464102 10.283148544029201
107.285588893598160 96.010019815063885
61.197735372849706 20.136899872079958
100.318386346262386 83.009046447131055
140.454028047057250 69.967871420076435
85.361035265321902 87.869101628054850
17.571178796132052 109.895892425724043
104.478315402287350 81.657370963176419
49.124471359600513 99.643358927750739
133.137705987028340 72.345145894729924
116.972400971659781 77.597698567058828
99.284345881023683 83.345034664106976
106.795805677421043 80.904354566258647
80.014399863922847 89.606370676729625
42.305493386271060 101.859032615461047
119.309786670276750 76.838217599278636
65.949470992949742 94.176453310933582
65.348175322517804 94.371830829488545
17.135955337304114 110.037308510329538
103.223800227935513 82.064997483384616
97.406769614171438 83.955110887758821
66.854684012215117 93.882324678108574
47.546701308276695 100.156019857533565
132.255916549657627 72.631663560885286
47.855324594082440 100.055739654774584
33.810838103064171 104.619179996899362
119.897610292676688 76.647217520049736
51.376643032025655 98.911566343243777
119.783028285141256 76.684448369038279
3.174097994092496 114.573900367336890
20.233963242169732 109.030680445834150
94.534497119000434 84.888391302562255
17.130551791425386 110.039064271159191
54.410122357812185 97.925905390730577
117.652443523714098 77.376734018558537
34.404473607644050 104.426291477133972
134.000082871112284 72.064935901615456
86.137077071691607 87.616944278718691
27.830026916728297 106.562510218606704
96.209392276091862 84.344171751809114
98.303768482301024 83.663651258794772
37.688055115400900 103.359365439735924
33.306220235217552 104.783144235603345
70.743700784591780 92.618676054030132
135.438690850064120 71.597492560639623
139.653905727314026 70.227853191206748
87.251048033517634 87.254984442707340
23.384699921484735 108.006919350760043
71.111531345467611 92.499157777470813
40.474961819227701 102.453822720882201
43.637603529372640 101.426193353515018
80.385835845137350 89.485680899835700
42.560604991542469 101.776139831023244
52.145767119117806 98.661656751363665
62.472870930153142 95.306096391166207
50.406149550922997 99.226906395460375
103.497767215008338 81.975978066261888
54.491909321961977 97.899330554270762
87.558161608806927 87.155194786461408
75.256891321645227 91.152216188683198
21.623444412506313 108.579199757566059
50.414762854726412 99.224107695908003
69.127119581187856 93.143947795695595
65.839649031269460 94.212137489967361
15.639418038488719 110.523574682273676
90.515571410442234 86.194250916736536
7.290992700474954 113.236207928428527
99.784514194617500 83.182516208087520
76.668819634562198 90.693441805762603
66.479405500248347 94.004262999038787
54.007503727664528 98.056727268802220
25.814041861679900 107.217559268296924
134.185797081054318 89.762102622277638
86.661229699928441 80.285851965341962
5.147705711579015 64.032309265014078
106.167192384465366 84.175280147215645
70.857668715512659 77.134671146387916
138.089858057182767 90.540560216495464
53.360286218515647 73.645747595498875
135.878636589072272 90.099649545562485
118.095006676988191 86.553649152005718
99.320633066912933 82.810097552066523
107.698272972852024 84.480572845940614
35.773436485362815 70.138984556485809
23.746489280457521 67.740848757848781
16.018973751706799 66.200006239103701
120.820943099575118 87.097192381092810
79.839779586265138 78.925676067212109
88.712144663455433 80.694798018750134
97.336314837402469 82.414430679916606
67.514209155069025 76.467995727714353
36.804378078926320 70.344551097995208
126.948616410612644 88.319031346475313
55.645172501602964 74.101346801010607
6.808088305101106 64.363384380678937
118.593657123810047 86.653078497387909
3.610535370561188 63.725802288589136
28.205457089193256 68.629953045488620
112.134624103071772 85.365167438354277
50.653408176184477 73.106004548051956
93.505001805640816 81.650478799134703
18.041294367872133 66.603250668743314
136.427614959013738 90.209114122001068
137.758985039815059 90.474585167779139
71.953842996653947 77.353244882545823
50.280332546481155 73.031614429932404
140.597040837109631 91.040484650837101
31.946226423410451 69.375850795099680
99.442690750914181 82.834435473944382
98.027205117542252 82.552192049074179
34.380535598276410 69.861244459654515
9.729080888245520 64.945821200417754
47.680233369055273 72.513162755441925
134.812995871409925 89.887164106824628
90.902158591430563 81.131479972259399
23.059505295213281 67.603866291722014
75.008362090223301 77.962306472416387
1.031778256404819 63.211606155016192
17.501069196057841 66.495531452737751
46.300880883611036 72.238124167683466
60.260142634505769 75.021557466011359
66.837972943238015 76.333156334117845
51.599319546026955 73.294616327891802
99.780375189631883 82.901768698854625
22.131325745092536 67.418790181485207
95.094444033942750 81.967408627013342
60.112075870109500 74.992033414542817
85.515935219889684 80.057483814574482
71.364033150994075 77.235638637073279
10.399070100902179 65.079414961843540
15.676497561370788 66.131717553851075
49.941134201263736 72.963979336783197
79.629318050843509 78.883710692813111
62.888648331904122 75.545673312074214
6.893981088320191 64.380511134024815
23.457459483954292 67.683217116996119
88.356646958350524 80.623912884025529
99.981461411074733 82.941864664858215
7.684143653425218 64.538067087488074
46.767810288595804 72.331228436160970
71.052512761932249 77.173522442141476
108.181812907749759 84.576989202327042
23.989218991824341 67.789248305988835
16.953374203610032 66.386322777772619
121.336142393255116 87.199921514974960
140.675899711869732 69.267230512883458
89.009375231619245 66.590535836270988
4.656918630331992 62.220476618717903
94.565366659381141 66.878375841527756
54.798571266253127 64.818172051830018
132.597931843481064 68.848734130386745
115.766438535056878 67.976742662191157
100.380915629751740 67.179662779775768
103.371443787371376 67.334593479688039
45.842089511758651 64.354162380682183
26.425568992531350 63.348248055401442
13.420079046704238 62.674470864949249
118.021693645037956 68.093580971096500
91.301228855779115 66.709270209389288
96.630749530526543 66.985377413473529
67.929653665749882 65.498455827649465
34.432797723907022 63.763079645784195
133.519591018394010 68.896482652896395
58.375765072909800 65.003496218992623
5.396367064265104 62.258785324531765
120.992255514637279 68.247477274803629
4.864813649374728 62.231247064308434
24.070592882027007 63.226243487028626
126.944953031588497 68.555869486499589
57.550462383236486 64.960739650048524
88.711786221879635 66.575118601877890
13.483384434078149 62.677750535782337
102.925926887361754 67.311512524919124
133.351365148267632 68.887767352311243
54.618978783386332 64.808867879589201
64.012785972903970 65.295534129162789
37.716895500972299 63.933219346988714
129.714795673590942 68.699367101821792
94.121380481426925 66.855374189085012
34.567920352270498 63.770079962210907
11.005818607011024 62.549394945252871
37.845647042994166 63.939889595676853
135.527534431150229 69.000508450991603
139.015337571285784 69.181201543708568
99.255623560156820 67.121364620133349
23.023834362827525 63.172013925736749
78.206766914435264 66.030883634637235
4.147327175032219 62.194076144728797
23.899096936885456 63.217358773221399
47.801423681346925 64.455669873090486
89.707981636452629 66.626728633515938
54.986922734291490 64.827930002009595
54.297586592433646 64.792217470542298
140.948396746884299 69.281347803921577
15.417961753923381 62.777975446701284
62.510152537469239 65.217686993943431
81.529589166112686 66.203029539976669
68.083035789663683 65.506402116251181
9.729175683886684 62.483255731310422
21.546090006518451 63.095456222432389
49.789535697584888 64.558668263322986
88.694840325220838 66.574240683499724
61.245528675537308 65.152170453142546
8.643443005959442 62.427007030464623
26.404771194065450 63.347170581021288
82.792836249231172 66.268474753809883
112.372682732561714 67.800921892715280
1.083192007111601 62.035332076400209
39.199700096507563 64.010039206796435
80.068484459784642 66.127333889287087
26.401153318353192 63.346983149241105
16.178892033796405 62.817397065436019
122.244327772067081 127.471658265344573
126.401867182538311 114.342707406724926
140.649379697639631 69.350977154639835
135.288801204606926 86.278963797783490
122.946166330101164 125.255346396861398
120.186805847095954 133.969036059393403
131.840607261106641 97.167896978112424
124.036243424922461 121.813029392247898
125.331923718075274 117.721445111786011
131.696744226487766 97.622197112255662
122.562436934324950 126.467112271519198
123.308557517951328 124.110963715870142
135.653581257881228 85.127037400746545
126.657614763332305 113.535090908370435
120.155260138262719 134.068653169463090
118.487524934211677 139.335136869901220
121.857321198978966 128.693773025637540
140.693603632947003 69.211323908788927
134.468307054153257 88.869974084771982
120.440629663600390 133.167494550191805
136.269796114577900 83.181113676837754
125.780497024599654 116.304910879298760
133.470329173453962 92.021454145475744
131.635085035892672 97.816908551735125
121.024104214685963 131.324960312473280
119.280617847293229 136.830656008952047
119.752141576816015 135.341647424214131
134.893756141269847 87.526463030245310
140.126436904128894 71.002360234877173
122.248906059421955 127.457200649008513
118.217448879622140 140.188000763353557
119.820260569185066 135.126536798660197
121.602223138202589 129.499338427044734
122.839800205499699 125.591236327188241
140.639015306115056 69.383706510533159
119.866331269999677 134.981051715465554
136.640723069965560 82.009776188813760
141.023764078242209 68.168721582320771
120.640264429164532 132.537074783114548
127.756993491379333 110.063400595781204
138.739135228293009 75.383272531765130
140.927585330244995 68.472441146089309
138.381753282748150 76.511836698589164
78.595907644798345 127.326009288231177
90.101163377262424 60.222794314820710
87.520139786371516 75.276347655864313
94.743735986226383 33.145469390183422
91.657300459379272 51.146785612577098
94.151699056865084 36.598463592739996
93.831197273378422 38.467757120564983
84.939953616807202 90.325016823569499
79.785586632104227 120.387329549954828
84.116356783251675 95.128560235260395
88.471971301199275 69.724888718908218
76.317765556088432 140.613037571081435
86.624903727898669 80.497719442859491
95.011773055097834 31.582170888041244
80.690591983882939 115.108979369424986
77.593358191132396 133.173275361682698
79.425162323904658 122.489467077112451
97.347058375531347 17.961860612005427
88.906836755497380 67.188580900739765
78.517672340777054 127.782308613194189
78.110699277099130 130.155936945792661
79.876240419725889 119.858600702862375
89.797016985533730 61.996696710572749
90.358488932205944 58.721969610611438
79.915489772841852 119.629682907295518
85.485155812465010 87.145181364895492
91.927670215224410 49.569881954747743
83.469038909864196 98.903974830477537
99.447401549523775 5.711826123448803
80.361366065690149 117.029155511270559
97.811752405397158 15.251580709668428
94.273772043166048 35.886485516573785
85.073914749455454 89.543702362491302
91.067943269696769 54.584150510412357
96.335904128831473 23.859313251508627
79.746903167822381 120.612946857382113
97.492659210844863 17.112658788113645
82.751873632141937 103.086767192638717
99.632754100135656 4.630776528481245
84.745969925686282 91.456406653514108
77.202714232372244 135.451665877486789
94.841803487906404 32.573500822064460
100.045749111113693 2.222025810632568
95.914209349188894 26.318804470958533
80.259011571957799 117.626127517467367
88.966949772277673 66.837977943143116
84.413454256406595 93.395769928573174
85.396789023164629 87.660571530644035
96.186766048798674 24.729145689645865
81.795695101291741 108.663579651274944
79.944510936341615 119.460419970565837
86.374441200533923 81.958516248020175
97.444463273320608 17.393756612598203
94.133794558213765 36.702889730665859
86.258121894513323 82.636936578602999
81.172327445047415 112.299307080297012
98.868242234963560 9.089712968599780
96.232730968711181 24.461060044802689
89.108464501041567 66.012607913396366
87.141032541590434 77.487451479723020
82.554913356486850 104.235517644244283
78.588230860082419 127.370783341679058
84.375777385664804 93.615516383211059
97.178405448001470 18.945511381279484
95.275563374226223 30.043641114867238
97.184303640978570 18.911110780327984
81.481055819269656 110.498680745206499
91.487531527471702 52.136945362043136
84.714934227943971 91.637419153008310
96.903466100754045 20.549066708688262
81.156099312042841 112.393955988843260
96.569100313238465 22.499220607145499
22.241690384883270 127.137962754679634
135.237136052216073 127.515013539838293
126.446742632377948 127.485681165234794
44.632576677845350 127.212678166502670
123.224385331719631 127.474928587172045
96.296912216221713 127.385075188032147
118.544061042764639 127.459310967032351
61.035614641399299 127.267412924232218
126.770363744664593 127.486761045877429
34.568353456020894 127.179095191141215
119.310463871955861 127.461868351418829
20.738834928827622 127.132947925751452
115.513237468956831 127.449197511561337
32.347131793419152 127.171683269652277
99.393279452311702 127.395407353993448
65.589729869203936 127.282609401507955
57.311596147921065 127.254986369439507
113.712256796944274 127.443187878408196
39.709479981346689 127.196250447103310
48.975807863159936 127.227170951754999
128.459599588274841 127.492397801389032
113.278122205302324 127.441739228972139
73.105069037520323 127.307687089528159
75.173844836165372 127.314590319429072
16.032141907416353 127.117242316655947
4.950365095476965 127.080263900196613
108.058810196113200 127.424323078441191
76.919640504329408 127.320415807558433
88.585374494333493 127.359342811513358
103.200039345073435 127.408110005839262
53.108063457221462 127.240959739497839
4.686326391997317 127.079382838133711
109.193638140630384 127.428109848474008
132.393018974691358 127.505523099132219
96.254897245908268 127.384934989659968
32.617445551461323 127.172585270738296
110.680041795357070 127.433069779927635
133.525931550368085 127.509303477833782
63.389144368456577 127.275266340148576
23.538716003978763 127.142290756796569
61.790680424577069 127.269932478402851
122.168861065571946 127.471406442974498
35.706924760917026 127.182894452270148
102.365769546058971 127.405326158393990
119.504176648422927 127.462514745209589
121.450252938248738 127.469008543156249
34.498958664946649 127.178863629945937
108.939079618208254 127.427260420515410
91.490085614656806 127.369035446487359
47.297875080552181 127.221571913055783
99.136242586370273 127.394549656131872
85.382053000207435 127.348653753407135
26.415809296443509 127.151891234749371
50.919944152548155 127.233658276178005
44.038074330397009 127.210694391178265
71.070685627839069 127.300898622458504
6.803665026419925 127.086448115763631
31.955912609435579 127.170377823228122
106.493297071500265 127.419099169200223
19.488389232406789 127.128775354646052
63.698530235430077 127.276298719669484
78.213394271747731 127.324732891941139
96.840859218057730 127.386890266886994
17.844329628482992 127.123289346242373
131.074640637560776 127.501123845832964
30.249398611045759 127.164683412810277
133.482449119393124 127.509158382740409
30.142631838632660 127.164327146279973
57.454614865641837 127.255463603893432
10.519694312874446 83.864013674648021
2.907930142106803 55.763757275350308
10.703510518590985 84.542605706021973
11.563232900107867 87.716432273799498
0.952372516265217 48.544449181073333
9.279621960733520 79.286053786891003
19.890359004571454 118.457581546835016
12.555104379660449 91.378112045437391
25.011965804136032 137.364954530992605
22.496404314634500 128.078287044017202
17.817418012085113 110.804930718110427
7.586302188487722 73.034845959296362
19.550354558896551 117.202391306304705
4.173447637176201 60.435652685065932
4.709852817325412 62.415893107383688
24.464255474102991 135.342979025553376
18.038987712218674 111.622896861620234
17.650684505313524 110.189402676841254
23.553143946601860 131.979439778047293
2.132743594506607 52.902010608459683
1.194195471917997 49.437184019493010
14.267380978321045 97.699302556523307
13.238000113215788 93.899149846449063
17.069450907804161 108.043669736161874
11.753903225390339 88.420327574280734
25.111219623824070 137.731368639374324
20.256471879330640 119.809155954687370
13.064357231844838 93.258114551743617
6.855959092152739 70.338647311250170
23.578399504958135 132.072675412966731
4.608930076144735 62.043317862003896
7.239194456075404 71.753432602268845
11.415899337871377 87.172522769749563
11.861810918904975 88.818689082492341
17.622079725159491 110.083802760903154
2.363431676756437 53.753638971353205
6.542248634569642 69.180526263953340
9.982433393546721 81.880614130504085
1.488850849019280 50.524959659964935
6.940496627869649 70.650733494652030
23.760112825149857 132.743504247649383
5.625658135341744 65.796760363745904
11.072307913746487 85.904090524884609
18.543892200402475 113.486846565896244
23.466570114535664 131.659836224396400
20.367234863833470 120.218058305608082
5.010069175092490 63.524198151950976
22.994664840477260 129.917709314034596
24.242477347863403 134.524243437945216
18.057815932570318 111.692404771686014
2.829890626398000 55.475659752687136
12.097944895170651 89.690421985507655
99.315872350090700 73.960799270641303
129.250354896288627 118.589454476381434
62.300389177597147 18.775237494865451
120.469705686977932 105.498579581847679
99.865350373379883 74.780003852068745
108.498229974168666 87.650572319109273
84.271198870256711 51.531029710461191
79.789851521000031 44.849888474815025
57.749285316988846 11.990097825684895
76.751940895852059 40.320734993496409
113.042276633546464 94.425190563710402
131.575481470521112 122.055934046588860
124.393089570951375 111.347865479052800
114.585129619217668 96.725395814441001
93.138455975675228 64.751026393805759
132.496105366355948 123.428471766523359
130.801602394393910 120.902174919264169
104.855039175888919 82.219020070486778
52.788850805669846 4.594696180286217
96.776613274092810 70.175074309273995
69.303748225605247 29.216389960193485
125.878064964838330 113.561782313610081
58.686416169977228 13.387245401432518
120.912929386954303 106.159371952476761
69.174568083160139 29.023798154816085
132.876077116434374 123.994963209827972
116.842466361702279 100.090809030056761
52.987141077933408 4.890322743325871
109.199640437171709 88.696289600600664
77.486820992506281 41.416351408462909
83.619674452689395 50.559686426178324
135.717067191559124 128.230532216574545
91.447971536068692 62.230720687186775
88.024501308092454 57.126744957000859
129.545468812566014 119.029433259900827
85.416193224370346 53.238076363544110
113.292884386776791 94.798816097191448
71.327366931735654 32.233358146110945
118.594679431124632 102.703144579921613
57.907304619043920 12.225685293628722
69.707361910421199 29.818128638928634
103.878544332010449 80.763185594965805
93.868634702472008 65.839633640865685
66.487418542828436 25.017586584709672
134.708907926926912 126.727489959394816
64.021307058974926 21.340915743917286
133.608787460928312 125.087344789487219
50.069258308127864 0.540116125808739
97.125091378690840 70.694612575982092
82.715442760945407 49.211587479264303
133.820846066358143 125.403498254660136
75.740024413963923 38.812091184554824
74.663478076316665 37.207092159042567
138.001926403538818 131.636978070707158
57.879835472487429 12.184732153096796
93.643965821500601 65.504679795952597
128.665900423406157 117.718104283056050
66.781207614725290 25.455590187165935
104.308194656774404 81.403741721945210
57.431652286961913 11.516545795608895
104.692837208896748 81.977196760282084
70.796746826080010 31.442268415263158
58.111218435732674 12.529695874157193
72.077099128555773 33.351117227360767
49.796306252801344 0.133177968582685
65.365654062787812 23.345172834964128
73.872433605961675 36.027741526694172
91.660427657763663 62.547466800530820
51.327503240238173 2.416005550416596
56.063302358622437 9.476503277472304
59.519480422365156 14.629242393585981
67.239716131484712 26.139170351672593
102.926312796877028 79.343524747582990
50.361598600356274 0.975959774833638
140.219037497674691 134.942419760581231
54.520034899049520 7.175680096806831
122.090479608470616 107.914955425228982
64.524865015024986 22.091659116948126
132.504593118827927 123.441125968177246
87.749483563990111 56.716727110256322
106.729684970309407 85.013887850912454
138.509120822968555 132.393142966227629
134.320198740933591 126.147972066936589
64.878987234027420 22.619612068470197
56.479103463175882 10.096411909620635
55.835007507003617 9.136143553451076
112.086248354812540 92.999869235616387
63.308262929837106 20.277854087960545
52.457477723773493 79.186798169124117
132.810435283891110 70.225234909268693
116.279380322146011 72.068901891669299
99.925533030935867 73.892805348272574
104.886793493865682 73.339488446976176
12.213395946880080 83.675119391259557
14.160504708691715 83.457963248254643
27.600248549063316 81.959062420221869
27.633255371823534 81.955381252295325
118.569637499472648 71.813475268939257
82.766149760552452 75.806548206618473
61.756850432523336 78.149662519896964
96.961739521206809 74.223349784134996
67.474671243960415 77.511968345766846
40.472272582906200 80.523477954331383
133.080231655953384 70.195145198461148
54.176383050145560 78.995092981316176
19.236590767266026 82.891840137075434
120.556414548135763 71.591895021672045
37.555204477633040 80.848811223354531
124.674649648434055 71.132598618765300
44.779362947936889 80.043118998741505
91.342792739350926 74.850016786425343
34.922747089227798 81.142402574953721
110.783333967880836 72.681862118379001
133.606326840054948 70.136471125767500
71.545753406488046 77.057930791414663
36.119693306387049 81.008910173809795
17.398216201456414 83.096869428679128
124.450069824862737 71.157645441644419
95.981937771501649 74.332624608966810
34.030427630875472 81.241920719858868
55.009242772217434 78.902206231250403
135.495882204165241 69.925733768454876
139.216422168853654 69.510791303774212
94.882857579399897 74.455202258480256
23.179015633254203 82.452151407418569
75.364976281603376 76.631982469932836
44.796357467992394 80.041223642662857
5.262220339471642 84.450366523756813
41.273768491895886 80.434089131455110
67.992705952890034 77.454193237596115
49.629315322912319 79.502216008542163
140.782974570528779 69.336077654472788
41.002856459696410 80.464303269031745
25.533748527327621 82.189533970163524
28.137642450948306 81.899128229951401
59.269305010515815 78.427092204353883
84.245345176436032 75.641577262229617
71.321324849916010 77.082960743865797
15.113902995915828 83.351633135185637
50.058195383280527 79.454384094091409
81.817640550252847 75.912333053234661
63.273573590856785 77.980506200779232
12.618068822037728 83.629987243291524
86.335279614739477 75.408492130748385
108.136584776209475 72.977047398850956
47.715090410448930 79.715704698535902
52.952708294211241 79.131566349164387
71.106911920802219 77.106873678576974
15.567038703124402 83.301096049448475
20.504502119246574 82.750433172930272
136.651370459969513 95.105068625394637
124.142307846767466 134.797952732300303
135.818378623170844 97.748260162796669
128.192258867140538 121.946930920269978
126.667173969071030 126.786223838060337
135.790492627183824 97.836746058274542
127.216386398860919 125.043501301623834
128.165788681088458 122.030924266513594
139.676210766163223 85.506856558814363
130.888875721388644 113.390214594984897
125.774521230869368 129.618727182296197
122.359715814543435 140.454349309153713
126.110820341972044 128.551606323202748
137.881214184439358 91.202614386060475
124.254613455883089 134.441592414583312
137.897247172455735 91.151739627903098
129.192250631671527 118.773826872049952
137.811473962481756 91.423909189144325
136.353975436921871 96.048741748538319
125.735641187577258 129.742098621083045
123.018475849259332 138.364017961332195
123.061728769408816 138.226770815013850
134.388889106743846 102.284216489986946
126.704943548350158 126.666376046147391
123.110073756064651 138.073365878783505
123.522614888074685 136.764319162131613
124.825871096401613 132.628917554649803
130.162188748061396 115.696086961778775
123.330024427139634 137.375433766188507
140.776973154188454 82.013994203883499
124.697721594105658 133.035552607992855
131.491128270232309 111.479188856005038
56.730016171690039 52.963793228939871
55.806986629763536 58.628951900520200
58.466736587805720 42.304549641856852
51.439095885426475 85.437188260052352
47.594476171235193 109.033811903668720
45.922399371094052 119.296300755430849
50.150110628782251 93.348425845120531
46.754296489103865 114.190473739190864
42.719303994120786 138.955523701735785
42.733109178550471 138.870793412257342
52.764793345586689 77.300626946268750
65.210957679881602 0.911418796787249
46.413422311483700 116.282612956351940
48.575682576414856 103.011588645990685
63.597139118812407 10.816343612645804
50.484604958261485 91.295443394213592
45.479469067500666 122.014816616873915
49.618139030878325 96.613438907009964
54.114131615280662 69.018968502815994
46.067932205081689 118.403082760756575
43.967092384525692 131.297134777968864
50.020296715239603 94.145167861050993
56.037961613811760 57.211326706132766
59.255446831846641 37.463785099189103
47.625577079959577 108.842927891022470
54.780985771719379 64.926104260201157
53.781726372687068 71.059129036169523
48.459789900701153 103.722888086550071
58.070471147674176 44.736656624828711
44.076596136190837 130.625047807684410
63.300877201573883 12.634671946969551
60.857346796536355 27.632011506087064
47.945352766501607 106.880282145369435
61.250204921504185 25.220817159352354
47.840450139552516 107.524129389404322
61.837411488302493 21.616795594708687
52.815442104875999 76.989766627222238
65.298986043779067 0.371138527926160
58.096927341591751 44.574279875676851
57.897635640504809 45.797446694617740
48.484644375199508 103.570342002880821
52.789113963436016 77.151357445295062
54.822922388510285 64.668715327909879
55.335849307081411 61.520590323627488
49.121390080277799 99.662270496104455
63.164604625895372 13.471054455586085
51.110859179849605 87.451764104557441
49.314193456166663 98.478926228978352
52.011588581006173 81.923474113904291
65.237129780036753 0.750785693064480
62.804803676916904 15.679358061875805
64.318776353668426 6.387244376832487
59.617365912205614 35.242481312718077
61.272002175272952 25.087034982730994
58.165621534977944 44.152664436872222
50.292974204947406 92.471590607890946
44.801878677599021 126.173575246764443
58.043849626391626 44.900048082300081
42.701811492124484 139.062885161874050
64.065617455832552 7.941024900876426
42.831609520052538 138.266240645019337
62.917551648099149 14.987359466345438
45.273668571937783 123.277931619260713
64.630442952947746 4.474368724051046
52.100400530993184 81.378384530358829
61.871822570278781 21.405595161134759
52.540348367191399 78.678173772121028
42.470178554797563 140.484548590741525
48.229599022023976 105.135700779126466
48.661523787036444 102.484732184043850
61.639900116596301 22.829035516977729
64.870965283167081 2.998146021680371
43.165829853188349 136.214939865922958
62.069051006758372 20.195091773699762
129.560704163396935 49.174952570849641
124.892537452415155 18.936688657485433
127.346384833892898 34.831597583871236
137.088022656848466 97.933503251886165
140.858201793897450 122.355011480920552
137.083547259342708 97.904513659338491
126.479171617496959 29.214184211540655
140.639367774696581 120.937504087654062
140.024200492149646 116.952729808543310
135.102940969871099 85.075045605290455
123.178907007043605 7.836568874869084
139.429078867985794 113.097802200734719
132.891782474422513 70.752165065835769
140.214255039164698 118.183816851141088
126.262193872804289 27.808700921514042
131.716642104964563 63.140139440588925
132.474036197758295 68.046194404402044
135.832770901667288 89.802552452380709
130.287078916396439 53.880078338858844
126.605768466656016 30.034221106638391
136.119039055198868 91.656867542738567
124.592503025720575 16.993201901508684
136.772825432975907 95.891798781950158
124.637666473429761 17.285750204861792
128.826907002188079 44.421747813334683
132.382566434226419 67.453694817087992
125.477908274549065 22.728454998055142
124.092202257387044 13.752480735030217
135.000353169609980 84.410528425282664
130.492718020677927 55.212115065726998
125.528662506882043 23.057217865155440
125.454301376905249 22.575540236153042
123.035557003544469 6.908012654374364
123.824487900953471 12.018348716096405
130.461357995430177 55.008979064277121
138.161394297888847 104.886317272547842
133.067258453155489 71.888818763935447
127.431228173490311 35.381174206317610
134.629409703624077 82.007725116002291
127.013178010590693 32.673235107860577
131.507044683245425 61.782462531023164
123.562847048156144 10.323558095446229
124.699452425629588 17.685971543221832
122.170399943031939 1.303918126056622
129.252081544402870 47.175835405470217
139.657178372364029 114.575327199075062
130.440686515707256 54.875078606551192
127.910049535795054 38.482761535379112
128.205688376292272 40.397775680217833
138.429052197556814 106.620083590193858
123.889400400109949 12.438822405725364
133.834538158457661 76.858908236043447
140.015228678815106 116.894614476296667
124.862385871913844 18.741380412289590
126.749419468883872 30.964727060199543
134.187009968941567 79.142060549854463
125.743317760949211 24.447657115665518
113.514318665580447 50.009727024668337
110.645424440388126 27.122194213898076
111.822887444851645 36.515786668956466
119.194193120223844 95.322764988970178
122.508510815923955 121.763807791992051
119.401650634251368 96.977824494981661
112.742874388599020 43.855280462627597
123.078279210300792 126.309319685155515
122.828490043971925 124.316545713245205
117.703741243612285 83.432202440769530
121.499201077992851 113.711712479353068
120.649963896587579 106.936647828011303
123.699116750175847 131.262252225948629
118.345836516429685 88.554725430707620
117.222239911382133 79.590869622335433
107.930505502020040 5.463049120699216
123.370823503221715 128.643186526266561
115.473069393143589 65.636295321105123
116.878388817702287 76.847686161784949
124.090778643422013 134.386861824198547
121.429591215782665 113.156377259498001
112.039048272451168 38.240279677671580
119.029539021395692 94.009183590163389
120.050909290108265 102.157495693073713
109.266348065723619 16.120165802907692
112.302223577783636 40.339845908760836
116.623252177954214 74.812250988823024
110.169144038229760 23.322513055979048
123.598563887088503 130.460059195296139
124.674456670719110 139.043342318801649
109.205291166735606 15.633064617147479
124.757388444185679 139.704957400181854
109.944816513699323 21.532867577604726
112.809759770029359 44.388880254702613
123.200983510445909 127.288232978972133
110.680331862562625 27.400679479525152
107.720332710192693 3.786327606661122
109.661789057366832 19.274924382531065
124.478724217755499 137.481823284743740
124.439634733849275 137.169974267236029
114.704024847035200 59.500993389288766
123.738047885195655 131.572837963931590
122.966763157204340 125.419664255631488
116.926195803929630 77.229081877337592
110.977532340927112 29.771692547979210
124.573101438775325 138.234748130739376
117.522999989226079 81.990280548460404
110.255814571634716 24.013955305614335
113.473068515791596 49.680640595321641
107.903211723636133 5.245304164190876
109.454547995354304 17.621591692570298
111.678753664749536 35.365912758562949
115.296568257143122 64.228200346436637
123.909253419284411 132.938685559298762
120.706834264483120 107.390349606118008
111.568965693389998 34.490043660757074
111.538780366517031 34.249230439711049
110.798149888743183 28.340610940304728
110.813074393156739 28.459676007761974
117.495972232660023 81.774657867158709
109.717648934801304 19.720564645724139
118.406291157688827 89.037021910386883
110.179888954661067 23.408234106692799
101.006202979086908 57.961824563561088
101.503243265580622 50.634574215842584
102.792123065961817 31.634213033590413
102.391573693454717 37.539017148534498
98.674925141519694 92.328971070827436
96.734558048467633 120.933403837359791
98.434114911788853 95.878938523117199
101.122962249519205 56.240587013765065
95.803940242132271 134.652351436489880
95.717513652484030 135.926431780196992
99.395695462364372 81.703545471445409
98.146161712072328 100.123876489078725
97.167925490775801 114.544803499260951
98.064012005558240 101.334908033154377
104.274548227985605 9.780651905717951
98.362871861799718 96.929186716252332
95.928593936654991 132.814736153875401
96.149851745333592 129.553005868363897
95.872902468675250 133.635726603156854
100.628349864238771 63.532045816024201
100.485134724986366 65.643289526847482
96.448348127420530 125.152642801482358
98.392941814981356 96.485902578340159
101.958796366966070 43.918918138791213
98.368028027831471 96.853175736105044
104.899362649468500 0.569785480048436
97.433328412809658 110.632296393495992
103.872256609140692 15.711139804112769
102.368041744194457 37.885919578951466
99.314935571441950 82.894088682776243
99.057306945092151 86.691988960277627
103.337961104804506 23.587597761975484
95.446762486843710 139.917781428287071
96.295783956153514 127.401707731111102
103.831503911856956 16.311906428985665
97.096889792536203 115.591994961945517
104.124476127415051 11.992979318543048
100.529836778515573 64.984302426271981
95.975722974754859 132.119971020769185
102.907089863757264 29.939399691466321
104.722618437059097 3.175306857339150
103.413334577454478 22.476459854867187
96.472383848690370 124.798313883247971
100.629625122440174 63.513246261232432
97.725869975641288 106.319717863692574
99.303716956226083 83.059470854956373
103.100631309340557 27.086257475465889
96.860449350697749 119.077544034631231
96.084515401803387 130.516178791885949
99.377500157648299 81.971776350169932
103.544298903759554 20.545814731054374
102.086288148163163 42.039464453663435
96.838078320907655 119.407332464789675
104.483495230217315 6.700404617198962
103.534943942534255 20.683723356881227
101.611732503792169 49.035251525086416
97.813727008649053 105.024550262295648
99.251161972227749 83.834223999198898
96.151513022187700 129.528515717891963
98.231298900759398 98.868804189382786
103.210833875243424 25.461677313106215
102.768578689250631 31.981298666549399
103.364798234648717 23.191971141103508
96.334551772801234 126.830201747126850
102.299944516879606 38.889792798245558
99.013662077777937 87.335391271708346
103.573331299716401 20.117826016355522
98.031612967048432 101.812526996119090
103.380930224247109 22.954157165845871
99.187554131682575 50.755042350689934
95.429800555076511 35.864145916840521
96.026718171194062 38.229558714657564
110.099471170964179 93.995830554118456
117.062508523283938 121.588344529467008
110.737395257864350 96.523740199345397
100.688660660978798 56.703495704066476
118.599581450186250 127.679322370128929
118.246170903566664 126.278858039230670
107.183034455500106 82.438830819964778
95.158405941893179 34.788687136686143
115.129855301146264 113.929795775083235
116.477432342310266 119.269855932708026
120.202503401288368 134.031240950953958
115.069930480271182 113.692330948484880
108.859530939952691 89.082304111325129
92.389561321146900 23.816552416188411
121.781193060772139 140.287133930981042
118.880686917890657 128.793262473235984
102.478026764436393 63.794238826422394
103.457262299607677 67.674667556331485
119.942546103072871 133.001104959853052
113.483630863762983 107.406281897920763
98.022087901439832 46.136634949061410
110.402505317970991 95.196667705093617
90.056009546953007 14.569358026200998
112.840844577624395 104.859104755817413
90.080223325146775 14.665310263622874
95.512665289673592 36.192515022410745
106.456424878076064 79.559486087882433
92.438517510491380 24.010551711369207
119.637151316867843 131.790913274818706
121.096973909478251 137.575770263229373
90.907734040023215 17.944497177272286
120.753466633648799 136.214549745605694
86.413934656429305 0.136862948092429
102.109691098675825 62.334630541866559
90.999546658907391 18.308324174240980
118.702362714228030 128.086614952515049
94.617855594535868 32.646641609834710
93.352265856031224 27.631473547421106
121.408168313309702 138.808944164545380
120.561668181337950 135.454507653619231
102.287827769217145 63.040534922775194
118.233590459450866 126.229005358207019
119.284923957387448 130.395137574186407
106.720428214587528 80.605655364829303
92.284096809887814 23.398626896967929
120.563874129845431 135.463249192970665
107.067150996806376 81.979618009271803
89.767688149424629 13.426823269002922
95.948821271066635 37.920875707997226
89.661769233231354 13.007097073746582
92.977179248138484 26.145113221234059
99.482982433211944 51.925739724006064
105.582795671980577 76.097544860404781
119.799377206020878 132.433767806128458
112.714956993781470 104.360248475037551
88.905148227282297 10.008825683785419
93.869207421043811 29.679964261361675
89.873875372228312 13.847612686172685
97.635476639145338 44.604605732769151
107.755008856297280 84.705400830863766
91.650706751832971 20.888684303754268
110.153897928426801 94.211508137037086
91.979782618798254 22.192717299522219
66.557180466102537 52.452558738931458
31.973630557420186 54.251684404338178
8.125660336717345 55.492317462691446
115.343905236037344 49.914547201755880
106.632897843979123 50.367716324416271
95.896371523267192 50.926258177751514
68.427419928294341 52.355264047502423
31.023258473210070 54.301125216889325
140.382175185551915 48.611991674561594
62.072733886131054 52.685851242404233
1.102634437305866 55.857673424638982
123.436245727377170 49.493562730536958
10.629659838016631 55.362052935745865
17.768804307136044 54.990656185633341
68.214864869694708 52.366321711109784
83.934089352631091 51.548567019002817
5.310407942924519 55.638774169699381
34.303640326004796 54.130471273055306
80.150969764886753 51.745374679395859
129.328844054753233 49.187014533064229
39.489849482868429 53.860671266262528
88.871194182372491 51.291726063246536
48.916490444998381 53.370273035360142
90.231088875000026 51.220980825981499
34.865366192346066 54.101248841415810
14.954877374999215 55.137043938699598
27.027277838125652 54.509006459214994
136.217619823605503 48.828642609947607
126.894048381092233 49.313678898002806
109.328520477475706 50.227483066784224
22.955812656612395 54.720814602774915
82.062883944334573 51.645911961445208
27.801342087156996 54.468737636009060
42.462407732857351 53.706031101976528
49.949168439080381 53.316550456615055
43.476386649158385 53.653281297595100
58.073561161706031 52.893898545469007
5.105846904095997 55.649415963733560
65.630167544648216 52.500784347452154
113.931154288747635 49.988042158022893
77.410701666223559 51.887930509535281
64.461998104954603 52.561555541446005
7.927937952743464 55.502603492222022
39.388228033920633 53.865957876730235
49.587112152610345 53.335385560559857
100.391281090079872 50.692421362656241
59.297539374965154 52.830224034807493
15.182582911706454 55.125198108056786
32.609675933944025 54.218595679661590
77.223078026473033 51.897691176285910
127.529544402868368 49.280618752180281
125.365749587571287 49.393184951924219
140.087127732022225 48.627340805797679
30.398992930988840 54.333601124134390
92.324015946312045 51.112101349474194
2.461854810431213 55.786963267217594
31.321025691550950 54.285634596457108
133.554469133756868 48.967186593130478
14.517142685449050 55.159816028802780
15.006969233073715 82.070105825558187
90.215337649529332 38.860052178764050
17.711461576740192 80.516272632288121
23.936091689041536 76.939987083921665
111.881925622496155 26.411777493815066
27.466032737921097 74.911902373354636
95.213275164676773 35.988547947253636
133.886416425445930 13.769364846317607
68.465253299344113 51.356298692046572
36.566181708775602 69.683522427029317
61.222915390336865 55.517295881129883
17.662123741885392 80.544619085425992
127.622809154838279 17.368044247082100
31.318624425158557 72.698442661492294
69.643144786618606 50.679555459519577
81.493101966267389 43.871306640591563
27.599475404912688 74.835234511507807
57.831821541422450 57.465607621141586
74.504798191217688 47.886351606703620
123.335012556124298 19.831545649360027
50.384337442869658 61.744469059142162
125.851649516357540 18.385642482587027
23.910745181073938 76.954549611896937
127.401295663940985 17.495312129987870
95.055024067526162 36.079469191013082
87.538076337068574 40.398240114145516
117.772416944307068 23.027467324872028
2.836608465527988 89.062438630260104
34.346775542709508 70.958655254917630
136.684492996042820 12.161763973315884
41.308679165342404 66.958778175388318
137.487793351371437 11.700237521152562
112.651655017656267 25.969538828641401
129.597144443045551 16.233713912353952
23.138338590277804 77.398326427272380
84.630135359963802 42.068962246111290
109.476249000143810 27.793929747578613
139.859993538484645 10.337318746229776
48.067522739771285 63.075566777632993
8.427197735485933 85.850433538826437
51.280452033683709 61.229617316469891
56.353093865684698 58.315192628009605
107.874942325949192 28.713941027623612
30.472259405951103 73.184711392682075
20.637107271962282 78.835378469792261
15.327298304737580 81.886064652180011
113.309179948431421 25.591765874233278
65.491827981936055 53.064644055537080
94.058216738210902 36.652172722310610
76.010427705078584 47.021310475830063
64.725832596894975 53.504737390597128
14.812114040121116 82.182057507506869
49.745399616223686 62.111563018865631
122.961090006254551 20.046378304020870
59.847288552952499 56.307645554881653
135.872617482532064 12.628217178351004
12.827033209188945 83.322561563157066
75.456468018866190 47.339581278180852
30.479163970261755 73.180744459207091
106.795696660071158 29.334008502860268
102.368212248419240 31.877765839656387
109.767384670199306 27.626661288144245
41.684954639391890 66.742593676748214
113.016747997548407 25.759779096056164
125.279406188700889 18.714417928826506
16.792348987394828 81.044337595393571
122.682676489464583 20.206337404979841
19.763791458398426 79.337131452196147
116.388026039721510 23.822852286875651
37.899317768281541 44.535968336762082
16.098220250028131 80.280898150244255
20.762009914304393 72.634180636375049
9.429844918196190 91.214320561969899
5.763007490243851 97.226442033829969
19.813503151778583 74.189345812151700
64.350677617363345 1.166500332458674
31.365019145328507 55.249559497125915
56.057840794388476 14.763378652172065
16.758760163260515 79.197881443506148
25.422455684280791 64.992945748642114
0.823254719112312 105.325626763048874
22.236598010677668 70.216456117482053
32.227087332653319 53.836118415796804
47.226885874346323 29.242551709337544
6.962867512928997 95.259159778385055
34.440632623841942 50.206804753663327
4.941923410730715 98.572685853371198
10.294310465429051 89.796948785794882
57.618935384582990 12.203818679928061
49.865222095436764 24.916753754978366
49.399289859637392 25.680693049894270
9.160149255553929 91.656511718817697
35.014097660421953 49.266555416863866
51.046489998902501 22.979955010559703
30.154167401913323 57.234863702415090
64.832618732648953 0.376312988647561
23.069541312392126 68.850767998640080
32.846142962279096 52.821119055645916
27.690080636862184 61.274963444977949
57.995060371086595 11.587126734377529
11.793177615916804 87.339416496465859
10.686630842381438 89.153702989255464
36.480772580611621 46.861805287312826
57.933713229055407 11.687711087267424
23.405642002760064 68.299699614243110
18.057545591925152 77.068401771598772
15.119346646675636 81.885852589753981
64.755894329111541 0.502109793929041
57.620871066729720 12.200644948769886
63.308342722829337 2.875505469290267
54.570801196798243 17.201518566973476
14.849743955166200 82.327891311770713
45.727222795414953 31.701388997478215
28.899831243394413 59.291464656162098
49.097262567609697 26.175894924306629
53.851425980706530 18.381001232340545
26.613655462905577 63.039862769900871
4.552111629929465 99.211818572884184
60.199109083271743 7.973383597978523
0.627481691475224 105.646614875064898
61.885953682875382 5.207644773655613
22.316281747326283 70.085807209949024
53.350654731109131 19.202062335089227
31.311646104652056 55.337069568181469
50.707430108011451 23.535875279817695
61.488624682292894 5.859102675111757
26.196908607042630 63.723158053559764
18.952893333989088 75.600395760803266
53.109934249453417 19.596745984123274
2.852019956305662 48.338350941492038
113.345915803006136 36.350548921766212
120.513388124020281 35.572929140078074
95.319265731317472 38.306312273961680
68.850733003240151 41.177959867391152
27.895555162213878 45.621305446608027
65.414782938160315 41.550736017731509
125.318303047910206 35.051630036739972
17.893732113193746 46.706432128305742
11.925285863813977 47.353966107035276
78.582730264512094 40.122107365036598
80.243745558692694 39.941899016459594
65.259716473322968 41.567559626548309
126.418298589241857 34.932288342151161
28.076830425473680 45.601638369523080
115.881952163729039 36.075407009407968
139.528163356870976 33.509961234074893
60.932847344212860 42.036994160352776
101.399438691905260 37.646656741511798
87.235767486699984 39.183314354852371
35.150451832141634 44.834200744703722
19.541686462197269 46.527640799409092
18.056517377324724 46.688771084651009
136.731295585478307 33.813401499818852
118.635068359603622 35.776713478507098
117.896977556602295 35.856791082352615
22.886946543231385 46.164703867476064
85.348799381119605 39.388036976802624
68.319591232931941 41.235584972724531
66.393124405642595 41.444592925119977
51.935784817180661 43.013111469880847
34.468439879731669 44.908194192015245
61.539941687189312 41.971128740954455
126.187884002852655 34.957286686384798
130.523064272136963 34.486950452968749
68.396051166688054 41.227289613589207
96.355638539840911 38.193873193485750
74.163278688226285 40.601586436041423
61.500747343565081 41.975381048541770
5.991438136882340 47.997746392095976
7.919917057451325 47.788520141886913
62.606604964840848 41.855403359962018
49.405889685269905 43.287587102580879
110.745852442104706 36.632637308372409
57.647574647266680 42.393422887659504
23.241619953749368 46.126224324381212
39.294036757096720 44.384651243786514
72.898184944708419 40.738840111617556
140.524591559292730 33.401855859330261
113.296333497126554 36.355928249393415
117.797169281577013 35.867619570494561
121.141437812615692 35.504790214685499
22.961987479781115 46.156562459447684
103.500669837777011 37.418688103232093
12.506201875912431 47.290940850393163
36.534207469467994 44.684073097408501
128.177055625149279 34.741475709600770
12.802563552993396 47.258787715743900
27.640273844818491 81.964902174696945
122.094918275083842 95.745985414564132
136.780457995484426 97.888629077350174
71.046683393611971 88.297966543779637
97.783757467109112 92.198948286073872
67.088052002546846 87.720395911384784
41.732573358411713 84.020991145328225
124.325832950840109 96.071479423176243
52.209157051769971 85.549541412162341
17.635694364320276 80.505218075177567
117.496119525028277 95.075013343680908
39.762591030554347 83.733567582357594
105.164693390459107 93.275838606940084
41.446426226867871 83.979241822545404
96.813899875432625 92.057444516912170
37.557860171824224 83.411893834402349
139.349319855860728 98.263430119089335
91.126678107367155 91.227669792100627
33.027455296053681 82.750900538838280
114.481610529318871 94.635191674267176
19.809754277688985 80.822416883296654
132.939341489015789 97.328204054007315
83.767104409383677 90.153896253979624
100.527197923419237 92.599220623343015
33.979732101761854 82.889839243292855
2.607692656663984 78.312608662360631
64.730142139761014 87.376373102478382
134.550394425974645 97.563259246496600
85.382092692512146 90.389525619750358
23.169844130968979 81.312659350893597
72.192896689765519 88.465200891441555
43.966179961454564 84.346877910423984
33.106351644955843 82.762411641951317
80.597836281464026 89.691494980397323
47.909269816250522 84.922181007894622
79.668227258163341 89.555863541542067
47.329143924380148 84.837539715201288
24.546941644254883 81.513580074003400
27.182789653768474 81.898154501717883
57.338253740187248 86.297884797866274
88.624911046379012 90.862657988581645
74.603646986663492 88.816933203944345
14.252048869302465 80.011538801889230
50.162742755967948 85.250966303190097
72.535997000823556 88.515259773933096
64.759656718547760 87.380679326587341
15.003126053593027 80.121122160745813
92.546698418855470 91.434853019912907
92.979224884178819 91.497959320910809
69.915449607276500 88.132917730486511
59.796693400774572 86.656575064576856
62.938266063331724 87.114935525599549
87.725956924991493 90.731499148797866
17.125482420788622 80.430777339031707
20.095144867532934 80.864055825439081
110.422663005730215 94.042984758172906
55.384329795296814 119.601152111123326
35.464422018945690 92.578764716882617
49.353518101449609 111.420043457280556
22.065142067573330 74.401946946685484
65.367737868332796 133.144162625692360
52.777397656617076 116.064713541586727
53.759196825303476 117.396575002867408
45.864884966281210 106.687531785372926
9.245473543986797 57.011402120901906
67.494981813748836 136.029879297700688
34.859537813279722 91.758207939327221
56.784526617429869 121.500591675837768
63.524315411621323 130.643464514246318
13.316622733595395 62.534127013833327
3.950002865607483 49.827821668993764
47.397630110918129 108.766780019854821
29.630397970767358 84.664608704355672
44.119827104406646 104.320270345291220
23.932028935014561 76.934475747501978
59.304552366351274 124.919137223104826
46.503327653109771 107.553612382040313
45.892541185100654 106.725048879688316
33.753085760305545 90.257248379458304
11.979980035347449 60.720901912328607
62.339331612332913 129.035972570017236
23.125802328055787 75.840787566543199
61.589821348140170 128.019223047761869
68.241151924590028 137.042097728806709
11.335385116020436 59.846475493392404
16.583421455797481 66.965708806353334
40.945389978989255 100.013981846128203
41.187437675001988 100.342332091670244
29.075283099619561 83.911566608735711
42.465440411224613 102.076009045240639
42.340028234367402 101.905880926926045
11.499672994338670 60.069340515757801
30.123418914723437 85.333417169265928
27.591377070611646 81.898571166050658
50.719917027091938 113.273634423580944
7.817372188693292 55.074108610597797
3.753549806956209 49.561322912309741
15.887987526681083 66.022316635532533
50.666862568372736 113.201663300391104
52.511935977114305 115.704601013838669
11.163389958252019 59.613155146966434
20.413514755042367 72.161428889513246
62.300992051953777 128.983962969133472
59.371469040694386 125.009913160299718
17.551800888923850 68.279365700770413
46.385996188944524 107.394446169334714
43.836804329110628 103.936335280866800
6.084212602853744 52.722987798673174
21.105592790898157 73.100268617182223
17.285902362484599 67.918660567510230
59.897602561359761 125.723640551818804
125.943670207041308 121.874484255509827
42.080144705074652 119.172508200282095
136.467798551431940 122.213558276289191
3.635989486267159 117.933886448538061
128.350054896683929 121.952014907508584
24.750120173512379 118.614156866486880
99.101261236119896 121.009656001868620
65.867854233538466 119.938917925724809
0.828285926922261 117.843425813331990
54.543840594795078 119.574072618807207
115.707815033587764 121.544698029401289
42.117334339081005 119.173706402957038
43.605881433330261 119.221665495800650
135.178065886854256 122.172004731330588
114.053564067928761 121.491400168718769
67.506970856893915 119.991728177160397
81.236135627380605 120.434064392411230
6.720247310818145 118.033257310187423
12.454535284182370 118.218008770432760
106.090865946230039 121.234852169680352
49.564184426133409 119.413634434859460
80.517530544409880 120.410911851235184
82.439442122991139 120.472833396203725
133.828028566421096 122.128508247112450
72.063081401418899 120.138520260161840
22.940578837052691 118.555855747701415
107.665196916145405 121.285575109817358
79.146744409396831 120.366746866619110
32.872680930453072 118.875855436169260
103.473186575221249 121.150513871971143
133.710140057026280 122.124710029381163
67.727679650977194 119.998839133600882
23.469743041033272 118.572904744865326
63.773958156973016 119.871455259122726
37.281226825263545 119.017893173968289
87.028481216532114 120.620686395144986
113.329554606442358 121.468073505345330
125.598419864592145 121.863360728889944
37.090819040722998 119.011758477489948
99.682517248675126 121.028383330805497
81.372313351776128 120.438451865372429
49.216255492436446 119.402424607438761
97.282252563709335 120.951049857568279
83.467962171857877 120.505971003139834
24.208288683784144 118.596699745498341
50.779608191714509 119.452793841668296
49.775343712230693 119.420437718306701
69.927500231659664 120.069714552911293
23.530965353651169 118.574877249857792
104.071217062151504 121.169781653122840
11.641927715185719 118.191827588797679
69.604846221721033 120.059319051365662
1.113160588680039 117.852604112362499
90.797447679258696 120.742117697660447
0.735290975306300 117.840429634349292
132.976566003707802 122.101075207032125
36.908659794940412 119.005889538432172
136.736330622328410 122.222210037842032
28.312088485218844 118.728918952031279
68.964119284250458 120.038675644919024
122.298734452709354 97.129657538671609
114.219529606935936 42.281359134261344
126.445216945485271 125.279396706556696
126.097199538807430 122.916767841987166
120.317438648077157 83.678989361007638
124.725016969813709 113.601262115099914
122.805017101233901 100.566721248941946
126.947569980350053 128.689782961961640
119.608470290559524 78.865928079023391
119.358165812448902 77.166655072651494
108.667884837825270 4.592220816304218
126.923216756536519 128.524453215738589
117.706364428954544 65.952866473874593
119.583525503128655 78.696582311616766
127.978036339403602 135.685437538864932
125.044851251468799 115.772560708841581
113.502810530218127 37.415679585052104
121.783252817469588 93.630143528154136
122.883024953046714 101.096302812448783
110.378382741789139 16.204489752127575
113.995141513158543 40.758027895502480
118.857676705932235 73.768922698438516
111.419725768922589 23.273984112509659
127.038121966106772 129.304524440944277
128.716931347202120 140.701665577501956
110.274319101946844 15.498020033872308
111.551061606272341 24.165599975167382
114.189185651153835 42.075359364076441
126.650932236173091 126.675961574682248
111.965752656329556 26.980864458908655
108.574831658087902 3.960499172015806
110.748633279342585 18.718055425456111
128.017359346490338 135.952394506539804
128.458586423944183 138.947807405490380
116.673304120012176 58.939602028145771
127.978665825925049 135.689711011963965
125.884988520773604 121.476104625245910
119.253920953247629 76.458955088093177
112.450831232387259 30.273977456670664
120.069072738032858 81.992876951725307
111.633596830547958 24.725917072748018
115.510882998588897 51.048129815658605
108.713310066781474 4.900604693237534
110.506934677579181 17.077206197529485
112.947179897505180 33.643601103639085
117.123494228601359 61.995863366479298
127.640968660392417 133.397144446437693
123.993711987841806 108.636561424683393
113.356240096214961 36.420638729555719
113.095694551233805 34.651840924343119
112.321462975958795 29.395719154263968
128.041157094841850 136.113953227707583
111.974059758615610 27.037259912886935
119.929097347032098 81.042608681339615
128.069240805137042 136.304608589463896
110.885184489711904 19.645077536764116
120.878357106983273 87.486965962902815
111.452015686948045 23.493194677549408
65.551068297746298 94.155573454630627
97.950884025313528 95.853612912642603
66.841773513728100 94.223217925322288
44.996309274320161 93.078320665133774
123.938754610956735 97.215609229386615
49.872793147229459 93.333891934494844
25.379857135777474 92.050243529216360
117.262755584232892 96.865727308318128
46.993182266441671 93.182974628655415
102.675311906557553 96.101215091196309
34.219952749294684 92.513543422356776
98.022079183647747 95.857344174236417
49.026843980945984 93.289556649507418
139.299751305463047 98.020662527250622
97.485485787036851 95.829221892060019
17.274119583317354 91.625430551386501
103.512311088721830 96.145081317152332
8.825114510186852 91.182627292387949
132.098533727580332 97.643254467408767
74.223579466717595 94.610090427467384
101.381726489027812 96.033419672242573
7.884840697062165 91.133348554217136
33.684537754837166 92.485482898968471
72.951626027317403 94.543428717196676
134.543274530545801 97.771380700685924
82.603733064796614 95.049285254789567
23.255372243409305 91.938901563400108
70.596618076392744 94.420005286081306
42.309808881360851 92.937524072043033
22.047641206361320 91.875605680089635
4.385627473305992 90.949958556696885
86.317136118846534 95.243900710701368
45.315579230596640 93.095053259790291
65.736179933946204 94.165274956177655
60.419486688886828 93.886632787587317
41.134528594653744 92.875928897618792
55.539152771381467 93.630859741534223
89.940161148853832 95.433779551681411
76.253921324456016 94.716498458200718
17.248467793404565 91.624086168695968
50.308938970332115 93.356749867493690
68.276880912539838 94.298430358940976
65.833043032339106 94.170351446873752
7.530483053110837 91.114777051627840
94.182760211814369 95.656129600644874
89.765666670848830 95.424634483964084
89.048134500096381 95.387029395448280
66.670374843145765 94.214235105538791
57.534568956655612 93.735437355377528
74.743965610928655 94.637363304995546
11.219613193934263 91.308120390291634
22.489757452089300 91.898776516510026
106.795749963052828 96.317162813339380
29.958931283141911 132.092136352848087
33.430442036334007 128.391959935054729
79.037059652473360 79.781270527456215
96.371012686947083 61.305543731472213
138.546855309702124 16.351611749615031
66.898736981802216 92.719134901428063
44.737615638877941 116.339991760231129
50.980655135552013 109.685728195094541
42.135356547746277 119.113659597249921
42.950579310702068 118.244738756384422
126.014486678820319 29.709477579194512
55.739580208221270 104.613336495963267
25.740718003344387 136.588200001441948
89.399069219074832 68.736723595250126
43.498728181209380 117.660483753796186
30.275461446270075 131.754756598500450
58.615601225050199 101.547874251963790
95.027028952484287 62.738054610369659
95.498776698196579 62.235233214173000
50.782076680704094 109.897386855530627
125.470325415254180 30.289482314329646
77.529534678923781 81.388094977368581
124.705424971227544 31.104766144962937
57.778411427981105 102.440209078086355
131.145769347868850 24.240201383639892
24.428021521345663 137.987362761328484
136.804842804436333 18.208369239292583
115.337601829429474 41.089640379751849
58.031049980816910 102.170929423812225
93.501477322236084 64.364093118584051
132.831825996393604 22.443085518681574
51.572357922188509 109.055050414407290
32.551100091150779 129.329223437911963
68.680459760357692 90.820051454201462
137.282567896214090 17.699176773977928
119.299876416440256 36.866373902988592
113.799286736842944 42.729283069462788
23.632827340421922 138.834935753321957
72.714163914368953 86.520650401416702
135.911917863613922 19.160110438956888
36.002362342626448 125.650629274610495
54.303251493473340 106.144275045879311
91.988651286687258 65.976567807252209
74.915175882313918 84.174659517884990
34.463375654750664 127.290987797060637
65.454546254028415 94.258453328942892
122.326177240754930 33.640733039574499
63.685307960906833 96.144229947565179
56.729423767635730 103.558292725039536
77.003330423882204 81.948959890045870
124.467875150601387 31.357963184183895
51.819567474757811 108.791557364348606
109.671149710655143 47.129337212943241
83.934499489263359 74.561240206366350
73.674873177153501 85.496659980173632
28.179853439802031 133.988400645070698
50.610563690757502 110.080197270322515
78.717255052442468 80.122140403272681
65.790381452009640 93.900496932381984
28.015772849312722 134.163289094137951
139.346532770552898 15.499260167595528
33.294880131668570 128.536451195043725
85.401062306856119 72.998076057190218
26.801181081375933 135.457885060125733
38.956556666281230 122.501844509961472
70.864086370791071 88.492591087915045
116.515927220047757 39.833699628641142
119.760561913251848 36.375343417268709
120.799511962545850 35.267958550859177
66.092324665782456 93.578664958193912
28.961580559815207 133.155181778626826
61.305798118553760 98.680476219159218
137.043682202545426 17.953797679140941
126.200130039290258 29.511606037561176
30.976610874657094 131.007423012429484
130.644058789557562 24.774959219177177
105.915462913838525 131.559306549028520
99.671042494523732 133.469431589559321
113.058978317041806 129.374154568090376
134.280818233600002 122.882540437598777
113.024934792416630 129.384568246940916
81.964483057993604 138.885745721251709
109.067013469665866 130.595269019690363
98.953285287444643 133.688988557572287
114.476789206980030 128.940456017744310
96.725865346902694 134.370340919922342
110.984717827673634 130.008656513070008
134.694954200622306 122.755859108079903
109.917021017223036 130.335257586730677
106.210621305398817 131.469019637388442
112.946255883518205 129.408635581290071
133.677905159261798 123.066967379288144
115.285986530912297 128.692928150083020
109.368467290947535 130.503056379616908
119.457257858180185 127.416965085774009
122.083166111255863 126.613717903245799
112.155314084654208 129.650579210027786
100.172124069351156 133.316154199640778
100.786034402734472 133.128363272430164
88.085542078529400 137.013356079848393
107.866616427534382 130.962462176906740
107.854232771279840 130.966250251750665
101.784843123990811 132.822834589052121
132.510613006548198 123.424033979675357
136.805170191764745 122.110358623656694
42.889685769991488 139.047166489252930
3.309835297195832 117.758458772108753
37.089015028449587 135.927175319378449
10.283650872036269 121.509446198099383
9.860301346928468 121.281740327699353
29.386892964149990 131.784455640805106
34.147989364785978 134.345293756046374
13.225881720887575 123.091975991146768
32.425293635660253 133.418712037701169
23.550814333833905 128.645419725031076
46.376310843910701 140.922508139897872
34.309215183148901 134.432011853325321
32.505098046510511 133.461636221517807
44.220870643181158 139.763167316550067
27.324998057821364 130.675429773350913
37.468391723795989 136.131229642107030
43.273528478276873 139.253622934348925
44.385765818353484 139.851859040906703
18.376445622326202 125.862295943506538
4.186958669273220 118.230234761077313
27.365933329471655 130.697447517811185
1.367791594142824 116.713896949000471
31.377588466389028 132.855185676284378
40.607012726578027 137.819391279024842
99.705307039122772 134.218716565190732
113.404746991472805 128.352128260471147
113.144984662820207 128.463367745047208
108.959113220339972 130.255907041173828
100.140795641508731 134.032224828996959
111.823845510893136 129.029126602676513
97.597746871931420 135.121248922085840
110.171141248958634 129.736873454222945
131.638265569773012 120.543885936886710
109.806934590181285 129.892839722356229
106.167553763891831 131.451352264926811
112.284581692514422 128.831822953471715
133.795828953220791 119.619940421153814
110.714284980979926 129.504279955719284
108.883226893682632 130.288404270111954
118.273074314365346 126.267337040146231
124.225897716908079 123.718125957438602
111.473412740890694 129.179194400866606
100.803311485376753 133.748511938919222
100.946790938413997 133.687068924892145
88.630454421595118 138.961363057928224
107.787268394215559 130.757732749071351
107.423824167227167 130.913372516746819
102.115625651904210 133.186532254476219
133.860133499272706 119.592402923334888
139.963449835379720 116.978745404345062
23.380394728348687 117.071252597213217
37.854802621537246 133.375706758054292
18.285316938538671 111.331987621202060
17.139917141629791 110.041771218407035
36.238846072803362 131.555439589326681
2.774383361467184 93.859956477308302
6.285971388734104 97.815525951709716
15.551567686849101 108.252601597931218
4.238174544033636 95.508819519811681
37.575443747977410 133.061027637361235
24.183246952102497 117.975612027783313
32.608418946703672 127.466005803947368
23.458363493375209 117.159079205716537
35.109196995603639 130.282965320744921
1.038173812650023 91.904232332238081
33.933976012568877 128.959157342681380
17.278225789462681 110.197566676520424
44.070267364093745 140.377012837802425
23.992620870332484 117.760884473121649
38.752790411458214 134.387230052533965
42.988571691169923 139.158554877704063
4.411240205747762 95.703766433637526
36.093584240715664 131.391811833354126
26.884840720763300 121.018777046165340
31.251245533922383 125.937240561161985
18.489877421902527 111.562411348979893
7.154944918144573 98.794366618755220
29.431525790442720 123.887447757056776
41.373213382573532 137.338961586552045
0.155319075378278 20.201058208801694
0.707547962577176 13.123661995609639
0.849002454709500 11.310773336281445
1.113644523887109 7.919105820028688
0.734322774841351 12.780514508543773
1.647485689257826 1.077367675171570
0.779441539174234 12.202269908821513
1.287427224860389 5.691897033423432
0.035798066877305 21.732846118797294
1.283842711904076 5.737836351360648
0.092122535016426 21.010988594212098
0.476750655355027 16.081573155299910
97.294734725713298 81.505171463477382
67.430232405261805 78.685346743324970
38.837071336930244 75.985562847962143
128.264557187278200 84.429361192768383
54.632037443574916 77.476933285131125
12.965412242597273 73.542744846752839
118.997479090326593 83.554357965827890
33.444267219529927 75.476370958607546
114.134640926244145 83.095205788502312
47.520845502048573 76.805490158060081
93.340078293592086 81.131770365165124
27.715886692061389 74.935493737736081
127.924184458225710 84.397222989856147
136.687040901818619 85.224617297440787
74.749681210859166 79.376453611889104
44.146778431755529 76.486908665217015
26.202955224343107 74.792641815852647
101.449360131188058 81.897453755531785
97.778030801185665 81.550804576868870
34.205583983782631 75.548254956829624
5.523290618915003 72.840055135079027
53.221503868434056 77.343749835391762
134.978023347269499 85.063250806354432
91.031929263928319 80.913833510842110
23.115019314326481 74.501077003558834
74.632250084200820 79.365365692515340
5.181426411543621 72.807776105864434
45.457800893199646 76.610696214253906
52.389725801238527 77.265212837507406
69.458092504010764 78.876818543996734
50.398891185123922 77.077237005731675
102.512524434824869 81.997838384507361
33.841630103860396 75.513890207114798
12.901760078230465 73.536734770152634
102.267718980113131 81.974723702554286
59.392150226911859 77.926386068677928
85.615172290732716 80.402379978076723
71.887277206775920 79.106183661190812
12.573334977624127 73.505724669683815
3.142707155296852 72.615278976847193
50.014666745692075 77.040958297291439
78.972765444389708 79.775199828692465
63.323704198589780 78.297605818432771
19.082037807685222 74.120280403424061
88.371660216930721 80.662649267405286
100.880180810514105 81.843711493182511
37.558435342630808 75.864833249118874
51.148687662019519 77.148033251319390
69.647661803128074 78.894717794086262
113.352348207181166 83.021341227695672
20.480102964208168 74.252286577390933
18.622277347434959 74.076869537331220
126.083178829656433 84.223394103451966
16.942001093953685 15.223641185336309
4.750809745592215 18.838449834628154
53.383118065811800 4.418490067973766
67.608008932411423 0.200669424322891
23.758510220405874 13.202478901505204
33.336480949482798 10.362515977062667
14.071002476412025 16.074920632786657
36.237378012341459 9.502371345263722
39.836022716298707 8.435337646105090
67.100501929634888 0.351150263380460
22.624348104820196 13.538769171091477
59.740718735254767 2.533398674364002
6.944951631460015 18.187865093549963
14.655003024600951 15.901758701974350
44.413095989514019 7.078190212053453
65.425106349649596 0.847921601017632
48.279198886060982 5.931852517061191
62.937200784235692 1.585610174635843
51.177931499843879 5.072349665791863
48.729730881044624 5.798265330566203
51.721946437233669 4.911043863526277
63.199701282089926 1.507776184259305
58.260780533192936 2.972214968880577
32.832934020649915 10.511822615081607
26.735968546567747 12.319633098928053
59.358433096081292 2.646750142280227
6.521231504001189 18.313502296498388
11.553602681460493 16.821354536782376
98.803065512750109 114.488817101683225
98.194755918148516 101.186517447588841
94.540491521400028 21.276352537773104
97.939123424679877 95.596436246140257
99.690831373224171 133.902167809121948
99.486845284211924 129.441471963802030
99.834680420647800 137.047808040291528
96.445717154001301 62.939154667537693
96.443040139840377 62.880614666092882
99.334813486604105 126.116894237793431
97.965658643377438 96.176699049216680
95.736230756274779 47.424356369405686
97.998917074964780 96.903982700380837
94.061045282129427 10.791991285862931
98.606604195596077 110.192670313249423
94.252639149589655 14.981698401220685
95.219288504420888 36.120045539775326
97.399156529255876 83.788630632083979
97.188472921736178 79.181475814366053
94.661580588012598 23.924285536380282
99.897545579324785 138.422521156679267
99.452791248985292 128.696790332876276
94.368136923482297 17.507362982768250
98.926448257436789 117.186907443397658
93.570158984293457 0.057462868339166
96.823502273556784 71.200426411042287
93.908519327530257 7.456607509064423
99.580080024010627 131.480296368316260
95.053937964962643 32.504218264717736
93.609147985667576 0.910060598335840
94.797252109132060 26.891102506676123
99.332370154162845 126.063464305770850
96.525473366441531 64.683235389871598
98.462184248545711 107.034545850408222
97.394695108224312 83.691069850580845
94.674814641923348 24.213683159435423
99.083171099851839 120.614067282643362
99.647602856665330 132.956861856411876
97.315976270575234 81.969674074281087
94.288361284034536 15.762857437485680
95.281150918578760 37.472830992703798
99.441803798449882 128.456520640019875
94.076440125867364 11.128640298713115
94.721867096142461 25.242609632135657
96.149089738595535 56.452610972741525
98.444717916903258 106.652598270709220
97.499140052682591 85.975035056570093
99.509692368830031 129.941083951693628
98.086252836152326 98.813810321291740
94.291288940854727 15.826878404197394
94.937417888275064 29.956198326233579
94.342311992270893 16.942632495909130
99.527999579792024 130.341419583760512
95.714889389725911 46.957670893160945
97.581059262302915 87.766415438314468
94.514296938615999 20.703538640705833
98.218037616575131 101.695633416949420
94.590369592665752 22.367068607407923
14.619677289322023 8.778863638319994
12.236481778028372 9.523142511767730
16.449961212475621 8.207260658220916
14.196148779552271 8.911132820865298
1.332879626979522 12.928369102304410
36.469558060907517 1.955082471992155
40.666245259609447 0.644444882394291
22.566062301420700 6.297184541175247
1.480029236493199 12.882413852272206
26.417004107213454 5.094524241025397
32.772604454793765 3.109651810557771
40.484538088552590 0.701192559171406
13.905793124378885 9.001811734495137
5.097484832239234 11.752671973022231
128.482019759651479 10.774907263882032
111.431998770434504 1.327864829897143
120.593355949133581 6.403971778668527
109.417341199833956 0.211587285637872
132.043192098637718 12.748074700005008
137.351329876579030 15.689197345271197
131.766763162836838 12.594911493452734
140.758720329871807 17.577157613576421
120.611199716655975 6.413858618636231
127.410287606169831 10.181083998901292
113.898286173738768 2.694380552555368
125.685613121895045 9.225479718527723
129.410393013084246 11.289298508637824
126.254759734255046 9.540831365398061
140.979241838438838 17.699343741696534
116.636557982635537 4.211596865121342
66.031767698140328 115.610890369984091
70.130137039792075 7.396135179757028
69.330749918890433 28.503427953845591
65.943249499210268 117.948155371882180
65.157994735983721 138.682292508061579
68.436933529305364 52.104063650817338
70.105196034084969 8.054686081786089
65.710994924234669 124.080685136187284
65.464902154070572 130.578603370823458
66.313288882492884 108.177508088898946
68.178333305782772 58.932232990322639
68.745742142685302 43.950174698467677
66.054925324827352 114.999428421629062
67.600005859390436 74.202590006489444
68.022895460576322 63.036467373340365
66.576439517320225 101.229188122569212
69.110294859717357 34.324399240256241
65.771004963614615 122.496159394581198
69.912752149435434 13.136040671661057
69.284910965727491 29.713775455787619
66.693968201660823 98.125920275406187
69.467146792322765 24.901957945473335
66.055047276225892 114.996208374913437
69.628840332167329 20.632546047357184
67.025305529979263 89.377175377047891
70.398334390255087 0.314559996168374
65.739285195471808 123.333699073931285
66.215328137485258 110.764097328555223
65.199670267819968 137.581877416320765
68.855175273032216 41.060664646301568
68.889068349154897 40.165740194767800
66.191130286847056 111.403025708272040
67.648760690702488 72.915250653944227
67.495153062022140 76.971159369651815
69.807310373229910 15.920161634830613
66.858024810208306 93.794113097639851
69.814206566167456 15.738072182107219
66.690346342467450 98.221553092575974
66.241465540736101 110.073956333854497
67.307005518500048 81.939071889141886
70.283062265004560 3.358244880170477
68.931522944198861 39.044754449854366
69.642648878739877 20.267940429290327
69.487952478883642 24.352597433996717
67.947678784115979 65.022514396153966
69.594249597015718 21.545891728099171
68.949336718513607 38.574393419457785
66.760969868863071 96.356785185520195
66.648438249182647 99.328108816876707
69.226179759060884 31.264534458120981
65.681745759399945 124.852990155146998
65.646605585801979 125.780843397801092
70.298142325487760 2.960065771016428
67.112674602723942 87.070252298599414
69.524614148658486 23.384570082427679
70.396728830163738 0.356953757624449
66.835248202176999 94.395514498221786
67.314020395404370 81.753848664096083
66.734827561865615 97.047055660434694
69.565059630065164 22.316633665742806
65.788668163541757 122.029774182158462
69.626292813937482 20.699811595823970
53.273154632870735 116.047739064293367
118.321030372123388 113.820531495655899
42.949458124949786 116.401217402170616
41.741721821936650 116.442569704677354
115.038577027582704 113.932921098691750
64.202718424964488 115.673516125834382
86.090873484475026 114.924076362305968
6.332464398020554 117.654965424569994
13.128324911731463 117.422278472082652
103.890576934477068 114.314623189657254
39.545249005913206 116.517775863595801
74.603439307705926 115.317400510895880
67.713004415760096 115.553325644009576
122.165474892087971 113.688899588621851
85.968199684570209 114.928276653437933
26.336843083422664 116.970025246160247
105.913387498838148 114.245363141613197
67.436226670480067 115.562802379139086
32.938264119414121 116.743995806643156
95.943717000391047 114.586719801436644
134.012608648943257 113.283259501684995
70.433842335690613 115.460165479447141
23.457635311354277 117.068607917289071
64.905734097437360 115.649445211775969
37.751434622339040 116.579195193995488
75.008568911038509 115.303529070690246
105.890549612535551 114.246145099711683
131.893996074192927 113.355799763882175
37.864025214981588 116.575340146966809
90.627381622120737 114.768748534232827
73.929895744010011 115.340462314311011
50.011911328921578 116.159402445874647
95.455848430068940 114.603424183554793
81.946245470389599 115.065986405904624
23.810869964052038 117.056513334905688
50.719771326305590 116.135165664491822
52.232997114735795 116.083353550864032
69.205421227959377 115.502226019588079
22.100141331692750 117.115087849669976
101.446758579153936 114.398298339314252
11.029376728680273 117.494145435090175
73.453366238762996 115.356778452366299
0.992645236229840 117.837798230670671
136.064093468254043 113.213017661123914
85.523612033493634 114.943499117971143
0.746005561808469 117.846243052939712
136.107509918436591 113.211531103025735
38.922058527194778 116.539113601917478
27.918642970876864 116.915865188796815
76.602903435789102 115.248939833453676
23.010502151859349 32.064591307809970
47.698658619104584 100.577722921927659
14.067026435133844 7.245179227339958
25.164649387999116 38.042655052733259
43.290234566635696 88.343721662321059
41.636599853753076 83.754651073931257
55.058249836357994 121.001631137300777
58.592011096874423 130.808319241203918
43.292941028284666 88.351232476804540
30.781877529370433 53.631258902797946
13.748334275592402 6.360763337477207
51.094537294957632 110.001767320422061
13.629245431954164 6.030274925805605
27.822024783819096 45.417248229971307
39.883214158386885 78.888757378048524
48.814404739516107 103.674076466880138
35.311574107541972 66.201808601153516
56.807098024595923 125.854932608102189
14.680576012915264 8.947866223434501
17.559245187711735 16.936580986645026
49.678177345901481 106.071167814890103
21.105747268497517 26.778626671708338
50.611336058867643 108.660815438159787
34.557490357216409 64.109119367647253
21.100088848020636 26.762923753291776
24.719849237809601 36.808271623887727
32.962618013660325 59.683122678637808
11.803898915507309 0.964679757182270
59.605535258272980 133.620992368746528
22.768042376347076 31.391731082995673
59.882293368291883 134.389035330648369
61.283265679044604 138.276931960017322
30.738045268353513 53.509618169032308
32.625079762325583 58.746406214240068
43.228550367470483 88.172539271220913
48.832468653595612 103.724206387453052
40.517725987857013 80.649617592170941
23.963778323776484 34.710067729583841
45.168893891769507 93.557267427544588
16.556714531345111 14.154416392947491
47.555470068018835 100.180354408033637
40.267865175710384 79.956218442237471
46.165073614167113 96.321807279780785
40.972693540461442 81.912217003070538
51.349235147666931 110.708589943150344
25.917052623823700 40.130680620431285
32.205340140974506 57.581569303090376
50.583574110613014 108.583772098890734
52.940041997167590 115.123304310222750
26.689983506490112 42.275673316139411
31.553454634832118 55.772494674981743
59.269430688535330 132.688254573881437
18.126968558877696 18.512093767468095
56.369715267504979 124.641133495881121
17.596824624244295 17.040869246667853
38.989017530420654 76.407235060169825
14.781627442887176 9.228298256933865
31.452266138519384 55.491682262969263
49.000672763977121 104.190996622191449
48.412799596797349 102.559565302933862
20.637808105912438 25.480029205505200
24.761755336212197 36.924566983531115
31.138688642890347 54.621460290026015
57.338095132074507 127.328524804411515
17.664795543303743 17.229498176074976
76.697780028737739 3.957789077906991
35.801504427830409 25.368141319836372
6.742819232222392 40.581181543760884
69.929248634632074 7.501305918475826
39.061281132081220 23.661556393885384
15.095998052338821 36.208057139382404
60.525857092323065 12.424246265277207
40.895791173551615 22.701138712761228
78.266302756235078 3.136623247969034
34.068112435983856 26.275620853692768
35.748438794393934 25.395922673691260
36.965564602243688 24.758723029324916
28.885880333993256 28.988665332016634
9.434112494889854 39.172213712500401
83.943846472356256 0.164269187727667
22.774452723632486 32.188169832518724
57.531386719117172 13.991935853786764
21.859486142209640 32.667180610640102
72.987108405847891 5.900430194557733
60.355584982916483 12.513388510770344
74.087669227270524 5.324255603984423
77.664003324366391 3.451943966101531
59.081163476079539 13.180584067459712
65.331853752284275 9.908171638642429
54.165857436081190 15.753885233566701
4.394895688686532 41.810385655029798
48.958460994914951 18.480103952277247
53.491883974038913 16.106729325406640
47.154202152949949 19.424684278345595
61.290296690330713 12.024040603012457
61.688287959766321 11.815680962858814
81.146963695508560 1.628516103903251
49.487586867973278 18.203091653332208
76.069966231903877 4.286467284786464
14.295155320700411 36.627320867505034
37.694232936109458 24.377244631442156
42.684170263176597 21.764871884343183
51.477819127896488 17.161149004470030
10.883101079808414 38.413627373235975
47.536539575897926 19.224519867765235
113.005812546516054 129.531302453830961
137.804781575817060 56.230276004608093
110.800901539023783 136.048599196587105
110.472748357035840 137.018557465572883
113.191168382209270 128.983425927245833
133.746246864140090 68.226531167240850
128.209464392795013 84.592204994089442
112.655488528350503 130.566793489406308
133.415790422548213 69.203297432678056
119.112903386133922 111.479905775456473
125.316306000485412 93.143829845344555
122.588516781497347 101.206654935077069
140.799268865931168 47.379142241943633
134.312600915982188 66.552496521500174
111.110764785389208 135.132702491742691
111.292954997301990 134.594182945771735
111.602002398022393 133.680697725176287
113.024296536352310 129.476667302414995
135.757375984555466 62.282016753186504
135.418043259484278 63.285019621012978
113.161915245445797 129.069892624675390
112.246351621571492 131.776124215604085
139.045908113799356 52.561742482912933
115.139328309146762 123.225036448915759
132.436647960139254 72.097455953937342
112.811901924519105 130.104465298422951
109.551678299363218 139.741065025434636
129.085749954460567 82.002071869731566
135.108700441574314 64.199378038522340
110.352064042377179 137.375277300593012
112.334143388399283 131.516628483557156
120.520385161387054 107.319657875121180
136.169642180999176 61.063436443096393
140.321954836593534 48.789991549740499
109.151843081526195 140.922901731766018
130.484803658759176 77.866735740979323
137.094062680871048 58.331025614595752
128.940341515454350 82.431871504584919
42.567539695362093 117.673701932971539
49.094050181522988 95.928525501671160
58.848797838483918 63.427434866297887
72.863959695841046 16.731399067735524
42.645523225288137 117.413874630070069
38.423041290699068 131.482436205250877
49.709610083706508 93.877588985841172
60.523635041182750 57.847174090862474
65.384197960816067 41.652639742533303
45.437369881888678 108.111936290179955
57.753403479260378 67.077094765515866
57.123231617487043 69.176715741435402
46.681202924324225 103.967705002082809
66.980885051531303 36.332761291896553
37.996614372884487 132.903215131845116
73.853372156510503 13.434852074329825
68.989390668666914 29.640776486159542
45.458519817048760 108.041468454030493
77.667052829440038 0.728343862730412
70.422811194956921 24.864873297078979
45.857890980312142 106.710834507275848
71.774434296159129 20.361504633750247
54.371200761148081 78.345994890280437
77.815945531037244 0.232259765044592
65.203966263376543 42.253139821043220
65.274637877536733 42.017674525789843
46.997864040149011 102.912646277034639
54.911334027218267 76.546366560253816
57.651933802849818 67.415173746719290
47.846858000159529 100.083948845431081
72.851323054111447 16.773502118744439
51.547614404312803 87.753684287024655
48.496660151974467 97.918923221613184
53.297076973645460 81.924785013705232
75.992263607182295 6.308444775838355
71.440428532789625 21.474352650916828
70.020771587849254 26.204398025870081
63.327406512015187 48.505504383048731
71.686105592881191 20.655800221078223
65.822653119934046 40.191784847340706
50.283826524342757 91.964401557756105
36.724684419687229 137.141060347780609
60.240048258924830 58.792034997293143
36.744403861868399 137.075358660751107
37.897775932650482 133.232527300367678
68.818075831145649 30.211567167504342
41.041559661243816 122.757997000436106
77.581272078661570 1.014150123831556
53.322052509799867 81.841570952945588
70.770412452162404 23.706727503595221
76.508058474174405 4.589907678734848
53.841966004023917 80.109311319732910
36.666313319711698 137.335542509442433
45.226252979127004 108.815340399913140
46.973902059938077 102.992483348994469
71.219739255555083 22.209650216152820
35.573890172633178 140.975302856296963
71.632678282338986 20.833810552395949
5.149973272482268 61.891460581780436
29.460750369926771 98.134053703909132
42.332578994763495 117.323421683296573
51.536158183029812 131.044150331772869
33.472649045945531 104.115006545496371
22.950077743645178 88.427919753525913
34.498663973859919 105.644593255973859
18.608460910174081 81.955421907942110
49.813192465954941 128.475546901408421
38.336973611882577 111.366758941176215
31.173043381227487 100.686746226476004
33.333171157828140 103.907072412897065
8.609004131347373 67.048196111551448
56.621597019926277 138.625540670483360
23.230477735227719 88.845941060111073
58.139876694077230 140.888997418710289
56.908545788093974 139.053324916536553
5.136302105044222 61.871079556650059
10.607522470185724 70.027594372302431
38.662794601472363 111.852494033436741
26.619229700116630 93.897904564321450
21.390165987720561 86.102397749445501
39.138008274116658 112.560944269917641
33.870443052423347 104.708039267791079
13.012062160734786 73.612290710937330
18.564151640827220 81.889365491314990
47.746230968941774 125.394113336570669
12.343747814496087 72.615965302196827
9.973206275646771 69.081953529259650
50.973542615742922 130.205401039324386
46.616400025442495 123.709757340137301
6.851440232781077 64.428013588937773
16.198452737998419 78.362573137412696
55.625592151900847 137.140693064221523
46.421316117009624 123.418925554313802
6.666433344541765 64.152204660725701
40.505318448668689 114.599335150201156
35.113334977399823 106.560946978274629
1.564400543903744 56.546075981740934
17.331383922004683 80.051550983440805
21.156215807115860 85.753623986578162
51.499495518517527 130.989493500879860
111.523733372106079 140.904010102100187
112.179554042010622 140.384661847261299
114.837203795810339 138.280053339252788
127.166617528429470 128.516317917259187
121.040268656209363 133.367809706599871
134.562147904521339 122.659753812638229
112.378418816281140 140.227179660124136
125.532588649847483 129.810315019502781
117.559200611790345 136.124488013350486
119.178847608192754 134.841880008392195
133.667601603958104 123.368150301784780
130.310777199953577 126.026439337222087
119.178102381439061 134.842470157851892
123.544361673727309 131.384803683335122
111.486651118951514 140.933375756988909
119.405435544543437 134.662443685763947
111.396510532701711 141.004758618657206
111.673688433362074 140.785259805042784
121.894691643102860 132.691187106092372
132.090390116170738 124.617153377295438
138.278164789213207 119.717018134152312
14.412790934903164 6.814903553662297
15.746183450735302 5.155605495564482
12.812592494783551 8.806219788555499
8.147392816182318 14.611679677844430
19.179725315970884 0.882843138092124
6.006070069690614 17.276380906347246
3.078100361561899 20.920000015634947
12.870545703842911 8.734101754210050
1.638595482745642 22.711346240907162
6.234485717589868 16.992136292328357
6.635663104992124 16.492903806795848
119.911805641524012 76.538289768284827
111.762395780916151 139.072638439308150
111.973550423753366 137.452347119501866
113.076712697305382 128.987251433435119
121.226264342733344 66.451814779168032
119.626694218954924 78.726087095206580
112.861883209164191 130.635741611991023
129.609175389437269 2.125698994183623
125.756347181941948 31.690306323810976
115.681820719060823 108.997002305631028
125.921965570993081 30.419436621046682
117.609545492194243 94.204641243071478
127.283802673235940 19.969404331415411
116.394598596031173 103.527514202092405
127.604218478097522 17.510699467671468
124.244705739504781 43.289859499295062
120.364390630245822 73.065387070777291
111.875388585685116 138.205590202491123
126.931597485279383 22.672044449429507
112.394238898008993 134.224201746896796
112.421269688838223 134.016781464019715
128.160967576250698 13.238495366797752
113.014091846864616 129.467771392857827
124.064154895457719 44.675313124478826
127.259761449904687 20.153884222351056
113.063670783045779 129.087328325823279
127.010404386641156 22.067321122006568
128.831980334675166 8.089491142473410
128.641624806818953 9.550180830932543
112.687819908707695 131.971413189167379
122.418692609955755 57.301738110658412
113.974950935666584 122.094636612472399
111.527014807345466 140.878830068341614
119.952253741382407 76.227912008068060
125.367065921363803 34.677449012235527
112.921266279735889 130.180066697634743
119.201084987917085 81.991991805678580
125.715631820723175 32.002734909226625
122.612600974233928 55.813785796391812
128.900673949304775 7.562371937255278
128.200976947812336 12.931484180203958
128.982576778109689 6.933892066781764
111.573048224432739 140.525593477730666
122.693993595943454 55.189220990805580
112.740579799949444 131.566561121203108
116.117935974530340 105.650479807344396
123.685810455644230 47.578532317245447
124.970233005955876 37.722539186950030
124.918329708577559 38.120818197448656
129.096580079094082 6.059089805594032
119.300147219352880 81.231839570523533
127.465773017295405 18.573058198647381
126.081255458173985 29.197128562534559
118.272011679380654 89.121218978040375
126.691945139110985 24.511012378575479
14.512614930562208 50.735256062008318
8.263189925496265 58.181857783363895
14.070241870880897 51.262372714345744
37.899891741517827 22.867774554972598
22.318190835853223 41.434397995003089
47.493765316455722 11.436041968424565
38.530149055565239 22.116781432264844
35.072632410414606 26.236640360169954
35.747306740414082 25.432721435939971
36.235555207070881 24.850941213070115
22.145694887017267 41.639938285267775
17.971068239522836 46.614281037448848
56.699712199422002 0.466549599153154
22.843832196075379 40.808061675313994
5.178698007143622 61.857233167514131
26.166672005684436 36.848679071959985
49.652063840633872 8.864287048201362
8.448990313911754 57.960464376597400
1.773912950223853 65.914258933108869
50.731812425378308 7.577695455651444
51.592025647477421 6.552694714747499
8.535536948196052 57.857338358553093
22.021074170669017 41.788432081116710
48.803271271817238 9.875679328115138
51.919742727851350 6.162198217413454
50.071776996694943 8.364171164281419
4.076714610520133 63.170319003659003
43.182894467473965 16.572728664968171
20.566039764387121 43.522201460806393
36.572215079388492 24.449788789818456
29.384534211273429 33.014384201663951
13.753319180648989 51.640006984491329
41.306609208032945 18.808446196002087
74.069467963754647 128.568026349721777
40.660656547364745 84.907218027492164
72.034327138269504 125.908371913567279
75.354999050932165 130.248042010559971
43.301858668364503 88.358912794719458
15.018851375132286 51.396838783303757
62.873742361138419 113.936723742999888
37.208405563977763 80.395591840397614
54.429456926364921 102.901182155160882
30.105005394940925 71.112406355257605
68.609494750843155 121.432578131516465
54.965849613939810 103.602175016767575
62.599869482279665 113.578808846852368
34.178285229889333 76.435633449449838
16.155876881196320 52.882777689031897
67.633402476484918 120.156957243230167
23.013147952724211 61.844305656491116
64.718566646220566 116.347660142241281
79.081605749869979 135.118214096204383
19.455210837993363 57.194561957060927
24.017408785833897 63.156739049988431
43.214602207040073 88.244880374191837
58.245432985015832 107.888147934411521
37.960587821029556 81.378592550575817
45.787655327014242 91.607513593133419
51.379424198339372 98.915200952324057
33.058991752147122 74.972867911971008
52.952716995173382 100.971282336997774
38.366878525713815 81.909559676560448
53.547513966664290 101.748601716584190
2.721763901030080 35.326204828781471
11.192333537850010 46.396096321893936
23.283005561310613 62.196973136214908
50.385770316523320 97.616629412861073
58.257186157618712 107.903507745025451
70.542276526683722 123.958463102158490
16.632712657998468 53.505937704893043
25.350244867347740 64.898575955068466
68.547397333810025 121.351425186905615
72.589418009820008 126.633800778489316
32.181582447208520 73.826212348395003
52.312028794271875 100.133989313153435
53.091028312287094 101.152036564678397
12.124263887277685 47.614003533524588
25.472187565112204 65.057938606047969
13.178678932530646 48.991981714462803
68.003699909738060 120.640886020401453
99.312968370779416 99.917378431131539
75.524106998164939 126.917052825783330
72.505321079720161 130.343288137701137
80.937698719729852 120.772781710895089
127.958036968581368 67.406048315792020
118.601531698444475 78.025413060014557
81.483378268296718 120.153451096270302
132.091044383384855 62.715203608157665
100.801005938747522 98.228498530877076
102.515808605516156 96.282246756627245
86.145808517633952 114.861726677513673
124.794129592597329 70.996992313840863
101.679755015643906 97.231143568015469
80.725001449523162 121.014187003492395
90.539203154250686 109.875349951958540
135.890063708560490 58.403425789450800
133.851419297696026 60.717228641872389
66.299530346115318 137.386682377728306
82.742281062237268 118.724632583332081
95.540928726659374 104.198535086750226
120.281147135659239 76.119097780661377
87.893103772569631 112.878596748945796
81.284978973892137 120.378628596998382
115.110335746934723 81.987820190908280
132.390510451193791 62.375318222453750
93.219986613244728 106.832737723416557
82.914875762068235 118.528742556285920
71.696742431130929 131.261001679867917
96.897046147816084 102.659380764118524
75.462660987388048 126.986792283163837
99.734640578368271 99.438792586780053
134.825575330243026 59.611589524624293
85.803052087949382 115.250745380561369
114.505375908436150 82.674432231958136
136.751745800012174 57.425441364871304
97.163706080201635 102.356729399862886
9.946219240186464 121.180273240584228
21.100365040877598 132.061420161046300
26.412677165352974 137.243712892972667
12.333177013897108 123.508809974170319
23.597919132780504 134.497846356417796
30.148333955207328 140.887939093808967
3.396094429958677 114.790463417313262
29.896861008163071 140.642620973335710
20.780583938549199 131.749465734504071
7.316262017376040 118.614684494724557
13.775108393352962 124.915449932930002
23.968753462994918 134.859604477776060
4.424917527192659 115.794105962085652
0.175610819058920 111.648801478218914
79.831965035857749 38.646789377539406
18.937794028212672 110.561426947655534
0.139309741454296 132.762011371081314
40.084344958249524 85.587828968947875
63.247033769785418 58.233217789137917
72.923477499456268 46.805556778701700
26.397630623981904 101.751528787621766
56.516403622500988 66.181939639702051
51.114133170828332 72.561898758268782
21.597477390246684 107.420401101225465
110.945889562374518 1.901948801132123
99.531577869649539 15.381992537856918
84.263138231587490 33.413674136651892
5.124261555835658 126.874896116803185
85.451035873852419 32.010793910182393
92.218046874374735 24.019107095455013
28.297939268860809 99.507307293077261
2.203368826965221 130.324404312777034
33.663456541092664 93.170752847491528
98.134814231350248 17.031538777788512
49.679573172162065 74.256081644241860
103.402820612179397 10.810142487709708
23.363195305983847 105.335128211224941
88.195099084655482 28.770117372363742
81.202684292991549 37.028000962228177
109.110368918399516 4.069657133139078
85.946019286214124 31.426229704542038
44.800894983943458 80.017690151613195
31.295959039894367 95.966713806143147
45.458438324944908 79.241146349927703
56.455598765882463 66.253748799000320
52.262089871966616 71.206187879173612
20.011665070808856 109.293209554308447
92.640543199212445 23.520148499375352
43.160030111481724 81.955514423657306
36.564063786309845 89.745201348533470
43.194773719437116 81.914483009112288
97.711333223739146 17.531660261934437
64.622197402085121 56.609180667357897
86.063620824628373 31.287344949682886
75.181176162989971 44.139265761944486
65.352857309695381 55.746287855561349
21.388207337512966 107.667544296503323
108.234101006888565 5.104509701584780
88.423064149717845 28.500895790702849
49.958497476612322 73.926678354368377
60.638687557748128 61.313615623480672
5.354510550013481 126.602977266555527
17.426226030912314 112.346554536875743
74.519133716057851 44.921122905893093
12.066872221796947 118.675830072035978
11.666138583711474 119.149087427677699
45.702678942572412 78.952703709097960
96.831471532159938 18.570757003292545
88.582332166181274 28.312803868422790
96.780250841107673 18.631247480002592
49.119757808381493 74.917210916983066
8.984404132502805 122.316155111278348
17.953574797384380 111.723767580647603
95.055134577467896 20.668570737928068
24.988903694637461 103.415203403478657
93.669024450069955 22.305535422636179
111.173719232999048 137.221165071493516
108.603282917102078 129.136768980998909
87.136151141272776 61.619517092933584
85.064411447907588 55.103594417090385
108.630441945475482 129.222188075588321
98.170823476479669 96.325166610457416
84.614809313749745 53.689530309302789
98.339933691223450 96.857042833370272
76.301260230216343 27.542209213118056
102.157018894034977 108.862331001704376
71.765483142176038 13.276530530037334
77.648590443647748 31.779758707227629
94.600344394295917 85.095490561032960
75.388730450578166 24.672170326201524
110.430585041355670 134.883899947872578
109.814937700881671 132.947599514490889
73.931513894551287 20.089012301359837
107.057531767402537 124.275156781457738
67.653902112633205 0.345010151409061
92.492128018497439 78.464843413303754
82.933001483837941 48.400000060677428
108.826647747625145 129.839283862020068
79.494637298596189 37.585844578608999
78.714297985038726 35.131563934981472
108.983557093863695 130.332786578834202
88.809622504098868 66.882827940012419
102.966111354644013 111.407044475032990
112.093343849838092 140.113518253370245
71.205354107205054 11.514843242752084
94.462280021281700 84.661258026062256
72.880510180534941 16.783452749411133
107.812025930458034 126.648150667508702
93.605286907865974 81.965890032375427
68.283421803059639 2.324941143162511
73.734344037204679 19.468884421109241
75.167120401370639 23.975174487655540
73.822670761428157 19.746684816155916
78.275121556237792 33.750290186988749
88.706481372574714 66.558434079209050
68.155810764961444 1.923585866968856
95.612836620041605 88.279925880769056
109.239060811226352 131.136382933654886
68.627298653940244 3.406483857011284
99.082143226487048 99.191399778182941
75.468005665596337 24.921502408230719
86.186256825722282 58.631961305798804
95.635664310014235 88.351722286082975
74.537566475275895 21.995135819745617
67.728867243096815 0.580786390600556
99.602377642669367 100.827612686596296
74.223334567653524 21.006830764382130
85.836443942032517 129.897715748152109
94.410003803885616 132.375805063118861
12.434340431207305 108.681678146830365
63.357597324989051 123.400462505386344
31.985181936470827 114.332625036274464
111.665828046700639 137.363403489686732
107.034593758870471 136.024798244175713
33.003392290308675 114.626927081036641
65.355212991071539 123.977850441937036
23.415677911918280 111.855708014642104
62.866039054458774 123.258383215393337
94.457244314099427 132.389459391715263
119.508166209210074 139.630141544591993
37.857343596135294 116.029906130597723
113.694511788852978 137.949771297911042
38.022015722945078 116.077502723436112
17.465064235394774 110.135751263083293
102.003469316982915 134.570609328182684
49.236726531502121 119.318986479650363
101.128222217935487 134.317629175357752
86.117849607857337 129.979052833900425
22.392587692736374 111.559995500674347
50.785267551927980 119.766574531560877
49.742414687845525 119.465149851357310
70.793857094938303 125.549828250322705
14.387368090523381 109.246178430536276
110.181141271758790 136.934271776333219
0.183245312511341 105.140639371868133
66.198480600209564 124.221587289353280
75.989184722728112 127.051478217153957
103.863373868016780 135.108193443654017
39.055106564260107 116.376105802729185
20.406197564745014 110.985852177381929
3.230940243085594 106.021540696921917
27.048410388439191 112.905707743955645
63.525338877608974 123.448946280611707
91.319885014093501 129.714440118134775
108.395528142001154 129.143712866561884
42.117986298269578 131.358938320393037
109.610426069718784 129.103106761712212
129.629300639723141 128.434006501339155
101.133897497585764 129.386421763004620
5.692896799161923 132.576391218793390
32.478747974603564 131.681115116576507
112.485542960593421 129.007010377594327
133.498721590181162 128.304677024979696
61.337287780640111 130.716562567396863
23.577642482827766 131.978620951948443
60.862503310783573 130.732431512041671
113.755386031560377 128.964567815379041
34.854931441862071 131.601694818943059
106.443070414386540 129.208970779505307
120.808551237206274 128.728826557345315
120.510621626583543 128.738784398848537
33.076493181463135 131.661136397385889
111.282500028239525 129.047220247358098
94.746862680266773 129.599898631763466
46.317232151253521 131.218584951187580
99.722933672952621 129.433581070544022
86.092701461447788 129.889150732553276
27.626346758873847 131.843299204674281
50.989000170830018 131.062438251363346
40.954385914820449 131.397829883293525
71.556672755954850 130.374995256810848
21.659608526269295 132.042728303001070
36.253485670913690 131.554950283153488
107.177492994579623 129.184423828181309
23.741644084060010 131.973139449294422
60.870272489080222 130.732171839141330
96.307866397103098 129.547724470337641
98.732431574585036 129.466687088047649
26.606502584115727 131.877385936197754
130.759377665966412 128.396235405373858
26.397148564079345 131.884383274076413
140.997465424555486 128.054042982865838
132.982217965803216 128.321940368548098
31.132570832885978 131.726109028341227
51.405355111816881 131.048522224343571
79.417147473962459 119.463206882928844
35.302363430735994 81.469347165941770
59.393557661963889 102.217889267815707
26.845915525919189 74.186231032248443
77.734026484612428 118.013618856080058
58.879200618116329 101.774899240952166
101.000590656553541 138.051948282759838
81.666391773793009 121.400368636078483
34.056441862283378 80.396297159763051
11.738203906394896 61.174713728787097
71.904773864905749 112.993174778398540
23.086424408288167 70.948369140176837
66.797023368671830 108.594124436610016
94.431220463736665 132.394077912358114
10.509260024837989 60.116285756201535
17.761366153744248 66.362162481890124
43.208172830109120 88.278225862360102
74.142491004733202 114.920408764483440
35.884255737734748 81.970501941194470
46.063732838334197 90.737577046299549
54.398873697726962 97.916217481732460
6.204982202961080 56.409226290896498
77.351855997637344 117.684474507195176
35.810468560745214 81.906952731734322
54.472259594640228 97.979421088709117
102.598730237390157 139.428346067751221
84.369331367697811 123.728275481404580
8.721016888424019 58.576161275523951
0.072496748543056 51.127622920849007
16.811866927459828 65.544406231072045
50.327937658892537 94.410123637438772
61.260371164412376 103.825682479730929
68.320780872472952 109.906460654450228
10.624176625449206 60.215257683583005
21.920566525350345 69.944273986704488
73.947749281188592 114.752687446429420
90.264200113336159 128.805231450459672
21.902932813167759 69.929086951303859
54.236400538085547 97.776287465773564
56.844692980597294 100.022679447757781
3.985786509979970 54.497943901730807
22.532836730359492 70.471591727968146
16.761203482762738 65.500772337076000
75.399836185038112 116.003297356877439
96.550401800381579 62.953993790291499
133.200559498691121 68.149179596775738
41.216864089525956 55.110425636933833
73.874980475219260 59.739736760506155
46.306510745263836 55.831886654470708
131.430457919679469 67.898266444504614
93.026302655371154 62.454450240997424
34.862032215771706 54.209623718838827
16.812109519211816 51.651034395070901
25.095810051751151 52.825254811421239
135.545288268246395 68.481546560212038
138.876573315034932 68.953758574547436
101.335934165280193 63.632346391752179
22.938093966782127 52.519397028452651
79.672895341640739 60.561595298447067
30.491588645882818 53.590110248003903
40.045505982753454 54.944384795835468
49.380177276037031 56.267581061735832
100.585156515863716 63.525923128305919
45.620278758716530 55.734612784442298
56.674763130689698 57.301593772082782
141.020141929238179 69.257610943516852
64.190923444468169 58.367014818912359
79.916305409492509 60.596098847928857
66.164191716883636 58.646726993840090
6.559088522099472 50.197661408350029
3.332836303486975 49.740337871784547
37.893233228394848 54.639298608835453
49.640663303977810 56.304505140652090
91.851567510070055 62.287930702296286
60.080749363429753 57.784394732424303
18.126959068202389 51.837415249712983
32.813183525410224 53.919197966147159
80.633781933164713 60.697801653219628
114.282329898556128 65.467507154559627
29.609004407787996 53.465003307277463
84.099166750314907 61.189022404962678
8.709400468626741 50.502469649451470
31.612399813924505 53.748986024743814
13.658710798508965 51.204037893423198
13.402105125955115 6.124124004177482
137.911919908039778 91.223601012891010
83.727132879339649 54.189596536688207
138.139026110171329 91.378822663976550
63.039500482578440 40.050095160076964
17.889571170397208 9.191199592915165
35.822534552559652 21.447950658759812
115.005519668324226 75.567624944147028
92.453920271717649 60.154146755940957
42.412197974321373 25.951827817655563
35.868916494672909 21.479651605575889
40.089220429918228 24.364128289890001
33.682562944390519 19.985331306322287
134.839123831495840 89.123418472856102
5.948332241111951 1.029648718417501
100.237737854018846 65.474199689473807
22.615352717587410 12.421158121302449
81.744297525119009 52.834376051187633
65.920433132900087 42.019143642469970
65.642507638561241 41.829188222031689
53.733453645770318 33.689634980957706
98.328455695174313 64.169251051777209
62.308208507646633 39.550274606040446
20.222809659352222 10.785912230583026
117.269991511916899 77.115337226331079
124.412845061340192 81.997306591313375
67.874160471892608 43.354469496555268
76.688831060172475 49.379085775838661
60.471155292404752 38.294692721769941
7.045969833797630 1.779857730021421
48.868689100697715 30.364684901473865
64.356477821001519 40.950217635789279
49.176607511406900 30.575139762069128
93.098550166865380 60.594735853573660
56.579055115502001 35.634535447424675
41.727753947288292 25.484026714230950
48.837994152042057 30.343705639060069
76.087687241189499 48.968218369987902
109.240915450196653 71.627655994844034
25.588233544800030 14.453050980895943
26.064392212473120 14.778494028603188
19.868473772258518 10.543732136348131
87.633145264640504 56.859262472344938
122.072490750792227 80.397730459975492
39.899772660835531 24.234645276059954
39.824845918097161 24.183434641523544
45.543061586723681 28.091698128019114
126.910687841849267 83.704522320798958
30.948503566075217 18.116667188456464
9.386575418233116 96.068822649083444
37.014713050114061 105.298266996781138
5.146299293538222 94.652317742629563
76.482084769474696 118.482721037338820
45.361723541701352 108.086665904742873
109.731588369800320 129.590036599342767
117.983198409898066 132.346566071532180
66.097859301696786 115.013770928367009
33.328258277862929 104.066771424617230
115.280867085364704 131.443826375460873
133.186697611206228 137.425440791152084
69.935596845907028 116.295803961403806
23.326093113294036 100.725452224138635
65.160111754110090 114.700507366488182
109.904881641635640 129.647926878794294
128.348602011065140 135.809228555448698
39.750320219794943 106.212122808060926
99.818172054460632 126.278364803108261
127.972284787564575 135.683516177811981
117.869081330460943 132.308444166689355
41.018394789662516 106.635735279783177
34.562486220126544 104.479077105777250
114.252411678982838 131.100260983404326
80.454461592375893 119.809731612700361
51.490219852112233 110.133948873492031
98.708413447497037 125.907639297146901
83.563755042834245 120.848420909967771
19.245148702184579 99.362173604702477
50.606206880196481 109.838635861965528
55.602756573731355 111.507781207244690
69.297161870832539 116.082528634974480
5.129702862908024 94.646773545807008
106.978209703071315 128.670244049033869
72.094617512489748 117.017045521484945
117.339631623706296 132.131576414381726
94.093282214725875 124.365910446736407
128.169549584775183 135.749414375217611
45.722603714015754 108.207221387379519
38.102422174073695 105.661626661476163
135.231515540035304 138.108531831408271
128.369772541772790 135.816300774270729
8.750206407622656 95.856237477897267
24.489551569558841 101.114116679775449
73.196200478650269 117.385039876226344
137.719804907145800 4.918314547822728
136.578254130721263 4.525260907960186
137.696993296381123 4.910460156386675
135.493765020180433 4.151854484792172
134.834150395163277 3.924738937569987
131.715182805882478 2.850830015691043
7.825891193852779 8.428085584357675
26.278045851938085 0.804085515238459
22.534299703468076 2.350914133553425
0.156061315439795 11.597080458218164
26.156833114058330 0.854167792300267
9.312269503543371 7.813948723606140
4.659896309640881 9.736200851291349
125.540712829482530 30.634212650619016
137.948955155669211 91.404985334361314
122.219709579087706 14.369222952135592
138.716382657973014 95.163548478742513
122.786548887304590 17.145382688729352
128.330847204833162 44.299211884530436
132.999716192358505 67.165526747859957
123.938702191218283 22.788184037087493
122.144031847389215 13.998582686627183
135.218547262195870 78.032503312634333
130.592423596597882 55.375538506617737
124.385204907873373 24.974981682008941
123.992748034825951 23.052879679713026
120.594687447178586 6.410492941206761
121.937152425749531 12.985367279084883
130.514486641884019 54.993833440414789
140.152264750610783 102.195943717203590
133.907370791142341 71.610867985404738
126.441023979567703 35.043588516127222
136.030504096764872 82.009153907091829
125.832466342349903 32.063108536439088
131.963081083485548 62.088488848273379
119.361302308593210 0.369849478732309
121.600884122511715 11.338455163765836
123.288190654296812 19.602230080097399
128.984866882923001 47.502347360375616
130.504260711103200 54.943750785786889
127.100493293974267 38.273414203293697
127.423648455742324 39.856103222506277
140.091710814620825 101.899373954749265
122.238536168802568 14.461428308373453
134.912688896739212 76.534527313136010
123.135222316997286 18.853050316399489
124.267681926023599 24.399399562691734
135.302309052976511 78.442736173445610
124.257270742469970 24.348409611619459
59.108980430388925 68.058058222873669
98.815378965338354 96.791599283485212
44.529660135589197 57.507730976303883
110.945251139902297 105.569383042468630
87.338446964529965 88.486315775971690
102.175407879546128 99.223084694740834
3.034671582006544 27.479876489211161
138.447598141782493 125.471460440552093
34.973313913940672 50.592279646527238
4.876084809523589 28.812415438464967
22.272727755449925 41.401498630273245
133.712861233828988 122.045167390173134
86.764510588843407 88.070986634436650
22.851982492739371 41.820676404953808
74.648839625223374 79.303479583813171
137.460957923156684 124.757478103197016
36.434027728909754 51.649325410656992
40.596962457713651 54.661833731134550
48.576426669589267 60.436174165757407
66.337579525688753 73.289035006947330
55.987050499029941 65.798873175101122
128.340682409884749 118.157589404804327
54.353313379767734 64.616619071716585
2.486077310744350 27.082886165219588
85.946183978113623 87.478804463855283
78.306420811326433 81.950288739796150
61.405545250403542 69.719967688073922
88.099662789016804 89.037169717802442
71.255586055186811 76.847951145546659
0.160465678571205 25.399956970186548
22.516258373767936 41.577729597551667
39.451748587315770 53.833099547667985
49.730241579947844 61.271132493039417
77.696133132717307 81.508653972627172
62.040270728904659 70.179286872680279
25.428017319661631 43.684824381199633
35.041183494844418 50.641393478595077
92.988614373781147 92.575060241429782
92.429097014705022 92.170165423356892
2.437241673089064 27.047546248945025
105.487775247166795 101.620079820893736
11.637776610471294 33.705514691239564
133.141804245336459 121.631921917598831
71.294978892986421 76.876457778335634
89.643699407598774 90.154512040855550
135.880072102052083 123.613469849392160
1.941548020278199 26.688837465170820
20.761684182418495 40.308031729419582
33.790912000810096 49.736634330541726
9.530483898003469 32.180572014126057
102.168866392469042 99.218350946668423
133.084683475958883 26.384370259346301
109.528369538129908 39.654652746709054
90.079339284748357 50.611126083276609
140.617213592274908 22.140972809647785
13.823272910926832 93.569440564330776
34.000876024284267 82.202530871293220
49.062166873083832 73.717859427560441
137.062098134510848 24.143721903764629
118.066482636704990 34.844767251627822
118.719852854110840 34.476695770805797
23.225862712456340 88.272558246137621
80.963694636101408 55.746359883489355
45.644330689309896 75.643273215724207
19.125011040010346 90.582743968562582
32.905262317266015 82.819737087322224
58.606006006291864 68.341405299555632
51.988096294517511 72.069557827276654
121.003964985085915 33.189957391836629
39.244329415476415 79.248668569488089
29.365169649806720 84.814023199003927
34.527883770522003 81.905644792933899
124.357351686349972 31.300850762820403
62.246998890894709 66.290277765736960
103.550669668284286 43.022147597851038
78.861616244283297 56.930550845777844
67.477992876810902 63.343434381580515
17.252026203808825 91.637876700132537
49.945753551419486 73.220097135270962
107.805408522668401 40.625270622249005
61.492636365529684 66.715242547404188
0.921790590646341 100.837399182461553
4.287184549507696 98.941528349986555
79.117762788452026 56.786252505712753
42.156435764131984 77.608154099274515
114.011907275956233 37.128883541869278
116.737312619819832 35.593545759349844
119.236733261003053 34.185514857283188
48.378984384247957 74.102725440180208
94.991587591590161 47.843845818125423
8.303507241813136 96.678961429373899
126.434214075173017 30.130865057085625
21.868748762541987 89.037078770462244
135.380103159365831 25.091261850863674
57.318890652643411 102.503460670690842
101.479148085388744 96.424939823855894
41.057855660302707 104.741741105142310
33.274535610406012 105.813090683503319
78.705805857534983 99.559618911606620
134.745988189622892 91.845863685319458
80.022533505762240 99.378375483133809
23.378006549477860 107.175316850318026
68.855399923617099 100.915496374737245
40.005907461417067 104.886538473374486
48.741752238170612 103.684076855683941
89.265392973027716 98.106124884465899
41.645113730631763 104.660906874762119
28.575347517262344 106.459919176993751
70.299779207916743 100.716682099170072
55.545800015406620 102.747521032390168
53.224026978066533 103.067105804525710
90.654076770037037 97.914976917934254
77.649355580246890 99.705035976801952
21.333801360465870 107.456695279226466
50.490860681170822 103.443317567757589
62.788624420625808 101.750568983273624
66.941047707807698 101.179000949403829
13.667672865632804 108.511913807816924
94.835177775564830 97.339461486133871
4.277919755625089 109.804383855409824
87.356074369806095 98.368936598156836
94.367464737255489 97.403840718026473
72.330158970926178 100.437206696762345
49.499562706669700 103.579766622942728
41.245886349894050 104.715859270819536
0.926575443014897 110.265685882467679
25.734486101876406 106.850954835304663
108.070902992814666 95.517605447849675
124.873196815018815 17.303610123254046
129.632936232069198 22.567218741427197
121.911151911902252 14.028001163736263
136.843251455158480 30.540822761018038
127.335602054593224 20.026687229960562
128.686025714309665 21.520067642343186
113.763795193684658 5.018159809035218
121.275080400418403 13.324594696225116
112.283707480844598 3.381389020061008
120.155277094042063 12.086248262177300
124.932638228265844 17.369344044300803
140.004773710929214 34.037025879283185
122.269160160432307 14.423908405126248
126.100921689972083 18.661302775377035
119.223886107437949 11.056259602206406
131.692664920603931 24.844991687826958
89.963646713616626 14.656470431122614
73.020447458532885 30.636521939515610
82.811314998923635 21.402222959035136
79.514012146680031 24.512088376088194
8.576518328656004 91.417091854000219
34.468655222119665 66.996811186182086
85.792289569181605 18.590703926486484
37.775063146489245 63.878358281053721
99.983706173346249 5.206008102669716
23.140612983287241 77.680903118316948
92.660260938986440 12.113147085223504
58.319817491978760 44.501484543958497
102.596323724210379 2.741906582880676
55.813566108537628 46.865266353840340
50.166041687066063 52.191753388037533
12.546592749993930 87.672699027710465
11.101819311847624 89.035343331891013
46.009258307499515 56.112241574161800
61.769443539136198 41.247954848158578
83.771619383972023 20.496507733369924
28.992431116534810 72.161735588076979
21.378267662810639 79.343066714034649
18.678375169170380 81.889481972802841
90.736567675175607 13.927486690113760
70.384475266126529 33.122650490279518
78.039547444968420 25.902736123655068
71.664104225353455 31.915762914195419
61.395833984661039 41.600326312051358
15.508142920034654 84.879500202067149
93.398051258707341 11.417296960696619
59.326194721138002 43.552315516508550
49.576513879943846 52.747769083869969
58.024824943998084 44.779708038845911
5.089559147334783 94.705832456425597
2.515290850664558 97.133764711596939
70.063624214443792 33.425262544545106
28.648093970809793 72.486498653310235
91.695564803405617 13.023004409359226
78.302701656452200 25.654541093256686
90.420108927194988 14.225956124184460
38.477439637206032 63.215908862206753
82.745324095671990 21.464462564269688
13.872398311810390 86.422259789584643
20.039156832684746 80.606054873395294
82.634901852679263 21.568607779357475
104.367807153704760 108.033949310789751
75.474450963076379 118.860281119230876
17.879506124992670 140.441089495801748
32.376367325364534 135.009119997324120
93.218958767266329 112.211419422508243
134.579459728334655 96.713652246775538
66.373203112596713 122.270515930654909
23.628416928657032 138.286974359887211
62.768812498499003 123.621080001439793
34.339792433591676 134.273425204291215
79.575318366063058 117.323687346107576
100.849544791595065 109.352241151656060
31.965092877634095 135.163224408251239
89.139299025349786 113.740066691455610
77.797593124195558 117.989800455492258
46.704430494282342 129.640399070077819
94.616882626340356 111.687617776156713
82.292942725244814 116.305394322303471
28.789981697641107 136.352937605171036
50.934763217352909 128.055294680753775
40.550464150222517 131.946288394225661
70.057199546910596 120.890123583159735
31.516642360244358 135.331258681213370
37.688249578106706 133.018759326997809
99.663303394843595 109.796725443526114
27.884803729141922 136.692107515651742
68.424144616585124 121.502028770652245
59.138631008617416 124.981307905564918
113.439276519077765 104.634872488710784
85.626287191708883 115.056391160895842
32.377649003193333 135.008639753030081
20.088774439143794 139.613277328012344
31.884964652023744 135.193248430104404
63.966574508326993 123.172278939341339
80.962947381759363 13.973960676940957
36.204227354040363 10.579972956955583
106.818629055963754 15.934558880816184
38.596774568509808 10.761396283189352
137.263957277857742 18.243183212612095
106.515219602594641 15.911551789500260
128.782476000302125 17.600044997634484
22.592225696430209 9.547794949145297
91.938343558789327 14.806208780187543
138.445180391242076 18.332753618979964
114.974213543203390 16.552984822886319
57.872448867579088 12.223042233407851
70.672576476538907 13.193657029634165
21.648215486247622 9.476212047334970
59.970617201313090 12.382143243328272
92.522832569008230 14.850529719703262
75.189892592135692 13.536198447577581
57.626449617588470 12.204388473133273
66.179149063062439 12.852927056736375
53.076451660140862 11.859368839328457
86.417445729325337 14.387567241178157
111.961911210723827 16.324566380201002
48.833245966021352 11.537612810329085
124.975344643368175 17.311355842408346
52.817307777967251 11.839718340983964
53.875091251077819 11.919928501505030
60.994131593227117 12.459754829969556
61.966491908844084 12.533487478458195
33.135413180727674 10.347269304735637
40.546224229799947 10.909220175540415
93.452696785821871 14.921039951701971
13.289180852941238 8.842358780780323
91.174191603508476 14.748264264553052
120.207496974917845 16.949816986349465
135.102655757700347 18.079294906287490
54.286394788409957 11.951117042062641
54.305814043797234 11.952589575555013
121.488405636937756 17.046946400832869
4.318307591029231 8.162110693488753
85.900770970795591 33.818199659197994
52.474729700125373 25.561350313230562
35.869534563907564 21.459560529333952
45.077198941821692 23.734023633745227
33.242825499807495 20.810714893012911
136.305185236056275 46.269020610142285
123.036848757506277 42.991496523820985
114.848894499878099 40.968920646245252
22.661841236125763 18.197016420919791
86.783434085348318 34.036233745289408
88.821573763645304 34.539691876435278
82.781447108348033 33.047669072433287
55.172201489131332 26.227675649110605
1.593739990653039 12.992806428452175
65.710094823457425 28.830729866055879
14.382736173227308 16.151924611505599
71.110201321391045 30.164655874360715
92.126944685750672 35.356179521961913
71.164087655249077 30.177966793738488
57.238444493991537 26.738075820795302
57.335468916691070 26.762042644584657
80.650831061027489 32.521367570727719
49.071014268691528 24.720569758144197
108.675408418876287 39.443955601850789
55.088652166348581 26.207037423794343
43.617812321146545 23.373528193472776
52.144174016563312 25.479696956270814
68.555291703725388 29.533546026957424
131.055480282197266 44.972246560119586
19.941397445391615 17.525016576475927
17.781588334820306 16.991503849149698
118.372699459756276 41.839365532095883
136.891345845547107 46.413813103094569
102.993257606434312 38.040359440418200
45.609405523772864 23.865488485730523
41.423242629531138 22.831428960836629
47.574175241341088 24.350822881931201
132.146200800016885 45.241674666226025
5.580301455317463 13.977560714956807
19.145353843149064 17.328379109199631
98.237466513622948 83.397195382492711
47.162277804907312 107.245926297003621
0.328277245804792 129.114303198242396
33.027417156496838 113.845970205613327
73.445081707963411 94.973597328478803
135.632363438401597 65.936254818552428
136.724461302171676 65.426317435180195
86.199890361957515 89.017946313854679
23.467625051702637 118.309760066599154
70.019434512802945 96.573147721358495
38.797951495134114 111.151512795774678
51.847824296159359 105.058086363712619
81.948721817796041 91.002960510476527
39.722263962681389 110.719920081645355
98.126917796927245 83.448814312624435
66.609237272041867 98.165484008633740
56.052652137629238 103.094710206554211
101.286020390904042 81.973722597843746
52.850407235489335 104.589946522352051
136.849833273945052 65.367777026527051
87.869780272928637 88.238218305981249
75.993038922748724 93.783870035572448
24.062567600302707 118.031961293655300
50.531073902600141 105.672921601946626
64.810301716177278 99.005467787235816
66.474577972686092 98.228360984258600
5.559877464694220 126.671492333966555
23.332809528037416 118.372709988631300
90.780926592724242 86.878905751513344
15.153795416837120 122.191767962091475
100.456973033070057 82.360832814217645
19.586240798333510 120.122109486634173
79.948508132628191 91.936927846772448
139.157086555818211 64.290442530812783
69.174588252088412 96.967634979170114
11.714764061013136 123.797567871698391
46.103828971833586 107.740151811288314
73.116546971110239 95.127001294932356
139.318306082229242 64.215163687978375
27.783780863947808 116.294401119256236
83.546205727922867 24.355618719160329
111.001158279175726 134.692213344228321
110.652547354761381 133.291207745068391
82.223893594332040 19.041480310818365
108.783476965679810 125.779744687143676
77.544362475285013 0.235273046252461
95.679837605686416 73.118537515955211
86.353814214984155 35.638900266432401
109.752712975175129 129.674932649172234
86.286330600942605 35.367695566572301
85.377998109833499 31.717268064678443
110.031787649972799 130.796484369423354
93.775927750655342 65.467060811157594
105.920918137325515 114.275627444729267
112.285517060103487 139.853823946170735
98.240925150617585 83.411095032376281
82.476039951678104 20.054811889692655
109.246266103498371 127.639612315800093
97.882401439105024 81.970251696486727
79.507542689331572 8.124946832752057
78.001983005663050 2.074368956477484
85.112144753578548 30.648850483403930
81.578229237042180 16.446669545031938
85.016190157375405 30.263225945757615
92.698661436273227 61.137718175750400
98.557206600699814 84.682174196691179
110.144029018698959 131.247562562990908
77.728389038921819 0.974843231789441
102.488930061627130 100.483074849364542
84.252244646540106 27.193064160290341
79.069360142486232 6.363968737714478
90.699306184951411 53.102663317623175
99.203213444366014 87.278361354602126
82.825511954743178 21.459278011534206
102.173506086692512 99.215441725889903
82.856397270113845 21.583400627137298
35.723352297690539 26.211389112811244
20.918158153189435 26.785906085239525
30.252415861900307 26.423689323585933
137.125978030537539 22.276450538976199
111.016625161056197 23.289626470087349
125.730530827930124 22.718651955749916
22.730405154739017 26.715581667304811
89.439781435680956 24.126917951081882
124.919780974852728 22.750113181211777
101.073196066306608 23.675482185541959
55.321979607821184 25.450862508697192
15.998094686243334 26.976829617858971
66.925605892861427 25.000582682752004
2.010772131161150 27.519609005166664
93.911348895180922 23.953398348855320
109.005151832566085 23.367681884661803
72.429576462537256 24.787000579257668
76.161110168028316 24.642198057516403
69.644044995108544 24.895093393823380
56.861661666483627 25.391114999396645
0.720326792850196 27.569684859735982
60.928229303661787 25.233311453946069
97.481981322836077 23.814839616563884
49.088548572918114 25.692751395196062
120.853673654814614 22.907898864011788
54.971259266388451 25.464472245034475
41.269089115160277 25.996186266083278
52.078213531731308 25.576737161005813
66.800312277017071 25.005444713478308
1.535610029017789 27.538047715910452
101.540453740436291 23.657350206881986
74.619289656915285 24.702028549668473
103.904257696823578 23.565622568650227
5.875311968166101 27.369645167792122
115.164271087432297 23.128676673882808
37.509246167369440 26.142087330675050
46.797298201158853 25.781663584648655
123.662680567389529 22.798895082555667
8.464673715697868 27.269164737937963
109.364121243522845 23.353752042393992
112.687076038940248 134.125821813795710
116.780078325850980 132.750759586756089
133.539234445514211 127.120446940485209
115.455534334301873 133.195746000923521
122.850641627855367 130.711326987332939
117.793780987338209 132.410201692684467
116.685818470295487 132.782426602265730
105.083376588737863 136.680318285290980
102.096740406461635 137.683691924560918
109.506757502614022 135.194263896821525
118.279453241329563 132.247037950186581
105.244107815039911 136.626319918688409
130.895950741237698 128.008469795669924
133.769241031604309 127.043175210265503
33.404083747909738 101.601974255656216
123.397553324235247 138.519524932658214
69.795564359731742 116.530661148416073
23.299785637650938 97.456940851597452
65.177361133905791 114.636159775941209
104.227521213319903 130.655502851208780
122.720455067340552 138.241762453559460
40.108885580898118 104.352450069222584
6.186397228508143 90.436604966959550
115.630656629223580 135.333351494840628
41.554769334291869 104.945587404523295
37.803588255748089 103.406759996071187
127.302157850823747 140.121290440340147
84.434110041620215 122.535755235719662
51.738226968554841 109.123094006390176
99.518718305379309 128.723835244655646
83.984112005083830 122.351154893088193
18.215339948049539 95.371175270005708
50.584767087869409 108.649916188048849
56.054869166517420 110.893887574501392
69.338356358449801 116.343103099629644
7.597876478923329 91.015628722817127
108.413128550294232 132.372542673145261
71.814772661355377 117.358990416679148
103.758400327842722 130.463057842201152
97.186756547551141 127.767206760647312
126.714638688525241 139.880275525036012
46.671533946308415 107.044611008743857
41.101015380676600 104.759446291658733
126.039126807456427 139.603163816601153
10.689760118691069 92.283995988752025
23.734628985861576 97.635324365642418
72.674971539179964 117.711865306533895
35.763369265445789 24.910589938435322
36.051686148591159 15.538506430061561
34.648438791812225 61.152732233155042
36.508458525714609 0.690576555067400
34.925640501281883 52.141960676972040
34.756054559574125 57.654553592767314
33.546812484894033 96.962406751081218
33.991414072206368 82.510102887398901
35.128463497113941 45.548957750403289
32.415264976852086 133.744705530700259
33.302752738456221 104.895859345650678
36.396037010258411 4.344971745175693
34.199040433600771 75.760960845144396
33.826525202596500 87.870011883105590
34.010025486883833 81.905116697678565
35.419534640943787 36.087343719719605
34.799583234488679 56.239602196728718
32.357823904998291 135.611895951015555
35.532927800442536 32.401364083331984
34.968514086090202 50.748303764676820
32.597380266300881 127.824831251242017
36.263741004391981 8.645410905303924
32.784460263327418 121.743573241821451
36.158030297416985 12.081663276967328
34.234613555292654 74.604614177156193
36.076403959531078 14.735024560578760
34.712321892534831 59.076135995659428
32.376402898404045 135.007963653327494
32.710447205282421 124.149455801109724
33.234135705920991 107.126337672140750
35.775961306804838 24.501270644086659
35.677828509385130 27.691194044667046
35.072235636016586 47.376711310835454
32.310393276729350 137.153684985850020
35.962072503442023 18.451504644612939
30.719055165131419 25.547811168254118
137.475422480633512 12.061850080396443
106.549962840203534 15.968498047373402
131.645484824397670 12.798314933535137
22.729129860689099 26.557135712167774
91.103712669210893 17.919740244887496
119.244870316993826 14.364818261792248
55.917028400128437 22.364685935678839
16.390569932395920 27.357852097480784
68.256814165609740 20.805866777155302
80.239156226566038 19.292201570677353
97.016811946215640 17.172770028837945
73.571026848633238 20.134550702451744
70.097714978994958 20.573315620159224
68.460063086527896 20.780191427688326
56.011737635018100 22.352721824417841
1.162054343918636 29.281589049348916
72.632488474736377 20.253111237135620
114.621328395096725 14.948885592057509
49.044182525897909 23.232895807871234
127.955784221176600 13.264415082988789
54.509323811454145 22.542513729780865
43.067627286972119 23.987882076309777
135.490690354661467 12.312570678087615
54.106015387349821 22.593461526625635
65.316613428774886 21.177286615845222
95.692177897632078 17.340103965764214
62.409216215171263 21.544562560836184
95.035861487884389 17.423012908675517
6.949312114102673 28.550515718018254
[truncated: 35,154 more chars]
