# Supplementary material for: Universal hidden order in amorphous cellular geometries
Source: Nat Commun. 2019 Feb 18;10:811. doi: 10.1038/s41467-019-08360-5 (PMC6379405; doi:10.1038/s41467-019-08360-5)
Supplement: Supplementary file 1 — Source Data [file 41467_2019_8360_MOESM1_ESM.zip › Configurations/2D-Initial-configuration-Hyperfluctuating-PP4.dat]

51.767082027534386 64.249611973546934
90.980966557981560 36.540219042828340
48.324688234766661 66.682083108917510
7.046251817412846 95.850333792321521
88.244416239813560 38.473925661001395
26.261560454258419 82.272374258881925
120.104373650925695 15.960979309690275
67.319020982729882 53.260269996741066
110.397938451621499 22.819759818549269
105.411786170525431 26.343084641470455
83.429030641862724 41.876582991288124
105.325456537264927 26.404087058298671
75.605600021258809 47.404791066777591
28.396152367203449 80.764024683960230
111.726172233802629 21.881200626696302
14.811014242938434 90.363581953301036
105.613708071884773 26.200402186695047
103.489048337361183 27.701733465984123
38.490395204518713 73.631210772089645
15.754801359015861 89.696681227818615
137.259048217969564 3.839109113236084
114.573650800047744 19.869109669662393
49.942536888057873 65.538875681923841
97.239179166614889 32.118028426085040
127.469126727472073 10.756882870907406
9.208385190524750 94.322522816143930
19.337848194286337 87.164821560343199
59.128680536951052 59.047744621251439
124.626666113242024 12.765428032727273
38.752560219665440 73.445959208660668
114.901171535590862 19.637676317348717
27.945009183782748 81.082812375797118
37.167686447396001 74.565865859768039
69.255656059682494 51.891801074234138
75.093335131920071 47.766768699783498
78.731484026226170 45.195972705968764
48.782286637779436 66.358734016998170
102.097246814039693 28.685211021270522
110.567790453322971 22.699738659932329
106.199833904838300 25.786232787090075
45.470277554131059 68.699072450383042
71.475391979858870 50.323286871902553
64.439138270216361 55.295258435936923
44.414651139866180 69.445001282763826
134.386238117511652 5.869099889261325
55.562435373695457 61.567731857894550
128.409138766184185 10.092649698086815
64.619007315031197 55.168159014430287
82.013084063943097 42.877121972985222
56.572079315290509 60.854295251631932
70.414574590026348 51.072883761743583
63.345489897799396 56.068054419864836
30.135881802044562 79.534693617161182
6.287781595951248 96.386285525856366
129.025782651265956 9.656915571905337
72.898989741454471 49.317341395607897
76.501059862552566 46.772039456137676
132.899996890764612 6.919310615255318
110.356572104386785 22.848990188948953
86.117461820807819 39.976878414794449
117.259888059934013 17.970955364609235
81.210549590277608 43.444210475884695
89.353440154804233 37.690264980657929
2.368068262331852 99.156041142714614
134.851700291179213 5.540194084111423
56.199260978281735 61.117736885013912
122.885612107286548 13.995695070596575
121.153468969514080 15.219665493101370
8.695795841010577 94.684729719843091
53.644814430957609 62.922764975137547
73.031526320264362 49.223688135189775
26.572783071440050 82.052457515318380
32.021468790145697 78.202296396534479
21.355290576952616 85.739252419061614
12.526128349229927 91.978132559259663
114.654252035646394 19.812155064561487
20.308076437584862 86.479236953055292
33.721145552067497 77.001267428982572
42.197500775746271 71.011688474342179
16.640847677371621 89.070581419444025
127.634242378091244 10.640208522094417
63.228425468213736 56.150774719484247
20.758809944890178 86.160738747368313
67.111936549985060 53.406600409692281
83.568044591289549 41.778352678386369
54.681252550515886 62.190395013653195
134.874198156114545 5.524296598130131
35.454417000088455 75.776499717650168
10.251147694012069 93.585683905933053
18.829924496790984 87.523731611750989
67.483376390989150 53.144132851893595
93.400134305109873 34.830781927042160
140.558884549527079 1.507372214097892
111.095666531424172 22.326729817733177
102.854608851831046 28.150042354680608
22.629548547231600 84.838833722562782
101.707934583392998 28.960307602517101
4.953424582447163 97.329171527582020
96.288866829385157 32.789540016291376
27.997719613888833 81.045566027039641
27.012150915386432 81.741990537236163
133.095942716047006 6.780850987220574
71.317062292857528 50.435166109633045
54.017965476689021 62.659088242457514
42.283539939142017 70.950891309906410
96.158665477905416 32.881543153737795
96.870348587573048 32.378652222016299
48.358285601960482 66.658342470616603
111.238408996305282 22.225864853839607
135.141956335632017 5.335092781790441
125.746472732858365 11.974148056236359
140.756714627294741 1.367581131831543
7.744734632581211 95.356770478903115
45.454518338834497 68.710208258379652
33.172157413166886 77.389194517493507
98.686156198553448 31.095562643370261
40.349404606426987 72.317593858177929
3.124807850936825 98.621312312404413
68.752336665697925 52.247457623555107
111.699537810179038 21.900021095989427
46.594166683702163 67.904907682603692
91.124164772102532 36.439032036502184
8.838686362760020 94.583760135711316
122.045496584430396 14.589339169077622
93.617258082860431 34.677357492193813
52.043070335083357 64.054592567799958
100.058210866537451 30.126038650202069
63.826723572262971 55.728004125514346
117.399010349078040 122.798796950050516
126.512845650473253 109.191413154525009
112.859804151216437 129.576044817572921
135.686170900124750 95.495208074531604
128.754403776228145 105.844661681799096
119.051404677175910 120.331694675277689
120.164541444236235 118.669729245204422
118.365461542698512 121.355839964726897
117.612654896388378 122.479815615087404
123.192672954569531 114.148586797290989
139.294537274376751 90.107747745750004
121.542946923858935 116.611705178847799
113.073021024453396 129.257702020071065
111.695703611590716 131.314101551694563
126.487427634267320 109.229363445527326
121.917927409757894 116.051841716461283
138.240301078821460 91.681771858502970
124.965694532395503 111.501382377925125
124.379923190935443 112.375966479576221
114.943435079254840 126.465086062184298
136.772113672764419 93.873844554277611
134.362494363118913 97.471519261262500
110.026466282819300 133.806351216874845
135.367440134347760 95.971088065110862
109.971802938896829 133.887966154571387
133.236684669088362 99.152405966012537
106.729616653162637 138.728702427238147
105.635073147649820 140.362907245283594
125.411208674940468 110.836208856189899
110.959381661278201 132.413464777343222
122.172703180770995 115.671449534319777
127.014670641743351 108.442164893109435
131.100749142184412 102.341457942037437
109.052663867817529 135.260283920696054
106.335999982430820 139.316390588131810
111.904264103574221 131.002710949917002
117.999338913026136 121.902478232089067
109.157805680380051 135.103302260485862
131.116688422342776 102.317659848768614
128.762768202580219 105.832173200732925
136.841589813463514 93.770113415864344
114.364796967910408 127.329019916527301
133.604479217016262 98.603271446235723
133.082260692185315 99.382968210277483
121.713202435549078 116.357505710209580
117.214620855788780 123.074099116490316
108.650815561029077 135.860262300513369
105.367781047263719 140.761986894540485
138.656236683571819 91.060760481745319
107.900832358418526 136.980022416932911
108.532266386037875 136.037261782005089
113.169065654100976 129.114302880861970
124.232282376899178 112.596401143363479
139.936370046974133 89.149461296581649
135.342790225420401 96.007891535900825
111.481194316916827 131.634373995051988
111.234315824929510 132.002975169007556
79.967744713295460 124.117626886591893
62.557408655797211 87.156713224881614
85.793744607881067 136.485813140192221
29.822442153484403 17.662691592261968
37.813500270030985 34.627143521045028
75.872150765470565 115.422970229819057
37.107741713635654 33.128867957449188
47.304919463524463 54.776756037382711
26.801639846587548 11.249741670699494
74.115922492654235 111.694621658749256
45.306204695507830 50.533625765165375
77.369558285778410 118.601860625255043
87.707798008967515 140.549213310517501
63.117457653269433 88.345657687155992
23.852231629164191 4.988356358129724
53.480250004631706 67.886546578392228
75.185073136930825 113.964352956523356
54.468145094589332 69.983778073876536
59.058289212794939 79.728329809552946
25.651471919441946 8.808016404093383
60.591842438167824 82.983954983670898
23.379280270677491 3.984314031233508
74.269547506902725 112.020756712614116
61.746166164211111 85.434502717789712
64.180645236985015 90.602729828563042
58.132404079988255 77.762741072993762
66.624094862361744 95.790000788872419
53.340804662532491 67.590513966911573
84.625374285395850 134.005445474016000
56.527212945887904 74.355033678829258
33.480254382158968 25.427968582223489
61.377734999407430 84.652349379243020
53.269999756057814 67.440200151808099
76.900282754122159 117.605621819075893
73.986923411484312 111.420765721344310
71.048717685875062 105.183162507601921
72.057612072392288 107.324974026385746
57.410533854252662 76.230261573444906
29.399508011675955 16.764832283380972
32.784087327288155 23.950055098863395
84.905047255752336 134.599171435233586
81.707248588035128 127.810470741881730
31.596040630860646 21.427915880658837
73.182671324910103 109.713395350321662
50.023453726714258 60.548012253019344
52.088944949724983 64.932904222398690
32.654778765542581 23.675542156056672
45.078183936253055 50.049553799635227
84.900666026419898 134.589870394831337
74.244154023558096 111.966848141155694
68.792706125305230 100.393809319090053
63.374888132849570 88.892164411565616
63.650997978526199 89.478326110771121
72.994292122706000 109.313479610307610
57.575938570237184 76.581404102029836
68.960766676209076 100.750589997612423
76.332798718223685 116.400893295400508
30.557188849012046 19.222506927643060
65.263902275229782 92.902408004318957
79.014940856809673 122.094891601080349
87.847987885110371 140.846826515182244
46.802756519551430 53.710699577874919
73.729046854778844 110.873312006706513
63.625341574684398 89.423859377668720
52.539975981920144 65.890411244931883
41.672479829808239 42.819484545375992
47.809311607254806 55.847544930514566
45.458627426166224 50.857208455892398
62.474231809610231 86.980134655667484
60.143200579802908 82.031520008418738
65.270553764081058 92.916528645318735
83.643418198395551 131.920822062305461
27.920815000891750 13.625671469754328
24.714872647937675 6.819682307878085
74.097155963160276 111.654781642217372
46.467898207950356 52.999819035240975
43.371806730490384 46.427035522663665
79.182222259860978 122.450018203747291
61.344650757141210 84.582113869834899
22.735346505113490 2.617288131545556
45.722333021509868 51.417036807821816
27.872801211943255 13.523741587296209
87.856596607193936 140.865102224084012
64.964430759366266 92.266651129470702
25.256405343736638 7.969317969608965
86.860423132210727 138.750296301938505
75.900603520806527 115.483373419621785
70.417478146147801 103.843085552701950
25.763051396168777 9.044891751708683
79.162846494654318 122.408884822831013
23.777358138330754 4.829405225819230
77.368111448594846 118.598789092112455
21.572403911170763 0.148443149674557
63.645242714009072 89.466108090727431
67.054629188454399 96.703994752145704
35.949028908120418 30.669002517636393
62.704718116046905 87.469440803709560
62.516128090884720 87.069077501447083
57.403646269551402 76.215639717632328
87.762288957192482 140.664893744601954
46.027935948816712 52.065810236068707
21.676984303564645 0.370459935635050
60.076881005063903 81.890728235766332
35.873869374641473 30.509444136994258
57.506883692500928 76.434805474323824
72.866829410812272 109.042885276353758
84.717809826146279 134.201679597795504
24.327317224861162 5.996929519870339
42.620564028438160 44.832200330635089
77.690545088641386 119.283292934659414
22.324460303036403 1.745005747701576
34.592284713121863 27.788730426003134
35.918714001489619 30.604646112168769
29.125598973789039 16.183342743657789
30.763796375316193 19.661120112154130
64.960073176950331 92.257400289801822
39.837396071011938 38.923731347569948
70.483931648369492 103.984161643940084
86.470592742612979 137.922713920699636
24.191755572504420 5.709141707386483
51.242109508048635 63.135132396392152
72.482927610636310 108.227888871688265
87.151454558783584 139.368135463392889
30.684963536636630 19.493763564036968
88.358695698583929 33.903445753274738
62.420364929881174 7.821663430363770
123.786399517654345 69.527081963684921
138.166982531363288 83.987196578796159
124.735124083315100 70.481053436506869
83.539545533336508 29.057643349402873
117.081408436369102 62.785009028515589
73.421410552430061 18.883550172819060
71.379465277648222 16.830311949933193
122.829543951076644 68.564934521565888
71.227567479336969 16.677574083097781
110.297140106417118 55.963220403029730
129.443732992685796 75.215703237723375
121.532801835845149 67.261020793268926
126.010982284390792 71.763967752470052
66.571154551344975 11.995408932362054
76.110221522122117 21.587231571761695
117.036593561992930 62.739946306140318
99.928451606367574 45.537188024775517
122.179024037433010 67.910816917173079
55.576705977954575 0.940155723947962
105.273257360689740 50.911553148173326
97.869707279187054 43.467057842580481
124.696204354643370 70.441918462852087
87.929343837668114 33.471719368250206
68.403312989405705 13.837700095532941
77.240074771874305 22.723333458180203
82.231314336364846 27.742176999169310
118.138129734281335 63.847574507917464
94.962830129094101 40.544104251455444
112.244831923849986 57.921683901216483
68.545099941193996 13.980271197958450
57.492996710427107 2.867044473938999
56.567403865116496 1.936332651104060
60.020910819555006 5.408939174612794
56.204213507723217 1.571133674817528
91.868747224339657 37.432909567015024
87.331401585401238 32.870470205211802
133.333369392739769 79.126851214288109
116.380566117383708 62.080290711463476
102.452650551509279 48.075347014803683
99.769922920905387 45.377782598765947
72.849733299648420 18.308711267456601
96.520707570508563 42.110597510989805
114.351458401607758 60.039961045513493
60.979191451174067 6.372519563074310
69.145145001470382 14.583634798554916
121.172616819149980 66.898843778672742
102.405210103248095 48.027644197845916
92.263525840749480 37.829871500716820
102.929389315568343 48.554722375537601
75.563930176719424 21.037918970163012
90.277274630664039 35.832635357727433
134.332742324721039 80.131751163470454
81.981458817349292 27.490939657905837
63.337960651652118 8.744333901685749
129.225587707571407 74.996351503340037
101.894151946586248 47.513759641616666
105.514181425676696 51.153809640133964
131.381115832698782 77.163800744843286
105.116627619535279 50.754057168554880
57.103918084565734 2.475814054498987
132.090128548091940 77.876734644559519
121.350417684118796 67.077627968692283
74.843982419304268 20.313989552336835
73.486406503252709 18.948905582785219
118.650261339184468 64.362538449077590
55.904459840355017 1.269722224230853
115.525317657038272 61.220312312173064
138.227229795924472 84.047777039961829
97.532704942361349 43.128191719321457
59.835934793723652 5.222940141609792
124.174499195916695 69.917328021470766
72.100444124897493 17.555278160020556
104.422244504166514 50.055833777649340
125.364350953074577 71.113760236151634
139.098102898571796 84.923466493406991
106.056852565030994 51.699482014188305
108.275467030710089 53.930366494315471
126.313904208101945 72.068564981394474
125.897586399514282 71.649944733331466
118.112546667300833 63.821849954163874
82.156936781892142 27.667388100733024
80.579580455126546 26.081308228160548
98.166657738601586 43.765650582113388
72.665264443541773 18.123222209072953
137.370912225576063 83.186723617971381
96.072438928677172 41.659849726072963
58.068335121687213 3.445564785762693
78.255249623908327 23.744122719700158
78.911549122687035 24.404051873138034
90.762982420466898 36.321029347269175
66.636797262854444 12.061414679915467
124.909303111159502 70.656195758885445
132.438879226083941 78.227414083011624
85.944421543598494 31.475819490826979
126.433873984384007 72.189198248747701
98.416977032340142 44.017354262999120
63.569709256520760 8.977364188781765
88.052383156465311 123.832777763168934
12.705455445353746 126.487504559177580
86.108406248498682 123.901270636669821
52.189774009813426 125.096338632451207
127.423910750683532 122.445585843348226
106.218585634076902 123.192721081840901
108.992292745998000 123.094994010306820
140.198281123858465 121.995501621442969
135.227539001812090 122.170637658283653
16.571772459075714 126.351281149809850
59.260484671589708 124.847213609960434
120.795454482825718 122.679128749542400
70.342215337061390 124.456766802937665
95.544841845919166 123.568793132937614
120.592190600498270 122.686290422771378
48.450221591687217 125.228095696887095
117.560776777958608 122.793097372290845
7.017980145180449 126.687893527111342
135.278426415192683 122.168844722805275
44.546598774183153 125.365633515746424
104.894905758755002 123.239358795429268
10.366982876775717 126.569896847464861
63.142480112190853 124.710437796649771
25.816131560847307 126.025571149881344
67.916790871535980 124.542222700290409
132.396121397938117 122.270398065403583
39.200077866553492 125.554009508637947
104.728462633535372 123.245223148999557
90.077710235125579 123.761418648341888
138.289405873519826 122.062757744967243
83.959829060388955 123.976972269209355
103.908463276120628 123.274114496436908
128.909306885978140 122.393250319620265
29.987048968105604 125.878615639665441
77.432539672744241 124.206950724457329
73.587103655065206 124.342438425795493
115.013406448901762 122.882849834366439
130.140527659217781 122.349870252538366
88.167979133759800 123.828704926389008
92.642639697731752 123.671047518674058
75.469037434611522 124.276131541299407
25.355451150275684 126.041802476990398
18.497729367055403 126.283423181782609
35.790331626222965 125.674146387297441
129.925063018842167 122.357461799689332
19.699152936163344 126.241092970861516
9.258007227645436 126.608969805862799
37.466239063444647 125.615098506828019
27.893680054152910 125.952372098204904
33.953129897021981 125.738877210548566
73.018197092160889 124.362482925854721
0.715244401883603 126.909960198894481
41.392074957386171 125.476778046246835
105.867345799698597 123.205096447744680
47.048329596412778 125.277489087673160
78.358257472760300 124.174334559155071
67.314320310281332 124.563449773395519
101.351225119010280 123.364214635429761
45.772291867500435 125.322448207501523
121.982261862597326 122.637313516347191
4.148474528753429 126.788995903580258
139.670399670493794 122.014100668304408
5.895254424037866 126.727450946995958
29.475210599987246 125.896649434437791
111.110475514250311 123.020363275855601
103.435178242422765 123.290789926998926
61.280822428069968 124.776030285808432
45.562655643963836 125.329834399838006
28.712287446948828 125.923529794383342
15.114007799750782 126.402643123296315
29.034728983201322 125.912169089807335
112.411164370458351 122.974535613537583
125.048114037210908 122.529293187346468
36.045423282583727 125.665158646507564
39.948445371819695 125.527641993334484
83.773655655058008 123.983531787199681
33.956447410547085 125.738760323340031
101.449454356411621 123.360753687563644
21.265196793574500 126.185915955443804
81.765017701630782 124.054302887766482
53.860649259522788 125.037468052947318
105.432652624002998 123.220412156780412
93.844548864664858 123.628700198501178
119.472605159247777 122.725737199987094
4.433644456434458 126.778948403683074
67.988305618949852 124.539702994151938
103.156398245073433 123.300612288064400
32.705356688466225 125.782840475843159
136.871383911365371 122.112719448975852
1.028313486955897 126.898929717435038
75.397089339990146 124.278666515723913
71.784630269472345 124.405945652183988
4.612424222405252 126.772649388584185
140.276084230254639 121.992760355174568
28.521894677962997 125.930237974808819
113.798227984851039 122.925664676702382
15.536883414900174 126.387743786840019
140.753990390345223 121.975922106718926
30.760568782081634 125.851361923558002
121.057476003382988 122.669896846226791
25.016134530810351 126.053757747754432
117.048472578933186 122.811147579859679
109.589159903730518 123.073964364036925
69.459394260945615 124.487871571745643
94.500099524127364 123.605602934223995
71.794731681457165 124.405589745315723
107.204772316611255 123.157974393534943
92.230531690166501 123.685567475940630
1.562869467284422 126.880095504441158
10.162097430913036 126.577115653855103
70.692259306665889 124.444433571389709
91.271560382134936 123.719355274665418
9.546807958433419 126.598794380506789
71.022748070225191 124.432789335810952
93.425675579940943 123.643458519336122
133.102881534697190 122.245496518248288
62.854987878723080 124.720567119224896
35.019301105485582 125.701312397194883
139.590588564451849 122.016912683183648
103.638703835176898 123.283619032827517
46.954226975926503 125.280804640885052
88.990835546395928 123.799712915244669
96.034558415220104 123.551538763868237
86.177555464719617 121.135724607895867
16.950617711503011 21.548582963238164
96.175025793864748 135.517691022560513
26.960916779609605 35.949004295678158
82.749911402103962 116.204851080194373
20.795707103876499 27.079976874084334
43.594055978350305 59.876782168581862
8.170127402028548 8.917315994932189
77.519758660912544 108.680959676576350
41.004703916401276 56.151842442366359
81.831801684491467 114.884094659924074
92.481989630819839 130.205034888916799
63.573163183561327 88.617937616942029
3.069244725497089 1.579387406621725
45.464067662557206 62.566907205401428
79.957845187291625 112.188294770755988
51.666955474567601 71.490136907438881
57.585343135494632 80.004095915676956
11.600378082562898 13.851939300340302
60.681997354858900 84.458820512447474
9.275336159472825 10.507225712835396
76.620394447556322 107.387169799217816
61.140840772930112 85.118894552282555
64.572121704119368 90.054999935639330
56.176800692912636 77.977822324867901
70.500115514734844 98.582777971855990
50.739728636752552 70.156264957716175
90.899314472904365 127.928260843375753
83.517290224120543 117.308771980403847
46.365092940464116 63.863086624693508
19.175293205983241 24.748913366006949
61.084361247846140 85.037645335617611
49.297392757613665 68.081377462229611
76.005002840401190 106.501891710402674
79.815796622521816 111.983949309303114
70.097507671560564 98.003602211570609
75.939364908661005 106.407467571221858
53.567058958686992 74.223550820489137
99.493803292849748 140.291953406615818
17.964024251251214 23.006429632367148
23.169613053989330 30.494984323175174
93.852322474303350 132.176341657833888
88.085071111678658 123.879801365996954
71.707947408082092 100.320317284579929
45.715044741102368 62.927952929534712
49.038140033893178 67.708426721421844
3.952572341541208 2.850107667731855
34.292572815207194 46.496035434189558
24.330698129029763 32.165275507247905
95.304535273095638 134.265437700288743
78.948174101746005 110.735821778678925
70.694607843239325 98.862566962907749
63.600197546058148 88.656828184322620
63.932406724986308 89.134731203455331
72.982920169850189 102.154442801902562
56.108799595180962 77.879998628318759
70.837171830657525 99.067653891049133
81.745655949145288 114.760168803509828
16.507735188962471 20.911469638055173
66.236886929263250 92.449865513436762
81.460688693340842 114.350226151286009
99.009167485222662 139.594775452677084
40.772191460203025 55.817359195510818
75.869010599340555 106.306258637315480
63.837225433950174 88.997807153078782
50.040502195364013 69.150385383662439
36.926099141713188 50.284522514719157
3.172441424590353 1.727842106820903
37.645942487139763 51.320060753583832
14.892349942098910 18.587640148968497
6.976156252059238 7.199716200824529
62.449165889915079 87.000999452067617
4.495596373187106 3.631280617324866
95.993884410029864 135.257108173814771
59.368979107979854 82.569964261141052
66.703937959963639 93.121746701009357
94.683306018338214 133.371761801928528
14.901005525394382 18.600091729634052
28.790794303483356 38.581393912737639
94.694556062412644 133.387945671519020
37.662929205989172 51.344497177193460
37.583265093219040 51.229895527316685
93.101058001007686 131.095602223982240
61.223382949085753 85.237636470605935
15.217824780818519 19.055855411947338
91.867177536465803 129.320590464355519
66.836858494728020 93.312960938597783
21.683266220764402 28.356784405375382
81.345841693238157 114.185011787659775
73.525963437992502 102.935643424360464
4.133181973262513 3.109925558864615
9.524954820730693 10.866317271448834
85.035589833474646 119.492937901403991
7.226850325138866 7.560354804459707
81.457475707700326 114.345604076896066
12.671199742345761 15.392381096120978
64.074111883842619 89.338582654708460
68.975729867852877 96.389856917362806
30.875481010999671 41.580341969146744
62.749253894590069 87.432694217102096
62.493778557766205 87.065177476065656
22.585806517952108 29.655143271637193
58.778443203893630 81.720442606201786
92.106758468217436 129.665242141290321
7.519048836290497 7.980700055352459
40.676504220987439 55.679707308042978
47.838706273637989 65.982968631657229
25.587049792438620 33.972613447074444
56.029951275538011 77.766570546251657
5.093163588306040 4.490917238930145
37.456366976302505 51.047344902459386
83.871510625176029 117.818339475344800
95.857058624481965 135.060275996511564
12.456828572528668 15.083995188178475
35.900449935688528 48.809064028858835
86.607442436777205 121.754143046829398
21.959062637803072 28.753534250740913
44.788107296370200 61.594497289284469
8.547533226817908 9.460237125790249
21.352310196600790 27.880684125249910
4.910020542483745 4.227454878215047
66.071082911979332 92.211346395151224
33.467280180503700 45.308802007752320
73.128920961485107 102.364473781007987
96.154355014526146 135.487954854867496
24.595642672895785 32.546414275974364
8.156565068307140 8.897805756675531
75.707495738460551 106.073909730225068
88.851165318831477 124.981874269941528
18.279907494493020 23.460846804480664
9.262916446434145 107.850667626728011
12.403212652139667 124.851255949385077
9.146406297265077 107.219917865658971
7.738959231741866 99.600436587613089
3.436877695334733 76.310303319904477
14.559464794937872 136.524535346709769
6.984903871756519 95.518215068409717
5.906388863361010 89.679469785647598
13.702200645370313 131.883573496011849
11.284958811775958 118.797376972709799
4.788870376280017 83.629571783253795
9.765894761726495 110.573636007218028
3.288529289726412 75.507191127020420
8.758218974382038 105.118392265488325
11.796823317092665 121.568452426056965
10.026808728284880 111.986143185691020
5.108303981659372 85.358886110867203
8.637302323582198 104.463787073192236
11.345322433888988 119.124166874676249
14.607003916644674 136.781897386599439
12.984522929652854 127.998289244453119
5.312868430724449 86.466334503056501
15.079030787940408 139.337304262406434
11.087638067348811 117.729143747630175
14.314722107866324 135.199574452790046
11.150755195924377 118.070840278381624
2.144051220622464 69.311342320848851
11.418998972344204 119.523028770901163
9.464803457839507 108.943621203004767
7.250757614336349 96.957464660032855
13.012849579048615 128.151640926394009
2.538925588861848 71.449069507669677
10.828817178313479 116.327967840784410
4.907981161682644 84.274400581167683
11.969057205248696 122.500873202935068
3.957663958424501 79.129678398853400
11.589588791260393 120.446549067541127
3.247217080817115 75.283539659018601
8.487124682748089 103.650771968932432
3.355892940643919 75.871877010816689
13.424495771640979 130.380165561152040
11.689459188435416 120.987216379404288
14.533121607877394 136.381921513814547
8.875277192672561 105.752109102557824
8.958716180163851 106.203821865774742
6.646736119007081 93.687479885516495
13.063931541199722 128.428182804089062
3.522646862161170 76.774630950318539
11.171617555405689 118.183782613036783
4.178845948109969 80.327088994770094
11.176685552392215 118.211219174668045
8.314622736556847 102.716900009107050
13.903964252745464 132.975859001196767
13.110876045945343 128.682325772431113
2.056507271964980 68.837406572825586
7.797255787183139 99.916036032622642
6.827692298612953 94.667120439274086
3.296510970587744 75.550401468197677
14.842499190037058 138.056795654986189
6.740523228021718 139.434143228131319
2.003062094500053 137.174936813591728
4.254993572646386 138.248840724809639
4.906867853000426 138.559707350232344
2.110921675872123 137.226373026203817
2.564687289896256 137.442765342047181
2.467712337363855 137.396519804904813
2.294615720660398 137.313973272960851
10.030870910953121 141.003248363104319
87.048043358361255 86.321529033140564
87.998102922308718 48.324952965248706
88.494950970909741 28.454067613163375
86.290781231861516 116.607385925448057
87.907051277242189 51.966462286519068
88.731275386011546 19.002535355747160
86.692024938976814 100.560089926633921
86.429653470889861 111.053345111381276
88.982820337997694 8.942274646488627
86.645927507037101 102.403705470015510
88.815250623368044 15.644039093915396
86.953570576914842 90.099862900607860
88.512095319042984 27.768398469143897
86.461791336345982 109.768026910499600
87.906156212310535 52.002259413406854
87.345316740584337 74.432410593380041
87.034566072714725 86.860538089719554
86.744330310359658 98.468194746661865
87.766106365412327 57.603397345068771
87.342372326833555 74.550169148003349
86.454040567611401 110.078010289419723
88.380620916110004 33.026571052836196
86.558208298047887 105.911937715081265
86.571643740389874 105.374602134950294
88.505304174867078 28.040002730665869
87.962784861104083 49.737459559631816
87.658928932759096 61.889839613645506
86.390501245141394 112.619194854209596
86.608874983295749 103.885579965332042
86.915188995318005 91.634891587325484
85.847297624876347 134.344019760973453
86.078014474957357 125.116755832569311
86.376569047909072 113.176397593931569
88.220049927084887 39.448429250273456
88.409037731910047 31.890072096216265
87.617302271692566 63.554651646161417
87.604649587550867 64.060681682273653
85.841884302143583 134.560519585617413
86.486921933397582 108.762956619395297
87.063999355244192 85.683386676273244
87.616884998316706 63.571340030941187
87.703412467677424 60.110770087445950
87.964116294495000 49.684210361331480
87.093911460525547 84.487085279178601
87.332064466565441 74.962420560059101
86.372032310280900 113.357839371826884
88.901148322314214 12.208656118026974
87.137878892157843 82.728656730146142
86.767385554161265 97.546125901597620
88.225247330217286 39.240564890006645
87.150349015262705 82.229928019746893
87.496467689732043 68.387296418472687
88.206337613613172 39.996837983437615
88.739420714492354 18.676771998413138
86.633039703376909 102.919138849884533
87.997800930882406 48.337030776616096
87.553554276908415 66.104181828171747
87.633344111732015 62.913076087682718
86.806050301875899 95.999772300797233
85.900469751737702 132.217459659220737
86.034330705702217 126.863839620178211
87.687453337638672 60.749037751396642
88.992000675297461 8.575117262071714
86.038213107716615 126.708567267723410
88.089022308022876 44.688733209741685
86.689010627122286 100.680643978210256
86.597138298039724 104.354975644338268
85.757882219619987 137.920089490063049
86.921745467236946 91.372672781833415
86.381371196020538 112.984341018817034
86.728998894887852 99.081357664345418
88.577613195862966 25.148083822708745
89.158056956540293 1.933880900449826
86.233503445726242 118.898147305552385
86.477892766817973 109.124068098918229
88.625122416627207 23.248005354791957
87.144130044817487 82.478648829002211
86.869457304677496 93.463879714044268
87.531536242104082 66.984768652467523
88.720315870552710 19.440848992703739
86.922860280799910 91.328087052733878
87.312375557583493 75.749856586405144
88.623817026917678 23.300212965007979
88.468181953331467 29.524664711780627
86.306342614915167 115.985025709986672
88.984028198911943 8.893967592016120
88.889836896047015 12.661044036540426
87.982355317987910 48.954760893265657
86.213800374637486 119.686149729615167
88.600570175876086 24.229944928623521
85.848677201202591 134.288845139496487
88.768277701950950 17.522668865652875
86.165157014159846 121.631586854532998
87.393032129676598 72.524086652384028
88.614745585391162 23.663015184034876
88.318218282271786 35.522295019467741
86.922387081175984 91.347012145631226
86.857105631258804 93.957871160927439
85.753307287008809 138.103058833842226
88.393840845237847 32.497854684116028
86.612552340384823 103.738508156714701
86.738399860294749 98.705376504058279
89.186779971978879 0.785135829691349
86.613215303193243 103.711993696215302
43.595280867248441 13.504791882481280
59.849027884854308 8.597927625092268
10.847672790550664 23.391008729124479
86.832652041138118 0.451807178904192
43.952832068221703 13.396850297913616
82.693965963778666 1.701240356592470
83.253002359048992 1.532472151725001
54.923545562780703 10.084887716842511
53.745508316315913 10.440526872065579
56.113737392709552 9.725579199034989
66.947602648031179 6.454929906098185
75.979458210470341 3.728291599913903
7.998426185793218 24.251171392553864
8.092377368012768 24.222808351251860
67.914798430918083 6.162941947149140
58.313682925582242 9.061434857932429
25.195071149496176 19.059654480914862
51.740237511654641 11.045900613094036
29.420396549695475 17.784065648406401
57.422441696789221 9.330492800420339
25.970425398836408 18.825581805316975
22.812727235954238 19.778863299995468
72.828083895214860 4.679663980229111
61.627885161144185 8.060906150685877
20.750545854440276 20.401417847094258
71.539513249409879 5.068672203266679
64.281929648109880 7.259673301638469
19.007939285188829 20.927495549675033
15.839500801129105 21.884019453506440
9.987996896601716 23.650537372728184
0.034752411970455 26.655334946714621
26.244932775393092 18.742710426000158
5.975719199616011 24.861808964486851
76.321216724483264 3.625117689599448
40.908127065716954 14.316020144405080
20.094926266856938 20.599343674121847
23.207535303184560 19.659674192922324
46.830953961860921 12.527970436980034
77.657117252896683 3.221820988401970
77.645947911763784 3.225192914932144
52.521010174769202 10.810192165704434
13.694914404379860 22.531451354943872
43.984696524274739 13.387230696949091
79.251422290532432 2.740514222886513
21.773188563481181 20.092690945436633
47.279500664532520 12.392558105243552
41.871864689666673 14.025076173434115
15.286877522423369 22.050851594498006
48.426129953833929 12.046400737957478
14.275659457968443 22.356129495742891
78.892964198848446 2.848729589838584
2.370643420064349 25.950149854049094
23.239004739356808 19.650173845009526
63.858873198751169 7.387390348542635
11.446392866062036 23.210260367806573
35.407773494340411 15.976528845146840
32.024429143292444 16.997930953141591
31.813652328728356 17.061562632443010
34.758130414311523 16.172650416745114
74.506888114925957 4.172847649697374
43.177300486862428 13.630976508499169
15.418203675566930 22.011205375923137
4.399541895164679 25.337643125689343
43.753246235726706 13.457103517475241
128.246801312910065 134.416995584799366
123.253926778109545 138.302514223040191
133.449334773340667 130.368317696805462
139.978059871486181 125.287580563119747
139.257888466193265 125.848027135227639
124.394348749625891 137.415023300746640
120.522919924731625 140.427818585487415
130.761397139990805 132.460105042955377
120.227102326057633 140.658027613404300
129.824818643654339 133.188962373201974
123.367926554514284 138.213798143177058
125.397202862459707 136.634589440513849
138.458946086729640 126.469774284019209
122.796483923241624 138.658502086570678
124.546526790277525 137.296596408750503
120.048817834047384 140.796770878789147
133.323984264525677 130.465867061388735
138.878732663850400 126.143091016070599
134.328847195800705 129.683869913026086
125.655786737900755 136.433356170866915
132.927915349444845 130.774092942261149
124.575732899220839 137.273867842298728
129.312544371487945 133.587620744951579
137.600497691149258 127.137829773446555
140.108212546050282 125.186294091907428
0.188922242650668 39.209872960575609
44.149451964576173 111.816655322241218
26.732589514953762 83.050342693572333
54.559134235243739 129.009658679147662
23.940728722216196 78.439205606630850
58.018955419207742 134.724023026060081
11.132916274325281 57.285364722196761
59.617119770332508 137.363608398536002
50.917435433094731 122.994898756395969
27.576850925908051 84.444755020022015
28.217223923675181 85.502417954779034
60.593612261054012 138.976418303241388
12.690182381606215 59.857401093135934
46.382489227541818 115.504819490944840
25.691395482858052 81.330669410223933
9.545291602525358 54.663187060859443
30.821595555274246 89.803891240941411
42.618937525694868 109.288802963132454
20.485047740249712 72.731679365338834
42.040936755126346 108.334156228459165
45.264283613271004 113.657951125515225
6.514135677144148 49.656821578674204
3.159682238991860 44.116486367363265
61.741141190902781 140.871718104910741
61.407763078873586 140.321098897695521
22.360331020538837 75.828964267493063
28.665492716501994 86.242794717438244
31.539746258889718 90.990014615025302
58.437373764453760 135.415097722420086
48.344162673292338 118.744789478595578
0.761544639830825 40.155636581498001
47.575817765832802 117.475763563132489
43.094804116415588 110.074761235341683
44.662120328305136 112.663396718317145
34.944311869053692 96.613116881008622
48.539061085021878 119.066690662512002
51.485181052699119 123.932607717142304
39.853344099702106 104.721049998095722
15.573718023445679 64.619951637988052
60.575171493871579 138.945960872954089
48.728113293343235 119.378936047893134
32.314550605195251 92.269709170594325
21.542939278523143 74.478930846782134
8.564310726801240 53.042963979035832
24.828182361975092 79.904955762182425
39.449441746554484 104.053950433193819
18.318809198829836 69.153842353018220
40.291600706597166 105.444890276560827
36.198351801709109 98.684334062400737
29.615448912855211 87.811776329762452
53.959678475813362 128.019576117910901
36.585817165201732 99.324285707609420
3.666261781012144 44.953171247845823
17.537029791012756 67.862627536516698
33.351718457989151 93.982732672282566
53.461263899479185 127.196376786631490
15.616947992627338 64.691351800445815
15.382948708620988 64.304870218123980
38.332373759400291 102.208961013377163
50.094958725700792 121.636466825092242
43.992370703636716 111.557214296433045
57.173240678505145 133.327210328245343
59.504655609832128 137.177858570756626
21.020166660223794 73.615500902657317
35.656113150529002 97.788753322510757
37.887061350517527 101.473467120122891
18.169238544991707 68.906806114382988
40.500614285149219 105.790104574581264
25.225926486119100 80.561884175921520
27.187132711979995 83.801082486500690
19.016860650990882 70.306769084904786
1.855321227900653 41.962157093980863
35.009555851537620 96.720876174779278
3.867804180537419 45.286045879510738
14.093670047200995 62.175451492612765
56.380240409519224 132.017462736321164
13.887975676943045 61.835719317663774
42.819902912975159 109.620724580746838
3.022181373287306 43.889385022272542
33.106548818044267 93.577801730781928
15.055410430252371 63.763896288941240
47.812757087321543 117.867101016458804
0.944213018618127 40.457338205815631
50.761600989159163 122.737517018121849
125.821706404023487 99.136721209510355
121.539602742625917 36.840688372222615
123.687483702731186 68.088054947564260
126.017265582585438 101.981715626425341
120.693544217838365 24.532231172186165
127.343402325793008 121.274349489153892
123.486219621163684 65.160065616683980
120.587571047087224 22.990533761986384
123.669165185436142 67.821557205991681
124.462687303440291 79.365714897906756
123.358697646792962 63.304876267932627
122.611216886141108 52.430528122046965
127.733762981336540 126.953315282379819
124.547601023025976 80.601039467774612
120.439143365716092 20.831208242612764
127.028567598619588 116.694134703808857
122.065512282409316 44.491618977928262
125.552578319550221 95.221446542312876
121.716847776044517 39.419248653617025
121.345708270600156 34.019912101631057
123.656289524727285 67.634242127762462
120.450521005468801 20.996730115899961
127.226598045419735 119.575081124572591
119.878420561779166 12.673814361290898
123.855638166655453 70.534365647792711
128.664363112800459 140.491683554655481
119.188515438143298 2.637076431736546
127.925730836357403 129.746063133836572
121.040824302642960 29.584460935269750
126.532171365204164 109.472563601753691
119.572515976795799 8.223515261109528
122.870780554936317 56.206659695040202
127.018291428920719 116.544637013975873
128.459463238828704 137.510800725412025
125.516002215092286 94.689337470570209
126.735131020523653 112.425220135131667
126.563385657423083 109.926669043102834
127.467093517619091 123.073808623490976
125.919692406129670 100.562221311207608
120.493418554634687 21.620803548677703
119.269434891192262 3.814292422502218
125.252910983157335 90.861886918270130
124.240338465625214 76.130984588426145
128.165944607859558 133.240692451750505
127.775204518534991 127.556206656873087
125.776631437006415 98.480970707543520
122.913005667959141 56.820950528571686
120.981532566840571 28.721884918294435
120.395376174445445 20.194483258775779
120.446186375955079 20.933669937101072
122.624250771284792 52.620145048939378
125.974104706017300 101.353811307290385
119.592829679627059 8.519038956631329
123.530361327842940 65.802239049703374
128.376262815259139 136.300401181494010
120.919502262086070 27.819468207384482
119.860961142951169 12.419814781964064
126.393520581500567 107.455472364009552
119.194729234712526 2.727474727931419
119.949664595228327 13.710272373089852
124.942790079163316 86.350248820178251
122.190595095965790 46.311323421550100
121.602904670262475 37.761604649486536
120.933229654594641 28.019174277602684
126.724203647516134 112.266248741272335
126.643906095749912 111.098080168737113
121.703066761050906 39.218762483626961
125.991714315252082 101.609995856261420
128.480276880196755 137.813597525455634
119.265098644975524 3.751208723911885
125.076034311582632 88.288685564015452
123.647716162022661 67.509516869617045
123.652760258687209 67.582898374666144
121.945158537377537 42.740713010802608
127.761551885971059 127.357588194133356
126.122216470079891 103.508540862487919
125.048961654573077 87.894832620831579
125.884732852861930 100.053629821941271
121.349794296048074 34.079355589132454
125.828686220336465 99.238263558928836
123.837329088790156 70.268005231019032
121.380931043407458 34.532332908068696
128.147826516625202 132.977110507983014
123.924886416487951 71.541789004769569
125.003143500210015 87.228270231304180
121.675160062871768 38.812775911694970
128.409569974964171 136.784953653542715
124.706277837836510 82.909469353548872
125.750691664566261 98.103598966104343
124.898008758022769 85.698770277653011
124.282404714413431 76.742964265489036
122.611290270043909 52.431595710872820
119.189984635042052 2.658450304367013
122.044125715021778 44.180487251655151
120.934272867055029 28.034350929740778
119.176663575107895 2.464655559376087
120.365157161607897 19.754857139256732
128.219190415043158 134.015312315033725
122.247170659514424 47.134384571700366
128.463776659431261 137.573552357027012
128.167991314534845 133.270467935095809
126.950111141417693 115.552750370167502
120.466588378304962 21.230478213788174
128.462660404715791 137.557313086353474
122.210107477779559 46.595189501010580
125.177256130890370 89.761260325876137
123.906234151593225 71.270435903991995
127.773948633453912 127.537936044006827
122.211006891354316 46.608274167337399
124.077580270816924 73.763178797147205
107.853428183214604 121.186521527450068
133.275780077062024 89.989443210699903
124.848032294125190 100.331566894454255
109.440381159463684 119.239089736254343
118.503937803502112 108.116732228458275
111.202865885467119 117.076253887753964
120.370407249172104 105.826291370919805
116.959402997926205 110.012110496121977
130.517951209319335 93.373717157123565
104.474811956083002 125.332595638932077
114.551791397853322 112.966614782641884
105.640371202853274 123.902277812472263
93.132065405246635 139.251864554375345
105.127027170146235 124.532228733562079
124.849979873564919 100.329176919342487
112.758797544197890 115.166889954172277
130.383371542398180 93.538866802849199
118.497699562972656 108.124387494940635
100.326501925879811 130.423200687386696
123.389207409850542 102.121766100065713
98.218614132198610 133.009898442849277
129.847952492382746 94.195907115459079
140.266289035448466 81.411029366089977
97.244785935777159 134.204933215307591
126.513138480317480 98.288229271198503
105.976656521280077 123.489604765559008
123.372358112969039 102.142442740708148
92.233210087613372 140.354896243053133
102.467919282000608 127.795357077688394
130.466952362757752 93.436300470299713
140.256941634528147 81.422500043538975
115.205391916482782 112.164547898637892
104.795073294387947 124.939586443927439
97.001960140610009 134.502917264178762
128.828861362790406 95.446486366133826
124.034582770229733 101.329792731688144
97.610258869585408 133.756442541184413
94.469343639212497 137.610821508062429
97.534504079527892 133.849405148584424
105.818204516305357 123.684049387727882
110.627057273652838 117.782858313388431
104.299197045937987 125.548101746638395
121.327501327126853 104.651791897734640
138.083400610322855 84.089764262047893
125.577386965247854 99.436538185438252
125.677983775022383 99.313090655246910
112.794317023759191 115.123302170073018
137.143577229182682 85.243069973013149
130.589559636491430 93.285842765330258
126.549939493364334 98.243068851306873
123.163188434319380 102.399125634311801
112.454403335800265 115.540427776250937
111.674990967142790 116.496884865964020
107.087359849233025 122.126603464439867
98.828324547583094 132.261691366701768
137.612624322764304 84.667478109057754
100.071224664028477 130.736464572794119
96.506950830752203 135.110368701859954
103.562362568297658 126.452309311753183
119.260511917174142 107.188301138557236
133.751351958809295 89.405844442888579
134.178861707307419 88.881225195984968
96.210828273862973 135.473755954038836
104.933390594410668 124.769850155979398
99.676524299018126 131.220821734172972
54.954021340311890 32.539402617731568
106.491248669484676 118.903825056228669
60.477087128364431 41.794778034580482
58.798072129707641 38.981138882082149
43.496800081504126 13.339760959731532
92.484431979396518 95.431653650596672
56.762666026034111 35.570271016630436
96.700210927816400 102.496319968075525
101.532837966864321 110.594680409980498
102.185563994040862 111.688497622684295
115.660387831807256 134.269172573943194
40.103912354506356 7.654069196198106
90.842942944038242 92.680899296421387
36.695789298138365 1.942846559354097
98.390611518186432 105.329038727750913
105.947782351967561 117.993101739132925
71.752159913514291 60.689181158403223
80.696172342167245 75.677268560732443
38.121324219560734 4.331711978291020
57.799799449649498 37.308265739359747
87.188562562412713 86.557006580698740
97.707443784172511 104.184208285090833
78.035261297764976 71.218199700814637
80.474340157113787 75.305529343602188
112.365717966411552 128.748071133366551
67.522562239384484 53.601357866313535
80.547516457231907 75.428155825921891
117.551068474618091 137.437514182409473
80.761677265142836 75.787039596794045
117.429816114756463 137.234323390598576
51.212644191140150 26.269723526363290
75.210779748953513 66.485024668070594
73.803146235972633 64.126157851716812
72.398513172224682 61.772319091362320
103.741346124406348 114.295627111256749
119.612983523035254 140.892804882012030
63.270721387157380 46.476260174161560
96.179342991881128 101.623466289578985
91.713829067367897 94.140302158175501
111.330807843501589 127.013802146212925
41.575027415193084 10.119316341631285
44.904712861121276 15.699095762102353
111.551477463067826 127.383593173615964
103.713061375326106 114.248228441504295
63.248531133586894 46.439074463313403
66.301935645317684 51.555871209914088
66.474634557871681 51.845274474533234
62.653234008650955 45.441494751738801
70.376986974285771 58.384710724032502
115.286324075465046 133.642328602199626
98.555136883110620 105.604745025014566
86.795997198372504 85.899158211826560
78.903252099766121 72.672750676519186
78.275946695897247 71.621532524024303
72.920162752533699 62.646482624276523
73.058176119965111 62.877760971690812
86.350981217186273 85.153414791336132
100.099386208465333 108.192548211116573
100.606898742489463 109.043021338072748
45.906178627699205 17.377319776172886
85.389334332450858 83.541917974491625
89.182516739063047 89.898410644509454
117.594273080573160 137.509915066845110
64.002379214029219 47.702348749645019
86.031423142181339 84.617909681465065
95.647891912693211 100.732877721140397
75.113953592966595 66.322766520472953
117.639052541292557 137.584955042073830
65.088965059555676 49.523214245170387
51.688280674982629 27.066779797073458
110.272858610151204 125.240924961261271
65.187535327369247 49.688395119084213
79.155195977349223 73.094950096278495
109.997841783075927 124.780060637313028
77.347859880128013 70.066274587761143
93.385578150725124 96.941765324287815
116.864490614049529 136.286969159714829
40.743838288987781 8.726436426625735
105.533310771558035 117.298543639788349
69.778764829329404 57.382229358298837
56.661336792558650 35.400466757092957
67.181606332873955 53.029994960918977
46.057530043000128 17.630949593784642
118.302573138123478 138.696861446260868
40.351366925414858 8.068745580703203
99.535415254090182 107.247463885264111
103.418603252884708 113.754785022157236
68.829466307158427 55.791425528954932
100.893903876222012 109.523975279451420
93.485378156224485 97.109006952931509
39.982101476024674 7.449942456907233
101.858305132920151 111.140087783946768
37.105903113531426 2.630102056710295
95.225861942309521 100.025653515788335
39.261446512247907 6.242292124333246
119.540994193931724 140.772167487414748
115.147094816310045 133.409012702672072
85.114908225274220 83.082043559886884
90.915382507729618 92.802291179611828
43.783428691989442 13.820083935603019
79.475547923016876 73.631785548987764
90.397484180276606 91.934413875179814
119.230990449986848 140.252673217213356
109.377678553055460 123.740811109273452
40.408004715770105 8.163657362064294
100.393223810974135 108.684951783184957
60.695419513955770 42.160652400711584
40.716936643608143 8.681355517421613
106.774513891695022 119.378511774566363
50.753376120173193 25.500096913736954
72.877489804669196 62.574972675312317
119.209674419974547 140.216952501992608
117.110021649101455 136.698422144904470
57.156413590183448 36.230100478295569
112.468405574129804 128.920151712625028
62.945058105748529 45.930524156415409
51.355158027584302 26.508543614517823
49.085027415070769 22.704331991772971
41.614164907791050 10.184901688749880
89.971532674109000 91.220618086710047
51.680157529235615 27.053167291566641
90.334318203017276 91.828562368871133
113.747991250479188 131.064440096488738
43.834126099379873 13.905041014889381
92.243550029050155 95.027991451529431
92.365932136516250 95.233075437918671
44.527502847952626 15.066979394699558
44.479692662579318 14.986860628898098
95.859794221292333 4.524622195257286
112.547220016147406 25.524465549296835
109.422998601496033 21.592872916762531
136.870508082649565 56.133454948321202
103.769061436487959 14.477827357407399
130.416864016576199 48.012039691328624
130.025711921285904 47.519804829602194
107.075943122747972 18.639283908915356
131.261505521182073 49.074956135428224
122.094260479912393 37.538682523106779
119.911122107397588 34.791370600549001
115.968821670221303 29.830288366955624
111.571406644663526 24.296479387988700
105.269965359177547 16.366599637411316
115.566993661762126 29.324618688681440
110.647696740353595 23.134061437278532
109.407556785425015 21.573440577552205
135.330635556245028 54.195643674298687
112.815481717184468 25.862052290890215
105.354806680655841 16.473365922570970
131.757995308416781 49.699750389915557
117.761057259955223 32.085679168426658
114.262338153326183 27.682809961263057
113.667206645094069 26.933882679034713
129.312135095976402 46.621823215374306
100.826647704326007 10.775025725940280
138.880441156053479 58.662801308417009
110.374941960321493 22.790820500949931
115.793796712265944 29.610032903632849
113.285339013424263 26.453331601497279
102.002811744471742 12.255137811851705
140.118205234871994 60.220432310585082
97.758309716698690 6.913758093080545
132.240598644159576 50.307069612024755
136.511342830521386 55.681473071330238
128.756299526093358 45.922346852654172
122.005261445745404 37.426684075944024
134.698508976093137 53.400160936199725
122.814884097866496 38.445531984509238
95.070652263987597 3.531547667692398
123.247973667755133 38.990541936177955
98.885294979742497 8.331982466160758
93.421087565762491 1.455697222517038
137.122526225750619 56.450600420160825
119.073651875607339 33.737478652355968
99.086281697124974 8.584908809214593
122.539799746614818 38.099359461769744
128.998316231121578 46.226906283037984
132.544788503667604 50.689869180878887
126.368850258799526 42.917925365168387
103.042276629090438 13.563224512422812
130.201672545150558 47.741237756589420
93.338163681877120 1.351343885261247
108.733592550048812 20.725308364524540
99.489640743548193 9.092505181144746
131.942551992673941 49.932000798515830
113.139732266018470 26.270096696101877
138.524613973886318 58.215020136025331
100.616768035129994 10.510908286228709
109.783360186781920 22.046360287124394
131.773934559785062 49.719808713232162
140.718182274841212 60.975457322247387
126.750582628172296 43.398306225496540
132.818501795467569 51.034316330629785
102.148033822770799 12.437888640728389
105.432770269551114 26.391016086450005
122.196200024627430 64.681695614318642
102.979001112342331 20.786167328957635
123.598286084501837 67.884311592882639
105.762061625410055 27.143176590756916
127.512388579990841 76.824823557542857
122.452767839229352 65.267742509830200
109.291922953367845 35.206012827817510
125.814973875309263 72.947623996804253
101.649430603831448 17.749189872976189
110.926606274861541 38.939922660553989
134.163488690461207 92.017128864914142
118.391178151989934 55.990343352257050
111.168614812761078 39.492713557352005
123.501494789208607 67.663222918112041
111.121359907292373 39.384774879655460
107.195927071701291 30.418382386479976
124.716990199103549 70.439632393254684
102.318658074685345 19.277825420242529
106.529261357924113 28.895598351743295
115.461314901350477 49.298010313623195
105.544687439340294 26.646654970895227
118.775268195536711 56.867673885577133
134.412742294991716 92.586468793060703
136.918722650446625 98.310577289700532
135.357917174691380 94.745417704181378
106.683999591826563 29.249048225166327
102.305423404496992 19.247595060331541
137.570368753899970 99.799053841186691
127.708938488424522 77.273778793137595
138.436036846715439 101.776394994148575
135.840329710425550 95.847334440547996
119.838494647437514 59.296273756254465
111.012032614952219 39.135051739712736
108.876987009959052 34.258224728019556
107.903768432454342 32.035218982401396
118.525226686812104 56.296534242966757
136.812721408736820 98.068451445814887
98.707702705317189 11.029755851063706
122.829481308792552 66.128223625426912
107.643397467468930 31.440485009444611
108.029471611895218 32.322347584956454
109.239858408796977 35.087088071961773
100.535688372083769 15.205202902792490
132.189460711639413 87.508094984587714
97.215619291400117 7.621569777814249
128.062170706821064 78.080624520483070
114.356939173416706 46.775418117723497
113.400025814343479 44.589656414805042
139.005782778184908 103.077796866733649
130.481632849442576 83.607109904828548
113.535472780548758 44.899041573556232
139.190474747142332 103.499666442234982
129.594655998005322 81.581095726152626
123.415054025422407 67.465776713329305
95.330605306965339 3.315859822386660
123.393168418634971 67.415786062966305
117.806318756848398 54.654419618544622
137.958771263279630 100.686234819767364
131.530423943912723 86.002736830629814
96.158310734672355 5.206487440891143
94.464974792986879 1.338604506227042
135.272101410766709 94.549399111155523
124.390140202937388 69.693048392263279
106.797530419923788 29.508372994543404
99.689364350560979 13.272047077383160
125.052690987386796 71.206433190538675
131.595053771138112 86.150362945236793
113.738031275991318 45.361721499320801
137.744374285115242 100.196513676625372
126.144418085183077 73.700133647090510
125.624223783392793 72.511916582140273
119.870822464258467 59.370116286799302
100.552838569362180 15.244377028697674
111.136487036062022 39.419327954316081
100.897088785973295 16.030706253339982
98.068975177326763 9.570787642454537
107.576136193880359 31.286848199481195
111.231045046745834 39.635315406573035
98.920121512167469 11.514958496204596
103.732996835801444 22.508428765559803
112.954129029031961 43.571148200297209
133.033314664846557 89.435608731039025
124.832413512248777 70.703279937836129
135.004914003443048 93.939095161594437
112.512031051238083 42.561317143350280
125.698108392660217 72.680682278470684
101.547910562943414 17.517299895322740
75.076414101500546 30.088465317294901
140.768724656950099 122.800573356983321
91.530373963890085 53.310076667909939
70.237533418169178 23.259312484780260
65.127629690627501 16.047662560237438
110.238362161705055 79.712817085101037
68.291327294728816 20.512615483894546
115.118022186505996 86.599522143746071
115.363871309131866 86.946491069418343
113.597706495901718 84.453887877422574
121.956159863565304 96.250243114667910
61.688926694098541 11.194592223162111
65.199686235950864 16.149356566103584
122.129709240579444 96.495174803870327
112.881622301334474 83.443272256646182
89.859437001740815 50.951869339648432
104.253823062490738 71.266786935715956
55.685631328112841 2.722091197404608
98.829792641257299 63.611807377652035
91.184019122483377 52.821263179617979
105.189493418155266 72.587306344615115
81.775102509667988 39.542380367185146
70.270097318369736 23.305270189845910
139.572119220061865 121.111794082702573
78.002974110311555 34.218743966764762
73.107023403319019 27.309047731913331
124.851256834541360 100.336117715348081
88.499499152423368 49.032577663847860
96.588473180200282 60.448614451904994
69.172009314802551 21.755529394264144
137.020784647309966 117.511074233539901
57.885043114081746 5.826139470335951
121.519490987584405 95.633968673029301
137.340591988739249 117.962421012786606
129.395618704045745 106.749613679404732
55.530056351910794 2.502526930598340
58.380617462618538 6.525547698707819
138.789821498610763 120.007730756917184
125.287525578470067 100.951827447270503
56.583965308219845 3.989917466798844
83.540237967947391 42.033530821918376
81.078455227450576 38.559196223586184
110.610189998539354 80.237580825168450
102.663265963553997 69.022020381562768
133.805643769761645 112.973518987245484
123.887135673017525 98.975445445872978
104.514098834116666 71.634116311940687
94.044254383386118 56.857937156915682
92.338812157830489 54.451032261437867
72.863484138204001 26.965338727490494
88.576903884542475 49.141819610528252
103.313558975073235 69.939784354722704
64.185745647262195 14.718373721848447
125.643386729516024 101.454057269968715
64.487052052569084 15.143609975006015
106.119675529155558 73.900080147857309
97.898730035185707 62.297790924341847
82.883459399355971 41.106613727747941
97.050673147825094 61.100921136995694
79.372852875626378 36.152065340564540
85.686825354363222 45.063027577372466
127.412029948319784 103.950158256506384
139.820441489414719 121.462253381062439
77.436313059841595 33.419010480625481
61.736954044286421 11.262373624696457
121.468192309268403 95.561570418711369
88.006303869800647 48.336527031124483
95.757226774409020 59.275469437980263
131.024740141924667 109.048806408071457
127.603942472624567 104.221006009265750
94.802082588515233 57.927466449391211
125.727027794751820 101.572100605804081
55.850461051229125 2.954716766036571
120.806086784089800 94.627135346097802
98.201966854811971 62.725751587394967
70.628752718074779 23.811443559077667
72.181475168356471 26.002813756730482
83.184462092305694 41.531421349112335
54.951663609695665 1.686236409649815
109.475176304608681 78.635726493535444
126.957924107542084 103.309274880420887
117.580629002588552 90.075019766853828
128.803494551997886 105.913943904762974
57.632746753342822 5.470071503521126
124.530191174516006 99.882995060528742
112.155223001646604 82.418098841627227
64.289140395114217 14.864295595391042
140.227510260632926 122.036752946957748
107.794324378507810 76.263526093614274
107.838060510796296 76.325251263389603
116.543676401525502 88.611559876816187
96.169610988158894 59.857470732435694
140.446112839657133 122.345268597463630
122.919288866619212 97.609515142585380
123.565928532686627 98.522123118713552
119.289481648805662 92.486737817572362
111.264304910642295 81.160738678629372
76.207667770483212 31.685013094229710
68.501520305142677 20.809262639793076
100.731506106970826 66.295711518075592
67.766798648620878 19.772343812877235
88.264252165713344 48.700571621383261
54.455750016837925 0.986349402926738
72.848283008871277 26.943885246358452
71.452296465678614 24.973717746995117
76.097596421309348 31.529668477327142
117.581412427378226 90.076125420820418
64.102820314881043 14.601340505784938
110.202431544347704 79.662107903916805
139.404017874730556 120.874551246239733
71.910193789995219 25.619952075551616
111.822945015367651 81.949152136866374
96.491776828286802 60.312146080647480
60.755555928552120 9.877318245054964
40.323650378867917 34.321403512664418
64.314781405666309 31.399248150174110
126.881808820920313 23.778491359994479
59.507875146418215 31.984736466117198
105.639735979003120 26.365807355896568
102.730060501534567 26.720210147081929
134.102818188081528 22.898961702919426
133.495961779382867 22.972877714088696
8.704330598237872 38.172683585790452
89.614276573331566 28.317732093681773
124.805041595046987 24.031444690079304
57.489413454437603 32.230588095647043
118.522633771457635 24.796651286239630
110.516993124262243 25.771750197634905
93.652984039942595 27.825811530707711
71.688940398775415 30.501064641380793
77.707596896167104 29.767983348164783
20.133921328457831 36.780542473056961
90.944014211164401 28.155768076030494
111.119475209867133 25.698366985510045
105.770675332045329 26.349858748378814
69.894770920604245 30.719597146413509
61.321492546298174 31.763835175359159
12.585555883093093 37.699944586261665
39.364169784860721 34.438269672907211
133.971544296424184 22.914951057736957
60.951575816948974 31.808891581959379
113.675369246740757 25.387055298809464
92.756358551934596 27.935021845761284
46.320512890934566 33.590976759203805
8.941807426508287 38.143758555685679
24.826262833132798 36.209008314237792
0.662922880384534 39.152138979471069
125.560189628684157 23.939466538924112
116.415987284610480 25.053243954652615
72.868872259727993 30.357347189668982
115.692354041481167 25.141383557555226
70.313947077481828 30.668540868438132
109.390230595274701 25.908991545808782
135.488020974207586 22.730241947894388
113.791592411081098 25.372899144914790
77.762317880424803 29.761318251074915
94.298310228993984 27.747209843201375
80.496015795989834 29.428349788084404
125.450879945337050 23.952780620574039
127.882302159219279 23.656629786633047
47.642477648535682 33.429959489899893
30.992385999774324 35.457965361862996
20.120208581821025 36.782212705947387
12.560736586091821 37.702967613468864
140.376080967196714 22.134868986747520
118.472438424959904 24.802765153934175
139.040418448762580 22.297554663648700
28.430021685912731 35.770065137902762
15.749548222128331 37.314565623925020
60.996615766871663 31.803405649218416
71.341496534193226 30.543383819702118
66.947116173450084 31.078625869008754
32.316914537930693 35.296635820282745
128.605603853965249 23.568530566815543
20.208497241817255 36.771459016137307
56.886632570677733 32.304007701830599
90.125274824375296 28.255491748370719
113.757104447063455 25.377099830113124
99.755740370562904 27.082486752998228
15.813635641353921 37.306759681156038
101.439925570902943 26.877350496224718
33.886148682211847 35.105500772727389
93.486021535760841 27.846147811493498
23.160001458448580 36.411961422447028
131.387246356709255 23.229722381955703
59.648194382153953 31.967645374967397
46.745424780714288 33.539221860448983
134.284359334966126 22.876849721817361
23.211851436029509 36.405646018231039
79.340995244257627 29.569033005364183
86.556417427617276 28.690183875567669
96.315134464115317 27.501557658347025
24.923828733918267 36.197124642731936
116.035412850546919 25.099598485503336
15.609686284992286 37.331601015426727
127.657932610998373 23.683958330576264
114.188316501755267 25.324577561922400
3.367355926812712 38.822735020971216
30.428251415418632 35.526677791427069
93.848001174416609 27.802058154318569
19.480286586989894 36.860156154577737
65.580009614733669 31.245141476680047
51.069328580897036 33.012563960807533
37.095011946824506 34.714656465065850
72.606990325260043 30.389244797926377
9.707813623335520 38.050457864140164
44.996809104406189 33.752205844811819
123.611329168906892 24.176840635081660
80.915100762848098 29.377304617188710
27.502269804026074 35.883066693923077
1.259086871797781 39.079525320594961
100.427467597414847 27.000669379908011
52.931948806170070 32.785694053195229
8.731425771815863 107.790246451494937
70.583887444213474 114.821787367971623
2.050095694587786 107.030696313242629
120.451104909839017 120.490816061729561
80.547129174981691 115.954433345130980
98.136256540756008 117.954008873953512
116.087442323861467 119.994744099686812
35.169895864277812 110.795837161996147
117.988386206958182 120.210848104806573
135.292206243978711 122.177989190412788
72.343382995306470 115.021811176650360
105.781207989143795 118.823105874466364
62.481708028737025 113.900711560604321
72.724956788531571 115.065189429789712
131.361931174148339 121.731185793760702
48.652623279933053 112.328586981898482
97.244178836771141 117.852595272834947
12.189115215045888 108.183325144551915
88.721589465550068 116.883726221260673
137.756150702698790 122.458096494293102
83.449304539166206 116.284359822886032
98.832234902729340 118.033129416562119
128.732505956606161 121.432266227682817
40.969433359246274 111.455142937221424
76.732181384152256 115.520740638969684
72.352361877862307 115.022831918240399
50.162373790183551 112.500219156260826
117.449967427683248 120.149639325490327
132.110856659942300 121.816325496439717
97.768056693027589 117.912151004036303
88.580540408593862 116.867691415395200
74.046496272843314 115.215425308935394
4.986626804094763 107.364528437150156
5.397515351460182 107.411239264088849
33.949979727061887 110.657154076447569
130.236937276417422 121.603293703312005
65.530171144296332 114.247268391971147
7.393593401990862 107.638158356802208
53.311153887929436 112.858180270428861
41.694337647415445 111.537551850706379
45.252875702941054 111.942095263591000
73.003478867475138 115.096852509015335
20.770267364971524 109.158851757741516
55.219421620293829 113.075116868858558
104.110784040976455 118.633207946044166
78.553428518019359 115.727784520402082
28.437782194959482 110.030513819314905
80.939980078948011 115.999093608128177
71.813432419046265 114.961565083610097
100.042406389053141 118.170704706081068
52.042721591173468 112.713981747795131
122.537049020291818 120.727951350536955
2.881526484580204 107.125215423088505
139.495907218621255 122.655876320603156
19.478013234554084 109.011945110102445
8.006096445144758 107.707789218581226
0.927212231192287 106.903044142192115
112.409486235105234 119.576624949246678
99.126339005348513 118.066563898801860
51.424704724567512 112.643724060920334
41.596514583885572 111.526431082750051
25.746557728794304 109.724568761711666
34.020251296532265 110.665142722374284
20.891073470792588 109.172585294824330
116.353605270815194 120.025002162201261
125.256423987973847 121.037096626819974
21.085637850209498 109.194703854987793
38.100696587975953 111.129017841463266
77.170556285003386 115.570576182596341
26.430897172885643 109.802366163331257
104.596969837439758 118.688478750607260
66.076268798687693 114.309350124814429
56.056019408405710 113.170223375838006
101.357760636068491 118.320237432143557
95.904100817364949 117.700251887140240
114.201711098161397 119.780369507108460
7.780578772292537 107.682151811416290
52.326166437269663 112.746204459373615
100.578969471560171 118.231702525196198
76.062957936695909 115.444661661256902
43.396760114750840 111.731087449978077
137.000622718197235 122.372206203221054
89.998261877623179 117.028861500596449
79.973332189213835 115.889202683746021
139.538557951824316 122.660724961506460
26.205547580944270 109.776747864020223
113.381533584836447 119.687129697603979
3.876944919000169 107.238377054192384
3.142515646818538 107.154885316952317
0.523130931678393 106.857107180035882
34.522950164953222 110.722290773824355
140.127360178956792 122.727661455864990
29.425655452061861 110.142817695988398
121.274118104042415 120.584378238454093
115.205555845798912 119.894489062352505
110.757839951656464 119.388861712220987
66.941937276502458 114.407761459743980
96.792607842573062 117.801259564658679
66.230493898510588 114.326882815841302
106.723480488053312 118.930225744094926
86.832516723425044 116.668971756825499
21.165913832726186 109.203829827348699
8.707234375000883 107.787496313635742
66.104303235020694 114.312537148916903
81.698217280211026 116.085291889666493
64.991856418330059 114.186071441692590
55.332730929879403 113.087998151592103
132.778066809530145 121.892175597468253
59.666721853118041 113.580696965582732
55.572613875223823 113.115268638485375
139.698709588006068 122.678931395853695
99.090466387128345 118.062485810784409
63.771112071741832 114.047294203252875
89.793548980725802 117.005589231850095
93.104796013225197 117.382019989236937
45.716409317663008 136.838761663431967
52.535552040351099 139.292579385395697
5.209667553947304 122.262712321025347
29.447280622027389 130.984436869578275
8.379433822162826 123.403329105236608
52.361502135179954 139.229948823287941
34.117648151533317 132.665033841666343
26.819378519426440 130.038805869732329
6.656659973627126 122.783401766510053
31.584402875308232 131.753464395817929
19.684566553603982 127.471396921630301
36.763765543240943 133.617219477635700
43.090051371325664 135.893686316717066
17.711261071592460 126.761317640477003
8.963622818761191 123.613545164809580
30.380205916873489 131.320143088799256
24.708555837985589 129.279242048548525
29.609221143624797 131.042709960193889
5.747147513770489 122.456120481588769
33.589400781878645 132.474947959913692
28.886483365775572 130.782638153554842
3.477893158077462 121.639546202373779
40.905885268215357 135.107730411483885
3.824734147485234 121.764354349251349
8.429968817448428 123.421513746921633
39.935145914200724 134.758417084698181
49.233130543949443 138.104227605295421
29.652356279337592 131.058231817523421
15.597071565935456 126.000542292674083
31.938444720605723 131.880863717057707
3.289071518298791 121.571600141582664
2.363076041493151 121.238387565772527
41.191006701850334 135.210329235884132
37.863765000128339 134.013046089752265
29.211917034194425 130.899743035409415
51.305425846141283 138.849927635996039
5.224247518456106 122.267958812666905
22.051539941620348 128.323134666846698
6.154962980109749 122.602869839871687
0.142596817878149 120.439364654574248
48.258572549001173 137.753540169009767
56.202639939142223 140.612153654477055
29.235731004880027 130.908312315401758
15.881928712338746 126.103046015282317
31.251964122940759 131.633838786676080
41.008351278914340 135.144602042299795
6.263153426667001 122.641801366297443
9.960403457258359 123.972229253869173
7.032275074432904 122.918564063073788
25.758955518579636 129.657220550569207
27.522747767168216 130.291908055062834
35.275888025058670 133.081817833954034
57.542598291160793 40.706599656698970
125.733851684916786 65.993541137940355
53.872198799759389 39.345528074454911
111.016717947323826 60.536077298036922
135.960801408226899 69.785937762352901
122.646227292547152 64.848576447599982
136.060242954848093 69.822813057131469
126.895224034871646 66.424205676127741
117.031280453891654 62.766420378265082
87.945920473513183 51.980875910592701
127.976930804231543 66.825328318920683
58.018314601091490 40.883006598824359
102.072922639008411 57.219504903104486
90.980412070691315 53.106137694535626
134.748414633392628 69.336355859952036
74.296552239112899 46.919364959823184
74.975920799519585 47.171291008637702
78.960640810346447 48.648920128476362
5.101454484503360 21.260174072010500
13.824575802896186 24.494915293707511
118.005698553139311 63.127757825923652
86.626996685483803 51.491787545351272
106.476940128976992 58.852619518378546
71.105529408602791 45.736057665052101
62.762773939366504 42.642365162808090
14.665550146683794 24.806768617414409
25.580036004557964 28.854120021739430
39.001700859324544 33.831193134086618
62.645622962460678 42.598922789335610
74.535201584342644 47.007861823086785
72.586236380892601 46.285139089658777
54.648195745954155 39.633286230984787
23.846113730775066 28.211140330238642
116.002289018118745 62.384845837160228
95.892346822919137 54.927600132277441
92.867248249803467 53.805821505454801
72.894354658476630 46.399396688204135
86.130107201336287 51.307529085754851
112.984657576215881 61.265836200502932
76.933336749642805 47.897147480279372
7.183788133632938 22.032353002729216
124.278992935776472 65.454044850336544
99.771902938957254 56.366231974296511
70.390328270223918 45.470844042579522
99.343604373670857 56.207408661659059
82.889332836334390 50.105772736615606
83.133874617762203 50.196454655614467
137.204800206426881 70.247242156204948
68.681756575760446 44.837264949892557
137.396110167528150 70.318184447926924
45.787454728456844 36.347512345936856
131.776322728516561 68.234233368647978
25.530519152494403 28.835757993207160
79.480339152533233 48.841636656076936
16.919446828508182 25.642567208312240
9.874405977273648 23.030098205734333
99.412395416574327 56.232918019381074
1.349604792216483 19.868898814647963
132.585776457294543 68.534398097300041
97.994614370240910 55.707171027390309
6.541225436607515 21.794075444991904
27.640565969300958 29.618213626793647
2.347298468323959 20.238867400769369
137.224800984939719 70.254658921415484
136.170957927921364 69.863868807038799
52.513761077415651 38.841787000911857
68.696220734587854 44.842628604608386
115.001800434182243 62.013840832624432
27.574462421865825 29.593700856423482
7.846651457768352 22.278158516681078
115.221359942068119 62.095258729367011
21.839222237073479 27.466937148235239
61.999548747032989 42.359343076909404
105.112307668164561 58.346581288215646
0.567685712076731 19.578944589750677
127.365429032792619 66.598568892447574
13.984997818325896 24.554403599239158
105.507868149287589 58.493264539228683
133.232388830527782 68.774177371462699
35.143864561719752 32.400615518238382
100.205857986593628 56.527152845360526
112.288149398814056 61.007554373338586
22.418094376847616 27.681596729854409
126.900050093224181 66.425995293550386
67.504026452287960 44.400534559544994
127.485447032759552 66.643074426380707
47.616138175728601 37.025631738344288
118.338016291276574 63.250989161017785
17.359972812944829 25.805924739300739
60.967765559495952 41.976733287734191
99.593595336659135 56.300111267012575
16.757898261695207 25.582661150686498
32.818150054752401 31.538185166648130
135.133336799520094 69.479094170296534
85.593715181094851 51.108622144588523
1.916041552823295 20.078947061386888
27.775404509986188 29.668214970338909
4.621394459491889 21.082156376839933
11.749632996326874 23.725477063504140
52.654800975824891 38.894087955654555
58.452946393240197 41.044178422877643
24.736731583571348 28.541402649890777
36.585755359029108 32.935302980329247
21.829979305482532 27.463509648979496
43.320313259008046 35.432637507023735
129.962694480749917 67.561696802921773
130.744287883137901 67.851530258749108
19.374677007482223 26.553025056919243
5.313410426837026 21.338772385484003
132.148153320751504 68.372117011473662
97.076088897788395 55.366559897443501
14.390339304348025 24.704713879910720
56.511903582198073 40.324393501313189
74.620188901555451 17.236008857844407
84.692160618048689 3.393592085564914
35.072162940614909 71.588847932621917
19.184577243925517 93.423955189600136
77.168550838009821 13.733667012180803
2.689092088918880 116.094529214608514
42.882972456227343 60.854059979738544
72.693306041338886 19.884220784293923
24.523129554640128 86.086914526100657
24.432899598860320 86.210922087718728
3.281184618056808 115.280786703531064
57.971499040364826 40.117139807968144
3.529452009868036 114.939580353359332
35.104760421268104 71.544047577177210
28.183263397520577 81.056608691096173
34.371817887594830 72.551367326161611
70.256024605097323 23.233899117539099
76.687359746718172 14.394992105246699
43.126494853093583 60.519374914520682
67.485060955396719 27.042173681811530
36.070986464758946 70.216114579874514
69.387456336417912 24.427616128335455
10.549575130608844 105.291472439108432
61.741708803396783 34.935551105396215
38.774663162676681 66.500315854110426
49.613410087445736 51.604081388297850
61.495574441362372 35.273825925576666
7.418596941608455 109.594533072816205
38.456562797108653 66.937497168708106
16.075840242575424 97.696448641664432
5.061366533186442 112.834193256555167
57.053638721538505 41.378601359843408
49.648809246238251 51.555430545822624
30.014039730137867 78.540480794170634
7.565958188193203 109.392007107818884
72.851889750056174 19.666271225741873
68.424567914256500 25.750962064954244
77.259904907615407 13.608114524453537
48.516093301640986 53.112178979105643
74.609508347423471 17.250687680007097
3.396760139055904 115.121945458204422
8.491932244893130 108.119394438328428
47.127386323433477 55.020748751540836
50.368495365254923 50.566329753537879
27.040106976844783 82.627705995210832
31.522829188319211 76.466875636248318
22.042989204515699 89.495496018039432
15.615694645635010 98.328849854462533
23.866932261774519 86.988759434760709
33.333265357503272 73.978702247872263
38.717889090135287 66.578343314482510
18.888664014063181 93.830643608857486
48.341549780037617 53.352062910369945
68.627761403834441 25.471703043252887
3.160529740389721 115.446608763926804
23.314403648373368 87.748127268646087
73.524777594726075 18.741487653160057
65.313338440816509 30.026881046640050
47.870182155734035 53.999887119197354
33.016424184808322 74.414152990439305
7.453920192023525 109.545986555037942
21.832560465286466 89.784698806854493
59.671459777862019 37.780798355935083
80.566615554564208 9.063535944527203
0.045098119129873 119.728302968488393
85.451776372721909 2.349613988827650
73.929425599924087 18.185359569038244
23.090797356162557 88.055440630598625
10.584134606138313 105.243975615529521
10.010926153694800 106.031764791220212
81.842376663307192 7.310193355194119
28.169488682313766 81.075539974282762
27.082471259135300 82.569482633566210
4.095653882151728 114.161420672811218
61.624915179226726 35.096066451111454
50.837038326063386 49.922387621670296
39.372707240826792 65.678393830204072
52.416687343557442 47.751396611214247
71.172059199868400 21.974946749962143
43.373881970296964 60.179378369969797
83.207806032483276 5.433615170379005
74.399441881880620 17.539392577893359
8.709753557489137 107.820031664513124
42.275269654335219 61.689256472963180
31.703742409150685 76.218237507304423
2.524387312220835 116.320891264425043
75.847878491689357 15.548733371775091
37.752426281087530 67.905227360343176
63.554925658064782 32.443556081250634
13.342745865197676 101.452677562331885
57.807680812076086 40.342283429763263
68.845233583852817 25.172820099880333
44.098192887084757 59.183921485746204
66.501161647928555 28.394395933749426
18.636190097928143 94.177631196754305
69.309476982645975 24.534787072111694
45.783015712931984 56.868384826262115
85.802673501727355 1.867358434442442
57.028759787758908 41.412793728519667
71.134139936085660 16.799600373120548
104.797556459387636 21.013827063875780
140.797454126753422 25.520551136557298
97.622920432615160 20.115654930350672
133.813475248608370 24.646246825360109
64.951377561014013 16.025598060978858
124.905460688544011 23.531077998254460
137.839514651329068 25.150255166201973
20.905619218213435 10.511635736498244
56.433661285571020 14.959289558174193
11.745324294551192 9.364884653292956
119.507561477849521 22.855330457538596
113.168606727006775 22.061774869263715
101.036121642462092 20.542943813209558
68.932997777593627 16.524045691139808
76.894803165175901 17.520761302216378
110.386337802350511 21.713470591977156
109.395392003628203 21.589416925850408
68.748337403601425 16.500928587851604
59.139967990563143 15.298084342763360
37.134077053217865 12.543229888884161
47.613506279675178 13.855119616994433
25.415306380233591 11.076190554990490
134.774799413057224 24.766592243938888
58.343710276694459 15.198403120324688
118.489314827053050 22.727859075939865
100.900290020227629 20.525939441491282
13.178739828876646 9.544329838231826
21.689035521803874 10.609709379566485
125.839259317368487 23.647977573871191
118.336206278650224 22.708691855321746
72.847676862571575 17.014113152778343
118.427826260360334 22.720161498400369
64.674684926433827 15.990959702600229
61.129873933133467 15.547194967927259
110.702661156665570 21.753070206643155
131.008446743275584 24.295093341360062
115.222587886473505 22.318906887297050
74.605340692770412 17.234150053117073
98.066039670534721 20.171127758497370
88.510813385808902 18.974936349422070
125.356792147558110 23.587578890837321
128.101242579638864 23.931148779363742
59.168702777990362 15.301681568494894
9.209495283410442 9.047431482889321
12.260915331264899 9.429430018346128
7.269986223025044 8.804629899051857
136.895518246095463 25.032078960166611
3.582708520493049 8.343030165124638
116.715046739407128 22.505743536171742
138.628396229186308 25.249012991301210
32.328526716692515 11.941636807031211
25.258584733500157 11.056571020941535
78.037978302457162 17.663872123199255
73.821772702196810 17.136057420789893
38.400567791038284 12.701778236679537
10.637205305834881 9.226162411135855
31.678182185129884 11.860222037939037
128.463859455006030 23.976543747329419
24.726991972197855 10.990022445821655
47.498456559544429 13.840716872073877
85.303037842501283 18.573364117346284
3.015599715321462 8.272035438203163
110.581967586670459 21.737960924324060
17.021654367594554 10.025413301882812
2.957725282870890 8.264790303777286
69.206344765867058 16.558265217640390
11.808005617805803 9.372731548609982
100.618160589168966 20.490620466134406
43.978716868487517 13.400090741915765
138.181799491240582 25.193104824887019
88.451972362055344 18.967570210199618
20.959563617344717 10.518388881309876
131.273134335809686 24.328228822911576
48.254322143497397 13.935341519465593
140.537225881475194 25.487973907915620
41.642743841131328 13.107656969664696
133.596251199314764 24.619053168834682
8.026186165006736 8.899296403767464
94.009355551928252 19.663283093450946
54.562924109946856 14.725097329603257
95.443251253517744 19.842788389154215
3.485748692363180 8.330892041967926
110.382232770030697 21.712956694739287
75.116167786055229 17.298099033737955
127.689876663840678 23.879651058660805
117.241346187482733 22.571629456570665
2.703101275185479 8.232914653587342
0.982132522029254 8.017471504836044
18.992408853370083 10.272126411027040
79.161660207052535 17.804542642217630
18.777711756412806 10.245249096426523
2.625485602896536 8.223198169891910
86.697767108403454 18.747966279152227
31.616471272459041 11.852496625543411
111.809455605569383 21.891626633455076
30.512225619470190 11.714259275191438
6.087915014100468 8.656649790271901
38.690723963999993 12.738102056863877
62.933872689560843 15.773032404961102
123.476650221964107 23.352209308556162
42.043278026537152 13.157798697065680
3.502865623767957 8.333034861581613
8.152607589568065 8.915122739793139
101.188187058337306 20.561980447054438
48.119074653321718 13.918410273566616
43.710209844842915 13.366477116723722
113.570152847729673 76.762942171418587
119.619132056782931 71.407344025046569
130.105898269030348 62.122652551203863
85.430169912998210 101.677301311326204
53.110314138894104 130.292403743112061
127.178319181767634 64.714649744653556
93.557032308239258 94.482003117106544
139.951160179883658 53.405931164329509
68.918473273332580 116.296298808375028
114.363221908614321 76.060780856983570
123.940919503177071 67.580953482609118
62.951102313023398 121.579643278449311
46.377575432917432 136.253383552692043
74.695234968248215 111.181714486607248
88.198443373145594 99.226348894490812
120.144079109318312 70.942570488167121
80.658399083329016 105.902094640428771
85.679678682227490 101.456393178597310
82.643631013879343 104.144425440398919
84.116820771227978 102.840104155594005
119.541598326218931 71.475990236140916
139.890437531487919 53.459693310296920
76.269919933430728 109.787532164401654
74.382108096029256 111.458948320363078
72.142856033924176 113.441519887995682
81.598351142047633 105.069887200234930
93.116066365568955 94.872422112371680
81.557818525792413 105.105773652639826
73.569659137451765 112.178268057826799
41.348109038337689 140.706333375984173
110.080083929833464 79.852952234508365
116.984137135181427 73.740295326434378
46.918691313863668 135.774294584320216
73.625628711242484 112.128714152070543
72.999644432324985 112.682943242296375
94.508133784904729 93.639924292002021
64.879019679521221 119.872718801188597
128.627651915499740 63.431450805792117
85.475422165192512 101.637236224375940
72.797082058238232 112.862286340973270
93.978554851426225 94.108798767591267
134.322798322104148 58.389126392959277
44.090165043118319 138.278593165789317
136.075262035028999 56.837543706333783
85.533408059091798 101.585897124810543
60.469237914102145 123.777017069140442
48.230063380810371 134.613242187176496
140.192500902239686 53.192254793387512
133.956817349571452 58.713155778805081
91.141663679614936 96.620503400080750
55.455375909407934 128.216151199129968
41.840369053396500 140.270500034015299
74.123299198962457 111.688090527914568
41.119906899589537 140.908377209999799
123.956119091804737 67.567496189094541
43.111765866249627 139.144840616302560
69.065523890661382 116.166104276972035
52.845073863988233 130.527240113933630
123.818334503373748 67.689486835928832
86.632549489382797 100.612747837430433
108.595763453087741 81.167128349047459
84.027583553942179 102.919112308699894
63.459489652394666 121.129531251563719
90.071797154061613 97.567733500085595
67.601654814971795 117.462173289171787
89.165600818463915 98.370054560788290
114.066018474277143 76.323916521204296
138.970056163118926 54.274573404944142
140.615204368157691 52.818004887693178
108.442696151162536 81.302649885843920
117.213135157081652 73.537546839586199
96.482385819277511 91.891976387017763
118.664119882606727 72.252885273084900
95.440505495043510 92.814428281852813
127.067644421895807 64.812638102413572
45.040843022877176 137.436889293080867
97.142583502667989 91.307455698946399
128.455683821364943 63.583706578932343
67.686091020250103 117.387415818721507
112.695376594430087 77.537444764128708
67.843303707615647 117.248224072818189
141.017123144788485 52.462157168478896
102.989546259600502 86.130717307108753
79.403849503377870 107.012837986159283
133.449299319611640 59.162498143287827
67.550885360168408 117.507123154039988
75.099801549283868 110.823522474931011
136.260360843255711 56.673662363717980
51.579827399655272 131.647454183928062
67.153565670484241 117.858898969437845
68.439944850259337 116.719974580274155
101.287352661079893 87.637792230983379
62.157213948794919 122.282529981304037
140.788166950950398 52.664868621922906
97.597714441460155 90.904495409629519
110.504694219893125 79.477014079691997
129.846198798996653 62.352583247319423
139.487074984761421 53.816819303444859
85.083989512358713 101.983799820892983
95.081557114567701 93.132231206062301
92.325885728802021 95.572026096335492
85.582810214207754 101.542157829100972
83.037024490318061 1.253169500852688
31.033242566092614 69.175629564870420
15.518352606413712 89.439722957528332
73.892896393411647 13.196371562336971
0.051788707193916 109.640697384793185
39.250252956734997 58.443341653247742
69.855388237751754 18.469785847100834
13.579687801203864 91.971825007361005
16.912429685282138 87.618910293296068
57.624733430058839 34.444319467420435
30.898858550372125 69.351149355994792
21.362396214252744 81.806781585221842
30.554515353540936 69.800898127519957
69.426981580193583 19.029330422754061
76.391253839919088 9.933251504389954
40.073843434371987 57.367645054721237
63.439120077822203 26.850113233440904
29.413984720484361 71.290552216302416
68.997434744262819 19.590364192406511
3.875427817663324 104.646618778000700
61.078902314598722 29.932808199713207
34.707414518583434 64.376770934261145
47.367100210060535 47.841877432567472
60.728817119332597 30.390056630781448
3.111169874131843 105.644820788073034
28.562182028627923 72.403096961689272
0.841051358021733 108.609836572420207
54.007693513603172 39.168557593666605
45.556236901699080 50.207057159741865
29.165349388575589 71.615296355616834
6.732812534545576 100.914570989577058
72.843789075635726 14.566617095600948
67.039923708429299 22.147081420203740
73.204376130171013 14.095652121419606
41.439191204559570 55.584355917612136
73.663338035236421 13.496199148689000
2.811372723317571 106.036387694363796
4.079009406011026 104.380719610811965
44.401302168029083 51.715524533106191
45.039444901489077 50.882042376140447
23.793570887732390 78.631409361165424
29.865911635730267 70.700287687130825
20.775636295327924 82.573152331457351
12.933593670878997 92.815692532775415
18.034250926798105 86.153692656108419
32.475207859877123 67.292269808007191
35.834514374988728 62.904658865635106
16.320451055505600 88.392097229937249
43.801760985712917 52.498588966226464
57.295591225788371 34.874214128880219
18.908706734397789 85.011560536640985
74.760135222488572 12.063665582995446
62.428666557740861 28.169872803317475
45.153530118938058 50.733034970537446
28.818478135657241 72.068347036777524
9.629833082818996 97.130754597502829
17.659863406417418 86.642682503780975
57.835174475084642 34.169461121590459
79.183432583639828 6.286369639368810
81.891815173095850 2.748934447858030
70.877999001877853 17.134147625853817
22.063461332597925 80.891116113574796
1.305712155546995 108.002940241126240
1.785064367673532 107.376855362680189
80.377567671955262 4.726702441215227
22.658545824363433 80.113872591448754
26.452671872429185 75.158341177347012
59.590667277599678 31.876601153343561
49.591768927202551 44.936223910753952
37.000573637105674 61.381661677107168
42.104548058346957 54.715329230369584
68.173745558792888 20.666189713841955
40.640934581482533 56.626963812568526
80.896466966821791 4.048964874278769
69.237084525547218 19.277356136139421
8.042609487053214 99.203837117792503
40.227479012050559 57.166980679878463
27.939435881096227 73.216469542886855
73.378745819036340 13.867906796174063
35.254854426590050 63.661756296610214
55.512747012040684 37.202797943901402
7.549820197946902 99.847472245292835
55.244083411793056 37.553701127924910
64.467329762299457 25.507162227817815
42.624793740744551 54.035833138381179
63.106029579429254 27.285164786186897
11.669750369716629 94.466406057331369
66.203929632277649 23.238978435192053
42.947899336587788 53.613822928391066
81.517592694672700 3.237708733212713
55.214508876368562 37.592328610906996
115.194788304017251 87.087364389307695
114.479681926575068 82.542923270012508
106.453135261291635 31.534891650821589
120.817792593538002 122.821085571702540
119.228562971199779 112.721664462372942
104.353636415314000 18.192752374004606
119.017062943067785 111.377599502397317
107.336840134653187 37.150762087035773
116.976917637174779 98.412647000366377
113.856765709955241 78.584342899343298
107.975563953621972 41.209798446321656
112.463424920712043 69.729778913385914
108.501081564057827 44.549418834438747
119.688550882522378 115.644849102496110
106.443173961914042 31.471588427803187
112.781686015395962 71.752301507194602
122.950576131527953 136.374746277771607
104.228009624469536 17.394404642803227
122.536238400130117 133.741664706642524
106.034121469227870 28.872094105906125
105.660081928392074 26.495104159744102
110.645929252371801 58.179746205120601
119.719164815605566 115.839398082501361
123.431798496630975 139.432874092714059
116.718245926180956 96.768809947698372
118.505808652854427 108.128621319358544
119.955201952926515 117.339394315731326
121.127689401513635 124.790453824213628
118.075869025192361 105.396391004547681
106.140667005494493 29.549182062832706
104.242337072581989 17.485454375249553
114.568900334277231 83.109898776523693
112.881831077854301 72.388714989280771
122.485281424960590 133.417837398454452
123.275236917190909 138.437938371606208
117.335285202922975 100.690042857795405
111.835528722785384 65.739551178718955
108.123798863685991 42.151818881126793
107.203252492363973 36.301823811837828
106.699585983399999 33.101065342958499
111.360741261424394 62.722316637961072
117.828273828603443 103.822944272967476
103.142583760956256 10.496614213721138
112.642277026901681 70.866369064557460
106.839067977799104 33.987461732004682
123.033194914230890 136.899781720308454
106.652727877349761 32.803286004633080
107.572165333923820 38.646234013599951
103.078834231399057 10.091491294118994
121.208122647661369 125.301600365039548
101.757922302451803 1.697206647481476
117.982418441781405 104.802520375965415
108.902213113653417 47.098576226586573
109.074050065240485 48.190585657966267
102.007262597023200 3.281743330541670
119.953945689154523 117.331410864706129
123.037860993191785 136.929434261195837
109.047274364309260 48.020428321731920
117.283867997308434 100.363290823685887
123.064997325832309 137.101883381730175
117.219110234754552 99.951760667856320
111.762443746592609 65.275102277841810
110.826277971672411 59.325847207230879
112.496374030210504 69.939167743876382
120.931030519257902 123.540703102937385
118.080528189212146 105.425999601563547
115.749057672249791 90.609699789491330
113.240133710982448 74.665698205349102
103.663780747513485 13.808777399057730
101.575977722420177 0.540964084121890
117.738905869274362 103.255018378396059
114.135880743154203 80.358095551948352
106.096227907459053 29.266775317784546
123.130922511777001 137.520832415405124
113.248135736037966 74.716550404192603
115.462454551086637 88.788360965202244
109.216027249918739 49.092838772197211
110.630991215321401 58.084816231126823
116.679189383254197 96.520608889432310
120.952707427243695 123.678458037164404
122.065728990981441 130.751616829292544
117.120595531763797 99.325707983600310
113.408078467180545 75.732973061107614
103.569151791151370 13.207418309091073
107.439913058138274 37.805781880660128
104.337767768936672 18.091908455701681
102.748967746552310 7.995217418088405
106.558497992108087 32.204462978203857
123.130490203579413 137.518085133026744
107.307519478352546 36.964431772637020
123.073844202211234 137.158104539954905
102.929468776382862 9.142286340856272
122.201950456190900 131.617292828495323
118.171423710452387 106.003633024106108
105.017310449642551 22.410345261651681
108.097456259827325 41.984413840504921
115.677514096811251 90.155046361273818
113.690272242722756 77.526290863376758
121.796520999859695 129.040822599107486
107.884391681754380 40.630406296727656
114.142436253733720 80.399755272481215
102.705536516104857 7.719215587125852
110.625059645303452 90.894682852272638
136.003937330818161 69.749998605618558
92.565920985875522 105.940847992116275
57.548724514147708 135.115800949958896
124.798496336583170 79.085931998876774
100.661040536854387 99.196312281537544
89.191594287470522 108.752204485770520
111.539011101164562 90.133214390569037
63.476631647887757 130.176901517933857
52.517555089032392 139.307573738485416
66.215967507000499 127.894594455177668
95.841819526437106 103.211497974255380
136.766857620356717 69.114363380627267
87.068717820941458 110.520901791287287
87.410792656920620 110.235898471395274
83.276493556053723 113.680434126293505
89.552127685901809 108.451822216520142
121.454282879322037 81.872199322571632
77.005091899874174 118.905519705217529
84.741477767784204 112.459866811724865
73.278167771737515 122.010646530650973
98.369067275212473 101.105894396228635
100.944818356552886 98.959879746258267
85.547691010852958 111.788161597987624
74.901066863026372 120.658510739828728
117.455180409447664 85.204094453764583
127.181932180745889 77.100146852209605
57.140971765524064 135.455524527462586
90.411358820778645 107.735944577366908
73.014809800709386 122.230066049915521
97.617281180933006 101.732253046975345
82.114868485086134 114.648254517840030
81.099388895669193 115.494312233362990
65.457274179085232 128.526707941739261
96.197788912391857 102.914918260969444
137.778993533191169 68.271091485125055
137.029574821491934 68.895477725674183
129.004945827549221 75.581283472328991
90.526633100113969 107.639902574701921
64.783717032653215 129.087889305228458
131.943855756298404 73.132699132122866
101.903361764610750 98.161259021132039
64.416453279369577 129.393879041837494
78.687737949950559 117.503605094625740
139.561514390153576 66.785965107568259
135.923175631586076 69.817286081867394
75.497710695695346 120.161410528943506
50.984469886623351 140.584880124128262
132.087673473528923 73.012875857918360
91.678285804782618 106.680390767135961
103.013213591555385 97.236574063344861
91.309077806831311 106.988000372050692
69.172457948459581 125.431362722176956
93.804587626163055 104.908839590472382
83.202116868746245 113.742401861349265
108.387893442220232 92.758601878072596
118.185702383313441 84.595452233094178
63.415629085975787 130.227726456918504
77.347439665214097 118.620288991300185
109.768683789392838 91.608181585119397
139.363254473632111 66.951147484250228
112.589264978346904 89.258184104083185
123.263498371769614 80.364832023039980
106.090333647788086 94.672838472498640
125.659460207316215 78.368610712253528
50.819881620520306 140.722008603983767
101.621567912516554 98.396038592514785
123.087194854855341 80.511721189807773
69.605019936611782 125.070969060568999
105.847647765927590 94.875034818871754
71.356462164132992 123.611736176589645
104.146372117435845 96.292470879269786
84.042430551332473 113.042285500546967
135.276491863815039 70.356077601586932
70.600427316445575 124.241634721825292
81.029808916752458 115.552283539356694
60.853650505316971 132.362266400173809
70.808303785219167 124.068440211453506
76.835909771635627 119.046475610601107
107.032875191225713 93.887549872572990
64.235623869848880 129.544539004590945
111.294751503501743 90.336721895148031
131.647178815809525 73.379878708289894
90.227931014660271 107.888769422125250
90.940863274258220 107.294782260626121
89.059111864914655 108.862583637594653
126.222289763851094 57.100368755088859
101.278216390779590 111.146365642084319
129.679715362581248 49.609210019654924
105.355695768528747 102.311744509413870
130.175993548109687 48.533930578763332
105.118631895364956 102.825387696691450
111.971800868344062 87.976716293265596
121.143412829641264 68.104704850093583
103.175637659110137 107.035247845573238
119.817040272842149 70.978538886885204
97.948756609395090 118.360262518058960
91.687614421762220 131.926197244147176
98.336137187511923 117.520930096050193
138.538465412494162 30.415072379844531
119.554666459289663 71.547020790317859
126.937719140127584 55.550257301165445
99.991923639982403 113.933359288454781
106.835881908382461 99.104644597934708
105.745799223456871 101.466512465901189
91.246490819042592 132.881973973263996
98.309620305997697 117.578383875725081
94.252914261929149 126.367995698542913
137.861472388547213 31.881904292881377
114.306031536057546 82.919169295469914
118.336720297597637 74.185928777751741
90.539393173607266 134.414033175160654
104.561299599733047 104.032952277834070
128.384314155398755 52.415938839109771
132.292004885497022 43.949196544235470
101.254234292094623 111.198327341021212
102.516072022431288 108.464320067001083
121.844101908068666 66.586531006349148
87.555284799220487 140.879661683400798
99.333867819614667 115.359160210667383
131.207811037531116 46.298305146334172
136.608122402437516 34.597521282716230
98.458192717126650 117.256473979563651
131.455122511912094 45.762458615793527
132.603883309431296 43.273453650243262
137.633490254760034 32.375870194467247
140.512843394684353 26.137213479926416
106.938570140455397 98.882151351224778
91.229913141386604 132.917892610191871
91.065532726463019 133.274053501012304
121.596124457634645 67.123820498476377
92.300472980521761 130.598324636353908
121.903863748247787 66.457045810408005
99.177366128460761 115.698250373946209
88.753288006213182 138.283963834562854
100.760006160876031 112.269164956105399
88.105392375241593 139.687750807559439
99.231321568887438 115.581345828256232
102.167119994886690 109.220389852088658
109.979198677844224 92.294061346501152
115.770484650120423 79.746157924791504
131.485616681752703 45.696387297623943
101.109521043138784 111.511875641076259
116.736331498802301 77.653470215111824
134.545129974591390 39.067379940750570
109.883588651154923 92.501218338365732
118.862299475978901 73.047163259633578
111.281676060329318 89.472000670751001
118.975455533865613 72.801989511913106
108.673285099832356 95.123567182068044
128.347007428378788 52.496770835641719
104.823854240537017 103.464078578365360
139.932672699533043 27.394261722012025
88.402357923343786 139.044319446200348
130.484808237705096 47.864825837813171
104.935305841108800 103.222597855972381
94.268387784052052 126.334469420938689
135.586145422007036 36.811825413273979
131.312408704236503 46.071674752629193
94.344415997554464 126.169740087087760
128.771956677611769 51.576038866260539
90.434050058052179 134.642278723119261
95.273999175404640 124.155624397766076
108.504790405116339 95.488642428997352
129.909766104469696 49.110762092005046
110.874538312697879 90.354140693030644
118.018216162596801 74.876027513082335
128.265417378025518 52.673550928509961
89.241566945400550 137.226016255888908
129.635043919440761 49.705999050091087
98.433998340080777 117.308895619243216
116.060017930229591 79.118829961093510
95.790249647094072 123.037071266185023
128.048196459579088 59.461631894497238
94.942268397148865 16.649034836489385
112.964789654513595 39.955765253648892
119.827951998460307 48.831209053955213
112.184347047032716 38.946496616987488
133.013239172067671 65.882426763160069
111.676754009857731 38.290077134378713
106.424446280888816 31.497791051929603
135.610739905959804 69.241515566479336
99.287292847365705 22.268021884474592
104.331563083656590 28.791273812974406
113.985351500226557 41.275556168160989
104.120021669974676 28.517708387230538
125.236010750195263 55.824912410267814
105.283693599716500 30.022569309473894
99.162629013823647 22.106806573939338
124.819371342384287 55.286114191064868
111.741206815130980 38.373427523354948
108.713437668830707 34.457915467605417
107.272258117361844 32.594181597679658
122.703133912359675 52.549395250581952
91.286857874976022 11.921856747046620
130.459223619877775 62.579573011119237
107.277089575679739 32.600429641165285
107.267803813632071 32.588421290631395
109.224804645739482 35.119215410319050
97.909389578750734 20.486116924345389
136.981831980628840 71.014612288357625
92.608294292999645 13.630738757420605
137.872165097277531 72.165991367614993
132.778132995889791 65.578387378806553
118.068238548562789 46.555547041824056
115.315272675773798 42.995410669754953
132.964745077882696 65.819714184611627
115.650090955488096 43.428397779194434
136.838082887918745 70.828715914389647
136.078557701657729 69.846497693728949
88.813459038689089 8.723256558524239
119.828889689528708 48.832421676353249
84.009940326870463 2.511344580648817
130.802632874588795 63.023669972249806
104.191979800775940 28.610764665647832
101.158152286305707 24.687417926188481
134.872287679690089 68.286548904609774
115.817998153860671 43.645535423350111
127.673798314541614 58.977460090205021
129.264224953528725 61.034200342792850
122.611544562778093 52.430951873581719
96.153455430019335 18.215342305725176
113.270161203019427 40.350671840605344
95.103391010049464 16.857398652481439
88.912184415845005 8.850928248730439
91.245261814246348 11.868064707631140
134.956433688893128 68.395366551384541
106.801476552973099 31.985366723784377
114.368579733827261 41.771147045887162
93.467433714361533 14.741778139674281
99.710729865898486 22.815610776098538
116.709135687961762 44.797954775521454
132.914179610705986 65.754322905829028
129.729055021572748 61.635318739657841
116.155025012372860 44.081378667617408
133.988066343146528 67.143073581394390
100.761394424668310 24.174330529035728
83.966122589737282 2.454679468577683
117.849800919243918 121.047737409426119
94.170365715690551 106.899489196447931
106.674755924168323 114.370749169529091
42.846018227967846 76.233656106118275
51.167478761182238 81.205653457674686
60.836274164500004 86.982671199470914
80.892750070880481 98.966234023575154
34.260176337721489 71.103693286635036
64.992927648594986 89.466234034596795
47.383736172500761 78.944901507364278
23.147707346175221 64.464093642475163
43.925066470625183 76.878377664705241
85.762374018747877 101.875790257752243
129.925976780935400 128.263143186044772
82.358081992237686 99.841756583954933
79.639415660017548 98.217378056938983
129.997057767441106 128.305613432132191
59.988885575373487 86.476364187131026
33.475722515697207 70.634989228019933
75.119275297262362 95.516635101711543
107.090637033560029 114.619234368275698
138.792169417049138 133.560613038745998
69.307986892917469 92.044442877737566
88.412561733148550 103.459253430416908
117.066541549917247 120.579747025486881
123.182563895474118 124.234015021206417
105.070017668070150 113.411932585899947
76.227901803553451 96.179029405108579
70.522560991074613 92.770139908349307
32.652941172795565 70.143384822580686
40.927408999383985 75.087304457256238
28.695163189434997 67.778648299133422
137.756201082878817 132.941631335566399
127.966913242162221 127.092620452994126
93.998966382563111 106.797079646229349
1.903039993852417 51.770597183669750
74.964978213420096 95.424443990649422
63.614045214940283 88.642364260670135
64.098562006642823 88.931858658380051
72.970336619718339 94.232663691793817
51.874345551631315 81.627999967159170
74.925501125076948 95.400856787669142
101.221175802699364 111.112284406977324
98.716798086626156 109.615941388595786
68.345281688027526 91.469235231202788
85.457594969204024 101.693687534186637
141.006354923621871 134.883568838463276
20.517890585575913 62.892801930330535
79.654857886157259 98.226604647290813
97.739336440202337 109.031916901804180
63.922375549069073 88.826588844632781
121.764507597655253 123.386739218001978
136.847011694076571 132.398398904775547
44.055551989061442 76.956341580954316
26.599287011762385 66.526381252623381
112.957248463496327 118.124481599315160
85.782350736448464 101.887726165770260
4.441363635455795 53.287222585313039
2.037470350375172 51.850918104971015
29.095094189296493 68.017603451799218
16.761633485695878 60.648472310809488
61.788023207635305 87.551332638520876
116.257909625281386 120.096596769395930
124.684832262321152 125.131606773456824
56.634152522507677 84.471941551530946
72.499843426560034 93.951548267287350
32.856710138537011 70.265134935310542
49.342752522376351 80.115396045475705
107.267186843888609 114.724721282005305
22.267143525201860 63.937964729373810
60.894163223981266 87.017259388560575
89.579413994657600 104.156437095558857
98.713323738079026 109.613865496784996
137.780801071437850 132.956329606077389
16.093717037576877 60.249398278330013
95.098882656158381 107.454269664426420
99.227776538516792 109.921246388765184
82.937763547568778 100.188111066602346
101.535753561992991 111.300241770930867
90.643113415404301 104.791987871975493
131.990627365097851 129.496753223053474
19.385557860552758 62.216243375804645
113.199061494400851 118.268962696645389
64.544956919673965 89.198575578622624
74.946650936294475 95.413493608445947
20.868280765247938 63.102156891324107
62.262140018695028 87.834613141926297
133.655585646354155 130.491550726666759
60.347537232223182 86.690655305964114
25.672046772022156 65.972363601774276
121.028681415193049 122.947089733899375
114.772456176203832 119.209051778321978
111.445311843051115 117.221113153046616
59.962233796297568 86.460439990356804
99.775642122499136 110.248591116496144
46.358761165413554 78.332488217616856
25.546391029839942 65.897285433122974
137.965221789941296 133.066519316202346
106.170098006415870 114.069220631300482
66.680668040332776 90.474643643023256
51.798120144294010 81.582455976186708
4.489557586907434 53.316018035104825
51.092441953748995 81.160819644386962
133.485777779285712 130.390092063014208
42.550270030760444 76.056949235086009
16.329991917589229 60.390570380627651
135.204925545082375 131.417267293174547
50.242750010201121 80.653136398627822
69.359206534983485 92.075046150286113
17.639969164247901 61.173269928980879
79.771930865495492 98.296554692824913
128.434330728769766 127.371898170674584
84.151419802549157 100.913259694223285
83.772270282998747 100.686721287951428
91.197433108513479 105.123188871493980
85.732874549129363 101.858164591653079
47.548772893801129 124.248455518560618
16.435296229816515 90.436202088123451
14.293972117086749 88.109139948515804
60.774010692213913 138.620847808470103
43.375025664485150 119.712678286195768
9.677227889794104 83.091940246837211
22.975368645291748 97.543559081803110
38.618132078112176 114.543172697955100
2.774246943597489 75.590196108791162
32.013149359910521 107.365275094823957
39.136374952738777 115.106367856266559
62.624990204557832 140.632380914905781
62.001716038859676 139.955044072262780
9.520497715427405 82.921615328374543
19.907973744149192 94.210098958115978
33.782154175550140 109.287723035696715
57.841238476946153 135.433687515606891
43.621620724678692 119.980662952776271
4.419724394613888 77.378401946046225
43.980353468680541 120.370512103515097
38.715485307574198 114.648970327142962
41.001358466810878 117.133119668750041
27.876077670489643 102.869354631377064
45.384269536234328 121.896203571037276
48.180018968690781 124.934455752210027
32.659030244098602 108.067179558214292
60.743198238942661 138.587362689141486
46.742281955215034 123.372009716655441
0.704807516659350 73.341253918297653
25.864075929432506 100.682832260193337
13.455800002325049 87.198264951526028
44.209125027369019 120.619127261621315
23.650831964968667 98.277611955242293
34.603154019991244 110.179936243059871
6.549459707095929 79.692870075181730
28.775431575589689 103.846718315008602
11.654056164131180 85.240238211805902
50.614317903742659 127.579905291852555
38.525976857505626 114.443023951875119
18.182222949288555 92.334656883166147
5.133487055904219 78.154076238359181
1.484637323893405 74.188726007629569
52.925643476684947 130.091714784458645
11.704227656598480 85.294761569533108
2.305940952203037 75.081269349013454
46.035863583975711 122.604316756649169
37.590261622357545 113.426144963672201
56.301282992591744 133.760156599376728
59.474784184056602 137.208926651866989
24.723825769144554 99.443677028197641
25.876799401458662 100.696659363647882
28.068922179853413 103.078926435058634
10.936911080910299 84.460888106958095
34.852221684622400 110.450607987294219
3.929469106311696 76.845622011720394
28.902331823554338 103.984625865196747
6.000844310526736 79.096667888426140
28.018827954549263 103.024487046632913
6.530279187722666 79.672025841379778
54.569237057818256 131.877873345332347
31.100307846790518 106.373253890740202
19.832467007959810 94.128042782674299
3.005781280690389 75.841813688150125
43.888188704633798 120.270352986198830
47.910765053867067 124.641846806463519
134.074854052407801 23.067831620096385
119.408156552140795 111.637134137784813
129.882038304179986 48.387421554978438
121.901539983895830 96.580081828927760
133.328287844054017 27.576198166550967
126.792065511329980 67.047159717327219
118.819527004013054 115.191752245782681
126.258358814154661 70.270109527056107
116.125996554296364 131.457453044290276
114.797699828615777 139.478775808185617
115.499413257976329 135.241266375361619
132.902485809119185 30.147532936638239
122.971492997452927 90.118845948408165
128.744184926071284 55.258694386823926
118.728135887170794 115.743645231567854
122.080157232804822 95.501447381519995
119.871108870350596 108.841456111286888
118.123666323663429 119.393918078065553
136.597971721590682 7.831220097597095
117.047040208678212 125.895451506080519
120.710477381307939 103.772674705694371
134.064635159315259 23.129541506299176
135.706036831172668 13.217439533436263
123.106359233311707 89.304415266723964
125.233630403260676 76.458242923908799
115.766670980379843 133.627349536528811
121.396964332842046 99.627114978716662
129.342709144838238 51.644324308272303
135.681075369100427 13.368176895103435
136.829616477287090 6.432362962680341
130.324819518579716 45.713552858456517
120.854029996700831 102.905788685872622
136.827158746179407 6.447204717613959
127.287600955363033 64.054718600299893
115.076972412070361 137.792303585762284
134.047422254501669 23.233486854160311
136.915947196344888 5.911028724167546
130.611361050524977 43.983184885279236
132.929407873015066 29.984955886041103
122.541295649371648 92.716723150404420
115.130272324667501 137.470435893127529
130.305441991586235 45.830569934065913
133.246612950958905 28.069416787478204
131.062510466443143 41.258782265097828
118.254687060402929 118.602709609481479
132.662482088319109 31.596868218321589
121.182623545120293 100.921476853246702
115.359014171784779 136.089108852366195
135.113346678460687 16.796578834144224
122.687394562051480 91.834460541905827
126.622879075884455 68.068843336464440
126.409477157300472 69.357535564866552
115.487714477560630 135.311913010141268
117.732913112197792 121.753599894331828
120.533550493486544 104.841101394843847
123.252958793561405 88.419129345985667
122.463756731075733 93.184965432712318
130.512378102041595 44.580923449680334
121.070095955246572 101.601008843930302
126.762509731140369 67.225641262795179
131.593765236663870 38.050639160163151
115.433815648062492 135.637397444185268
126.157719614558260 70.877849866285800
123.406937641505323 87.489281357737326
133.017270431056801 29.454371173086095
124.287611452757488 82.171065364888364
121.764441497807553 97.407992630854821
126.908671976272458 66.342996202069571
117.452025725149866 123.449823598161345
126.174410091116926 70.777059359938804
133.978057340066556 23.652367934281425
130.003376818156994 47.654682125990917
132.140706006748360 34.747771386147491
136.714015728374449 7.130453156572290
130.792719045825208 42.887999609285515
137.126219478720714 4.641235753494347
129.295050206403175 51.932127267040073
115.281454090877659 136.557478931522382
116.367259357089452 130.000514414005011
120.009881365166535 108.003436299787779
134.557311744052072 20.154364478468459
129.769827201481036 49.065042341839522
123.015871205633161 89.850854674610233
126.339447416874549 69.780431398431546
128.715708562064719 55.430657550191476
116.297215351994240 130.423496389103065
129.661836273429373 49.717178323753664
115.268737019462989 136.634274825434062
125.879211200359265 72.559707420821340
52.104050626398688 9.622414697848098
125.287692219911420 21.626500689287266
139.926935430622592 24.027730397519580
32.390585264668950 6.388876051249264
56.147977889648985 10.285727557855930
21.900520758908424 4.668223270914591
120.527172700210372 20.845647421615471
114.718749688987145 19.892909790866593
103.551974784139020 18.061258300368422
68.089151569935382 12.244401280230178
76.637691745136507 13.646591839895951
109.906160819488463 19.103515749069889
111.134771644732353 19.305040976225950
68.409373946188438 12.296926364487064
58.527601021963910 10.676049767649582
44.708065162011955 8.409274116527218
53.495948065541164 9.850723322383812
21.555492314704708 4.611629324186460
134.035031345788269 23.061299624909150
57.610066954505811 10.525549497288365
121.583130423884811 21.018852895438680
103.600648076487744 18.069242029711742
1.947681624061058 1.395420885944282
20.941623207142385 4.510938276375589
127.437073295392636 21.979057007839405
119.940833132390367 20.749471958915912
72.841338488280385 13.023887777117789
120.542747133837878 20.848202047710345
62.908750351885075 11.394676118464732
76.765478353925687 13.667552281424401
111.458950981348934 19.358215108431725
134.378877151635663 23.117699587131771
116.242235405405495 20.142802432834223
73.574622006204535 13.144166000688001
99.449936234341322 17.388413626069863
90.813376675229776 15.971785519564833
124.832311075970679 21.551805931118395
126.410008541387299 21.810590758314202
61.771444602681143 11.208127380048140
3.046987849933580 1.575736680279777
10.348424822420672 2.773368765406533
6.036279046679194 2.066060853795176
138.402489853378086 23.777680312554491
4.836966999776743 1.869341414476357
114.715645877227956 19.892400682240041
138.824138644055665 23.846842057327919
42.515337262150467 8.049607752670058
24.493357203270410 5.093518199701210
81.849412965176114 14.501454324551405
74.531221953092356 13.301074126217308
27.296035561057622 5.553232847410214
4.469256779495266 1.809027046291356
40.973625740333830 7.796725588310511
129.065023575659126 22.246084648560686
25.725015264778516 5.295543255580680
44.739292221798557 8.414396194395666
83.401824211070561 14.756091531501287
4.416689572452559 1.800404610184998
108.012401240940662 18.792888232687670
39.315379474771177 7.524728590984798
23.331599003733295 4.902958601615574
46.318456534564788 8.673421624017600
10.874045926275528 2.859584766581168
100.235588340195690 17.517281706868765
46.186578765838824 8.651790122200039
139.649376454725854 23.982203258642478
86.337097770522476 15.237555359330015
20.442086944631757 4.429000890910046
131.448808611354224 22.637089522471271
44.768935853140242 8.419258547402103
140.947246729538449 24.195088898730166
40.288290663506679 7.684312198978545
134.200770818000052 23.088485357038433
4.076207787428302 1.744556437875509
97.782876939982430 17.114971054935410
37.315714124523943 7.196729678990279
95.082285165646539 16.672001353223077
104.563587659720525 18.227190026149113
82.907606916569833 14.675026599879063
127.378051419392605 21.969375832381985
119.366585054025478 20.655279825769554
6.584514351037948 2.155986192214654
0.450376743269041 1.149822605330409
16.017899828651334 3.703315185388199
71.915891169669422 12.872089520686982
25.328502791476019 5.230504543068418
91.264049766618584 16.045708030460190
25.564303583802790 5.269182216470663
122.108737851960413 21.105066653417591
28.820485734875231 5.803283686336948
43.815004823525690 8.262788196104218
8.261027959964748 2.430979525276102
66.684156472741634 12.013944287423744
123.137197766187228 21.273761746751426
21.565303955889050 4.613238697291291
9.584816867057633 2.648116518315074
101.522964037715113 17.728445953957589
58.349351412862241 10.646812036525461
41.073003922210781 7.813026283588160
11.502497404267890 137.662103179519391
0.631470841348810 111.059256597399667
1.882321081464556 114.120253352619756
3.114249451992972 117.134945778550886
5.531153417061362 123.049430948308995
0.836414091613946 111.560779964423816
11.186397642688403 136.888565058416162
8.078150233291534 129.282270612084460
9.977534737947696 133.930316892292922
5.410475402371817 122.754115810217868
10.917060248563851 136.229460664433418
4.719107974497024 121.062247842719401
3.603617559942980 118.332494567768492
6.638182032383162 125.758477076103048
8.985902063026327 131.503659964902738
4.564717070822409 120.684432785387045
4.928886784928638 121.575604468038264
2.188773653766538 114.870183519606357
5.220514778730137 122.289256921488743
8.961640235941060 131.444288050022777
5.434603406610449 122.813160242809204
8.651228760466255 130.684669920898443
9.074317325445683 131.720023860993592
1.234519364090562 112.534996467891233
5.606529392454429 123.233885976337277
10.907695203023216 136.206543153533204
3.164331692837960 117.257503677014014
7.661341357455399 128.262283905791548
12.300008032120658 139.613717662069291
105.766443732361111 102.584322021692984
108.655427816477157 104.501488177101351
55.668152270650381 69.338466026067465
68.625528591194993 77.937143838527220
59.930634775181588 72.167102999402644
85.784652313876080 89.324154046876899
71.750761100995689 80.011087419080084
66.908275141946845 76.797552862149715
53.217476767097786 67.712166954663275
82.911539960439654 87.417520571469780
136.791727091709788 123.173090075324353
81.470056217759165 86.460933839049616
44.472022116443348 61.908573310074679
127.976526086811248 117.323211873283526
67.207415855134798 76.996066399895341
52.898100143853434 67.500224612620215
73.988833174222833 81.496300181499493
126.766651091290683 116.520323617013787
67.324546567687378 77.073795813186095
102.180904897771441 100.204913377535973
97.943131292664205 97.392673540472160
122.945763215602639 113.984734390629868
0.343128291811147 32.624084627237011
10.318014200198089 39.243544309539367
133.983197917779165 121.309314809707331
113.890732387045716 107.975702102727709
63.177535733997921 74.321787292206679
68.143547123832391 77.617294877834738
45.874989705506636 62.839600238770970
50.798503339833559 66.106905779608311
8.383612276718491 37.959850875905701
26.515429587261504 49.992352776814215
131.139024121345898 119.421885324511777
106.991167331674689 103.397063998100350
84.007088132035960 88.144540110189936
71.828307057901512 80.062547890906842
71.526615651385370 79.862341681004068
72.949009109401189 80.806259860538304
61.435162533917911 73.165526533398776
83.437463921675871 87.766530323494393
95.267875116555246 95.617339911573794
110.829661269569414 105.944336828689075
80.498929636662623 85.816482031878991
88.743737942489460 91.287840468454633
37.182690237690210 57.071281041723267
84.290759306832967 88.332787867793002
94.176144972829960 94.892854064144970
69.161137725709267 78.292580793290696
124.245711880315454 114.847396666084492
138.963440354967418 124.614266297256705
51.842697725837155 66.799846300644802
33.967555219510281 54.937677026452654
116.205923418629339 109.512091975368762
62.888070003740964 74.129694194757505
29.264414072877560 51.816613438734194
23.303436065980542 47.860833498377268
13.191957924759219 41.150729493275946
71.247617307074165 79.677194872453171
123.730846888348140 114.505725785088160
125.961548156964724 115.986047188910192
67.297577157939102 77.055898573846861
98.330490431968940 97.649729934775678
30.603262050409008 52.705089787175410
24.813594174379627 48.862993403188291
112.455386255692787 107.023188366339951
24.952039978996449 48.954867779523191
33.493607950577925 54.623159660835753
63.235619885629248 74.360332665400477
66.729790586764764 76.679108267615760
102.019271068426221 100.097651136496495
18.789905820624728 44.865598088329705
85.928738091970558 89.419771180511233
112.171665583719388 106.834907761788386
96.284385448834286 96.291908946544652
137.699560817293218 123.775539947927044
111.468616622680116 106.368355633270212
97.829762260889794 97.317440425833567
138.050503397026233 124.008429855509121
16.698529181623829 43.477734260159458
111.686438181403901 106.512904757856802
79.081745906126358 84.876021092991252
91.004026222136346 92.787796184732358
26.858277990427986 50.219871287075478
71.747026209606517 80.008608898203207
138.700298203145877 124.439641857368869
89.475662239158893 91.773554632686540
24.182501389208287 48.444192297531423
122.023276296229952 113.372560474424517
103.185944127232403 100.871870044474434
114.292759069651041 108.242492063150010
55.689673382902619 69.352747706698224
103.418229329884269 101.026017424993015
33.139683895875507 54.388291208984114
37.905543859515575 57.550975792101923
104.788785164693920 101.935535506120999
44.946344351995904 62.223339508254419
10.187605324362618 39.157003340175351
61.260827704735860 73.049835749204306
3.025213444371539 34.403950050755057
41.473540457973371 59.918743187839745
140.446708639643987 125.598581777015625
27.654300761269987 50.748122004545117
29.996897515002424 52.302698658919297
129.518359744290251 118.346392070654744
44.973180946951715 62.241148610027800
9.195018212535119 38.498310055033038
88.720580524157555 91.272472914539520
27.886783043795322 50.902400169745199
89.930855910343666 92.075626875088162
140.142586261443284 125.396762343743418
139.084014027274719 124.694280501921853
57.985713192714847 70.876428587823312
2.419468891233625 34.001970350526186
93.308155758936124 94.316845510381683
92.534816427561154 93.803647808494091
77.018129169826707 83.506579085221063
120.823137900470385 43.872412273397593
111.585704149104828 39.268420920503956
40.078890566231372 3.629004144187779
56.233232211711261 11.680423104186735
111.262196136334097 39.107182622782133
103.684996318425860 35.330661634402681
91.966026847944804 29.489858272869139
69.257938639699191 18.172013450863936
77.200748065783984 22.130756419923991
89.115122468959640 28.068950750059141
113.821053839116729 40.382532363196241
100.239886415591528 33.613598581033266
140.017788196133608 53.439138959798669
68.867379961934105 17.977356707051044
58.832293122283289 12.975810359997762
47.076409655770121 7.116608845567312
53.101236599781998 10.119418056384237
57.923659876032374 12.522942201882696
99.473937956410978 33.231845360631745
91.372478754131436 29.194030409309171
132.047474310299293 49.466687606109147
111.110905689843378 39.031778573760874
106.748231500887485 36.857396079437059
72.852361882909619 19.963495151929916
104.002068946929839 35.488692498727502
128.250316430568091 47.574161768912219
64.625611701342535 15.863234439072091
63.435414510827805 15.270033153860382
106.043647515215866 36.506227273821558
101.926599432648970 34.454266276668704
108.095676458738410 37.528970577444007
75.643775432416916 21.354752095167200
93.140536292945953 30.075240693379371
83.633147004700490 25.336701911955902
132.020643830558015 49.453315137082825
60.210713108969465 13.662822994694144
137.778219144998559 52.322924562687582
125.341969191047227 46.124624386304546
116.719049944898742 41.826910679822035
140.605484364525410 53.732050189284301
135.039446869096281 50.957904340059748
117.437773229256905 42.185126595126356
46.156868625483519 6.658304183686036
74.360487792601148 20.715153982096695
73.261033068046615 20.167179276026541
44.951777222692201 6.057679535408844
121.444429705118310 44.182067765736029
43.062040972516371 5.115823865399522
90.335241941125830 28.677065476567453
136.874075034469968 51.872293816239434
46.319035747223779 6.739129231671407
37.833733957463117 2.510004875464146
140.017927758606959 53.439208518556832
58.888232177486856 13.003690714366551
102.448283774498009 34.714276823262118
46.933520704822136 7.045392151375450
117.531409353074864 42.231795390376192
95.383821645005526 31.193307316745233
128.828432927463098 47.862298433738225
42.506761218730119 4.839069167755190
132.811879900613064 49.847671851586199
39.161278630070115 3.171660954173142
125.141735237501990 46.024826605287522
84.769517466570022 25.903075638788597
117.190606334588551 42.061937160007929
96.816708248874463 31.907466434034106
70.573189132883400 18.827542038185488
131.850577141730213 49.368552898364463
103.302790307488493 35.140167908900246
108.249311676834353 37.605543274434559
79.253053205798395 23.153637381503671
81.383158076256819 24.215294186663176
134.042247341349395 50.460894225949048
45.835534574429317 6.498149401279600
63.435601075617647 15.270126138849767
127.360122608862753 47.130483928524470
99.679179607253658 33.334139007456940
55.797049585643840 11.463027115999010
38.778277014168694 2.980770694473711
109.304407057070094 101.267764545766781
16.225940384480296 135.904401474620784
62.768047927870050 118.585013451667933
33.072875389504503 129.635269719522114
72.840892721836781 114.836676371765577
99.273239910375935 105.000592415126263
37.446270960934314 128.007828701539808
86.172981519363802 109.875499681913951
87.259973476158834 109.471004989446257
83.099870955413039 111.019074760564592
89.670468800736316 108.574004272086157
124.015497453951753 95.793429663385282
24.775685817633587 132.722844676484726
76.565280308938171 113.450746142698435
80.364509258062014 112.036965722536578
72.351811117439809 115.018674878677672
129.535770774094942 93.739209073241568
107.004412817640940 102.123645269390920
84.726973180700000 110.413592622342051
73.923766720538168 114.433714066158942
30.370899017785721 130.640737234439030
24.888900635435633 132.680714840451117
129.326068409051885 93.817244143443887
36.136077680194141 128.495381737101184
13.800254527454850 136.807054938270795
95.503962468286900 106.403227191062086
10.385150381838805 138.077893689643986
31.957313926061342 130.050395782105625
19.549886399063336 134.667484759144514
29.748861451397136 130.872211710903031
73.002969779047348 114.776363773311985
39.366950258764597 127.293099786529581
98.923071928297318 105.130897970137511
34.834942139820697 128.979564179273012
82.434462950804260 111.266688373993134
71.667322577737394 115.273388797795292
96.942019784295553 105.868093008924333
46.024280409513906 124.815754213593536
130.481158463266212 93.387408583639427
5.004823516308832 140.080036987249485
33.639283726580565 129.424496157965820
120.950504974218902 96.933983816298053
90.915069379688447 108.110859788558670
57.764067233570259 120.447109688353081
45.473802979703038 125.020599518372322
29.626627124576164 130.917697913562932
31.187331956834949 130.336923771481196
129.041521105323454 93.923130735699360
113.276699388846964 99.789583262925078
41.732956891914924 126.412654333856253
40.138174378399718 127.006109564435135
75.746035632040005 113.755605917939818
35.389400768568549 128.773237378858880
118.683845338433613 97.777459967684891
29.390387656508619 131.005608049776299
69.141509211909138 116.213302008978445
54.484039510665447 121.667683398000236
92.406357052760924 107.555917367016832
100.470797363317658 104.554953760109640
92.357758967947916 107.574001831440015
60.969242928319822 119.254390138913834
94.713936551517008 106.697213994044134
62.545998920265276 118.667642991364488
123.802409904272338 95.872724438601836
2.940975027630095 140.848042449028128
85.522762427918835 110.117461151625392
14.646803382613488 136.492034650691210
29.256810631815753 131.055315131034945
110.933554922205872 100.661521177935882
130.618226388227129 93.336402458150047
120.343185351226197 97.159981407721219
31.143149370182638 130.353365127545175
123.842703659716008 95.857730206018360
32.011424095297869 130.030260144368953
104.553233413569558 103.035785467885489
117.468130196367539 98.229855516193140
67.541555078906043 116.808681718042450
102.292114067565208 103.877199950097022
67.590571764645887 116.790441482592513
104.899375321484129 102.906978107613085
82.622573566163069 111.196688090151255
138.546131890436897 90.386246591786076
11.033899659484229 137.836479171432131
67.278877672549754 116.906430018789365
77.812431240136490 112.986652614478331
15.969981875559347 135.999649519192985
31.769013492386261 130.120466701706079
66.716208456500311 117.115812167465108
68.061638334394530 116.615146784162448
112.667228132667518 100.016381526513982
61.259624335512434 119.146332542658016
21.659010082592804 133.882631356676853
134.660794254079633 91.832070033741729
90.542252401633718 108.249593555577164
49.695678320951217 123.449542660849346
90.841197357113117 108.138349266164056
89.034462516939314 108.810676829379503
122.976439368440651 33.142975325613101
115.757569672674990 69.113046579964276
128.662459410104617 4.810763404363215
107.676016749274226 109.381682356981614
115.283107340346263 71.477190084504997
104.872849956859142 123.349258100888605
104.719814737653351 124.111799602709368
123.665595563983999 29.709058590197849
117.504972933347261 60.406112884605314
118.196353931979459 56.961110435081686
106.633746601476247 114.575089782602134
109.883072675267869 98.384398534710158
108.930789036514597 103.129422587492314
102.047505643793116 137.427339648567937
129.347214920028136 1.398774336572451
103.632857380484424 129.527873757745084
107.120840732003245 112.148004751145010
101.747799560507815 138.920710442815420
127.857592634712887 8.821241011138900
125.886742567397363 18.641561967280321
113.154487376324212 82.083644419623226
114.962589909741226 73.074259335372176
102.728532655805296 134.033928881978767
108.981614425284050 102.876170633569416
117.320921840913840 61.323199795476576
124.628117798881192 24.913017820344653
127.256281710842899 11.817443697871239
126.502566327513790 15.573044946602908
118.286814568246044 56.510364588521846
105.233086246360131 121.554278339811304
108.206273338201413 106.739528101449281
128.124068044497562 7.493451498175473
115.690195130238607 69.448759398494232
101.672480845249396 139.296007361697519
124.280446647088709 26.645388209353541
103.309976951595388 131.136717319582260
128.736541662979874 4.441627510946330
125.096716060318400 22.578093716721099
125.483812191977080 20.649277153344947
104.600926454560209 124.704194284203027
120.311326479879710 46.422658232018378
122.139095084209359 37.315281356554422
123.366464295818417 31.199565204638020
103.629517311661672 129.544516600546388
121.765845853869365 39.175101796149995
109.703726933289687 99.278039698769845
102.651259117068847 134.418966264777936
127.512631940431632 10.540105774763280
106.322191042065711 116.127503961550303
116.354552028896720 66.138412212553220
102.185750885155969 136.738493417514150
116.932836427888290 63.256945734607704
105.002515945064289 122.703160438571558
119.826093027213886 48.840471906868665
106.457567243035811 115.452953540188048
104.394103298720324 125.734749477209789
107.986877998188973 107.832727777535695
111.175431741696656 91.944851948501864
114.240219005818489 76.673677801314611
122.519468702974564 35.419961625505053
107.927945182451978 108.126377292018859
113.333257346179380 81.192872203911904
122.612462483924048 34.956593665154273
110.344641099857597 96.084502592414609
114.720884670821235 74.278624427541970
111.684944790055795 89.406058283165365
121.870988812829680 38.651197101220433
116.052012942214262 67.645899251913065
110.474415060416959 95.437866927136270
107.889815971408964 108.316366929717091
115.483667479663040 70.477842152481898
120.864634800179189 43.665642169175271
106.374655260394505 115.866086073276620
102.203682885517253 136.649142125980660
123.672485466902074 29.674727689469229
126.409576467835976 16.036393368102264
126.833938019147013 13.921891253288116
102.932409084954486 133.018056592736571
120.418339743320644 45.889434213112949
102.421016435156517 135.566215906787335
104.213864817742646 126.632838967223179
110.113120169950108 97.238121468584524
125.443449958346292 20.850393461142577
120.395670387661070 46.002390724690294
111.499875422476478 90.328219039541167
114.122187607624340 77.261802810107099
124.133817811851657 27.376008081120062
102.770571253747860 133.824459612251616
120.423739959075874 45.862526102329596
104.652469276637746 124.447367514789747
113.391798615688330 80.901173679862779
102.218722285124400 136.574204040339851
24.217555735155219 86.251238932772878
59.627573977239777 67.209259984145504
111.028320810588752 39.568157614390330
43.462956126226949 75.901893541328121
94.181176192447580 48.627824598177789
35.341338173186280 80.269349017721865
40.919902091220514 77.269438202524086
46.655376696744462 74.185147594365816
77.076750909095992 57.825846015372562
79.483769656533994 56.531455258375097
53.038175348025298 70.752754063244552
128.900008333529172 29.957535692037869
113.433288147030424 38.274870017655019
85.081879098037959 53.521033704552273
61.740380627001755 66.073083790384828
72.287949971104766 60.401056398687743
65.592618380370240 64.001516650733663
50.023960047959598 72.373668909943689
59.100175738471435 67.492871986023388
135.489461860375314 26.414012091362761
65.973681894334433 63.796597145711438
35.072474542412493 80.413932269903341
78.595830685540605 57.008950499346945
73.887008219180501 59.541151913767180
30.542191934203199 82.850122657242025
6.241745051990613 95.917853795075231
110.140066549653298 40.045822404680074
99.411833885446953 45.815002729614243
72.916059409020747 60.063286262212202
81.380578828540067 55.511433182250443
80.119391034261497 56.189645525004217
103.859223626377684 43.423388547317820
105.830455115742922 42.363345362173327
83.908967616917323 54.151774857505366
80.165743330568617 56.164719261355714
2.296137367433216 98.039631252382236
45.846950976736458 74.619884042019649
127.229357367226484 30.855939649735664
131.704666927576341 28.449311394020999
8.779424921416847 94.553199128093468
57.932188159175745 68.120965277169262
95.554429619887088 47.889348196452730
28.230635902147679 84.093177687602349
32.980221966389664 81.539055370249216
21.697166496918818 87.606595444840565
134.771514929023766 26.800092952986812
12.742166834942042 92.422207622234609
124.306215456716032 32.427879159714109
138.707330214731513 24.683581424984844
23.060722153056883 86.873334085810711
34.218049799539145 80.873405006001633
45.272101959851334 74.929013023635264
17.113501979069142 90.071492318368016
75.797539639510561 58.513750604965310
22.441841302365166 87.206141486530257
65.103257084591647 64.264674026953656
94.195789568982264 48.619966155224176
59.093622125825760 67.496396235945625
125.808507118958431 31.620011566663305
39.496201571973863 78.035042872120783
10.217075282106213 93.780092836066842
20.088682281498912 88.471568808023505
71.412690610820803 60.871733092474578
98.985162524081602 46.044448165805655
121.313188182010933 34.037400001187898
120.778654052727447 34.324849376885822
22.931270240297774 86.942947735280370
103.587654331193207 43.569426788999671
5.398911115435546 96.371093495979878
138.971494998097256 24.541525010062092
102.678223162842571 44.058479605763729
32.452373508738340 81.822909480403723
27.256472888127465 84.617040496107137
130.794177850751083 28.938933108286470
76.263321642381811 58.263273154411984
55.683980800397606 69.329954126181576
132.185579252399975 28.190697509588038
44.661155721166054 75.257553532602344
111.229545401298608 39.459947717573918
98.458330750824274 46.327755546989415
51.955934188748017 71.334736631889598
126.394050676319125 31.305131522927105
128.699597155659006 30.065308170548995
79.721622302246203 56.403548375030311
7.726362279967774 95.119490749661381
47.683371357367470 73.632336450551719
36.202930778518187 79.806021714672795
111.086461357640786 39.536892138460395
42.700372035646602 76.311978339932679
1.864086497434442 98.271969556051189
74.937994136246488 58.975977064907909
48.160015659356162 73.376017724523379
107.125572054217358 41.666887390594781
8.712898167261088 94.588974344121155
124.906196136629319 32.105235454805950
108.542414868862593 40.904970498444648
56.334030635844378 68.980385391211968
98.122681843917476 46.508253037155995
67.315623271547480 63.074959012669957
60.377733863943334 79.481302359396565
93.969140124181564 73.192293246045963
52.983337741445901 80.865686932100687
73.944846921083112 76.941256938338768
85.824904430705573 74.717063364353677
47.369683896442680 81.916679555538735
36.813932875733975 83.892935442333098
80.600179324456988 75.695240447902663
80.753677743764669 75.666502354878745
61.321240198951791 79.304658372139741
118.995342128939939 68.506868311431688
66.135956939591992 78.403243372556048
73.626373198204945 77.000881835552875
67.467651067342516 78.153922565896892
62.776959050966404 79.032117560484807
65.666896096066026 78.491061307202713
68.206092621770480 78.015670965785361
29.806321693479003 85.204905838767061
99.478561619948636 72.160815083811883
107.584119468944323 70.643286261523073
30.807795700692751 85.017409098995088
5.633667007740017 89.730528982816153
105.187451903722859 71.091992220498980
75.006994874674561 76.742400775303707
73.914345483317192 76.946967441155891
72.943167542888204 77.128792127825008
52.669139957050803 80.924511284798129
101.195626423820329 71.839344880507397
87.142983938566246 74.470291497381595
116.852895030876908 68.907978917525568
94.489007417540222 73.094963288486696
91.136586756772317 73.722606082718571
88.944449934587212 74.133019637472074
69.411041121384685 77.790079573853617
138.787143037053283 64.801432006787309
1.806938219929753 90.446972112181257
39.059495189829299 83.472519525579457
136.104224273341742 65.303730136988932
12.685140694162319 88.410346614358573
132.636866474162389 65.952891551350390
66.375777473425643 78.358343986351031
29.222573918175140 85.314195549663438
33.817741804826561 84.453884656673694
21.540776853437553 86.752387549509237
74.705526050383597 76.798842002225513
10.948599181288738 88.735463262216840
132.954454026200779 65.893432563727700
65.074503297208864 78.601969546108620
21.833352847180819 86.697611245214489
34.657353861612052 84.296691836703744
50.322614033352991 81.363829686788250
16.033077212390197 87.783543344768248
123.984400186594911 67.572812995362142
21.671826456230981 86.727852341310921
62.356815729260596 79.110777118785251
123.715343072661298 67.623186076751807
67.890400533243394 78.074775083260491
112.576468468870530 69.708614812691039
46.675260248486381 82.046690089086795
11.106382190205514 88.705923005005744
18.549333125954032 87.312447962534819
79.093545050782566 75.977313684260153
110.925205276434170 70.017765587306414
126.965300648195523 67.014726500746164
22.868304878255099 86.503846723869898
107.083247448443885 70.737059909376526
8.758681062935846 89.145461429519372
75.910609752216999 76.573225297629520
116.775782889241839 68.922415912444322
40.432531998710516 83.215458510118452
27.345580217511365 85.665607764970090
126.836385960938244 67.038862008403242
86.571478388181049 74.577289209440991
127.392975641527812 66.934656857046775
58.315647069430867 79.867367847180546
116.043884697879278 69.059442459051638
48.246851711102131 81.752455517473948
101.359115274972027 71.808736371091072
58.494505690538254 79.833881797521556
134.500771371024911 65.603929832035220
52.490742942787008 80.957910912066112
7.285159311437386 89.421335313812918
51.117021404749281 81.215100123050476
40.469732278010682 83.208493844997690
46.135155916024665 82.147808840790631
88.882771094974899 74.144567197625335
50.439869740799878 81.341876982366983
132.569234781549540 65.965553609255863
130.499554295361548 66.353040793880439
64.765919659003458 78.659742814005469
136.989828426580061 65.137926641077257
94.992650560964904 73.000670828851753
73.904037129800443 76.948897379090269
2.857100329093983 114.605134635322344
3.936122222043428 116.324234806179390
18.994555296146594 140.315365143460724
7.818028094304876 122.508896203562443
0.906333961262832 111.497169154590594
16.735062698990252 136.715536321448411
11.506340830038276 128.385124568903478
9.047579255063829 124.467819951402689
19.066060822983356 140.429287913893376
17.073250136540526 137.254337327686756
7.057128690497811 121.296629516818740
15.548760793321497 134.825517386662284
6.414945141343505 120.273501203773023
3.421386181836617 115.504156158611792
8.408457669820971 123.449569966329520
11.927073850088698 129.055437387744291
6.032260475597795 119.663807110848239
7.439323880503605 121.905543775864700
3.518571063110091 115.658991335815912
5.757402892709930 119.225903375260160
12.845251676953920 130.518280421194333
7.610341588068284 122.178009582365107
12.055581074556057 129.260175394435123
1.737044438518232 112.820659004716731
7.309336421306095 121.698447455784603
10.132628480373880 126.196522882091244
11.620794583942549 128.567472553849598
16.817729823933288 136.847241775751456
1.453892189285666 17.494224599099308
24.341754593590366 9.278165794892818
16.628153754241641 12.047118044288817
21.644510956081863 10.246395677770543
12.813105201674487 13.416606496076234
13.351066402572210 13.223494497110087
8.404115928938529 14.999301921801132
1.836286349497865 17.356956520010456
25.000040694128117 9.041860751788713
0.470242442520262 17.847325470618312
29.953241312535798 7.263809711853446
13.821022635177529 13.054794250041033
25.073021302551069 9.015662893737234
41.962257939554547 2.952931524743993
0.982377474046869 17.663484294872461
24.640973662783022 9.170755088536744
47.758008929087033 0.872430073652570
35.963716029515616 5.106228857705401
12.408698228863758 13.561776517232037
20.957409845451505 10.493044448619186
41.434657771354225 3.142324222518504
39.341596906007190 3.893670540785433
10.899361307707588 14.103583378900632
34.077584765505506 5.783293631331650
8.570067283854401 14.939730343357436
1.708823118432113 17.402712011865095
19.353208467643217 11.068904816050582
16.243586222679628 12.185166298760480
6.925982078591233 15.529907813273876
28.032021299409433 7.953470298099195
29.305083574884719 7.496478975276716
16.550630127761082 12.074946710095535
28.859040767250416 7.656595017219861
9.094196558807180 14.751583592562216
6.615444571067771 15.641381500840458
39.230696884713900 3.933480335175062
63.646678440858587 132.958737078728262
60.708569113514031 84.893514174399613
61.303619743620018 94.628087666685218
60.258389565175378 77.528920850221454
61.132785155220816 91.833364374819780
59.292035467004268 61.720106419519020
60.302651340528762 78.253009664310767
57.142246447340924 26.551201210404017
60.744651568693143 85.483795562154185
59.579442052404893 66.421858482618092
62.260859457118436 110.287797730558481
62.221859691013975 109.649791365859372
60.270274945393382 77.723356586211182
55.667620220546489 2.427443244085279
56.016502368615022 8.134888524690536
64.091475189717031 140.235271917656405
63.999098025557188 138.724052118825540
59.707040518468595 68.509271859827265
58.919983445430120 55.633619717837917
59.098605753939005 58.555744158294068
58.094786347513811 42.134025920489478
58.856125377701495 54.588950538563296
63.786633032461523 135.248287225577172
62.550556721251709 115.027023546884735
61.990815650438208 105.870087456397286
61.098348991263741 91.270015053144832
61.173720559957744 92.503036308075494
60.065757921189721 74.377614389149102
62.056404416872340 106.943069543665530
62.883732377353880 120.477522623894856
56.503594631754744 16.103345649444385
61.310531013178668 94.741150754160074
58.551559507985473 49.606485699454673
63.615969978334661 132.456370103298042
61.274455258475271 94.150978981066913
59.029564010708867 57.426274009863690
56.692640748870531 19.195995631458704
59.823474575225028 70.414044034085038
58.580493315717469 50.079820678914608
63.298293091307997 127.259419042157617
60.915434446429657 88.277672907102087
60.517701597871287 81.771067504637415
61.163048887922919 92.328455910286351
63.420768255080930 129.263019109793788
55.703288338101899 3.010946385007520
61.351783205971778 95.416005097883698
58.901875611638808 55.337389397409218
57.633855526061730 34.593549985717786
62.365804733679376 112.004622242060577
60.852240853792345 87.243874032441724
57.028698400781785 24.693641957103953
59.688882063675834 68.212213418506181
55.604857503801426 1.400693169689873
61.024697572469833 90.065134135813892
62.897731057987151 120.706530339415437
57.576880793188401 33.661486903522594
62.769836383934155 118.614271225902542
62.016816537620493 106.295442097388928
55.865724521748390 5.668278194288228
63.477849974492912 130.196832409988048
63.641572969420203 132.875215468271733
56.258747713514957 12.097837211380449
61.035516133231752 90.242117520906504
61.486174677020152 97.614546844531006
60.954313482195211 88.913704215734697
60.823500979646802 86.773711658226674
57.240405092540257 28.157001620069863
61.077266773437614 90.925126083323306
62.044246832337059 106.744180753099442
58.199448381081808 43.846216793118479
56.470236670082159 15.557634893039113
60.563696841514592 82.523514535004637
56.950463589842485 23.413780247507905
60.051264394012193 74.140511362391550
61.945472451483489 105.128307378756858
61.637382827152877 100.088196607471986
55.628322416690651 1.784561209573431
63.623267026874551 132.575744240042980
62.210260162689167 109.460031948356345
57.713733160678146 35.900287035008752
62.554350757042563 115.089091072519949
57.997910293162874 40.549207716778056
57.112760484380807 26.068833393442112
63.221346531907528 126.000632143084829
57.066495597721570 25.311975209431012
61.168313284221135 92.414577409978492
56.855812555213554 21.865361665794786
62.186137627764900 109.065405714621221
56.697303865567754 19.272280656456019
59.992561906063713 73.180183527745342
62.540900971988698 114.869062869140151
56.211834967640335 11.330380545785275
58.201681037690051 43.882741348738620
21.656630668170468 4.781019628398558
12.469697303347662 9.029870481111026
21.011298526226458 5.079478310169423
10.099229613584397 10.126184481117081
12.184066305113481 9.161971527479272
7.713910675992691 11.229367012165408
2.561833031166639 13.612143573741378
24.296573467797760 3.560076494288354
24.240300005542462 3.586102322341495
11.028321086370919 9.696490377586024
26.182002020500558 2.688087507783476
1.781331727448374 13.973116435756944
8.170366945927523 11.018261245450631
20.317655008341756 5.400280446791819
27.361258486952227 2.142694976448134
11.803051960785886 9.338186272651001
20.516799519228211 5.308178404544211
8.987406496956943 10.640389864954548
26.572661701676974 2.507411905428241
6.240020017919522 11.911024463098698
1.454960056147553 14.124059574107932
17.397813804809871 6.750673368429252
5.104985764984328 12.435964730098727
24.083628549806647 3.658561065848617
27.724705745638300 1.974604806022255
10.300685564644562 10.033013424415653
21.804030608429894 4.712848853996410
6.510681562739773 11.785846616494375
7.613071505329668 11.276003966984193
35.441127981765646 130.813301932961139
4.732947461006218 115.538231196095026
28.760112269615643 127.489985934860385
15.226221233900452 120.757866369006180
24.770540102849381 125.505465978818407
10.755957536130735 118.534237582217074
36.483697131768928 131.331903727151058
45.503179641800713 135.818435687503580
23.991301716403751 125.117851953109778
8.346657174282129 117.335787109753710
32.702041698908971 129.450807118371557
27.175989979991968 126.702001117150687
31.430880409810829 128.818497477107940
10.385976172983389 118.350198951547398
35.441732881605709 130.813602826328605
32.920985175324155 129.559715462431740
10.465293669727002 118.389653596950794
41.534266792805127 133.844192228960679
3.380227695328881 114.865352186089538
11.784753508479049 119.045988229273462
35.047354157037823 130.617428295218986
49.088835784433968 137.602037004415706
29.023019406033924 127.620762979866399
19.400737277715713 122.834382358559964
30.135048264578078 128.173915891814886
8.948922133853877 117.635369817155564
21.158155362036251 123.708569141918744
40.980333148543963 133.568650811132329
36.632654430520176 131.405999073622667
51.330040330477779 138.716872119881515
6.269733390127850 116.302669641377832
27.718561952563380 126.971890935444094
14.208782225510980 120.251764979733395
48.826507512284195 137.471547901987179
55.858910259466747 140.969653214372130
28.744438413957759 127.482189339626387
19.676939513267946 122.971772741649829
30.994259639842976 128.601310622226208
19.016679131665978 122.643341559382236
10.796236901070447 118.554273616207240
9.490609471612158 117.904819594420246
0.577233435243972 113.471067833459713
34.466235875156983 130.328364511182173
30.602094078967280 128.406236977960958
37.292943927062140 131.734444738440544
82.316658812026603 96.159668953451586
93.631131169077719 73.858518615250347
78.253117939726195 104.169024850823305
83.986369894297653 92.868620401471858
82.137193734226869 96.513399781913478
80.711241833673753 99.323991977974742
116.209889424192554 29.355136892511940
112.967885529325116 35.745219785897220
100.777673024280148 59.772479135751837
76.150981552807863 108.312396111689353
74.546521077009530 111.474833842175457
72.433963440973059 115.638745684693134
77.277969943174142 106.091069590236216
85.094568042273053 90.684329988042762
130.068766205080124 2.038892276246631
79.514296296091587 101.683206048052341
127.290719795284701 7.514501626490815
73.716173377601095 113.111473032508229
119.993905979659800 21.896731460717564
95.834061956973287 69.516478691939682
97.027049913920990 67.165065127084020
62.464153762663514 135.289527220314170
74.304973017102213 111.950932013429252
88.023876454128484 84.910578882536342
111.514134238969916 38.610605378567911
121.609885057441190 18.711590234531148
73.002559416945772 114.518026667339996
120.512125507069356 20.875305871944942
89.194654287239970 82.602942110364566
89.805236855497810 81.399466312386451
71.268466165700872 117.935974325533039
127.247964921823595 7.598772711403831
89.746414297011611 81.515407266474412
95.264666753667868 70.638773009345584
116.142341607760287 29.488275580886985
60.165689619100810 139.819866134493680
90.453610383042445 80.121503447059226
128.840284730300283 4.460264585286521
123.261757324206641 15.455702500828352
122.515235073284444 16.927119321980694
81.837276646157676 97.104544985945736
107.155259819578930 47.202072188913547
65.292688630927827 129.714403666744658
104.884368713502170 51.678063853406925
118.500754473138770 24.839776012316602
105.482127071465158 50.499864942651612
82.696303390761216 95.411378572931312
65.390366598954287 129.521877583252120
74.314640559068849 111.931877010244349
126.273266571640320 9.519931184895281
99.185520149277806 62.910658231191370
71.423366567347998 117.630661180070504
103.422418091305914 54.559610564889908
82.548859959370262 95.701993815610393
80.022675627562336 100.681175768408011
67.937484489944211 124.501434983408856
85.832332566046460 89.230174898909624
72.046558918968401 116.402331136518541
79.809514360633983 101.101322754501311
103.323395103548890 54.754787720944485
116.584207682642486 28.617344842419254
65.576633623944446 129.154739921303047
63.742096925172774 132.770664502598976
114.743363903666733 32.245700860143494
104.682235407954593 52.076474410534267
89.633223254401798 81.738510066014697
83.396220179689152 94.031822457405909
104.021453044869020 53.378895447501058
105.882724852798987 49.710275197345652
84.943222017525230 90.982637354438594
90.284834811908354 80.454164950530185
68.959627234785046 122.486762243889402
69.810021215076759 120.810611257549525
111.109750432570323 39.407657488137247
100.133447721938595 61.042265729930833
77.840984419095591 104.981351869967725
117.825009274099756 26.171689229170664
130.871061670528377 0.457544845628872
125.571609561525207 10.902917326416771
121.683873278061142 18.565757324322657
69.406729603888024 121.605510618954582
74.941149924966155 110.697009036179310
111.055036539252498 39.515500145042822
63.832795806082643 132.591894400481294
69.384495430478239 121.649334814039435
71.460725612411423 117.557025428074340
91.849011076678678 77.371128558263038
120.326501197456153 21.241176723406213
64.647947559662384 130.985206856302455
109.560006698912616 42.462246946606079
84.711867770696358 91.438643227014381
81.890804927680477 96.999039203977802
122.448716275080997 17.058229785839622
110.034271742748302 41.527456908770915
81.467859738291139 97.832676333111138
78.096227137131748 104.478261133782553
95.273840945838344 70.620690412794119
82.683462934935804 95.436687480561901
66.210779946189433 87.762289699344080
48.965647590668489 78.770919660931554
27.394519828456755 67.524036316842526
44.412892320526105 76.397176944188786
84.900968410688606 97.507091716951138
135.691659881138236 123.988645589830057
82.106444333946342 96.050066074164548
72.881863086228421 91.240498844541065
128.514349181744763 120.246496498220225
61.056127100054901 85.074726031889014
33.388285342736168 70.649101555620419
74.857551120297074 92.270594864018008
120.139601393702293 115.880020510196886
68.928375614921151 89.179205949600117
93.851382767751232 102.173712176706900
120.901878188834417 116.277460935438597
131.725412423680780 121.920699817149696
109.806798153567414 110.492641883530837
73.458862173989132 91.541338072847836
70.050647421540859 89.764342722630744
32.539027180045018 70.206310265795722
41.281954964498155 74.764750137900819
28.750609586651422 68.231082489052753
130.392968454312211 121.225982227452079
99.804764203856010 105.277721723765950
2.158124191905733 54.366133731573868
77.300330480362831 93.544225746967768
65.040695818772775 87.152224253119314
65.401874676963459 87.340537841968285
72.965653035450487 91.284185748382910
52.827434782952473 80.784401317064578
77.107605010796050 93.443741391326000
98.772748175843034 104.739643047294265
104.666412731978568 107.812517051043272
70.974844145675092 90.246205926905859
86.514105406221233 98.348158712000526
19.316745824478332 63.312398292899687
80.955812250095590 95.450142650517421
96.337684074417666 103.470034791944457
64.813880861803810 87.033966117066100
123.444931202496321 117.603373094402926
138.706200150019725 125.560384588083181
44.463886998113900 76.423764853561053
26.320880069104536 66.964255610885971
114.845149454045782 113.119567556943522
80.108305685238975 95.008264619226452
0.532916805764144 53.518773404224341
5.493588479164624 56.105198010025362
29.227942607638166 68.479957228588816
17.031177523118181 62.120735050082295
63.335543224766838 86.263181616125109
121.173438337731682 116.419048586729659
125.580343695640309 118.716747205698724
58.033477903740156 83.498759152651047
80.194472204601368 95.053190633393072
32.871399831908782 70.379604702854593
47.817775669429281 78.172435347341391
110.037226408686692 110.612783942540318
21.591600251377066 64.498475471902552
61.236156029144539 85.168590589475073
83.398522589639612 96.723737547135599
100.156073858929489 105.460889648587440
15.871695822257466 61.516197560297897
91.895234959631011 101.153804156864553
105.735002253651686 108.369664633935386
87.492737644412870 98.858403829503700
138.547231735479812 125.477500687276773
106.565683655641806 108.802770261386812
93.391221164080136 101.933790373221782
137.202552709784896 124.776403910884454
19.561004069347053 63.439751114511679
112.370487539947277 111.829313557675007
67.360046178397553 88.361500987109409
79.467628679886616 94.674224618171849
20.486850106326951 63.922474247362487
63.844841088673121 86.528722376250869
138.050885259510665 125.218712599096548
66.070992271915784 87.689406367381650
25.730164761635095 66.656264938079573
121.679405622092233 116.682852829412681
108.998689497913062 110.071305369293768
113.043898710780340 112.180420693308122
59.400584648309042 84.211549426974059
101.408667957113053 106.113974635847299
45.644964359780701 77.039562017874402
24.992231720545028 66.271517004620662
105.507766282496718 108.251186986993005
63.511132870524179 86.354731593670650
52.736022212127324 80.736740085274235
4.672368221235865 55.677025290335330
50.333086461545420 79.483883101251422
8.347136855530731 57.592998094447729
139.728135053589682 126.093207107721611
42.014528518759072 75.146703710127611
15.104145939816764 61.116007821321780
133.797467391853928 123.001040203914627
140.569481720217055 126.531873454507306
49.833566500038089 79.223440402239717
74.105172140526264 91.878315020826378
16.809849956130680 62.005337962170181
82.826996754269004 96.425751995828151
140.305493473109522 126.394233686565684
137.708401794551179 125.040146525957496
78.091395327977551 93.956675858839915
86.940416568914500 98.570431370525739
91.679686686942205 101.041420311908738
83.260473130947062 96.651760496387723
74.656630522846015 75.945372923056041
62.564022471637593 92.864609375611039
79.353687055152719 69.373539141246368
80.252575753281462 68.115869136251064
67.612902324852612 85.800525954123671
108.226708595473255 28.976176018939618
111.006874690409575 25.086337917976465
84.316959588119175 62.429232238374453
73.654338237688037 77.347718893036017
50.896041789931274 109.189733223307869
68.345025359362154 84.776184250433786
48.198121873630384 112.964497509113912
69.821635015720616 82.710202468980270
128.484189832142334 0.633149144588020
68.930485874370916 83.957043760216862
125.883839351992549 4.271400251947200
69.101359667527930 83.717967615705618
33.508303012248177 133.517592235118144
108.910871939717921 28.018936576097520
30.262275364160232 138.059235284901973
84.914315739448327 61.593448102485240
83.999791298844755 62.872994680583936
36.276844598383661 129.644018434809823
31.552909679398827 136.253458808824007
43.082687463870009 120.121699989320248
41.447185789868193 122.409993748929935
71.377259003399416 80.533668675166126
74.121832221063556 76.693629947840549
72.945091601359849 78.340053341684296
102.831567189936578 36.524727394184325
35.439448673213079 130.815651518621820
83.146104866394552 64.067420444306578
37.281858732191928 128.237864220925218
123.153916591226093 8.090940957395231
61.179129716570763 94.802266486896016
108.575916301383174 28.487585987548169
105.104928638994110 33.343979309416660
119.482165686969026 13.228229909533184
85.557545665744954 60.693480190659585
60.427697045605498 95.853625051103023
126.100620330176156 3.968093586191302
121.838511591717378 9.931375057575705
35.379812626955157 130.899090621539955
119.521416555216121 13.173312498993770
69.888241898531149 82.617010198556315
94.671602511617891 47.941650133458467
49.830204583093426 110.680987355258196
43.784185755278493 119.140206550258711
30.797109226715964 137.310928505661792
73.078893254811959 78.152846264194295
33.048007109463612 134.161610066869173
114.717438711763137 19.894744029894522
80.351661448747961 67.977234500648521
62.781602499746683 92.560184728145245
38.856573492278265 126.034619787763702
39.837398802671345 124.662309093915241
61.031831468835527 95.008357172373124
35.990075197316663 130.045248614723363
123.666308939874241 7.374032969759615
85.774831273407798 60.389467478247454
33.543098429041848 133.468908619333661
53.029146094068132 106.205224344261907
58.851522827691490 98.058911468257918
94.189627854670988 48.615999550101371
70.710704211706130 81.466271309890161
63.554505083425290 91.478786777209237
49.743884385972954 110.801761287525537
77.239657760177792 72.331359435912645
40.337124851119299 123.963123017645543
50.578007387585849 109.634707477872539
97.770565739603640 43.605770611850701
112.131065920220379 23.513438411558020
107.639116920626051 29.798298297458267
30.261334138222882 138.060552190578704
102.704165388257096 36.702980191097026
65.356758558547497 88.957184111853323
58.862486648223758 98.043571562157993
71.760447232265776 79.997535177530935
100.364102303113015 39.977053119268334
66.241593968668539 87.719176606604250
31.634802794510119 136.138878978522968
34.848226862432931 131.642852860973903
81.439479916654435 66.455225534673119
61.821204368401141 93.903914964337218
57.947553295278183 99.323690265357698
103.229509781991709 35.967950495353932
98.096536353027403 43.149692496877812
65.432127884473871 88.851731967765133
112.507809116953197 22.986322408093660
124.748425389787826 5.860001918082744
104.760794713362017 33.825470418237757
58.785877532364466 98.150758344376996
58.939041625869329 97.936460526811388
104.085121655007910 34.770830773134243
35.718725485294968 130.424904510257733
57.013507986372090 100.630549246634487
49.303862068021587 111.417413561236401
81.603211131944690 66.226142847594446
113.375708070375069 21.772011355615412
56.261486568702907 101.682731549165936
100.664951307689705 39.556123620570148
62.938105383675286 92.341215479536359
42.266815029933625 121.263218722618788
121.387757686512316 10.562042310808561
101.731940120703598 38.063258231799949
69.133306636806566 83.673269373202544
32.489420587840222 134.943150111707723
98.603252831161740 42.440725839589668
73.918148074976045 76.978612328373984
43.793283488781405 79.339786821591517
41.133176901400496 79.632350773317995
80.522297375508614 75.300254910842995
80.727871041385811 75.277645499496387
59.664580428421267 77.594229191039162
119.457355703138973 71.018097729973150
67.399724348079104 76.743502275417228
73.551072603038165 76.066964439507231
67.282494631069540 76.756395438958421
59.960599488276642 77.561672410664826
64.794550722842288 77.030024587849567
67.996063522987470 76.677915675839557
9.096543794167195 83.155805068843677
35.216279498155806 80.283103226045000
100.740711985570869 73.076592406481439
111.408564617105640 71.903320201103227
30.293945760198355 80.824471536970947
5.031454949268224 83.602891836804289
103.035997522520688 72.824152218476854
75.901102331207710 75.808503373620070
74.742389445983562 75.935940981656415
72.941587335237458 76.133996873212240
55.972949517522025 78.000242293195214
99.686924681399276 73.192490084961747
87.180513206795410 74.567970744377703
110.104399709917303 72.046754919381058
94.270070048091199 73.788246813269708
90.933904511402076 74.155165108069468
89.003534170811392 74.367471177990836
70.078016147960028 76.448938276904187
137.559294730927803 69.027209529851831
1.391762016205661 84.003192694153071
42.083990721562543 79.527778328776733
137.077174061079688 69.080234145124351
16.547056207047504 82.336382507266720
131.213960367822352 69.725082353859136
65.239815261848520 76.981053485069964
25.962215229690376 81.300884101727391
32.698900627027669 80.559969692232400
20.649679047784538 81.885167673837387
75.894381148549570 75.809242583006650
8.277945456679509 83.245836184750175
132.438356175104019 69.590420803996821
67.811958877936334 76.698163880457699
2.309036890181589 83.902308931365937
34.157244464732813 80.399578060498925
48.341396246597085 78.839576097842198
13.613171073593559 82.659057182269095
138.091082411448781 68.968722435375710
133.875617007615574 69.432347924204706
14.894457486412170 82.518138687496773
62.699108732660584 77.260485574702258
127.598166656414449 70.122754726032298
66.834989486676051 76.805612968091566
111.830131685979495 71.856955394455042
42.153793533927711 79.520101273006091
12.137725172734690 82.821329733813315
12.527984843272671 82.778408178732150
78.843177750771090 75.484927914235072
111.840647842308641 71.855798806118599
123.548779052966921 70.568114639412030
22.181840714665174 81.716657406589874
107.291567442237209 72.356115953138158
129.342164884219983 69.930946241458329
11.675641236561654 82.872150668221522
76.981432792340513 75.689686424562879
118.051666556498475 71.172698291315712
28.108267859436847 81.064856853439650
26.965290629541247 81.190563821986672
126.503527419716562 70.243145383430175
86.605546660542615 74.631206738634575
126.337958705580888 70.261354968534604
57.799179902769673 77.799389748110897
115.080144229932543 71.499512381633622
46.736180173083326 79.016121037834395
101.494017729971077 72.993742303224124
56.997185988249896 77.887594675689940
135.103659096840261 69.297285348812295
55.742728236216699 78.025562499592098
6.819416609913187 83.406248164157788
49.960684944130108 78.661483421938286
36.609105587555980 80.129917369991063
44.440545137682669 79.268599664391942
89.079963366274598 74.359065339082704
49.681519971010651 78.692186555454398
125.382480592560853 70.366440401524159
131.053165024151554 69.742766953937448
63.472865816108119 77.175386191435578
129.907645888032420 69.868753486518941
94.907887800051228 73.718098315130590
73.488495745157266 76.073846770055610
42.427443011038086 78.355662002880493
87.532941447385070 110.855387406305823
120.939311847467664 134.925576238382263
82.865835272647445 107.492611816503754
101.921723541575702 121.222892104449031
57.760216370823713 89.403337810503047
32.034879987779753 70.867540682808396
75.666645071054404 102.305401547472229
90.536896792801699 113.019818068522426
125.890385177406699 138.492957805006938
70.139850375453392 98.323197244340093
80.020879512886822 105.442744634399688
110.794195362109946 127.615746807604964
110.766868615161314 127.596057151071122
97.530246014436344 118.058714372353876
83.071347723652721 107.640689067752447
71.554418221099340 99.342431442868801
31.734199664441459 70.650892418595149
39.585600456875333 76.308037969185435
28.786910342675892 68.527291151290626
118.997701276315766 133.526593573511093
123.858045476874096 137.028602360913993
85.123947540978094 109.119642471190275
1.626578407318511 48.957541112707801
70.786144646491778 98.788869658274194
60.793233869424824 91.588708536145873
61.503452241555124 92.100439985101602
72.980085090951931 100.369662787010952
49.673108907561215 83.576359260760881
70.986803757214673 98.933449947246999
106.324636625138382 124.395309462675783
89.633831604489032 112.369135299037637
63.655027434776343 93.650707810280167
83.485344245581601 107.938984702366682
123.592223409119839 136.837070407877832
20.820325343092616 62.787152279864991
77.219431684479957 103.424226087625826
100.565287393792389 120.245543358542847
62.085618571062092 92.519906491492080
118.849320745836820 133.419681408410298
42.785091663294175 78.613357481085458
26.414110126201845 66.817624743736786
109.679905642642737 126.812871079412972
101.448231418672790 120.881728288318172
7.392940632658914 53.112360267731994
29.360239033922916 68.940389901495735
16.595923673882293 59.743357199385969
58.726605742137480 90.099647357881366
108.457752590963850 125.932276917781550
123.100241095608467 136.482583911846206
53.724506122043465 86.495499976092674
61.982794777288348 92.445819181110167
124.159367879355386 137.245713260427976
33.025623771862655 71.581398239959299
55.164891650113304 87.533336509556548
102.573349876691381 121.692406414035617
22.337029890281016 63.879978720333462
60.136067909272491 91.115202777650154
106.536795383433017 124.548175557177260
96.130055175392272 117.049839193964203
50.572914704562173 84.224693551096010
16.228770884913565 59.478813734925097
102.202960865730532 121.425531164543344
89.466661709841645 112.248684891435403
75.671904655128841 102.309191219332234
93.611217729815394 115.234949033008860
85.926299303666269 109.697758507334271
123.755775463114645 136.954914063934467
19.311534593106689 61.700027943239611
114.770308684470535 130.480643452788456
59.541074368781587 90.686493920568026
67.737604926469459 96.592314754397506
20.965959560486084 62.892085652484944
59.148533700671443 90.403657806002954
126.574771578742997 138.986076623872350
51.965296955119470 85.227942431353370
25.700161762705992 66.303205735628850
119.864790796261232 134.151354905839185
127.848753390567765 139.904014801890582
108.640847016104814 126.064201378130392
61.341686025840666 91.983883073582462
96.876863538495726 117.587934716045524
48.976811429238673 83.074658190402133
25.334959814886595 66.040067904712828
129.087447930440732 140.796527550893984
107.436863045798432 125.196698528554265
75.926188843659133 102.492409819905475
49.625175773796954 83.541822148012585
4.301307121636746 50.884755127794513
53.403311551780703 86.264070644936027
123.850007090675277 137.022810487346362
124.153247416463827 137.241303302214192
44.989906562218472 80.201985946893046
16.969187575539529 60.012303884987730
112.689616427826863 128.981448690859793
126.752859962106072 139.114394096408603
51.444722631636751 84.852854622732053
61.897485503520429 92.384351553704704
18.033294294568460 60.779021410949319
74.545072285744666 101.497278174354832
115.106495891828999 130.722875382421449
101.711800019671571 121.071636557916705
78.400350433489990 104.275109824577427
90.285833403544203 112.838920140496285
91.291474215473102 113.563511407086295
74.823714405634490 46.399362146502142
78.566339485675343 42.707565400789726
51.619702220587804 69.288242234723995
93.209463402593045 28.263308744723471
108.767831386903751 12.916237888123614
53.536850590612758 67.397130525124496
71.429004773654086 49.747968459974246
14.712977882045982 105.693738883201263
64.597048998677948 56.487139912497298
49.022084947680824 71.850581445741014
57.002102370830258 63.978940091488674
64.795374377140334 56.291507977387290
9.149483227841445 111.181676098370190
73.788918950924455 47.420104115167312
102.870123764077675 18.733849148526719
6.258964906682087 114.032938488607172
70.225167894288731 50.935456113309037
64.602168190321649 56.482090244243942
31.332610293311483 89.299816558986791
7.866244712276182 112.447487039733559
72.897372992373107 48.299542049248842
75.936237293490251 45.301948355625797
112.341894279818916 9.390714098043169
115.631364570830755 6.145917877273268
78.712081375838437 42.563802821233601
80.535418189954939 40.765228619240730
94.843000416309906 26.651956685068352
3.501826201564369 116.752632682213218
119.111948549055825 2.712603471158659
44.705797375275225 76.108249812884011
119.803081983226207 2.030856272720237
10.515733797402389 109.833980484018710
114.671729469900853 7.092520239764188
55.631235567184909 65.331189247166293
71.892068227495770 49.291193839115778
31.958710151287448 88.682219720208195
34.353827687633583 86.319630110728838
23.433672981181932 97.091478945641882
17.744072645240522 102.703809209939564
109.115776273589958 12.573018417061528
32.432296368078070 88.215065245322137
34.853679835038704 85.826566421029113
45.546651895417249 75.278814880266069
21.383501473993846 99.113807214309034
118.607660236206826 3.210043079043836
64.664372477717421 56.420730749005756
4.200468539895880 116.063478557525670
29.199714598462482 91.403745543800213
66.976207903437938 54.140292201523849
81.111511686464894 40.196959008965386
56.544191256241128 64.430632346660346
41.574906634005593 79.196620141892282
6.752926803027539 113.545685054871797
26.941265039244282 93.631523254568506
67.651295953416806 53.474372476015539
91.143941413323745 30.300779021628315
105.606142414037635 16.034988180058971
0.097530569861922 120.110694808603114
95.791144449705314 25.716689330712470
24.268451518608963 96.268037478234717
100.671207818995470 20.902901767086359
17.147411639898415 103.292367003121299
15.236556186536680 105.177271259726851
93.538513246858628 27.938727703807771
37.941424072001460 82.780756626614192
27.938896887613712 92.647440175857028
5.385436773084483 114.894603296579021
71.092553127880308 50.079850779039901
54.872280367912822 66.079837127969668
44.980959092379941 75.836825048172940
119.116623179494027 2.707992326555583
90.868557377395078 30.572423085866649
96.079555795999056 25.432194879116974
50.915740469084781 69.982643529997873
103.829551000623297 17.787451827428139
119.460017856176066 2.369261269407891
8.982775349679505 111.346119928281183
47.539004190172349 73.313520585276393
38.831863919850136 81.902409781221792
3.094144038027626 117.154778142269137
93.746861643508538 27.733208872432293
43.361138827515724 77.434646645200090
17.769030708216011 102.679190100704290
68.820232058854927 52.321311611592783
98.650044607093875 22.896615700134273
48.009344162070100 72.849568268254131
86.464505075493221 34.916664255738539
26.727666430032325 93.842220995729576
119.967891563010511 1.868284960526913
88.761216419609838 32.651144390746353
54.299493215568504 66.644845297312543
101.210793041117796 20.370644614830038
64.317955025471690 56.762443529609705
80.834428256516063 76.883255661753296
86.421741726421942 105.219834823304680
71.040203652693847 27.210935984851851
78.049127335462259 62.757343367179175
78.179743745507608 63.419776621189833
68.623741334206940 14.955622917574813
87.909665001601311 112.765975898175355
86.178705970235001 103.987256414849142
83.379072497560244 89.788655253652109
65.946052528268410 1.375475458843605
91.844159746434784 132.720131396731858
89.882614144083306 122.771970703868149
88.786415870220480 117.212499353034289
74.903573554580575 46.804375236974579
74.464296596853288 44.576541349806924
76.635176497383441 55.586360376951944
77.660081323552873 60.784260386720931
92.168142986207471 134.363242485859530
87.089280815651321 108.605321309298574
83.185342693148343 88.806136558712609
79.816193115013135 71.719181577190227
79.501812788674485 70.124772555374648
72.878685254645134 36.534966170619469
77.327727023631397 59.098694688620668
83.049046790651545 88.114899231274720
73.206345913286256 38.196727631063588
87.933067600317003 112.884664350982689
68.564165311947974 14.653477587808732
82.419701577587389 84.923116535353046
85.623118553813669 101.169543234555704
93.325399316478226 140.232375440283931
74.366737895371955 44.081763334878282
83.447050031471079 90.133409630016857
77.719213838729090 61.084156429128001
73.322295422830209 38.784776337053010
66.437729802939899 3.869062419859232
85.759190741150817 101.859645969784793
75.353481845538752 49.086126917964435
79.956023382568318 72.428343765261431
92.813547985374953 137.636473878491330
79.231918219732336 68.755977183628502
84.539783761281825 95.675310223935114
91.900532312414441 133.006030100469616
92.251260239134368 134.784779353253782
92.591416715363550 136.509914513093861
77.266855669644272 58.789979963696517
70.406296941793414 23.996019229022973
91.303710497466071 129.979192838569929
71.513719839462169 29.612417301929689
72.508777972952885 34.658947037888858
85.165471679244405 98.848544608092894
91.424884366699942 130.593737369917818
86.208377136592432 104.137736490619289
81.645320905741841 80.995773040645517
87.882162160487752 112.626492685253822
85.293977750936193 99.500275085154499
66.556052173126702 4.469145308968583
88.861498817862156 117.593289495021267
87.070115201006644 108.508121114699918
68.920315968937814 16.459728720770627
82.226060985954760 83.941050291308912
84.190128825097659 93.902002742302713
80.092879735019821 73.122423466694173
83.567150623230290 90.742510934975684
77.571106120034514 60.333014378868846
91.529826544601448 131.125961371221564
72.425947039149762 34.238862264521572
69.898146436039994 21.418886746691211
89.315678288575157 119.896702860805974
69.461021183648398 19.201965432964297
77.237902945062288 58.643143532112973
89.845132723851933 122.581880200230913
67.638827265084458 9.960539746147745
92.250773139495848 134.782308982199652
71.181981892564679 27.929977495431853
89.859611575114329 122.655311039072345
77.949425403962508 62.251695762168403
70.611733895758320 25.037911820174198
71.602160981771760 30.060954768762748
83.712579308687282 91.480066019366177
67.819351344655857 10.876084381130788
84.487284757164190 95.409056648922032
92.567719479759589 136.389731781944334
70.620381726908050 25.081770098982080
85.988377738654506 103.021989112431314
85.323589814028878 99.650455413228514
89.400902701921765 120.328926387962738
67.215103048343778 7.811583029290963
85.777376650539765 101.951877498192928
117.595042929825226 137.404912893054728
129.981650448946283 128.221868465261622
122.994451911841594 133.401959502536698
126.402687455568227 130.875199986655474
112.713506713053604 141.023931569903482
117.428295426673330 137.528534290382709
117.717811928170434 137.313895787328249
140.002475105805843 120.792741653500400
116.031986699725479 138.563714024194695
123.592153848882162 132.958841931083157
118.765911714471756 136.536867300108668
117.368115772607013 137.573149608667961
129.692220409303872 128.436442868194121
137.235607637868640 122.844010884777830
115.829639582970287 138.713727864556603
119.687998047693839 135.853261256148045
123.502419219280867 133.025368386294389
112.847469756822477 140.924615548086138
118.412573945674851 136.798820899903490
124.531141396424047 132.262705854041002
135.105138436729334 124.423474292809942
139.456735177545056 121.197336212543547
132.510538854278366 126.347029487499029
116.589474064175306 138.150410282409638
82.442333911304985 101.111269279821883
77.558431831250587 27.520355688311810
79.748810267310063 60.525102216514959
79.922252285329421 63.138536382881085
83.185512740903107 112.309530042532813
82.687957766825747 104.812343468320179
81.630307569166135 88.875610292632828
84.669018930969656 134.663085469352893
84.115731314873742 126.326116283657683
82.851191840111881 107.271963744379491
78.699083329782084 44.707757173954057
78.449744856566625 40.950710915312897
79.561981774530707 57.709959889090662
79.813085650913237 61.493607342799315
84.664648418029884 134.597230332450096
83.010519341983183 109.672719580752016
81.704804509665962 89.998134418074144
80.447920868280704 71.059340410407444
80.319629167643143 69.126233787593662
79.525070663370897 57.153781172276929
81.662361994749872 89.358608195680759
79.323631431864072 54.118483404883150
83.316549904821628 114.284005461806046
76.640083220449426 13.682626725572426
81.399489134576825 85.397625026597083
82.997897100480628 109.482526929769264
78.560317031404239 42.616818718196839
81.928817849646009 93.373580132504614
77.687434416444660 29.464173959949456
79.542588896626313 57.417746904726918
77.908985652162443 32.802520547688125
82.206102838083865 97.551726067839610
78.975415778104306 48.871550180791743
80.508268162700773 71.968656866051603
80.248152632531216 68.049221301875775
82.057992521096708 95.319991409618780
84.494449982274716 132.032670647640003
83.977500669270313 124.243249074291427
79.663560717279722 59.240557160704270
76.963468393531514 18.555412858253046
84.059547367169657 125.479533372504122
76.064652091728234 5.011997835503691
78.278695734036091 38.373333033914399
82.042971110022137 95.093647935427256
82.505880089381819 102.068786695869477
84.839265924928185 137.228376831926084
81.026604038136597 79.778971240772478
83.279383398982176 113.723978443471765
82.391648281644365 100.347535336850726
75.958630542667962 3.414459119976189
83.706054422565970 120.153081630611496
83.200338278271616 112.532922080610206
77.009324833227680 19.246380292894496
81.320689327447454 84.210265062692841
81.987786895859543 94.262129065988731
80.559298201027900 72.737580378347204
81.732963969069331 90.422442749766432
79.990138654900662 64.161452050572521
77.765024656401621 30.633308097084491
77.369950760257652 24.680312218619282
83.157832530590966 111.892443063333559
75.798039063828355 0.994657606943602
76.841477997493868 16.717254650605220
79.489190354353710 56.613134640622548
83.533204156536513 117.548564016797812
76.807271303016478 16.201826237775922
84.637989161453177 134.195527142051901
77.343623369141071 24.283609595799920
83.759945045280546 120.965108590729685
80.012316499569906 64.495629072131820
77.359483021232293 24.522583733181463
77.862785723332280 32.106377399290658
81.808392154868415 91.558998932203977
75.915273695042259 2.761155680447026
82.158542691649188 96.835087083415956
84.911363436767658 138.314746230200797
77.589580864510609 27.989711088465722
82.287166408892475 98.773196551279071
82.471809939420766 101.555415743558129
76.062672459105116 4.982168618839946
81.965383208856423 93.924549039331197
7.965102996308917 24.216766648311758
63.632572382693517 81.691008354564204
50.294848582581231 67.920388458442574
74.946355872286517 93.371997881494593
94.331644163594262 113.386465165191709
120.605703198002018 140.513288715702174
68.618260673132127 86.838514735495281
85.405031067843908 104.170125275151051
59.297946655123653 77.215695761435541
109.509458925883337 129.056898972155608
10.656138735718541 26.995144042359797
17.671239829588025 34.237930903468026
108.649799210267503 128.169337693997051
98.361071909589526 117.546674112427510
73.917915701097343 92.310178121572037
69.779526660060483 88.037471374869568
45.548475631884990 63.019964760305939
49.597053582375132 67.199945461027113
27.318487264448109 44.198294415282106
25.586172335411561 42.409754572528840
113.989896733074943 133.682756197548798
89.172713777602794 108.060093853211001
76.071451373773755 94.533610067352456
66.970146421056469 85.136908430638115
67.098305446344341 85.269227051862075
72.965721169794747 91.327078669653318
58.172319788590215 76.053534964271350
75.988237388738483 94.447695245967964
107.199250371255062 126.671709087935113
92.503729589577006 111.499222845691833
5.988530553170215 22.176041542624503
71.625648510167466 89.943511915275266
84.854907807882270 103.602146928734612
117.686701629894344 137.499546515533410
39.128450429862745 56.391567883484612
79.652736755111263 98.231131508418784
100.421157458719762 119.673622868880727
66.168788884640165 84.309541617510035
117.669137940454263 137.481412769860015
50.679259967552909 68.317276499124745
35.454752668983382 52.598634678654193
109.022920579768481 128.554569284598387
100.627639558850021 119.886806659372994
34.402485994441889 51.512215090002591
20.113742491052289 36.759708700816518
10.587325003036113 26.924096855403125
65.951750286597019 84.085458701921837
1.750382482197048 17.800337935059822
107.312759552703653 126.788902382373806
62.425211274554258 80.444460506766816
75.991934125005073 94.451511965428224
116.460863164938004 136.233921600222374
5.867782741750704 22.051374677478243
29.846552253541539 46.808411595636770
102.492590840456629 121.812287769093786
33.478015207086131 50.557739198273794
35.668119808972847 52.818926973437861
62.160627288728470 80.171289045578121
115.001302780447801 134.726988965278878
6.610733588003421 22.818439122549595
96.591984772874667 115.720168564110992
84.388902675786355 103.121016891862737
20.195722366939723 36.844349358165232
102.296866363704169 121.610210756995016
92.523640036934154 111.519779516876966
81.854489128270870 100.504345100974177
1.098467618660001 17.127264183875607
95.306658584126012 114.393125160525173
88.333732928912539 107.193882606030883
120.241740913457278 140.137513482078901
14.974294270126027 31.453451877176324
115.364989021190539 135.102479195678995
69.482183562839140 87.730477555539153
76.653366360551814 95.134411989394778
28.899289696295394 45.830404192487904
66.331198463021963 84.477222445581035
70.128122443790872 88.397381364541232
23.485374057968823 40.240771694292349
119.339697986414464 139.206193380954375
108.140116802078580 127.643112768657787
57.082029029975615 74.927857162110726
97.318360470464967 116.470119888879907
27.773177445464601 44.667742257141306
39.323770524677620 56.593227388815457
107.658792763899598 127.146166627324916
45.600633257772294 63.073815241208251
19.423920672509517 36.047497666792559
58.059216807072346 75.936761053599454
1.738675009618744 17.788250478666495
40.533017621799104 57.841722438233738
119.875064299070075 139.758935820913024
116.894685565662144 136.681824366265914
4.798050751981316 20.946922910250013
18.348448334052080 34.937119239135676
33.284008190137989 50.357435388747412
108.242956475928338 127.749290260413488
13.020438068037508 29.436180302665665
45.048275206446363 62.503529569877450
16.022405155823908 32.535580794541630
73.523002380455225 91.902447288936855
30.893148559641272 47.888976775421270
79.736887733302979 98.318013734496617
111.903151577772036 131.528282556888485
101.144812590478836 120.420765327719778
5.287480077785776 21.452237408636297
82.715107067997593 101.392895703863417
90.668039024697677 109.603952153728827
9.845454910430973 26.158148241481477
88.202190019509970 107.058070271590623
111.753322939444445 29.143584083621821
103.926367949605861 28.772039236524037
69.606384088171225 27.142872699505499
60.652957525118055 26.717854348475036
15.123904635079173 24.556594316125537
30.799944769583934 25.300734526773859
33.999068278851915 25.452596631084035
137.197536818058666 30.351418620466159
60.148517689114207 26.693908634978357
107.260970917922464 28.930332538530184
92.435875755268100 28.226586608910093
35.181313470392823 25.508717703645893
23.446662006437030 24.951674857535032
120.194185286557953 29.544271057573162
113.016822017875072 29.203562270862356
72.864011787217393 27.297511992425292
111.200364074950016 29.117335176220838
68.947332800581890 27.111587594353516
108.418741923755078 28.985291823704920
116.485953189492534 29.368241614539961
112.018872891044225 29.156189715862215
77.193202711562634 27.503018294956885
94.022451674994528 28.301901224653900
81.804370199535811 27.721909999519585
126.974348997255106 29.866124817107927
133.065231317700693 30.155258451245164
52.166278107390724 26.314992442315987
22.281380097339017 24.896359030460044
16.627927729150155 24.627990156684689
10.110306656199507 24.318599272473062
130.866194041984215 30.050870350198309
0.575184218564979 23.865967870765889
122.171867102932907 29.638151434939211
137.911372330512535 30.385304327828980
134.628640109538139 30.229473325518583
1.058325288461146 23.888902533757349
27.063752007288233 25.123377793485211
5.372861779211321 24.093713191648536
66.775577160192142 27.008494550073856
71.949990264043535 27.254123473197492
60.134903679690240 26.693262379179469
23.725238839197015 24.964898874648608
3.857983051807308 24.021802035154636
126.426839091984462 29.840134571309612
22.289676736778407 24.896752871185576
53.882782407280246 26.396474746541980
90.054578277802449 28.113546632532564
117.271915128661576 29.405551156870573
104.777388533158671 28.812437106832949
13.977508441022565 24.502174992239407
101.669928586669258 28.664926263576561
38.280057836231165 25.655814819075228
132.216637162776976 30.114975763284324
93.736738427704182 28.288338442586529
22.180999722917900 24.891593983144151
130.679590814720541 30.042012311838349
56.197426563978858 26.506350695797199
138.968194469827239 30.435471579419286
44.854526147473607 25.967904236558930
131.440116985062417 30.078114420517959
16.711860035010528 24.631974415670204
82.058348260434244 27.733966315152571
84.647313184157696 27.856864246464966
96.419198599324758 28.415674584879994
16.000537711841588 24.598208009175956
123.735317330456255 29.712368276160898
48.806577533091662 26.155507759218558
128.680302377616812 29.947106270136004
110.043059690709399 29.062398041530976
2.215295427185039 23.943823801842690
25.687821277767267 25.058062485912767
94.624234449344016 28.330467798650051
0.960962525086183 23.884280732165518
12.155877601171603 24.415702340647606
72.296265313740022 27.270561118560256
44.581105169416311 25.954924967402849
53.228982703402295 26.365438933594874
34.450311777540584 25.474017119248561
61.491434275327187 26.757656764147026
24.641132532992362 25.008376265646866
52.405284429518908 26.326338050860542
124.521487625495894 29.749687709125897
76.324318002346359 27.461772416214711
17.743886321649597 24.680964610371465
4.691214028171912 24.061355434415574
100.238864753064092 28.596993792528206
14.888457975505107 24.545417684441222
49.805954325414454 26.202948085370775
110.175114275299677 20.565385850229589
116.909380282258908 57.168827509444782
127.848034128225592 116.624806448711965
131.478289859144382 136.356705027918366
123.883364537558037 95.075234170145066
127.111556591277335 112.621755109612820
126.606764743417330 109.878008584884313
128.960132696924489 122.669509024553264
124.997427775478428 101.130615512633483
111.303273998439650 26.697387254028634
108.839077686897411 13.303490156233831
122.777794937371226 89.066019161587263
120.150088014948651 74.783376193071518
130.889384013419715 133.155765126750623
129.217509272198981 124.068454128262033
124.568133843440137 98.797230496392658
117.628184809742862 61.075818940871535
113.175749535376454 36.875044181115449
111.994097431453724 30.452290193861845
111.671734104534394 28.700115982482568
117.000492472228899 57.664058871936746
125.087911478208994 101.622430794445251
108.210581728085373 9.887362082638973
118.894442758919638 67.958439692756301
110.507387065703000 22.371421977389403
131.405413690351480 135.960593767982829
112.077954921851159 30.908089349148835
111.829857649756050 29.559580986758824
106.852208623100211 2.504058445926538
126.251190228452074 107.945318221809316
106.472839024619702 0.442032242787052
123.151720921510247 91.098457133468997
114.990307356075007 46.737895048392538
114.436367396637820 43.727008788922838
108.574532003003583 11.865578066542335
127.007198412254880 112.054526474218335
126.724723118659881 110.519159751461984
114.525342042814728 44.210621742007831
125.061111315008901 101.476761138815576
131.827256914420786 138.253481192625514
123.158475732183433 91.135172243644405
118.638595910260662 66.567809267865897
118.176796797293306 64.057745532291705
116.917492189301939 57.212918983688247
130.058816347152060 128.641296128222649
125.463799581016531 103.665533669694000
122.689066274550868 88.583743226884252
124.163453662528653 96.597631107635721
110.339773184168251 21.460373181916943
106.391659622114631 0.000789571283841
124.747995420188730 99.774850436627858
120.045011610135575 74.212243711913146
112.160333635536688 31.355850758815897
130.469639531606333 130.874285209569337
119.780433184433022 72.774153657335134
122.514554854197812 87.635203536417777
114.605445428223447 44.646015828235484
130.987992086516982 133.691739625977931
120.174686580813201 74.917079282553487
124.397062450863928 97.867388739139145
123.909328719990029 95.216359934392685
121.895383902065532 84.269760621030457
118.126771063484583 63.785835568082575
108.240960058296096 10.052480513723166
113.862783555638629 40.609350140009091
131.852225433550814 138.389195126757073
110.386740028155771 21.715656850848010
107.564217259317232 6.374111477644281
111.497157686075269 27.751223001192518
130.729602257817987 132.287287082769154
114.034716430807208 41.543874401306631
131.748747863322421 137.826752953998010
107.568431423674795 6.397017154231088
131.057810286373126 134.071229596012557
127.826107266138507 116.505625142784197
110.438379153673111 21.996336247274169
131.234727716963334 135.032846918882541
114.500650966558297 44.076415821374226
122.922897272475495 89.854708656792297
119.949547157561753 73.693356053376306
129.763777138697151 127.037639479866272
114.364079633122529 43.334095748099635
120.412782606158146 76.211226850231611
77.455761700767283 63.536627057294353
73.011390470552755 69.373544145193577
43.256408382699021 108.451594650516824
67.298414456828283 76.876555390196444
37.981444984631842 115.379351672005583
64.837826779203468 80.108114033219451
65.843664351996168 78.787119406044397
124.685353068219968 1.508683254347068
67.902658663676746 76.082984566895163
28.009653776160444 128.475584071764075
101.297611749524975 32.224458305358795
24.842856901097601 132.634627013158479
81.063043021783059 58.799083568497991
79.172154261173489 61.282440683917407
35.007368867090172 119.285289050318156
21.857173011348657 136.555809203490469
32.202493399323650 122.969010481132443
18.657115302129252 140.758534529004010
37.846318144376589 115.556817532093447
72.931016199253349 69.479101924522539
88.084386422839955 49.577756826253903
81.102201919369989 58.747655092650945
25.462826223598867 131.820403955489581
119.322777805092343 8.551503389555348
49.520505759440489 100.224780299366842
111.717376139410703 18.539890192385887
98.756596609296210 35.561644585339266
125.434633574445144 0.524632201032051
84.081208555461700 54.835242326373169
74.698983302094874 67.157181261535712
123.208326715599071 3.448503289694155
120.936873307071465 6.431666605230660
29.777995226708082 126.153171767460719
117.619451740735286 10.788529168077005
66.268854267619332 78.228705593257757
89.077824986682302 48.273046164451344
45.560632336793766 105.425392860583727
41.409839801715314 110.876744833977384
28.952756106306328 127.236981394057409
54.639749542945097 93.501534204639142
29.396024286556901 126.654824890514917
112.696778424419563 17.253613768303321
67.009093044860776 77.256529295600103
56.086384314085969 91.601628283590827
30.685915671605660 124.960774444022022
38.550266601104916 114.632302327750452
57.204960159299702 90.132571328885405
32.477777508365101 122.607472158418233
121.547388921554244 5.629859366812398
80.593741860306295 59.415429914674512
27.112200059373475 129.654235148321334
47.555587171111178 102.805362858847715
61.316869959623645 84.732285138964073
90.584035081365883 46.294898304106972
67.105104790441885 77.130434383768360
58.381109715967987 88.587901208043405
44.483160295539754 106.840467039485205
74.644851468514872 67.228274113157639
29.473155826697891 126.553525880746292
40.005524663897852 112.721071196500134
95.738386555476154 39.525544297011464
109.887951788061031 20.942524379381187
18.824550959333649 140.538636595632511
104.078843169683211 28.571789263816942
28.747863228924526 127.506072942721985
102.007898685427833 31.291618598968434
55.976020107832767 91.746572683597805
50.088957655787283 99.478216518898151
53.365065450531759 95.175612488221589
98.243036060723725 36.236118022943828
59.886920999938937 86.610277116966458
30.684989909004305 124.961990273948757
28.392348130396250 127.972980868751776
78.625032251650353 62.000991327221165
59.971811147231968 86.498788511343136
54.693960027269327 93.430338058794206
99.640176301661739 34.401214653242853
97.430908774638695 37.302707510669912
61.787470017474206 84.114232915837420
109.639925713941452 21.268263962166490
125.605408308705378 0.300348964337438
124.152391883177700 2.208636090647381
89.821431115507778 47.296447429741583
55.919517279077780 91.820779429522304
54.162885004094164 94.127813745940614
18.954582151881841 140.367862992251986
100.972238393584490 32.651780237497292
27.035034538767501 129.755578785585385
53.612016817387804 94.851284348555225
42.445251547632118 109.516909617768050
78.214550453539033 62.540088557753805
109.002029587622715 22.106030792871781
54.116631087701684 94.188560308500030
96.701161491372773 38.261105035742808
55.281583411010359 92.658595827522134
25.843843546546463 131.320003244590566
120.752689965015364 6.673559741709677
98.028441670885300 36.517950839361092
65.392752980575310 79.379313926403455
99.537114765025194 34.536568252917284
71.345586789993774 71.561290727215905
72.603906504188743 64.319714703949359
65.780681216980867 65.420980759153252
43.572596562508522 69.005357465418030
58.559036419383268 66.586551576995674
66.217639475487630 65.350455856723798
31.055985963080193 71.025533818849880
48.483874981057149 68.212678932563037
85.747908890414692 62.198277546567610
83.200041577002764 62.609502395127791
29.131146046665734 71.336202274370891
4.221034071472130 75.356685197753038
123.877888065705093 56.044112912709878
89.513283205488605 61.590547515126076
86.031158767472448 62.152561120447366
72.922738898263034 64.268255272651999
71.167067025168635 64.551620068116108
117.693817959985822 57.042219556381404
82.621815787574207 62.702827825160860
98.584428927760243 60.126467927357758
97.419141980481442 60.314544812641934
85.929388729458353 62.168986767202995
76.416103270242459 63.704427546117437
0.869515509763315 75.897619062609508
51.080822774352612 67.793532512576775
133.325786490725761 54.519225577098076
22.901883737006894 72.341602923159300
137.184689271509114 53.896400085643783
56.888953945286033 66.856102274898362
19.172775475015317 72.943479626953760
30.007966779736719 71.194683730107016
19.017218195837160 72.968586514677369
93.808921253662731 60.897233111926560
4.424007755753868 75.323925319661640
140.341422364432930 53.386904523905059
134.570329253002683 54.318356832383635
89.541549314434590 61.585985375524260
32.915770643461393 70.725365254530047
40.954448497808244 69.427925601422231
9.743880907008110 74.465299747023650
90.939324477118987 61.360384977665888
9.539558501726050 74.498277308189131
3.541538827582376 75.466355480540159
64.861914658975309 65.569269344154975
109.366662506633972 58.386219388011611
58.363285682844882 66.618145673974269
116.934201364390546 57.164821395905442
27.871960440264846 71.539434368748658
13.714534480842694 73.824437718616650
2.945174521135991 75.562608460557669
73.123288465839877 64.235886646106394
105.447125452884819 59.018831228851788
138.460447993497127 53.690493096497505
140.018032559133303 53.439099519700257
20.884192288836122 72.667257581801664
105.572880002077468 58.998534490801383
16.058554043070405 73.446113822224888
95.177076741293064 60.676413318742682
110.681555203898384 58.173996189629527
26.168501114095299 71.814372078316609
128.048435914010497 55.370988021823884
79.397332517055730 63.223258240678895
131.222713079522720 54.858660853213294
55.136776768883244 67.138903027600023
121.001087326524754 56.508427495372764
41.402793365959390 69.355562904378445
13.837252898280832 73.804631011116271
100.003125218707297 59.897490867082055
49.435862840084468 68.059028441778494
132.707637039100092 54.618994671545899
70.580365075273505 64.646313547335197
6.171767933028190 75.041837468996960
45.450892550597331 68.702201182833335
26.179032336665664 71.812672342861831
133.139631741735258 54.549270885211030
38.848675208497184 69.767796636872433
78.914276309042421 63.301223335227064
46.761799754396250 68.490621241632709
3.349425753540543 75.497362460127917
128.689076162176036 55.267588921075337
138.982416688262958 53.606247540879934
54.780034591541998 67.196481083992509
96.473460144668707 60.467177513595836
68.241115098903080 65.023867634321448
76.420564361680661 111.655903215764269
75.996304402240511 106.394009127287759
74.274145741301183 85.034895980308235
67.446439275936029 0.354106552604862
78.412212353921646 136.357364109052213
77.911694604233347 130.149680990103604
75.007939551992578 94.135790912115482
71.349941273351462 48.767381544806348
71.247967717990591 47.502652134936326
71.605502382125110 51.936984184836440
72.173087271022823 58.976469069387953
78.286332058142335 134.796130790944829
76.400143491077955 111.402632889599701
75.102889515395347 95.313410058144143
73.714391294869174 78.092528341925188
73.648224731405520 77.271895988111567
72.929229868970239 68.354545358828801
72.525648049844094 63.349112390139673
75.097501924888803 95.246590340641504
69.778230856655753 29.274206272453881
76.791925981139173 116.261724403071923
68.599041682297042 14.649284905984985
74.559884424287034 88.578776691644507
77.618725481072772 126.516124575072311
71.065138801929123 45.235112219324407
75.971579560939261 106.087358703681218
73.093052391613000 70.386358034695604
70.809323402876572 42.062355738151624
67.584430673905445 2.065548099419775
74.533283914810298 88.248863249539937
71.394552113121236 49.320668530399750
73.678979767976216 77.653336049850651
73.294532788035212 72.885223372534483
75.022201499274956 94.312675047479971
77.994640544290235 131.178419955299347
76.686470146356839 114.953805941078144
72.079419244105722 57.814749170662132
69.418724959528745 24.815425959173204
77.191164296885319 121.213286969311014
70.324023578260977 36.043413291512941
70.086677182009396 33.099719050356157
74.338120430486427 85.828343562022397
75.323985211829410 98.055554614017822
78.071553032619889 132.132328894068621
72.497995590626203 63.006152116720301
76.713539727340532 115.289537053539519
75.667064551441385 102.310604162801226
67.767275274749863 4.333282545919606
77.359748992061213 123.304162601610173
77.010361093193225 118.970870998828033
68.740007164709183 16.397612604791373
74.374200129460519 86.275822873990194
75.108821013605791 95.386975603689891
73.736526976003873 78.367066645894994
74.608294007964702 89.179177687569833
71.508891097614708 50.738760464841221
78.415489592198995 136.398010133581266
70.294577382207166 35.678206154954438
69.117388018413010 21.078087485873105
75.653102477800061 102.137439217296702
68.979197520049098 19.364176591749892
72.491307071168876 62.923197597421421
76.439593427293033 111.891911647922569
68.254802982193340 10.379856361536030
78.197882533831731 133.699133493078989
78.471110041598322 137.087844060588964
69.738712804390047 28.784082703217354
77.020582972459820 119.097648095957425
71.907235372068499 55.679234663002248
69.443855103116533 25.127103153885670
69.794035031308084 29.470217918912628
74.823521186271179 91.848537809851507
68.259260622697582 10.435142352344212
75.551781919821877 100.880808622766750
78.696032339733733 139.877448133730866
69.399113006452808 24.572188251589537
74.677517776633465 90.037727100578110
75.957054170062150 105.907207202960180
68.026796999330415 7.552006816302552
73.564538763461115 76.233978809700133
71.847745489300848 111.214079136496935
60.317146533678404 110.099996902070401
136.352441217634606 117.446499136932800
121.167634742244019 115.979348714604683
103.650409660928077 114.286840863568088
86.022657914955204 112.583653966802956
73.442471405014970 111.368160968526169
1.804331549006345 104.446510217501952
7.998460283784902 105.044984659959511
33.564930105839210 107.515207580327782
132.124830142032380 117.038028908151077
75.698815442476757 111.586168100381599
7.130499624855675 104.961122620006861
57.120605351732848 109.791148267569753
44.530917568620445 108.574737259770117
47.755607592506315 108.886305625036329
72.997487638038479 111.325166800460423
23.703691606668468 106.562418339833712
58.709722043725243 109.944688138463974
102.394237890319204 114.165470008644633
88.224328240058298 112.796378544658950
33.797482735407890 107.537676729950334
82.137124602993424 112.208235165855228
73.494808265584282 111.373217736764346
98.949160702077634 113.832607916534798
53.662468338643194 109.457024339981643
123.841737562123370 116.237719546520992
2.714602725463068 104.534460284112029
140.795564834761649 117.875792108291293
21.518018428474278 106.351239400434253
4.459468501897688 104.703048574318487
2.449479692373296 104.508844194068530
114.026671324751888 115.289391452996966
95.347216211827956 113.484589363342366
48.424752829058157 108.950958191929246
40.640394577348900 108.198836357840804
25.193988820260465 106.706410309033927
37.363509168544184 107.882224893661771
19.419892811832590 106.148519274264586
121.693271914704169 116.030135585073907
125.898670781430098 116.436459678395408
24.728227666901059 106.661408637530073
37.688065843431083 107.913583440338115
73.907456984106872 111.413087704329286
24.958151707790893 106.683623813880317
107.323117146456056 114.641696511364003
59.112021144848107 109.983558129798496
56.688845638049351 109.749431802674323
97.510327380059024 113.693588369629111
97.302981542588697 113.673554690997392
104.521333879052463 114.370989241521272
8.238704568500706 105.068196974476265
47.118326641565247 108.824731773711321
98.310763121421644 113.770926176857017
87.473799119845211 112.723862696829428
51.802328978991888 109.277298358519559
134.456091145650447 117.263274489749946
96.844999916145866 113.629304674525784
83.395608391681264 112.329829407115966
25.773299501046914 106.762383094156533
112.800443087254720 115.170913731240688
10.455100321112626 105.282344317727620
13.056741509995586 105.533713933481479
1.650901827203569 104.431685894155777
37.901972111039399 107.934250985319252
29.166244454882271 107.090208188932891
121.746673418480924 116.035295218747621
112.183242504458221 115.111280037707701
112.116462875878554 115.104827814531035
66.003303155424717 110.649391265609992
98.381737119845567 113.777783658506891
64.098631456905551 110.465362585928915
106.223170695518007 114.535420089425557
83.502249887556786 112.340133069264397
24.057353573079673 106.596589029083020
8.498626028607946 105.093310490449369
64.374273770464981 110.491995044986282
76.105451515092099 111.625457128308184
62.723781843303762 110.332525121421043
36.108249937143555 107.760942207941298
127.944216243281190 116.634099529328623
58.623706054973326 109.936377305235482
60.472165978704382 110.114974823890321
138.884097115063724 117.691106799540975
95.080081839114868 113.458778938403483
68.497153237331105 110.890346144213282
90.267535516414597 112.993792480968821
91.057157603216012 113.070085476866240
140.647077657147349 132.851482675068780
122.757137215003539 139.690796716408954
132.974980017636369 135.784521232806554
136.268721305354461 134.525325814549916
122.646469884336327 139.733104773889522
127.875375510921103 137.734097131108427
120.004279752892089 140.743212556210977
138.833750975515159 133.544716432628377
119.257914940796809 141.028547398763038
127.498189042464958 137.878295303162616
126.749610539680404 138.164476438404364
136.306315171175299 134.510953701059179
128.323585657691837 137.562746647287980
134.767600790581668 135.099203332344416
128.553001801429360 137.475040986207176
71.354501611148265 107.491163996251231
67.941232395920792 81.728428355822402
57.315584387214514 1.527968504809591
58.011038993814360 6.777133469535723
75.290925544420773 137.202576359837138
74.624876095517436 132.175356180720257
68.038589535715460 82.463262351350465
63.359103214236917 47.143350140669405
64.104531183785184 52.769704965767424
64.250177008157010 53.869013175528345
63.184718129082015 45.827123214168310
64.596115782573705 56.480096166963939
74.985735331363955 134.899056103083808
72.024440346910879 112.547739805664804
70.257894131488158 99.214170059247195
68.219874048085629 83.831564900431772
68.227657040456307 83.890309512208248
73.011261175580401 119.996084055823161
66.242944618478219 68.910060892619370
70.302067857567977 99.547585314677391
72.681570602740550 117.507639536614988
59.203651623648177 15.778756830146524
69.180322027755025 91.080851679868388
74.981502934196385 134.867110738543914
63.458343395623970 47.892396991874854
72.227239306895612 114.078429494873021
67.838405201610570 80.952307383048577
63.882828675731979 51.096334731648810
59.145317513513291 15.338461569661309
67.708877058482585 79.974652501765050
63.707906480286013 49.776053794296104
68.024880772849698 82.359791100945515
67.320100095567014 77.040234649812803
69.503826900734666 93.522607660844955
74.430736608914614 130.710026622652038
57.424914508611735 2.353172389263525
71.461172486243143 108.296296372959915
64.586306088215665 56.406054376960348
61.294039870972405 31.556627371800932
72.812159363607279 118.493299767812559
65.408718864917248 62.613476533686374
60.697700033905761 27.055562672402342
67.375060198982794 77.455063520841932
57.205988655365537 0.700759840943224
69.687064503301329 94.905651779735663
74.236587206171691 129.244622219360707
62.981003938996970 44.289525534515263
72.520168236682323 116.289403814115502
70.854278765115424 103.715572874943163
57.834864443372332 5.447399984300863
73.690894142177157 125.125830157548535
73.376204814502856 122.750612310222323
58.833488325750963 12.984831538531374
68.764701417837927 87.943822859452254
69.864451087722372 96.244533477144742
68.110868647743843 83.008811951482912
68.793947359433730 88.164565910872525
61.799604167188164 35.372534788227213
74.164067065877816 128.697253381689563
62.534414939541229 40.918752938678608
59.340336143004706 16.810426738459530
69.603333076784835 94.273662191420570
60.075803502673686 22.361600690629949
66.201208450439538 68.595043882232872
74.803498118400668 133.523562743088576
71.405720425709490 107.877754299023110
57.520208696765067 3.072435600764933
74.791978074316404 133.436611544224775
74.347482812538431 130.081642099821863
61.567380871655821 33.619755562475447
72.734891177324712 117.910093542023986
63.241078912634570 46.252524164282157
60.532369334730483 25.807676605549489
60.620533380214368 26.473122796157316
69.312299091796945 92.076990571094257
59.640281032395457 19.074356245571838
70.859401532540431 103.754238592352465
75.743662621035540 140.619753524595126
59.840251191802409 20.583694662182054
68.031297259304509 82.408221574445321
71.535920417358142 108.860480170825483
58.516639479402997 10.593314036770721
64.755634181384153 57.684112047107277
102.971523490516674 100.018039639558978
81.544054407307414 105.082720991235988
72.780847622319754 107.154027210951654
18.698031813637396 119.937255487176586
13.407037117891402 121.187855922687902
129.296472805583477 93.795770487653513
34.625890542540503 116.172483793274836
8.831517374129524 122.269343868393051
55.249131193260737 111.297893055132164
38.026394643777572 115.368727192765604
43.507475085213756 114.073197338493813
72.990783063991231 107.104406039530957
4.911306397894319 123.195940441645675
57.899393793676758 110.671466503435852
97.459251683682112 101.320942008337866
84.616697811346071 104.356458842012671
75.806918924798040 106.438773027875214
95.889589066820477 101.691953673466045
52.413665226943081 111.968095006989245
130.441116347305353 93.525218012344169
3.931887641017611 123.427439733240632
9.420003509057574 122.130246957707229
21.624591711595365 119.245522213303005
121.433188370749278 95.654367500925787
87.296156910618180 103.723131290356150
51.123557899667297 112.273029878053208
42.403270269172012 114.334191556640690
27.246390985826601 117.916731499079930
24.540085061377326 118.556404672531457
25.361735673310339 118.362196083747989
129.051207696240965 93.853742319076076
107.460845648575472 98.956925696176484
9.323177668341886 122.153133096426117
38.626566149356506 115.226868281649701
70.911440755638722 107.595887612644887
29.959831059190002 117.275372069970985
119.864266582426708 96.025204060890005
13.001072318539846 121.283811368509731
59.579990631074025 110.274233987127005
56.455122555496239 111.012840166296868
88.903209657250727 103.343281946253782
101.964214893819474 100.256131084015848
86.010312868111612 104.027058474568065
5.068103409709234 123.158879279701907
51.560591344099656 112.169730924383956
92.568071542818345 102.477040694138211
0.771348567455858 124.174477250595302
123.455575789742042 95.176348010753458
0.658404981939625 124.201173043231137
92.957366430823370 102.385025414502266
1.702761129396363 123.954324893130263
27.368645635640402 117.887834906455609
110.618205955286811 98.210639524728606
25.224215523527736 118.394700890329659
130.691700417878025 93.465988970205402
117.305751340684182 96.629944843971515
30.030363750801587 117.258700683980322
123.925011324430656 95.065390370860527
15.560740090644995 120.678798168792724
102.688685273594757 100.084892399314370
118.029793997733378 96.458807257505498
65.556794508521847 108.861532980620296
103.903334024242383 99.797793215908555
63.483711231732073 109.351535144275658
104.528597535448270 99.650003459087969
78.476731178907215 105.807725642700746
138.738390156120147 91.564041553935837
5.910538295791492 122.959758037665623
9.810631396400765 122.037916605074855
63.821674678482687 109.271652767142868
71.020056639834266 107.570214732612044
6.900539184949670 122.725757511425556
62.309723255929377 109.629023586100089
51.807899645951629 112.111276155897727
110.937741588272374 98.135112818550951
58.774866809909497 110.464536238270526
60.609451509387760 110.030906541760999
134.770203718881760 92.501977796924407
86.718166376765282 103.859747419255129
74.807727537650678 106.674945856574197
91.479676234052235 102.734298114608848
86.686890650349554 103.867139873666005
125.098002529844436 111.570461502518611
0.009696185397105 46.260798702318738
140.415067793282049 119.567630835750819
115.873013639034497 106.754016773181789
67.445212426700934 81.469452134314452
68.864697692616858 82.210577398346260
39.017998481573784 66.627363282355134
46.139468661383845 70.345543100094105
27.838767871397806 60.790592421409855
132.736607282320421 115.558641654822338
108.624652839768771 102.969586289722400
1.434665625065665 47.004787299854613
82.521269699561273 89.340789157103373
69.469485811017464 82.526342390555428
69.382122005204678 82.480729008574983
72.954631846007601 84.345966614484837
57.764097972901517 76.414860390408819
81.990946407506243 89.063902880588984
95.449819009400329 96.090894107731529
113.039359027691958 105.274541732170263
77.998538337468915 86.979432857492299
88.390834554567306 92.405338615537744
27.316418679103837 60.517869489829522
83.563476964085552 89.884934385407689
94.330830689637679 95.506660841035725
67.553184000254134 81.525825006142696
125.184709298271414 111.615731839722400
140.345452882274884 119.531284301877164
48.270917913315870 71.458390783362773
29.646187180893605 61.734261330929634
117.020336805200131 107.353043902854495
70.073613055697933 82.841762335005313
12.547660001262010 52.806975662780822
26.873788202133802 60.286768373819520
15.619646977176517 54.410886047266487
68.458758108339154 81.998632907760339
126.603546129001117 112.356518550258698
126.477421417150438 112.290667771377272
63.736009311487337 79.532845813616561
98.475139132600958 97.670439333684314
31.913898314981836 62.918252495441358
38.574708171552103 66.395917661927655
113.478810937757331 105.503983291513507
26.747276526228990 60.220715557732291
62.407091657343543 78.839006665755903
73.221096325088013 84.485089972898948
102.188884312927783 99.609417104996837
16.991455686248230 55.127118977698430
87.105638634701592 91.734326954963379
114.818961175879423 106.203687066479887
95.996044002527611 96.376082796880084
133.912996422726650 116.172844375500219
113.347523317334904 105.435436914396362
97.819493085332809 97.328120986632314
18.480486446978627 55.904554532822502
111.418193700959691 104.428117602478139
75.824772296435469 85.844491220697790
89.571891513184738 93.021978443586363
23.094801690190991 58.313727551427363
68.995522219604041 82.278881990463788
86.028719058516614 91.172058135127386
25.110656364439503 59.366222327932292
122.359028606771389 110.140420049707956
102.486403071240929 99.764754165270560
114.922237773418658 106.257608651618824
57.406812801981992 76.228318780579912
103.671914074327489 100.383719487610975
40.252432059751264 67.271871494961488
30.810666812302671 62.342245996223674
104.671539811994450 100.905632540567808
54.588735774879389 74.756976928062855
57.615211274107402 76.337125385612268
4.108998351472279 48.401079037119068
46.212240551849170 70.383537919646116
36.105234226314764 65.106584427106952
21.365308764641920 57.410744666105458
121.619479822269255 109.754295373855896
47.495282238500316 71.053424836837593
0.195694585166582 46.357910040103356
86.404896064594766 91.368463331888947
21.383964525306173 57.420484996547764
88.931472389261273 92.687610202009353
139.076424090123794 118.868713635432059
67.020221616684395 81.247560837625741
92.757051675683428 94.684977506061514
92.449651270491572 94.524481154368630
78.887784814387359 87.443715964770831
110.826029373598885 127.580037028330409
101.334018112562703 138.227693768696014
136.368919069187626 98.927319057791351
105.139638997326728 133.958741304293824
140.110916538183460 94.729736113833127
108.535447877769300 130.149495158194043
137.253740289019674 97.934771496871704
100.238223026971170 139.456901110353215
104.267658760712919 134.936884501611672
125.246149825421526 111.404277381267761
108.337570837710473 130.371463584210886
108.824590270502682 129.825149889078062
119.979086638312339 117.312601687241298
126.852747337117506 109.602077788997491
133.073544048319832 102.623903594833394
104.511423041362860 134.663442096778311
102.492006076038791 136.928721611427193
109.911308475686965 128.606124531427412
116.589622385651964 121.114730751732949
107.327754157431116 131.504224712133976
133.948476448756452 101.642448809890752
129.282758651648351 106.876214361239093
113.946682323745605 124.079446847262290
134.791486774996343 100.696802588501228
135.574955583526901 99.817947021371836
121.829624418559860 115.236762275836881
116.230861566566887 121.517170440062330
106.688041716736379 132.221821678018244
108.061250744155856 130.681425448532764
102.452694548602892 136.972819288786127
139.387592346911958 95.541124500220391
104.712672515141804 134.437690645684540
103.623973469180342 135.658938010038781
110.193353712852655 128.289740491416524
124.207472047427444 112.569413424597670
135.904648126560090 99.448114650598555
105.978327415362997 133.017943180293742
109.083836785037946 129.534340299624773
102.423543855196527 137.005519057949812
28.956282048063230 17.006749289905947
56.285690914413799 2.090094297145329
25.821671023654744 18.717650225095081
22.879476638927748 20.323528302196387
0.037739973895565 32.790768517087812
58.805439913874743 0.714790986447258
23.297811915846907 20.095196872577095
19.866265522800767 21.968167996359639
16.406298451131914 23.856651400694926
10.605402390090326 27.022836429232523
52.020889760536463 4.417863907392690
26.214221532362448 18.503392370698720
8.551656973976934 28.143790488829708
37.686176516713921 12.241888675873193
20.806469920257740 21.454995366533392
23.113581544173503 20.195751586617170
44.730469761321203 8.397045470097968
48.142811332341232 6.534556523436837
45.034502620788800 8.231101402543512
14.067957715535968 25.132940331018233
46.840546694194458 7.245345125250505
21.840973955140996 20.890353084937164
44.748635439165859 8.387130467894893
40.977827052042478 10.445274060740140
16.312181177223952 23.908021516697435
42.657586923406207 9.528444919123860
15.718747287227227 24.231923458425573
2.784235150561758 31.291704955561116
23.412239938181457 20.032740954155461
56.169950328704580 2.153266625318525
12.940282400183296 25.748436396272659
33.882853091547979 14.317779290138823
5.071606733322870 30.043235480529678
31.612083708601006 15.557187124358357
29.963390850298005 16.457059590557751
41.879615460130850 9.953069248491623
38.622890580841378 11.730621103647731
16.826173589947707 23.627479499598163
3.075135736570588 31.132928609541121
15.506498034227615 24.347771148178001
42.046107556463880 9.862196256244841
33.010084882988330 23.796210180786819
57.117102214147273 7.385669390233841
32.912573316950898 23.862589920346711
10.957853377876646 38.807982050615024
24.052358545148117 29.894066727632826
1.276778215692251 45.398248970118601
60.487056642991462 5.091616423947876
41.695887469196833 17.883462216921949
25.558023118259282 28.869105009867990
19.108111187846369 33.259799278491002
12.562994908061514 37.715302678718501
27.384847054216706 27.625518202493058
14.844881902971876 36.161937569505760
2.306202125704082 44.697481934779702
44.006457777899811 16.310571312189360
26.460832664248027 28.254529068057071
21.056400877935275 31.933526227295559
47.533480235612103 13.909596313234514
60.384540262931488 5.161403126033981
52.232498480498847 10.710800314378377
15.577917365963433 35.662933142657970
41.985810536875846 17.686100831939701
22.685199179481895 30.824742813738801
48.026145002772076 13.574221134029031
42.669886956307671 17.220424641860745
20.828528976376397 32.088647082114846
49.549918621619923 12.536931917193799
21.441876797754592 31.671118471948969
10.697129384837268 38.985466542540046
3.746324990993211 43.717136888373290
26.976346164977009 27.903599908485809
60.486720043704480 5.091845559566496
17.860927904313293 34.108803195755435
38.906496170695910 19.782304328164688
26.204029399125183 28.429344575075376
33.813574892608905 23.249244730994842
39.306936081183551 19.509710029378116
1.357205995786604 45.343498797262249
46.131811407057214 14.863764270633187
22.942988689254271 30.649255933409218
46.990221655808995 14.279412577155044
44.839120523595625 15.743746898977800
139.997345520554063 10.846944963526692
138.968624399483645 9.934323978489690
133.078343827934020 4.708812858664919
135.924355793942595 7.233627592849901
135.251414584754770 6.636633658709640
133.803160456246644 5.351827619179972
140.568218756219437 11.353390183706585
134.667675569174577 6.118774673906236
133.291537491401812 4.897945760840730
139.285251903920766 10.215217312038165
139.867044691872934 10.731349717948010
135.080988394700682 6.485441548177871
97.182493980325617 131.274565587292358
77.408477721184511 136.629165087271929
84.944435546329515 134.588505492702467
129.901427793959158 122.414616028114807
73.039561670662792 137.812222458773846
107.857123047742917 128.383986216981725
74.146065752455158 137.512592574513405
102.951058758521341 129.712497787198998
121.376194829441303 124.723161119348575
140.329252462491326 119.590868741562204
109.227213210230971 128.012979942745773
107.676326242968997 128.432944125570089
72.081913545872254 138.071543686336270
103.662486992912648 129.519850364529788
124.874078483785766 123.775970330128828
91.151772249230135 132.907622784305204
90.843458787080621 132.991110887512320
95.880796281048589 131.627051888422557
94.540824116355722 131.989902519726883
109.382983765779045 127.970798884132336
90.565924777099752 133.066264232770891
122.501694074449944 124.418387540953006
82.288539370722660 135.307694763487433
105.997266454665578 128.887616185361139
136.175563243462335 120.715644908619367
114.276861365024345 126.645587343772348
120.828786166322217 124.871393735090777
118.712376979460274 125.444495497788310
107.909671619084207 128.369756606257141
72.803077180049684 137.876260017891610
90.787135164609737 133.006362743117535
78.395541969676231 136.361878277037874
107.801424603775544 128.399068780701128
97.916083439126126 131.075917133796310
76.340715220316866 136.918304151299935
99.842678397431413 130.554215104971718
86.006211153895620 134.300987617585122
78.092179129675259 136.444025802866406
109.210703580770485 128.017450579994943
132.589245258018167 121.686782801901430
67.064902241145347 139.430098563181986
139.242431707929711 119.885168583975499
108.038867655304870 128.334771653181377
87.807766644275944 133.813144986045018
99.414968179980519 130.670034617127726
91.507795098547149 121.770367259385210
76.525335760154860 131.004097718102031
132.788111687912561 96.329195818328657
69.950692718178090 135.056068114999903
131.894461140467058 96.879955082413659
73.032166881091086 133.156947203459907
102.672441892298068 114.889565060503003
123.339494719818703 102.152404166204548
76.123159313238006 131.251960156691041
99.680255528247883 116.733657658644631
128.936701456953728 98.702830423662704
117.662248226475924 105.651306628291749
98.584150193692224 117.409190358921236
69.738448473956964 135.186874820246913
128.321333718767448 99.082083235171567
124.553662135747217 101.404109483921488
76.550457317945998 130.988615233677592
85.124382424299242 125.704481860298728
110.339203788614938 110.164518841932903
84.771667008730489 125.921861330680485
99.917038505790728 116.587727665279644
95.302627185494131 119.431601918159316
103.992952721317792 114.075730643362945
76.551671409456716 130.987866985775923
99.784560119377687 116.669374455310233
117.994570947212566 105.446495231225157
126.086758279635546 100.459258158766360
137.350126244672850 93.517613833392176
112.022778103014915 109.126927410828330
132.437590069853940 96.545223245335421
128.991415646722061 98.669109919626791
123.178511347985179 102.251618656314108
109.416790216048895 110.733004836666197
114.495588134225670 107.602927859880026
71.812224219387844 133.908801185428786
96.420884253168978 118.742417044484711
75.713762194521578 131.504272714958176
106.028055072434782 112.821491526693919
90.998569372207271 122.084204460172259
138.901237162270263 92.561659954180499
74.287228497218081 132.383449314318170
89.995932462393455 122.702132315945434
72.824458966813452 133.284958156218977
75.325598766917977 131.743498891613882
90.006059051961785 122.695891271239191
117.780515514485018 105.578418176877037
66.433441129358442 137.223759839911310
135.156841921351344 94.869340929956621
98.543299075052801 117.434367014497866
89.051762958413178 123.284026550408925
94.355336823893012 120.015419545666617
69.213247438023799 84.430623422583707
53.730824653331311 58.500081589832028
55.641791576549906 61.700640600048267
33.154544686213207 24.038156872384544
49.568579452953180 51.528997361768916
20.798610348536069 3.343975045581165
98.901294381139252 134.153276904975399
84.112440617968332 109.384350458689426
75.513621158730061 94.982725415836939
68.611395703080973 83.422619584484210
68.611102892500099 83.422129174351241
72.964746952699997 90.713775384887597
62.123428242330128 72.556328565944980
75.471101231092419 94.911511447734767
86.467605873361052 113.328869480504608
30.297864440641121 19.253681752389728
72.313754409086712 89.623468679036378
83.403739850458408 108.197391857029970
101.953084581083274 139.264529487657171
50.169081145462691 52.534740098212687
78.685572291220822 100.295228030984305
67.519414380115137 81.593728346367072
55.690189944917002 61.781700000959390
43.062780050352622 40.632840738826310
63.521112932069734 74.897223257964527
49.040762384249639 50.644989556892952
67.992769176778879 82.386520697236008
98.459135602056293 133.412732813319082
65.539874159845041 78.278320208689905
75.122091145787550 94.326976278859391
98.754115518477661 133.906776230745265
27.120175001562011 13.931568406344017
25.218886097896728 10.747218505927675
96.682442939493157 130.437061366335598
50.949862557719214 53.842422064679198
45.478617442177452 44.678975728227037
99.418617030708418 135.019708263441231
63.227324307448306 74.405175060684670
18.884648799973423 0.138400524624990
59.124323412840226 67.533315415911019
27.082856200357334 13.869065479686906
93.393156077912764 124.928040475337838
78.361906532446298 99.753140489877339
24.871512381986115 10.165423989831378
86.276786568818309 113.009278158929632
79.262256613190488 101.261080542770202
24.300430009491318 9.208953832940649
88.978954447869455 117.534970177631706
21.873127482895185 5.143616606206660
84.922758553874189 110.741501301748073
70.926988314426040 87.300860859193506
75.697512181746589 95.290712991897209
36.458910968133019 29.572433341618545
68.280670252159169 82.868708206430199
71.750752924471513 88.680532695971138
20.275416292766273 2.467710035998891
52.438874622450200 56.336275266527792
93.745023369723697 125.517361000733985
48.779594813973063 50.207576323796737
94.109871821252028 126.128422858851167
36.826820897672057 30.188622677826892
62.013083478678325 72.371519020973281
93.943797311140855 125.850275046220091
99.615822775894017 135.349995835115720
22.992652311958430 7.018638740438171
44.800017951518171 43.542431872983528
92.467667023492027 123.377996727331009
35.358951382356651 27.730179809987145
34.853975731627642 26.884427667842047
28.304469869050415 15.915069827974474
30.617448727801619 19.788933491897758
73.670812383710128 91.896320226226635
41.216786885335644 37.541102213524361
78.102575228183539 99.318802703909128
99.235632323146575 134.713238618465653
21.553516622063036 4.608320360117593
67.950014032328184 82.314912779201350
80.303001044606916 103.004158314986142
89.606771713261239 118.586462059100100
30.480291183347010 19.559216896916645
130.913211869226586 15.864968846564764
131.654553478996689 17.573888751674630
128.499088541511526 10.299999399616071
129.598010779087105 12.833204147887477
140.070068977641967 36.973099261193312
127.323346039066308 7.589710729409875
134.101528084528098 23.214586043693373
124.823896777998144 1.828050331882489
125.722820066878683 3.900223107954208
135.422041506338303 26.258596580476830
137.741163258189232 31.604571056859434
136.561497254073373 28.885238040545637
129.208994200660555 11.936454032246340
131.117908053438896 16.336828754453787
135.809097561512203 27.150827352853337
131.912905288114985 18.169434102569362
138.235814106004966 32.744826330233295
134.127405334342228 23.274237554837590
124.345215071935996 0.724606676594854
129.160294177240360 11.824192102920884
132.831169317462354 20.286190611602727
64.231440869843226 52.699600775310579
64.394434935537817 53.737772032894135
63.148306224486099 45.800703860807261
64.837467307342919 56.559613874970502
77.126368322500426 134.832302925696183
73.564395007199266 112.144738808151175
71.391046730354262 98.301856221449853
68.992494102253772 83.024561384462842
68.983521689008526 82.967412668632704
72.993008445115166 108.505360262697167
66.711402329189227 68.495419451508539
71.428071304535280 98.537679829967189
74.328022549885034 117.008573346771811
58.449068453051957 15.869469456265621
70.184046445651092 90.614011893289018
76.417778419869450 130.319024069864554
63.475749763120575 47.886316418805173
73.456201275660092 111.455611741739133
68.468294839571200 79.685736713488282
63.963256914048586 50.991435061027708
58.520087168339586 16.321814691338631
68.702865735206629 81.179808050849985
63.771845953855347 49.772265783838023
68.788348851320464 81.724282561500843
67.980806261060025 76.580736366059170
70.666841406822783 93.689116804984366
76.522324494392691 130.984917820049219
56.389125959591254 2.748911478448779
73.335017704046876 110.683747438557091
64.820263785825702 56.450038096905999
60.956004780277169 31.837101335539195
74.750116047461063 119.697047527282365
65.613844340007404 61.504654769100704
60.149935483402047 26.702939106563466
68.291005626691401 78.556514221202576
56.140679144250747 1.166459125809191
70.970431094578004 95.622795105376127
76.518915026741439 130.963201622566203
62.879801576678219 44.090495537002042
74.153950934068831 115.899844955149604
72.180234606808256 103.328494256868552
56.830479735978678 5.560061707254921
75.464203569890415 124.245342816598821
74.969378797376251 121.093615456615566
57.948300155910417 12.679885525182168
69.720215812484795 87.659698006534924
71.037918551630781 96.052648412372506
68.889195386444428 82.366612536806684
69.827805167991642 88.344975571906119
61.415675070371016 34.764916413388264
76.957584267408834 133.757253021346742
62.396460968894644 41.011915194303455
58.542095903155534 16.461996702286889
71.054834502910566 96.160392546114494
59.498836661525843 22.555842831383934
66.661833067453671 68.179693952091171
78.044657463371976 140.681236064098215
73.107536337264918 109.234832009504743
56.310646077934983 2.249043234246731
76.933154443226471 133.601650170495247
77.120110323904257 134.792443350165911
61.264064889933444 33.799253454944903
74.548460914324579 118.412629212576618
63.214745271643672 46.223879446042829
60.015574743035536 25.847144398935715
60.086459157225754 26.298634219189800
70.406613896265256 92.031628719500532
59.045793630928060 19.670239292317266
72.125365473408749 102.979011857118962
77.947990297464983 140.065526082455392
59.143567641217246 20.292999187214964
69.085775509912494 83.618706182836505
72.905163098143916 107.945839804394851
57.663538785635374 10.866131946916292
65.141630818154724 58.496947072868764
5.216833677242910 107.575617539916593
37.162153516846189 136.868004905733585
36.329506712001908 136.104506125039848
24.268662699588766 125.045267509049594
7.602428259914397 109.763097927161823
30.769779945637030 131.006492678745815
26.661498986016031 127.239388205193535
30.123921529081745 130.414270249413420
13.734737000866128 115.386142679528106
32.973578860308379 133.027274809244034
30.118413977852242 130.409220078532002
14.807676384386005 116.369978690559108
39.132124100919526 138.674377223734410
2.765735656544960 105.328073516116859
14.237412493033483 115.847072960076247
2.236912390316518 104.843166930732892
29.415537207606548 129.764714444284238
20.688516787319930 121.762438555860825
32.111678267479761 132.236951651963778
13.065468458620625 114.772454242860547
23.087425514657227 123.962127400712802
40.777356707067028 140.182979768586677
33.294192840743570 133.321263066583725
7.441699169141770 109.615716751718708
26.648125742853672 127.227125556986650
17.874118210213997 119.181764650064224
41.686568766477457 141.016685362258784
29.019695248754672 129.401745594620110
4.611006413741221 107.020101834693833
4.513508703432664 106.930700923637744
1.691932014571334 104.343445019878672
20.903595423842646 121.959655762223733
31.234895301015232 131.432982043320550
25.943231524033013 126.580770015289389
14.019811801715333 115.647543145594369
8.956328865628903 111.004562442043209
29.623127358217356 129.955065053874364
29.002360983292789 129.385850871350470
33.978322573554550 133.948578530714059
67.551384088591433 50.865682979575119
69.014838953742569 50.057278816124310
60.080742253990842 54.992423138464233
29.217530485756921 72.041086192604567
5.199101364766450 85.308730151649002
135.959365430519284 13.077502252615659
118.181038038449302 22.898149424714493
72.896758865971393 47.912928283725584
118.302607572978104 22.830995103660868
76.231624646736648 46.070767349406772
108.684409515632254 28.144033134150316
89.234748791492919 38.887915355264106
113.823230753194835 25.305377441652428
81.183169111379527 43.335562283608105
88.577181514414477 39.251151787898685
1.603837767158797 87.294733362420374
61.494333616776501 54.211563290780447
124.307313829739684 19.514029439835063
124.495498351889054 19.410077377612179
19.777384747181472 77.255769132524676
51.165736371732955 59.917021801547286
70.222638867033425 49.390096997422305
21.778157850919843 76.150553422974639
30.109578460347812 71.548323953174190
19.799849946570276 77.243359483856239
8.416813371454751 83.531284297366497
117.361585467903708 23.350810374877170
140.692526452444611 10.462930961404465
6.626215042723076 84.520400653794226
32.828631856233002 70.046334285968697
38.835491230532455 66.728179252232366
12.864786465740037 81.074249199146351
132.749367739354568 14.850686762776133
59.315484350777403 55.415147261908579
12.708699337939912 81.160470842860434
67.585475001513871 50.846851352718282
83.768537013048800 41.907419724837993
52.279253006778461 59.301921530757888
131.369371047759785 15.612989104719812
28.992321419455450 72.165490402929265
12.398808251315566 81.331652920701643
11.365027033689202 81.902707799350111
66.593801119813961 51.394646377929973
94.086094885264203 36.208059300980906
141.025780743642912 10.278843181926057
113.736383833459811 25.353351187319966
106.438470185929177 29.384677275780444
21.412636612474596 76.352465281020443
102.072826339947994 31.796234164396953
12.389567399205657 81.336757514971950
97.239482615033808 34.466145812274057
16.537117154697086 79.045674564414142
26.323614965696279 73.639668704987201
132.227720964810118 15.138841481062494
70.544414863189559 49.212349762994073
53.070386892025724 58.864903661665743
138.767396694174380 11.526361716139752
39.691284272350053 66.255444031945188
98.364811179308461 33.844520698802718
97.115770924367084 34.534483448223071
45.556005142369060 63.015805501439132
115.152867700858465 24.570893536500865
139.977743750643498 10.857772869999282
126.756414410421712 18.161160175958813
114.820613549730837 24.754428844279293
6.894221414609821 84.372355454708284
43.412205060613871 64.200028502069955
27.591708098879135 72.939181253737701
100.771458632917032 32.515102301430744
37.495359254504699 67.468460551500527
67.505397732589458 50.891085581690959
121.317692962175329 21.165479043119419
45.244187612485568 63.188051735605512
92.722583818380144 36.961255077378468
122.970409630607264 20.252527733461559
95.462958878034769 35.447487444091912
49.324671163611413 60.934015775786570
99.706439487655345 33.103412834052094
62.771559643331535 53.506030881054784
2.383253762815948 110.153515839627360
68.695027571906280 49.825233555120157
62.235138981181294 55.702228846328929
30.728011553251001 84.366382559338959
7.209300314945293 105.762936580607146
72.893728792656589 46.005392553686917
75.348473247646709 43.772146360585225
113.261438988259428 9.280170530962772
115.197934607297285 7.518410173226531
75.407950086243162 43.718036278738104
80.184445391235414 39.372537123191556
95.401842543469400 25.528247062750147
3.038247865262907 109.557623634709586
120.254732808941526 2.917900612995732
56.007279008605835 61.368132092041989
120.073979341539626 3.082344203913979
6.486582866846606 106.420441269689363
115.089831652257530 7.616758704909648
53.925022211343688 63.262501200847886
69.100231176688723 49.456592572564148
29.419604397819928 85.556728582100519
33.157517184687627 82.156097822165833
22.478066991422793 91.871912207669368
15.543602274820827 98.180661331460257
109.331733455903034 12.855288055846218
27.304561066563551 87.480925806854998
34.254575236530428 81.158030299125286
43.534641935930935 72.715329232610571
19.320317426251275 94.744729449746089
119.303778480126169 3.783047748911786
61.996646050677676 55.919201911710999
25.511079560826801 89.112576603312775
67.588184895459676 50.832202809500998
80.037924529650695 39.505837009327919
54.863098542854502 62.409070045549164
38.375602997568159 77.408854070090470
8.289117242086778 104.780554468740760
23.441013808344664 90.995854698433092
66.712773364363528 51.628623579591164
90.835866171135052 29.682222980927381
105.708151447786975 16.151904413840839
95.358527691200464 25.567653498209346
23.504198328872530 90.938371488869279
100.651793398424189 20.752013537926473
6.418079085910730 106.482763768341783
6.235160767998839 106.649176869426441
93.270964329527388 27.466850345701051
33.351325014586983 81.979777799347900
27.485831677393055 87.316011735765741
0.330460273341168 112.021080194961442
70.115258757459515 48.533153688308182
54.123556010392591 63.081881645917569
43.350257650161161 72.883076023290172
90.185228686433149 30.274151677556471
96.025861490826216 24.960535040517055
49.113436978850793 67.639924024394887
103.878291767863772 17.816650882986156
121.678881420004956 1.622256800621267
8.462216107566762 104.623074784214921
46.178823048269990 70.309739766465356
35.956596190801015 79.609587320070091
93.307180377225919 27.433902170387928
41.612649245657011 74.463895300250741
12.272911225794372 101.156229040433672
67.513625038740983 50.900034927763549
98.261902297473156 22.926258271335193
47.054444439255462 69.513128072713883
85.447488649848864 34.584392557864319
20.006078812908523 94.120846176269211
120.154245705591805 3.009320491979641
87.946254950044164 32.311096730260765
52.490191256101163 64.567863460461496
101.227630166213061 20.228136086284486
63.338011982846425 54.698871072188140
28.551725443502725 136.347047286858896
18.713210619646087 126.499110786121733
8.214422262038131 115.990268452551604
26.583486989177640 134.376923984355756
23.133870823715672 130.924004355977416
26.745575924298368 134.539168141031752
10.484751007711148 118.262771337740304
28.892194846185280 136.687842733945217
24.362592408029290 132.153902603430794
10.565124314216389 118.343221612297867
3.124442444035936 110.895414306865561
11.560033037045637 119.339083091582737
0.230547555442648 107.998748131847947
31.084853348229597 138.882600995992505
17.026448417828060 124.810733286799518
9.485284874791503 117.262348084043168
15.134413620208583 122.916886616064119
14.232890014066598 122.014499682044956
6.606552862881622 114.380859306165320
20.827152780881473 128.615077326071145
12.864031480109592 120.644330285317210
30.260955913945011 138.057914571138951
0.480022012084586 108.248461493219196
0.067962513502860 107.836007393265135
17.217004314875645 125.001471666276800
31.940770029861373 139.739337330849906
9.399346749826751 117.176327661977723
10.785577182605712 118.563885593414099
9.437131442904489 117.214148538887656
21.543704671762239 129.332315409990684
24.407940444337566 132.199294066470969
29.286585938441082 137.082611507741603
88.905355327103379 64.489223160514172
22.376315087120087 16.217806370398812
138.865218396192603 100.738556749062326
133.109093032448641 96.562089968132440
101.783071959935199 73.832896609674123
87.626484127578024 63.561313717202196
85.902092628067578 62.310148504507978
72.904648308016775 52.879604343397034
79.196393302136272 57.444700185043281
100.229613949634413 72.705755457319043
81.144734328695819 58.858356257685898
135.664773719165083 98.416412939964431
27.091662791286861 19.639117026874406
103.533480458925865 75.102938953633242
95.659160477087283 69.389575580120678
65.195007833489541 47.285727334117936
93.799228825037702 68.040066619021090
85.979031267858701 62.365972805222746
79.440941808274900 57.622137028001426
130.176892059204704 94.434575505556779
66.229171141849832 48.036084289619332
47.155088044705344 34.196518714191043
123.673287136525246 89.715760643227952
4.314884268703407 3.112990011757698
68.255897090620451 49.506614040830932
12.060880132637330 8.733245368722077
6.521010344773449 4.713686954406783
89.219690485960925 64.717295043262922
4.561364279302046 3.291828294695814
140.523882360422164 101.942032092209544
129.081114035947451 93.639512815950923
87.173668423759523 63.232764628123419
21.948581381921596 15.907456004839091
26.284843247992544 19.053713685592406
123.969761422086890 89.930873227962010
82.373707002714866 59.750060872050433
53.000603923306201 38.437844491796312
67.883408622385389 49.236347912914049
7.438000498879213 5.379026688177182
22.125798850851901 16.036039526777273
109.259220259100161 79.257358908121887
23.648931012475437 17.141177179972690
64.100822041565223 46.491819918389751
138.586740662664255 100.536501906644276
122.278353844792250 88.703640130490086
119.073747592708486 86.378476811065298
4.157276184283637 2.998634453567242
14.267554796866939 10.334340349996101
132.340975766868695 96.004767804206054
9.848223314970054 7.127809921677749
112.755286548255242 81.793996628445626
11.676291790199578 8.454199945798994
108.068357967872004 78.393306010437698
105.979699620383059 76.877840023552778
121.120074672696802 87.863228537690262
37.549491618152445 27.226994624391928
89.783686816419049 65.126513361119805
131.984513452434328 95.746129758505077
138.236522167761677 100.282394183549727
21.382631082848750 15.496819947705399
124.424134296170280 90.260552151690419
72.825160785221698 52.821930651899102
120.823912715135918 87.648342568507033
46.855248227106408 33.978964203358167
111.402005613483524 80.812097779449118
5.177048831747493 3.738549989990440
59.367462507559630 43.057440434494353
101.572123792041225 73.679839134370255
40.108573213176371 29.083785190251813
140.420165287259920 101.866778187316186
78.847622546781380 57.191642897049810
5.448097923101169 3.935214839086710
0.381399207113523 0.258974740219408
21.346350177711130 15.470495643505259
16.523300761265780 11.971039951062620
53.191594626274849 38.576421446954257
62.179467941403097 45.097744726026107
37.968342202212732 27.530899671616808
34.271261683517857 24.848412234840570
16.761426071862775 12.143816321721784
29.111194858589400 21.104427119882121
5.451091347211901 3.937386775166909
123.813886391248118 89.817775119923056
45.645953609511771 33.101537378961098
109.993440048817575 79.790086110515844
135.745745576843063 98.475163619008427
8.744139376867805 6.326720716795823
112.419714641206909 81.550516017125318
95.438233806397491 69.229278011383016
28.051871685432733 20.335814943569055
56.990908562458408 41.333086293891121
25.741694389646714 43.678790941976153
0.283468513110863 35.291109225229661
106.278897789914083 70.213256923791675
87.257799626905452 63.946405570204071
85.134835141633772 63.246955793743908
72.914721162712311 59.220814023510499
76.030114607982753 60.247237811566009
103.887217353614460 69.425273724760515
82.496959824757525 62.377859153871114
110.825684911635648 71.711279739511625
96.424362674080555 66.966498708236074
51.359266466288979 52.118972201139599
94.586058605740860 66.360835552499637
86.297591217329327 63.630047212778585
77.839035955357843 60.843220288349471
134.511905331714274 79.515141600107000
60.731299590213624 55.206761242823674
140.252845287643822 81.406600075603976
38.461553211889651 47.869582861269201
128.293830936523506 77.466482389883680
42.261965478710096 49.121698725159341
47.213938100384787 50.753217371512939
21.721201471850453 42.354165451478416
12.878922307754456 39.440913615363101
89.326852957582020 64.628093323186278
131.204967830447629 78.425610092596798
86.504432673872017 63.698194942778393
29.608419240290921 44.952754708765191
19.001773700240925 41.458199852360806
131.626758223599751 78.564576711327376
64.085776710395237 56.311955553952956
40.731748587950996 48.617540568203616
66.431492321108124 57.084794794050879
44.399106884230733 49.825819349279847
111.772382657096344 72.023186759639216
19.366056884181411 41.578219661143791
70.102032133195948 58.294121784146256
111.953782956238797 72.082952431446373
119.653261404571154 74.619687509639050
16.280364299771310 40.561581369093304
107.048474827926412 70.466808262469726
116.769314646343432 73.669518098252382
29.347370276878003 44.866747316568535
90.085017522690777 64.877884612331414
120.087114807138931 74.762628509146026
23.720960177148843 43.013022813011823
125.837248968469254 76.657116185063856
77.907799257847074 60.865875625680083
124.454145763706080 76.201427343302981
51.387987578544340 52.128434900909696
114.516256074540877 72.927206427316790
27.557475528016905 44.277033503330678
47.723171637105672 50.920993745492112
100.978688726347286 68.467005363568560
32.356188266810697 45.858057856649680
11.092525337004226 38.852352209588815
136.900013644066007 80.301947897068374
75.611800683230896 60.109416579422124
3.167477710714370 36.241299208419456
35.588817053951637 46.923106988762257
22.952688794574197 42.759901646581284
37.836164368781674 47.663536980828304
76.139959027604021 60.283428080071452
41.109700204257294 48.742063693942285
9.420426730585598 38.301448506492157
32.780003930657799 45.997691738136979
118.862356202089288 74.359109214092896
132.543260629560308 78.866535320348703
37.735626885263144 47.630413053951166
1.995922413303900 35.855308723618855
121.757501436380110 75.312968169809380
95.732508284470271 66.738554528522684
64.107413957210554 56.319084343696353
37.065772023120587 136.081546538262984
35.357624656388971 122.143323156256471
35.934252405017915 126.848518109097157
34.924453498847015 118.608712223937104
35.558107106583940 123.779229536123580
32.494592300455380 98.781413461503163
36.323282697867761 130.022946281816132
36.146687110917888 128.581953082327999
22.857974265241452 20.148072194883774
33.580075821568670 107.638794323034617
27.785273240093272 60.354084345243493
31.781738745623006 92.964636595861577
36.552401410770528 131.892520221181286
28.227804554101567 63.965072734367411
23.642062057207010 26.546109629107875
26.757198465608113 51.965150147137166
31.132248340369777 87.664893418426544
28.448786493970832 65.768251840149361
33.957373040683841 110.717482394017267
32.774509794087543 101.065497745309287
31.177659114235912 88.035438444238324
35.785036228803762 125.630936747682625
22.320850623806077 15.765224763863921
26.666311397808830 51.223525461706267
36.443754403311104 131.005977122353897
26.422155132046619 49.231247372245079
27.674632330071528 59.451271303987980
36.996644893392904 135.517479646455598
31.787431307518826 93.011087037354557
20.536045745915558 1.201487719950157
23.400412495016983 24.574285860522060
22.342433510077342 15.941337841655836
29.250453661545720 72.309734312507331
22.966596463741585 21.034412856366860
32.363866425415921 97.714710152645949
35.715687033911820 125.065057837822735
34.403337566020767 114.356485266755541
21.555109835605062 9.516896097068930
21.036085275794967 5.281734426432253
32.488375923024222 98.730688764705945
32.923965200160964 102.285031186083543
26.609010048561114 50.755955144612791
34.009846063655374 111.145654301167085
30.371812036404812 81.459848538293286
36.647124195640465 132.665443776020197
25.317855204692489 40.220327490287488
28.241546967400925 64.077208742129358
24.806043527620428 36.044021848579561
24.593194444753902 34.307205622163778
32.517461554018602 98.968023101252115
22.632928742526957 18.311734869541091
29.515608235510872 74.473355411405066
36.378778102481853 130.475780364665837
21.398500726544906 8.238989525158715
26.332911148684406 48.503030006560373
27.014836574054119 54.067438027666519
33.506700054593651 107.040059195818472
23.894470768074516 28.605726418710283
22.090409524892905 13.884860355263333
23.568423652432774 25.945231417292991
31.863199184205687 93.629341416929833
26.764782506010167 52.027034766298712
35.739605192722074 125.260226385265781
20.921225104723131 4.344492855081193
24.341678974344937 32.254877539196094
36.590530732440442 132.203649701687681
23.075993874799302 21.927079134718042
125.388660852684083 133.327298850854277
10.271070707029251 136.917108475973862
23.958562855340794 136.490279778503833
17.615376777440151 136.688084739566364
25.178753489102796 136.452229537215629
73.035030805685679 134.959886579757125
29.298119027683491 136.323771861537466
109.941464147591589 133.809001910681161
8.462392861100167 136.973510014017165
74.971272230744447 134.899507118239256
62.285844843508229 135.295087578843379
104.029877693774608 133.993347933949934
40.474450906220603 135.975250808409612
118.816615397774584 133.532240528324337
4.812002634223013 137.087343234077679
136.690274626382973 132.974871025941724
41.339584873036209 135.948272600846678
107.006373807274173 133.900529326612428
112.056007642319940 133.743062304227379
69.640052467918593 135.065755073864494
48.549061101013066 135.723453377976256
30.608895663230406 136.282896799987668
2.179317569575112 137.169440489354002
34.028121924730677 136.176272162271886
97.407017180808893 134.199874220551209
123.532637698356325 133.385176797877136
100.298232789187722 134.109714987664915
41.285920360660121 135.949946066933080
91.926326006309964 134.370783270207596
38.814805020470793 136.027004956211158
94.077653099048547 134.303696609563247
37.903525559903898 136.055422157914023
98.065669810952457 134.179334895950092
51.903154297980805 135.618859839953188
114.129323105789965 133.678408346502465
90.092870476518797 134.427957471819553
137.754587756962792 132.941681645279232
2.614971622502180 137.155855118860728
81.477029436204617 134.696632563574752
108.522186993712651 133.853260436083417
2.435480574179650 137.161452340728204
52.601710447907571 135.597076169989975
61.284896371489495 135.326301005519156
14.935484953711356 136.771654083321067
127.845771218095166 133.250676690604308
30.009107368910655 136.301600507989718
115.177551438145244 133.645720551769671
2.481194289327236 137.160026811107315
131.449321411021685 133.138304123120918
31.644297618956170 136.250608981055478
119.932719387844216 133.497436109285360
42.365836129738398 135.916270135937197
123.725958229699884 133.379148319490213
106.147165310033557 133.927322755222917
72.082148585581464 134.989601115659127
90.227311869917799 134.423765071618789
77.543907912420778 134.819282433894131
138.121744984207339 132.930232269500692
108.422689349269731 133.856363155669897
100.251176955606041 134.111182369705261
10.961047651786995 136.895592338654893
75.420217966668432 134.885507261901608
104.150727612366751 133.989579368256301
16.464871382527516 136.723961926842264
129.400456611367417 133.202195615021168
88.356129338848831 134.482115746367015
77.143260366440558 134.831776166737370
128.071198868443872 133.243646988645054
133.381241955981295 133.078059403278473
65.849642440942389 135.183954650321681
17.048783938277111 136.705753285485144
101.825441443216064 134.062090742587657
112.731784414562952 133.721988982953377
30.477654907921455 136.286989391971389
87.726408869084324 134.501752854828311
101.037446542173228 134.086663457120096
140.421790931223256 96.974484155369367
123.954034871942696 136.796482724256208
137.401531018472468 104.278016311800968
122.598988847819953 140.073227937091701
137.805409193376335 103.301366181380700
123.788423379961841 137.196961124161504
127.839359967192223 127.401067233176391
138.988377580724858 100.440735670553920
133.131493365871506 114.603736019990379
123.968004300934808 136.762702130268138
137.157111501806895 104.869066701898262
138.998846142540202 100.415420803602444
124.717973107270481 134.949142552077888
139.848044738656540 98.361905731025999
123.864592362549033 137.012770812824471
123.781922211928872 137.212682118762956
125.695485094591717 132.585342601431989
130.942956127220924 119.896013029181574
136.893936692853032 105.505470764953415
127.783782504089729 127.535463543648973
9.484562386102869 128.914217243297514
44.870517955940798 119.653830713509933
30.264331426393532 123.476221003997821
37.318138843602036 121.630263133477271
72.999024531654982 112.292694375600448
49.126131524149351 118.540150838870332
99.054880937676771 105.473963673014268
82.931286646718704 109.693454512792997
73.073050419579275 112.273322047671158
96.979562906228324 106.017067478859545
49.148118653665158 118.534396880422179
129.266533975202009 97.567674855148198
4.371614427519225 130.252258667944830
2.896814364419416 130.638208924721340
27.478724243583894 124.205205111324219
119.774466375382062 100.051717281746676
90.571320227005160 107.694083210967392
54.972046121310520 117.010294489986421
43.997417208534451 119.882318266558272
28.355677601021018 123.975709343082613
13.294546751802057 127.917157044394898
28.122362906053610 124.036767020448835
128.504920611247542 97.766986531854243
118.124163129706702 100.483596135947892
26.628972200576655 124.427582386319486
39.379088969268061 121.090919360645827
74.325400529412875 111.945586201601017
32.599449060272285 122.865128508853445
116.590450603899711 100.884963587690692
20.850339431053182 125.939831305353792
65.844070663724565 114.165121934863819
55.364635090283237 116.907555266430833
92.172747411013233 107.274995059060473
100.261203295220980 105.158273136175808
91.934327246455126 107.337388820787382
3.798626383752210 130.402207727586813
57.210913642932127 116.424390328142195
94.674786668057010 106.620219731962123
125.179315199584892 98.637286374309241
1.587996918255261 130.980722084341636
129.111615834635984 97.608216415748032
86.938793823380550 108.644703253171244
7.389450745328497 129.462500970674540
28.245748183112052 124.004477505039503
111.145641621998649 102.309851935095963
13.863842406165515 127.768174270742506
132.532680744113350 96.712935141155114
126.631392664321524 98.257282545724863
30.552324441429203 123.400854192669371
123.508545842535142 99.074521141584924
23.565674092925878 125.229237282336854
105.095044568940693 103.893272999894606
116.629325224226022 100.874790229231849
66.817705030775144 113.910325068921367
101.961923807795657 104.713200251412331
66.103681381270889 114.097182676108744
105.014068701484632 103.914464114283163
81.711651852988339 110.012628869772854
139.290204142450023 94.944513810009241
10.326006936359091 128.694014011442533
66.017051596207082 114.119853401874522
75.967881150883485 111.515754502058954
10.879422028053073 128.549187128065313
10.994124793196125 128.519169797060528
65.094915775118537 114.361173270131005
62.437310866144983 115.056659609393051
114.071700299951274 101.544112140018143
60.252765967543745 115.628347722005898
44.913243486251893 119.642649584754196
135.338036209513888 95.978782974152310
90.153570067812197 107.803407034069267
62.145896781854979 115.132921703133121
90.903971839817245 107.607029393575999
88.732708978195262 108.175241641418467
8.601573003149648 119.929610464999925
10.224132130880644 136.439498373779941
8.538311165974463 119.285907673024411
3.577690736893221 68.810528475802471
8.886262408294854 122.826386358977544
7.345427881813609 107.148063835373890
6.465321061934235 98.192787755986402
2.065921600168513 53.427952540846420
1.893519375799332 51.673722848434608
9.682094727494544 130.924151278364718
4.165615648085201 74.792790827087501
8.412746612073715 118.008261345819975
5.100153459728434 84.301913948118312
8.813513387108131 122.086149430326515
2.658929400140010 59.461934378076968
1.187234016521691 44.487117495203002
4.544022862562899 78.643165576534642
8.470547673109252 118.596399566730227
4.276689274972203 75.922988856967834
2.449755438787403 57.333544357433283
7.535400726064995 109.081078362054683
4.344851800472357 76.616557206098392
9.715546165695111 131.264526852751942
8.788733470985207 121.834008457103280
9.764538157535748 131.763030901012939
7.255569327029184 106.233733724513456
7.279613490693585 106.478388258314624
6.131457567586928 94.795654933951226
9.708857033879580 131.196463498638082
4.375004616741250 76.923368593261571
8.267768422432692 116.533077101817511
4.676487769329857 79.991024477447354
0.968429909210115 42.260738669337691
8.656065927199611 120.484087680967193
1.975945249668960 52.512423833263327
9.208319679367687 126.103388321337846
9.433919158244658 128.398911513609136
3.496578479714131 67.985193823173972
6.602132175732037 99.584870247695420
1.278180369392883 45.412516185428544
6.121701551243926 94.696385370515017
4.155458300771078 74.689437634750362
10.636217707141750 140.632557693849151
0.837210687875485 40.925554885470369
27.449506165325541 133.679682254523271
72.974775002547716 97.026778866926890
74.322220584608289 95.941935350331789
90.414686644783302 82.985710843876817
32.352887546819936 129.731915033399048
95.653224626047631 78.768105293735687
91.689709084202249 81.959176009867676
84.604239473785526 87.663766882574748
91.047105107389129 82.476543662606474
51.076099800983627 114.657647327016491
132.028106364068321 49.482280956355090
33.198526298904760 129.051081811045179
78.262125091181744 92.769874142914560
137.060860875521115 45.430353980562096
52.275987888241005 113.691604000717362
44.108131074532103 120.267636923159301
29.787650596704474 131.797216008008547
31.303876567945419 130.576485511361369
135.323953897433427 46.828757225334087
135.652838247743404 46.563968754546480
76.146021628666134 94.473572720666326
37.213399680725082 125.818662323233710
39.726175429934386 123.795598448536481
66.627157427703722 102.137316808922293
34.880957238096990 127.696537834797496
112.289364775218630 65.374162694290220
30.185250449021343 131.477103917600033
57.852973971623790 109.201510096185217
56.604217043979901 110.206898272742222
115.813823949511587 62.536581172898607
79.369296835899490 91.878477781528630
114.778454194301304 63.370168949037868
73.182970160318206 96.859158615615200
52.907000242574860 113.183568892951698
84.910479654916287 87.417209485791020
39.173475469719186 124.240583371448849
61.147175904650830 106.549311256411372
109.664841168489190 67.487196019582044
133.649698211909197 48.176719213369196
18.872525625812042 140.585105266875644
29.407127604281197 132.103579327419538
106.946674839588482 69.675622148395092
93.328613870034374 80.639675426766019
74.986716739964649 95.406942059665212
113.988382713685112 64.006264339311400
81.276681740304255 90.342820850559633
31.171188467253799 130.683314186063399
128.352765657312716 52.441338887959695
31.994366979869149 130.020563953845823
91.388844386233956 82.201405545003425
133.236228507461732 48.509608299318316
64.337785017439217 103.980516155458531
119.928659005401414 59.223681422680947
61.693729087840765 106.109275172467036
132.788256377338257 48.870275674275732
101.605796206156015 73.975623302831394
72.200772438747691 97.649936992453846
131.887606530413137 49.595398944682614
62.203740813841286 105.698659024620071
65.422899613483722 103.106878251298113
19.021218534777937 140.465390941931474
129.127178113968114 51.817850753107983
31.861433375742433 130.127590286110745
60.706108257444136 106.904419754908417
53.616414873976098 112.612411234564917
94.205108181730623 79.934000048082396
58.308434971094194 108.834813348713013
131.744874202354424 49.710314339236980
79.655252736724137 91.648251485808885
44.792788851034125 119.716411285691407
128.242050500146377 52.530476899943118
131.028212115058864 50.287307005466353
77.554112029780910 93.339903381609872
94.170166507085455 79.962131981351135
80.544454503095650 90.932345193164508
68.606591020912830 83.427638086633991
72.945973347148183 78.895142747542891
84.290435303580580 67.045824785593538
20.972590396611711 133.181466991406467
54.937053417571299 97.705503187409064
102.359380343194530 48.172767973060061
122.310823355421405 27.333437473340577
103.826293344065846 46.640573794385418
86.560788056743988 64.674435841689800
64.446319589491864 87.773051662724271
125.471354998123161 24.032254525484639
28.631430472878190 125.181790000824762
126.950063456945287 22.487739962440717
69.654271094569651 82.333333714788537
103.056222867609449 47.444914270265620
46.472016984648960 106.547254223147590
41.621553671815420 111.613574889324823
28.585308492091013 125.229964521351235
75.923994169409909 75.784592793230004
28.663241634813403 125.148563165214824
121.253511263084235 28.437802512002751
89.470032888255304 61.635722576122433
60.214959376083499 92.192717643603046
29.048998427743797 124.745639261642438
38.571680972762515 114.799174302795080
59.449465665776238 92.992277676166765
32.021377548590650 121.640982078107768
133.595173939538228 15.546905985217110
89.917547618769547 61.168292357317512
25.350193494493762 128.609049963853437
49.122607397264545 103.778706123943280
59.870097471339697 92.552926737517424
98.981620673358265 51.700846120851367
70.605505607263296 81.339766964723680
130.137768205250012 19.158174640035888
61.824179433396765 90.511883400156208
45.475736792599456 107.587871294289769
77.930096744389616 73.689213799804776
26.680667921581456 127.219366205615330
40.776806502869867 112.495915351193702
100.837103210393693 49.762790121491179
140.900058901425751 7.916935968015148
118.728585481124000 31.075093600436109
16.284434026262915 138.078257663449165
116.897405875723834 32.987765128901188
28.442819816984525 125.378794287257975
103.964268370951331 46.496458544966501
62.499113963349053 89.806912650585431
53.824711380974058 98.867347135998429
72.379829986853295 79.486480857181192
104.024724945525008 46.433311506546801
64.747510595142543 87.458456928576425
30.534728189096747 123.193790931116709
132.013742905858095 17.198714526242284
26.816689738538642 127.077291088692391
82.797777145797653 68.604909842953944
61.149942437763784 91.216125573442781
139.696454677595682 9.174103491982313
56.279860670851797 96.302937762372707
110.856764468518534 39.297229694341240
99.060616456613587 51.618334834107195
64.532791344818477 87.682731705063176
121.382624000532630 28.302943945343610
139.073360090751777 9.824927295547250
127.387998921812752 22.030315309781312
57.413132735416816 95.119232348929842
56.544249308026494 96.026783191143082
16.929699241521753 137.404276584861947
110.808481514912998 39.347661356205080
24.443737412964374 129.555845534223749
55.156817021254575 97.475959571633595
43.380716822219604 109.776124722350232
83.303982889545409 68.076176718820960
128.760154474330960 20.597095515181600
55.080353220943593 97.555826196066150
108.239607567109260 42.030856410196634
59.954375724294884 92.464897898390575
18.377374070090223 135.892176723705290
123.862215728354741 25.713004386145368
109.096270331775429 41.136070079767237
68.770339446241948 83.256602460180744
97.301898429398975 53.455320068833281
74.204180649752601 77.580942175681216
72.944759230533847 78.130814435431844
118.060603366870666 23.045197945200083
83.566568238190868 65.161780859109356
30.131242426243322 130.405331568532546
131.089676364044152 7.136939281643884
58.128575803482832 96.221102087926752
105.420985327454730 38.477939263266336
111.437575390012924 31.131793377943445
110.632690557431800 32.114542965258750
85.950169654517865 62.251447338837053
63.516715716721897 89.642282284412445
132.712219493469121 5.155843941916491
123.504576857217515 16.398206370222464
32.042517926356297 128.071699310910589
122.789619193921226 17.271156536644650
69.578290244662526 82.241211193643167
97.822991383333147 47.754950222790576
48.065171190880349 108.508334161001727
42.634529992006556 115.139047253129732
29.642152964533391 131.002500812130194
72.600729688702302 78.550868182966155
30.814662573203545 129.570888129917392
117.578304578319106 23.634075901679640
82.463658065233901 66.508413909509272
61.300577787287530 92.348145965060183
34.210968000451864 125.424061625159368
39.159747145721219 119.381693244167394
60.097158864294549 93.817498351967828
33.955269158512344 125.736265211587053
127.984393360069802 10.928432756389604
87.248283326735603 60.666474403554652
29.558120095938555 131.105103400214347
50.989212010910990 104.938134061736363
59.501648702161319 94.544605314838236
96.106911953418134 49.850251666279178
70.459945326151029 81.164726543399794
136.689058382068907 0.300196750680446
62.496708901983276 90.887691858138240
47.543702783273474 109.145037502435372
77.413913213273858 72.674059562685770
34.211190734685232 125.423789670754161
46.063216264028533 110.952684332042196
99.075447881016572 46.225723858465045
114.991766839758242 26.792190941560243
111.453501343665550 31.112348081242370
29.307780521616845 131.410763419380629
103.270403081693388 41.103760659020672
63.666079105430960 89.459912332001821
56.291650657559948 98.463953929594339
70.697755006350377 80.874365294665552
101.930513789058168 42.739740859023733
65.235547646211955 87.543620089531885
31.052025813428983 129.281071976186013
133.345006547447099 4.383222579228973
30.938127297911279 129.420139970251569
81.904483789315819 67.191155423141268
61.401794451177452 92.224562278747868
56.997269414154339 97.602406396612110
106.358200461447311 37.333616810073551
98.523442914042249 46.899711777643994
64.817991533487913 88.053448428754791
116.265252604246669 25.237288228970225
133.810648978358330 3.814681729295110
125.976052698079755 13.380579792668096
121.857689832291143 18.409025158931936
57.989163954921359 96.391321392720073
57.598916871796497 96.867805908724833
106.892149614233816 36.681674708163683
30.447947157328400 130.018640912707184
55.969689935162471 98.857062054210402
46.352417057836576 110.599575478127392
82.180521356612545 66.854118626865130
119.485518390612683 21.305402890233953
55.586630642576552 99.324770410074052
103.720365519956772 40.554364791921664
61.248905669417752 92.411236671278843
32.942128150910669 126.973291760987777
122.534387506990029 17.582789735393174
104.734518626579472 39.316102488218000
68.758140599374528 83.242598836716141
98.001076860625261 47.537511128113593
73.907240329172069 76.955642703778921
72.920723389869664 62.999423176812577
72.974971173042519 97.150274963924801
72.879975575560920 37.347267720568873
73.007151578221610 117.408950681953570
72.843109946605708 14.139081932096850
72.962535700193570 89.321715614074719
73.044626002014255 141.000393832213149
72.891491773252667 44.597111631589705
72.999243969066470 112.430837799680461
72.836879399146554 10.216737268685685
72.932968672905702 70.708251475339040
72.883168801187637 39.357513461916135
72.957797212297933 86.338673942052040
72.898853461030441 49.231548165156042
73.041850580510499 139.253170206147786
72.944971304781674 78.264322493866928
72.936821912697241 73.133998912831061
72.969996998317740 94.018860298597076
73.027987158251861 130.525667419379687
72.995782192879787 110.251530212219947
72.912736517956446 57.971411652697718
72.855539377246060 21.963837503112543
73.009068324062852 118.615608342582433
72.856161907734375 22.355741931201244
72.876080841726790 34.895398351159855
72.954343291803681 84.164311784105109
72.974323539341214 96.742567196866915
73.024502459913123 128.331929546079664
72.922058844045068 63.840137671401031
73.005189501121222 116.173755429142858
72.984412212809843 103.093735340598556
72.826632205229373 3.765775031486621
73.019938841581478 125.458974299955443
73.016231391221552 123.125006341364710
72.848946090562421 17.813135978493978
72.958366126453143 86.696825037969646
72.972725060193525 95.736269404316502
72.946170396179710 79.019191913743228
72.961852903243511 88.891871368310262
72.904756796878829 52.947901826388637
73.041177805321979 138.829635005155637
73.021796153727593 126.628216398239687
72.874556717968034 33.935909842217505
72.856725113759680 22.710299562327087
72.977368370016222 98.659393194482533
72.849340215303044 18.061251105332019
72.919988288284117 62.536651357804331
73.026515696115197 129.599331219072468
72.994023406498400 109.144313483294752
72.842098898283751 13.502592118633366
73.032395682524964 133.300985602818201
73.023709127594444 127.832499470801793
72.863435815695112 26.934918040362810
73.008067873407711 117.985790126139094
72.910829543897393 56.770905666210922
72.860149707435937 24.866199476183539
72.869058935158833 30.474865816205838
72.966671760720445 91.925508465580378
72.829948860132433 5.853723762272454
72.983395354537933 102.453587963114273
72.861977868253177 26.017089806825620
72.960542188178309 88.066730997424699
72.992027490160339 107.887815262464784
72.830206468712419 6.015897254343573
72.939655905402688 74.918095131859346
80.244995128945433 56.516561395397403
136.810599342331784 6.449195415350828
10.204205970300082 118.511087452405292
107.281702608327379 32.585822086767628
107.285913339588333 32.582095082945848
112.630002584966334 27.851933073732255
83.728000792242028 53.433682291039204
79.790861990641389 56.918523866325195
3.970618312499771 124.028562585428475
137.333805052678230 5.986095407014560
16.398624105191420 113.028282060225877
123.888165248898076 17.887104478750629
15.365481286338705 113.942737767726541
123.532168780015908 18.202204188954198
61.815318322627185 72.829042918180249
89.592911599233162 48.242530531990816
36.955498443614047 94.832974766680437
36.831506562096479 94.942722501135378
24.963479084521051 105.447354838120106
20.850041323700442 109.088242205472071
117.504412264882845 23.537493994103258
19.424763823037036 110.349784289945248
42.761562511522015 89.693909452449176
6.507539464206109 121.783082111360727
36.105952003072851 95.584925588157830
51.081057018330299 82.330155771501438
24.548010994066235 105.815094089332945
129.935507950566432 12.534478541811716
77.604742914609830 58.853502293192783
9.450852619784602 119.177895814785089
36.033866783901388 95.648729680772036
63.852466165561637 71.025921957553706
91.284139267779253 46.745590548511601
62.801944294209903 71.955760217648930
133.550401746398933 9.334862570731604
49.572324737031131 83.665565378526182
5.089204988191198 123.038478783601178
33.085678902935861 98.258230695866061
72.626840312349970 63.259545061872153
5.299065397871964 122.852727069598942
96.871322007505384 41.800261546597255
140.641446003086145 3.058435174305993
114.484345220650411 26.210616717542305
0.995778859000506 126.661653449062911
2.825667627800629 125.041981707474548
109.648820276888344 30.490638126872277
25.514759558114086 104.959405286217262
102.696600849166174 36.644188845578874
32.584037785317804 98.702243444880068
27.541951452520838 103.165096537986344
99.885277821929236 39.132547996871970
48.491939221883555 84.621836556720964
28.742393772134964 102.102560642014538
132.757753361542683 10.036451766674467
10.807707227052024 117.976916223945807
76.983632404470328 59.403259829732086
57.509647927504133 76.640079297264151
49.391432614661198 83.825676672651809
103.384282051406345 36.035508236418003
97.844822597641098 40.938596387956899
56.633828263906238 77.415285082469921
115.858977576211828 24.993901680356878
136.420122564174761 6.794814348102744
126.355229187828613 15.703456043552267
44.985987345627592 87.725025820549206
9.580310337325658 119.063310157773145
51.467183631099630 81.988387258550887
45.529887104858780 87.243609088940389
6.351075645152845 121.921571417717686
104.496621886085649 35.050953640537024
47.899778216622643 85.145970298096159
25.629964256482804 104.857435266166050
76.072334194811248 60.209868397154828
120.077263468763761 21.260211100580754
50.795146352114138 82.583221113277730
99.745946058907805 39.255873372227697
38.632367470437785 93.348743908827757
122.748793566010988 18.895585512900166
101.297942276868156 37.882169975528541
60.613406303190075 73.892879675336886
98.890029618638252 40.013462409934355
68.949113191715043 66.514776085816479
89.992641178010913 81.887232633731116
38.840255599961424 127.765488948503730
91.119002541426440 80.877006135985724
92.392022181068512 79.735242742915332
85.366969572829220 86.035968711869344
90.731574084735115 81.224488307909084
49.160656862104133 118.509185278102365
130.919701240319625 45.180007144047686
35.362639397406674 130.884541280125148
139.156343169237203 37.792614252834390
78.090689941590568 92.562018634420284
130.186493168024981 45.837616901494229
53.226935596925991 114.862165184409605
44.741669508443728 122.472547537202345
30.430445819212345 135.308195008438815
32.641193316691002 133.325389334951467
132.783569718699169 43.508315104237575
136.551126658954161 40.129216729211045
75.985076567552113 94.450530166820897
40.525540726770188 126.253967205432076
40.091598650616405 126.643167153207173
66.952480989512708 102.551808932884938
36.081813943050669 130.239518105404017
109.077320174483546 64.770302801605069
32.903913269152483 133.089757444437936
58.848727381857259 109.820015115693394
56.243534392154082 112.156596496608302
113.341996179924749 60.945341430476915
79.148648676466024 91.613142028557803
116.652263552230252 57.976383223330643
73.254800829903985 96.899297486004897
54.098320171985087 114.080625781475945
84.571104168995376 86.749775440070437
44.072895898591014 123.072366426246390
63.146019742837986 105.965800338246325
108.548087363704042 65.244968416292423
130.984426653027612 45.121955324162073
136.849802511238494 39.861336215892116
29.930903570586842 135.756231342688153
106.601259564941742 66.991066154316002
90.418961447263030 81.504868637137278
74.903554300542666 95.420540758023620
112.620020438967614 61.592876979843204
80.680917979892712 90.238859225293311
31.483917584434529 134.363342737736900
128.920835723925279 46.972777187196030
34.645586831050906 131.527661264827344
90.757103003022934 81.201591579957650
135.632728367801519 40.952922441552815
64.524767554474977 104.729210005637142
122.488858532911493 52.741577505019904
62.121711756609635 106.884495797048515
128.763808899436526 47.113613568936174
101.347130678935585 71.703461656872591
72.289409188774570 97.765151241511447
138.382256797683283 38.486887502509816
131.135292925122485 44.986644303528173
62.561928116359041 106.489668483360020
65.904981664995347 103.491304558683908
125.938760884134354 49.647381554200784
35.862739210553315 130.436004869726389
61.187523724094412 107.722363230162316
55.235193837405795 113.060970865477884
93.285601923920979 78.933796632103537
58.643168520586862 110.004379579218678
127.437605615582413 48.303077041550068
79.083057569505527 91.671970284231463
54.318180199519738 113.883434690921291
127.537062248229446 48.213875006625969
127.067763918097356 48.634785758579902
77.409048690800432 93.173378430548581
26.016672373149117 139.266880946259874
94.410906971050025 77.924517537862272
80.354261583969077 90.531835314085455
100.445000506097742 109.092095309601930
64.355214636661245 15.159458881639207
89.834111137037894 81.474618805666253
90.936572089471312 84.344047407864011
111.620845338403072 138.180008804186912
75.337181877715693 43.742757764312024
88.784420143852714 78.742537136318589
92.625606980691813 88.740180455733366
80.134190566948064 56.228164986665220
73.395564008076505 38.689214745501609
62.435688314997357 10.163414606423531
108.477848968408139 129.999579682628649
108.050004453098950 128.886008007539544
77.344826685571434 48.968152298240426
84.807026954736855 68.390382936349397
107.259567070747181 126.828698287716605
83.742298857759693 65.619163467499888
95.915918933683272 97.304034991558424
110.575980706094185 135.460488938422770
59.177634039500340 1.683518692660105
104.300885938139430 119.127995375791699
81.418327659365715 59.570450891660869
68.392327071965568 25.667047260693501
70.991909158162201 32.433105664330306
71.629661993671803 34.093015907232505
106.251604582816796 124.205225423280112
58.570816857612620 0.104126176153888
99.630792965458468 106.972917845693985
101.913258018636270 112.913600363881173
100.634680438199041 109.585784470413614
95.603427045110919 96.490697193929307
60.508525962619608 5.147495663638646
101.332218760580602 111.401301300241229
96.466021304962311 98.735813119210690
64.234589901196102 14.845503031037680
89.904507537702429 81.657842932663911
93.992956419705038 92.299047171913585
85.052774328875330 69.030001548429482
94.101175115742393 92.580713221869132
88.134518011775640 77.051005329867678
107.883437913026569 128.452477193411539
100.340175747013262 108.819262823996439
71.838196403206084 34.635778531105331
66.127839869651083 19.773156567068778
107.775532236145864 128.171625853599778
66.315279051369032 20.261013618156941
80.078081007200552 56.082125913588889
112.599320782177088 140.726734308356527
60.487295075703628 5.092237004334407
110.866715138889347 136.217197550428267
69.617484462736527 28.855823835058828
107.538240531288210 127.554015222148507
85.678814637924347 70.659427030528335
68.220763754199226 25.220511090863564
69.862081993163272 29.492449693130510
93.522066955376943 91.073440319866648
64.130226121837538 14.573870359727263
93.149783991250899 90.104481389379018
109.315189336105817 132.178966077714222
67.699143875528321 23.862865728431910
107.679884052294625 127.922677685517129
94.470022496359846 93.540730192495928
93.013710284553170 89.750315751907962
62.153949057608372 9.430118173811094
81.287360094462571 114.899085682568540
70.279225110410962 118.235829274325312
97.945439579638972 109.849752616280156
45.572118888065084 125.724952407145381
128.378163227649111 100.625102322718064
4.874735034996626 138.060987073302016
33.567557501380421 129.363728942580650
118.419526663960582 103.643725984643055
93.468522480398875 111.206778530602463
58.795492590208532 121.716734164367949
45.667847704082511 125.695935456149101
29.564285581288587 130.577185349572289
31.080614263924168 130.117561623835655
128.093900421362434 100.711266972645234
125.405717817486675 101.526098557645753
42.828383343568255 126.556622986116196
40.183378869430989 127.358366582286862
77.535999032944929 116.036183837752844
35.405206348912515 128.806707882720303
113.785795999259918 105.048284624573185
28.971204922831394 130.756957680613738
71.702898986275528 117.804290717710131
54.218300756922524 123.104154970897426
95.044974347791978 110.728930496048193
98.712108771043930 109.617362795922404
96.963165117806867 110.147495878023705
2.320652127667387 138.835170873391064
62.676872546348235 120.540225181276284
96.534411628059445 110.277457988901759
92.112487338920047 111.617814693865512
126.459079413607029 101.206807636817715
2.651236100540638 138.734965529377718
114.662398866589541 104.782572130647978
80.776397111001387 115.053966819396805
13.551346630822939 135.430965895102389
29.203912551671230 130.686420238039773
111.583866991053014 105.715724887459004
133.816229542578014 98.976736550116598
132.697530632555583 99.315832266559994
31.122043598403685 130.105003723107217
123.183918986944050 102.199561684753704
31.787871288559817 129.903180591254113
107.104495999872441 107.073494616080353
115.467410586254388 104.538560070405936
68.065556591234497 118.906827972682223
100.203504777677921 109.165296567163622
68.659577527731614 118.726770628173114
105.431429092914044 107.580628230308534
84.679808614245459 113.870779718374763
139.659295716668794 97.205608775897360
10.909643750220107 136.231708724922981
68.170323805855361 118.875071337019705
80.507222613901533 115.135557959000707
15.233121702789648 134.921192695346832
31.212535350716351 130.077574210744444
67.815037098640744 118.982764478978126
72.013404678779011 117.710171424917476
116.528789527602328 104.216838962688854
61.739850131691952 120.824251816302692
24.599171499437563 132.082191657994230
135.732783577328945 98.395798052998273
93.191472764037371 111.290756776418533
46.885138783205598 125.326954860121603
90.367616394016693 112.146713272260840
90.587079284180518 112.080190523998454
114.696037475636260 9.107709493813470
121.813837011199013 8.252039352707667
73.796468661468751 14.024473395849739
102.860494046065568 10.530525782168530
138.668427479988310 6.225855595683773
94.185711929580023 11.573369430769322
121.418116336027168 8.299611128826259
116.140442368473231 8.934069574300061
58.837375046264761 15.822788968040765
18.770377244844287 20.639464893111874
15.591698789543997 21.021591451859045
9.637727962408704 21.737351292009123
0.781319244314491 22.802029281272453
107.157871955850965 10.013914160265029
5.336246968350492 22.254456168419321
26.371083381205992 19.725741872435350
4.050586219078353 22.409012574405107
124.360965978410945 7.945834859043670
83.886148713484033 12.811537022651107
74.411065482640637 13.950589304837074
45.701722737422543 17.401898552184896
20.004878505255174 20.491058652894885
8.873654747232207 21.829204768997151
134.454488496800110 6.732436561660760
23.127619099721237 20.115656694501247
49.101425409217370 16.993201447081269
82.515400336946968 12.976322284010573
140.796427508086197 5.970036915315199
100.998786990079125 10.754331908111565
64.941383272175699 15.088992300421722
13.514218925117964 21.271336823284052
99.390295961418417 10.947697531656445
41.905773731352276 17.858230625802051
84.892949530319086 12.690503915059004
21.788817295356150 20.276601481317755
133.083855644007514 6.897207935270480
50.109858418557998 16.871972124579695
42.802260379989463 17.750458995917530
140.970197271793694 5.949147088692713
14.772982027246190 21.120013932573880
108.544996863405117 9.847160185325432
57.457676611442039 15.988650165523174
94.497582868625386 11.535877696268161
13.447295007352977 21.279382118444627
93.578493161468415 11.646366565121895
136.183501142116000 6.524582366442225
90.973634138444126 11.959511108833135
125.074898102329172 7.860009120602876
134.861306814950922 6.683530676357673
2.114478039179256 22.641762871911123
23.433153891152919 20.078926663430430
73.636918084857811 14.043653855164450
2.671553229826376 22.574793774986436
10.517254577224389 21.631618521811610
100.003182602648607 10.874019030855315
37.612171866326356 18.374388308431755
32.591129899229273 18.977995598440167
36.310794824335339 18.530834057091674
31.379155072660286 19.123693811165257
63.435731909737484 15.269994997577877
121.025956509737938 8.346754835560384
50.757973319722915 16.794058639356948
14.654297260184686 21.134281686374933
5.097591093935309 22.283146314119026
102.366367089057420 10.589927522961418
32.121064122090232 19.034504811413072
45.630598853221578 17.410448748594082
92.188551071807936 80.379551058917684
86.855016867315285 82.860217988350556
90.693839177964449 81.074752818562203
60.881778185492195 94.940566923582367
140.834926605990006 57.753755404927510
3.806835240528324 121.486552762311590
13.298207924595562 117.072043840168533
134.873450581993382 60.526482804121549
17.017368642042058 115.342234178641675
134.643398185316784 60.633481906516295
74.737322684917473 88.496248820202098
43.580238397780278 102.987643389969563
39.666138059376138 104.808120937443135
26.009357237952493 111.159992557143624
42.817338041878337 103.342474091485343
22.623947678373682 112.734572041411127
133.622451894852020 61.108331715738444
2.612869647808797 122.041875152153054
65.242253705360085 92.912476917217276
3.904761172530085 121.441006673782525
37.423408044186111 105.851231559222214
60.952725440887995 94.907568820739769
26.880637498138775 110.754753545853291
120.950052876350398 67.002359944768017
9.151861700265234 119.000540698407661
46.021240860257642 101.852314759615766
59.291573523389644 95.680183088973195
121.995570291427541 66.516081920424725
76.049271286996941 87.886051644087104
112.084067988834633 71.125996292461437
65.721378475938934 92.689632377766145
5.499147597948224 120.699445538777553
40.975423927307993 104.199162219035259
83.408451993709050 84.463241269779616
111.591312239308778 71.355180702886173
0.497250270809443 123.025865658742291
131.852839654708134 61.931391696931925
0.664095627504527 122.948264626703477
26.379230870105321 110.987961545028270
107.412837254526877 73.298620889597586
88.617116216650757 82.040652309257382
51.687737495570950 99.216784495813599
44.306513145920377 102.649847534479278
116.785397176143647 68.939372678139947
73.634391671023053 89.009230341781006
29.378913752744584 109.592786443407860
127.139206864955952 64.123737809417577
11.052954528170380 118.116328105565600
90.680792876527789 81.080820751622070
128.482569667521972 63.498929652051899
61.955393676438852 94.441220272524077
115.935109368936835 69.334847941439321
56.621628643508430 96.921994562001899
101.824612905939262 75.897746123315201
67.682855632475324 91.777334578877145
133.756733969463681 61.045876111455591
11.525834333190017 117.896388146631651
9.560725793695802 118.810374929085071
57.949747923710028 96.304276281698549
57.281812861634862 96.614937909799281
5.511976219538859 120.693478850253570
139.059834759268028 58.579363992411551
55.215653115924759 97.575924369357580
34.359379176573121 107.276334463092738
93.888040283356318 79.589105826474096
55.101324291117926 97.629099566873009
66.816112790854461 92.180463202617929
129.923932315415925 62.828541028512475
73.739134718750904 88.960513561382811
94.233206303109483 79.428566510977745
78.546319629804429 86.724655652667380
107.282503412204107 32.583286274193888
100.811108377799897 53.075500878789136
91.259797631625162 83.320526646066924
116.844248528383957 2.305219200015153
115.145022705244585 7.685960144482642
85.503200876089068 101.549272608786907
102.580331432469904 47.473107835720405
73.441168842043083 139.744707703552223
99.957220986816125 55.779406848239510
112.291050599454877 16.723301947362597
100.538804146345726 53.937775043638005
87.236269102531026 96.061366858659397
76.220036931425994 130.945189061473428
79.954977957252893 119.118185358276008
116.981279385373327 1.871299509755333
97.788149187274982 62.647954444648910
78.948615854849876 122.304915277055073
100.862789304071427 52.911848895485662
86.028387380418792 99.886225538264100
84.914157316035983 103.414528396741460
76.272859171308184 130.777923012992858
88.029167355421649 93.550588105166199
81.526463622603941 114.141944326595038
86.237226859407087 99.224917829711586
101.461407642963792 51.016273768080652
110.674089402325308 21.843545060744553
78.869838725039514 122.554369659213151
81.464433666089448 114.338367381292016
108.110692713314492 29.960755459530631
103.652919714396646 44.076667170490659
91.979740698476249 81.040766601969850
88.121187985292693 93.259197070413691
99.550257635631098 57.068090398594997
103.307931889620349 45.169100023639572
88.636589423836483 91.627135230577480
91.538444617175628 82.438167618922535
73.345428091184473 140.047878813115005
75.923503946641915 131.884185603831128
116.066597017038845 4.767717868903643
105.852120374851495 37.112714011547439
99.646374161006733 56.763729367538446
82.504880553773148 111.043705134010366
110.662337458795122 21.880758574610038
116.510434080967855 3.362270617553200
107.738010691204678 31.140884308990053
75.158332013363491 134.307166643126948
81.070767290876645 115.584944943098492
106.148176962832423 36.175226019583427
75.418012899526332 133.484865358833588
75.743634402679007 132.453757585779869
117.387006630100402 0.586530194070409
79.724824168079579 119.846986615922418
92.808877792266230 78.415234522372543
110.630471085506755 21.981666115661710
104.667531054356800 40.863815349796020
88.748962516836144 91.271296416026871
88.150707896433602 93.165719798358396
105.107189040321430 39.471601498978202
85.290950789306592 102.221380292689290
86.311173568888435 98.990759378258801
95.275911457512620 70.603165712444905
85.536346513643039 101.444314170250749
105.264651480897555 138.893040899172519
117.663099667624877 137.502194162376782
136.019208679118350 135.443022406815174
105.116898996720408 138.909615639605875
115.368746627935607 137.759572617345469
88.641463225936562 140.757815166996181
123.042140564433097 136.898778205335844
122.220727835210965 136.990923544558541
96.267857236664298 139.902293164275363
89.818752537757618 140.625747913663304
105.594807567209145 138.856004287141388
117.339315138820595 137.538516018832524
87.863552175130650 140.845080527163503
89.411720743834223 140.671408373248624
110.770733934514894 138.275373534853486
123.927407728792218 136.799469733162709
115.702059774614966 137.722181849129271
128.858581628666570 136.246295091956029
119.538563065853822 137.291806369636788
125.757406080734853 136.594182168315228
104.546817822800392 138.973566831602966
87.683127589071020 140.865320394522655
135.120001236806928 135.543894686797785
108.949019026676240 138.479731870411314
104.035996566133647 139.030870299522519
109.678843928728384 138.397860771047590
124.222571041750655 136.766358578890248
121.684822856350308 137.051040881813577
136.011506281243811 135.443886454862792
130.048887744714079 136.112767625263501
116.170644566357439 137.669616429756502
86.965047606894785 140.945873959366168
103.418244936749900 139.100169120224848
111.025766538658360 31.275650722785265
80.804474076592570 41.832866472228993
88.657549916818610 39.089548460728466
0.482554343977505 69.891753665459134
67.393253536498491 46.517813315017548
125.990665234322393 26.047956890795682
128.961730381069401 25.010073557406415
31.305627735829813 59.124317551759560
46.215953600112627 53.915687668000274
56.913948631732445 50.178552938337319
13.110029547699595 65.480592883246416
26.974509230249023 60.637308849442114
17.373623191834611 63.991190071451058
1.592649307074711 69.503963763935275
120.809767758715211 27.857801803761866
139.159037625142219 21.447844285638080
31.421820854462830 59.083727764822122
32.531357219733643 58.696132998492352
6.578535277792009 67.762242295170893
140.285787873781686 21.054236186793297
48.008586958619539 53.289466365613471
25.714835091463687 61.077351302088509
68.454931391405907 46.146936980567823
82.650812568153228 41.187884335003226
47.443550807672118 53.486850662108232
127.986451869626563 25.350767975887099
15.521695319057820 64.638124749372395
15.311684242894763 64.711487999591071
64.608657903502845 47.490557181263320
94.504031021899095 37.047194961821823
117.063371548869696 29.166531836399720
111.473508981114165 31.119240682707648
19.531961462184977 63.237216931190055
102.393828096162665 34.291049107474834
21.052456870883947 62.706061683749112
98.008742238194813 35.822892841177172
25.269294609793882 61.232992130355640
131.286672738850115 24.197900547038945
68.579918356000974 46.103275236029454
51.383509287782815 52.110503446958859
134.158878338765533 23.194551857265711
35.035087044487078 57.821504093344856
40.151697727444876 56.034116510444576
100.724088550345428 34.874339866885528
97.290988700070912 36.073625961423843
40.177823443488677 56.024990003984634
120.702258089338784 27.895358198022087
127.933060132691381 25.369419331939117
105.414827756794082 33.235722131095010
5.633672493476915 68.092311575965397
39.774205562082152 56.165985994135966
16.676186817287206 64.234825789111014
103.045768948790879 34.063306358030488
32.366203221416036 58.753826308409884
64.434997024350920 47.551222203143055
42.919941260782977 55.067084929477737
93.770230095892728 37.303533922265515
13.467219726573656 65.355815500323786
124.028847259625465 26.733279520395641
97.112772527546142 36.135882285694059
43.911979806626121 54.720535721717134
99.444391018197138 35.321377099256637
60.582795767647553 48.896913153599371
89.643860356920953 76.908342827719551
123.998126130164906 3.590387955178758
121.550597730821863 8.813837581980346
119.512901052523844 13.162635314683987
80.780806823414977 95.823634549908022
103.460633383848361 47.420955498330926
65.044126050862403 129.408437623306440
99.280021391575417 56.343105760898666
115.735165621297512 21.224977199538586
100.343399803308401 54.073672005030296
81.082253747515679 95.180294589637484
65.014140800888455 129.472431341552152
73.637368309772341 111.068969904620360
122.626349167815647 6.517997646637929
96.444176757098631 62.395289507408506
70.756790396139152 117.216622218676903
100.881996432444581 52.924213489160522
81.454458666825786 94.385944809105425
78.819707972899195 100.008959247916536
67.498325489385749 124.170750843168378
84.811228403261339 87.222016647230106
71.024105883015665 116.646124658551244
78.069911427217079 101.609154975072016
101.623498131235593 51.341720402313243
113.778261782567043 25.401349015631503
65.037589809889909 129.422387093914267
63.208814593811518 133.325310231595836
111.151098441336714 31.008170729316149
103.949091181541760 46.378501935073068
87.015947431320853 82.516764284311222
81.473034262564070 94.346301269666711
98.555876161242367 57.888557137131357
103.969252425742752 46.335474347108899
83.192296259504275 90.677098314268093
88.962792715538995 78.361859166144114
68.725899264460310 121.550895735866732
69.411233811356112 120.088273081854624
107.876647833377319 37.996415609627661
99.536239867370341 55.796291144925320
77.001261162581983 103.889839778356830
114.383381525079841 24.109918651004371
125.527422959825472 0.326603577312666
124.279811513213147 2.989222547106765
113.540543425963108 25.908681172194044
69.059553926431420 120.838818883144043
74.118891445949956 110.041316110434167
108.105627853493061 37.507732577005946
63.562239464617505 132.571040328125292
68.992135852198047 120.982700733417360
70.696513254593128 117.345264081462915
90.244708083420917 75.626029685370213
115.556897081736167 21.605433147135365
64.518020340498225 130.531238354524731
106.285408635752404 41.392395731948980
82.798295031417240 91.517965193836503
79.561784027740941 98.425240385752602
121.218125086056403 9.523391805207428
106.845555397444954 40.196945499746391
80.408991686325891 96.617152467652488
76.101068362378015 105.811007168094633
96.178723500521613 62.961812745452526
81.817032167379210 93.612150144797440
82.986742875721774 50.492304496283481
78.375420866180107 32.194165803873844
105.207978827885412 138.668158736804088
100.407670898366305 119.620106989633896
82.525296050170553 48.661242168465812
87.030765752914064 66.539349428089693
103.023066765243996 129.998232006420466
86.343049844905494 63.810431117965415
94.741411012688744 97.135880331675835
104.188037574194624 134.620940503176683
101.377332989529336 123.467813003692257
85.466314500366366 60.331466756396409
75.288537045020050 19.945134361249316
105.192313708932687 138.605998141938414
74.143010392117503 15.399582016977877
80.252916960007610 39.644238439926355
99.524530032486737 116.115724945751140
98.233827533625686 110.994101843757733
98.193771782405918 110.835157035797764
99.545645065268005 116.199511286745505
98.035122531438205 110.205622600413065
94.649031080210150 96.769308486684082
71.255580035123359 3.941999781855622
98.669614418624832 112.723343229535530
95.419032785565093 99.824744209633508
74.932105289819148 18.530781237015116
90.775514215911372 81.398846683394851
93.541098998704371 92.372934768428394
87.209896117215834 67.250154755332844
93.570106990371315 92.488041077120712
90.705038463768190 81.119192587563035
104.958112273969135 137.676665874519841
98.719702577864680 112.922097530953224
77.950502635228844 30.508052210680546
76.372083985809823 24.244745657376978
74.660146299806229 17.451623609851556
83.596018694218870 52.909965506666786
103.998295055049354 133.868025195162431
73.835342547212079 14.178728455759341
104.465979397760222 135.723838549659035
76.506694376350168 24.778891741829568
102.021883293159846 126.025446330027208
88.971752178310922 74.241357385570552
76.459424721235919 24.591321517188298
78.397307025077254 32.281012042352799
93.216801754270122 91.086094260663927
71.957689070051117 6.728031308545486
92.993537263221427 90.200160766137671
103.914814290517029 133.536766045530157
77.283688956411623 27.862075817848616
100.391522468910637 119.556028575410579
93.926835910713990 93.903573379249522
92.971087068148975 90.111076381603795
71.856681990091715 6.327226169761411
107.762475244562580 0.673710818750556
40.740346935023467 135.440591892087980
68.092997747915220 80.440377304499989
83.939017421862218 48.577488095405172
51.829722232510882 113.142276998357758
45.638077159502565 125.592324710191861
66.512263416427899 83.618889253213695
104.709150467941129 6.813280949212269
71.086700273697161 74.420694515590668
62.113179998203840 92.464486473245756
45.015557106381237 126.844076752104087
41.122058946729616 134.673052296086439
60.919341707108586 94.865034875017884
39.610613466063086 137.712239479177242
78.723922486229441 59.063906487411927
39.858009173464573 137.214780673878664
54.748523930904206 107.273203435857340
58.567542261370356 99.593990582726050
86.410383843209615 43.608109279857167
68.753367534864992 79.112517703693783
62.810223767005240 91.062883494314406
52.108287537372185 112.582142931322210
74.654343629459760 67.246941906339231
47.270470760400869 122.309937238682281
54.082948590655512 108.611530268905327
92.086853795095990 32.193966365906114
102.113697397887123 12.032170949361896
95.378775931966899 25.574628987161226
100.060929542250236 16.159839354550563
63.597230477607283 89.480384662260320
59.380740207949742 97.958826887989318
65.914347908639854 84.821166921237321
93.892539686022388 28.563125897898409
64.614331212169247 87.435216936442131
40.914172843142062 135.091065906003308
77.863016397610465 60.795000849625900
61.679500604203511 93.336521139845274
58.344443906570206 100.042592711714690
100.497682293317879 15.281624837253457
92.532148108755649 31.298576629333663
95.962215626066026 24.401459022981971
64.507552674482866 87.649925285050585
100.302341746017035 15.674412069931428
104.397333283213214 7.440277293714664
80.311486269837346 55.871662000133057
59.023889360921444 98.676376104574501
59.263278600414175 98.195016559858843
94.164040350884392 28.017197280952605
42.957271257922478 130.982840637265497
57.576409962302463 101.586941449035919
103.810053117830464 8.621169607956530
52.277715190523622 112.241460876623208
77.423228275478507 61.679318836054094
96.634033812818060 23.050579187313836
56.724397564777263 103.300152538364230
90.136223015950080 36.116259388548514
62.158411609040556 92.373535569833152
50.210044168315562 116.399096299087716
91.327054906904692 33.721756201699165
67.447588301347622 81.738154923967244
45.215334968645358 126.442367046908075
102.221604042829199 11.815194223126511
71.913736452163718 72.757705154942613
137.296513573260768 69.931600327977677
117.010087992476116 139.749607010833614
124.515575117204449 113.918632098785821
127.854184926940093 102.428432355152452
128.008109476494184 101.898683770975907
117.973834074738932 136.432766883229533
137.185840995910354 70.312492403532843
137.256875336509950 70.068019761127402
135.721508182236079 75.352157856863087
117.571439643265620 137.817652406500770
121.609596090830550 123.919884526211504
127.645910689219491 103.145231480909544
132.728481413089042 85.652994844538725
127.564341300560471 103.425961671638987
129.278886304811834 97.525162928746340
138.048964787353356 67.341955164277621
132.633294851979798 85.980590060027893
130.537399707718862 93.193848039155526
128.948666846992865 98.661650193149029
120.548147574993536 127.572978526290726
120.393524149554409 128.105132370132992
135.958749865011526 74.535664023215134
140.341524057736422 59.451855559344800
117.879413548092614 136.757725705282240
119.583821222384245 130.891815719310131
124.739463930615784 113.148093661212371
131.612283884322267 89.494513707114521
139.721482792099067 61.585797049210790
133.319451331163776 83.619105654686066
119.989647429012678 129.495119357320164
117.253325862845628 138.912476625721951
139.098682770140613 63.729233108068087
4.280227086194317 128.833873259976912
2.625347181252338 103.149161623998467
2.688709786542978 104.132586608817206
4.683014458149274 135.085370706034496
0.284290657488225 66.814584379545536
3.789874310040679 121.223309123089265
1.376661284037382 83.768820429388654
3.803039309216185 121.427637670738491
1.223903525316824 81.397929967078284
3.427896832308484 115.605205291804580
0.729176639821294 73.719477074773664
4.224656408713363 127.971383587915653
0.740992919434832 73.902872699784069
4.516704222387175 132.504137811185274
3.920782488871379 123.255081225715259
4.116469803884319 126.292263707608058
2.907392811213789 107.526676060009365
2.886139227727141 107.196807915828302
2.579331686236608 102.434974016344100
4.698794063008844 135.330279475146511
0.896495459581730 76.316363787812747
3.305949434171004 113.712509787698679
1.280996553943674 82.284047426312682
4.012052287156727 124.671642296420387
3.572881348799881 117.855450452582048
4.226340342866656 127.997519238612867
0.474926347947269 69.773362670552459
2.319233028702990 98.398089529617309
2.091494072867614 94.863446688500986
0.995732511896479 77.856581337555923
120.020785626353828 2.875872830839465
109.851810207362618 1.049052439439326
117.693850410521762 2.457847166836934
134.867678174394911 5.543064454199571
140.830721168476600 6.614303992849647
104.929578814142147 0.164791015861502
133.254625099751905 5.253285186598489
140.715648883208956 6.593631664660188
119.110247533705888 2.712297889780086
135.409252194035759 5.640356307288785
118.673913101517684 2.633911955568571
124.389417729976032 3.660682104202216
135.917027677142300 5.731576373084177
115.032690872489411 1.979779287966135
120.135826288698240 2.896539478082840
135.136810115860271 138.688445962076457
136.838483799953991 132.429764128626317
138.664641236969544 125.713236463596303
139.480224547933091 122.713556501623444
139.161278957386116 123.886624518173520
136.262180572706967 134.549382344882986
138.292680238257702 127.081292846644658
135.296741064002532 138.100226887467215
136.018450569788286 135.445810699974004
138.122828308993405 127.706000858527105
137.741951725144389 129.106848376123793
139.620252148322635 122.198541074792999
138.931241689566747 124.732691588831912
15.566755072802138 114.113259044976076
54.251418365694022 63.658238240742250
64.951601424564331 49.702372714477960
33.556844426820049 90.649429833005570
35.041521590230175 88.713018583920388
24.432923333883355 102.549433332451713
20.294715521198029 107.946749568616170
101.275932442971367 2.325848758268127
17.341336700574324 111.798735786232612
35.127459684620625 88.600932605363013
9.395198960898098 122.162598641472712
35.197916488243273 88.509038319876666
45.442996120027125 75.146747893591197
23.549804473926148 103.701253631736520
60.413287703425880 55.621532756857185
10.985610482888294 120.088281855470015
31.759450185755245 92.993706766210749
68.702128290031993 44.810694852600854
75.171423014943983 36.373025446954756
55.043159545842485 62.625598576451836
42.109047722058683 79.495097380470341
4.012235672230893 129.183404862837335
29.685874138638535 95.698197737330503
65.421611515170071 49.089355387167529
0.783731549004839 133.394227158758810
9.894667678711373 121.511159481784759
86.687475819013869 21.353050233191819
97.706666764068302 6.981114146553979
1.746713056943856 132.138244868069421
102.744967768334476 0.409838598320101
5.328676845583823 127.466417790048794
85.943015299184282 22.324023425630962
25.053175523353875 101.740460616658225
98.711326820945331 5.670772017242320
25.846586344064423 100.705643299982484
23.447557525646292 103.834610664304492
88.479388015387173 19.015923334533046
39.395354972034418 83.034469640792722
28.346591833913699 97.444975679690160
12.059042386483194 118.688243069614515
68.187390750903546 45.482048589062579
54.263547361870955 63.642418825440423
44.952887841630925 75.785978567400647
81.512500840504998 28.102584750919686
82.439714905649780 26.893252654821186
94.460979526655791 11.214347762879015
50.157785206558508 68.997417352766092
93.956239303381324 11.872662358335930
94.904228591578701 10.636233882894649
15.220492107567527 114.564877428788108
9.781294411386932 121.659028173782659
47.282637784226104 72.747369159524496
39.720195712746467 82.610791497167767
7.872607110233156 124.148460659193091
85.894234830852241 22.387646043356721
4.882684776687358 128.048109271872534
43.503446539273043 77.676432944921885
90.335293624753092 16.595332119294060
23.183174547335422 104.179435913782896
65.615979010728267 48.835848824171080
84.686365281713577 23.963027035280444
47.790512631168468 72.084966186687126
78.326557030709722 32.257897154372294
31.252695944982772 93.654648172556307
80.627243372857919 29.257194359618122
53.055999175046374 65.217380676007792
62.489950475185601 52.913015881339575
124.177955621109348 19.011925631874469
134.796469789792724 60.227681906111059
131.075553015394178 45.784945714014945
127.700776859600566 32.685754122076581
129.324056648375688 38.986513632891040
134.114771943997312 57.581672133120414
128.216797532001522 34.688688047509487
120.510386513648939 4.776258376485663
137.336880480164638 70.088284452523283
137.335466148185475 70.082794723808050
139.283840991358915 77.645410490138786
126.737366471135616 28.946277286405294
140.744012958613240 83.313067091127223
130.871358137281590 44.992363419068496
134.520572945480211 59.156788473058775
128.838394987062429 37.101418190492552
136.730352910291231 67.734048059710972
127.946234137487494 33.638496396599550
129.627922038560996 40.165966959702999
132.431363447425070 51.047523079637202
128.770401108219431 36.837499991202783
119.849948236679822 2.212767606937595
131.754141614865489 48.418886949293466
127.518654466693306 31.978846165002526
119.855926998056475 2.235974165577227
131.594251195048088 47.798272382218336
123.614503862173947 16.824887972965200
133.374764637578380 54.709334224256501
124.666883811251211 20.909700103930319
132.118285825504614 49.832312480959686
135.769797840941834 64.005654143446591
120.325821646257864 4.059869956191185
132.380921668302989 50.851733344716848
136.197810862041081 65.666986423988561
3.072901973111005 103.528334769631840
28.566402185649984 125.126697349216514
22.659196712339497 120.122050494881705
28.713044067846521 125.250933900283570
14.866437480066640 113.519942585382040
27.945426335816194 124.600600052020752
41.279133249096418 135.897057346703832
37.069131289668022 132.330299231010770
7.805822835358247 107.538115301573797
30.079812704335914 126.408874721559371
20.607493803931696 118.383826125848827
45.239689447918366 139.252482379979739
28.384581290173454 124.972656766624596
6.523236766595628 106.451494840604923
6.672214122481722 106.577710029643313
2.354102188881103 102.919360002240396
22.891840987227877 120.319149181182610
30.864436019882319 127.073615879748075
39.131995386020535 134.077979476327357
15.646455380496512 114.180781987252999
8.749852165164972 108.337906918297307
34.730172110115888 130.348708315771603
31.667393088769568 127.753889587363076
36.774549885404099 132.080726754675567
132.137796637577225 28.992392162219577
137.216806424011679 35.360721262754581
133.661086722323603 30.902373237892416
128.364818591572629 24.261634219947830
132.709062042041523 29.708674715778681
130.944102352339740 27.495675602601214
137.352329147651517 35.530646768124605
131.957985714192517 28.766935787033386
113.954928369614962 6.193757390667408
140.924871223158448 40.010087568396870
112.715612714312414 4.639838362298607
127.594583133277609 23.295872567661778
122.927652004459674 17.444229320738987
112.017292194025160 3.764247434570151
125.632684861631049 20.835941521853105
122.404659733783802 16.788474156495035
39.666362807068133 45.974675991199739
36.213740537962323 51.404909684279041
21.049994633504500 75.254226958423232
28.023159071082173 64.286936150175194
19.796591406779225 77.225561179858545
11.611740511547287 90.098574686670489
14.446542695803863 85.640039366456719
31.406641743672282 58.965444200982844
32.004595905634538 58.024990660420642
14.776099007365255 85.121718030577966
36.402780170739632 51.107590920966835
34.920040411816963 53.439622278412571
15.996328994093243 83.202558194725967
54.309954383746117 22.943449818878452
40.329393136889941 44.931871607775442
24.581123319705835 69.700519523356675
10.577108922343456 91.725828083571571
15.055787234230433 84.681828487296357
53.097015201133026 24.851142784893959
66.017800589987814 4.529520930274638
60.316873476030388 13.495855525578794
21.217398698881180 74.990936298364346
0.491462614184201 107.588384752196490
18.429388075851676 79.375878536994691
25.822896092226731 67.747477509803929
54.127497523156300 23.230415294590603
46.978819014816061 34.473752060484408
33.686782904884268 55.379271607072916
28.092517269899165 64.177850591793259
58.455101178141717 16.424023704096356
36.399153218956378 51.113295337564296
53.210318812515368 24.672940525822252
7.801594386330264 96.091116659722005
37.034056738055519 50.114728389735475
24.227596883624727 70.256540719703480
64.097459811854520 7.549804755969300
31.969615157794298 58.080007867843200
39.048853511046126 46.945885559953652
5.733289589723394 99.344116124676788
49.200424981803224 30.979642761987609
52.078330823214436 26.453314641654796
40.115494637280356 45.268288032436892
53.537155456099029 24.158896643871444
8.757863622375247 94.587110423160382
51.726417568211943 27.006798650448697
56.655285089461032 19.254748064983730
38.243172713883226 48.213048507307867
63.092832941674075 9.129867170627701
50.845570845667162 28.392181463391015
108.631811850964610 129.591416862243335
140.453989260965727 45.229332528676856
138.355840322579724 50.791623738481839
110.623175844775616 124.312217547242511
133.127864570842718 64.651232576036364
119.535346353332301 100.685635671619849
106.614342548080742 134.939822575573942
123.111654399888138 91.204675360854452
131.493322624926606 68.984479912052649
105.224001835527687 138.625680992287101
130.386795488551996 71.917935231388441
109.286768192588397 127.855096892211805
112.658017834196343 118.917756027364220
107.662186894748530 132.161938083161544
117.714296663192926 105.513323782203713
124.274924065393492 88.120792936353794
122.407373142911723 93.071757994141535
137.623988642207820 52.731796856861614
118.756794022706671 102.749614403436340
135.639333839160912 57.993209792578575
113.123695691851680 117.683222192874041
131.362968551938906 69.330054671344783
124.585853119657543 87.296505435230870
125.627685117365630 84.534559961806607
120.833014245128837 97.245457247804779
124.787594557064210 86.761679425784862
113.379631766725879 117.004723658523119
138.191020169042218 51.228569693293558
108.098204630466654 131.006034622576152
104.730590793222561 139.933736799586370
133.977556565932701 62.398659258259251
106.320208192252053 135.719586543705844
136.162267922912804 56.606887018181958
106.266261570090336 135.862601568406433
109.224124081646337 128.021169367460999
117.716151777256272 105.508405787842605
137.993630351131401 51.751859355425410
123.631961699451494 89.825316314501450
132.650970137546665 65.915502078452135
131.099733514164512 70.027903098564408
107.481892758099391 132.639906292717910
137.523725314869893 52.997599638596697
108.783424908048360 129.189483539360509
131.581541256866018 68.750608182548490
104.324864470459858 141.009336304178902
43.775616893739667 50.956916212963371
13.723821892172708 14.520799429959014
6.773764951047240 6.094244998113135
69.003930912044268 81.544832700525006
4.542536468541267 3.389005542236567
106.699048541988333 127.248049697782989
66.029133322103377 77.938057385199087
80.138783877228718 95.045217718454495
113.824659158720294 135.887453120038600
16.564227476490341 17.964631972271334
27.910449953801745 31.721290674612113
102.368125462061528 121.997048248112733
45.275704443878091 52.775688274955826
41.393372767866040 48.068578755203134
63.206797636558761 74.516133582178938
16.868935610281824 18.334073503034428
96.769539072180876 115.209076098336212
88.860391647414048 105.619678220180290
22.288279644028933 24.904724344043821
102.695216871180108 122.393628245438705
93.528970729076576 111.280068643490367
84.100568939812405 99.848660015393293
4.170435093112606 2.937853483947613
10.609352966526743 10.744680449846271
95.867061551518262 114.114872696004142
7.892405202211787 7.450533593435847
89.316083423231262 106.172178952993946
12.298393855292078 12.792547842496681
115.769368677007705 138.245304393602993
73.195127351613820 86.626423431617951
79.789399498911052 94.621608745683432
32.738095959157882 37.574540825858961
69.360787180901553 81.977500921712888
75.416979355927339 89.320294433316803
22.169920584122647 24.761220618930331
107.830392524036583 128.619740854651013
54.274481844387758 63.686201415756031
97.477435778641961 116.067361171343492
5.877952899934282 5.008123103954328
45.168759841094960 52.646023939227625
107.825930261171422 128.614330611074422
28.858820227770320 32.871136467652008
61.683257455900176 72.668926520398401
5.249496465767804 4.246154907807463
29.672477107611982 33.857649822134157
118.052506657565587 141.013481205902593
114.315900339167129 136.483055513121911
13.518201251197807 14.271495929546910
40.002116589227562 46.381758630238728
106.777551550194787 127.343230194478082
25.255089876398273 28.501815436072942
40.663771026706812 47.183977544374471
9.919729235299229 9.908550334955400
23.323147906472737 26.159444099168642
5.134719201194080 4.106993908744866
77.413670246705806 91.741170207032553
36.560197018581505 42.208624099431880
81.797421884825312 97.056223322025517
110.516792771561995 131.876850559399884
99.701582806595297 118.764014760550211
8.358238601081091 8.015330475676674
84.429621220795966 100.247617459932172
90.853294343352033 108.035961020012209
20.509355785182176 22.747878888867731
85.698817313733443 101.786446573480703
3.261108449318841 53.357145259659838
24.520801237199862 52.097642575002624
15.296188987464175 52.644142658959005
110.499627208103163 47.003939518495677
134.375775506832866 45.589428350269095
135.800668058100598 45.505012455289993
110.509730035827204 47.003340989684943
30.480003842048095 51.744597413244634
27.226567315408911 51.937343003717118
37.560022946612754 51.325150944351783
37.461420138480193 51.330992538715194
67.828729341111355 49.531921035276895
93.270991972900489 48.024627472372764
45.266267228003414 50.868604584163137
120.673499174610043 46.401201784558211
17.448978703980774 52.516603448749876
65.710457438356656 49.657415282770167
99.779361568356222 47.639047630744443
131.538931605922045 45.757493455668339
17.990070808794815 52.484547154923817
104.078511217041111 47.384350134487661
26.026634382726339 52.008431460413163
111.844258162031949 46.924278616842770
104.548176395162855 47.356525435483938
24.493111288523647 52.099283029784530
129.031648183094802 45.906034181715313
70.641062899565839 49.365308013049017
134.158236559073828 45.602316160617711
50.988683458061828 50.529587521386333
125.096576704771536 46.139162343101134
31.642146880455901 51.675747769393489
48.044474624062502 50.704013321778319
126.359911228368645 46.064317742101167
98.615459555152029 47.708001482756089
36.605636667158905 51.381692310831802
131.263783946396529 45.773794218774711
88.714509097641567 48.294570338962757
4.487118097365514 53.284511922078842
37.581585494386992 51.323873499419690
3.050870395129825 53.369600538120828
121.130365262863307 46.374135350888395
28.316242518845510 51.872786621937458
30.991149209927595 51.714315274668238
66.337129870584548 49.620288894413257
41.777477899941672 51.075293343438247
121.471624004147102 46.353917923237944
26.830876943960455 51.960785162082480
127.178079795772859 46.015846415754666
121.585277334302290 46.347184680388260
40.787618622311321 51.133936261285065
97.976461040816446 47.745858113720978
61.074369922680440 49.932074222133053
36.714862958425591 94.536766514840721
18.966028563192442 72.688986233029098
43.444436520993804 102.820479197672782
38.681400507908613 96.957459577849775
31.466917514150310 88.076851658220392
65.105912030985209 129.484492562361055
35.831979467645631 93.449988414855753
16.048504630084079 69.097684379731206
39.232018887409389 97.635238698809474
55.276336798827671 117.384858572120393
9.851641505091067 61.469707185484062
14.810118124135563 67.573302795936030
50.218892669004028 111.159439726272097
57.329010892643751 119.911580698949464
49.286507251764910 110.011727641061796
65.050322465748948 129.416065048745310
65.928334121436762 130.496846203787726
21.299128761666665 75.560896544244017
38.636720745279362 96.902461395139284
41.826785100209783 100.829244617032273
17.340814414073943 70.688442374759262
43.707402645853790 103.144175164943931
25.384315552283439 80.589523293701177
27.092946378194874 82.692748217433021
73.193606694316031 139.439973133991600
17.734352528715505 71.172864848356539
37.017967644925839 94.909870711182961
4.622496904089925 55.032935070737324
3.676564169109287 53.868547027273451
67.883998440147849 132.904154953688163
11.362923765289038 63.330007531374520
50.755171606678708 111.819567830415451
63.735720859222916 127.797867119916177
35.843640935738073 93.464343002147146
13.214472508826846 65.609156078771122
53.058490627531491 114.654819248391647
74.422001005132799 140.952054908181822
56.506955202509459 118.899678074950089
39.934508336565301 105.742132894720214
37.622083980736363 97.694177579904903
35.004247233774691 88.583292240921921
46.036289855675463 126.978228632416716
14.896429964225760 18.601839893785030
35.371443005768349 89.861247628887369
22.885562577429276 46.406503909333885
23.541596671299196 48.689706410272713
26.834108217744458 60.148669698092846
37.251718092175629 96.405189201212536
13.028895043086090 12.102238055435887
15.048189785145844 19.130011228025939
30.534525510661418 73.027271735170089
20.173876809828656 36.968994816134924
39.081371609087924 102.772951981684685
44.860084718037321 122.884669262612078
41.790084613244524 112.200114934349997
12.575459786298696 10.524142462562432
49.023270823600534 137.373850567235593
11.520312904735102 6.851903441214452
11.373020666829634 6.339280684109213
37.492371228325936 97.242736894924477
38.671149960769988 101.345253174365595
25.080082855358853 54.044116395863085
40.054140792021450 106.158491013975322
33.093950370783134 81.934865557197256
24.481284539305708 51.960112187018460
49.822371658084855 140.154969781687072
16.539223311231648 24.319271218555837
28.008180098047717 64.234804669489421
16.988277349217924 25.882118808593162
19.866308888971393 35.898562878722352
36.862378636239377 95.050166912258021
31.376380822903190 75.957189817629015
47.282733756750332 131.316240724785757
13.628031467721920 14.187418987211194
20.774345383353772 39.058812039993327
25.366981832410584 55.042613986220324
40.895748129882236 109.087546068533570
17.902341908140137 29.063347507607382
12.655389905790621 10.802324115664934
18.322765141016628 30.526550999203170
9.984556947382041 1.506995492946346
36.400095141711851 93.441276702571372
25.006816754201971 53.789127597325738
44.075886114776281 120.155414443496923
16.101386345309709 22.795462524865204
9.907158699135179 1.237625538523620
45.774917479866311 126.068571546451153
16.459814707265647 24.042904601537938
26.990125737994333 116.516998159169930
28.514386743196688 124.842586453931531
25.134074637641117 106.379156107946798
21.522603004240960 86.653121094731830
28.483018992320396 124.671254261716825
9.444996850195995 20.684644513840567
11.497869636920576 31.897536259713021
25.336504583890569 107.484838392838597
14.252482358106038 46.943365910822251
18.010490169486001 67.469788708008437
29.673463949235515 131.173522944720219
21.518893405446956 86.632859084359453
6.418330405806624 4.152844096752203
9.596678218543195 21.513135579697906
17.716617945102080 65.864644219541105
16.384653153411424 58.589387264934302
22.138051674669949 90.014731887805894
28.854629171393885 126.701007267631880
26.990748464277093 116.520399520638151
7.685224124571737 11.072679662746701
7.047597673659792 7.589932746028169
27.829506896742036 121.101739175480034
24.185773807499217 101.199490509735142
24.632734349220716 103.640810888381679
18.244103881886041 68.745798251528413
27.057031333934411 116.882439802373810
20.248388058141558 79.693296626318599
29.168255316934214 128.414048641340059
6.920721239736952 6.896927447366165
18.583471835831183 70.599442644017415
8.337977129744836 14.638048559996804
12.673709192733776 38.320029526275640
25.015676462538501 105.732459474370813
6.171212161005402 2.803072135574297
17.545082364832727 64.927708475366430
29.447914334880661 129.941559899840314
8.915891336290480 17.794644272260747
9.212514553541212 19.414814818557272
16.676837472725609 60.185312333208429
24.814085023461306 104.631357156738247
11.074449760205406 29.584796146754993
7.316374028706739 9.058002366552550
12.222301486676766 35.854418518130430
6.295960279464557 3.484452470892319
22.868084962476097 94.002209475306287
16.979008036606125 61.835782758600672
29.311514507795629 129.196537361107914
8.163070667260858 13.682700892002487
7.673798985876950 11.010274995397332
30.595261995363629 136.208429038089349
10.413817149319621 25.976388457024541
25.192157370458460 118.013621637533447
125.747465921416776 34.311684290490291
138.890501654707805 23.371460752313006
110.452686700892045 47.043012655958464
56.799540104099727 91.703731017143724
18.733380470778012 123.389888163746903
37.653106845113236 107.641164655974265
57.790621556648020 90.878757787560559
28.864811075716968 114.956515704840214
140.983924245788131 21.628902064119092
92.826329753571514 61.715139330539486
17.825531484976818 124.145578937562192
45.211658762386129 101.349448702526303
60.614681697165601 88.528018593855094
102.294736963346153 53.833665557852278
70.051146194599355 80.673133839147923
124.517836678796385 35.335223985301603
59.674483655433285 89.310636624836633
2.686596066314413 136.747183389620091
41.402142390904984 104.520478708233654
78.082114436942021 73.988179953137973
9.095601723395470 131.412346296519360
26.983496078857687 116.522516667557852
102.697604394505433 53.498319916055848
123.317382009574672 36.334478852688733
2.410221474107998 136.977236771530357
9.260650040638449 131.274960572103737
124.281818899087227 35.531684477489279
27.152671198479361 116.381695805215429
104.655486724493429 51.868584534810530
57.177143066106460 91.389415443720466
46.816882442800996 100.013265323823958
106.320596710946788 50.482551974516355
62.393159198109373 87.047619254404182
29.770647584541155 114.202500110826676
130.660920934657753 30.221739069275088
19.381264330458016 122.850591581472344
83.401482842721634 69.560353641006756
60.502021731030695 88.621796411882130
131.737252902234502 29.325803566585311
54.703821649600847 93.448200775163599
116.696043153222547 41.846061464232967
99.570923675796820 56.100959571712920
63.399649275103151 86.209819932031650
128.118393771493714 32.338131056740032
128.956697042422064 31.640329927468880
10.449240544914272 130.285581400045743
56.121926837865317 92.267774268297728
54.022171271619193 94.015604506031735
11.479737292604176 129.427798996963958
115.698461829697735 42.676445166928701
12.437650881033470 128.630434598027620
53.416764566753251 94.519543231996551
37.159320210068948 108.052191170485330
84.119194586650508 68.962932537245464
54.058480479292427 93.985380830428895
114.153042238665734 43.962847800936828
55.671848095835053 92.642418463711451
125.324108110400047 34.664086063044600
114.726648373732573 43.485379773926468
68.004144627569772 82.377051806104191
96.707737410489628 58.484267234383040
74.080029443784312 77.319503502158440
20.948300380302566 109.290217314696790
9.068088562561803 84.870004435824995
28.427484414293744 124.663955516702742
5.608935479987030 77.759587891657219
32.373494255547357 132.775124056781976
4.905444036546916 76.313535323670308
11.060788116110809 88.966071749088911
5.462158626138901 77.457882663530739
29.359882777033491 126.580534686782386
24.779724615451627 117.165850921825665
28.303882282932687 124.409886784055061
17.918810546527141 103.062989400738388
18.673942451366571 104.615190838785935
9.926359907745665 86.634212791599168
25.333629612653933 118.304423041066144
5.278853119880941 77.081091445212195
31.132105188043035 130.223403114509694
30.666095020143246 129.265502053617979
6.195471181982525 78.965233626222272
20.985441947158080 109.366563173102449
6.528568057464638 79.649926520031912
31.055263368598766 130.065451924950338
1.444555141702223 69.199550753460613
17.726340847273747 102.667360846247334
13.695793302620499 94.382421943738450
4.128487239010496 74.716472014984788
30.329329199216364 128.573267507338159
33.197963356410526 134.469850654590999
0.531762351898215 24.090084075213078
1.489639067221382 19.146130481184432
4.776961661119246 2.179051009637063
0.238428529571605 25.604087685429779
2.950958968772331 11.603721668312369
3.619008237795658 8.155673989794794
4.657236729452393 2.796995361702784
3.565081052296960 8.434012003755390
3.996331306120003 6.208171028390541
1.742686537377065 17.840059533302615
0.503836726241633 24.234218487420616
3.363111207093520 9.476452566413853
3.674700984005527 7.868223268443138
4.318666685298854 4.544479729833149
3.569765739103104 8.409832614276933
135.570827932684665 47.151437138126504
126.793313003949152 35.678672297318712
125.146362404324236 33.526004134708607
100.042006241726668 0.713029497608528
140.220359323425413 53.228667504467488
127.539463736036893 36.653938298520792
126.282612668511590 35.011154793769343
129.699470324415074 39.477202951928561
134.224874722707852 45.392191521324250
128.399113223505907 37.777554321430074
107.546289980700678 10.521600982242804
138.940391062207198 51.555668371583103
120.953783056733499 28.046038868700762
105.026734056345006 7.228382701432527
130.381465035595369 40.368612993104463
116.959732574159759 22.825563333094390
105.381040011586720 7.691482899972622
116.000333085503485 21.571567776138920
139.456032302302276 52.229643948709871
125.136030883364299 33.512500186109982
103.066275518315550 4.665939917845491
126.452447775969745 112.469562640955800
138.562140258597395 103.409707600472260
97.941528219027830 133.799980290069584
93.869449957728207 136.846501811058147
90.835644107724491 139.116240804136254
97.720797362935826 133.965119872435025
107.983094557282627 126.287391879216116
115.620720027419338 120.573309567694949
89.085395677614898 140.425687520836505
105.586728751142502 128.080230703054696
130.543973306372266 109.408491663880000
113.682166250994285 122.023636752120851
136.994606773398459 104.582456302999546
121.751754497603770 115.986381895686407
115.630059598890597 120.566322176083531
108.752655209028205 125.711645801462538
107.594154899585078 126.578376718285355
99.255489878026438 132.816941110804009
140.442400377838169 102.002992760837671
101.022444902051021 131.494995371580472
96.219623183593001 135.088221922703752
106.627429177658030 127.301631657841426
125.067931056408568 113.505387522417053
136.770564978196745 104.750072961345708
95.447918508670739 135.665572049380330
106.937073832969944 127.069971300222036
100.125417743449972 132.166105396542804
138.288444405051024 27.684206033503045
127.929704623930320 101.887458524146695
123.014709808407702 137.095274242341389
139.324452511723138 20.262919974956464
131.070243837116578 79.390684870506846
132.496614336473328 69.173097350654785
131.971062533120090 72.937807535981548
124.619213830250871 125.601654403365103
127.757845988364352 103.118541647871993
130.088440007285641 86.423686859224162
127.681962385077995 103.662122266126318
140.940882145793438 8.683872831704329
135.182457447849202 49.933469871363329
128.483550998388267 97.920064494244329
133.788611546653499 59.918072392991995
136.600511516097470 39.775455837321509
122.929884242252001 137.702909247767963
132.522850213760677 68.985160645244392
130.092291939396432 86.396094131051356
138.695354244137860 24.769369463738535
129.418753260467014 91.220885728374910
128.393548828934740 98.564781307851149
123.568309368688460 133.129648228152774
137.067869058187455 36.427611366673311
135.184843143049022 49.916380307669378
136.904019564471866 37.601322224320405
140.546698891829124 11.507544450022817
133.689052224663982 60.631250411118188
122.937102514149245 137.651202257974376
134.416730571966070 55.418637556874934
123.006661620558106 137.152926208479613
123.720684762736965 132.038130333422998
126.144386306163526 114.676313993888868
139.391141564909901 19.785203113973289
135.062305543903278 50.794159709521097
129.648389490135060 89.575921621629718
132.979453639462065 65.714351647111030
131.788529077472219 74.245358105223005
124.224321112389006 128.430408158105166
134.907120346405890 51.905805202701082
132.655766284193703 68.033036647267323
48.039108532013273 90.449497337577256
3.544862625789625 121.393706274338697
36.478675119040837 98.489378891800882
54.129341780082363 86.213950779510952
24.893412044442247 106.546528616807919
90.094350750234867 61.201531098762317
7.982952425900150 118.307168335384205
38.426376643950775 97.134819853756099
62.063563692477409 80.695973890426487
101.460606147745878 53.296693637521592
67.136359925739086 77.168019582210903
123.635600825567053 37.874751889631654
54.130881419921010 86.212880013260545
5.631849805708955 119.942278881235424
34.874379012004759 99.605111340378329
76.417067203797373 70.713608697297175
102.304778558568444 52.709600926383203
124.273931637173192 37.430814890525212
0.558256642372616 123.470787426751514
0.933864557827056 123.209565114126633
126.102694647020385 36.158973475529656
25.665362504200868 106.009663774420332
104.561736952464827 51.139964433397076
38.852919388164935 96.838174129604695
30.435977198220748 102.691866274049929
118.393735055520409 41.520288212432732
106.090513563762201 50.076753181827051
54.828655153855294 85.727602517852389
28.884185023545982 103.771084053822435
130.351088242071398 33.204362685452885
9.514692222203710 117.241896291141288
81.775492298760526 66.987009395895541
140.279965461200504 26.299172027233265
59.046600583605844 82.794167373516061
130.150172142797317 33.344092882651871
51.658594629957996 87.932269957332153
117.451291029906258 42.175725432366093
99.413738586956526 54.720219223289199
60.170557917267288 82.012493926524115
129.987014972528442 33.457563050838814
129.328133854892627 33.915792076937620
21.480855757587118 108.919843471305384
9.443133319337313 117.291663032806056
53.559935209035444 86.609953353452241
48.846239716792688 89.888165517866696
5.202658606736045 120.240766514059402
116.220414890376574 43.031757210433689
50.155120602469879 88.977884137099139
26.840011168295657 105.192736260565056
82.097081084454885 66.763355519454549
52.215259920380717 87.545128503334070
114.648744316700970 44.124799729101802
44.202311448694523 93.117856991191829
125.622765467583037 36.492747618699944
115.252602409017030 43.704837313823106
64.850998841927080 78.757409163561917
96.950013569398934 56.433654750811307
72.302064875006607 73.575450475798931
35.211248546153818 88.612928682410441
58.645558493207886 91.968026037048432
15.062507289417061 85.728227206561741
116.971962273807591 100.318635185428221
21.560173830588052 86.658500121482504
59.943912871278130 92.153911832238819
82.254601892753342 95.348140033761439
102.654611296571758 98.268815647422727
66.422584470616940 93.081465235501810
11.712321496843465 85.248580077390685
16.770112920139603 85.972705629325048
89.468334989203640 96.380932417392401
131.048346093965961 102.333955381524660
93.836918392702088 97.006383845392975
126.711193237214886 101.713003874558055
122.157560149300835 101.061058826388503
97.609517683911918 97.546508044938207
22.918365321796315 86.852952814544096
110.775285311337598 99.431455040960472
56.340916489640840 91.638069733362713
78.571272147425589 94.820796582525645
10.641909227149132 85.095328823885140
57.458535626623004 91.798079608560812
136.132438887727176 103.061846508748872
27.502251311066559 87.509229179895144
123.285411916320939 101.222533710372801
101.430438037590775 98.093550385842377
116.812923298237848 100.295865526435747
61.437556684074792 92.367757275796052
104.408072316674435 98.519859200371343
53.478215690562273 91.228215980476079
104.399805865021108 98.518675689948495
68.966328846782602 93.445653899329798
140.722515641157713 103.719009207706677
42.796880425216450 89.698965929003236
6.908817218531222 84.560860894126080
55.801832892466685 91.560888969137338
49.880828686157415 90.713176977861664
51.295681967409109 90.915741956811488
112.334749399410441 99.654723993550377
53.260447985490636 91.197038111238115
61.630704112987196 92.395410252532429
84.144827296195658 95.618764185489695
136.503520359481996 103.114974357064128
78.883030942237042 94.865431184957743
90.085814471799381 96.469337144618464
92.184372287727456 96.769788311846469
82.669630900704789 95.407559864335582
40.033352194175066 126.189280325186886
90.734932806435737 132.852838811636531
33.781164159455955 125.367573780054897
94.703656672576372 133.374436428106179
15.930560027091781 123.021521778952106
97.324343714144206 133.718865559610293
53.324422020264151 127.936086244531623
116.229110500009682 136.203463034266605
90.644211253087136 132.840915546731992
5.336208331171800 121.629137531769317
76.553131931404380 130.988966750198244
109.250873279610587 135.286333996297230
34.210376312693114 125.423983861390695
8.200842868436137 122.005627959697890
0.213417745003225 120.955864346346914
64.952987288190130 129.464394116605803
66.700229122930509 129.694028933019183
123.526526531829290 137.162540797539037
28.338640376740088 124.652279008135096
115.494222683172097 136.106878906329314
19.110177574154207 123.439409490410711
127.643762968858368 137.703656981085629
30.684874964354833 124.960637666952181
119.605522742850567 136.647214889393069
20.810113506463829 123.662827032258008
126.351089738603861 137.533764769252173
105.857605809069213 134.840366908544297
70.897369740963413 130.245646686280139
90.842203330127873 132.866937058670743
75.341348168926984 130.829705601399951
131.984374799608759 138.274130730659152
108.575372177642578 135.197554888303586
100.244628121780039 134.102669885084197
7.125418505094047 121.864288122628793
9.824655682392228 122.219040865689720
73.472432419209412 130.584079542920051
105.091351571648531 134.739660384903743
6.231680651705387 121.746826805137445
123.627695562706435 137.175837143454260
124.086905928452737 137.236189800960830
74.741357625269529 130.750850622310566
128.218953033817598 137.779252506755569
64.183751473035713 129.363295733039564
35.249224117404893 125.560516549753146
101.176784920372171 134.225180490689610
114.720758494503002 136.005224800162750
44.679987436204108 126.799973824808703
87.964247909377647 132.488695906501846
101.098328495028952 134.214869195211264
25.697291465373482 14.475203142565466
4.253858097452234 22.667999633751720
35.398021867326577 10.768888550334223
17.580926265506378 17.576186422142925
25.689321099027300 14.478248344717288
24.002701673446108 15.122647470304132
44.222208293062117 7.397471186989293
45.790003414971231 6.798470730612233
43.459996025017496 7.688686212495288
13.223099773091715 19.241161661120451
47.320172591577361 6.213845850541772
21.434227003771834 16.103973077092807
44.142542599270527 7.427908701605774
40.565566475778937 8.794547939398694
13.646417526000029 19.079426544305054
40.784566239475723 8.710875681099331
12.184519924071040 19.637967209787966
2.177921914525621 23.461143268149872
21.603856141507151 16.039163632607135
56.809189670553394 2.588419618857234
0.851898630049170 23.967771042065110
9.865366629666836 20.524035716025505
31.862209059039326 12.119800704754541
30.749919855885764 12.544768056037626
24.867596066201724 14.792201145565144
45.259650641885372 7.001100237924665
35.878258650845460 10.585406634567953
13.059583480881578 19.303635598110191
5.081943424465276 22.351616783806392
41.389598442893536 8.479713738505223
31.145489604804336 56.930410257572689
30.249814528465599 49.950841985541516
31.103856183288290 56.605980879614229
41.579258413411893 138.235789471591289
36.121092646421324 95.702909393585543
24.305281520085309 3.627934188515813
27.648908715344323 29.683224663858471
25.697238117225758 14.474787425918754
33.417938356669964 74.638518507243191
25.028948955506923 9.267129031826048
36.808776484463110 101.061701241188345
39.765174397330576 124.099498783235035
38.366406641560090 113.199569438295057
25.011251481541553 9.129221066039264
41.921176927963330 140.900197222601093
24.445319954481157 4.719186853008339
23.964517483358222 0.972522732040084
36.361835661460574 97.578904778373442
36.882693476031697 101.637701068296423
29.543306319347895 44.445360800953338
37.710944787196638 108.091868126629080
34.383134337266753 82.159829996676294
41.196281301212636 135.251431670605513
30.116550557800128 48.912379482751177
31.757892206779928 61.702571371991937
24.018410748075372 1.392487215180113
29.197744565251394 41.752563023461931
28.091172278082158 33.129573470368122
36.122896449083115 95.716965566588215
27.596195454209496 29.272455385298354
33.839186329767756 77.921102856591347
40.625435941884156 130.803106308587218
24.584067789642983 5.800382493805907
31.104359843540372 56.609905663509828
30.512469980676343 51.997590532145914
37.726004061042019 108.209217858365122
24.345809797690830 3.943751707578474
27.475539213368091 28.332238902060269
25.776059824381591 15.089007360072808
26.806327724647236 23.117393253962348
35.833873522966890 93.464747883746824
30.088695510202946 48.695318394906806
39.609982082538536 122.890159163321357
24.593891690546297 5.876935463586720
28.607310809454525 37.151594639322639
40.472403513206139 129.610597650024232
26.512545027458700 20.828084947482857
93.059690415546697 135.814793715058300
24.874221338828011 48.940237984005954
30.974859497131202 56.713011814778874
85.792835830319333 126.556152948893342
59.724091077216052 93.342175695999217
4.943851948634435 23.547115229644550
90.669174937482410 132.769057241626172
54.126642028334977 86.210511047603049
19.316756330663676 41.859516679120283
76.912703796132718 115.242048408011698
68.422959570084572 104.425333822117224
0.840457303462992 18.319013236427256
81.591353030963631 121.203077630235569
78.567907017534466 117.350929470956217
15.829331341515966 37.416216652296470
57.999498221153772 91.144885859673778
62.896371004554204 97.383951943544844
26.493799881086925 51.003729930830858
58.098033208645226 91.270428491823935
53.576063590890762 85.509023504938426
24.145785915495196 48.012144291351333
62.594164699833719 96.998913330227154
90.809997512403413 132.948478147558518
42.600749233081658 71.525464078654991
33.805646206658096 60.319694310177070
15.730891947740020 37.290795815327556
51.034583749878990 82.270944555317897
1.882578599200441 19.646771566918396
52.359563446903628 83.959090491546149
70.675873019569025 107.295752661712797
92.249227825744327 134.782189871759982
3.614280824481643 21.853119393176105
31.735266014373458 57.681839620100419
28.301019617151752 53.306294007971296
80.749943598433404 120.131044664432636
9.761370327182730 29.685076506873077
50.517055636314034 81.611566163512762
13.635090842639997 34.620552545440326
59.064491831151379 92.501785621129585
27.062637133357551 51.728480882073590
68.858107706308189 104.979752549794910
93.355487013694869 136.191665772973806
4.839204440671463 23.413784684504257
71.777387095314893 108.699182853771063
88.289361055206200 129.736955585000203
7.565457403895238 26.887281577574669
9.697550407871669 74.367188502988199
39.188031727958546 136.817364163674938
12.987188447871713 81.333452336673048
1.368544207202613 56.729365143474467
12.557841112410436 80.424249932413119
14.299423045084447 84.112290708773386
33.848543650538659 125.510259177704782
29.286796191706436 115.850127590441659
26.112552171185488 109.128226563468743
22.592179490934637 101.673350195513265
23.600935362246542 103.809530364240061
12.686842418853498 80.697428052511825
29.012401480427641 115.269058813240918
11.491027637045212 78.165124751964953
30.047569670705524 117.461170722827731
37.440317831259371 133.116338104831158
10.497077727877755 76.060298257215507
24.660308103278247 106.052898759943758
5.417792194476003 65.304208170083982
36.186379709847401 130.460950588437186
5.987669841510197 66.511002958412618
23.864806726645657 104.368314497998028
19.044526835707892 94.160704705013714
8.020346162393157 70.815476389098777
34.181136868986975 126.214571348476397
36.908898179045700 131.990983443099026
131.882178400238217 14.136866165034457
132.296387447513666 14.477819329907826
136.300040721158240 17.773397404997475
118.501990907654488 3.123062139740485
118.130142840698198 2.816978107740866
125.201901335057258 8.638044682050758
129.118450112304430 11.861923324410164
116.242961921414107 1.263558858811090
138.799030707846640 19.830422838296791
120.432328554504792 4.712005535103239
137.340003978417627 70.083647829545242
95.313177283213989 132.469644095929823
134.374837346152674 74.485238170668964
103.284334392365693 120.636997742284080
106.689353816217093 115.582475529508883
89.661360573266592 140.859385694129287
102.439608901263810 121.890935892699289
112.660789444147213 106.718281154549828
125.412934307512145 87.788580189878260
122.172101726632619 92.599378082306373
113.614181065061572 105.303035446513647
111.864880707355823 107.899754118044271
139.472026532095271 66.918803811265803
125.887847368664566 87.083603707242872
126.531352812591052 86.128363176870451
119.230603487255507 96.965834286821618
124.547463814596526 89.073312899565835
109.677878594768018 111.146211591980759
116.657809060616799 100.784974491208644
106.392528997807560 116.023091999254916
97.028919798907779 129.922739782776802
135.643182628118723 72.602464945864682
97.735491020610468 128.873882348958006
93.680969738050436 134.892546366354168
100.026785606945253 125.472609715528762
115.269030926644547 102.846522180954054
124.052617351840325 89.807879175574143
132.324729939150245 77.528484665735419
92.693720258585927 136.358051787130847
102.433459970487675 121.900063566678199
98.220278808208207 128.154247499379551
37.485374520975888 51.311117144732719
66.490818939281880 56.764100129375841
123.493828914608443 67.480586282324495
47.144288822906184 53.126979524876461
113.972346502463225 65.690560905252923
18.292634320762701 47.702908829386708
69.623514044608612 57.353042427899645
108.232581500266306 64.611493112274147
126.054520472387537 67.961992713893451
17.277023534213335 47.511975421913093
106.247057217559785 64.238217324010023
132.125470038021803 69.103322741615315
27.245954883699973 49.386120573418431
93.715561191081846 61.882313597143494
115.059211247041446 65.894889957182670
24.214109351967849 48.816137853685746
126.727352009206456 68.088484101816789
76.505710702361398 58.646885774358026
127.010191820143348 68.141657590703076
51.858719677748148 54.013285932148925
117.139316415086938 66.285946819613002
30.740825436415587 50.043151349525452
45.041854601286964 52.731724831602889
100.371530672737165 63.133626550888955
36.393409381782618 51.105829225748572
135.165283551025510 69.674803430683326
77.108149605864696 58.760143445666706
3.844626376909904 44.986703542420123
37.584224206474893 51.329700747358828
26.803738928126865 49.302984592238438
33.073910503117972 50.481768079094465
74.244678284382047 58.221814841978635
42.092882013773462 52.177322109480109
2.133975564233059 44.665103582093181
29.059387067911349 49.727043287847451
128.544547698446621 68.430114349927720
130.911455818887418 68.875089766295801
41.618911824956378 52.088216376860593
0.071228551861659 44.277310028653069
131.288947734473879 68.946057718479096
96.249970839832457 62.358779066572055
64.105817856630651 56.315723261416373
6.304442342977312 77.182512990146734
72.941920866923311 21.892165184260783
64.088242884612740 29.238225477153723
42.307258165285667 47.310311146684683
19.048237021078450 66.608750961233653
14.286764312870362 70.559432888828752
5.729730071801819 77.659362385794040
57.927097436663047 34.350241751559693
82.858145997540490 13.664489879945803
94.853867502503675 3.711417991824706
98.221493826106112 0.917236176476965
76.388472497354883 19.032497582806936
19.912587229148201 65.891583615036851
98.111449093319791 1.008542325580071
19.356850514781915 66.352688640413376
84.617511233737943 12.204712019473718
6.227222965755719 77.246583334921297
25.286285103511094 61.432927149358783
60.043895807953142 32.593895011316448
48.832531090873523 41.896171572744535
33.339803086018421 54.750774400230128
72.266426324845625 22.452635493158073
93.714461165915736 4.656804492599034
36.915258265877647 51.784153140877791
88.765496371353876 8.763052070260327
80.774843406028197 15.393044552497322
6.335521802994653 77.156725787628872
37.551110927135959 51.256574433324559
19.344696319035890 66.362773201308897
78.451271086849360 17.320955459770936
31.102642525539174 56.606987873884599
51.943154741385307 39.315229626266039
54.734397209990895 36.999284150563426
69.002454731133241 25.160813062932718
41.008372056287079 48.388020962805037
65.499619791243347 28.067179966709329
69.607224788660531 24.659024166294714
39.491771185056344 49.646372741870699
54.876783498149429 36.881143615095162
6.112841316970054 117.197857812187578
24.060605383172309 127.844093456378033
12.233380304953954 120.828432634498554
44.180134913779199 139.778574634256245
29.236601885674922 130.914385569417192
18.074985045485118 124.293549535886171
31.294563468127837 132.135125037167569
9.845212673385815 119.411821892919846
9.595841854567276 119.263900375223599
1.086403182080117 114.216280572950652
27.320088731622469 129.777550330332701
27.849692312492447 130.091700020464117
34.153956554846431 133.831256794209111
56.899741684479750 108.609416764345553
91.578978998981640 130.150173874788464
12.456288004395040 81.003687370994996
70.167249713226013 116.850433292946207
56.001476133058723 108.051465622330468
79.136811620088125 122.421811713716792
75.728090701270872 120.304509400991961
23.020557078184826 87.565606599613929
38.241495986517698 97.019982572299512
43.843302688063581 100.499504236612225
12.524684089592022 81.046171103989806
45.594415968243460 101.587195569012209
6.478060927861484 77.290354916799643
27.757057299217774 90.507649410116130
104.750432126838319 138.331526597332299
67.071792421499012 114.927712413529477
91.848986924261595 130.317887342175425
66.296250515094741 114.445990174850422
7.622751490800399 78.001371170106111
102.351743790790806 136.841598708726593
36.131390869838064 95.709306060480969
6.339189636806411 77.204096020068349
66.113266273520367 114.332330838370595
99.997753111623481 135.379434445991052
64.481328242518046 113.318664348928635
71.179247944152877 117.479028665182881
58.534550689576768 109.624866538554812
32.725251678872716 93.593607369314455
3.442026623851906 75.404544195861575
59.893791157879157 110.469148911804766
99.014664288723083 134.768795943187712
64.678524836299360 113.441151585055763
88.468787365651082 128.218300865790980
102.343174078902848 136.836275694249366
70.785380989171429 33.549509800268893
63.520582757313633 72.819943622627420
60.395379767403021 89.713472290571829
55.668829271154429 115.263209880943933
67.246625898241788 52.678526625881283
54.692616904407721 120.540202017736036
57.060131228855951 107.742418564642890
76.737427179953883 1.375259589472561
76.368696498332326 3.368462066506674
51.836936901230160 135.976803146015271
73.645737501058264 18.087629439184241
60.254628035845094 90.474316760455253
58.854107137983789 98.044941777280783
60.469300131845856 89.313889991472678
60.935599384385874 86.793272989614778
50.945854530447569 140.793618445665999
68.489485317132150 45.960153038298778
60.556775493689948 88.841035096023418
58.449388122829511 100.232681999929980
70.405433953599655 35.603343153959578
72.795513636829298 22.683580892863539
61.500267790954240 83.740913848451299
76.707091373466312 1.539242158994411
73.703835532689254 17.773575994951074
63.921960462101836 70.650265113934026
58.820419920976796 98.227040657925713
58.882514406355291 97.891384071057786
74.309188665685738 14.501292389847238
52.622966689872449 131.727857777936464
58.050002315377796 102.391593152113643
71.904006134526597 27.502694274125570
56.035220012811564 113.282656132007688
67.565248245720383 50.956188659754005
72.385029565521293 24.902484576484657
57.427474202485392 105.756717451463530
71.440513032947294 30.008142407959671
59.885856854433612 92.467738162264666
76.609836200004580 2.064962589406756
56.129242326882490 112.774411175340376
72.227787300606948 25.752469911427308
62.847628984203027 76.457647763749634
54.783077316822606 120.051211198458503
76.070641788569390 4.979620061763884
65.881879593438896 60.055769287906990
34.903256411266938 10.450383164746182
115.204347136192823 62.144230322499574
25.843710305236158 4.618298102190416
51.064725602688533 20.854332982662665
103.133576773401785 54.373668894536657
31.687642640484533 8.380330998772354
25.683148602526192 4.514936466073793
125.361426189573905 68.682852493315494
105.144362773579616 55.668112883052487
127.945391364030669 70.346280718056434
42.943560946044983 15.626331211907528
102.955080725549166 54.258762019266875
111.626848499983780 59.841214684259228
20.146502275821245 0.950719014038860
126.583862361919941 69.469796083780949
53.696748670668391 22.548698488330679
126.588121316682432 69.472537786970221
42.143072932427529 15.111016853733950
118.051287999840540 63.976949212666334
72.147899685929204 34.426631550719968
99.076999501485162 51.762246265217605
55.696399814336367 23.835974410194499
136.135538431616396 75.618689933039619
90.787146924579375 46.425651603772273
25.998263005941567 4.717791441769707
66.427084332065391 30.743855241573673
23.693286930895809 3.233962519272803
58.947281558839876 25.928730343036779
29.077062834665526 6.699769598462067
58.940091979282926 25.924102049406024
38.591545389584120 12.824720113317325
55.205251555679574 23.519797596335593
126.712008014841729 69.552289879771337
131.528443886755554 72.652871672124874
33.703215677111331 9.677856643194673
128.580607915638410 70.755201531390938
97.613260960715124 50.819964214969040
42.888748767233416 15.591045858143485
45.593434662300531 17.332188076849757
17.853321744490504 17.903749814050148
97.359169553069421 113.511816738518718
92.476636493614777 107.640430414418674
22.529701332056767 23.527230663518061
99.469224437297257 116.049218378097081
95.176595894651243 110.887209188844722
85.626673558673914 99.403153122681047
4.426067034131948 1.757090136253139
11.789860226334488 10.612263079419693
97.278060351645195 113.414280592792338
9.007602524572466 7.266518233183635
90.356133338390819 105.090464428692485
119.818987752397192 140.520393600471550
12.026566752393483 10.896909479762400
115.374404275129933 135.175654235273527
74.643616369555673 86.195711208462782
81.427661620773819 94.353720591102189
33.266380124540390 36.438395475064574
70.413514862255028 81.108892576190357
77.551739763541235 89.692813166877258
22.012168866571702 22.904883000301989
119.271562948932058 139.862099541752542
108.408015114047487 126.798371060603756
53.565961242770392 60.849225163506610
98.123677155993775 114.431159102373968
3.405746380481734 0.530125227036974
46.177723314358829 51.964656722526463
107.494084736370652 125.699343515817233
29.984710412366272 32.492093333605105
62.661482555061056 71.786850939564090
5.790960071439988 3.398413239553304
27.941558775889799 30.035144772193732
119.436699665791309 140.060681189673261
116.608567355853310 136.659770808705929
14.321461429474077 13.656586282394429
41.029498973154013 45.773768996366321
109.484979575970186 128.093451777165455
26.582189654888651 28.400464337005541
39.856434028958880 44.363124688020811
11.683995483795961 10.484957684048858
24.131512788179407 25.453454974289176
5.996161940905957 3.645174384924196
79.193753346936163 91.667381691070375
37.380795924130439 41.386098719100040
83.041495033707349 96.294401650439866
112.265548757862305 131.437166129731224
8.632460801096183 6.815399529429492
85.650648401278175 99.431983559930515
91.096159100186682 105.980366675002173
21.593337488299699 22.401226231050142
83.156373174832297 96.432545916648763
23.985067920608994 15.223261393168750
43.797522434673368 6.562261183958065
42.382952966219555 7.180639207414202
42.207672914222385 7.257262755795875
13.315759481830487 19.887341886314939
48.015544622432991 4.718355825098693
21.453431757208886 16.329964317094131
43.639283669786245 6.631435145963636
40.381059285605097 8.055765586849484
13.941446485382269 19.613823263732595
39.832805540652281 8.295434316252305
12.612785126145726 20.194646619170395
2.274916941816520 24.713838243999504
21.688921831932372 16.227020000679445
55.275758652909019 1.544558495129830
10.273403260905637 21.217305715239736
31.639228207549589 11.877250741158674
30.679010494996408 12.297009222037817
24.926852495220697 14.811560945253369
47.730981198858792 4.842752520589410
35.221374931723268 10.311317882841308
13.498480268781655 19.807465626011712
4.793737378262312 23.612737705874114
41.049510101475398 7.763552794537977
98.273556749423648 110.879740755657792
88.232389052802873 139.783378557598354
97.691943522668723 112.553922340395175
98.550431726992201 110.082752366473287
104.137850150892930 93.999292429172726
111.834689513928936 71.843835624703715
123.927688600894655 37.033973255162195
97.417023940103491 113.345282098463997
105.901638758703626 88.922202929262710
124.431653860602907 35.583302399792480
108.471341317085631 81.525279160009305
110.558904258841807 75.516200835624772
105.375103538219847 90.437841723737719
123.966533475833558 36.922157754254521
114.341260563861141 64.628636761283474
104.028831725689699 94.313103449067640
132.523602704116627 12.290517581203680
102.259611793388359 99.405827090404799
89.122996215174481 137.219753726029580
121.523870293369058 43.953396951848021
103.947643473995257 94.546804935951386
93.328833898019440 125.113192745117573
125.999921930265714 31.069021428552748
134.997314258496147 5.169905222710453
127.948056596291664 25.461289292461789
134.293659979768137 7.195383635642933
93.261723899864819 125.306369787684304
120.768483098053139 46.127789268887291
90.029254239471740 134.611077675513570
93.803090312610450 123.748039204538898
104.959991593189571 91.632747104159975
129.661806808769029 20.528235994177134
120.769605039154357 46.124559746165978
105.324254048864901 90.584212670537426
108.825739048448128 80.505140469508405
125.140834925739398 33.541915057003877
89.109264498201100 137.259280660126194
120.805323348533534 46.021744106751797
96.722572421759054 115.344270240449717
107.266780300288232 84.992624432169862
94.785279048685709 120.920795567305490
15.342128078856042 64.537782844970565
96.271920908291563 109.761229650890286
97.356678638426345 110.367390642917655
80.443400317875543 100.916276094099160
100.206859143966824 111.960067232999037
89.502379342944593 105.978419981203544
131.837647564533341 129.635304343534585
20.099677636040447 67.196294399291517
113.330921406267706 119.293773533812299
61.235174763025427 90.182748474096101
71.580811433955674 95.963874723204896
19.198693690845911 66.692825922554320
60.150716030418721 89.576754561438790
133.564815663944302 130.600443286040132
52.551270106548245 85.330195581398755
26.059047562118895 70.526381372537600
120.965042966169150 123.559709207239081
115.641981784697052 120.585190605760559
111.170802109783509 118.086702111982802
60.836178981868095 89.959790230239179
99.299851675383977 111.453232820430159
49.182901182549230 83.447956080573320
22.027567552655562 68.273596392087455
137.970213481738483 133.062172976758745
106.318795936192657 115.375408342136737
70.393025352927665 95.300141643282259
49.520228567885582 83.636454117372821
4.906946914484607 58.706619267279507
53.125811562347423 85.651248484856566
21.069699683690548 67.738341264096036
133.352525114245339 130.481815645389361
45.781784524051254 81.547417194844613
12.245778384748517 62.807547281670494
135.137100846788655 131.479033887154742
51.396686721474261 84.685016118157847
64.948718207823148 92.257870979243549
14.662321566426993 64.157907985807810
77.855449295930725 99.470132946001542
127.987988516387503 127.484120643464252
87.673543533951076 104.956469275125670
82.068861412376918 101.824581314862527
90.997668560056567 106.813985352191793
87.034651315078662 104.599457261814507
12.189869115161835 82.523809027377084
3.382856083676800 132.774492361923990
5.112199484903879 122.907277754533197
2.513836697806915 137.732906504700225
25.053958500664578 9.124430624367660
25.867146739191792 4.484575486249539
4.460533394296730 126.625526636633452
26.339291990794848 1.790629032281958
17.749107331002538 50.804142192909055
8.077252392408374 105.989403988191896
8.012557484180583 106.358537465693374
12.402962560325800 81.307949439646109
2.636732703447768 137.031691661431466
12.910370589051658 78.412802119918567
22.216782684054674 25.312668681380991
6.414035833312229 115.479314850038605
20.980856588774135 32.364563644726310
13.701997462629654 73.895970908124838
26.239179332246358 2.361847615076738
21.165380417207452 31.311715370614298
20.392531458699544 35.721404346953506
4.951428687849905 123.824596984483208
8.417632605809512 104.047276929242642
23.217517005598719 19.602721016475257
15.552298023820285 63.338604041319257
5.502598745253846 120.679754128105685
4.220159332483535 127.997042815709349
25.799622142646570 4.869854479951062
20.029430175765341 37.793172325706848
16.038770309192447 60.562911002615152
9.079412944537912 100.271318596992614
25.703162831631719 5.420227946544951
21.609046330210180 28.780265125119037
24.104321390109224 14.542829978910724
21.841601975412001 27.453358937638669
10.085279791196895 94.532085986858021
15.567768046437145 63.250335839044716
25.552982266878963 6.277121875895885
21.559774236976683 29.061399755606708
22.794361480583390 22.017143955647857
60.756635996876597 119.094298372050204
48.860032427070863 110.136225969434065
70.723434944799365 126.599239263282115
70.115764233608317 126.141666797673977
23.521087236067554 91.056149517778664
33.366394139366335 98.469607615144454
37.450432613893071 101.544864526514985
11.928963092501096 82.327348329366984
41.735311252543227 104.771352898277911
4.866119720189246 77.009068878743903
28.096443645555702 94.501365939715640
69.816059999964693 125.915991275362359
88.138406827914977 139.712610495927237
74.629664596973967 129.540607178931481
6.864214070238116 78.513622153127585
33.204990252520730 98.348071439214678
6.414356725386964 78.174882222660941
72.156714796933002 127.678490548179198
80.375194571914335 133.866957401910071
73.550991606549530 128.728372771836177
51.293761770364924 111.968809827312043
61.378817993341421 119.562797749980390
27.195333269993387 93.822835135552040
3.138842944730242 75.708439642581851
54.052502473856762 114.046125324707205
85.938901002511685 138.056395567159967
58.621943235713779 117.486887298828293
87.194711233878778 139.002013273131496
96.664108557361288 110.532526931216708
90.309902915172145 98.036005069601444
44.018659970717074 6.997162131331530
97.957801976964433 113.076773845883551
41.434893520543305 1.915788353384251
92.672130277082942 102.681688186028552
44.563603517552608 8.068877358985109
83.022508648223095 83.704224372028023
87.899439020017525 93.295457397924849
45.552929062274309 10.014538074745275
78.366283651295788 74.547042382139637
86.896758602575275 91.323532272683906
44.629786499851093 8.199036364175097
107.073928320141860 131.005037197070322
98.352233293773821 113.852483643609915
61.590994370082349 41.555858111090238
46.061189053022325 11.014109452101424
108.393532079414328 133.600240776401819
53.036208320646047 24.731556710074958
72.466972460820458 62.945140364557410
111.620179224400005 139.945938233738190
109.677591898379077 136.125541734994442
58.483600669854773 35.444690878837875
104.955217010339837 126.838265818819636
64.892613777928318 48.049000044511509
53.843151577876839 26.318534630354158
52.587213254834410 23.848538914991529
44.401673978622156 7.750418036571921
86.908980184750959 91.347567892152682
53.360349727672585 25.369030598591770
87.908795159429062 93.313857683858373
107.857237241648775 132.545534564202597
48.526784278954089 15.863081357917073
102.459379483314081 121.929817780494631
89.658446022374591 96.754814978948360
91.709553132543121 100.788632309717812
47.619239634320124 14.078255349649426
127.448022541043755 103.192415896150038
1.882990320664476 133.132120090615075
109.011311217917296 107.588462100831862
81.691015534393003 114.102708597694388
9.341866035207488 131.353627077331282
28.639766414651866 126.752239105552903
111.741079670813662 106.937576591117207
9.590120491266623 131.294433328499025
135.163407420133268 101.352760882794342
139.054105201676890 100.425063588176286
30.793485374819529 126.238706735551517
122.969862727231444 104.260187534401723
26.952571381795689 127.154533592392397
107.636945239435079 107.916165682976256
114.949185568870703 106.172636385122829
67.698966495858869 117.438970309099204
99.975332876513420 109.742999187035991
67.919570808520845 117.386369455594604
105.526902627616892 108.419283872160278
84.367306235375025 113.464574313738908
140.142464862350693 100.165555302138685
10.510365304595643 131.075010317089237
67.537461992135647 117.477479414556669
79.782627164042523 114.557744385015894
12.311731733975803 130.645492822546430
18.728994492091431 129.115361819362931
67.003946776523563 117.604690688716502
69.491889951805746 117.011465955656632
117.719526575290487 105.512076762883169
61.213551086512815 118.985351618453336
36.276808461456447 124.931264143345928
136.176272293398910 101.111253560586093
93.241808533865850 111.348539546801689
53.694912250388271 120.778094539934088
90.381336139148729 112.030590081411958
90.544994238014809 111.991567473107423
120.491593105342275 89.225238856563294
0.659232299856400 124.207206703991488
99.803553681658158 95.264578523086115
1.661707437157129 123.914559936580943
27.165255754515204 116.469456616941528
109.861360410105235 92.328461190295712
130.298423779409887 86.362387511405615
27.772345135217119 116.292232526107654
127.180168061845592 87.272681863604504
103.424263971529683 94.207605514344891
29.895561016744228 115.672414396835435
124.658028460206452 88.008955486674338
14.605692494605751 120.135897261043240
99.667941276130222 95.304167068100199
120.306704628201999 89.279212280096033
64.718924630199666 105.506631313895198
106.461444295555452 93.320979032752234
61.827085820331533 106.350829088075400
103.893436606260181 94.070642661299914
75.764450620488020 102.282174811052840
137.544023416479632 84.247221525894076
6.378792250207622 122.537528655927332
9.772604128023367 121.546792787986931
62.420601586114195 106.177567464120145
67.437163925639410 104.713111441671018
6.706555813146591 122.441846535144450
60.592419459900519 106.711258096004300
46.824603134918185 110.730417067524641
106.501315431146892 93.309339682797642
57.923642116122359 107.490338826822367
117.576085065363387 90.076346252160818
70.984734203076158 103.677489773637419
133.609616521670489 85.395770169747649
83.401738409599901 100.052665569271809
85.745922364997099 99.368341508517716
92.096387487938415 97.514486963270556
84.696055882248373 99.674822957241091
77.658116821063885 3.223827929704743
125.548038206671720 99.377611503192114
115.413465038958776 79.029330971856808
87.425425371730341 22.834711499843550
137.888589196837358 124.155072704925800
105.620204824924201 59.366341435563314
113.263226076590982 74.712063249614786
119.911652552584542 88.060829377868359
103.041027295549910 54.187847281016893
138.280905275609598 124.942768199911526
124.833822903425016 97.943604060576178
123.834461153396418 95.937077203909595
120.389090193375466 89.019432655013091
113.568898946946788 75.325795788113226
87.900540557360031 23.788651732145627
91.393318307603948 30.801480029837816
141.007609472166479 130.417467627241223
98.260424422868212 44.589312961669044
76.866731244023796 1.634877367744533
83.296278553749914 14.544176080452294
96.575474826830060 41.206257109788304
139.077088180363319 126.541350876466197
87.873984435963280 23.735332130119680
85.687706533641304 19.345705123662690
87.866430024196390 23.720164319168187
139.539524666381993 127.469834709945417
94.799124614556007 37.639686338322221
120.847942565778084 89.940720275281407
76.924066172902158 1.749994916136014
114.437094538998835 77.068966138831613
140.940593096535764 130.282911589314324
138.260294543873925 124.901385800833324
93.246715475671465 34.522746321739362
115.608318974737045 79.420560329249241
98.332341139456446 44.733707945040607
78.194343979735322 4.300469291171147
2.277955495230647 11.679212394450607
3.019370450779296 8.254618419794946
4.329465659632318 2.203291662913845
3.108905979002365 7.841054020836382
3.188650176193793 7.472715757395990
1.532327667071040 15.123265618008084
2.918420521199807 8.720905912369242
3.140788741843905 7.693787612591776
3.757470240081498 4.845337190407720
3.102015631648540 7.872880519418084
140.816085109996948 6.339339742432257
140.560844798586999 1.544198960461668
92.933479616110958 1.510392152984867
139.086461381997736 54.407989625877136
121.901478471691817 34.711660726065979
99.082875601091970 8.558436744447780
123.887224452828534 36.987595835229861
129.312193381605340 43.205348442267081
133.423880342269030 47.917901206094925
127.207904033262793 40.793546503234097
103.298542445434535 13.390164604264600
135.156907935585224 49.904186653602352
93.419712334581902 2.067681013546343
110.754982018964100 21.936259007054531
99.535405764528178 9.077097890789686
131.197185699322233 45.365806142874028
113.921328711402779 25.565323184226369
100.728638516938105 10.444704996840292
110.784346414439199 21.969914600094128
136.280722930252949 51.192231563105324
126.121883702556488 39.548819421623513
138.046058511834673 53.215546361546046
102.186156645065324 12.115219106680632
91.621389434406012 0.006558259174289
0.459427273440779 122.750021112845090
2.439951176335554 137.194056610811884
1.084835101472018 127.311143983205838
1.146397644102784 127.760121927781114
42.082938198849561 7.214291831109835
11.982648627634038 10.590638025497551
98.101433736145324 0.930703303657843
47.117575854813175 6.649557075000066
79.413796023929677 3.026893585231505
20.880883545399016 9.592523986418870
43.880185953572074 7.012694746713952
40.223009236726924 7.422919859695291
9.136209821076889 10.909922755610811
38.322336633057006 7.636118098104103
93.350939151044372 1.463565762536079
5.761104909745902 11.288507904968602
79.225603249615958 3.048003148176473
0.364842409098739 11.893806080418724
1.274374090488325 11.791784011034018
18.790829564186893 9.826965113266983
60.559989897910704 5.141722959636661
19.415676317517704 9.756876121176310
4.512088812723326 11.428609904184720
28.729487356397179 8.712146953971249
29.624285546636802 8.611777538680000
12.001119894677538 10.588566105490248
45.447699492056223 6.836866924267563
75.175908136408225 3.502257006816590
30.825358863023030 8.477053275932725
6.049280813650064 11.256183245295182
7.658861761655306 11.075636726116400
103.580195190562208 0.316151229571883
83.669530604229550 2.549528302066254
40.854133340961511 7.352126737839204
68.718816303489817 127.594576743318498
111.655876085696420 106.275377169341610
132.177250486768628 96.086061025946520
127.499349573871356 98.408742263441823
123.364434377943951 100.461819086368052
46.838370857970844 138.458701711042551
107.807543252070658 108.186159512690494
115.526014988312568 104.353767630579540
70.067977096273282 126.924688578068384
98.829572583870004 112.643920463616126
72.514761496262992 125.709806022009175
105.623798877038709 109.270436880214120
87.907881340465067 118.066781658224443
138.929291424603207 92.733523404238895
71.494615340715171 126.216331144946508
85.612371709235347 119.206552946719910
59.350059089779791 132.246371854868954
71.941800002588977 125.994294072513824
82.675710861530490 120.664669990850840
116.300944536167563 103.968997975407731
64.304797881080276 129.786234489514612
135.117153973000939 94.626333940087918
95.716668383860778 114.189546229127188
89.777870545629639 117.138290670059334
92.376363846679453 115.848081290150176
31.473758856680345 3.559445262290377
11.448234237696459 6.863796925547392
49.973829297945535 0.506804210628977
20.521764275140423 5.366600989795574
40.732855423446807 2.031629550953250
38.950031102888886 2.325808036711682
7.281964517179223 7.551260577187126
29.666151510351501 3.857713120686216
3.381144920621766 8.194923101250584
2.650346595292374 8.315509937688240
1.025963043600362 8.583544588111961
17.031837668187123 5.942463295914584
53.014302660272087 0.005104834305614
26.422653746063734 4.392912943717788
2.677208588688771 8.311077520847903
24.977893923361830 4.631308422187612
28.326903960146510 4.078698336016718
4.240595131360060 8.053107803655472
22.563428220777059 5.029712155024133
3.382376566549464 8.194719871055780
8.510625222279687 7.348522964978529
38.502331208258880 2.399681651491192
109.007458431757257 85.691963494371791
122.087219780176639 72.088224271133086
104.270750138168566 90.618425276514273
119.875194543435597 74.388863684518441
101.194007716632072 93.818422619334029
126.823581732757702 67.162122704488795
99.706625392692359 95.365389778836189
127.565579004275534 66.390400872782521
69.922596591552093 126.342572774388799
109.800336772324997 84.867322287738375
71.791171962898929 124.399141897200749
140.975017106054963 52.443777979023622
103.581983299765753 91.334784253230524
83.450445603591405 112.272795405448562
133.603981614434815 60.110098637493053
71.030159207528087 125.190640976874278
80.615177816970473 115.221644590827708
136.651832014388958 56.940150736461185
63.908379802001726 132.597720300222960
71.302241333129317 124.907659186504617
76.916261018422531 119.068740741552503
104.146401566874403 90.747755276627217
64.833942983179284 131.635078871532642
140.768591466074383 52.658473071730747
104.261279413381303 90.628275400444593
121.394899860890291 72.808278665868912
130.078759921982169 63.776541421177740
139.606821161686668 53.866784128576064
89.009942574741672 106.490583865552793
114.012144064098933 80.486789147296051
91.319704220485448 104.088292702928911
88.288851256544007 107.240562247236923
9.423061744785004 131.432273934342959
3.199633707178472 125.404208442422572
10.628428572062241 132.599802526737506
6.019699963617297 128.135748677586264
15.712350564347686 137.524132741552279
101.545659523581122 27.699111249944028
46.196117419070276 8.631275979941222
125.248242783196332 35.864616074075819
91.426018295603512 24.212909836348594
129.907988323584362 37.469891510618389
44.543076068444840 8.061805683173219
136.064686353063252 39.590864862332637
39.990914447766897 6.493592747615033
128.686790809224703 37.049190775787011
88.675451333335886 23.265343592049753
96.125037636140704 25.831715038869284
73.213395041323508 17.938688102201098
129.908307982849863 37.470001632761850
108.788009139324814 30.194089965034692
85.655036315628294 22.224815092356945
28.741148332738423 2.618064984397267
82.600645507442081 21.172581983169966
89.609318111244590 23.587059313774589
27.817830073087489 2.299983211587537
44.185987169700034 7.938789086483817
63.955239913111846 14.749267373922210
125.536391157441642 35.963882762191396
100.391907813393715 27.301645494747749
55.080867236928015 11.692059131899613
40.535531650305209 6.681212567190094
125.173834347456761 135.670603020196495
123.144932225093072 137.508144063933912
123.495536482627756 137.190607941206338
127.904526985072565 133.197462623652939
136.235103001772643 125.652606132090327
139.675482714667737 122.536714606913492
136.605038838148602 125.317561737687356
24.943302116104274 100.974237368109087
25.309802347249686 103.530096922589848
19.832134075344449 65.330528138496504
27.206760496120292 116.758897881565247
21.933874337441900 79.987416384188890
28.852309323116113 128.234447784215206
13.043238836897025 17.986866975372617
20.410728939353135 69.365470235881915
13.530968799387551 21.388145279460158
15.807641343818771 37.264957299259194
25.555776621691130 105.245445634711700
20.062199136218389 66.934930902852642
29.093181730433624 129.914217648832278
12.610148183451617 14.966626357500846
14.547886924422569 28.479818585838593
18.905229694572853 58.866582917285307
25.494765370651756 104.819971990636631
14.666993663908610 29.310432245117980
11.981429019692884 10.582132855939109
15.228848823259545 33.228636806063164
10.630438049369985 1.160738580891356
23.937185836382326 93.957892798804394
19.035426660434560 59.774536394209662
29.016200737078556 129.377375948173409
13.266043961295052 19.540641182281746
30.048152955598990 136.573892384821022
14.023379558963812 24.822066018497242
107.803585411071580 76.335502529821028
109.530667269184377 89.758325128513590
104.770312841134327 52.761009283601538
103.936011512389399 46.276847182660987
110.256548375933647 95.399848880193261
112.948628240113806 116.322603796910698
112.596984328936713 113.589639047458604
109.122253218824412 86.584144750760402
99.991881375701681 15.623199307066697
102.572702583583393 35.681255657790864
99.973092004367530 15.477168939730847
99.165628241032252 9.201587502053426
102.586219322036712 35.786307298232614
102.299127738517825 33.555041086356177
115.554912311861372 136.578556676349393
99.424852069333483 11.216266449838383
114.647205787218383 129.523891841138578
110.554906697005961 97.718679800560736
100.905570455322589 22.724360360032442
103.176866439934557 40.376796998955463
109.614052289040202 90.406390721731384
108.375553145437763 80.780816684740486
114.811034402032149 130.797162371371343
102.944276127712399 38.569112849841545
115.612918184878026 137.029376386791853
108.786829977442039 83.977246505952365
100.919716375735646 22.834301981680277
5.398134136070341 106.786047225378837
58.391434126263263 91.028342632260205
119.078085593688428 72.982998659603155
68.307696701756257 88.079714478109892
28.555238526139966 99.900218068140887
126.446515344811871 70.791975655660437
90.864938853446418 81.372256019633866
126.140855441946613 70.882864474741410
60.915594473809421 90.277776558630961
113.884234977018821 74.527404532296742
54.076258176878184 92.311472157885603
102.068583086309161 78.040821362412672
65.484119405447231 88.919313011118945
134.935597772904202 68.267723472964363
32.924477344308379 98.601012798678042
8.556964945802182 105.846760131187537
55.896607516482135 91.770186237683120
52.480266588195541 92.786044679170701
52.408961778141681 92.807247362021272
18.514677040331577 102.885806847697808
94.526415533243181 80.283505783179308
53.618370300201732 92.447626386793289
52.524533257511017 92.772881862389639
123.027210928106456 71.808715298640990
131.003230967117929 69.437023639001055
72.012258982864395 86.978152618717957
130.193517330468552 69.677794232523297
94.117842926015058 80.404995980067071
77.843318943210974 85.244270782015818
0.157726911063146 107.642957119117412
47.671302945428927 99.873550727099285
126.972409169891080 86.906256471057304
93.215544292631108 92.426169381047060
28.814998005698357 102.956928328958242
124.734563270346570 87.272188393834412
97.415506764762483 91.739392716339438
120.735838840685972 87.926058671273722
62.698410519572931 97.416322385547943
107.753807859000048 90.048876672123328
57.375101964170526 98.286788281171411
103.514509781777434 90.742085483748468
70.979316730115400 96.062230965500817
137.691944341987210 85.153401139239946
27.933984299156375 103.100991438796811
8.589289290746761 106.264230445291986
58.745968530029728 98.062624571588984
59.037478478507460 98.014956948015424
55.786897702078967 98.546490988810163
22.498695142343767 103.989768370401890
104.059293597452594 90.653002589699128
55.382796493369732 98.612569503121463
104.193272133338979 90.631094457750578
87.953198843264843 93.286666606971352
133.677249491701133 85.809882895301726
78.810125280529221 94.781739386372976
97.086019645446044 91.793270356049263
92.687358701723099 92.512538138119879
82.115755225746668 94.241203721209772
13.686196223117001 78.548184798759237
24.723544647215267 54.810899226216506
45.647888036835781 9.810316171962887
42.506512902482001 16.566261149819518
28.677908314809589 46.306514293470052
16.832324838681135 71.782016827424613
45.252319178982582 10.661039604953809
30.193540484030123 43.046945759312862
36.050938770833319 30.449831805530117
7.477193876966093 91.901470039748901
32.037677647668765 39.080883548877040
19.350142151699728 66.367115867324003
27.072380075925540 49.759416280143178
24.330631808895149 55.655910535994458
4.212466745518643 98.922699891150273
40.304186200965241 21.302657594802675
37.387558014275491 27.575254374045709
35.941665387288268 30.684838748413579
40.896406355430926 20.029009397045805
48.112726295044524 4.509353714577218
6.178714766933846 94.694022042322388
25.366097917457218 53.429002969502960
43.758582106629383 13.873519821608634
31.428752295791504 40.390458495185094
42.972407884565747 15.564292034448389
43.853774293891640 13.668796363899730
106.706609973364650 51.163365488100482
63.072317750847212 87.166133389784576
29.805662517885377 114.614537069851636
130.527208768686279 31.508927521428660
19.643287017564500 122.999539503304760
83.747091072874781 70.107324195928371
60.639745722711822 89.173254891526099
131.043127700333343 31.083241470250137
54.940049559141670 93.876089007424497
117.548132948765783 42.217996708113375
99.669794775075914 56.969459994207654
63.722589281672455 86.629592659892950
128.931720221994709 32.825369267370135
129.124211870138339 32.666543908274456
10.471073627489496 130.567556606540307
56.330646407389089 92.728703934304662
54.402951642164197 94.319249894435259
11.614096705001796 129.624445295003824
116.407515412386786 43.159123201409670
12.786243877107058 128.657303617336282
53.659782736243983 94.932440489922612
37.608262122975482 108.176591859711039
84.556950790080904 69.439106838745047
54.201586603701081 94.485396710942112
115.070244426234680 44.262508967141081
56.475601581627792 92.609101043357086
125.487885613868997 35.666886151747477
115.580372160092381 43.841601248307654
68.368970021565474 82.795851837235645
96.586096756176744 59.513827242956481
74.340746443016798 77.868523593526646
126.969521088277801 138.512513852751027
134.082615331364480 129.979262918575870
127.795172962553323 137.522017398368661
130.744116558807661 133.984305843088094
136.997717768725380 126.482149040040781
125.569493916512897 140.192061847344888
139.775589759494011 123.149664195869917
138.330012186669308 124.883856904720659
134.152442149645964 99.569716399812592
125.113205131849824 83.627169048826687
123.180309305558083 80.218111052614034
116.376291311716656 68.217830627372521
90.275940032382081 22.184511075186606
96.401008868019630 32.987325488388890
97.074957586447297 34.175972199888562
79.528724511054449 3.229593530410138
85.519571599028168 13.795680378725065
99.543577171145742 38.529888857139966
93.217775632212081 27.373041175323376
87.918021262602409 18.025837996586866
91.010495863144314 23.480050852583076
100.002777903002922 39.339783475106891
128.512768397677831 89.622995713337531
78.049948681844810 0.621469234935478
119.601642776420917 73.906399070525950
136.641468914377953 103.959625302133432
98.518853174578993 36.722578040442293
120.772291690313651 75.971078390735400
99.147785623781147 37.831829333691545
79.837890068653749 3.774870364242118
26.937242740239224 80.860511301210408
123.647528702014725 97.736594031739529
98.423706138133369 93.335001045689452
117.940398214063521 96.740691627866397
60.004791777187179 86.630845735584117
105.938006749571500 94.646257211665599
49.973728769082683 84.880410944533764
8.224371641609384 77.595088625167193
103.918853865454082 94.293912155717578
64.300201903379360 87.380400924365418
140.217978686672211 100.628161170044791
48.437894634537727 84.612405699205496
6.344058005766635 77.266971215914921
53.017252535654976 85.411510179389765
40.491333765853106 83.225719502288328
47.488199753030479 84.446682588890098
108.072845700009410 95.018789651060786
51.530351529137448 85.152043834641134
87.010404400690973 91.343363626421564
2.289781665246219 76.559494216393972
90.213802887801180 91.902361227862741
135.976492875273323 99.888015851047143
73.807956878118318 89.039517717781919
95.533122476441079 92.830590077103167
92.708026522365842 92.337606806828276
80.173048514706949 90.150235279809664
31.070225109992347 129.495231538868637
23.149933973584467 36.293492659200815
25.659193110233407 65.821108602551320
22.920449014755224 33.593036723774759
23.025976413135709 34.834826559415809
28.763664275157211 102.352860515387377
21.388258947311101 15.563045638786255
26.167580639336755 71.803540424957717
31.119100626161970 130.070372403919805
20.804501917774914 8.693705951775989
23.825465258965888 44.242782575545995
24.773101973340832 55.394063265212303
29.057207159178812 105.807115763758702
22.505640444024809 28.711791902287331
21.221522832577602 13.600984451948422
22.360208880682578 27.000431251770586
28.035821325294147 93.787994983271204
24.665765054668341 54.130979965120524
30.959104014558186 128.187618075890015
20.417027370883666 4.134113265104244
22.640807760175885 30.302368396005928
31.584555109653273 135.547591168178712
21.959419338412232 22.284154839572491
120.478841449619267 128.240158237254889
126.581364253635300 69.493844277996274
130.403093937110526 32.703726639254391
128.900029106697730 47.173073377367331
130.304997668377297 33.648056449450536
133.447185497374420 3.399590585505374
129.908105646242007 37.468762096783912
132.924647362923992 8.429836319598973
119.236628425981337 140.198398891904901
128.464400959617791 51.366674732041325
119.580423225285429 136.888836950704587
120.186054185708556 131.058692977944673
122.319984802315190 110.516277652933752
131.683916723062907 20.373806714954505
128.738494795152690 48.728093438082830
124.472967665697610 89.790454693627339
126.566005518868820 69.641696090039389
128.304063141079638 52.910176678676237
120.358100303257558 129.402480365293087
128.678376720753278 49.306823806934680
126.291493061164843 72.284307276251269
11.193388197935889 118.196158228284588
9.435807837991092 117.197054124139456
32.233028814599045 130.156232298813535
29.905216603953772 128.832977450080534
36.243063974673824 132.435754008035872
112.137416949100782 115.038755059259273
103.366345934590484 101.157379670896745
64.475685320132683 39.607785761830115
46.540792623211324 11.223455311865472
104.993330615730486 103.732297269062002
54.718208438776777 24.165293139287787
76.769958942677832 59.065093426932968
125.368006366239001 135.977905820296201
126.269355589103370 137.404409709945497
60.930311100986721 33.996763989600680
122.699898018654565 131.755272861519416
80.616672099587447 65.153023766805688
55.975839797128067 26.155660445238176
127.131783710834071 138.769315829553818
55.020351964351477 24.643475073139086
44.366005940751229 7.781568878738048
96.906084612039933 90.933165047974768
54.657353399597213 24.068982022694655
95.480615079019216 88.677171719474842
121.096032456781288 129.216944315324980
49.810947588707201 16.398906357589368
97.341653194249830 91.622509711474791
93.509137251633746 85.557048333573931
48.222687397508302 13.885275366351154
133.081284141407025 48.998181622055760
107.827562170297384 128.628665576253297
104.384841043073408 139.484314885840547
136.728910924699136 37.496420164076099
132.228871409786876 51.686024563594593
105.728430260838763 135.247685537949053
131.643767965219496 53.530983120890482
105.550904495200896 135.807462930297561
108.117471398421799 127.714518657048799
115.815501936328218 103.440952252502498
132.751175721349171 50.039085346133881
120.086911858644172 89.972266738743571
126.526876051461429 69.665657443353169
129.506244186102407 60.271061006812417
106.475179993333199 132.893021039019828
132.480304456681210 50.893201421359244
107.952286846033445 128.235381516927077
125.536457230889951 72.788663631893485
104.070843640581984 140.474417063624799
67.492746025743614 116.613246152159832
50.601061021394138 48.977514589201974
40.515318178660742 8.593349519317625
58.217292166288573 79.473546518809769
45.204259751173772 27.368267085636404
57.467296712326835 76.470501459389524
67.919029408711111 118.320120774360888
63.795494095443480 101.809137561807972
71.633496564835539 133.193160581009352
68.283156961526132 119.778118209816995
48.671490600785852 41.251351866745260
67.450959450957370 116.445929182038114
44.952059075864597 26.358434308692267
45.108687779337799 26.985588848955118
43.591197726562640 20.909430678084000
41.038386739132129 10.687760156027693
61.446371183272070 92.403051274080738
46.437873050811007 32.307758792075091
65.153846904454312 107.248096785496386
41.610129061412991 12.977064640631426
55.300318940368214 67.793739676929661
66.411434870182759 112.283585077215932
42.309241490726535 15.776369777401523
39.485592848340715 4.470242439877668
125.307563461455103 45.604970352446685
104.401760004651877 98.535841182264321
93.709317608619187 125.607763507043217
130.082712440234786 33.514892383849379
139.325617617579098 10.113016390652085
129.502493012220128 34.983935162360709
93.692638272324189 125.649993493409511
124.183015981669485 48.452183448921105
90.149664405078852 134.620358708411800
94.380633830243269 123.908075079082693
106.476641855110273 93.282500719140089
135.384597662570201 20.091184348048888
124.607148861895553 47.378332221709840
107.579289083624928 90.490736310565183
112.383797032865317 78.326325113093674
126.583406422752518 42.374696083241822
89.107177210559954 137.259805460546175
124.529245616660489 47.575573462367331
97.438452411948859 116.166062163687940
110.641101373967643 82.738611826081936
95.208500852721684 121.812019669319838
35.705841340510119 59.036465824854865
18.453527814086396 27.786720815547930
22.451423907198048 35.028255888052563
49.364493923964801 83.776881639228762
5.360950285918960 4.071657404303161
65.564729027038126 113.120958611078649
55.799554630882369 95.432941906310489
76.868947030888478 133.596701160557302
11.742513538130192 15.630815779609090
31.497883169004762 51.414437644809929
67.391237710001676 116.429380435924060
19.107513053628288 28.971308143168262
53.044559265335124 90.442718273792252
8.289289950457826 9.375865890737282
19.431527889732426 29.558208038766544
5.324337582603888 4.005339478829272
54.290576809714416 92.699675317804846
30.029482671871467 48.754670243952404
63.037816988207069 108.543870630763735
80.136469275468045 139.515283430637083
14.999864428851140 21.530974305302724
8.118154376846066 9.065881781696014
65.455109525465758 112.922400807979528
16.397626675237838 24.062792065066958
82.964238409926821 27.122205962916976
95.321908972911231 18.776897317429039
40.173511615304534 56.019385285330671
100.097637887456614 15.551780448037647
119.775478625595298 2.263057982137551
6.461635461554305 78.785489146701678
39.816878876917080 56.260224386823118
21.872362846156623 68.378408312130517
87.926529209943467 23.771101229728231
33.435102588042412 60.569927624635739
59.945138678991619 42.667327595414143
88.019236936167573 23.708494398997615
42.703503372575909 54.310846287033321
76.326809317908740 31.604555132456127
120.006847712005580 2.106811185682082
80.117635103909166 29.044557190756031
43.239672955521037 53.948763430624894
101.926014028056258 14.317052338433072
58.188005876574003 43.853944077262220
96.967805587612759 33.234730958135295
66.840449831124189 20.084209182882741
131.691063227046556 48.391353377503577
102.660312153225291 35.719497034253109
110.515705268376166 39.148358134740249
28.045744125037970 3.150409008849039
76.969007790375088 24.505301530701882
77.060850004341162 24.545390446715970
28.063434646726133 3.158130881042415
42.463045462934119 9.443528017262119
61.122722660906355 17.588434370627319
127.249407331897700 46.452580753731127
99.557376643764528 34.365072792239118
50.771535350374606 13.070164820949072
41.686282017571870 9.104472552686319
132.437233098183867 137.879820351443101
135.422352143826913 135.280633306409072
140.789844837659359 130.607078496430404
140.968176405361476 130.451802578316347
94.578349931051946 12.245349203640773
94.413956471038802 10.801289306281220
97.754286348881109 40.143310699090691
108.865899402460741 137.749595063244044
96.559471152689270 29.647852367364290
108.672193204527730 136.048047128900038
94.774490530437163 13.968281331193721
107.710661768637678 127.601792718850817
103.425938885187492 89.964063780035247
95.815545901687983 23.113087410667461
97.572418799096980 38.545755448089309
103.505121799503087 90.659619863045435
102.771197460864101 84.212704608388080
108.261881080955632 132.443796187265860
97.307317078123987 36.217057189974454
107.757309983580598 128.011558511705772
103.171415457797977 87.728287038051263
98.304086829890664 44.972850913837455
23.700962517731568 34.607585171201791
56.546055592161053 77.301194003320091
3.023933990411486 7.730603402402563
0.728938476796292 4.747459451258331
39.041544710645674 54.548001047542265
93.819844211541565 125.751431224471148
101.304348641517507 135.480144847280684
10.080525994492604 16.903096171029805
0.094075115838318 3.922233962228292
35.025019267934397 49.327130894220446
91.865554517593111 123.211152847149961
19.350575105378606 28.952745404717277
44.980962633977683 62.268337992077278
2.946870014800504 7.630431994079051
19.661711915776415 29.357175778724606
1.666587229709016 5.966259744747084
67.956620067106272 92.133186567416018
32.601364936476791 46.176750113230156
74.963493829397450 101.241053208725234
100.474684117216825 134.401707572583007
3.370499205358340 8.181085295945408
7.186724668697825 13.141596041881737
77.671970877089890 104.761660056844519
89.433824821480869 120.050275324410094
15.748365724739177 24.270422907414435
102.335957474117393 136.821078906044761
92.975958335550885 11.285406964900440
129.173811843528085 32.970398718228154
115.075533406500298 24.524565001162816
96.122624758381889 13.170475520540791
110.808129931275914 21.968098244150017
76.974502784845512 1.699439896941113
124.599992393761553 30.230367820331416
101.668919613669587 16.493085745810983
80.229749428776174 3.649555436613303
135.677917825237728 5.947184173050484
123.932809013767738 0.863447646102134
3.565849583049974 41.386289182986886
29.177221560884128 32.763943207741413
77.325205545438209 16.554402528518867
19.071761312870354 36.166055932232524
107.663774830928901 6.340594342067396
45.720608482474567 27.194432688595583
46.702497864685739 26.863868985480742
35.889920331303628 30.504040408459350
54.146180462050594 24.357872557802402
7.345064456602910 40.113975533301542
54.481897578494312 24.244849751749889
120.018977542982640 2.181081432340514
62.303662109800058 21.611567943020916
25.781119187356502 33.907277881778036
0.495708885489782 42.419885325745497
102.669777539222011 8.021877659720296
49.648780870547967 25.871970877112457
126.163148511874809 14.526749015322856
132.640828394273797 54.209717676224827
127.173822004018731 20.718244310440507
131.915462498169660 49.766047620685292
138.354944998606669 89.215014981917648
134.378907849659271 64.857380699158270
132.071618237468499 50.722674595360907
134.676903932915565 66.682936985918133
9.622822269038517 119.612353595955156
51.432611370707086 81.912038977111834
45.524576624671454 87.239374356943074
6.622056545614304 122.318174751748074
103.872729525921869 34.626247884182924
0.630975355726797 127.720393959708119
47.881191447365090 85.114390659107727
25.902370524263667 104.932918366511828
75.813109791467710 59.927894096787462
118.567876453422869 21.375483543092123
50.773222037426955 82.506617085614607
99.006410072877671 39.014257925789231
38.754895791491784 93.343664829669748
122.565143509101077 17.771106940087648
100.589652726198707 37.586631826001195
60.486918086328430 73.747677970545354
99.008283398118778 39.012568729251996
68.816929138759349 66.236421774264883
1.183081157654543 10.612731831910775
2.665684047153428 8.291496879578272
3.063563679171773 7.668557240647450
5.444429605009518 3.940958135711132
3.004534053596024 7.760976883884378
4.588655782285191 54.595875517830876
10.242629229713700 127.617187321149629
10.308376281599946 128.466313342092974
2.140754861125813 22.981129164731747
0.751534035042988 5.039282064053353
5.532107699609652 66.780597866981793
8.104343081271711 100.001129159236172
2.701581938746009 30.224235147352474
0.900394660127149 6.961823480382517
3.712950122087453 43.286099011838857
0.856918219506410 6.400323367906974
7.688572567937591 94.631434983080297
6.001230002647460 72.839332716469897
11.222594670571976 140.273483407211643
0.763038262045492 5.187859653745993
2.848670279710013 32.123887437557421
2.566974540061217 28.485774766915750
58.547429708948876 97.624177746985936
74.763117287253024 133.434386998540845
18.928105210702302 10.130120289581344
69.566941998726747 121.959318581531733
36.328196821300892 48.555929775787831
67.015743008350157 116.325331786548418
27.180641987365465 28.354760311868112
49.178116613923272 76.933284384862532
20.374478290771595 13.324244646194899
25.375068753714892 24.367389748405660
56.280156083101225 92.617202706299622
34.423711632888207 44.350125194007788
63.393492510423052 108.326068871180553
77.784467219223387 140.106640195549289
15.233602295494984 1.971297431458065
33.931819004860380 43.263845142427272
65.470240610857601 112.912293394822242
24.119001135027915 21.593529926422892
106.524515821669794 135.882507414336771
52.322379696456210 92.660141060511478
13.761497371784825 61.910567299923365
89.978545288554685 122.688267275723021
54.080425842551193 94.062058402254408
52.466763057379389 92.775276569318763
15.511869755437958 63.306365359378091
68.243504866525285 105.356111257629294
103.662454477530019 133.600216110212557
72.135680960449392 108.459846148382624
89.195888690141700 122.064154046168795
99.065766607801066 129.934682953721534
10.851395854919529 128.508168467023353
16.628342260240341 136.963215302291871
123.595089463781846 137.198281333968083
128.976002438688397 133.494365811094866
137.836926490841222 127.395007896030478
140.202950795699735 125.766370861547870
118.697060573040247 140.569806821278917
83.407704655261128 20.694976367702250
87.853188478360536 23.721175580902653
120.758325366759095 46.120874539316098
53.158074884145705 0.102975709125986
68.290305739130247 10.404024353004282
128.000390398701853 51.050806212384586
120.307661746907527 45.814091757940005
99.850053772716294 31.887869187120483
65.355578464205536 8.406250944362563
76.394825608586132 133.560156600586282
128.446306982014306 137.572205820793897
65.136547509725958 132.692385603957717
28.246142939309301 129.848929183802113
97.386491931545805 135.178162395612162
115.196107987829549 136.550900583372652
38.887699236765087 130.669164199568598
87.734390932817888 134.434193093230675
101.714179731034861 135.511734005931515
8.462991817962106 18.141346736222605
25.446033584045932 5.140532675741686
28.058442492705147 3.140688187385686
16.436342928907365 12.037607685227409
24.522810173115300 5.847276265441982
10.613203493589829 16.495322274259742
5.531225692134226 20.385664732709166
28.938070663613882 52.929296661553622
66.101920949910891 116.072113963415106
15.020853933860083 29.283407805918184
54.963482149650325 97.147476156117108
2.117030480223502 7.359313274494611
16.625150801546162 32.009170159223160
1.385739762622149 6.116822095019705
52.391969562227928 92.778376930762647
27.797673901595502 50.991718508562521
62.033138927038998 109.159096126669908
79.930328597635963 139.567112757926935
0.997175994151359 5.456637241898585
6.720647852658145 15.181037031209272
64.588725585374831 113.501136583276562
12.652987602157399 25.260311436028321
55.129819203725376 37.429408932779175
76.877619375053840 24.559383837387923
40.371594652474108 46.163107000707534
69.011371834057073 29.214512285397927
21.434579309989044 57.369751386327010
73.772437188988562 26.396984530128734
37.788865278025476 47.691527880148044
102.507929983489291 9.391746736872486
55.135535616925921 37.426026044359801
132.003048345152706 134.333152714825985
59.886882262353744 114.349942176666687
55.528541568166091 113.142256793212098
117.134245614397443 130.213044401276733
107.301617091093320 127.488447454468670
62.312031892473399 115.021945116889242
89.149299172698647 122.458485236255243
96.480137124366436 124.489842228266028
45.501065939497899 26.955622784287780
138.650234746603729 128.279693224431838
30.070495137249090 10.170843457524530
38.376408334170257 19.205695240016908
35.218469463135563 15.770611226792949
104.044810585640874 90.637248528468220
48.511024878979121 30.229739939723640
99.807200746663796 86.027740109649073
141.037539983351337 130.876511715332754
136.054372232545717 125.456014177203713
27.074602719658824 6.912027321659529
102.055701683015229 88.473572640172108
94.177090937554226 79.903523971281899
36.833577512145595 17.527463422277624
55.144966400051153 37.445885468288175
35.101656474385955 27.749829516911930
58.952936405145998 25.928298480340786
20.198977311766527 28.887952615612576
52.295122953623355 26.436758146776096
123.097316089431288 21.029568569169726
70.530194676723184 25.044139000375910
21.333222017047806 28.801329929545663
3.293125185289838 30.179058771653491
100.932952851575095 22.722269156341302
50.000213732469241 26.612021209579463
140.359242252820337 126.723334325664794
32.066261193160834 17.144093036246350
32.382129009299568 18.247741988134624
53.697543119001736 92.724257920688714
38.642459870228933 40.121472834153884
58.942848760651401 111.051468791699861
29.417614134191314 7.889663172870240
42.286817277724232 52.854936098172892
60.437572367645821 116.274065263818812
32.566530978181646 18.892046438555298
33.215791869261771 17.519658759547760
0.222602014216849 6.740380337887968
54.314331243103524 24.412809473382620
127.558057920533301 48.342430281940011
122.069740417604194 46.549329866658532
2.868512764903197 7.604831722728830
8.064124936175505 9.302301728241032
99.008021616285873 39.014784436719587
35.017404598991810 18.108267660569105
47.971831926138478 22.340637418266855
39.449416808559199 12.075494230245001
20.885997655007067 28.287940292124741
31.111667155417106 19.357305593274901
42.027802538820062 9.823649393213691
11.794892215103792 0.536474606584666
1.512894463430022 6.048654449427499
9.826197612309437 1.591891945541972
91.425530753824788 91.160346540679299
134.261091687984390 89.384714565222808
76.205065069170715 91.791269655998150
98.470715349425319 90.868307525241406
92.854114200923078 91.101128489299640
80.860693139536096 91.598283223994144
58.635846077038835 20.081149257464357
34.666289439364959 44.106977900996348
72.592229417838553 6.092001285387417
50.683909674096981 28.051753982837617
130.630194915271346 67.152945679832058
81.141415570574395 97.457935896034911
92.957990095494225 90.221928459430003
83.079670398244559 96.271024552355826
139.990628393534024 124.466333193274494
127.645152389996483 48.875704631916669
130.959038210159690 69.166433969119012
111.015268323835571 131.751520358604495
87.348301401715858 137.702034286596216
101.111071115217811 134.241702714011183
99.243135927328026 37.024789451410747
45.711439577188372 14.688361552076307
43.998539107281431 13.973643348592491
7.291670135427578 12.682379708592713
83.887199940420459 100.609949430447244
90.793920811735816 108.538495424033172
17.029387154221460 23.860757797778199
86.641690703716876 103.771957438676480
3.767858927872610 28.101737136419583
92.402724799328439 94.921664302765492
84.838394562833329 99.974560970681082
90.417633596136255 111.723370341939429
44.519026472484619 15.069690102893423
