# Supplementary material for: Universal hidden order in amorphous cellular geometries
Source: Nat Commun. 2019 Feb 18;10:811. doi: 10.1038/s41467-019-08360-5 (PMC6379405; doi:10.1038/s41467-019-08360-5)
Supplement: Supplementary file 1 — Source Data [file 41467_2019_8360_MOESM1_ESM.zip › Configurations/2D-Initial-configuration-Hyperfluctuating-PP5.dat]

58.163694090418616 118.887281922824187
58.300693941217396 94.997059866772858
58.565147148826902 48.881346481763423
58.332516883376840 89.447731526390314
58.382472213908557 80.736452409460767
58.221729171300524 108.767044847923330
58.331812551480731 89.570553889343742
58.384325651341094 80.413247445570946
58.679215265901028 28.989991633364145
58.044257883474977 139.714731651996715
58.175089793783293 116.900083526038955
58.128275981870061 125.063540313595723
58.045269203120462 139.538376343876024
58.292486662746988 96.428256353417680
58.381913994595955 80.833795459515443
58.707682764739729 24.025790105613478
58.045753070419025 139.453998900098327
58.269547184009156 100.428474147098441
58.733080113647176 19.596965537584573
58.076123882089931 134.157895067794385
58.735465169603430 19.181056205722200
58.240305026961813 105.527761636723923
58.104493328111367 129.210792124926172
58.460607578378536 67.111100288749441
58.771862993622541 12.833953686239170
58.639976990484996 35.832415966819880
58.139359001469174 123.130868141101757
58.625388467276650 38.376382671053882
58.430980599767324 72.277493490967387
58.516385949850807 57.384391298717645
58.463053403083443 66.684594019072208
58.543091548823014 52.727432288427252
58.827716069879337 3.094217573328983
58.084656401683581 132.669982587587725
58.554983471497415 50.653702487203333
58.151432933303006 121.025399332791650
58.669761138399480 30.638615365734239
58.759841866393181 14.930214355130726
58.059327989739259 137.086785833351485
58.429080786354049 72.608785562043280
58.132116991348973 124.393739807712947
58.200634827611601 112.445505458768082
58.808706375087503 6.409154247688488
58.806363622517132 6.817686657046409
58.204919290716347 111.698374900841884
58.801590671904130 7.650000337261022
58.587984948440166 44.898859633410488
58.439483116480730 70.794812954206407
58.391236581350647 79.208109983160654
58.402704943987253 77.208241162792334
58.357017835867055 85.175221796174554
58.826472114220863 3.311140268758250
58.214911534822427 109.955913656243467
58.321272132226753 91.408606668767860
58.316555411674919 92.231114873721765
58.187532301829435 114.730341891844603
58.138205460481956 123.332024202037815
58.203067730715965 112.021252475535491
58.811133104578637 5.985977827601841
58.451112542128683 68.766857744810224
58.427399934203450 72.901894867542225
58.038731905075203 140.678359351429208
58.421329736491977 73.960424277651512
58.171004230293661 117.612529696033704
58.524184781185397 56.024420384336622
58.721087754626446 21.688209566762659
58.202739613947408 112.078469928074526
58.301416495548601 94.871059850574539
58.309955052120280 93.382094633850841
58.620248198363498 39.272749820704199
58.044903572884934 139.602135446283853
58.224506267088614 108.282771071992542
58.493121344938189 61.441305041090658
58.685498198380515 27.894365242363943
58.249321983308803 103.955372410434634
58.093585176284535 131.112970615228704
58.398573403708070 77.928704828464276
58.759016387027437 15.074162580150020
58.485371404178935 62.792750349830285
58.181553051736095 115.773011731452058
58.734092779711382 19.420375439118732
58.795674277901213 8.681709245529083
58.240918851752632 105.420722027041705
58.840877480430137 0.799112733461338
58.647294405438224 34.556395101909530
58.766787396357174 13.719043305167164
58.793619440080391 9.040034685611332
58.683038204066030 28.323342428011554
58.279714452349722 98.655491936216634
58.534090247552761 54.297091560945368
58.407121173483837 76.438133000564235
58.450670394147892 68.843960116682354
58.484886227850538 62.877356064026912
58.573844508422461 47.364688975730040
58.251701448266182 103.540438044631713
58.128533252039688 125.018677188234435
58.380718334281696 81.042296346523557
58.151611220029125 120.994309448739557
58.740972608901515 18.220661380294896
58.055027593303215 137.836694867464445
58.327890891358820 90.254418365066371
58.652214184625194 33.698477253400029
58.585784567242058 45.282565127426054
58.055207821130054 137.805266491603135
58.358961364737517 84.836306563661282
58.318451568090161 91.900460514984104
58.682229269032682 28.464405629633855
58.660160937772631 32.312711530226352
58.828741642293068 2.915376847913846
58.232822711828923 106.832538021339701
58.777077277804104 11.924679652476412
58.415767947023681 74.930296760373139
58.465215039298151 66.307644928452405
58.814281425687774 5.436969270568324
58.655256343900049 33.167981342764591
58.548787024165115 51.734247479509506
58.649796645151142 34.120051105688511
37.462950506370483 120.770093589494749
93.055785623416782 115.713712976079151
8.363613641731254 123.416789381782138
66.967616585817026 118.086531557529426
18.674410582854648 122.478983032237352
65.149494309860302 118.251896720317248
14.530103278155645 122.855923605017935
94.258019447759935 115.604365219495008
61.192568229369080 118.611794255314152
54.076302765430263 119.259045769938666
27.696164975407282 121.658420024190420
23.596526943675613 122.031297756042491
116.202835694731021 113.608400394126193
86.469120208975980 116.312795344130961
132.147367556072481 112.158184343371971
51.014509054445028 119.537527598215789
70.070423914363914 117.804319384140598
13.044368127077549 122.991056889707679
117.349559179757222 113.504101514847477
113.474710375632228 113.856533808178867
18.547884089413191 122.490491099907842
42.693137887696182 120.294388077736158
37.379272735896514 120.777704402210233
135.391109065353561 111.863153668143269
135.321007273521843 111.869529693766665
69.389184497133158 117.866280710184284
63.176477401338829 118.431350141341454
92.423528484584267 115.771219176882838
46.352762616733905 119.961531235782999
61.796264960414639 118.556885732645455
125.566162005727307 112.756770115937911
40.285050483008064 120.513412821533436
9.729735310248852 123.292535400028598
97.562593982703277 115.303801548315178
113.147102988043159 113.886330950920893
82.861739660419374 116.640900378395372
120.281132160285026 113.237463759202441
125.603357145412474 112.753387075968448
122.925856285506001 112.996916002167836
25.644054248452452 121.845067329990016
56.797332637514046 119.011557713883221
16.609794658118510 122.666767733521354
8.818441690143807 123.375421034195810
20.590257441586637 122.304729445522980
60.609625369802558 118.664815134131274
95.016194591768794 115.535406295351834
73.739742913933554 117.470580811268775
66.333292105326791 118.144225790950202
27.607512061261172 121.666483345218538
65.931408691092088 118.180778621909639
53.225444523304645 119.336434575729740
29.288180140925483 121.513620166398653
82.103675040490842 116.709849249951446
67.387055156793863 118.048382018036776
68.592742485170518 117.938720152074936
2.150955574169497 123.981854353634333
83.225678985143716 116.607798707251561
9.417292001140929 123.320953311934659
3.562217724641300 123.853494672695817
137.905923590886545 111.634421685209333
52.911055327290789 119.365029473479524
82.993652070503245 116.628902441042229
118.698960239721330 113.381368336283032
16.907858502336854 122.639657688849354
87.203795431261710 116.245973827593772
58.819321707459366 118.827650087796428
43.253504783175686 120.243420569050244
63.740276340451551 118.380070475183203
90.494650682812022 115.946657977620276
134.387143550413839 111.954468164977101
53.499749767835823 119.311485466412236
64.920926291655135 118.272685854270676
129.532230239637471 112.396041067181812
3.387510086504772 123.869384999437187
27.402929290987025 121.685090929294333
26.797446726086854 121.740161880370621
98.721823610392235 115.198365187611472
56.530434807255183 119.035833090590330
128.721843974871632 112.469748792105591
82.629429456817945 116.662029878398684
15.311643560613168 122.784839532322223
93.629332163821857 115.661546728365948
13.501625774931268 122.949467560775716
63.490967560577637 118.402746060600904
32.923345264875479 121.182988018917669
139.757998665663081 111.465968385733348
17.292088907632721 122.604710466454009
5.421280888094069 123.684405779873458
35.216100581079942 120.974453168918515
75.371038387354616 117.322208259496719
86.577155120686754 116.302969156421753
87.529749734172171 116.216327039214931
36.302926220031154 120.875602227436829
110.828702006233328 114.097198372124836
61.840900064782382 118.552825999481513
39.816636481466453 120.556016863429491
33.566873453210178 121.124456673127682
98.104635948613520 115.254500761940179
75.744041154248038 117.288282233682466
99.938299992391066 115.087722016028906
110.716060827575703 114.107443517400071
80.684691208150682 116.838911247338118
52.913214320846215 119.364833104772373
29.969894237013641 121.451615666500516
24.512950841982459 121.947945503484874
34.919984435644217 121.001386062949692
7.855784220135103 123.462978406624501
21.152069812227484 122.253630465352146
65.435872251387650 118.225849553113051
35.543955770523610 120.944633487651643
123.710391293449078 112.925559547755014
104.148668748488035 114.704772902013815
98.999401210487136 115.173118445061220
40.468055802862700 120.496767788958323
21.631488198446814 122.210025532653745
44.148464964888078 120.162020523467731
98.785968262117620 115.192530986625755
126.514390151228156 112.670525145665934
109.476397507566148 114.220195629524994
134.706500280768410 111.925421451012440
135.013211052604902 111.897524935258659
17.545031732418867 122.581704350776363
123.101289239114877 112.980959705214929
64.896051930570991 118.274948272384322
12.170197975685308 123.070566002654004
35.102965015491286 81.169465698056300
35.242400539019584 83.509197998713418
35.654312608693267 90.421094982055834
31.830757075620511 26.261717531368181
34.839873502191239 76.754782150273513
36.588313753168229 106.093662425998559
34.820769728302629 76.434220246817418
33.679957893442534 57.291363165262460
36.499556079044623 104.604305970604045
35.813833811655449 93.097865590906807
33.068140312189541 47.025045653448636
31.274715031880653 16.931315225405697
37.973539392832315 129.337790542049476
35.611308086153073 89.699477793583711
33.186274733250599 49.007344810663753
31.370798665056341 18.543601495195684
34.622414816131126 73.105818823291642
34.132733424357085 64.888950263738948
31.172281482014096 15.212477161552455
33.455843260915891 53.530712855328716
30.580460942541762 5.281710615431334
30.647355877945152 6.404209654077788
34.650043607479489 73.569430777477336
38.238862807798583 133.789925467273406
37.472094093241083 120.923523253641122
31.880538273108090 27.097047530351077
36.706779494279182 108.081521143668340
32.006401479167131 29.209035933513135
34.685392048707037 74.162578690040561
31.725542415035967 24.496212345579789
30.988711549032946 12.132168135866591
30.703820533735950 7.351688285464115
37.835673761560507 127.024401080922317
31.410408871732919 19.208261960848613
35.535660930309689 88.430116231329578
32.301025059261704 34.152828515484465
35.103374799355770 81.176341883692189
38.148104204645492 132.266993362265680
31.736494347734805 24.679986107399490
37.975849923583667 129.376561317916469
35.467701674997095 87.289757872426733
34.012627285529149 62.873565622780710
31.809016073046752 25.896902850838238
38.349115154099877 135.639963171703954
38.329191185274347 135.305638372407685
38.605878227952225 139.948455314213078
38.585891116379578 139.613070977711089
32.933245602792290 44.761508351202615
30.749253963699299 8.114062613935038
31.626706517089804 22.837742989726145
36.132102679198518 98.438426811182353
34.213876447473950 66.250532645010409
34.554881962523744 71.972615497894580
32.678426378924883 40.485634070213422
36.117113970801064 98.186915831087319
36.270774612814101 100.765346050016845
30.291817251308554 0.438260749356484
30.636796114243452 6.227016499887354
34.246578267853870 66.799270179729604
35.835698180415243 93.464750359768161
37.556889671551026 122.346395621487829
38.642629887369054 140.565149270418999
30.787262206132588 8.751842071150058
34.208502304199129 66.160354358371009
37.922668493174925 128.484175307709933
35.703914244433570 91.253411929490383
38.302047972279205 134.850174437670375
33.505659616452128 54.366632807431010
35.313667744941228 84.705063868852235
37.221955967572747 116.726197941965822
35.616419905207700 89.785254271876894
33.643574407769663 56.680847175611966
37.590595248961101 122.911976229521642
36.832120968784892 110.184754875590812
35.317954763969702 84.777000177768755
32.129778219640990 31.279301368977141
33.215583070509929 49.499139596016718
35.397706320599873 86.115233709322311
32.913696814955067 44.433479100233839
30.474604776022058 3.505440940654959
31.724744643957031 24.482825722754487
35.238175482251158 83.438301418393991
37.557228273877818 122.352077378769096
36.168604448434039 99.050927602590406
36.062074644246813 97.263354267385495
31.855432253171639 26.675767756733492
30.561901882059441 4.970289019402299
37.340923224506760 118.722472110309923
33.184969131208881 48.985436768928579
31.510417390444498 20.886407928600278
34.642115829875507 73.436402429585101
33.704295083891985 57.699741956842530
34.368954656293624 68.852749677815524
34.342168254891178 68.403273052391995
34.425879896759767 69.807956933979852
32.729059428872688 41.335258179234678
36.362539881300819 102.305170029759452
36.306305033310359 101.361547580211209
35.945358392408039 95.304852032599001
33.810050076253411 59.474313926183981
37.511184014153656 121.579453308443163
33.614330330562666 56.190130675879907
30.545587554276747 4.696534105942763
37.974704942335428 129.357348497952302
35.525305575750721 88.256353068734512
35.336656619925236 85.090817886155790
32.858177353184310 43.501860853081965
37.767453063260056 125.879655700778443
36.801847922375515 109.676772241531779
31.304710829757852 17.434645620712246
31.964241867085558 28.501596368082566
30.674518613093650 6.860001171138665
37.785582794559339 126.183873140135375
30.665056431148919 6.701225472015692
35.511166302585082 88.019095637512180
31.746289013670836 24.844340897949138
32.779533758157420 42.182218950730871
38.634123603750936 140.422413574118224
30.893747439169335 10.538667501102369
31.088587756599022 13.808093918596317
32.447206497172076 36.605757463436369
36.326896155754490 81.899020869262969
49.618382175064013 89.821747924253302
62.193754472023045 97.317617248341762
25.135313181576336 75.227994236960484
40.347876999010175 84.295828394635109
128.283490156919328 136.712078951660629
54.316242710515318 92.622026742642703
24.130436317790089 74.629011918197378
20.353742710504399 72.377817990190991
93.603451336798315 116.040163002674760
22.059429585070067 73.394535874769986
30.795304399264587 78.601775429389988
125.039257303503746 134.778271748831457
63.088923383422916 97.851205362028281
79.685658611194853 107.744109964459682
114.774355796184906 128.659617087441632
38.099826395007454 82.955820865345700
52.050554553972958 91.271505903217260
26.790074010692909 76.214356361656982
125.388437635433803 134.986409534089887
110.481164702219161 126.100551744184159
8.288168498558758 65.185826733223848
36.056087555077411 81.737598540398366
126.115832891750628 135.419991909192305
69.262817748410143 101.531311547978873
73.025729384478865 103.774290382799038
70.719730898734412 102.399741550167960
91.904350570928187 115.027370935079176
36.715235270042960 82.130500239050107
124.677277095045653 134.562504272812902
73.424793425129806 104.012162616719721
51.425713009761061 90.899053266979479
39.132298533931042 83.571252047133058
131.898821863500615 138.867089029757494
102.345296862592193 121.250961551244529
35.107039289544076 81.171894272349689
112.206702286694977 127.129102147432420
123.728358412800233 133.996877246166719
84.827891783803267 110.809268353860730
125.180880314780595 134.862689733503913
124.841510351195495 134.660399666897320
119.825740083120721 131.670622696379411
28.843750863443343 77.438502490980341
24.741875003165781 74.993475440790434
60.494359041201015 96.304649538234656
94.880548126108010 116.801408906240823
80.924442721510133 108.482518624847899
62.778650406961241 97.666259291929421
79.312244409988367 107.521526967320142
67.038043435666239 100.205178441927629
31.311510840053984 78.909473359362664
83.485041568517957 110.008828454515807
71.099412382847873 102.626060320100422
24.439249193474645 74.813087658228341
20.810967384466782 72.650358343417736
75.803236719106764 105.429894013086994
46.792674282497302 88.137413129978654
50.787288048562992 90.518503890836215
129.223978482926384 137.272680850841311
64.548000137229096 98.720925034899608
66.771040390967826 100.046024511138839
119.221273840864484 131.310315275193062
54.052943049084490 92.465080307296247
87.740591726720979 112.545456964170953
59.434985500521300 95.673183094235043
78.701378634441255 107.157404942148247
77.348558185076129 106.351022032129137
90.177983956117387 113.998326367291725
66.162822124432452 99.683480600802682
125.066669712651816 134.794611609948873
4.578556390724413 62.974618432845588
61.896446035479286 97.140399020789175
131.969502893111354 138.909220248551122
3.525586755886766 62.346969199201446
22.711183635050091 73.783030392047763
42.869431851895961 85.798865062211448
99.007908388400480 119.261626580039746
73.675324340991239 104.161497917702889
134.726197334381681 140.552417826343714
83.476761511323971 110.003892916604357
93.667577688538913 116.078387139624880
131.884659635210085 138.858647274706698
134.854799639179674 140.629074488967944
29.628818414978230 77.906461899093486
58.223988120588977 94.951337418621819
54.606657497405777 92.795135835630774
135.041063155460535 140.740101577861736
15.377675893972413 69.411707268071353
77.686436318603512 106.552422855626048
37.488497407368740 82.591422730868572
9.293851386235378 65.785289502951855
12.067043476206651 67.438320922311689
9.560350578725599 65.944143099864050
90.565426896519696 114.229271549924491
82.243863349989880 109.268992725259409
36.712568718722316 82.128910773563646
110.915761628252454 126.359604254858851
132.521038233765552 139.237976864540940
33.294088439703600 80.091238977183153
66.727003024792822 100.019774923100456
119.934760643665655 131.735607164130045
6.489150898826206 64.113476704859963
100.260330436725567 120.008164478971167
50.482984511355603 90.337116056273572
2.827786858154614 61.931027887545220
99.547082825039254 119.583015165959438
13.032397929955200 68.013744907053336
22.032041204872023 73.378210336717103
109.411029591868584 125.462670593878457
85.020983190778253 110.924365380025009
74.137369686221817 104.436911754197354
47.013172413318017 88.268846628391870
32.559733458842032 79.653508081902800
99.927844854634301 119.809978022407762
34.105574229118716 80.574945645436756
69.814311905123361 101.860043615237046
35.521404481242385 81.418887145091333
45.517553702673467 87.377345196154806
100.329174843546369 120.049200932209828
95.444974101258936 117.137849311577824
54.421405140420326 92.684711473858343
56.133743831154050 93.705394342024775
65.932076555373897 99.545938857152365
41.169561727856212 84.785614399182933
97.102520584597698 118.125871896063401
121.537768470972011 132.691120600649526
122.657982352947855 133.358852471804681
128.307836507812340 136.726591211059599
124.267409681723421 134.318192414848426
62.939342159292060 97.762043682918929
13.112657867872125 68.061585876877373
113.831614847253803 128.097672455284396
130.028979279214809 137.752521974608641
30.436214921306991 90.645059169672962
52.969890945668567 57.188760022876394
0.524834971821753 135.055215524169625
21.139971201938419 104.447419267531657
37.416079462788588 80.281883811535081
88.747266405328702 4.069216865711474
2.672343297770300 131.866757462755459
2.492171859423757 132.134262397703225
39.477905085962888 77.220640951609639
25.309618068266431 98.256642727318876
32.236100622777215 87.972724909016719
29.867694048880864 91.489155994288808
12.943279832735719 116.617247136075378
31.828870273997843 88.577349753879460
46.852954349470899 66.270725184846683
73.330850050883896 26.958346751499178
37.245329379324495 80.535400630785475
40.986574723134034 74.980682294162108
16.445277988902038 111.417744942222839
80.808675081746429 15.855837292790987
73.588899053311508 26.575215095109989
16.540206944320424 111.276801603606586
36.133342089134075 82.186395319260882
1.831891066884977 133.114597416817645
24.144547900057734 99.986450861262853
83.704105215993309 11.556921455655283
76.223026559038175 22.664261652488417
68.738668674361037 33.776470598810938
83.482112331336396 11.886519713370214
17.128463016641291 110.403403445702423
52.265321713165250 58.234851170489208
36.565874975149249 81.544203179385164
64.164626540384504 40.567662669688580
62.637744801402953 42.834661279499080
78.198330497862898 19.731479650487564
51.992968477878904 58.639220670764587
44.472719111891720 69.804718575987195
82.760212951218421 12.958341354411047
2.450919540819702 132.195510722664665
2.882887828755302 131.554156855347202
2.566006731095662 132.024637960418772
57.838674979511637 49.959957454609452
14.150184454715113 114.825326366870200
34.083061558417072 85.230496898442254
14.407926079545462 114.442651081506966
8.537740170249480 123.158259472094926
89.991760541467372 2.221486026762892
12.967738013211310 116.580933478166514
60.237095953884619 46.398963255890060
55.182239905460506 53.904031488753425
17.878389446207226 109.289969359824838
30.778291811110154 90.137169256634024
79.084532478025963 18.415713926299244
87.798337079880497 5.478115411472047
28.339968768331321 93.757407030867626
5.467208525845219 127.717152797970030
75.163090572941371 24.237974498495934
65.074609445777796 39.216588824995227
43.303141195542011 71.541219473691541
48.337166949975575 64.067078487066652
6.714547697044964 125.865197865980264
12.154434973210273 117.788464365441911
41.501840419917677 74.215654729505601
12.401037832418172 117.422327077447051
28.256973346315366 93.880632360981465
60.766039938861915 45.613627202679432
75.506227435023092 23.728510818726708
91.062192712677742 0.632189238362665
89.496051812534120 2.957476883600405
46.068445215764910 67.435505056195041
55.616188849833932 53.259736892447989
3.371892381655048 130.828119852406701
25.133807077852424 98.517673598723363
14.509752130716359 114.291467456375074
24.053047832724275 100.122303245993606
90.693977535905773 1.178887304455151
53.957894496128233 55.721847020908186
68.413965748007357 34.258564963981712
12.341131226183540 117.511271878858423
84.032845962445236 11.068832040366535
11.827206655591715 118.274308240702837
34.828083014639482 84.124345346284883
31.459113437000241 89.126336760561855
14.674257202312537 114.047222758770644
7.059922293623518 125.352411767150059
70.713912611626384 30.843777682590755
18.948767960750306 107.700752236789029
16.030042751936545 112.034254840083676
32.429746104244302 87.685214733163292
91.378389157509815 0.162724654065861
34.145566361976343 85.137694490005657
48.109324287720185 64.405362052454649
88.247381599473698 4.811408045949563
35.367516562173371 83.323435183353638
21.673647891441302 103.655056452322228
28.631134366803717 93.325106355504360
34.114875469367234 85.183262007844405
82.779449353907225 12.929780597516832
83.457176183178504 11.923543021570667
91.369153986900841 0.176436337425103
84.662232183438718 10.134366946181967
74.118241207118643 25.789287870912993
87.301710542397089 6.215468961080179
78.593505767315307 19.144753276329965
64.207042226077988 40.504687065195853
38.938997533349244 78.020770157036125
54.549752314679886 54.843101262407565
43.230505418300453 71.649063586189044
45.281942595334996 68.603244705970539
46.888549971608931 66.217875495285199
59.449122903360234 47.568886089140001
23.087405361829607 101.556016206993689
28.741726067127427 93.160908156986608
20.822565428058116 104.918679372202519
32.024833715290541 88.286398046460022
85.298812505962488 9.189220593749528
9.057816537653029 122.386089387275135
34.195984967430668 85.062836755083907
74.216391481666321 25.643561761109286
8.037381885717220 123.901153637689163
11.805340318625793 118.306773725250736
91.350727412681920 0.203794722211161
35.522359946512104 83.093535428793459
34.329490117812881 84.864618397635425
64.222437383547813 40.481829498895280
60.881976608102981 45.441493198266699
69.406480060083652 32.784954724072264
68.753998546356456 33.753709963448721
80.711399615182486 16.000264553815299
30.136076165507252 91.090682510876917
51.337299391793394 59.612708576673384
91.018914776696150 0.696445046917389
73.761023688384341 26.319657445514611
12.054479952050144 117.936870026619530
65.778919517129509 38.170882460273837
58.312440987923303 49.256545490850471
12.263468917760116 117.626579004967610
69.180079784486281 33.121096742760805
60.364763768369919 89.360506152335859
22.983509827739887 90.964934178120117
44.543131676017055 90.039581016516053
58.503073231779190 89.440411135646144
101.032726033696491 87.615010441741020
3.184683014289976 91.814712857765230
138.728122140289997 85.997099227405826
13.196020778649483 91.385019650837464
33.994963995300871 90.492315316828481
29.926877088506089 90.666920284734417
37.741718150941438 90.331502162123158
64.975481009222193 89.162611133299336
40.659500221422057 90.206269034993582
51.024944532980555 89.761377341965229
22.448754634925557 90.987886223004622
107.556835989257380 87.334991347875828
120.090499097600215 86.797038276833817
12.980477342456023 91.394270917002899
37.536929425930637 90.340291829005224
18.523725614615522 91.156351052253100
122.423148673593900 86.696919421537999
118.748776345832326 86.854625900544562
69.165742611752805 88.982762347029478
77.194889176541068 88.638146091188105
73.593555746853468 88.792717692610609
38.792961738383795 90.286382095356615
118.195686821759736 86.878364866995469
86.019148882457344 88.259403055936886
102.868210226396315 87.536230251961172
51.867297672337799 89.725222990735091
34.009642380954674 90.491685310853995
76.154015775431631 88.682821062730952
27.186974981350833 90.784518686746480
115.055431763015633 87.013146681226800
92.524788083956281 87.980176738994629
114.346239002378923 87.043585701347837
133.709353090288232 86.212508098695977
96.901507731866445 87.792325050678869
37.519376952801160 90.341045192706076
8.290998997126856 91.595546414488993
12.169981637084190 91.429057926195838
60.458541334202373 89.356481157480133
97.993763545565443 87.745444712164598
97.483322962513185 87.767353157992758
61.329717618459377 89.319089697897738
4.109949751139882 91.774999800351864
104.487556378623879 87.466726849153815
75.331598939608455 88.718119734690092
30.754820840932396 90.631384393876516
87.985928505484694 88.174987579860613
74.438005783510363 88.756473341168075
23.644339674554370 90.936570926095754
136.186616782454195 86.106182310340103
5.126080688823366 91.731386791626278
65.000588986283930 89.161533482396223
44.782940289494711 90.029288272968728
51.913951328173120 89.723220585116323
70.058948180672488 88.944425376048315
56.480749750107947 89.527210590697820
117.927199340085949 86.889888526443968
91.296378602579381 88.032900882550393
59.601965371676059 89.393245961643018
135.665054745129055 86.128568096306466
98.417335105360252 87.727264741997203
85.994748967821792 88.260450316334570
124.522223675678475 86.606825740707592
73.177513512273052 88.810574499183517
60.780424348993940 89.342665726601993
127.151136757118479 86.493991060739063
3.459477853666292 91.802918482372235
24.388152531524259 90.904645988651012
36.865608207683664 90.369105377597521
96.792557349722898 87.797001272798340
92.316400725383374 87.989120861598025
109.283532334917908 87.260880404101783
86.245257639909326 88.249698319228287
91.095168636830280 88.041536946729181
2.363268291602522 91.849968518368925
39.939501200976729 90.237171866898976
63.756812642124139 89.214917181818052
38.781333296347121 90.286881195743391
7.812321961995634 91.616091547931646
29.448145890003854 90.687467742904602
40.639077969471472 90.207145571490500
66.883590785198280 89.080713805678627
26.955015735157072 90.794474530283040
11.318410738647719 91.465607909713341
110.637759054185054 87.202756101875096
25.388329992352233 90.861717713653633
34.963941982998570 90.450726143755276
85.146288213581599 88.296866810415892
85.865865099033755 88.265982096822299
49.985179235398888 89.806004752975227
102.334060879168973 87.559156293554295
94.689547735176674 87.887263829785610
113.823873681242674 87.066005964784154
102.145418724371908 87.567252939014111
26.573926424108063 90.810831134369806
44.204928674997618 90.054096911945919
31.882535801157427 90.582982125451949
34.305096282457939 90.479004234915450
73.306999461620634 88.805016877001862
35.526543791221414 90.426578903807069
55.313101119542473 89.577326838540216
102.861891144968808 87.536501471095647
124.220117263662317 86.619792346776450
55.995069628930246 89.548056301203445
61.449171248804667 89.313962669451556
77.470079693471632 88.626334733054037
30.954843320682922 90.622799297378464
114.955692092036358 87.017427573560042
133.084528340055130 86.239325988274260
82.019424799500186 88.431073846443070
130.247467093465076 86.361094524507010
117.138281208982875 86.923749411945607
134.158264916577281 86.193240507610128
121.666590986701522 86.729391375472460
62.130696105182651 89.284711173994012
12.712705870933505 91.405763844824378
67.857981182406604 121.960105106516352
60.103571357002025 88.224176136804942
58.305106744895042 80.399870254775394
49.005500873610757 39.941492353193517
70.094847936223260 131.691700369155228
67.972365046148383 122.457737549133952
42.055216361108080 9.703948824748128
62.259868964491588 97.605251494146060
58.414229998409418 80.874616162251684
44.701556128027782 21.216975917286113
65.282198928261622 110.754041831063361
41.829145207002142 8.720415510319429
43.933459690687968 17.875335813729638
42.585747817830324 12.012051174657801
70.715608818106816 134.392350127153605
69.475285667179108 128.996265233355444
45.153804585611695 23.184504354038079
63.925918362841621 104.853478687223827
65.776658034649429 112.905209704197517
53.674378501844394 60.253666661848499
44.217221137148549 19.109853490468137
45.465458705499600 24.540370433905448
65.896822886582498 113.427992611052446
45.222675010060193 23.484128413073066
57.193959428274184 75.565770975472617
41.829956247107098 8.723943978892571
54.318423143968140 63.055613526821723
53.827687099680425 60.920643012530675
53.383764231759720 58.989335449814654
70.376824168319615 132.918451385845685
49.438236639281165 41.824129895187092
49.594322043458185 42.503186874001102
44.582535162972718 20.699169544730239
60.460713958832869 89.777942022114544
68.370082815666521 124.188027632397137
64.335681046297850 106.636170741779566
66.825557058897658 117.468494825201745
63.867018697215975 104.597232888945712
41.574798806955101 7.613869392834450
42.845247942460595 13.141018816202509
67.168011547247914 118.958359373822020
66.667845756340242 116.782364298109030
51.560076303938899 51.055294332420686
56.123575665283255 70.909015476131913
57.840551310626459 78.378799730280505
57.719352603142866 77.851518985652888
59.256766600713753 84.540111746016265
41.009405135441995 5.154097318420616
63.104802985813002 101.281177163435103
61.607717736274374 94.768036540589208
60.990858863003844 92.084362656754337
59.681835984126984 86.389396327164860
65.569762628336107 112.005101393094435
66.478692864001502 115.959445638400155
63.637343645922115 103.598020648295233
41.591268605798724 7.685522036484178
55.559731324515283 68.455983838855801
61.473073243225073 94.182259265986985
57.062684743078151 74.994654210301704
65.414248963146235 111.328531791952514
52.612216228929526 55.632679146335839
68.385846991791141 124.256610430827990
60.990541320842965 92.082981174471911
61.401790184636759 93.872138927311980
50.200639514989838 45.140999887916635
64.584193319415618 107.717335212418760
54.801730508128486 65.158265214695518
43.177373728030283 14.585947851843715
48.267618217392354 36.731298742248100
64.915758435254560 109.159825027714646
68.694831867502756 125.600863836879796
57.450754322564840 76.682969383685744
44.435425609469902 20.059162431425808
54.974653722885314 65.910575889730779
68.182017576061980 123.369840857668621
45.132511598952526 23.091868202266323
41.291349437870814 6.380709423572934
63.314135042360640 102.191886237340142
49.021512671770871 40.011152443073883
43.878034507268708 17.634205915637349
63.872922502862515 104.622917676366953
52.495436338914367 55.124622677391564
57.315283536204234 76.093597280710256
55.637088462189787 68.792529747654314
54.538739411676026 64.014109934106685
70.023341414434427 131.380607843192024
50.266283128593280 45.426585552809641
63.694711604200968 103.847602680868775
72.023376348973301 140.081855005483277
58.443585882423562 81.002330332671150
67.574584362137330 120.727173753375325
42.187812427555393 10.280814321935861
66.276987236578520 115.081915707335725
60.692293409207281 90.785439441593311
43.262746019522197 14.957364068757776
50.098147594592533 44.695103910744407
69.984429107516917 131.211318000151209
59.021366000207635 83.515990231044967
60.528836626117680 90.074312928023929
45.110644022559832 22.996732270514684
46.864926415812079 30.628821306830922
41.066836919324274 5.403957027319225
63.282358474212458 102.053640765397716
41.842397717568502 8.778071188211568
57.206703517557450 75.621214742377362
43.108266752128344 14.285294664453321
54.129970463299138 62.235741171304404
41.013506626054301 5.171941048515082
45.291266907214506 23.782540725859878
63.395786181602539 102.547113404304724
47.901770680378881 35.139661622167701
7.933621987047040 140.382949579049864
0.849775738666026 135.288883732714055
1.408819030068642 135.690897446381001
3.357833143438667 137.092453307536772
5.761620002808071 138.821040873222984
3.496750772086711 137.192350386431116
26.489741189380549 65.322557397001290
19.097448211609347 119.385151179668782
16.306364950008188 139.797383357057470
25.192688431634689 74.808387648529688
26.472144952723575 65.451245234097343
22.225679290462839 96.507231353855502
24.841143070511315 77.379369901498279
33.291427687571350 15.579288928817467
19.051461972495353 119.721465686180906
23.642076519371972 86.148590502948949
29.378327536451298 44.197248814476872
32.845657510668651 18.839372378808701
27.993109372230158 54.327865544340099
27.819991200739153 55.593943256608817
33.538702565459118 13.770875583174405
23.443011924450708 87.604424080446606
35.251638776707203 1.243534629184282
34.310696399234502 8.124996941239630
18.618730131886235 122.886194923242385
29.473806040670489 43.498978926621973
17.181209607637836 133.399318305984650
22.173368195036584 96.889801891963188
31.709649810964120 27.147420096585368
20.378274186206134 110.017993441313948
31.522544211729240 28.515793081302707
28.565689489845564 50.140373733645333
32.093882146539201 24.337385816447259
33.471763828663050 14.260423514596065
33.926765997660610 10.932823065490958
33.016143361380905 17.592545809506795
20.564618120844482 108.655190793676667
30.976897346264156 32.506311980530455
22.176686709017666 96.865532362351658
16.380921167928392 139.252125947007244
17.393403344767748 131.847466418055348
32.010720946602071 24.945574667213826
19.291582774948743 117.965372760637820
25.510827208428331 72.481720197979726
17.959444707740285 127.707794957171515
25.259999450554314 74.316117079182447
17.620696593510210 130.185186173852856
31.884860266691266 25.866040729867052
18.874412918228884 121.016291409294965
20.092663658080181 112.106769685512830
34.866052500099443 4.063470784731721
34.334844791659961 7.948390746906210
32.389034553839608 22.178826253421242
23.037255346115057 90.571873170352603
16.291130584297608 139.908797951612058
25.294486350819387 74.063901523676108
25.519516886061659 72.418169346653144
30.362691431028662 36.998228763880078
19.909855205532679 113.443716034884048
20.080813715394839 112.193432733050514
34.626649368345028 5.814315116964851
27.263818722875637 59.661439882385167
18.414025623976258 124.383275286520217
22.541947506851677 94.194244008736206
17.689689513215459 129.680615237186657
34.272012233921636 8.407908660434124
26.488677229688292 65.330338530787031
23.805361198501032 84.954428785436846
19.389467055591815 117.249508533120405
21.461639475100878 102.094939294531770
28.037353776329471 54.004289726502542
17.983903577219632 127.528918128422887
17.198631304657756 133.271906942308391
25.452071374951885 72.911423507514527
16.527177556565587 138.182498464602304
23.409366982133928 87.850482083664630
18.235523808967933 125.688725590408694
16.910452704912228 135.379464451426202
27.042258241589838 61.281794261475007
20.519835767771358 108.982700832862676
20.152698562883344 111.667712050633597
21.995322730339815 98.191914735933551
30.888133405272946 33.155475764864597
28.054790966651790 53.876765054531134
24.780060157313869 77.826092012375852
29.889515128876329 40.458743422561703
32.091445799633718 24.355203729435953
22.461107111497888 94.785459950580588
21.307283938026341 103.223798868152500
23.222581737572199 89.216512195255504
28.520067405600308 50.474025039875535
31.771026213264797 26.698551590507336
34.668248992635142 5.510081559627359
17.457721129446135 131.377086486344808
28.348883092324787 51.725959726231807
32.605115617836681 20.598544895238032
26.559425057272250 64.812933298719130
27.414188187781033 58.561731940215878
26.352911932538895 66.323240750929301
26.089124984470544 68.252413020138874
25.525863222608283 72.371756222097574
29.861149441944555 40.666192263478870
21.547214284548328 101.469098817822044
23.465371959269334 87.440896811843899
21.099615772950791 104.742553560888780
18.724584530472725 122.112042252603075
32.859797904363361 18.735958409348477
34.518895287646870 6.602360870931423
18.838792142615127 121.276799417841289
24.130836957312180 82.574103250771998
34.787692854054164 4.636544082264482
29.505145073080779 43.269784902002776
18.339276609079150 124.929942692721340
32.947250325835419 18.096386256084102
31.532905288499538 28.440018665127912
34.558066654602825 6.315886064532396
34.410224643688565 7.397109793638442
22.358603490224592 95.535107137835510
32.065071905531255 24.548085847016548
30.009597030281402 39.580539720972190
18.544726052202147 123.427414340580370
34.222006390625388 8.773620030507585
33.319392328658942 15.374773085635557
30.389667084636137 36.800945754753130
49.244424305864058 96.476153751160780
34.575480488340261 76.392799819418457
26.533227330205300 65.382094577603581
73.372223094460921 129.509692408959836
68.397671777916017 122.698999288543291
31.279142855423526 71.879760831478308
4.335809055963937 34.991453430014289
46.696804127547281 92.988189085043373
36.912356909709018 79.592233728833648
2.601768481910752 32.617366310046670
28.986294887602270 68.740606586820249
1.192193642552148 30.687507504649993
2.410222554010485 32.355119435830012
35.308897122677244 77.396925680833277
77.024000960699155 134.509367114929603
69.437584330880782 124.122750863234288
4.470985946961029 35.176525060191508
56.045835692487579 105.788013814989213
64.000861092616674 116.679294921126925
35.616706776749318 77.818350038526418
5.066294909246862 35.991566738518877
63.665017335848802 116.219488876680998
49.299361499579504 96.551368648642764
9.160293867743798 41.596689445544008
39.477762595827087 83.104548658505976
36.675613770220032 79.268107035022936
75.944188122388582 133.030987779539174
76.896285906580147 134.334511537991631
29.249339550789767 69.100742881318780
5.509613667969886 36.598517562434303
60.575212751945287 111.989215735657481
68.952807244035412 123.459039151319217
66.726847393345139 120.411461897266634
65.404264674801922 118.600704615015786
59.546719925373395 110.581098988518107
31.623003641770492 72.350543047386950
78.123984446395951 136.015362225220343
2.658704575093750 32.695317914818553
9.455734353791879 42.001179088484854
66.795579129346493 120.505562999406592
62.049867487107100 114.008175883149121
29.916887225473005 70.014687087783003
31.458489416667796 72.125305467187289
44.636382479507510 90.167251346037716
46.898099689491410 93.263784251655395
6.294557611838499 37.673189824963458
58.596125884665867 109.279634015823390
7.889575604547333 39.856940153109164
46.612925843019383 92.873350737012572
59.056440704945757 109.909854266899913
61.645061263890312 113.453952841888125
64.653499322925285 117.572826502658771
59.326608451022857 110.279742824174619
26.495999586043219 65.331125811795488
64.861523516508385 117.857633886071341
3.589275485573848 33.969369079390447
21.169038459738658 58.037945947516313
41.954436038384330 86.495379650768953
62.156803617227389 114.154582889407507
17.723679560101100 53.320880897431493
79.863403650093574 138.396813264783020
77.472923638940074 135.123990304387036
52.480286156790761 100.906394921540695
45.501758253672698 91.352043391921285
24.720365928897493 62.900093309852807
57.889752888167330 108.312533788773749
38.418783430160182 81.654692850549139
17.628755574095692 53.190919801985672
21.926534492613420 59.075039082465850
50.007735175048133 97.521208019311729
70.015608310489583 124.914127550467185
3.767110437725148 34.212844160481303
37.957569122380910 81.023241104824322
69.767185121665833 124.574009619138039
32.166246729708291 73.094300971730078
3.794468786439706 34.250300667715742
56.559291398136892 106.490989625184113
20.010184163037326 56.451350396705742
0.071782939222788 29.153545347333985
24.557352921416438 62.676911057234939
22.085028722445205 59.292034644889924
27.480543176817505 66.679071351755056
28.664095937054519 68.299481742333739
30.575937536892322 70.916997494565479
72.385480180982668 128.158735760850789
4.089142188094148 34.653740090029629
54.238792357904501 103.313978103224230
44.443130045203318 89.902668081926691
32.903596432204701 74.103811624365477
66.969963879818096 120.744314385163207
34.005604956123804 75.612579228698706
65.353997287181755 118.531883181833010
35.519274097679038 77.684954273798724
42.025841769639051 86.593141738577231
9.364119781072800 41.875748933995844
73.283248064103717 129.387876070443610
51.185761499809580 99.134052128294584
50.574996254249655 98.297849144059683
57.390807427246301 107.629424056473681
40.842238784390460 84.972662584582679
11.003951021258635 44.120853393775519
64.855451669476977 117.849320877686523
13.465100130715188 47.490429912635769
7.260106401019375 38.995129448750092
82.580574639336945 1.931537789440737
136.287511236894147 20.549007086081218
97.160500038536142 6.985657995567814
77.909923718413964 0.312460150230081
98.515157281195229 7.455248912876326
113.026480562535667 12.485588246292492
83.398475975523169 2.215062674284385
139.314730797960095 21.598390476808799
84.627571161365836 2.641127598756640
96.095824287177294 6.616588944761021
96.437343294512473 6.734976252548200
120.171916248661518 14.962548168516362
117.459866845696808 14.022418276748065
96.125799769996888 6.626979923401777
81.037513372862136 1.396636758560911
86.967287765877501 3.452188605154034
106.307088486597010 10.156316022049346
126.898867807813417 17.294440881946489
104.218179968143914 9.432197450602839
92.221974154052560 5.273721701118659
137.518600518859927 20.975763262479184
94.355391608249221 6.013269261763374
112.604480260950226 12.339302158206472
100.533305150455604 8.154838358343678
123.354260133825775 16.065705289864667
80.186663873295927 1.101690417589446
113.136742222770920 12.523810368127661
115.787504904179144 13.442695263827392
102.770955677637772 8.930518235574288
92.969449482491171 5.532833463189160
120.702215239944110 15.146375916172557
86.416859538145587 3.261383072777626
120.588760919998720 15.107047061243021
130.996278075574907 18.714805078612660
90.951271553456777 4.833233597523688
96.611359171334371 6.795298725753779
140.922528062928535 22.155732193020810
83.214657338155490 2.151342081486720
131.564700944757988 18.911848439953918
121.286984409463940 15.349085710267421
102.359243338662864 8.787798462012267
108.626741423606546 10.960421973152920
87.345763152287390 3.583386814033826
89.565226493395841 4.352762116850585
114.540866556642385 13.010549015509532
110.100086059061582 11.471155786170298
100.505118254623511 8.145067392040877
128.477206763503943 17.841570897338148
95.496252034286769 6.408747672916534
103.451751170843821 9.166515482764725
91.644407507720231 5.073508656285550
108.989369230755855 11.086126630566145
122.036289321028121 15.608831695956415
102.228945862939398 8.742630939762975
95.363286042976398 6.362655111740166
97.378783064234113 7.061325642735279
77.765078463679075 0.262249651295871
136.495609082496685 20.621144048206492
116.205980332813056 13.587759457348067
93.283503437935153 5.641700031334342
117.697518629126790 14.104800089258681
126.331374268382987 137.506220637507937
131.226592103705826 135.514793505972193
119.382237952322029 140.333203841541717
118.108076621550779 140.851546340161974
134.426292955284680 134.213120873009188
125.826386312507481 137.711655155492593
129.594407489281252 136.178783717273177
119.482938968453908 140.292237587854061
131.641931607508809 135.345828940043475
139.409042458883249 132.186084919775027
136.633487858202642 133.315210307611750
139.519914610223196 132.140980939168315
136.209652336131711 133.487631144917572
139.496998177604098 132.150303589806327
119.666925241601547 140.217389998124247
131.869651481017542 135.253190052510661
118.546272225566099 140.673283667465540
128.323481594764132 136.695810005715344
124.482742106595580 138.258264033135561
132.035752329559699 135.185618445386012
3.352950761161214 139.267882030681818
4.250017011758549 139.783096826280200
1.955786551355538 138.465444448961279
2.392835946119939 132.079157976166385
68.200924866870523 82.070913860836569
37.672576714323341 105.269719841798107
42.009875922052828 101.973761531223786
28.366795982332018 112.341278401864670
18.813811098993547 119.600689940943866
51.830288128751981 94.511129216567369
62.681631143387179 86.265081969874771
126.653949920942694 37.651858481433045
44.220735288796497 100.293706742671503
53.426802860696014 93.297921239278679
12.668334573780514 124.270700806142756
97.309496898197708 59.951010367752900
115.390757399297996 46.210874407555181
133.350112689446263 32.563375471896535
18.124308512459450 120.124650053310461
39.825248333822771 103.633882521287134
122.127984934856727 41.091185858865138
1.049356471018784 133.100081857358276
30.821599867582062 110.475847662845965
105.452566127124797 53.763008246332660
99.714512625029229 58.123414162772171
69.106946619045175 81.382418605927839
33.466749621215563 108.465771139265300
87.010348294483421 67.777439398002386
68.659021756894049 81.722801319043143
41.809193737566424 102.126261988781195
91.727919687802270 64.192508339562295
126.210603769242880 37.988761785349020
85.867389818056921 68.645985308394259
49.360975304365127 96.387585447772622
4.296500596543913 130.632543614415681
69.836929378882175 80.827697193217134
132.286765167308005 33.371424198711210
118.099045694946000 44.152818256030166
2.324198097918746 132.131316583484846
3.078505031703725 131.558110980629095
103.581943736598930 55.184513454691967
106.606919560522201 52.885803190853458
2.520091665489643 131.982455045209434
80.972839699466064 72.365404321761588
20.219795899692755 118.532267619479967
44.214631650846272 100.298344959972937
16.300288217736703 121.510741849406486
11.309951899579875 125.302949781724863
17.906953557586782 120.289820320692613
60.451341987171119 87.959901655432560
101.296431794322601 56.921297503769821
61.018916979896858 87.528595576567909
23.302329977412420 116.189818246150395
94.632430817891475 61.985340436478076
29.774593824874103 111.271478331243244
93.152976680806759 63.109592862860836
120.047329503238402 42.672297336962586
77.803886980710359 74.773524109897593
42.013066607900122 101.971336896207575
6.541156728402261 128.926806316192000
136.645966220255900 30.058822450525778
104.785220525229590 54.270131038016444
84.746788895347763 69.497541483596180
62.944579654975293 86.065264689462694
139.344244625529285 28.008372917725463
78.229159464866768 74.450355171975119
57.294379942978082 90.358909606551705
116.712852662654882 45.206200608969525
16.078360217558284 121.679387220985589
54.559343972281297 92.437291591652709
95.129641701695490 61.607504768221339
59.623347050630052 88.589103530032915
83.143226945428509 70.716104714359304
110.304860735765899 50.075699629900406
86.493933458201312 68.169868347408183
82.329803616335894 71.334233474478054
60.569653844446130 87.869995257338076
122.921938058206422 40.487852708491864
3.370752465041352 131.336029148013836
26.617920941428640 113.670266546134044
20.790339752847771 118.098705473017446
94.957809480799384 61.738081841501810
98.951504726366821 58.703231718394925
91.581520458861448 64.303758620481190
89.047633404237970 66.229285473887941
15.105421912624726 122.418733053089369
89.090858950036719 66.196437936726895
13.695320343254920 123.490283749438802
46.744752329436082 98.375680214480411
77.361170857643643 75.109948648570551
54.177873230630553 92.727175134605915
16.833482535873245 121.105561999032943
137.563647581534468 29.361466938649841
8.848720206489009 127.173265078081471
26.434972144951189 113.809291219618615
30.459008789790367 110.751384354909490
48.952888603839114 96.697694731825820
63.986732732283230 85.273321839423105
28.783681795060879 112.024482581881671
110.373795514979165 50.023315381649638
41.013221529151323 102.731129462677515
37.387540924799566 105.486321472051742
119.690098284403504 42.943761017037311
137.654181570008490 29.292669228967139
121.914600922884887 41.253338565865121
79.249226045447983 73.675196078128366
53.328286375770276 93.372784930176664
114.917728495939173 46.570333939973168
105.262723019538385 53.907271977790153
70.564820006743062 80.274565613128786
84.968979164125912 69.328696811408719
114.810502137567880 46.651816353350760
118.818637212440663 43.605993255329579
100.883313697013264 57.235230198025434
41.213514948129479 102.578924432031300
38.988751531430317 104.269545051255278
126.751094996418942 37.578036938691277
30.641479407495343 110.612723054395929
130.967999889866263 34.373567506725323
15.384400316647882 122.206734492424658
34.649344346867743 107.567105235121900
116.050439079914824 45.709575508533433
9.263004412862578 126.858446245545480
17.404923888574938 120.671317833427182
132.956708153337132 32.862327628089879
76.871336054214197 75.482179157430693
35.535938868355771 106.893372932771058
57.636286840334755 90.099091036097278
86.780161655541406 67.952360594181812
111.768409039726933 48.963534209822676
54.537028218345412 92.454249562758463
93.329959382550811 62.975101886171565
111.004685177494650 49.543895833531373
121.815350472801924 41.328760004440589
140.521786677707695 27.113546592160542
137.152327706941975 29.674033144954361
135.760112940016853 30.731991476022156
72.096333669471534 79.110752617375041
132.630800115203954 33.109988500748564
112.772522917816460 48.200497738796095
97.648313454393829 59.693540179354400
16.289111415438239 121.519235216512826
97.060840548141144 60.139966887511896
119.290229584818221 43.247625357590081
61.899360688182405 86.859537340478241
12.142794029008011 124.670064475358814
9.255126578800910 135.885863357483203
4.343388418163409 133.161184225026631
2.983248626695053 132.406676475257512
4.198164324891622 133.080624341024958
1.392101966334617 131.524022726141681
2.979709006970371 132.404712948765422
16.081440948581999 139.672611695166779
0.958631235163681 131.283564335013011
5.908921768821257 134.029629551751583
3.367870725968154 132.620037158074354
15.435535963440957 139.314310055908578
9.852640473424630 136.217321099486043
14.123606741973509 138.586546063593403
6.756099939380128 134.499583080889806
11.925258464872886 137.367060520880671
19.113537329968583 73.781840226830411
129.163200937675271 92.365224081922008
22.759592193271004 74.397526225862649
30.997787529785302 75.788657658643771
57.997237349122614 80.347882316136435
35.859379203081986 76.609603595685812
42.900353338137670 77.798567930296912
27.108178806339573 75.131844274719512
108.108758531393832 88.809894858149221
119.142827319521288 90.673147584701837
9.537674854055883 72.164825487305194
35.152832175011156 76.490293511457665
6.060901888820385 71.577725041271194
124.979982061757497 91.658830626707498
121.547543605540341 91.079216666066600
69.113464866181246 82.225008662532346
79.395472755367493 83.961265668159825
68.995658799844207 82.205115504485050
35.284025562018918 76.512447300847754
123.476980738822292 91.405028392305567
88.258894801046097 85.457975142272133
103.280751409014428 87.994620129730961
55.550406038970628 79.934701539616313
43.349254550926275 77.874371011167781
71.250911873781931 82.585945687780807
38.498793075980942 77.055304559637690
114.847038935133597 89.947745235523456
93.099562749432707 86.275387823519139
115.010504906982248 89.975348690204953
131.699416551141411 92.793498614884953
95.807352088418796 86.732634915745422
27.316404291014926 75.167005982472915
2.783387109377423 71.024272052498404
24.918826189572449 74.762142280749188
60.414206083970676 80.756020390284007
98.061497352254435 87.113278030224336
98.012745321356036 87.105045586124092
59.826068684790606 80.656705383856917
103.729708744504720 88.070432687684033
78.834409531454654 83.866522504799377
31.456047706206057 75.866041127931666
88.536362149939805 85.504829281419049
75.740828731131771 83.344129272375937
24.565513252000159 74.702480581434230
14.311090299254762 72.970881667850776
59.293418390358845 80.566760130437174
55.513087564069927 79.928399807096369
63.806172858017803 81.328800156431527
73.435258929595392 82.954802424641187
45.423769995753915 78.224681185326716
118.031949973326462 90.485560821930321
111.187692984134785 89.329814855396208
91.588340991272290 86.020197456721007
59.834228261426574 80.658083239451841
122.032656212792460 91.161134533854408
98.943447570062602 87.262207330881125
85.462507317426301 84.985767047198578
126.594491982009487 91.931462605782386
76.609565985098868 83.490827384214214
59.530126123526315 80.606731453589958
127.667644966271425 92.112679096483049
3.505838216724932 71.146267757021718
22.771568226440625 74.399548542098387
51.476727638165947 79.246805484847755
96.728570427362456 86.888195173230301
94.097495498319802 86.443902353470293
110.832635763332306 89.269858610112124
86.635428034773625 85.183830677813148
90.899028925262172 85.903797730464021
27.341716545659352 75.171280301256587
70.304631247544478 82.426153321902333
1.443856342436592 70.798074046873396
11.058989624603941 72.421720196645637
42.342015969914506 77.704285064777935
5.520798695769213 71.486521264459938
7.000117847994553 71.736324441941591
19.733926399888425 73.886601366918228
131.769391174573002 92.805314782647002
60.569719727800319 80.782280986120924
41.798170997111427 77.612449437517071
110.652218599522499 89.239392715903890
32.645398864481223 76.066879262171796
89.324173734242578 85.637861992257442
84.288445671761664 84.787510755305661
37.946693206251858 76.962074980653284
102.310423095911872 87.830766984553463
85.531696497615897 84.997450582176626
20.070125382128250 73.943373141895421
113.518465522291507 89.723397528305341
101.991682701247925 87.776943329759959
9.343976163309105 72.132116826466316
59.163309261731534 80.544789432835117
32.780549357279433 76.089701262744427
34.019431287534147 76.298903342117683
74.810033231382306 83.186951780910846
35.518627730194311 76.552063070687652
103.231210727246378 87.986254511195142
121.088505018369148 91.001701751526653
137.664457628580408 93.800777005563049
60.406684157671251 80.754750210629027
69.874211346925748 82.353471062185648
81.944522431327471 84.391707407290625
51.002326385749456 79.166696375142351
113.412957731101912 89.705581101438582
131.465157272028904 92.753940746531228
76.792583133150913 83.521732321156506
133.318249458114053 93.066860589118377
119.915265221305134 90.803584239958141
121.907640463365780 91.140023922668817
61.331933566013753 80.910991169058647
13.032247539428740 72.754931658399883
6.779448030979394 87.745120757830264
20.910046671518710 71.748032678940987
32.209356372392349 58.956214220736960
11.398241963480395 82.516237308796306
36.878110259420822 53.670771682217556
62.408614483336038 24.767981704394028
30.364440975449384 61.044821706786770
31.018837063738683 60.303987427281328
31.688112667203985 59.546308219907168
77.675885850062102 7.484079515201320
64.558981294241264 22.333576188318997
11.392196764951871 82.523081008470697
32.146765589938987 59.027072525137498
12.343008648994045 81.446677818315635
80.157649781653447 4.674503133152016
71.098954953535156 14.929747283208512
68.614628311653163 17.742224880081263
70.374095271961664 15.750352585640639
43.694088408821500 45.954481270646859
31.124434884191771 60.184441350168889
81.672874445618532 2.959134731192381
55.222523023545115 32.903273134682784
54.468225794945567 33.757204345279298
42.698403895064224 47.081684248421993
75.487977988182564 9.960984822989857
48.308775859226564 40.730246722728417
23.242219303892966 69.107806884951415
7.148310970021234 87.327535270124059
68.016540757880094 18.419312915767623
78.022123479950451 7.092107879572270
60.138834765229284 27.337573198278854
52.142175686765128 36.390498900098812
3.690778548041275 91.241767929124663
32.261946593380593 58.896677436865431
71.819722547972347 14.113774585523784
79.092480840168179 5.880368631797787
10.784414903185866 83.211143858655149
68.681431880464686 17.666597328733495
20.081214469803410 72.686344074710220
39.478736615826335 50.726632517133176
83.628032266125373 0.745723066307429
29.535354411049870 61.983421063623112
61.286537221583224 26.038272457404460
73.613471315371669 12.083092251856499
80.927306160037404 3.803184005867168
26.571115285510643 65.339202059489736
53.054088160398756 35.358133284738152
3.460151287841724 91.502858395895174
22.351982164196315 70.115634104243398
36.110949478685264 54.539265572128770
61.707714864045350 25.561462096094196
83.136722822821881 1.301928832138734
2.591253422756784 92.486527668012613
22.743586538466822 69.672303299466932
8.740124055496505 85.525461997699367
6.667067828449555 87.872345091627125
35.141354042056946 55.636933405969408
1.632896693822987 93.571472290228925
62.520430296883127 24.641396308868483
19.311977688875235 73.557188180544927
38.524113912438885 51.807349892006791
76.392188829930802 8.937338136441472
7.482048355615934 86.949715017183038
12.604571283640203 81.150565770197801
30.245657885670404 61.179294675541648
69.761652861800769 16.443691589020411
74.763837701648711 10.780775706577790
77.592533068716349 7.578442239578966
48.866249395908277 40.099137348327083
76.223156663316161 9.128697506719130
70.861368041672108 15.198716691522215
58.881501146198524 28.760986116573726
26.804765917068689 65.074688868803037
33.266195621687437 57.759778670745618
25.843799865149446 66.162587475538075
24.031039505686767 68.214792613758362
18.595666553088325 74.368115772685144
45.203664545367523 44.245507501564234
15.078967868366185 78.349329876737215
33.965324205127452 56.968303248347496
79.159981238707061 5.803952207536130
33.637483874462191 57.339447513277541
65.379373256801600 21.404819890150623
35.506458844603742 55.223602461333392
13.463393880370299 80.178302593419389
56.661506345195022 31.274216678826395
45.111405611813431 44.349952778347856
59.022415445213952 28.601458660570714
56.070717424516914 31.943042015992635
71.641908784435955 14.315075500601075
40.566024797618240 49.495726081126961
68.066161063495855 18.363138338905813
56.392441673231282 31.578821697043583
56.603396109651065 31.340002607641509
12.894020635448420 80.822883490554702
53.735952524593351 34.586202486237987
76.607145469621628 127.355948625471044
65.084061804699544 135.027777167790873
58.194914967390019 139.614427310720401
103.096207643044991 109.720084029609154
88.790202408356464 119.244723655386125
58.119998803198527 139.664304928850953
76.572925370332328 127.378731653181575
113.373142085900881 102.877915624092779
116.700492886293048 100.662634924667984
66.165251473856245 134.307943657534594
126.319553184071609 94.258465390827126
124.469701027425629 95.490058338262727
69.499205282989394 132.088266812737828
120.479720570917905 98.146504029333855
92.926030739421989 116.491175494229225
126.593395607461147 94.076146822208798
115.438103751927457 101.503107256047656
96.567673805800382 114.066645565436787
113.956412968688511 102.489586046993907
68.314870907831448 132.876771914948108
80.013824438340976 125.087852887669371
117.336101841357902 100.239459751683256
132.510946327116500 90.136365090876183
112.842514832582751 103.231196171706188
56.541445582541648 140.715272708480285
66.798904762283641 133.886070526569625
60.708991798938293 137.940607441428710
95.066477493379111 115.066110730505201
68.830976793472431 132.533159390778678
80.434322162736805 124.807894281292107
62.959385072763908 136.442342580076001
80.241276151862024 124.936420285205315
137.129090175893793 87.061701327092095
86.145765939656442 121.005334249639034
86.829608299239823 120.550046282871079
118.297458409436999 99.599408618427361
135.746580182681072 87.982147618587732
86.552704736565005 120.734402894119668
58.267905535147925 139.565831714495573
90.811921347531452 117.898705392121514
127.257177417998719 93.634214750201295
67.124508285626149 133.669290498193789
127.775775200224047 93.288943173308084
57.284037811854120 140.220870304939069
98.549253421697998 112.747351225641211
118.627972653948461 99.379359134415964
81.700005090672903 123.965229010916062
93.660580782118899 116.002127410643823
72.990740255591490 129.763675719048337
114.305490675719298 102.257177397177472
58.120602019752710 139.663903319862214
112.503579751084658 103.456852073185615
82.876679582357042 123.181823699210995
116.853154927474819 100.560995724699964
89.482977244969206 118.783488631891018
110.761393591682946 104.616763247346370
74.913603075827183 128.483473796002613
97.334460072999534 113.556135276557683
81.886129359611118 123.841311358282411
100.239939134980276 111.621727973357096
122.641063244247235 96.707527198725728
111.893422746557562 103.863081868850188
69.509580486853594 132.081359218603097
108.148660762570074 106.356266220223532
66.494870621327308 134.088490110446202
87.408089375658164 120.164905658858444
59.774494163063054 138.562776458344047
60.042807283691097 138.384139184071785
113.666151215206099 102.682836262809730
114.722144275653378 101.979778128614896
111.900023689121340 103.858687099095889
74.885168366057613 128.502405032149682
101.203377780276710 110.980290636556433
132.037461527632729 90.451601385661760
104.026105737809416 109.100977291142996
132.101205277472701 90.409162127765399
123.656916126564383 96.031193557143069
136.238837662239604 87.654412865316459
122.226981933945339 96.983213890551610
66.409890151705795 134.145068333024454
48.662737738422180 111.504056538146401
29.220882801644510 100.475367385034389
48.057113958754741 111.160507199289341
76.526309132172472 127.310092978419775
21.026713265160147 95.827099563900006
12.954268112408869 91.247881758564631
40.370257879634444 106.800020685167752
89.629707082257184 134.743195597020105
21.762641848335033 96.244566292723931
69.431105300689765 123.285230238220663
41.605250354351156 107.500589028794153
62.691493329920888 119.462082412053320
43.444040950875738 108.543671078973063
61.577697873741670 118.830264928264143
44.551607479181669 109.171955108290192
27.388798565942494 99.436089620459953
22.393474562673546 96.602415784795426
87.005504599530823 133.254576658604606
78.824960575247928 128.614038117372303
53.652573615162709 114.334617150216204
7.346186208947712 88.066611645214167
12.503960644895898 90.992437969961372
60.607641579558020 118.279985679480447
92.767454636833335 136.523130820942356
69.197617891043194 123.152780938988116
66.984804402449967 121.897528690739790
63.644392512920483 120.002629027473077
55.911532389479206 115.616046016579347
30.259340009644564 101.064448096884348
79.563366032125714 129.032909890634102
66.523504273790877 121.635849147207765
8.537906945644369 88.742633434548821
98.675437422271173 139.874524290053927
32.007106944958238 102.055895585014653
33.357363913881819 102.821849473442839
55.239290866695185 115.234706745470234
18.535784097230039 94.414081948818762
84.909042999748834 132.065326796355436
58.860240281465764 117.288745604648483
55.862953127984831 115.588488688533658
62.584727956671273 119.401518123423713
93.947819525827910 137.192710832227363
55.891284831099775 115.604560279842687
65.303192196976099 120.943608483508569
3.472794698305842 85.869371151542808
25.096393664023473 98.135687927383373
25.993954592460973 98.644843072708042
100.533422131831387 140.928494494008703
58.669155779329579 117.180350002331224
80.954640253842726 129.822131442175930
95.695816268582803 138.184288682138600
65.897471494509162 121.280722491607847
44.523476630328766 109.155997454629002
0.589109564590518 84.233556716211595
6.596380195654964 87.641272732202481
45.049135037669906 109.454185214703230
23.148521726241576 97.030727820350137
71.208868166318013 124.293693375957133
21.186281458964505 95.917617058959735
9.439808294967554 89.254250749913183
64.059109725889456 120.237883700607583
37.320426899267410 105.069957480737017
48.673267631052703 111.510029780566697
100.068853213698389 140.664960679722611
94.913940392164662 137.740757649458146
97.823222004012351 139.391092077951214
74.041208687226273 125.900381795474672
32.013928952767550 102.059765473138711
42.368650109004690 107.933639199213303
28.476360952362398 100.053025994764070
31.200033403118947 101.598070791773921
65.047922950473591 120.798803104640115
34.567579009650593 103.508362470430029
64.787098644981356 120.650846533715963
35.534320448590265 104.056761316947970
89.770686852994800 134.823168525189658
76.780912932165165 127.454520872591971
45.795672656770037 109.877670081190146
40.319052218435253 106.770973491775877
51.560096837187594 113.147627738998096
21.438681751871925 96.060794980083131
88.072707408979838 133.859963751915160
65.141884819547883 120.852104409975212
12.717709915807710 91.113690508531192
93.715178674425857 137.060741756088703
30.318521107384271 85.225771945712921
32.874778026756296 88.887637053922489
47.682833998402387 110.100334053215562
25.971779044162311 78.999017907386602
5.514496039019822 49.693743356304765
38.730931434728731 97.276638828534757
64.560787926947157 134.278181796348434
45.542093586668500 107.033700742590355
59.279747382163400 126.713035288800057
41.632698949272523 101.433451523345681
57.413180031327975 124.039157791452666
45.421167077506844 106.860472237583323
3.698551436934650 47.092383482645921
34.001861786573180 90.502196475874882
30.982855575189177 86.177438106261988
63.514766191197197 132.779744582332995
23.922960967887164 76.064064315779660
60.661316120514797 128.692147137543685
62.576549788081884 131.435739648994030
57.829170591354220 124.635068674103266
53.685505041223962 118.699223891396684
30.967396695865769 86.155293097918971
3.648485366596997 47.020663306678756
63.757366480449733 133.127272065866862
42.004656479556409 101.966284624572822
23.576976070132552 75.568437285705443
21.515679034257200 72.615607452316823
38.077880523213047 96.341136481864865
39.550308646674367 98.450405361995280
1.891953783839188 44.504413212400635
53.464680562639970 118.382890487255153
36.061304672021940 93.452370219141613
58.634241001388126 125.788340562313678
52.405081849185592 116.865004108895548
57.384581688316686 123.998190362227518
53.794250759558381 118.855003284546953
15.613797237183697 64.161099276045618
67.895305661371779 139.054913764039412
3.560267682740763 46.894290540313982
22.773292377949261 74.417151885501610
34.934908476420844 91.838795740209775
54.904931681435578 120.446065467441841
7.577172305986859 52.648548952838524
2.868687460240559 45.903594547626547
45.973873153489436 107.652229544682683
33.238256860470237 89.408324332522326
18.002185977259973 67.582491439660572
47.104223617231504 109.271468554602876
32.198172466428353 87.918392423381164
12.921300946886619 60.304069826187089
15.731608569903992 64.329865257810127
25.599653793037838 78.465944544279125
61.217401682136504 129.488745593610389
31.430999040605531 86.819408366388828
44.260667171994967 105.198043833040003
35.263578276542198 92.309618709554428
48.668863994118198 111.512832464309071
13.003545729334236 60.421886348029958
13.076602152953193 60.526540448544459
14.515589243559010 62.587904694962980
18.371360265144414 68.111337516675491
22.045355692678257 73.374374874873695
66.188963670431320 136.610560791556196
42.482308412842535 102.650526077422981
57.998716310018573 124.877944711608833
36.921351267541596 94.684396075267799
32.059907867832500 87.720326921646247
55.343225166483457 121.073925526377806
34.314588358394694 90.950180601838454
62.088714903650001 130.736911010788361
35.527834133724525 92.688168023483996
29.273769567643956 83.729154300932876
64.526075379659204 134.228455704746494
46.519815018769883 108.434297048317035
43.515318158614207 104.130323477995290
50.506285510474811 114.144958245106068
33.193157066096802 89.343718399467647
5.314920749661002 49.407849640760944
66.717261319637714 137.367352768809127
13.237798340015120 60.757455693606573
1.164881488579864 8.558786183595675
9.493740109860829 1.927158616823718
3.350950907565566 6.818187755765336
11.724806027110452 0.150732948807954
2.380629260913492 7.590780024786681
7.598635677776561 3.436084072901265
8.807676715928585 2.473417969111090
7.911218762098369 3.187198277961877
0.130306136944667 9.382538720861270
3.650747458194410 6.579482891152381
3.938265086636717 6.350554784984367
9.198752713026796 2.162034323285644
3.889235159211551 6.389593533640607
8.638110654087066 2.608430342502096
11.685896699999029 0.181713444216682
35.434986381564812 14.142223656091792
27.525601187973788 124.028079265634517
30.113901394207605 88.068573466520931
32.947195320238457 48.705346156830778
35.064860715093026 19.284415438110354
31.772037156279477 65.031932504883358
32.007559224348832 61.759801570395382
35.549903363657705 12.545670878313727
32.322196249453867 57.388518864613935
36.437180133741947 0.218648656386420
35.817161240121308 8.832631279813729
32.187304842616285 59.262578262648290
26.838182806156183 133.578449515519708
28.736804590960375 107.200712915817903
34.559357875592077 26.307415414976507
28.604240521922815 109.042438384072753
34.131365035720641 32.253561449454594
31.901419717513289 63.234408033113802
34.784670200961074 23.177129426046530
35.312893022676924 15.838478532704519
35.537194911927088 12.722230630773735
35.356112137316337 15.238031181286241
29.501083958942942 96.582505530554016
33.855526797936029 36.085808839978888
30.179873094323412 87.152022238352714
26.948873228912305 132.040616736532797
34.484903225100751 27.341821095455767
27.596884409020802 123.037734562015444
30.682230535764038 80.172721581804296
31.710791928999381 65.882818387534229
26.583338041129135 137.119032552909488
34.672782652110847 24.731593993965753
27.287657931631863 127.333848003619295
27.688196763815515 121.769123160655340
32.355632461629149 56.923986325953472
35.885965908398070 7.876721350221605
35.020223601604933 19.904563185062219
29.647875636746232 94.543114513810295
31.514095906916189 68.615535299478140
31.260767200520771 72.135055587259231
33.454691100514786 41.654658060481118
28.896342880448476 104.984231986669585
28.821532570967946 106.023578871980391
36.044973976933491 5.667606832193790
31.823136159837084 64.322009092470381
26.801170070781950 134.092671037862971
29.701264563213048 93.801376980324875
27.376126270696638 126.104748788630360
35.859006028795690 8.251277572320658
31.710149918177475 65.891737906150226
27.570845663540062 123.399493378423728
27.652953399243856 122.258762642830675
29.547335169219213 95.939932980376199
32.544291339647280 54.302930236011463
30.748932534966112 79.246024237600338
27.311598865745211 127.001234284000660
30.053797731461874 88.903599482377857
32.306032804652887 57.613079170893286
28.159826502562819 115.216725457841818
28.468495316976941 110.928359682033744
29.962690660924181 90.169358849645178
34.454311112679726 27.766840280387001
32.868892198350288 49.793219023681708
30.528135092428947 82.313584521458424
33.225207030216211 44.842902506326624
34.766895554045426 23.424074319572114
30.120011866610469 87.983680080785888
28.420380059368998 111.596829622580586
29.678289260881389 94.120575083945837
31.492553659631579 68.914823830341376
34.585895163597314 25.938730298922913
36.043301933551568 5.690836693066915
27.454593044295411 125.014602292691848
32.916066711837416 49.137818932446066
35.015902126355911 19.964601859827884
31.414927159019605 69.993296332178005
32.285803226078208 57.894130668056341
31.560803566079066 67.966621260648623
31.533070125226104 68.351924644228149
31.364797456960712 70.689753144858827
33.465317624813501 41.507022727754382
29.118601325639418 101.896373851242814
29.674573855715515 94.172193568264873
29.288441185397481 99.536772207205857
27.681791598112994 121.858110748984217
33.350630898673245 43.100376537250227
35.929008098756796 7.278732024994361
27.461550349667327 124.917943774385051
35.482642242231130 13.480136161810689
30.407910887615209 83.983871059233749
36.011882639458172 6.127347993199114
33.319434853663701 43.533786216208156
28.037395199981287 116.917675418966965
35.088286445867148 18.958959488452212
34.376635848943216 28.845990253042210
36.012984420908573 6.112040836649202
26.609083465881142 136.761348869834109
35.900555550535884 7.674026036981633
29.886093193752089 91.233534890097715
34.873876731375468 21.937774447041782
33.376368640382907 42.742799595427464
27.050884980447368 130.623357578546432
35.884883417905627 7.891760495621598
35.248741481029633 16.729742122736326
33.827526946751604 36.474813488131936
125.266655183521181 134.660970089054132
123.875786393468772 135.378440355677213
123.976056064533694 135.326716923425607
138.934300971126333 127.610607367942364
116.688279329935241 139.086067305185964
126.447497052031650 134.051840790662141
125.148934469698062 134.721695523787986
124.082354611038156 135.271883536518317
117.724145429807407 138.551722777379609
138.334377153753252 127.920074015179466
131.133155936984537 131.634775317961839
119.406944852404123 137.683662066664994
140.221800323461849 126.946459527251747
124.840379460871475 134.880861540046368
131.293197068413832 131.552219181783869
139.980624433541408 127.070868480333360
136.995464374744813 128.610743124595643
136.710962130026417 128.757501685024124
120.427624373944909 137.157151432668371
129.121844785076831 132.672296584340188
120.561696698203320 137.087991130186595
130.811509962970405 131.800694220150660
124.313027628155311 135.152892419399677
137.297855986255968 128.454756455193632
15.934600625142171 27.215496272248554
29.445663578213576 18.157531392688028
17.945508748646141 25.867361397739558
10.858062748266883 30.618862976867590
47.384606541514025 6.131067160939582
40.249394266364803 10.914591774879645
3.038001324957458 35.861517975543364
25.560018433446722 20.762510540367312
3.737054478840524 35.392865069490590
25.935398234155876 20.510851802403462
21.734907617619520 23.326906809597453
34.256017578635664 14.932617280051792
36.295788634840434 13.565132378706803
38.461868400415149 12.112968732437773
22.943317516230415 22.516775551994019
54.546502373103628 1.329653597925841
26.819661672080009 19.918031889357675
1.555715102026222 36.855258926599710
46.941227874089869 6.428313085395986
34.352947617255268 14.867634318412096
0.688100487187792 37.436917285938016
52.522389855295899 2.686640843286385
45.439158243567817 7.435317050012276
53.355256118216815 2.128278160415942
21.423278585581382 23.535826332617745
10.827927028633383 30.639066294031355
50.270820776809082 4.196117463125673
3.607470546228527 35.479739560019709
45.665790890639308 7.283380036258022
48.740932971461625 5.221771037432717
3.585853188174851 35.494232074096438
18.013631925957014 25.821690872059296
46.949865672658774 6.422522210440713
49.879865105349353 4.458218435776549
18.503185767663574 25.493488604019106
7.364906983205736 32.960712937056364
23.909236206255873 21.869213061822016
6.551345965917205 33.506133171391355
46.074384031265623 7.009454710717207
21.415654192166063 23.540937809636524
49.852127909964189 4.476813755961872
48.331421679487583 5.496311901713200
0.818329198105687 37.349610528956575
4.645830026706428 34.783611968934103
36.670165528559856 13.314146000595159
32.802804494425224 15.906867279849449
41.608925706372155 10.003146977455662
35.483001628279226 14.110033707755882
40.051773169062173 11.047079127284483
30.817013080112876 17.238163636875530
17.167176196148350 26.389164082667548
50.424901930851235 4.092819766507463
43.090387917231809 9.009958453135129
16.465753423665635 26.859405607034667
55.443877300967848 0.728043598133464
33.454722305097491 15.469814425167336
53.789164360373071 1.837381312991390
13.787809127505664 28.654728852014607
58.082160221750655 139.557124603463535
14.660858684822804 117.490132065162882
17.952093471979229 119.162759345305787
44.851537393949521 132.833234602841173
47.055838937835254 133.953475222061741
45.149709649388313 132.984767714539828
3.821562027402811 111.981529835533877
54.171441573427089 137.569671529111133
50.342787063016090 135.623923992245665
48.784352341688127 134.831917162654776
37.127202113631192 128.907676340863361
14.198669996965377 117.255244718049084
7.980726778857002 114.095244862197632
43.968859177931684 132.384651697282209
37.609165963306538 129.152613555964365
15.312502889279500 117.821301958473043
13.168576824365990 116.731744556862694
60.724246653357433 140.899850397213157
56.661689570409052 138.835232026444118
30.753490551316169 125.668513982561606
46.491537283199179 133.666693390070492
43.848798941892376 132.323636291500947
29.130041080217591 124.843466227266376
15.278119580426115 117.803828133574797
13.449334380738298 116.874427403351532
45.214996324283007 133.017946834390187
10.737078566128735 115.496041065207081
58.265657468932737 139.650379117746638
29.829636810788500 125.199005403198385
46.463099217637733 133.652240977122602
44.794763157629106 132.804381560557658
3.414654481415755 111.774736730231908
27.638007361171582 124.085204826071816
46.370536515671070 133.605199999967908
6.611335871825376 113.399311348970642
42.187450917115271 131.479328240644918
11.394054078312735 115.829920364354336
10.853321920998109 115.555116706740975
29.306358498498785 124.933071905029735
15.923831320212102 118.131983109114472
57.837132476611792 139.432599883285405
5.727679959761320 112.950231571816573
6.798217940617280 113.494286051975919
49.875022949757657 135.386203177078926
3.361403120963204 111.747674036757331
47.684176633227928 134.272800593365304
41.522937529057778 131.141618143139056
28.347971943276679 124.446013520911308
7.095369952900243 113.645300669357027
29.740509917344507 125.153710526652176
23.489600216465831 121.976956886285819
35.058076631852146 127.856133090175788
2.904184834268166 111.515312680378045
38.195401674671906 129.450542420611185
59.531882370080737 140.293882984660428
35.548041172710150 128.105136309435608
56.416921302118510 138.710839174115932
36.426856419915694 128.551756028702556
22.513829764188486 121.481063890743400
35.683028279433110 128.173737649593249
6.810204384815600 113.500377642170648
12.286480402660720 116.283457323020158
74.544262400326730 101.249637207722401
127.189124016024337 116.867679935479487
41.050227699041386 91.313030879296377
54.861495582112894 95.410391292111896
23.852477799838411 86.211009817720580
117.536665035684649 114.004104799061665
113.715769703858385 112.870567646160197
11.390563649793487 82.513959399280381
37.524314111369833 90.267005353222743
13.402294117457954 83.110775336039254
139.915371077890228 120.643149454748752
69.248484848352092 99.678549782567615
80.190241120232557 102.924618092489396
71.663066565319525 100.394878770200734
84.310172587234291 104.146869680056994
38.891340881666068 90.672558371185445
137.976965834669329 120.068086761387889
75.424626317463407 101.510812958818235
130.022350783992323 117.708207488625433
50.243925875419478 94.040506392347410
34.778857874467555 89.452516502855232
89.931280385486616 105.814472159693040
29.560077363971029 87.904271631499782
113.229479481008099 112.726300926760146
86.822818301669585 104.892291111957292
120.665122018519824 114.932217692330255
124.582927898800733 116.094505098154499
126.804783527765494 116.753658433980377
37.455957049460210 90.246726004376853
5.382336698492729 80.731511077381910
17.583881035210968 84.351318119265471
60.498369731261647 97.082671142613847
95.869008438849704 107.576005718660085
84.374850268014825 104.166057474477213
62.795651492371654 97.764200993800969
83.755214238482750 103.982231329096990
67.741127959427118 99.231365317176426
30.865936767832071 88.291678252773238
84.671353245640347 104.254020402507436
71.638258913623829 100.387519135237937
7.900166792890627 81.478470548613828
14.571138495638950 83.457533991685267
72.655313967025222 100.689246764355076
42.851540826204392 91.847422736786100
47.113429371451311 93.111788438542590
135.317213740615472 119.279023582659946
64.758973315254195 98.346655637560048
65.251546630129980 98.492786348937756
118.727393111336411 114.357355646189419
46.357041405906898 92.887392377805085
88.767087706999689 105.469093514219878
59.406123917933961 96.758636825527162
85.721914686913280 104.565688302742586
80.964832314392794 103.154414467589589
88.792955834237517 105.476767758278825
137.488436499302452 119.923155769086691
66.661200015607704 98.910985317080801
61.949811435786387 97.513267365348639
130.020510704691162 117.707661596086893
3.485588652143023 80.168806738866820
23.930709642661022 86.234218697493020
37.146844512336585 90.155022224286711
98.234561991398508 108.277789621678039
76.397839779115486 101.799534193157626
133.573527338285771 118.761727727003759
84.225344389058151 104.121703873120225
92.804048771755717 106.666730443345230
40.769463640824064 91.229737184088933
57.131648378539481 96.083872849190485
36.226240689313123 89.881908583144011
138.353921705820170 120.179917483730563
4.392802138259072 80.437947896322783
1.001171671185644 79.431759867219469
89.021655191380447 105.544615525792082
31.608635352269967 88.512013112997025
0.383868524069640 79.248625813263445
42.671837601601489 91.794110551056519
100.639512832820856 108.991261437288045
76.608200974049481 101.861941615836869
30.046827020140530 88.048674650036915
1.127096461623036 79.469117715586364
110.813881146194575 112.009670341203304
16.327306504723197 83.978532739924347
34.804254278026519 89.460050801621378
67.894348358242993 99.276820897493806
94.428836117449507 107.148752760619161
55.383174305672881 95.565156645171371
100.473158847340187 108.941909542849857
1.009287614903415 79.434167607535812
110.952429420090041 112.050773172422666
88.975273772608404 105.530855645759644
87.907159530419491 105.213980392208626
21.757597800482554 85.589526080555487
41.850932124161751 91.550574212872263
32.003594414207072 88.629184804891253
133.864020041908049 118.847907599417411
34.281444389055565 89.304949868047885
70.313416782264710 99.994480947272976
35.526114525874199 89.674203595424004
126.869687588226981 116.772913387994564
106.903788223576541 110.849671122652026
106.849928278623295 110.833692603651741
53.288108534480926 94.943617795458067
54.279124054881727 95.237620329921469
66.616881315466827 98.897837379538657
33.609723898650316 89.105671932874600
102.096773507795660 109.423583962008095
125.589076290024295 116.392997070254367
105.418876599856659 110.409145447886374
131.250901264274518 118.072679030678685
136.932330387949037 119.758176913758192
123.249836392978494 115.699019585248649
62.943738650207884 97.808133706083524
12.857591153637678 82.949179429016411
134.300727628465353 118.977464740172678
104.197066932554620 138.706258580011593
4.860675240449847 13.227212978889582
20.423063191520953 32.885200893604711
14.481695588746161 25.380225892375016
34.352263571711056 50.480190402690681
11.576472081832812 21.710426066795023
2.289299812302968 9.979121024773514
29.653931024836272 44.545383693324446
101.230027672103148 134.958374765019926
69.208498376627190 94.509644282251230
18.875605646891273 30.930494340439047
76.241048060657050 103.392971001321840
72.484881499932257 98.648282905347287
25.947708542369316 39.863783607357782
18.348303783316158 30.264420875739624
1.742427486777469 9.288326681394341
75.086164782476146 101.934153652932565
56.233221746743553 78.119625476507309
19.267997756725443 31.426153449902309
49.481118925780251 69.590551656298700
47.113398774608505 66.599711544646155
100.090594245771030 133.519073251982036
84.016773068253386 113.215056706167431
39.000914388291044 56.352240492906461
19.012846317484197 31.103853046853860
60.427929929111194 83.418267498155672
93.923940949649904 125.729523450851175
80.595750211194016 108.893713080017264
60.271027515438213 83.220072609204792
79.433181537300428 107.425187747447495
70.224016634965608 95.792419503660284
32.757336798312927 48.465522002513836
83.070503761298440 112.019754888819662
8.722352159015616 18.105178907664403
1.869200256726329 9.448462618591442
6.716992668850355 15.572062990860971
20.252154950192502 32.669314221641322
72.156702917042139 98.233736587866588
105.134939950432127 139.890954431891060
41.667767913399778 59.720937798983755
50.735242077119842 71.174726130685926
65.135659239204060 89.364943944888665
56.746198312158960 78.767603611686368
60.577824445281124 83.607610200356319
14.335871726653302 25.196025130402564
1.689345697927485 9.221275200157331
67.872884596467543 92.822533047673730
102.524365453967235 136.593347273958841
67.026313640541431 91.753167493179987
87.081831727373924 117.086755976762802
59.782514170339574 82.602995752856074
79.103631094142116 107.008908533148031
78.074680431306348 105.709165861364085
91.609515637885977 122.806003940143000
69.369518217459287 94.713040193923561
3.453417471008515 11.449602993099310
47.933837229229532 67.636067229674410
59.823187209889738 82.654372837301310
3.639290350735187 11.684392591895328
18.462958263081017 30.409249316250943
55.001462819976396 76.563700886247702
4.618178626784976 12.920897809535701
100.004044550214246 133.409746015401993
75.557055758231868 102.528970408539593
37.646194212894983 54.640994576181733
83.199483502402003 112.182678612340055
94.635553084582142 126.628412669680870
64.448862741393540 88.497401168273939
69.751488607157228 95.195534868138665
37.263636125645235 54.157757538300636
78.672823320072268 106.464723794735349
49.888669162386741 70.105358101880100
26.220531700407907 40.208406448045174
33.430970502114427 49.316437893436813
4.555406507231538 12.841605764417549
86.495111953074669 116.345627412897059
9.201979465481665 18.711031160141356
17.649303582789784 29.381462711636996
50.038357488196731 70.294440349989983
27.030203304644427 41.231161738622149
18.385707565511037 30.311668322639392
71.277748077047804 97.123464586133068
104.257293513339206 138.782335169345458
33.173897849242387 48.991710665247226
14.471259541816707 25.367043359908813
39.444888614383764 56.913056737715159
98.508207472123928 131.520245040620125
53.734871996061983 74.963777584780019
48.749691906413524 68.666632810912390
46.825495169089187 66.236039490222652
83.666207045446143 112.772231179563050
6.763247677200964 15.630491067452438
25.840343269739535 39.728162696322030
77.204517599213645 104.609999686424004
58.491315123271256 80.971988008892623
34.366238333704551 50.497842944398492
89.472343059421164 120.106385292207278
33.477028511754554 49.374617126580738
8.878376275704072 18.302264355598794
71.131081615815802 96.938199475697758
35.504582981725711 51.935769142096198
67.464246207307355 92.306352077191846
95.156728766973103 127.286747707857288
28.594178955601908 43.206733517329482
89.655649562604935 120.337933113505969
59.596989976155434 82.368646604214788
63.653546980310956 87.492779790828578
15.040024109662362 26.085491392189013
2.900630644408739 10.751337611791651
70.084448311007421 95.616120568415056
55.174629452366496 76.782440296771270
21.555180657321802 34.315261082999953
93.236863664040314 124.861625990676458
13.295101460172232 23.881352254697017
11.059386026872167 21.057256935473863
61.727715878267475 85.060121984791323
13.857421038580846 24.591659150484393
100.500864150414401 134.037315108733566
24.002658348630497 37.406848764051809
120.858404987521752 122.880795894546395
108.367717830258172 134.744843240021396
108.010491120322328 135.084148399648427
134.427262772651801 109.992668191084903
134.212646334787536 110.196517630901965
106.743301050272606 136.287765366233259
139.519847272914149 105.155571331541026
128.308780161494383 115.804195328647069
111.105672118768311 132.144248180706285
111.904441669830135 131.385551749308519
109.458862680496878 133.708439557740775
122.181363652244059 121.624208163482720
123.185308455701318 120.670629827039178
127.054521440974824 116.995529692911077
103.796387161065823 139.086836823583468
140.374891924891273 104.343423040111560
104.401455903064985 138.512123510219396
119.026394892909082 124.620896677331089
133.840531665425601 110.549963842441159
129.722124883132352 114.461756079158789
130.031369076510543 114.168026222237458
138.529177098599433 106.096541007895880
141.001562578082513 103.748191552374109
103.549702158879526 139.321145993968457
104.454903588349467 138.461357218442402
110.957827960320856 132.284675210339486
103.990916682586970 138.902066568403598
107.372010301454324 135.690597554034838
108.341374212604862 134.769865236261836
136.567282322875968 107.960010344127497
124.834811148636078 119.103880312054642
136.681219167412308 107.851789547228677
127.053380934017255 116.996612982274755
124.940070364583732 119.003901799597500
119.783803148435368 123.901486504753663
137.357560722719626 107.209379075102490
139.055865119891848 105.596276167200202
133.964451347283074 110.432261032813258
123.504951659753374 120.367022662854623
116.721701567594181 126.809966852900700
14.140039371580002 15.088113590901553
27.107589162772271 17.688649683861879
43.048885369730904 20.885546308305532
18.277145143878322 15.917776330161953
85.907117937047317 29.480414457375236
75.204417548529818 27.334075395590055
131.851202852922512 38.694125066215115
1.429483802081928 12.539115588016815
24.956641058844493 17.257294626937558
118.398137579535259 35.996222812687073
93.750449784222383 31.053330535283628
79.946816217338494 28.285124676605388
68.678706644049598 26.025397425380749
48.943010938673993 22.067565003069884
103.381164415976116 32.984691617690082
23.454247571998771 16.956001896137749
19.931959316774908 16.249635783416796
41.035531357554007 20.481784621565861
40.637037688129453 20.401869974092619
0.584019542060944 12.369564642857835
126.504000407788425 37.621787332499089
42.847694542728213 20.845199132808389
75.328908733504676 27.359041084945066
31.954608219976212 18.660679728434129
80.042148314614153 28.304242749315730
17.513200183863990 15.764573414149117
78.861074252629592 28.067388002188693
118.674331683574053 36.051611282196056
110.579946621445686 34.428348534542600
102.036725159063849 32.715075316330839
23.841475217038280 17.033657234527215
63.060347132359425 24.898681358842026
43.769410878462971 21.030041808344325
60.123225946183091 24.309665717719291
103.851034899094017 33.078920301600348
136.039160521007346 39.533985737430108
49.681660450956564 22.215695123845901
114.028956729338731 35.120019313910106
34.151883690454937 19.101325359965646
99.522522362034891 32.210872500534713
10.296575055156675 14.317338244918108
103.844502896140966 33.077610361811232
8.379877209951669 13.932960162241269
35.610988320511019 19.393936864449220
88.577625152649503 30.015962846431847
78.959737344764520 28.087174078685130
77.999316802844604 27.894569591029363
16.070881751626800 15.475328244400675
105.030004650057009 33.315353046356037
125.897426649223320 37.500143924330906
20.082239856961170 16.279773317115666
101.783666786592647 32.664326528638952
116.433063235074684 35.602143218592047
99.397547363344785 32.185809786294584
61.326085869785615 24.550889441281054
76.122161384778238 27.518121418831623
103.676335858658632 33.043885837312700
108.527883160610614 34.016823984347987
51.217198095387531 22.523634644475642
122.586245235529432 36.836113562751045
3.636378785103118 12.981690334143314
17.018882732147599 15.665442090555370
110.400910177287827 34.392444239399346
4.432871956803251 13.141420527908167
92.783717603435335 30.859460300054568
60.855739828516896 24.456565388071624
93.529848200442288 31.009090691209618
85.718659447317165 29.442620648023457
115.623385577216311 35.439768983919400
75.627737207308272 27.418968692260545
89.515496840228423 30.204045345700234
39.481747030216539 20.170185877857023
62.378352916034935 24.761912994478653
4.094776351567251 13.073618218416769
9.946364389366762 14.247106359080654
14.241872213432524 15.108535334789211
42.422109063305392 20.759851444332138
94.137113853515572 31.130872853164750
110.262623849262965 34.364712046889402
23.106015215054114 16.886166743965337
48.933935143919612 22.065744926632064
114.582673343465871 35.231062653900786
72.388675883418585 26.769401425065002
36.504575989672894 19.573138565873002
107.221536086778755 33.754846758878585
56.536753073731397 23.590427904761864
107.020068025561983 33.714443986326387
138.091025692884756 39.945470522395397
119.664035174600315 36.250088225889051
137.191873336299011 39.765152868403447
8.939863832893808 14.045260901238617
126.639522943284192 37.648965269013004
36.285081460083923 19.529120732466204
32.861947038715655 18.842639110481645
79.563182560866551 28.208190083240094
12.595629455012155 14.778394808631024
89.011879783879181 30.103049062427338
35.486002041732775 19.368871888079628
49.132582684809087 22.105582066892119
86.110618760064952 29.521224883687530
124.503443953888791 37.220592091444040
36.720007335230356 19.616341560941358
130.513506603012075 38.425861019781863
137.894585013363752 39.906075950140341
124.430911064580954 37.206046213494155
37.256142707744338 19.723859126663946
1.162281525929090 12.485530356076646
138.440770459146506 40.015608975891475
106.049796397879817 33.519863943959649
74.366872218820504 27.166112527162991
20.071936594722331 16.277707082109153
40.413746629919643 20.357090777909828
118.899420671615417 36.096751038507385
55.851053183945581 23.452916397881975
14.020653926476591 15.064171815935216
92.859814256905651 30.874720861771284
29.111356107935944 57.495374589611494
17.190877489614696 23.729817631677932
30.846505406350285 62.410301610753102
15.331836631655312 18.463959440373774
34.520590210523821 72.817393783455699
56.163509401415219 134.122417186862720
19.652167883591972 30.701588115802863
46.557679312852727 106.913257775672378
56.004878515614358 133.673084539970148
33.881625407697918 71.007483029471956
19.345960626867551 29.834235478470848
54.076937252640704 128.212061320110962
45.997853116790978 105.327512444892307
19.740218462161582 30.950997298191030
38.580342491569773 84.316915008221969
11.926216982988322 8.817312866352436
36.761239282707152 79.164182892515981
55.633253229513137 132.620430937154794
10.143240416939966 3.766911894780980
44.230930150278368 100.322584373097783
31.958229886829127 65.559335929680813
19.696037723996117 30.825852387593532
57.470219353558207 137.823760960825695
53.914932930658871 127.753173188479948
51.692895895261032 121.459103924679695
31.947033730762541 65.527622065038244
12.227594715884036 9.670985552808407
11.984042434041022 8.981107343374310
12.350500033784694 10.019123127220002
20.324707982049663 32.606603151530138
45.566651682075808 104.106105396534375
32.677413346023549 67.596471419971436
34.228042481345220 71.988732676064259
12.240035716037227 9.706225522002327
41.641142946359807 92.986838037506899
42.768107810579238 96.179041767808954
16.514879012817460 21.815006506838401
11.703153175464033 8.185469637621766
51.707431096104543 121.500275858097069
31.351039458864907 63.839428228304868
41.696326369594061 93.143148793140995
58.255111034645715 140.047019406408253
50.340130846824671 117.627305994731131
53.729817486056930 127.228821248542445
51.841903722782114 121.881178612151416
12.538939893607154 10.552891696730368
32.089998085128357 65.932578208567051
18.045979028251228 26.151950218139053
58.597599077182160 141.017139808277136
39.901204065996666 88.058344203548870
10.784349272286637 5.582895821648863
52.172234443401422 122.816862582498359
27.875079155001703 53.993537020277351
41.204491789262818 91.749994284182634
46.592228349417795 107.011120244062411
40.800967890903593 90.606985717983406
29.775553393310755 59.376758046493727
58.119555572135042 139.663049447070534
47.381510554424409 109.246815143768302
37.844594415772868 82.232859127963309
24.125840762495347 43.373567256943069
27.884769404378766 54.020985302997722
40.667697653060991 90.229488811126387
12.019653254561071 9.081977386187914
55.565180960377063 132.427611659140467
17.216486525717766 23.802356947829818
14.166315638177871 15.162542882279874
19.017954130884071 28.905135030634785
37.546451599695857 81.388349560841149
46.572009765028952 106.953849744726810
30.105967178091149 60.312677301660358
19.416300859113843 30.033478914442949
9.595051179617863 2.214129031844874
48.270913007805540 111.766107376884676
27.286984257477030 52.327718692436086
17.488749759655452 24.573560858966776
34.797739749333942 73.602438481591818
29.392127054345291 58.290677168196446
32.964461133954842 68.409553574084470
32.953281015073337 68.377885135846611
33.547480344907932 70.060994678533888
12.783588447240797 11.245875169700700
22.569487484659792 38.965091982413888
45.105031011401302 102.798533817599349
49.738517018623895 115.923194387033405
41.265482596966088 91.922754846686388
33.212826485278491 69.113065126347706
51.594433141126686 121.180201555118103
33.914721649907349 71.101230360195629
13.670852006268570 13.759108840788841
57.373130066964954 137.548749030396095
35.518109028850269 75.642932887652833
39.156421968103523 85.948698848453063
23.953548579876681 42.885538068528092
57.560273209660089 138.078844561480480
46.857230095704914 107.761755503325972
45.110065833846335 102.812795290605948
12.259671828213762 9.761846129643867
18.180810986817640 26.533870803922095
12.151425029153263 9.455229795164321
49.460235535991380 115.134943381933255
9.811205777928539 2.826401461054289
39.152697286593778 85.938148437710836
21.082882314425621 34.754182910998637
19.203575989740035 29.430921422986980
15.429230526692605 18.739834194696339
14.025788329050345 14.764489833201962
22.083639980431226 37.588896268956042
9.401904706299083 28.474786959801513
31.330577870640841 60.763000781845854
7.311760429334933 25.397217020764714
0.486312084116949 15.347291338982959
32.824137688226024 62.962147916047378
81.471758214449409 134.591870412826808
69.380850519780950 116.788977824556753
12.371739323590793 32.847630424637849
61.472421648057171 105.144450109953851
66.172219693602131 112.064526079791335
31.236556373817820 60.624561662865005
12.368513716460951 32.842880976646455
66.546414096249308 112.615497348920883
51.558277491709042 90.546667381208039
14.597822591816074 36.125359633854735
43.141995573215077 78.154366755704331
40.634836976809304 74.462776651741180
80.473862361032488 133.122548742254850
78.356183614215965 130.004436503033872
33.351222592598788 63.738238195984309
12.881806557128787 33.598663548104419
60.532796041621523 103.760926708155154
71.633378037265416 120.105644071507058
64.970916306596877 110.295703117540938
68.783217508448004 115.909011111002528
62.441611711845191 106.571504805842821
32.118233649700223 61.922760792031667
79.128632559607084 131.141805669352493
6.306775146463940 23.917456733484251
3.076237913141526 19.160749559827877
15.210320575490215 37.027213827869524
68.132621473611451 114.951060589913254
71.242980563512177 119.530815078723833
34.742788165516551 65.787206978957769
38.801414888357556 71.763209561003990
48.701598237766248 86.340436120381469
51.295509758585219 90.159762952971491
10.849281072993277 30.605932663810094
61.174431482413134 104.705683472635073
38.117402998275203 70.756056871085960
52.903995123524055 92.528128745263288
84.002091754243096 138.317583763637316
59.269400054432090 101.900677368372087
66.019183304127949 111.839192260965916
67.940119446776023 114.667616782936989
62.071024668739554 106.025845084536414
35.058263046105296 66.251718457768860
63.461074155679256 108.072581552409673
3.620711663819420 19.962443522368481
19.768513923740755 43.738788229455167
46.471543761736221 83.056859625933484
1.421800101207066 16.724722472065952
65.576667361074485 111.187622999027710
26.679253732013912 53.914298755138852
80.525032065809995 133.197892031686195
56.067915823150635 97.186748411849109
52.901819562056502 92.524925405356626
30.191985889357202 59.086515338689537
63.297501668926969 107.831734174728425
42.635570796368889 77.408696857801871
21.852963991972576 46.807973902480093
27.165864493360345 54.630794103157015
63.391073718805707 107.969511519103463
0.255482137385956 15.007412741644867
73.624638840658690 123.037616020451352
4.872557056594666 21.805685537566877
11.476667143333700 31.529708372276783
42.406835268406084 77.071902124248609
79.891295916861409 132.264766341378419
29.820044453302323 58.538861382309427
11.847962184283951 32.076410563668858
60.628172261970946 103.901360548958067
26.070068812635501 53.017322782783204
8.379247081226641 26.969005564930047
53.870613527117854 93.951396877614798
29.629405477980619 58.258160769378051
37.494631019405851 69.839075042526929
36.546870417799511 68.443573512295913
36.974818267443048 69.073692424207266
74.834260765750258 124.818687363367772
2.692268950177805 18.595386033987175
15.388695807632701 37.289857061813066
60.467993208447254 103.665509729748649
49.107192407067835 86.937641029462753
33.529582287401752 64.000858552440590
71.970848494878453 120.602542274712135
33.779082037562340 64.368226939089325
4.994025686482741 21.984538360311941
66.826506946382366 113.027911623480293
35.513133030442297 66.921478055416813
50.105646603913790 88.407784815987071
85.596039865947176 140.664544615588625
18.954013390601954 42.539501470285458
76.667117482081764 127.517421988968096
53.821895768813349 93.879663882860513
54.577013335679567 94.991513983276278
6.999639789873604 24.937644393197438
60.902773065003664 104.305688224307005
45.834978974247193 82.119568992068224
16.536239118402047 38.979522620257697
84.821800841682148 139.524539701589049
6.137113805474897 23.667644005913605
63.998313017661886 108.863622721166479
13.682896617778693 34.778204461279202
85.603212305896292 140.675105458598466
15.984729472428516 38.167468865766537
47.669159025756016 5.162733744482114
39.107693245456304 10.378298577154313
2.471394403980443 32.696788978243283
25.227995421600152 18.833680601199134
24.902987147061147 19.031672600526363
21.213300172340809 21.279395376362341
33.165708799472313 13.998099894829423
35.439063687763756 12.613193371598404
41.840087952565291 8.713749292127750
21.706562505754196 20.978904578939247
54.197423906076736 1.185775872791852
25.517772094194562 18.657151364068973
46.812167015905970 5.684805256902328
34.430845087341631 13.227390707772722
2.721385778303683 32.544496572497536
52.122465501013970 2.449821115091954
43.815515527737134 7.510337299958758
53.090651717974410 1.860011132287807
20.296007905170033 21.838201241235009
14.046161249218480 25.645549336158268
49.048303413345110 4.322571889997067
1.477372990352307 33.302337521084105
43.902374833685720 7.457423423629517
48.647209097837589 4.566914793447000
3.593665974929698 32.013111639764709
17.773953979727736 23.374612890500408
46.518817587687757 5.863510983323609
50.591986787123020 3.382174424929465
17.170663954035120 23.742131528388860
23.581605207871206 19.836646112004431
44.892710878951618 6.854119972706237
14.527696302341589 25.352202688140721
49.276955684013039 4.183279066500599
48.069542138364902 4.918824099182380
0.596534591641724 33.838936030436706
36.763592520390951 11.806302802087897
32.769217369115104 14.239638763720937
40.554071693313560 9.497178362349784
35.482132641217113 12.586956168206408
39.370919534439622 10.217943585253829
29.029325152527019 16.517946103067509
13.649781649539642 25.887020078847055
49.126924968510615 4.274676374353619
41.759719668375176 8.762708898746601
14.729917394756196 25.229011491085529
55.293555367057792 0.518022844679173
32.198299130018775 14.587436812159529
53.752842927865423 1.456610444200124
13.837183777631282 25.772856456177241
45.283983233150266 13.279497969043749
16.519947482732643 111.163644310282308
32.033703830366328 58.370259897524946
10.024826322835924 133.266571578065822
21.175216327948835 95.321742956216070
42.109631605075556 24.081831202011685
16.729444534521477 110.450724876678194
38.055959808739217 37.876495023696599
31.299106888147218 60.870096680440810
43.476877698426755 19.429086439513149
42.677170552924046 22.150493544543060
43.008301034252320 21.023654989146312
48.634738876950294 1.876861056847206
15.079598941961160 116.065157038558567
37.317241629552264 40.390356395024469
19.914868138057866 99.610713660141414
9.317409311970842 135.673914929208536
10.482889595104119 131.707780149585716
8.726592332383008 137.684467836062879
39.674648197233594 32.368090970974379
15.247074086879213 115.495238347874135
27.164314267353546 74.940815041947658
14.955442903172644 116.487660611262129
28.650354852357424 69.883812076380607
12.169573670484114 125.967986460741656
42.902798978496641 21.382678971542127
14.573669527255685 117.786837170549376
47.073439264213903 7.189970840942427
17.290359086249019 108.541930069766195
32.335763869807991 57.342348189964241
49.008274476422933 0.605717688799110
47.022845117449251 7.362142955762886
46.168858804821113 10.268262316899238
22.640961602177082 90.333805026836558
10.116648277717209 132.954101042049075
28.159515205752534 71.554141657919132
27.940698617535695 72.298775516976846
35.874748156355537 45.299168338237955
14.297379386170469 118.727053795131880
15.206212219075672 115.634291472496940
47.880552311245545 4.443361418847609
30.640099930685668 63.112700396545719
14.102105504499898 119.391571715214965
21.489570838833387 94.251993105623384
10.274140021075791 132.418155912922856
47.087215549242430 7.143090079443158
29.881241722529957 65.695098379356068
48.384218954599540 2.729381508203564
23.909447973194283 86.017140054998862
15.435843278452040 114.852855918198429
18.528811294923941 104.327471490920686
33.215844726033090 54.347428976598643
47.202632281039016 6.750326408745805
13.861492669153241 120.210378303797071
13.257165245063353 122.266907315612769
27.160333540698584 74.954361473116776
23.372426345544394 87.844627131061529
15.183452563151519 115.711742686592416
11.132315097880456 129.497782167971877
32.243374222338005 57.656750586479021
17.810483787123676 106.771943313461719
16.270391164998589 112.012885610683128
19.632712677076679 100.570889995385414
46.275925615531378 9.903913466175101
35.113680728669777 47.889084305299754
26.029755745744641 78.801722924467356
35.233267063395736 47.482131456600200
43.161432879738925 20.502546612589786
20.934373009644219 96.141333879367266
19.483869262195764 101.077404822809129
23.015511071373613 89.059211455441272
30.586633245538064 63.294647772733811
42.165165898828619 23.892847744201770
47.087355714109435 7.142613097754204
8.997859534532687 136.761344295847863
35.112486824011611 47.893147168358752
44.014893136487252 17.598217422038982
48.129118571450583 3.597489288784934
47.870083873819830 4.478985559696075
29.285726385507775 67.721639818232049
32.168910942834273 57.910149470113943
29.412907968078642 67.288840306080957
29.113508902746577 68.307696706472143
28.140591272451040 71.618539890236320
36.763025106686506 42.276357778823211
19.404303282470263 101.348168218836477
23.484858083455727 87.462021408324844
17.788234663874153 106.847657182510432
34.371358259588590 50.415211091763560
13.257125825206909 122.267041461566080
33.554024256248972 53.196602475321548
45.673814264837205 11.952901170002910
10.810592370812364 130.592606092225225
14.132152928899444 119.289320191380739
35.501521137861275 46.569261603793251
24.872278431287022 82.740623564770871
44.388183501719119 16.327908587243428
36.332242221583257 43.742313923942220
10.594324006877189 131.328568332298005
42.712418804139688 22.030543583063345
40.454664771005604 29.713690972372575
47.878731413606374 4.449557941913165
46.360091276436897 9.617497333874766
20.861039643808095 96.390887661579285
45.694775471970665 11.881570085438000
35.923052768902195 45.134787518922472
14.036789676176511 119.613841780287913
48.894643555121839 0.992404238142738
42.726817436049480 21.981544972256419
12.117522178583561 126.145117927781996
38.600922114057163 36.021985784900870
29.762697160158069 5.988657382538176
1.988419711219915 29.999179827077754
23.890704722298171 11.064922876126808
21.054067062781463 13.517161366077378
19.564011119310234 14.805296466625366
26.804589943537572 8.545904815836797
29.602082843292663 6.127506490929968
17.899177069907147 16.244525097617348
20.608406741865910 13.902429251359216
34.989200633012231 1.470409187886172
4.783397195772721 27.582956047783572
27.109593764450349 8.282232750878126
17.062143964141317 16.968129958617300
22.880018775867569 11.938648489538959
29.330696727397029 6.362116461930220
26.022373981682598 9.222120927781560
3.601315239260781 28.604851411228946
17.139890926274642 16.900918662743649
14.018562592959203 19.599268750936961
22.378417823247414 12.372276365303890
30.890702171515041 5.013510875395641
4.232103086453287 28.059543048460458
32.554378758367093 3.575282856592816
31.003368541399212 4.916112179504379
35.475550247994995 1.049965906583693
33.350835334588595 2.886755908065528
21.221548252575193 13.372375930201549
7.723788285987602 25.041023988628339
28.383452830818364 7.180997200810601
29.243889270074508 6.437160444846700
11.267839787337708 21.977234902693930
14.351711023908253 19.311266015550910
25.366248581001365 9.789333294996231
13.941818178413163 19.665613356708910
87.215162201930681 32.975903281588707
115.058043619426357 107.380480742455674
125.546737877455072 135.409435529242273
92.616012752941018 47.408605025047812
79.736482083489065 12.990614193370323
111.979822674311237 99.154545886138521
94.378389630632753 52.118207632091831
76.773207383676450 5.071850376005829
102.281727280478364 73.238309734664213
125.069748659752747 134.134776464170386
100.925700286047260 69.614596583956484
111.022803925245483 96.597103120835556
80.234015962263413 14.320174789760706
83.645405312536866 23.436436119024659
83.342828317492518 22.627859121260787
79.170787609702728 11.478907927668525
113.840204047769362 104.126046067195247
125.027975947795937 134.023147177821244
99.763716187033268 66.509424579414713
124.933391858684118 133.770389962094811
125.168024581428469 134.397399370083633
121.767951693057185 125.311379040433110
113.882117661808380 104.238051886408755
77.250546094498162 6.347443392111098
77.594344832299981 7.266177320333379
100.156611484967414 67.559359325420701
104.454957323515600 79.045835926110769
106.889977464051015 85.552944222430696
96.897021106731330 58.848750636918858
95.049224206131086 53.910879963222420
82.530120085421757 20.456057586086477
77.110039406625305 5.971967140754570
87.610697105057980 34.032891848861027
89.314077455065728 38.584837938673054
83.507922733838896 23.069041199552508
100.589549355121818 68.716299902533706
91.949854934293000 45.628430398882372
96.637132682299892 58.154250376085898
75.470102418577440 1.589560850668719
92.957704462555611 48.321708338406047
118.816758086758171 117.424899548985394
108.361355419228829 89.484909933833237
95.911757271828378 56.215828482627657
110.571854251378383 95.392029571259854
105.395405033681129 81.558995877111272
95.285616416298808 54.542591252324698
125.285459358300571 134.711220516011792
76.463329743713473 4.243763852908836
102.375732652013468 73.489520442465718
92.768068665181943 47.814944287535326
94.257809265984861 51.795980526815804
104.006431456464512 77.847239519445978
96.788943708976234 58.559935230479482
105.874894880461824 82.840337377351148
91.740537908371593 45.069072168837209
85.662036426634160 28.825482737043213
95.820337012009617 55.971525973085541
113.067425503686962 102.060948702410798
83.168871078856611 22.162992908497671
113.554810272203682 103.363387814892960
87.091334754877323 32.644998992700216
78.897783510515438 10.749358627776372
113.214166163155127 102.453084006237447
78.009126739764696 8.374599688714138
88.423532933246676 36.205034359349568
110.698299580357045 95.729929630290556
79.994979146325605 13.681396316342070
79.124021940711543 11.353935954086204
103.536808718145465 76.592265909254621
77.729762906425989 7.628055260867911
123.561876260763327 130.105286590999015
82.704980447893789 20.923337218151094
78.106037039375195 8.633573240553293
82.852844145722429 21.318473619221546
93.405498298651636 49.518348537554708
103.335343274747260 76.053889476002638
109.514034826414502 92.565216995213760
100.927877458694937 69.620414645976723
94.520068586417764 52.496816536903552
112.327718151225795 100.084227536979128
105.785714572961183 82.602020696045045
95.854179721795745 56.061963901689651
114.815562694547225 106.732498571091199
96.204174445885201 56.997255374182302
76.497804386038510 4.335890495868184
119.501625908878736 119.255072947971470
86.714677915444639 31.638458305854350
87.814674856760405 34.577981927695340
113.266558343016570 102.593091714002682
111.626209759424071 98.209585516471066
113.107766643427354 102.168752395989344
92.704108104366441 47.644022376463013
114.721964960762278 106.482377194314878
86.002805423527917 29.736120283691321
97.234129136706244 59.749604975693856
90.292484203194704 41.199435888785125
88.564547652967363 36.581868225042363
75.112484738680408 0.633898540928207
100.045070777507561 67.261288910804026
80.874028923907801 16.030482471878184
95.075516419282351 53.981140687344187
110.405154853753118 94.946558498876627
122.731881273539059 127.887289631810233
122.029762753924103 126.011017165750985
123.931573042985178 131.093227905599178
96.736358457361874 58.419411576753689
127.001449899909232 139.296864841423030
97.494057650845534 60.444212368318567
124.118452255792675 131.592625531034059
121.527460903921494 124.668715112064433
127.590663279631869 140.871420717849077
86.649347681441967 31.463876214888202
128.507085496355330 52.372029919168895
22.423453434751487 2.541181717454003
131.371198511467298 53.717394685768532
97.144530051279915 37.640042436935325
81.174658042750011 30.138486802077868
68.665067656846148 24.262335246259962
58.189972109726106 19.341850474359642
100.458301407586220 39.196625994853086
51.244920492921295 16.079539351102621
118.477705073308471 47.660911684379613
29.267981028753866 5.756273517394630
75.318195095036501 27.387520319548219
39.842699290604436 10.723554239609857
79.326882743294036 29.270528110725760
78.276356777385828 28.777062729480761
117.870192294096384 47.375543654522382
107.808280746255420 42.649144518146834
103.868201002987490 40.798364036993803
64.899937535514525 22.493734153993174
53.422089268343356 17.102224610357023
60.102247429491534 20.240106871951507
103.064387009363813 40.420787097740671
126.522223678317530 51.439677340039779
48.383184028273554 14.735290925668211
108.394263114194089 42.924399030630681
34.665255346598791 8.291544529602829
98.292207016039896 38.179142725115021
33.970556914409244 7.965222631986205
20.739447049618793 1.750150481838548
43.600129492969366 12.488538435605843
87.799101826735054 33.250198252802512
80.817622467199897 29.970775862867960
77.440245697076705 28.384314823767468
99.340247113026976 38.671440414846707
114.289762737908148 45.693702278580972
27.422991877691565 4.889623568352479
30.336304011763648 6.258098722303237
98.594862837843905 38.321309768424044
116.760870445936575 46.854459981685871
98.513103856119614 38.282904980350196
61.424196070531060 20.861068096430031
134.976389953512751 55.410867505235764
76.165633497989688 27.785589028143541
107.326478007303606 42.422826483203082
104.086572785362378 40.900940192500457
34.801688213806393 8.355631376587841
50.226439786434568 15.601126645061001
123.811659913901025 50.166439528882719
102.703997344992587 40.251500636580275
93.128294794827724 35.753489294689729
131.662146495759487 53.854062186287742
56.185974015248824 18.400508978958797
92.937470853522868 35.663853234275678
85.990040951295455 32.400424954888443
108.401238183041798 42.927675441799806
75.530066169417395 27.487042886231059
86.906634899533600 32.830978217532596
44.336513735214290 12.834441480970415
64.998006447071660 22.539800233652592
23.759529448024018 3.168779016957046
28.095916918072660 5.205717812928211
53.213389654428617 17.004191779291226
90.383676339929139 34.464254914797309
110.329850323062885 43.833605762262124
20.660231424344676 1.712940388994558
58.494705697434540 19.484993510245186
26.441686962290728 4.428673511037876
136.035671588189672 55.908445701934347
124.771639417303078 50.617372363488201
73.120014351326674 26.354965072041903
50.722822067857869 15.834293153738431
53.641139220396482 17.205119323681068
115.876338040181054 46.438967042915586
106.303992475771366 41.942532583757355
115.752053524327195 46.380586662050213
118.359021528045290 47.605162257129457
128.092000438438816 52.177051296078140
23.829072827625627 3.201445749091074
114.114471401502200 45.611362375565143
36.915865556599741 9.348727561106323
32.630131813020157 7.335582427790518
24.483584007125732 3.508890418906439
88.128508071639445 33.404930818680299
35.479900235771524 8.674209084178937
39.750570982512237 10.680278649903828
122.889487284420653 49.733265782637595
84.918617082502820 31.897143165531002
114.262830086169203 45.681051157438240
97.654378514757724 37.879534438629676
31.400992291910843 6.758216591941693
119.999926798241376 48.375947531384135
31.681885410227238 6.890161002853295
139.161965881691856 57.376965334472267
111.703742808066053 44.478966658520967
44.557664757363405 12.938323133589245
133.494279496978947 54.714673193800209
140.144292726268731 57.838395424348477
110.894173775112080 44.098686394676754
74.123765907067195 26.826459028595874
34.912253208536697 8.407567263036634
119.559187628720466 48.168918358022182
55.330789486700567 17.998801669373119
84.442026667161173 31.673273524383244
128.977566213646639 50.447698384086102
108.283522712367599 135.089212976127925
120.857723858704773 83.658982352268211
119.718534638895136 88.318424619588058
117.221180744200467 98.532949205187975
107.666943598185114 137.611107263583136
139.209635132209229 8.597114150813185
119.745783649384776 88.206972378809908
134.584392357728262 27.515000051834473
116.269221825916077 102.426593512450253
109.493627746960101 130.139715168363352
138.606757596199913 11.062967078888521
133.073293775795378 33.695603309229796
113.015980682691279 115.732802020162808
108.625228495939240 133.691588820917417
117.080147418533372 99.109795112160128
115.454107461072198 105.760524573426949
140.596311744516271 2.925414045042523
129.710061437973536 47.451691092682161
123.661043492714768 72.193015360677222
138.734004911455656 10.542507870887391
129.508771014691490 48.274996905217563
140.568325085129658 3.039883372349443
140.173151724017970 4.656197352208068
136.478054556019316 19.769658423498548
106.856665370526741 140.925257851201337
134.372185277911797 28.382956507116376
123.423147635144701 73.166042487959459
124.802993427150980 67.522281386768668
133.445818990409407 32.171923396857423
106.837770019587808 141.002542463177718
118.155107251301175 94.713059966346222
119.583906302486497 88.869073230137744
118.724979353767324 92.382203849536367
125.775685555475391 63.543835368326455
121.828949984905591 79.686532486299853
122.806984269062127 75.686236307892969
125.242046435678532 65.726493549284598
138.048445002144064 13.346543199416978
127.197802816196386 57.727178083950434
126.512661773033173 60.529500191706632
117.402730527345952 97.790385354950672
136.695042733900664 18.882146612512450
138.427382757989392 11.796635102003586
116.235839831122945 102.563130511573689
134.729480982662068 26.921567407135704
116.095410845837847 103.137504582374333
116.706728614874763 100.637129927942311
140.650357029929154 2.704361314887264
110.901710275849325 124.380461888142449
136.685642189598440 18.920596145475010
126.095762536131147 62.234676023654352
127.813146318847430 55.210337619420663
134.434372035211453 28.128604025201124
107.766196537713100 137.205148943796928
130.192619570572219 45.477961250114781
107.868702359471627 136.785885883505898
130.445809008228991 44.442381254322576
118.023709653984170 95.250494404907258
124.186076166478955 70.045558740371746
138.620411735178550 11.007119752408677
131.049316129492524 41.973953235039062
108.323432878886720 134.925974847166344
128.786282411382103 51.230075725643090
125.891650480102385 63.069522706358107
115.211012939330104 106.754814959837248
133.112866283153409 33.533746253174932
132.677108060336082 35.316057959097243
112.103541713097755 119.464804243625025
128.657536575193348 51.756664092569153
133.225447371941669 33.073273950172833
137.854652088069315 14.139183157068542
116.074339067252069 103.223691085970813
115.998457480094743 103.534057325717313
118.008984700828250 95.310721510225605
138.986681194477995 9.509026748883436
129.048022801805928 50.159521144368860
115.364448956975835 106.127240318578600
134.162500438712641 29.240596647657661
127.567143843768321 56.216521939212903
130.890311706857375 42.624303426766595
137.634483818640035 15.039701984549014
132.339241388686020 36.697979612874704
134.936284455905849 26.075712453889587
136.443957216747521 19.909121280979495
133.479192841120408 32.035419708162060
123.807706604028979 71.593142847813809
112.655705180192044 117.206378907157386
133.084598645515030 33.649364820590399
123.695297554508798 72.052911486294377
119.315730337648461 89.965950205373119
122.278009552665466 77.849816430547136
121.381668005232370 81.515977959676221
109.523593161896471 130.017152455791745
134.734188723134906 26.902312094180466
20.512041145667098 133.461103284559130
10.751985127004589 78.947239874149460
2.993343810380688 35.612087680754911
16.399317346661427 110.489876173256135
3.204979395939963 36.794158089152155
4.842644177303898 45.941178765325091
16.946061906424408 113.543665843552319
15.426790118709159 105.057917958454851
20.233416753277595 131.904873275173316
17.546948086306820 116.899858376943257
3.818400728538878 40.220364524277848
12.831799531547883 90.563845163246242
20.296099425813445 132.254981373147842
3.328829458719225 37.485910820162012
18.192233531721037 120.504038779675938
15.684910067067845 106.499622348411378
2.527607160653994 33.010759977320049
0.502189917951231 21.697984855265165
4.849980230025527 45.982153589165577
11.603480565124284 83.703186553091285
11.967799309079922 85.738054202198384
9.722501148661104 73.197155154214343
17.358216554034680 115.845716376953987
17.083157933102996 114.309402644465749
3.999836085182235 41.233754430131079
2.826769113555152 34.681700575085181
19.010363794270248 125.073627447942840
13.569926498187597 94.686583041184292
19.702176441443548 128.937681105164273
7.957318264558315 63.337894259156599
3.578256509517222 38.879061858646224
17.392853677927651 116.039178733852339
15.683757993713913 106.493187552408742
6.025105754439386 52.545705294759387
20.133056775671978 131.344322177863660
5.371886235825011 48.897209881754840
20.601119879222562 133.958644067576131
12.022891861132729 86.045768405046729
20.369316127517486 132.663926287851439
21.734703230774286 140.290165922844437
9.747342540105878 73.335904380402795
15.378355873000814 104.787393091601402
16.665701380007810 111.977738822895773
15.388568127693457 104.844432667641001
8.586781335996534 66.853700298862293
9.136506768068461 69.924139347561990
8.239285290636607 64.912794230681342
1.015129465065576 24.562959846773534
2.802905687979556 34.548413684124228
14.804967065956919 101.584784515535873
13.440476582512273 93.963552865115602
10.916936076343955 79.868557692869928
2.797703752538486 34.519358769115307
19.864656576339531 129.845198425114887
7.948150385389853 63.286687943148046
1.757648347274949 28.710228350869617
3.891442577236374 40.628332814165219
7.588627486543602 61.278607030175465
7.422295313768562 60.349574519493494
8.780558495020287 67.936024166561367
10.357053458568020 76.741386650722262
0.263413537691671 20.364322122775512
2.766519160679412 34.345180201096433
14.715227055129118 101.083550231289891
9.577058184440123 72.384797328563891
15.955786510956731 108.012576929309390
18.481361850789117 122.118937471201875
1.197803563814616 25.583268628688685
18.289023093718413 121.044647660627959
10.868032322752725 79.595410434449420
4.048912031177691 41.507863452827067
18.901480205730198 124.465468533490096
0.926998514515386 24.070712815472127
14.523465531162756 100.012484501248366
5.442142327933115 49.289618593508791
18.746134430813449 123.597799501775185
1.312883611514796 26.226037275671388
12.736271746131321 90.030283815223257
3.660179723624128 39.336636169226644
5.403615312471436 0.706636384011755
2.476961760951571 9.420381058830602
2.574589185994526 9.129707618975516
1.738569060724499 11.618852912865858
3.652224903026617 5.921182139146713
0.670710357769285 14.798268556887917
3.639776445163903 5.958245864490831
5.095938304796667 1.622706168150676
3.541900114033700 6.249660391069742
1.986942393075732 10.879352400063919
4.992384960049924 1.931023292286535
1.379086897023122 12.689166065585429
45.037928991795759 133.916044171779617
44.776771689266425 132.398896245346833
26.902990423250493 28.564272734473303
40.513146391780026 107.630106644140255
25.379630855430463 19.714580280362995
34.891235982114438 74.970595927771015
26.584331745366640 26.713080569027394
22.877714106960180 5.180130083923519
45.831376338300579 138.525438528455311
41.963031967561903 116.052964720701809
26.195699233505994 24.455387585514124
36.892570999630856 86.597003623497798
26.656869427315446 27.134475615962785
35.811525182878320 80.316855975393281
44.777132066007013 132.400989791341573
25.133553259002575 18.285035283740910
44.994377920015694 133.663041795031489
37.543143454985781 90.376391150006356
33.030015755747449 64.158160741317815
26.795041630672031 27.937162999324578
45.175472348656399 134.715078380797308
44.587658026094779 131.300273311344313
32.232186823498914 59.523312324345177
23.440880156395949 8.451745297680933
22.062755132336445 0.445767665169110
26.656710035151491 27.133549654909078
39.253721615636941 100.313697456582119
33.498120450144711 66.877533546826356
34.376685220599093 71.981402773619351
27.652121069692242 32.916216930055072
38.501287122941299 95.942560140820319
38.999863174026089 98.838950993177761
23.796357283184442 10.516827838272929
23.190506625595916 6.997243817507858
44.960921054146496 133.468679951855790
33.321951279188625 65.854109388938298
38.053812046839504 93.343031514727528
42.718370399017452 120.440971963612597
45.186731571968210 134.780486880331182
44.835659052469545 132.740992139704105
23.614400240598215 9.459780046823459
33.358943975120418 66.069012021882145
44.822931799357711 132.667055376378755
37.463539703366955 89.913947000311538
44.302602553590617 129.644293123007742
31.319596752275267 54.221779030691380
36.891768085179855 86.592339231644161
41.343366886462462 112.453128209267490
37.492574172601117 90.082617699415351
31.946499976840624 57.863664277673941
44.051168009114676 128.183627868424622
40.890779761021030 109.823902021665404
36.392952405360212 83.694556297829735
28.352769325625928 36.986511110433668
30.851802387144417 51.504209029081018
37.028843320019696 87.388653967201620
22.629465846056483 3.737974989568968
45.667574692769278 137.573861358461443
28.675896652273842 38.863663113650517
23.453353063707954 8.524204483320085
26.512669282771231 26.296769956700260
36.201565371420870 82.582726611755461
44.442484123284046 130.456910772796419
39.467761397925649 101.557124344240975
26.812241540375513 28.037082883198149
22.662853312532622 3.931933669041201
41.920799303462196 115.807621404064534
30.664128748016278 50.413951664298487
25.838104879160859 22.378005379677294
34.623776396301757 73.416835982748253
31.959443038474561 57.938854743073279
33.807638185979158 68.675622999303556
33.758921467547502 68.392611696784485
34.022554441480480 69.924141605647719
22.681035765706234 4.037561468312510
28.949570988041280 40.453526567615327
39.628251465499552 102.489463478067975
40.151685660720062 105.530263395250458
38.150233297968498 93.903174002789754
33.390190800778001 66.250535020836736
42.888105887972053 121.427020764911546
33.873573088504720 69.058660347588940
22.096887168019084 0.644051789944921
22.855676859560688 5.052108528054296
44.745357610345074 132.216401617646483
35.519808829163495 78.622180556178250
36.685445190928370 85.393742262853323
29.433499666181312 43.264826054441038
42.150661918693743 117.142968287668438
40.359504853847312 106.737552852111492
24.516400674918135 14.699794686721209
26.764419420347629 27.759268594509930
23.343685117278241 7.887107622881749
42.877419807869579 121.364941841166626
22.890898116003729 5.256720291391510
36.991726745347322 87.173031682260302
27.018903586301853 29.237650094655965
28.565875805248563 38.224516138581606
24.393510135407055 13.985883471558090
23.438024212060576 8.435154185793731
28.354067516530403 36.994052724701270
97.683693086571338 7.700338515121363
108.394104220716116 22.330735885133443
122.893824418578276 42.137320860421816
96.495271463883569 6.076957268102140
96.723092742493989 6.388160619091031
109.644829552838132 24.039223858237417
118.653494615759072 36.345039946258431
112.683301902621764 28.189770211533741
95.779710803223367 5.099503025058906
140.023959565057311 65.537046702506373
92.827946761728981 1.067400024652112
105.435654503807868 18.289500267241952
128.182894075872895 49.362178042346684
137.074354889907994 61.507893391640010
115.879914108350604 32.556335250157538
103.060993525010502 15.045718744410449
125.763372217486534 46.057116659523373
95.786674257566190 5.109015087931904
94.873365919700063 3.861437965357356
98.999821585007751 9.498167065393872
140.896316293225624 66.728684018913214
111.782315466178062 26.959024778415962
121.678976769456199 40.477841721099288
107.950341972503821 21.724557658374401
116.363578830031656 33.217020165369718
102.078556975283121 13.703712640880743
133.540263387072088 56.680332396932997
112.472766454993447 27.902179266546000
93.893854898696276 2.523428127443148
123.099380502719853 42.418110006155651
114.782412236435206 31.057150176928648
131.545397328516344 53.955349875620072
136.860041994591711 61.215142461659426
96.672046536201876 6.318431616821056
116.969255873080698 34.044373635438802
99.790458466269413 10.578175255870205
103.701133434123079 15.920148411527833
94.082214677428581 2.780727158905686
106.681071520244004 19.990737093132520
110.194648045277219 24.790274674589405
98.421084412865781 8.707613398014963
102.619380567592302 14.442476444012044
133.947919792688424 57.237190124418788
104.793651513854286 17.412525635912186
100.133572185537176 11.046867819873340
95.096195545253224 4.165822729566885
122.444761475602661 41.523901896612323
125.115976910858990 45.172776135820577
108.051500248190123 21.862739634025907
124.215392409736438 43.942579745441847
119.517483938803764 37.525247406203015
129.168584695720938 50.708629198296798
140.756240618075964 66.537340963670545
121.841152972435324 40.699374047340285
107.896183382176176 21.650577146555669
130.627576243416684 52.701608350537533
93.337257971592066 1.763117984679191
95.722230769682199 5.020985429327411
139.651195322456857 65.027851590734272
128.751581154820144 50.139003305166426
97.312545424151978 7.193351648218065
121.257581673491615 39.902216973690493
135.557267388508848 59.435555298120072
122.358689032694272 41.406327134394054
124.407330252443401 44.204766404196093
107.388513074682393 20.957100655451473
139.724215588140368 65.127597108402355
120.801942368090536 39.279814713691138
132.882128639204950 55.781321820801878
138.685184715743418 63.708283288187282
118.933925529846974 36.728107940246240
113.233933599129671 28.941931862803330
45.750934969548702 133.929270016003784
69.516857572765531 134.370113992073243
55.796658660111653 134.115612319990049
105.875581748637416 135.044547078392156
49.930822784153506 134.006804492341132
123.927712229522740 135.379403549591871
49.451144948197459 133.997906748796083
35.310973961826143 133.735614840166761
2.450732931447027 133.126076571769318
136.199246238022170 135.607033334267101
113.552612503943166 135.186951512635261
111.637018518531846 135.151418363631876
4.357716983789996 133.161450011545753
76.838492992626627 134.505926050528160
125.303738271902830 135.404928028562239
3.791976046735044 133.150955847768444
123.948392528021074 135.379787157043950
118.722509831979409 135.282850086909605
45.420246661488889 133.923135941135371
67.094156658894534 134.325174305887714
19.494743817235701 133.442233013600259
21.888118178617038 133.486628709374827
35.825764511793956 133.745163904037753
60.689741890938080 134.206376154524492
92.951564516667247 134.804814111216672
60.366604420027883 134.200382143272691
69.148656653653148 134.363284080191278
37.121401623057714 133.769197215313255
46.152565817569176 133.936720033531373
42.730003366280933 133.873233500121273
28.713552386084146 133.613236525307570
78.429061638074046 134.535430169412024
63.485130164128307 134.258228973436047
96.786858394353033 134.875956571396415
10.400246811326904 133.273535408740855
95.338407188460678 134.849088647966369
129.828040990045110 135.488851200092654
44.712151201288464 133.910001184142232
100.919273971970213 134.952610465479268
119.337335636293716 135.294254746290562
26.349140526734889 133.569378067020722
84.534302430671204 134.648678818362242
58.411533990847033 134.164116729306443
8.073947348896205 133.230383913144919
46.141504452738097 133.936514851677771
93.561548318183767 134.816128954275314
44.088927251328982 133.898440744067244
123.550723161481130 135.372410622682793
67.218709891461259 134.327484695566000
131.658199958314754 135.522799579454187
3.366696873466329 133.143067167627009
28.570967065941595 133.610591650942268
46.941570050623149 133.951355600979895
100.111619231157974 134.937628942010747
39.497237754014030 133.813267587162358
137.480945009482326 135.630808097484447
80.350278122963687 134.571067612495085
21.333992338804098 133.476349998863782
95.389895959250126 134.850043734575706
134.694097474933159 135.579113704283685
17.244685683461586 133.400495750097321
137.600660956239636 135.633028758337758
76.957964261397251 134.508142172747768
21.071001660200917 133.471471675460947
135.869140106965318 135.600910058441883
20.613758727672202 133.462990086264085
14.924034049085060 133.357449018411330
51.216887728605400 134.030660245516060
97.881830361375833 134.896267661510024
52.438510420697128 134.053320632568102
101.797667112538093 134.968904144925460
47.418618604591614 133.960204572880571
110.978094250440307 135.139195703517913
138.989378378988278 135.658788654997466
82.991812676858856 134.620066534822087
41.960949199434076 133.858967994742557
14.362499028092614 133.347032871919168
112.307633845561327 135.163857886057173
107.089248034339235 135.067059878755231
92.148141625191357 134.789911086080394
98.213862371822430 134.902426661272472
108.304627288636993 135.089604453684728
67.854175285857892 134.339272207281709
66.706565090739502 134.317984708797411
29.215774701829684 133.622552455778276
35.176471375210028 133.733119895785080
11.933465515324743 133.301975719724737
48.941848030993398 133.988459588602524
61.158183922794059 134.215065480469434
35.551256167368685 133.740071934664599
89.825248745210018 134.746822780598137
64.440163021973959 134.275944274851412
33.839798030006470 133.708325386350538
8.287553773664010 133.234346187498005
29.911990433535809 133.635466850750078
87.587559396377657 134.705314950827869
120.883564576639230 135.322936389555849
132.166740568099868 135.532232710587095
121.546981076789706 135.335242377949328
30.627110363121858 133.648731907545454
128.945262449462803 135.472476174038889
124.325810469656972 135.386788039307532
66.425887874024198 134.312778310448209
11.994885380835560 133.303115022337693
98.545430710359071 134.908577060191959
131.770519514674675 135.524883041587884
29.817563767062023 108.898544818313241
47.415432839342486 136.544133389327271
39.143185301850025 123.548744513561260
25.456172491146351 102.046963623116312
22.166099165436197 96.878382520628094
44.778117014587920 132.401009700685051
45.954876639681302 134.249654687682721
0.659918345429556 63.092983604332481
15.732582914996438 86.771571145110670
45.889216731764357 134.146505448850036
44.316505490881980 131.675835407615978
29.882447009089148 109.000473944326629
15.126660180049353 85.819689382189921
13.962443814452904 83.990749382765898
7.171819625675815 73.322934905215661
27.914337699734698 105.908648450812763
28.246068270351049 106.429784665318024
45.194253641654399 133.054744646317232
20.527857748825461 94.304767044936483
38.221621091633423 122.101001898090217
45.894520087710298 134.154836821013646
44.915629430967826 132.617036520240873
0.291139771975648 62.513646374714646
3.513850175418975 67.576402867059414
25.483720532992059 102.090240557822185
45.025719151829087 132.789983319442968
24.172933550120742 100.031043646885905
43.478457623754252 130.359293817138820
35.763091791281241 118.238745095965285
15.635001384843097 86.618274241737396
7.969038824867520 74.575336198306502
39.977770393219565 124.859846213928350
30.968176827383978 110.706114538229002
22.608931591801564 97.574055560069240
5.766508469633418 71.115244083410403
6.455777365605851 72.198059521721959
47.473269351739944 136.634992368875032
21.421531323714945 95.708694524263976
40.844942000779241 126.222140102159514
11.733125075889856 80.488573728041629
40.690974899582542 125.980263593380343
36.437155076691276 119.297673093595691
2.682618911335339 66.270569902861652
0.153552699239064 62.297502272838301
3.683459458733477 67.842852653967029
9.504226310241126 76.987057834925551
25.220276704276522 101.676380239261533
25.422660459177180 101.994317484871218
30.665185358773801 110.230126369018308
37.882919722331280 121.568914821768288
34.834956252711308 116.780679171503010
44.629448013667101 132.167456307610053
35.542213960011324 117.891754353923432
11.214047155538800 79.673121893312000
39.027808954205689 123.367492623079457
32.549336857993993 113.190057309460897
39.679575074826893 124.391392615812208
21.590453667775702 95.974065155513358
12.869171572342550 82.273259925528123
135.651292134409431 112.368077176933554
83.822276392574636 11.786250002412128
127.871321585014826 97.269900180482423
99.259493888947020 41.744440796730672
79.709892473187352 3.805564227566833
125.934671696699070 93.511546262777173
139.028515237776872 118.922075273380543
108.645332248057670 59.959040441578999
82.299191276938799 8.830479346144115
87.289060289340583 18.514053989522587
87.074830034688262 18.098308675038417
84.875501386159797 13.830187992829376
115.967535632321912 74.168852933509015
104.611508323434762 52.130811889837858
107.867548273814890 58.449636256362062
140.598360403353695 121.968590683229507
129.416450487684926 100.268450047314644
79.502596487408240 3.403275881605123
80.817324679796926 5.954699286730124
102.292008048396880 47.629480493594443
112.983102980166379 68.377122472557744
117.484697459558475 77.113128577542057
103.418655675793772 49.815905902671808
98.043646761136074 39.384910639158939
90.818992899910455 25.364407342605148
80.739801595256225 5.804254340406115
90.054459796695539 23.880718421329814
106.729755523285064 56.241582096810632
87.730265260483904 19.370277120926893
112.846428761937702 68.111886052372526
98.219598097773826 39.726370083825557
104.760582110598165 52.420111497058016
136.861908321868810 114.717455925475633
78.411239081113465 1.285336336460124
98.020566388074243 39.340119780964905
117.651827489761814 77.437468979785422
123.433586336564801 88.657822304467544
98.285237056618968 39.853752136522928
124.293458959326784 90.326531584334077
115.275366997073803 72.825597904454810
131.143546175330215 103.620133220961762
101.161298234730978 45.435171814664962
79.767643658333924 3.917638895402912
116.394141234869039 74.996743843126310
128.200447175617938 97.908616791225100
99.677386262869931 42.555422404809690
92.646532180622600 28.911016080128714
113.582151319285217 69.539663872428491
108.318039543450382 59.323880815660786
93.569024949908510 30.701248963427840
84.158544422482720 12.438827567014284
102.840206699067011 48.693340594925722
131.876263592182170 105.042079123941278
138.669012639363217 118.224407611649383
87.583747525022886 19.085937907935701
130.246527968835323 101.879337473122717
92.015608550303426 27.686615990009660
81.952690455745199 8.158043545188036
126.880590747171482 95.347241289856527
81.447633239221261 7.177905741323626
93.899256222708729 31.342111313078892
110.469469406398460 63.499046860314799
84.212237193141107 12.543026284693637
83.924690303003516 11.984999256890237
113.837969946916289 70.036117540786364
82.583889995371067 9.382979077892752
140.798816247714370 122.357604728837444
87.213907668890897 18.368209277374564
81.709457347233581 7.686013927544929
90.832646337093536 25.390903845373526
102.614996978512664 48.256288012186140
105.300894070694767 53.468666315491475
128.540862742559881 98.569243261390426
113.744483587226540 69.854693511429389
103.471387057862330 49.918238904407993
115.426732675307491 73.119345263349075
114.316972542901212 70.965692521825673
108.110598920248265 58.921311779508954
133.284385667189213 107.774747093066239
104.425879496541924 51.770571852131077
81.366705710546839 7.020853970490524
138.916489619297153 118.704673085903707
96.460864969610938 36.313289804159005
90.463964443892507 24.675422412173358
132.884718161923928 106.999133522820188
123.152896180689197 88.113101777871066
102.654380795965011 48.332718101852407
128.651015589402505 98.783011060090175
89.490021046725644 22.785342018990598
105.162266128203299 53.199638406053836
101.254325318736676 45.615704552014634
97.237253308792987 37.819985554294384
77.876039649425294 0.246703131266720
108.355393668942256 59.396371989585347
86.553035999170532 17.085690612550742
103.178840299760367 49.350508897524463
118.977352060833240 80.009844345491501
129.538406263856587 100.505123166150881
135.080428013961210 111.260231398247257
136.425773418732632 113.871072006658295
138.187169803210850 117.289320726871040
115.361214342546916 72.992197303308515
121.574845215655571 85.050661807407096
138.168941192721775 117.253945427463961
93.621194964698930 30.802492549404445
68.563261720526668 11.102252810702089
71.435355633435165 15.437526270865112
125.810732900679213 97.514274838711856
94.942223446035584 50.919896711992557
67.280022581168211 9.165271377435021
119.511880329039229 88.006490897323658
139.588770331009925 118.311491718140687
104.426485292130195 65.235887037313276
76.779216381107886 23.503800695273327
79.998524706967203 28.363175899702568
79.382944893390260 27.433990814069467
64.922094108797509 5.606103384603082
115.423159634271727 81.834783825219432
101.620897570332730 61.001001145942638
111.992884451559959 76.656965337520163
128.854442346508506 102.108592845391740
70.907189746154486 14.640287871591237
68.479146818397723 10.975285826382789
100.965334465699954 60.011463402694382
109.442182259840834 72.806815637734971
114.087794625590732 79.819121156340188
98.616897174395433 56.466621844383539
95.494077767619601 51.752891546697228
69.744106158725813 12.884674872354545
65.519275631879026 6.507517226357725
86.583032275154622 38.302140910668349
81.566636855557533 30.730158034161551
79.067919063467002 26.958476028987423
106.537911542986791 68.422972998287477
91.633777006240464 45.925972251392409
98.747877018748241 56.664328973835985
136.978887057932695 114.372011314299286
63.108275405603415 2.868240235294841
93.078716341622382 48.107031555920216
117.888335149062243 85.555835541488833
120.065816671388234 88.842628431967668
96.367832630522926 53.071778178784129
61.949137260672721 1.118582672289975
121.686477831030132 91.288930512040452
111.604392730827598 76.070557686010446
75.043996731457355 20.884578649339151
132.977219070348184 108.331705687457557
96.300290519599599 52.969826943967831
64.783264856489907 5.396547990081199
110.471100862211884 74.359913706526896
128.543374288107856 101.639052106550452
92.845939529908222 47.755667302324554
94.107404482126185 49.659781754744486
109.578718081699250 73.012909220609814
100.151307962973377 58.782733563019299
91.631855634139910 45.923072042093132
86.523249827319376 38.211902475804195
97.283732618488798 54.454280642281581
130.671339806509536 104.851103214839725
138.837662833482966 117.177734780345887
78.189924702838269 25.633190099896069
128.788445864301110 102.008974655160600
84.538296824183107 35.215721175641519
72.131719612671532 16.488650770739042
125.017017824434788 96.316204020237421
68.864620017402160 11.557137179410367
86.390092269615295 38.010908203527777
110.547396126151128 74.475077361658563
71.746914182886584 15.907807379937829
67.738466423663127 9.857268047324784
109.454759770880401 72.825800723689042
62.649769856165719 2.176150422047139
77.153740518125076 24.069125019837923
68.586224254002829 11.136913537327324
71.489524671165000 15.519291560843008
93.963083944403451 49.441937556080291
104.294192827087187 65.036198576534602
125.972774527290795 97.758868081340026
107.409704372352849 69.738898044792563
95.751847857778230 52.141981828761480
114.572633580626274 80.550959848930177
111.115425374072188 75.332487389945115
98.804858322653544 56.750339230476932
132.581976601612183 107.735108139814926
98.149251473351640 55.760735456970330
139.832055211816822 118.678717344810025
80.050796845599123 28.442077921080923
86.750642584920882 38.555139785222408
131.956251460075748 106.790609219613359
121.300070345130933 90.705668902488611
92.775236924803735 47.648945469136493
127.187279991049081 99.592099676097419
83.807276957391537 34.112285451235117
99.533395116681390 57.850026888218856
87.850772465919874 40.215727502912088
85.117331200068364 36.089742861010208
62.773361289687415 2.362705137142624
103.562758676122854 63.932137512138070
70.558356215834024 14.113742155514077
96.449946524742558 53.195724747773731
116.766402098596998 83.862337095668096
129.061960523711861 102.421830529608030
135.005571358260937 111.393395906613421
139.399371012460193 118.025603490255335
138.501664331336997 116.670562858682402
104.521786863180239 65.379739705162407
121.936395215667346 91.666167551533349
138.724238843562375 117.006527282207131
82.324525081456045 31.874150121864751
68.603257334877739 16.272340144992715
69.283602544151478 104.218086359457558
69.292993139745050 105.431974435124417
69.114629603615583 82.375570026689417
68.544060828408718 8.620223449315374
68.822086821519562 44.559630529511978
69.321710890735005 109.144213466115374
68.862246587259676 49.750937115741998
68.822814440487136 44.653687182209872
68.813682977275022 43.473296205287113
69.095523388027516 79.905779155347005
68.789071280822967 40.291831883093494
68.532254660384822 7.094083127251817
69.505491310028987 132.900838623614277
68.947090977956250 60.718462351771073
69.544703616148610 137.969670556981356
68.613825636149329 17.638465942425931
68.562018637991031 10.941564060767124
69.427852536856690 122.864757309683824
69.533976995681499 136.583079414015288
69.370424456675238 115.441238636549514
69.229082365870369 97.170461569395158
68.571679660708128 12.190409265332304
68.526642055621963 6.368562160326199
69.328209048384693 109.984206628014860
69.393466070437114 118.419744090327583
68.613510549485042 17.597735837421450
68.755806901748173 35.991866806222831
69.021004659995640 70.273014708143648
69.216238133739367 95.510134482623727
68.997500878322654 67.234766492507674
69.077745754746971 77.607729277912284
68.495253078552224 2.311023467206155
69.177542199300291 90.508052034885509
69.271097477951770 102.601602016796775
69.186257449915715 91.634640725997571
69.333095196619141 110.615821206519229
69.354766093460356 113.417139078472644
69.211961091059422 94.957256759738030
68.516272383099889 5.028112377593434
69.018142221564304 69.902997722054067
68.987309561321993 65.917372078151146
69.312446085045465 107.946585792999258
68.916104969782253 56.713013979499252
68.745726530550513 34.688813951565656
69.448450608999437 125.527395041943109
69.124486420812403 83.649724870227303
69.213144326665102 95.110209315104441
68.726696075337301 32.228816347828506
69.307423973119683 107.297395683528720
68.871837336251915 50.990698291952818
68.627922648639924 19.460735381499411
69.348603509896506 112.620524355911741
69.445997542352231 125.210296054749946
69.189950308281382 92.112003071180325
68.567580417662043 11.660515053263593
68.891644254125254 53.551066394548400
69.439147504508398 124.324816622307338
68.606994038211965 16.755370169501024
68.554460360547210 9.964533075861834
69.238757839853506 98.421174836465610
68.510601286568743 4.295030392908644
68.700630007031776 28.859350675462895
68.563575927226481 11.142869165904482
68.585968567629251 14.037484198230263
68.870268291613414 50.787873608694909
69.331789309782437 110.447013973424873
68.886440652505073 52.878415773582027
69.094787769173180 79.810688386436340
69.011442923520164 69.037003874263164
68.940492051656079 59.865443193597635
69.499260735733614 132.095434986928410
68.862354879983627 49.764935721578908
69.283176210237883 104.162975727888607
69.540218556528217 137.389903242160244
69.051836062753651 74.258477801632054
69.410913540032269 120.675114911175882
68.655117037100055 22.976054888966754
69.280787983586009 103.854258370634000
69.194459893392178 92.694940706780372
68.833985415439514 46.097718410383081
68.833166226799676 45.991824879807496
69.494516154958035 131.482120317998636
68.970048555474989 63.686104746605402
69.119283541637358 82.977167637110369
68.728886528012211 32.511968183713506
68.738475455368103 33.751493883632456
68.489457389637266 1.561835879043476
69.223362343813761 96.431055160305021
68.583720137782038 13.746837864532932
69.010198378068552 68.876126018510107
69.067364448199896 76.265775607158844
68.625476887302767 19.144580725118878
68.789017300552445 40.284854050212417
68.733926144682115 33.163421067674122
118.111271356707064 1.678928254247605
30.762363808896318 27.426650340004493
23.336922877335073 29.615437754035916
12.326731278171684 32.860897386728247
44.208617407760592 23.463115929815491
44.995117180589489 23.231280430782782
80.858617975140305 12.659843678983821
20.127265579592482 30.561544195579714
94.626560443676823 8.601485465648004
27.633534074310177 28.348931347533767
122.925170440700469 0.259941580651269
94.987028830097998 8.495230675578734
81.545064995360079 12.457500597663177
121.179441340536400 0.774527841314470
122.008862224521451 0.530040543047095
96.451304620141102 8.063608035326519
33.683443876354552 26.565607427407212
1.095889232917069 36.171397859925023
69.966083809055576 15.870621585558688
20.919404065950097 30.328046580409154
60.094722608617921 18.780389686068403
106.860053611029073 4.995434845740901
49.621244276977009 21.867643057917196
33.799012303678737 26.531541474756306
122.788040753207824 0.300363117478562
105.021039591329526 5.537518578901707
1.230545242054635 36.131705485998609
73.184489076734096 14.921936516473357
108.461510388285831 4.523375547110414
120.311148682591437 1.030473321040497
24.017360797702644 29.414865967140418
93.664081214582609 8.885194196526715
103.845927856970434 5.883904712459562
67.598374313077414 16.568548185829950
102.760439832154503 6.203872583552617
25.112725052291815 29.091986892844066
8.708658816057399 33.927391826737804
119.476830523826735 1.276404182525127
3.570509209531292 35.441957398510560
115.467500826417790 2.458229000912850
103.184619950319302 6.078837570483541
61.490459503210111 18.368970165485081
74.034167473208697 14.671477938010606
94.211354729231971 8.723875105588185
51.062508157822791 21.442803607739240
119.321561051703611 1.322172759704399
3.585980745179518 35.437396874386174
18.524158010662816 31.034090095890853
91.285917032811156 9.586202510718143
57.148543021908928 19.648831150797573
96.449898020676656 8.064022656792483
115.480400829815480 2.454426483952844
84.091391474312374 11.706923305282261
108.648057451914951 4.468387315602119
108.489605950138682 4.515093855458630
117.733920904217754 1.790159348629755
35.628770213992780 25.992186152731307
74.401711345164230 14.563137516417413
123.030009926202084 0.229038184007961
21.950348917398689 30.024156328475428
110.047439787098469 4.055893233311488
25.075260646402743 29.103030226275699
49.114926065265159 22.016889808312765
83.387557721549555 11.914391450785892
96.569119564174798 8.028879879912925
86.801936990345709 10.907939384282207
115.096711042584658 2.567526215662186
71.368134410727762 15.457340981880085
55.032209534249105 20.272659977176659
0.013146509888269 36.490556502036981
109.589448698139122 4.190894661575758
5.292296078625935 34.934428557670856
35.889385417377397 25.915364953514857
87.853457953685592 10.597983939028319
33.021460997897833 26.760739245978641
59.979013701327780 18.814497047813283
100.022727744751037 7.010864358907105
118.101088090136670 1.681929962281956
94.776112537108233 8.557402192632736
35.489804323881955 26.033148944578649
49.070504440682924 22.029983911907760
117.960586822249113 1.723345335408246
96.949632121485678 7.916716696069788
45.398031449742611 23.112513923933655
28.697664383056765 28.035259062191898
73.850846868483202 14.725515110490186
28.133914849623732 28.201434767421681
20.340423368971621 30.498711955596136
108.556259504214154 4.495446475376359
94.637417297181841 8.598285205282755
66.923972177945060 16.767340812285234
44.650829347352328 23.332765700565293
117.035747382523397 1.995959035298779
55.533593252378950 20.124867760935533
13.722795966473530 32.449381242826171
69.898466770002898 104.145166792252226
83.207347671188131 102.566805595586686
43.132181853145909 107.319503222590157
130.021994407705535 97.014842031321592
73.676694952109514 103.697089391976291
113.194773388772617 99.010459311331459
45.347309905557594 107.056801032260964
19.476695514939227 110.124915788957949
86.961464649232923 102.121587653531051
10.361279984115340 111.205954703661391
114.212041146019700 98.889816864638973
87.790101893716837 102.023315764067462
116.956558782265958 98.564331936734206
130.424740538066516 96.967078521452592
108.998360350582274 99.508131170734089
8.571500169181215 111.418212896626031
48.507030348301939 106.682075300160207
13.443489791091864 110.840421313180698
6.430548336133226 111.672118189062147
60.540497819407435 105.254971228920184
96.575590202111741 100.981404431124787
85.909380885054361 102.246359090089143
64.024211253291256 104.841821682750975
18.615064149365100 110.227100602493323
85.938658488134152 102.242886924925457
63.659171479961401 104.885113422886093
29.887682691707219 108.890229093600283
85.064564398531274 102.346549750035052
70.758288912624892 104.043196542760583
49.632488232317655 106.548602090368860
74.581363108678815 103.589800648107456
24.006025242723638 109.587761813179114
23.725005613694929 109.621089219236268
60.888034804068305 105.213755224729624
70.689369035092326 104.051370066979786
118.262791157623951 98.409419851307874
7.340671004681297 111.564182569613195
89.292782674703759 101.845105961658490
59.175908290792123 105.416804156672256
94.889486451037115 101.181367204404367
81.385105629317522 102.782913632857117
88.223308254762912 101.971939835805685
128.636800468224692 97.179118530612996
62.736366079232965 104.994553145684549
63.015799801058684 104.961413819632696
128.138815750966216 97.238176821095053
3.414081912071306 112.029854770382073
26.192662554116716 109.328438470434591
9.573813375235437 111.299343978714205
9.332406579457892 111.327973517282899
97.711356875247361 100.846708654774176
74.295168486202101 103.623741780360831
117.912129011990004 98.451006482664596
84.441856867842290 102.420399490716349
8.887878347960800 111.380692158063184
92.328626365709823 101.485071341422369
9.339077469106426 111.327182385898780
53.222746619112677 106.122816889810366
46.703271086323710 106.895991379834413
102.112943512880037 100.324704317656526
13.684516284070581 110.811836876464312
21.609649289773969 109.871959022910062
8.898526317686230 111.379429366521023
59.996612456602513 105.319473087375385
121.797416067479077 97.990232479814779
77.646287533836443 103.226317210296358
2.986574406095995 112.080554845296291
26.465806814918125 109.296045040397786
110.723671054242956 99.303518665214767
46.523855073052445 106.917269147327431
37.785246757512006 107.953620767010136
58.034360562760270 105.552185534824545
91.884359065138526 101.537759037208019
64.072708221358951 104.836070204987948
101.213818576019392 100.431335665688877
125.365126808873313 97.567121307887319
112.440848106589414 99.099870766691097
91.904601406504099 101.535358405150504
69.598333598034444 104.180760960986959
41.933300855428101 107.461684016021792
11.063528818584469 111.122671795131424
30.754576416328963 108.787420192781752
34.664586599836163 108.323714160844432
3.131329441740852 112.063387682032896
69.180169192036757 104.230352994844196
35.536695934809053 108.220286716884928
102.802375944439561 100.242941365100577
112.364693475618566 99.108902293486111
115.565862517808611 98.729260981968352
132.349129594738741 96.738856401434333
47.328803844266659 106.821806582501637
39.072322657171654 107.800980535854023
59.807931809167805 105.341849590304832
107.698813956276936 99.662250335017504
130.417667585777792 96.967917335288362
95.515295983987244 101.107149583054706
134.863235861627118 96.440697014073891
124.803893017149306 97.633680596056735
4.868097674892886 111.857416375567567
122.278896741005084 97.933131479536812
63.619257687742603 104.889846982478204
12.377569248506147 110.966833716720686
75.701267765682886 91.812526197934062
89.568158037880451 62.341349430856404
65.006991183181682 114.540975718503134
86.349579847863382 69.181764615134171
76.797422124341850 89.482879230667677
107.923954681309667 23.329940458821355
56.492009487444363 132.637789481185109
102.514936289292464 34.825678438887621
83.637368982845047 74.946001892817378
53.550779208926492 138.888759651813302
60.389665061436666 124.354137260425929
60.636252172713611 123.830067897917445
104.002653723542522 31.663846000352116
65.518954950688638 113.452903743145569
61.713359683612168 121.540901024326274
80.573276219215089 81.458090594399906
96.229974210784732 48.183051631740312
103.447937391841748 32.842779614611388
116.957600483637123 4.130814550589114
71.608647164362537 100.510535831998993
64.550776972639710 115.510563663501301
112.968924408081008 12.607911821994801
97.053955826369943 46.431850939367216
86.235542217265063 69.424127762421790
71.993508395493706 99.692593730286234
101.790868413394719 36.364533361878443
89.002634957362432 63.543250530861833
112.360829348042515 13.900290765925165
70.185127125845128 103.535930124671623
115.600266447772867 7.015544329054933
75.959861304718643 91.262939682850231
97.454506863117146 45.580563435356240
58.569518707606768 128.222477882059195
66.332702841258893 111.723452694202351
62.816309697380440 119.196811312576912
83.781079857298394 74.640574468122352
103.530104979146827 32.668149582754303
87.719619873974281 66.270030910250156
118.873969556413485 0.057972652648416
85.191995126552627 71.641968977825172
64.531478030939184 115.551579530152708
53.891604583838912 138.164406557962934
98.431757158989043 43.503622199795764
94.293238298632232 52.299178989626142
67.280240324607533 109.709659830982858
91.511930362201070 58.210267649682969
89.757702375613235 61.938512560233598
89.532881006977135 62.416323386311547
117.141245915295386 3.740514571817486
88.872753014999134 63.819287450971778
63.298333066061765 118.172371396675103
89.464875916164345 62.560853992169385
73.807034217827621 95.838323664500777
114.448990746570061 9.462340188240185
54.555009930033677 136.754477161959159
68.376316082746470 107.380179912692384
118.351562634997123 1.168239368775406
66.834228502338846 110.657564732245419
56.923120920855283 131.721552241907659
73.126144343582382 97.285412770197922
111.515113206842187 15.697683649465747
52.857412442770396 140.362365783302835
110.150681084713085 18.597498926620339
62.782692934169589 119.268256716086768
117.187629957204066 3.641934986097182
111.553147879727788 15.616848902389346
74.025067167476934 95.374940204039902
107.416217030214838 24.409030707102708
109.848381348358188 19.239973828482004
118.637188475422661 0.561201347474888
103.832573502493247 32.025315959422635
81.696285789775672 79.071368487608026
67.734928855722529 108.743314398703788
95.753056016613471 49.196641566322626
107.923780154852096 23.330311378326762
79.764253047619960 83.177500240738965
86.269261212943576 69.352465085170934
94.150098542291701 52.603392622149563
92.852278160553468 55.361638568525116
69.874388771934264 104.196339544278757
59.418822814825020 126.417459526716911
90.323717309049655 60.735566129658977
108.545624016652042 22.008712230075645
62.022173739105511 120.884581298781910
100.829109478902780 38.408550946885001
54.710350472562631 136.424333308643838
111.400309537545851 15.941674851885862
118.107851954217338 1.686195479503892
68.286288916699675 107.571513836328009
74.703864784680718 93.932297753353410
86.874174501523811 68.066848331409915
118.071114902251182 1.764272404549331
96.364396717236616 47.897364691744848
52.656454608865396 140.789459654350338
86.688040481181744 68.462437285255362
98.046127710268308 44.323196987419614
100.862526375139780 38.337530318851179
76.983987107518146 89.086374355399499
108.907620737195444 21.239363866396246
92.923090899960030 55.211140892445847
78.741135902729496 85.351921876637306
113.834273341151501 10.768793543049849
104.609379007049796 30.374378230123302
93.524776853155018 53.932383165457182
92.207670312499033 56.731617811351207
117.132147464264321 3.759851427693631
64.618608077360634 115.366402828714527
104.911915889230855 29.731399324377215
18.190770551043947 9.414794874752799
29.413006065646968 25.493368205924593
79.186340762830369 96.805738261270847
59.704235469756583 68.892898774638724
27.660091172121188 22.981892607129474
54.993497455547093 62.143624398170147
56.191109458212175 63.859493966411257
53.063351411136360 59.378222204057757
104.878406748784272 133.615852114872041
86.173872698683383 106.817071964642295
22.813687883827754 16.038244831972754
45.249612006593395 48.183145978547373
30.162333955096376 26.566962090487664
60.357879526913308 69.829402369827321
94.649253115502589 118.960109362501200
84.347471092928103 104.200308832903204
57.148433356443768 65.231092564513247
84.038020672931097 103.756946076542462
74.421397556710915 89.978801804736278
33.565751557239288 31.443183002216731
84.606053372317120 104.570790644293439
14.519883622383812 4.155359301858418
17.703620836006237 8.716834793064892
16.060299810859622 6.362378982981948
29.089894026130739 25.030431867190124
74.214968422781908 89.683042019330870
48.888003976615849 53.396024644427158
60.945449086054104 70.671238226107150
62.690690730654552 73.171720035351697
66.873052280764000 79.163967016214201
21.474487829654244 14.119516050339312
16.953682813644924 7.642366745171958
71.685479503082774 86.058935838985064
75.341365941882444 91.296879573117806
88.158978911131626 109.661217925175805
60.130807083133838 69.504066037859815
84.831831960013034 104.894273213711415
82.605341349658659 101.704285576830600
89.871960621502382 112.115479556854481
73.383342290511493 88.491535947797345
109.770359055075133 140.624759902178880
18.569681877596086 9.957677221327371
59.710794008075048 68.902295470970870
57.376262498049051 65.557513049586106
16.115435589185669 6.441374353720095
61.568873993806065 71.564445562802689
13.369233895339871 2.506774579973500
99.473311251416519 125.871742289042203
80.305575252272092 98.409313038314906
50.344212019087472 55.482395739192967
84.235717465566466 104.040194665790921
93.823417968384874 117.776900281288050
69.634716032322288 83.120719936582731
79.096236787871902 96.676642470426444
45.441464930845690 48.458021809425837
85.504033632568763 105.857365092460469
56.150025371782874 63.800631051305061
32.772997842144299 30.307371093339253
41.351376630460962 42.597978631475300
16.413726827676452 6.868748876904799
91.139113770787418 113.930983678657398
19.527688653075145 11.330254206657589
29.297328855148802 25.327632554652617
56.609391847385638 64.458784906145311
23.016079294396398 16.328219599673236
30.494650063491271 27.043085489520255
13.525604137102771 2.730812865012714
76.907343745489825 93.540522465616803
107.474965368738594 137.336051902632306
42.231480853542067 43.858941322150400
27.021418969034595 22.066839822989778
109.311291801473729 139.967034755405308
50.304097248158925 55.424921603562993
99.052283840482858 125.268518440075439
66.824394169946530 79.094252474765057
59.685836730302455 68.866538119390526
56.004350248178362 63.591916116178751
107.965650816245699 138.039077778360479
87.080222293733186 108.115637514146499
17.215791238217811 8.017900614491417
41.975674838330505 43.492437182330683
84.938027284664940 105.046423764519332
65.171110991249634 76.725523464285800
35.385345922664854 34.050193111691939
95.333339875988074 119.940229511382128
33.102417755422451 30.779344990652206
18.215778256025501 9.450624475536634
73.388781819854032 88.499329392455266
35.494467624189369 34.206536406902693
77.641236652625011 94.592001995630696
97.840194808639097 123.531907017418234
42.445397180458947 44.165428326864607
93.952994444192470 117.962550000148084
63.575262994752769 74.439084278110329
69.382653844430180 82.759579737130935
20.847962874634383 13.221867144291339
31.462656902432695 28.429989990387529
17.678500479402015 8.680843791517963
75.065669027147507 90.901876896959834
14.155754312848744 3.633655778726146
62.349245596779852 72.682517093884982
30.056240112843739 26.414956937822225
95.732800874854277 120.512554246044459
56.823718351120220 64.765859588602822
22.194987957576831 15.151807176902029
11.804628500144908 0.265097995281091
60.261728819310179 69.691643168371485
14.215035912950942 3.718591044359450
104.064377514218265 132.449557865864733
36.875806143175978 36.185638756322952
22.992137040466996 28.262019681892220
49.813193490439595 133.545063913400782
43.986667593679080 110.673691010962628
22.873888345073087 27.797847711235647
37.607156531357973 85.631636959044869
20.872555229426734 19.941839379513375
36.148893695619748 79.907390006932360
49.546296999688415 132.497391719973109
18.916585447365566 12.263899718025856
50.736672871198401 137.170078486285519
39.592233522608751 93.423833700535241
32.359919234158895 65.034196381539331
23.274342935688900 29.369787222833740
49.278584282330712 131.446515520689843
48.027569031376224 126.535795682110660
32.031661691196206 63.745658270464936
15.965061229032370 0.678022949571419
18.009365038434549 8.702707912648270
17.141630391734150 5.296513031392442
23.417838279180888 29.933062074592904
41.725756717391093 101.798739338730144
32.951498293066720 67.356373524024363
34.132797136135373 71.993429434831114
22.015230386237672 24.427282348591312
39.898754188131228 94.627046140964950
40.671200196267492 97.659196175500426
19.980036136032773 16.438355936848350
17.719072352956179 7.563196584960312
48.289457472200645 127.563809338115107
32.303607356109929 64.813150429883891
39.550722955452073 93.260888632126637
46.151987313890096 119.173410337960547
49.219735403930109 131.215510859140409
48.257264257486177 127.437438490081618
18.334972211992877 9.980842296347152
32.602830334452463 65.987716619052534
50.460050392775166 136.084228020790817
38.497562698836326 89.126826348377335
48.001873101253778 126.434929194890174
29.576002583580266 54.106244292612494
38.272577136250369 88.243670795523926
43.792976498986512 109.913378376454617
38.793583514978771 90.288822809534807
30.746312409947461 58.700164052775868
49.601005663371915 132.712144433729179
43.706408695186589 109.573566186972386
36.966545449594292 83.116990118704280
26.086930385967385 40.410283315334162
29.257619986213825 52.856469171203813
38.309451885448361 88.388418481286379
17.413832256322912 6.365010873856336
50.234598571209261 135.199242220687438
24.191406831418096 32.969618529899023
18.809513976180224 11.843602685440082
22.818971410799247 27.582277454672628
36.714413078840863 82.127272819844663
50.989889028975256 138.164050069361679
42.191261075794444 103.626024406607826
28.295029575210922 49.077928642516028
23.184310520972318 29.016375092384845
16.590655695771058 3.133723754477785
44.823855595362822 113.959978468571236
28.891313492205317 51.418574176913751
21.765965149034969 23.448819660414209
34.447501927263296 73.228767740985816
30.599832696010761 58.125174390076282
33.242118353521597 68.497169925407945
33.212939475218285 68.382631516349988
33.634145707255364 70.036029265273939
17.738017381328845 7.637563165704301
25.917759885987333 39.746223520922747
41.934880990564530 102.619633181725021
43.639649114480356 109.311508952147136
39.496343437952795 93.047427944743077
33.249252585742170 68.525174552587231
46.698579382404667 121.318996103135376
33.915512843478545 71.140504351985456
18.202987228975228 9.462750071648234
50.044798696422795 134.454204132812293
35.519131675305893 77.435329938616348
37.598810336338943 85.598874908042461
26.767116024619387 43.080275633250828
44.461394185416339 112.537176919840704
42.527612360243268 104.946333590699894
18.967645829319025 12.464331511669469
22.716856710501457 27.181437669401959
17.992584597859977 8.636838178153205
45.965704699532765 118.442178860799118
16.845325412061690 4.133401118218578
37.871722173411662 86.670159667739455
23.963940330020872 32.076724330430793
24.575231850050130 34.476280524707867
19.954919582258977 16.339763726402019
16.743480638505812 3.733620900051901
25.290672248328423 37.284661441299910
40.832443878529659 20.569355080696273
42.105434876920846 20.020446764272492
85.056863519327763 1.499973002952527
21.977989322614921 28.699315874178527
26.386563378458078 26.798357449585755
70.347885903183808 7.842421731809777
31.601824981668230 24.549558777838929
1.894565417268847 37.359203035863970
78.941409800710176 4.136930694795133
60.061202862690998 12.277995806157639
48.799555721941523 17.133970263164816
33.941042145200043 23.540898263658814
0.464042203711118 37.976038574961663
65.071342321305806 10.117644932701106
74.394761141268887 6.097426302524088
27.699480269670950 26.232233257607319
62.380137482905575 11.278081038584642
24.212252631540000 27.735911016721197
8.268113613999130 34.610956100312521
87.809031111331223 0.313250016417684
4.392432271237853 36.282133448415408
61.670870193050519 11.583914084113500
72.755492745586594 6.804271878319918
79.355682358181966 3.958298126026140
50.350131226410369 16.465368685681835
3.583301843877025 36.631027055056144
18.444701899002244 30.222854417332176
53.609947328021704 15.059749816068432
83.227276855771436 2.288883008218345
38.572741508679734 21.543729153270856
21.198179414291506 29.035566597435299
31.889838599192096 24.425368528181266
24.813129839278950 27.476815314635118
17.992714538019097 30.417749449328195
66.157239494502434 9.649410679747229
73.984887880613499 6.274161913174766
53.518754785693538 15.099071653334379
62.813146720835277 11.091369292713431
52.822276067694283 15.399390320948786
1.134503369576423 37.686938565418970
6.736543436558917 35.271362661432029
36.094030782178230 22.612538699846645
77.367610293224388 4.815546363825336
32.965073637168587 23.961731742688304
52.841682041608969 15.391022547348260
35.488001799207680 22.873855825550439
46.030544301364969 18.327956237101667
39.988643285316925 20.933198315725566
24.806357963429331 27.479735318764249
60.247124778111328 12.197827065209246
32.463110180659655 24.178176254995790
19.542668381078169 29.749415929607032
62.850025208368599 11.075467445387135
40.760291457749943 20.600466898349460
54.993527048803507 14.463156111845649
13.726083390377502 32.257502694255379
135.587674841749362 5.259935723424555
133.531074787767380 3.365038821326384
130.847641339659049 0.892594206749107
135.206390983209246 4.908630859375376
130.252097301071643 0.343875679003642
140.429387134417794 9.720961388800921
131.404276499058852 1.405463122172596
130.060333115517636 0.167189229717525
133.889233852892744 3.695037112267967
141.014195166837425 10.259788044381544
135.366485620643829 5.056137824538547
99.757971854501122 71.075167176613064
48.561520333241013 27.194043844720714
68.849393130543007 44.583035110852926
35.013987343827161 15.582282711149150
68.324959013673677 44.133536024920382
66.741812309229559 42.776601047476831
115.244621327816105 84.348969468440231
98.568184815818881 70.055385722396053
113.372049927058995 82.743964938970564
130.329623159042171 97.278514508157855
56.258362052840262 33.791103811338409
42.142369590396576 21.692108904643987
60.189471848880338 37.160507523226741
99.778063418525477 71.092387909157722
106.326215365241850 76.704891405625830
50.892647759586083 29.192082518462126
111.948181532004838 81.523549406347001
92.537737332659972 64.886613241258217
34.346190935519346 15.009905999818255
92.749279960603729 65.067929091691667
26.528297947050326 8.309091466215555
19.872703860847302 2.604497958940775
37.527940154587903 17.737023324250799
82.296709526649707 56.108899340241848
63.845010178445264 40.293715460841057
97.200826098444367 68.883405346155840
81.521926664912939 55.444823192362939
90.081733852543920 62.781541729226262
25.685024143228240 7.586310869347338
139.969393243400589 105.540882844118798
24.803139801989108 6.830436694624332
86.525150714657656 59.733149532573599
117.919979275782907 86.642052457266871
120.462041082519846 88.820885644805173
94.419953952870571 66.499884809786764
60.972947950301879 37.832034756316169
122.843285995714339 90.861880647670503
108.641647823560149 78.689477724619820
80.521829119788819 54.587626991894041
127.847513416833024 95.151066990121564
90.009933561755204 62.720000795787605
27.431298585728570 9.083064685397799
102.603372224141992 73.513995666454264
52.350421666833320 30.441558892569152
127.955459607762890 95.243589029767875
82.097164733337351 55.937866984963478
95.349151511959462 67.296311739359027
105.821646687769316 76.272419237972031
84.181700713129842 57.724549024460998
91.043192903050809 63.605620389372014
89.544953503735130 62.321460532418442
88.666221595501455 61.568288347724007
89.627517702809357 62.392227347201903
140.622507341657723 106.100675162606279
60.844862456816465 37.722251066828917
135.185149914144915 101.440247637132387
72.299032152177091 47.539764158684939
39.802051654378879 19.686192929323195
54.007852247639043 31.862163515922468
21.726040913620576 4.193016486529321
127.624882767541919 94.960247456956338
25.266872487846495 7.227907819604302
41.449586500241814 21.098315793636942
74.009576470316134 49.005893235184651
110.589168343681848 80.358722088154735
20.953225667889864 3.530626807108006
44.100494070710809 23.370442055998922
21.196550308997566 3.739183421265172
105.062164189572712 75.621457224365685
57.746678045196006 35.066758191218042
38.926964452168164 18.936144668059949
64.280726724468408 40.667173599553038
77.198680745848748 51.739314671137073
103.490232110502774 74.274134443559646
133.755270477059241 100.214679964684649
97.998220946615106 69.566862512367166
82.217299328682344 56.040835859526410
114.235537568673095 83.484071070769531
108.649370665306122 78.696097069536464
22.066689089265857 4.484990327764519
77.151287251727609 51.698693110484662
88.814247237492495 61.695162989608001
36.453197685842845 16.815848019719393
32.757299469041463 13.648047114489959
22.795218270809833 5.109421863863029
82.099585047935420 55.939941467085262
35.484071497184438 15.985197758909303
64.597798397822530 40.938939723768179
121.817051820701792 89.982282412577419
70.638852415618274 46.116803199314667
130.738623100696230 97.629073508814500
75.635822528904299 50.399769211828790
91.790978819719072 64.246557115651683
42.381838081458135 21.897360364034892
53.708816947979756 31.605856594738892
25.657705259338641 7.562895509930271
97.793937639760912 69.391768717458490
22.988156622257822 5.274791754622478
85.919005312216299 59.213614674761359
38.498720944985848 18.569091765048785
116.077454397585527 85.062801180668473
130.338557365919399 97.286172129383615
138.839758157941390 104.572658386521695
138.423890564224848 104.216213034795814
115.375962129642360 84.461543323701562
29.803889805566197 11.116642498708279
41.360698428777383 21.022128708189328
121.845710118836209 90.006845800811405
56.888744327410130 34.331412397474558
56.842210431499652 34.291527609273693
135.033357325090947 123.276123548060795
125.169550846156739 134.026008914296597
125.026606098999835 134.181794578677199
123.867782568026172 135.444716772484185
134.330403773873428 124.042224354024043
133.337985520556856 125.123792862215808
119.480996875660239 140.225573272445956
137.673538792205790 120.398771059631713
124.140333532541419 135.147682191437497
130.942266665026750 127.734722336722371
136.131608936610121 122.079214529992726
138.456074521802435 119.545939102099524
132.420806525576609 126.123363269179251
139.236317218841066 118.695606163297398
133.543332362461456 124.899999439716325
119.733219415786849 139.950693245254342
127.666204292366928 131.305077760254221
139.597323267474735 118.302170459989782
135.282004441540124 123.005140129622689
124.303051194064508 134.970347385430244
5.107289441226331 0.338163281341642
1.678918134967433 9.457254585072429
1.770803582829789 9.212849381058703
0.832638584850103 11.708265282750137
3.656091868921797 4.198189509375328
3.207826448750802 5.390526315888040
4.646566832364376 1.563634842206462
2.971261379431208 6.019763429867036
1.097417786211544 11.003981674922770
4.540043793833648 1.846974430464923
0.702706092194347 12.053871449061868
94.251781930316483 77.962195755850189
80.931274416542138 94.623211303891139
130.493199079050100 32.632180065855088
117.788732526149190 48.522664309684913
50.633243106151681 132.519362799279151
97.106026571473478 74.392165537778197
108.305772342899047 60.383754954407344
90.978706926699601 82.056090336726626
48.168830029890081 135.601799751319561
58.914898755244742 122.160839042554500
44.466026986859895 140.233189284148182
60.616674697594220 120.032292858751276
99.783303352070902 71.043483062893756
65.582808086743498 113.820755834001901
55.371468309711908 126.592888623651604
88.645773119537935 84.974075735817294
121.688923634924848 43.644385862978019
138.709191533343130 22.355786476345614
69.620307860745314 108.770734546127144
64.335296977769374 115.381116950984790
134.069073007058535 28.159550847277959
109.429289568424139 58.978482824677414
101.687163508913073 68.662174119398756
74.209818616981920 103.030269328230020
127.513000386650006 36.359751008552593
72.177369123896071 105.572415156374703
116.843897392213393 49.704444571477609
83.969207511407561 90.823427363592970
92.425960102743360 80.245895969651485
58.724357220293797 122.399164457189258
67.647729793754152 111.237994431674281
57.593773692824499 123.813274971375463
85.998729791698423 88.284942832725378
112.348609884331637 55.327057297327897
98.187697696155340 73.039233646290157
64.480998683385238 115.198876268328235
123.055032688357755 41.935684887731490
48.656985141129454 134.991225425243414
95.950513684202676 75.837457180072803
72.467915854390398 105.209005309625780
109.111127983400152 59.376432760848573
98.253701482260666 72.956677474508155
86.286593795265716 87.924888485381899
139.654297154661606 21.173667894523913
90.590543640665246 82.541596954031533
62.687614836225329 117.442003726515480
79.267811448011869 96.703836411726840
134.924567972395664 27.089515422275305
50.132428667780736 133.145771150143673
70.912326105640901 107.154704823213180
67.620819990538891 111.271652657481383
47.249962151175041 136.751100706860171
75.894185357150135 100.923498214777609
48.481238734579016 135.211045398996021
110.428501495033530 57.728689194231109
61.815149846521869 118.533264907333034
141.001995482744405 19.487994674112660
86.862449221074641 87.204620418049998
120.849409995706509 44.694432175503714
134.170178910483713 28.033089672489847
123.112005362074086 41.864424644709992
85.919438041251638 88.384119315727929
68.764237487293542 109.841489679709582
119.894941517388048 45.888261625390257
104.258532086499599 65.445959436391249
88.003484116578974 85.777437548688866
100.921147096370106 69.620291619519179
120.623199854681573 44.977371145572498
118.331613857047145 47.843639558902794
109.260516601609666 59.189580564104929
73.130628161805561 104.380098449560236
57.325801737996819 124.148448755197606
126.319739175812117 37.852257473947091
129.672240049227554 33.659018656354299
59.886871310300869 120.945115855182451
118.932549703135237 47.092001420138509
49.328247079355378 134.151624863626324
131.330039547915504 31.585477299569405
67.133196568040432 111.881561958267028
80.451597799496753 95.223180904625991
94.620815353158022 77.500616376134218
117.139063149320990 49.335257341686734
131.341330862220275 31.571354356956647
115.518390118111853 51.362361680117075
123.363561845151281 41.549782993749957
140.390839006375273 20.252416566037017
111.395441153290705 56.519261050177221
135.631785395152406 26.204942483578265
136.795117015614295 24.749871331371754
128.859854967723152 34.675133129466133
84.225371767997217 90.503022404736910
131.338873060384373 31.574428524705887
114.693127344759844 52.394583304091910
102.943167081889200 67.091190803927418
104.387099655458329 65.285149777811782
119.464003243033275 46.427270314199333
64.589663016720721 115.062961165593009
135.102144818729158 26.867405972265598
67.482152959063797 48.217463668255448
36.639321742152902 13.946844813018147
66.285872694976462 46.888232097837829
64.755336952981438 45.187596812790794
114.129703819495063 100.049295344966538
95.452546083767103 79.296409542792517
118.357353919438083 104.746794877662296
136.689901526288168 125.116771526737764
125.593161427905486 112.786770179818959
55.449920423582299 34.848001821478469
43.216524230134169 21.255019539718873
60.204786294728649 40.131310439673250
98.532375540033016 82.718522794735179
100.114190728875784 84.476136583657791
51.020001084023988 29.925753400840367
103.507959459435483 88.247079459487708
88.062509727819119 71.085064822202170
34.509088476730902 11.579863267173646
90.866605304399684 74.200799887599160
31.364362942178385 8.085641564858216
38.946731530476256 16.510693794402076
80.669202389461148 62.870085591191376
61.891251304936496 42.005204543980952
86.553586748260813 69.408444282710391
77.442616730694681 59.284906055055529
84.277062521989549 66.878913400004663
27.867411156101880 4.200048151823558
134.256116379427340 122.412502176203134
29.772132784558146 6.316455316103626
83.182623011001937 65.662840884566975
118.450427011451040 104.850211857757998
104.797963336404962 89.680450827974767
92.964688683355206 76.532058496804567
60.891522282608769 40.894368381056736
110.096270371306431 95.567597169831132
100.991942399319555 85.451439166477542
82.132208263270343 64.495685923783341
86.053413339957189 68.852682974127930
140.206439884121011 129.024128309374362
31.867938279329156 8.645182883326070
88.924922488265324 72.043323770652421
52.514220797391630 31.586036593478251
130.020357261874125 117.705992411928619
77.547352777311005 59.401282178529726
96.256983707203915 80.190250156571850
98.470630746019239 82.649915853723215
75.521903531408199 57.150730060639056
140.805989674242028 129.690310418191558
88.384186956677681 71.442492375693973
89.707053200709311 72.912378344554398
140.259228701940657 129.082783931570418
140.843756386854380 129.732274419623536
84.770864257919058 67.427594906027224
116.418100490928438 102.592018143815409
137.426558289876454 125.935298301874610
59.119154772059730 38.925024808209621
116.848747337038034 103.070525898840813
69.452133557123133 50.406382504969990
40.650629481538083 18.403958288779691
53.301761670367924 32.461102598310305
25.947480152802427 2.066741284509991
115.311588548541408 101.362531500075548
28.507634235836676 4.911423868067369
42.687696797134784 20.667419676753678
70.776106648760205 51.877498333441871
110.701924929761361 96.240562514185328
44.921025876545926 23.148954822491277
28.292080105928783 4.671913643574897
96.849368262406159 80.848470705920576
136.105334238005668 124.467237033906102
56.356029696396931 35.854813592792141
40.708070460128368 18.467783100130372
67.930600580714909 48.715750528176272
71.370541519858563 52.537997065169982
102.382978153381771 86.997070817677454
106.553386854638887 91.630967299689914
86.507119665922403 69.356812976332080
76.107112681649753 57.800977750206847
112.535334661257167 98.277732372934395
102.482432522876692 87.107578272926219
25.725601353086486 1.820203483759927
68.878164395100882 49.768623985073155
120.429571609756721 107.049313156563130
82.960764508182550 65.416325636454843
36.631501479339192 13.938155427651697
131.118115389910798 118.925752366408958
32.674570320431364 9.541461796329333
26.619356336233210 2.813287943548325
25.973903964258763 2.096101765872881
80.342609166123253 62.507195693081776
35.482174941401325 12.661095891681407
117.217694956051105 103.480477343953652
102.793513091409167 87.453231482337216
114.404367042806413 100.354483885326374
65.256320176775986 45.744257937535941
118.192739574179058 104.563885745721677
73.420373062172416 54.815641260997360
86.122613834947657 68.929574222267036
44.598241834894722 22.790297448069825
52.358578112348098 31.413096207454021
30.307581152357617 6.911411946396807
91.715686477079558 75.144245612196400
30.008651221982372 6.579259763730267
80.279041443901463 62.436563228622283
39.751471789027207 17.404870677331783
110.067247466567551 95.535348739089400
126.292371863318948 113.563688944608671
130.904674793006990 118.688590567179730
32.706734965972437 9.577201132326067
135.104240656621045 123.354884658575315
45.834743977542004 24.164221046274225
122.928886251917845 109.826394770713208
57.114445207963186 36.697517323457944
132.062265553998344 119.974832789279219
138.411737799229940 127.029967958871921
55.098018281398133 34.456990240721815
69.735190182299860 42.228389476439602
59.874655978123648 68.439883148491475
71.870759987191548 36.551569816563976
81.016667151735092 12.239713805043229
35.880698240753823 132.221160955345539
64.426445044038530 56.340215135858621
37.142318949114454 128.867492428977187
46.571285464715466 103.803201687711748
83.844414698078950 4.722931713687507
35.421562422214208 133.441646108894957
60.344281254234353 67.191514683038761
58.390330714035514 72.385549930970157
35.888401125047999 132.200684975165103
78.764583706206935 18.226252643516446
83.485353451551504 5.677396390382961
46.293152494554143 104.542541001020453
76.133075785658235 25.221386150401230
73.715867758374515 31.646862863858185
58.999134007922542 70.767215330144424
56.752267275201085 76.739886985370674
55.574538202420023 79.870552880279078
51.851455596863573 89.767334751867580
85.409944148587968 0.561406137512525
53.202445540706378 86.176102914849693
32.635716012527595 140.847045656911604
50.768791075320408 92.645297919762157
60.180737078463956 67.626251487307570
39.924269718454688 121.472448359697665
75.864782923114049 25.934568268450697
84.316243028374913 3.468707040078082
59.701092896940601 68.901252432338637
58.363650441191623 72.456472031977626
37.404650356932336 128.170157183886033
57.547699853335374 74.625450226003167
33.239377716245684 139.242378546648439
64.398805620368478 56.413686873152550
71.317045063510875 38.023467273400499
83.527819186126436 5.564513020167746
48.033343294741719 99.916726698995987
44.579437113148366 109.097977749710097
50.931551218309956 92.212645249055328
75.192157385485004 27.722556592222965
38.961818707022459 124.030857272789945
44.424544344687376 109.509717188597918
64.955322107366612 54.934342237730455
82.833095702996658 7.411242599399820
49.178156001128926 96.873559829147908
56.997689969837865 76.087498861740883
83.142816515209617 6.587935774300585
63.761896626947689 58.106732676254317
38.968440252554565 124.013255731613768
45.649630238380290 106.253166327828964
39.952332429655044 121.397851429975802
80.528495131686441 13.537383642135717
81.245003208536914 11.632745766189188
42.097677115510734 115.695047961796547
82.150314306936906 9.226227454341549
76.407451919910770 24.492033342753494
82.841738531215910 7.388268039149177
78.447150098611573 19.070061794673641
67.583032112307961 47.949304435484741
51.306558660041155 91.215792037821942
65.557106907963231 53.334664353534826
57.029339968445335 76.003366123996429
59.713958735689289 68.867052170571483
62.390471140689257 61.752286731482791
67.058334035826960 49.344068656838466
46.910895036029686 102.900443891313586
44.250137422043593 109.973329590784346
54.113141459509343 83.755270552363967
82.702785122590072 7.757637113429501
39.909593952624697 121.511459810316879
35.183355743056261 134.074852457973378
75.705549051680094 26.357847324842979
37.097403017525060 128.986888967973158
35.550889758395783 133.097865276766129
52.187051053085767 88.875247366438529
68.453768157018672 45.634694308551062
68.332456060814877 45.957168849600023
39.761559390474574 121.904968611026632
47.770822452957979 100.614565501713400
72.776909867338830 34.142821836221124
72.710790281832857 34.318582404685529
38.354381696608826 125.645559988174654
79.674462367084686 15.807592734418273
57.163900420598466 75.645674505359139
60.099372439584251 67.842536799336713
75.045044838661426 28.113614471066136
34.205007289232867 136.675520309781319
70.115799766621024 41.216644523845524
60.088181629057758 67.872284463431413
73.308610193710933 32.729444076806452
25.259731792166679 25.397173243013164
28.799446774831136 21.835454474743205
6.526082335576469 44.247275919218566
19.979034320249180 30.710696898843398
46.520456318316839 4.004286543755260
34.284130573129637 16.316676460666653
49.568396060742373 0.937400018054983
42.998550868342775 7.548085070664481
4.509125343423533 46.276770838704131
23.700844659009139 26.965750822556693
45.878261019969422 4.650473894494142
9.377611039660149 41.378021373771979
43.000156544894892 7.546469412810828
48.309100607941240 2.204523577721540
3.559509099730145 47.232290143049589
18.625844830482869 32.072298165140374
45.712256630820121 4.817510209944349
3.787711102708144 47.002669577285367
21.391413679865838 29.289537823126757
23.230446782355621 27.439072814309256
24.587019782167790 26.074067005191189
21.105116528939313 29.577614671333787
43.827401905724045 6.714081680448376
29.117193331390787 21.515732723247901
47.330029812155246 3.189680531288207
47.299389953318062 3.220510855427857
6.915847550911198 43.855087822302487
13.807194521311851 36.920902453326683
36.630407300718822 13.955814668930246
32.840327222760898 17.769454866805027
40.897695371920669 9.662000029263007
35.483572029766670 15.109778965114781
39.811711412736251 10.754734746157013
8.913925504732934 41.844589298142665
32.638882308385831 17.972152014969812
23.390863396248577 27.277659009174371
45.786626526306620 4.742678011915488
41.786487791886501 8.767682645295130
20.262472832423402 30.425496459427912
50.203623258906951 0.298224083015367
34.438870203892236 16.160974928260384
13.643361753603127 37.085753647974705
12.212707311517535 38.525301408808680
54.906128428665312 62.261655259855118
92.212939225869306 11.862158066527682
89.381431959073964 15.687372269946900
2.951755183773118 132.449222424756698
3.603519821984230 131.568723412584546
96.116972225192299 6.588019216610683
2.982680974216809 132.407443343260240
61.434353715558267 53.442373606092616
15.422264764929791 115.602233920395619
35.901844229964496 87.935422265567723
14.905349510155773 116.300558659912753
9.358887516462314 123.793530846776846
14.079725848359544 117.415931872906910
60.281433691901391 54.999906620969895
56.304958514932515 60.371910961153247
19.019871659371379 110.742060276373138
30.538769954206579 95.180647497442152
84.839343205523306 21.823490166242063
97.262230234880477 5.040837170986963
93.301464980071444 10.391618250299627
30.591206849597771 95.109808068779614
6.005626684476534 128.323606087162375
99.182442925782610 2.446732983100524
79.669884560750972 28.807151082059370
84.672526655202816 22.048850364018811
48.216540725993561 71.298928868635173
50.811483208676947 67.793300979835607
10.378438371218756 122.416172414235533
15.608985975284879 115.349983596228768
44.095213494596621 76.866620552619636
13.302506199254207 118.465913865112469
31.638422817136522 93.695075555092515
60.525221299476023 54.670562659876154
0.230096324171433 136.126037331325165
76.932683852160864 32.504962191673179
94.323212919831988 9.011291673949430
99.538019947527886 1.966367529004777
50.707151934413709 67.934246926488342
56.580765380702545 59.999310702373720
3.369520743722195 131.884843596435559
25.476757967758680 102.019153750104493
15.809365376153130 115.079281790422939
30.530997009437396 95.191148328247777
91.512760641295571 12.808061719345313
59.476362912041097 56.087513994609019
72.098037712417906 39.036309399968147
96.745859550750822 5.738426224818917
13.061932972646852 118.790915370202143
84.999718035804591 21.606832386176663
12.354512312325225 119.746602678296938
36.894025406399010 86.595038798087543
34.646367025548336 89.631504522081627
15.229582382267084 115.862537468104421
7.712934054670725 126.017125549868680
86.100518221566944 20.119710472316832
20.396614052299491 108.882155264778959
18.206606435785208 111.840737903264639
46.791795787535349 73.223682740451366
36.571098855388996 87.031295220266088
50.750117238403369 67.876203108977151
100.619272988244987 0.505652757990852
46.891201018765528 73.089391613299782
23.058849874831605 105.285617688971527
30.731327270757305 94.920512907331855
34.798715599550647 89.425689783063177
93.580886849586449 10.014134315665601
91.395104234018078 12.967009204848532
95.852007499562419 6.945972326521484
91.627802862902314 12.652645858244238
87.529326686584980 18.189466994418805
98.590003151199582 3.247087291557003
84.565996086218789 22.192767439688982
66.791868904085106 46.204658402422496
41.342627337211503 80.585216577019565
61.057662062154719 53.951263793240010
47.062322452858872 72.858215748812526
50.146129027742859 68.692158734170093
53.356919769479482 64.354552931943644
64.849457898822166 48.828751320474204
25.710028115208701 101.704018312620917
30.568171115835803 95.140928107568072
25.559566474574634 101.907283906028539
31.694393422476129 93.619462274127386
91.613764444304820 12.671611007598564
10.429490867640832 122.347203234207697
34.297517103971899 90.102782025242036
79.969119490765081 28.402900767086816
8.483113341833940 124.976654708425173
13.035719879880999 118.826327850311003
97.354378948397411 4.916349209431883
94.842288544488895 8.310048390779780
35.525412614949524 88.443961154821920
37.626761018095102 85.605152350653754
67.801628937613074 44.840526843379095
67.041220642753032 45.867797599137560
100.769789735813859 0.302312718074743
75.044167256729907 35.056246657353320
75.315004167710200 34.690360540499192
88.129535118286441 17.378617647542541
36.080906843542628 87.693518294211998
54.599126350321043 62.676398574955584
94.634173221145147 8.591201012261344
77.570965234607314 31.642678333692650
13.062739438411230 118.789825878279359
70.358129911521104 41.386831367783174
59.022525725713756 56.700623652329931
12.224129107649642 119.922743383376883
77.027674144643200 32.376635409590925
137.944190309486913 134.284230196001516
131.961277514042195 138.819742795634653
138.448750810856126 133.901734146087563
131.837798694175319 138.913349331855699
138.626072684732662 133.767310392866534
135.822083439637851 135.892952030171756
139.981230246847701 132.739995703917600
134.011842383874267 137.265255354238292
52.822428559340906 59.670631557951431
111.790126200936456 132.995348080394535
112.411592843653040 133.768124824745570
87.521978942916490 102.818571821726437
117.733490669563793 140.385758971123494
117.320750915723622 139.872528394752379
44.437750809108621 49.244514484421025
27.177299791516766 27.781616515997108
60.353787850691553 69.035670505604202
95.337468919108971 112.536919491859479
86.483854444693606 101.527692448923830
57.108323756333668 65.000024817876096
86.621539446617945 101.698899976761481
75.734086669486970 88.160650723979330
33.373719515054439 35.486694683437342
85.488506246606050 100.290004233428505
12.358818067868219 9.355240463745096
12.055292892040102 8.977815223060055
12.652955912674884 9.720992815482779
26.656364767981628 27.133848085906966
74.846962490808664 87.057536111685096
48.235832788945480 53.967325373074225
61.641507062503329 70.636914066790780
10.340185438425587 6.845126092034823
63.253743970417396 72.641686492506622
67.910204360450749 78.431867417873704
19.123660338577423 17.767136495936384
11.439980872868267 8.212691584473198
72.657353607434658 84.334817452322525
78.133042452437579 91.143686517641527
88.902547778826985 104.535271346746569
60.149999350038392 68.782265088086490
88.193303138963557 103.653345067732999
84.955328872216441 99.627012775445579
88.573412639921827 104.126000818592644
74.548182470662880 86.686011342091476
116.012395478422476 138.245624252525346
13.264388357845094 10.481292310084468
60.297234577360172 68.965348059565287
57.337207995482800 65.284636098683961
16.961385890550979 15.078407458066966
62.076606653899489 71.177948488586651
10.038705159954441 6.470243625190633
98.841188066590931 116.893698262922584
82.467610560232458 96.533603208692469
49.404157776099119 55.420105486854659
84.818934676231891 99.457410329430800
93.085745714605991 109.736963375873685
70.750579092612043 81.963795581647290
83.091946182538379 97.309947450563484
44.392951939734779 49.188808317676511
89.668044426922648 105.487145456901771
56.146569994330186 63.804110363289134
31.163877085629899 32.738816163884593
40.008598964650723 43.736985508071058
12.104636477655259 9.039172619942388
94.890119246054994 111.980652429128639
15.984109411611808 13.863190930234978
26.098973528935641 26.440747350593359
56.646532830140409 64.425800452503012
110.955505249157696 131.957519792357374
24.281922254267521 24.181293870968258
27.280990358919521 27.910552895827792
6.263775601668161 1.776222138445616
78.993048713007013 92.213080741697127
113.208428156201933 134.758967705585917
40.771861384592810 44.686081416726793
23.356509452622674 23.030568404980539
98.856762654933974 116.913064836841528
49.496980556298304 55.535528071034548
99.689344136384094 117.948357099398891
68.993295858940698 79.778662023580395
60.225707901877918 68.876406598167122
55.981270274482640 63.598564690254207
108.951047123248102 129.465031027461919
89.322416073259461 105.057366068048793
13.474562739571731 10.742638395767736
39.312231941026084 42.871072192051805
89.521635435182830 105.305089886733327
66.075566275002330 76.150545220856273
35.158804887712435 37.706399439659300
101.158403691793026 119.775092409799811
33.192715374695325 35.261620993738816
14.935946327827532 12.559828851306566
74.042227270762453 86.056869912299859
35.496704185765473 38.126567959608330
81.625858981409806 95.486908181278821
100.823071449463754 119.358115953315533
40.229830311385889 44.012080626822843
97.931990560596191 115.763136072837142
64.007061455242123 73.578416146798020
70.589028860455940 81.762912293834717
12.890047491368705 10.015809698163988
27.210546414078724 27.822957780319495
12.410085031850855 9.418989528933990
76.696987591880045 89.357991641082847
6.633492644106697 2.235955151850540
62.991449594127921 72.315530621477819
27.779669251085284 28.530646436295065
98.239236985311848 116.145188584565531
57.217298872162146 65.135532388897275
18.567486406771824 17.075549448826507
60.178346304233749 68.817513749027640
14.081758231928976 11.497669355623213
109.428968622505423 130.059313318522669
34.144204684348992 36.444771883036502
133.792464602616235 7.746406742874972
125.682957335391450 2.159777473958969
127.815830531235719 3.629111112877792
132.868211610837108 7.109690029317623
128.035143957423401 3.780195853964130
139.888428124615757 11.945908280025803
138.924132395556455 11.281606175553186
122.841964992165074 0.202621452707131
126.288933760956610 2.577233864807503
124.837137557208763 1.577093301750262
138.696588233578268 11.124851291022049
123.736099285764908 0.818589433296389
133.287998850539566 7.398880926219297
133.769662652146621 7.730698508122284
135.654708801814195 9.029304409315843
89.142422233399060 15.588860964142537
96.212186357200011 7.008250431703745
59.498660092985602 51.567653635147309
9.645804470277579 112.074331161805191
33.040530703861656 83.680026796316909
12.761428867147504 108.292881166195954
3.637197311211323 119.367009810134959
8.621610924738338 113.317400346323453
60.258983413349561 50.644845154336736
55.598389726898880 56.301432640578930
14.978909934715652 105.601512533429045
30.965335108683202 86.198702790175318
84.278970064920856 21.491658875088969
97.855779805415125 5.013412272206599
93.250662587144191 10.602667672281591
25.930256431578282 92.309804712653090
0.949714064671931 122.628822601508659
99.672769098388997 2.808122648450681
78.897097147492929 28.023666822010597
81.608176494835860 24.733215316878731
43.030915333875356 71.554643533413625
48.722265393848538 64.647021523226016
41.141734820621707 73.847552027365907
8.735610999655400 113.179037845622915
24.464549239483517 94.088741371603177
60.644710871431101 50.176685675249921
76.647999843372389 30.753408250192901
94.399766525804210 9.207994075500809
100.439628116208652 1.877381756679403
46.395772458276888 67.470698443281165
55.984457566496935 55.832860038624858
3.396960512418301 119.658586497829972
24.674999827307662 93.833316367484230
10.047666177510703 111.586589458222804
11.822507880863689 109.432454589432496
91.506527586123966 12.719533652203857
55.966275921283540 55.854927198671959
70.998451858652288 37.610294858051176
96.652226720595564 6.474171088923622
9.427701699031315 112.339043661874243
84.917990301036085 20.716076596467786
9.618527565764040 112.107437286714401
33.743314899632253 82.827053858795679
28.888838518642892 88.718957808456423
12.872646024572694 108.157896307340806
2.516336504573887 120.727404566510543
84.477093065410799 21.251195929656458
15.540603158495371 104.919782463293046
9.176792854750371 112.643573068261489
16.645349659035535 103.578945726421367
32.742209411943783 84.042100944005028
48.499189937752853 64.917769397495150
101.951977434343405 0.041835299871036
27.789044290192866 90.053783946203168
19.089201360625747 100.612829844310511
26.455460933803369 91.672361199042072
33.736424522361006 82.835416746545647
93.779809893900094 9.960438755721874
91.311663934116112 12.956040708949772
96.035364939000530 7.222859532770552
91.576823471121671 12.634215160577279
86.535879776314459 18.752435486411660
99.510539000444012 3.005022186077247
83.957269516850999 21.882108551021812
65.771411805680373 43.954381329198782
38.281391283335765 77.319166278229147
57.086348937301160 54.495488587985442
43.010357537156864 71.579594641252214
45.459960232214584 68.606498747608441
47.595884645867159 66.014115861936304
62.254163121111397 48.223284871031964
18.524257903392293 101.298504740174408
26.886290936238670 91.149460520624615
9.732980881582774 111.968524685107141
32.250863018769124 84.638450689558297
91.567178613311185 12.645921176091145
0.960574365284819 122.615641396564243
34.141215107676103 82.344120247968931
78.976802208856768 27.926928362699808
5.314533087980077 117.331218405988309
6.393599186677219 116.021550110195108
97.707424639005922 5.193471731212736
94.699325632724580 8.844417585123223
35.520976918476123 80.669495958008554
32.418193799340173 84.435360426145493
66.423779973978156 43.162598593891005
64.348463133701728 45.681421743573353
99.263269895094297 3.305134021855125
73.586611516086450 34.469031638045337
73.605349039394838 34.446289805781021
87.729103104402313 17.304213950692620
24.086310640821544 94.547811581955401
52.201426534930398 60.424345036649186
94.731979996670589 8.804784808937400
76.801299468314937 30.567347675417498
7.788775058967549 114.328217691355846
68.792693372519025 40.287435731027813
58.633104897833057 52.618182605262376
12.416202939307656 108.711883721390251
75.164995770353130 32.553338226040140
119.246335569306709 27.996623050675982
113.541219088559330 25.645177005133480
99.084828664391836 19.686767179419622
74.726539365331107 9.647146911937648
73.244366098907946 9.036247821989004
60.016386188720958 3.584145107646136
105.023674957589634 22.134548338375950
138.814566579497381 36.061951704780391
119.189037098649251 27.973006659547465
101.867819331200067 20.833816923334854
66.948858348985397 6.441463499321090
55.876226188960672 1.877718447962199
91.787948063274357 16.679252592785662
91.117614995809248 16.402965150450957
113.288613592676143 25.541062006538567
131.945673557695557 33.230838372059367
59.248183711356269 3.267519376397531
107.211034240367866 23.036100016247371
116.174612791207110 26.730568202551481
101.090726566934023 20.513526932110398
61.863338252164105 4.345393040189851
73.109206480368272 8.980539835727072
98.361999097760290 19.388842547767869
113.847449455214885 25.771394267677941
64.485072448259459 5.425978603810873
121.873187567173289 29.079317990113868
118.958699803457591 27.878069821053959
91.785243701755917 16.678137951179348
95.175797830767792 18.075603739260561
84.263042066658002 13.577754050462344
121.790832142946030 29.045374014161453
91.315929508865054 16.484703337405154
99.706115021653844 19.942839312716686
52.506724669399816 0.488929796519455
78.408239539096570 11.164612741722054
74.555375454009592 9.576599237096158
104.506930923376515 21.921564831394360
110.190913775953035 24.264300347264413
82.725953465593662 12.944220813267565
78.747489667191189 11.304439575205613
106.242771888731028 22.637016722244933
90.865362365286870 16.298995590404079
74.541540730958928 9.570897056445087
107.923817360969807 23.329883860262633
120.550796540715567 28.534275454993249
139.653417048866970 36.407696024928299
132.942840065771094 33.641834931038375
119.870845319843866 28.254023752004155
135.063086242728019 34.515724974336656
92.522255313793607 16.981907917400605
92.422284698145674 16.940703586230669
130.202382737193204 32.512315915956272
58.504149087314445 2.960854774482043
134.771896420090485 34.395706888947174
97.880697321140445 19.190467078456315
137.578773389085455 35.552601716833827
131.621265984742905 33.097129111759791
56.280183075779114 2.044215105354613
133.150153598887272 33.727282193908216
99.861839305932719 20.007023322578394
56.430172049057099 2.106035224063798
118.438537114035555 27.663677266018869
53.707756447087810 0.983952366829083
119.985825013262442 28.301414291061381
111.736218926841275 133.754473095557444
120.980127041345582 3.581282086172788
114.884553816923642 89.419458734569517
113.835459207239595 104.192863156346533
116.709895450046602 63.714903678135073
115.654948786396560 78.570717025798771
119.254446002821396 27.882411507462894
118.278559187243317 41.624899995471651
120.954216810674922 3.946151291319574
121.096613639447639 1.940911801554874
119.972561792389698 17.769867907461656
116.534684724430605 66.182230156285243
116.410134571802047 67.936151831785835
119.859993977491328 19.355053684815196
118.184869405759173 42.944244332270571
117.094339860382874 58.301137656308200
114.905406827386116 89.125805565322366
114.565110919724901 93.917870094630274
116.115670419431780 72.082811218389750
116.540640202444152 66.098364807624677
120.091657810603706 16.092751634193696
111.289459763031331 140.045758690940460
115.912423079889322 74.944950740405901
120.347796877483958 12.485788078849456
119.271672413297793 27.639828306334895
116.474454297748451 67.030398132421809
116.980949536908511 59.897906041865987
114.552593434490504 94.094141967542427
120.769315708639553 6.549938150183986
118.963713288209178 31.976524595033702
113.976618382309184 102.205052369886019
120.210289626921551 14.422172275978117
113.896519664752617 103.333006643223570
113.987560975495256 102.050958208054524
120.698889475960186 7.541683992427691
121.049852820239394 2.599400070277464
120.046172064438537 16.733284258536138
116.375705627850834 68.420981996873707
118.330681421012486 40.890912010279052
119.617364330803042 22.771776887995333
111.613995086318027 135.475635523964456
118.431185766746140 39.475604628119740
117.956948215221360 46.153842297055029
114.548355125020038 94.153826060181729
116.270615295061788 69.900869485361994
117.986556235687303 45.736900625222837
117.037070007283290 59.107614682503730
116.396410560668812 68.129414064656672
116.904611563886718 60.972901316629105
113.659745510454243 106.667272500454274
118.178957464368565 43.027496595961011
119.252279887962558 27.912914848665906
112.752268312064572 119.446413229610357
117.924657735310575 46.608558501190949
119.642933781022350 22.411706570747157
120.985818360782275 3.501136632220542
113.938348624828976 102.743969069256480
114.050682353679960 101.162079703700101
114.075337979867669 100.814877903613393
121.031318855332088 2.860396320365022
117.728133062622959 49.376029081700359
113.630013522430019 107.085959889838051
118.222849016771605 42.409413490429472
117.529541383661282 52.172607351208541
118.334872978113992 40.831886286911605
117.640588733834036 50.608832836569810
119.585295819165907 23.223367323449612
118.345403123767937 40.683600232508255
115.069168971299035 86.819698605406501
112.895354181771751 117.431470629855482
119.953258153248839 18.041702749817688
117.135097163031574 57.727191217529459
115.249203453703984 84.284443735271708
116.018321800912176 73.453679487100317
118.800134483631950 34.280049760964864
112.082581982946976 128.876970668818927
119.219529403891286 28.374108855124362
1.114293910907456 131.518407228941470
3.122064305228254 132.535497069331456
15.158223938695951 138.632735934462488
0.850899852666067 131.384977917794032
6.002985448433708 133.994904795437662
3.367781100107286 132.659971489509985
15.786127651250766 138.950817368768469
10.090842323953414 136.065718125896154
13.872901294480034 137.981621341502546
6.848516775851085 134.423231323849564
11.931578226168295 136.998192172868670
77.326353274393242 133.058926294602770
124.990488784212204 134.022389427791893
2.035249898089165 131.537023052588495
125.617854692706530 134.035070742944043
119.143570261735874 133.904202233606725
42.864641969963380 132.362331507069371
66.090016575308013 132.831799629115721
19.076882680995773 131.881495573490412
19.833092492615901 131.896781286042597
33.738548029489053 132.177860416434442
60.682092459207929 132.722486086402370
93.104456386030478 133.377858349010580
61.534207389411563 132.739710385379169
68.892649616103441 132.888450894931879
35.904881468942257 132.221649785123986
47.998662732583902 132.466108480613627
43.807106971654136 132.381382105044906
28.786474261225457 132.077761244226195
78.727593331391802 133.087250381911304
63.839441187496860 132.786307428503505
94.334477150376827 133.402721480311101
8.983233533025432 131.677466721830825
94.378570657574642 133.403612768239498
0.717674785076869 131.510390133874722
130.288368596102828 134.129478580426849
45.553919991961962 132.416691461390940
99.505306902487291 133.507242495553839
119.296930352805163 133.907302191096107
24.994443985636117 132.001110711673959
84.743164220819125 133.208846645329430
58.451065214719655 132.677389023879073
12.109373073485573 131.740657214309550
47.809283689440598 132.462280450915500
93.328519082506588 133.382387459740670
45.051435539914920 132.406534448379603
126.986842353871950 134.062742893654757
67.007299201735265 132.850341200966852
131.532428043692477 134.154625483867505
3.370240805004541 131.564008006961387
28.420109351835851 132.070355695384990
44.370457634673869 132.392769442485786
100.011629644742840 133.517477094176911
41.208250519224023 132.328849894954772
138.231408632972801 134.290035908470543
80.534464556193328 133.123773729977842
20.451286479567464 131.909277203763878
95.258816990793306 133.421405703768670
135.839809191539530 134.241693105930864
16.683323987733662 131.833113167444083
138.337599393818806 134.292182404616256
75.718992230247494 133.026435762860302
22.537085979933725 131.951438692697508
136.087344251351908 134.246696677311093
20.136514072706049 131.902914524443020
13.360550776040666 131.765948003213765
49.332523876294886 132.493070598420104
96.012170298703552 133.436633676135642
55.210763001720380 132.611890894326876
100.703995625600143 133.531472293923969
46.117035943847561 132.428074054477975
110.968152884870150 133.738947726065703
81.035423181144793 133.133899900551000
41.715962559166123 132.339112576267013
16.739420577735174 131.834247080726811
115.283681791669693 133.826180043560640
106.445518283017307 133.647529059658297
90.780611265790185 133.330885104313182
98.337337341682968 133.483633641632878
108.465668819459097 133.688363547571157
68.917487312170437 132.888952953853476
65.321318982533171 132.816261493717093
29.310834284268427 132.088360440987344
35.145712935451733 132.206304266190898
11.279438888003648 131.723881267738136
45.202868651057607 132.409595454693260
61.552793776240279 132.740086082919817
35.550385748097121 132.214484155153912
90.836369199103416 133.332012172129595
67.018823687967767 132.850574152167894
34.598909458945784 132.195251406738436
10.143623421398189 131.700922363386354
31.499956592343981 132.132610454447445
88.403917321919209 133.282843595340012
121.225764391729697 133.946290845073918
130.681732125456961 134.137429868212109
122.315380601754725 133.968315896749715
28.769701315870908 132.077422202841916
129.634581457813141 134.116263197456874
124.250425928984512 134.007430103141871
66.284994435164066 132.835740830980569
12.021685083602570 131.738884725527953
101.595708060362313 133.549497000490220
132.821400440860202 134.180680239106152
105.702608942857537 48.894593675316202
93.649884444964954 84.643126725665411
100.504535981302894 64.312143715288812
89.031923561700609 98.340057016361143
88.368739074839212 100.307070578414155
107.120800809481736 44.688218691418101
80.947449516412277 122.318709117237873
109.838630701051144 36.627100915019533
120.855573625651033 3.950709089857294
121.410512255913360 2.304754105296157
80.094590185645146 124.848300661337177
116.947993206203265 15.540641954907851
104.118223348934990 53.593901352907309
98.993119737118164 68.795023380174527
82.991700171506864 116.255435861500146
113.710090536280518 25.144302158854817
104.436949472356474 52.648555646288436
82.898558041265460 116.531696595900641
115.936061293020202 18.542044787060323
91.709380507929694 90.398685905630643
90.382164632682702 94.335224950351289
87.105089018039763 104.055072602974619
90.144547661168957 95.039999888247536
88.088033703563895 101.139646254079921
107.625521531225687 43.191210657623330
113.116866704636251 26.903811534141486
97.584053585878081 72.974331377013058
119.840075807301929 6.962688441758831
110.658045046520968 34.196707619621428
96.065952731362799 77.477037680545706
92.606680024625192 87.737284208922134
102.320335789121515 58.926458557217586
97.791917136118215 72.357805462310438
82.492892421143850 117.734905947515983
120.142803673905959 6.064793766870316
91.396566841700235 91.326495189561413
76.872290178428202 134.405683170684028
107.345238545547517 44.022533532274522
89.060294544877266 98.255908322019081
117.974134598752073 12.497093627533696
86.528139391623895 105.766312480059696
81.119073642909612 121.809669790951048
82.210123337526511 118.573602620046643
122.151934839597757 0.105685360154634
84.394290016883645 112.095336669628381
119.194384743817920 8.877816289185272
110.269610659382380 35.348808916630617
78.062494617027042 130.875521777103444
121.337334682630157 2.521799711666443
116.694438602713419 16.292688110489543
94.404683059036998 82.404384505495187
111.751005218935532 30.954973947445602
115.064901885836676 21.125914588885479
110.280656975254374 35.316045404272614
89.629928677229302 96.566366292700010
80.818233081221749 122.701966695627263
106.077808245685731 47.781747805490923
105.697700194611599 48.909153084596340
92.761265069481183 87.278783013935865
98.728391881812470 69.580209541726504
105.560371454330550 49.316471862318167
84.591652559317794 111.509956876674337
102.744171346288255 57.669356942894780
86.736630873872926 105.147924111089765
104.816738814937608 51.522095660597564
113.791864374490629 24.901759922166370
81.618271188356829 120.329043567793548
108.067441332891335 41.880470945767286
115.680137654467089 19.301117530553412
121.003408340934342 3.512229457619952
89.404837775599134 97.233988749155017
95.639677665790614 78.741374907602648
121.201882152274663 2.923553627058214
105.818216879998360 48.551699073976543
79.773627526191248 125.800279962068871
103.899380006413850 54.242993470157145
106.143935420278538 47.585613770661631
108.876238096595529 39.481569531954143
99.259589362885762 68.004671105439229
114.665918326608306 22.309304863517216
106.114495346651282 47.672933400779542
89.882685253156041 95.816687096947206
117.205765727674120 14.776085401334988
108.835365018750835 39.602799596945331
100.648482689742963 63.885195960442296
100.982602021296643 62.894193804133486
117.660494857575316 13.427353060189123
112.403136144206343 29.020745388643370
125.089743348467422 134.460453245221032
122.484906420870971 122.963905788226754
119.467798867042347 109.647786146352516
94.694082687603313 0.308041793975383
103.294995091809682 38.268497813634553
110.749874287768378 71.170892414428550
112.920108992732096 80.749306331284956
105.315947038719628 47.188046565346042
100.665840830091895 26.664624871965263
101.851461839335371 31.897408565397633
95.781915820019179 5.109234951064755
95.195747840785401 2.522160144332140
107.557369928093465 57.080652258193425
97.144570497573881 11.123363513983300
110.087602353139275 68.247929888354221
102.675023350825597 35.532228810877491
106.261377040880788 51.360738057838567
101.955969816250970 32.358658520631174
118.460702477035298 105.202927691367691
114.819092354689786 89.130542066043049
100.380885525246740 25.406963729892389
115.800455853833256 93.461827422503163
111.817364472666839 75.882301194203748
99.930441886626568 23.418913494104178
103.942159644060737 41.124783329482149
125.157602627575500 134.759952770277124
95.167552371092526 2.397718359910864
111.497430889769106 74.470262083462259
103.591264406931430 39.576093773006569
110.906273505616852 71.861166347196729
108.061783457417420 59.306900671821992
116.522579634159669 96.648948359861464
96.450437710828055 8.059781897900077
105.121179583571035 46.328432949049578
117.923183746450803 102.830568205167594
97.398738237571820 12.245142560481831
117.955261901569713 102.972146370291838
99.247482972209994 20.404648191127105
117.350377392012376 100.302465440766923
95.168661609317951 2.402614025265098
100.414628319843501 25.555888845051609
110.516628621132796 70.141453739321733
96.702338730802680 9.171556688837118
97.751618583065408 13.802593468685480
110.914357108734222 71.896843638883496
96.378067449709633 7.740372981123578
98.014206963677807 14.961537334761317
124.052956582339007 129.884555179088522
97.469318741784804 12.556652316669082
95.541622839207037 4.048692685166129
101.625201720222748 30.898800871593266
105.469357452304962 47.865129296128877
105.699977873107628 48.882981348294059
116.065734273802860 94.632643880219405
110.437961304528088 69.794252527192526
105.783624741582770 49.252160003151715
114.001377388016678 85.521525769838249
111.556484707335969 74.730898367055033
107.966818376969712 58.887768655319213
118.858966091419646 106.960679393463124
106.111449109330422 50.699025394778154
98.335175423380790 16.378143913883523
121.630898541426447 119.194709332715689
103.631261917726647 39.752624317451520
95.388598444069416 3.373313661573774
95.743720782970442 4.940659693473597
118.116156966118737 103.682262894511609
118.876762116736387 107.039222832183682
116.650164852657127 97.212050603893417
105.621837752845622 48.538106937397217
118.302201992686491 104.503379738492924
96.583412615068852 8.646671726202786
106.439030345320617 52.144817715089481
105.331902038719335 47.258464568381029
103.392469664058567 38.698705568230373
108.130318717357667 59.609383664147913
99.020358557218188 19.402225894386753
105.504757175177900 48.021367327639275
114.514495982553029 87.786194321890932
123.186259958376439 126.059356464097846
123.485000048543171 127.377857283678097
124.213270818192129 130.592108193632953
98.467498343415826 16.962156184945222
113.013288619269943 81.160558178634119
126.437122211537570 140.407161416365597
110.368005537961963 69.485500074515983
124.016248712946236 129.722543592855203
122.747961505587696 124.124909470726053
101.435421066244260 30.061196693086643
1.354125722036201 130.911263228742769
5.081049641890220 134.335248659841170
3.367554285305378 132.761032694243710
8.244021785670130 137.241122450711742
5.968333002177920 135.150410268774692
11.870337157090708 140.572677177162547
116.978195378169090 140.994133331031350
136.007465529147737 125.666459268298709
132.084071288342244 128.826670230965391
119.445490461418160 139.006779399294771
138.836726306473992 123.387549636491272
124.322975070054341 135.078068853171942
131.114442274605352 129.607685864587211
137.790352677047935 124.230381432583897
137.687985302000470 124.312836185022434
139.252521899502824 123.052635092943291
134.903146384494931 126.555964949608438
120.098624744598013 138.480693567712706
128.285261615877886 131.886530962560244
119.514175059432617 138.951455410348132
132.488808775765108 128.500662757270021
124.309530232200288 135.088898385298904
124.934756842557334 114.942536915534205
134.319856084181538 84.213582095478813
139.641110760663565 66.790580981712523
119.283493317286585 133.446062245781008
133.124939958502040 88.126009944606920
133.489725998443703 86.931617274720239
129.602298825633511 99.659940213462718
118.055462664900162 137.466914605813628
136.475403091555904 77.155829705569190
128.648518562340229 102.782834267583397
126.550153668657870 109.653359379132013
128.139401249944825 104.449800432556870
128.887558624405159 102.000162600692647
131.681916727723717 92.850797026901304
138.328258415756636 71.089158903310164
119.785387025011275 131.802747809558383
129.812828109681845 98.970619334560624
138.566706074640734 70.308426899507793
139.787479914713913 66.311334997619497
127.228290636711193 107.432984323245677
123.653590630746805 119.137367212597169
127.715377323518680 105.838151449665190
125.051844445493217 114.559165406296771
140.573718419963001 63.737010860647970
130.117739236541127 97.972270782226161
139.805747816946536 66.251521720432933
130.387856424406095 97.087845519549134
121.660266324857076 125.663965489335681
132.297027262349644 90.836784884757009
128.600925304579476 102.938665445263737
133.793480734290881 85.937055010228875
123.470509666182295 119.736816034998938
122.033029372803085 124.443454276399706
49.826276404981265 42.199946548089045
32.642713055944839 25.557659252836448
60.267579388185474 52.312352249611180
97.886524865291122 88.746314499329443
97.218191195430734 88.099033099250647
53.822415821832607 46.070209013228592
100.140685283590287 90.929469676688214
84.601076081948705 75.879352565549453
33.792383727334290 26.671115712335112
89.535441429911145 80.658287183038723
13.378931187622680 6.900679572095640
15.365692421080981 8.824858542584749
14.455955902550889 7.943778396585241
30.679594047840645 23.656377786121730
78.873073625328203 70.331780122355568
55.450652559663425 47.647156880516256
78.338011715683052 69.813572470066703
72.383871856163182 64.046985870681254
79.089078542049663 70.540980962032819
21.227789314265763 14.502301495909064
133.858882432913106 123.585555765401836
14.415792727371935 7.904880346952528
79.958304807688094 71.382826913509788
118.564711567391527 108.773145771233501
99.169926026285125 89.989288986196897
92.017441340245767 83.062104990530685
60.579882358408803 52.614817788803819
106.355521139035048 96.948540442062892
97.589707423536538 88.458846700038634
83.866843894957015 75.168248427883938
82.704914883751997 74.042919761856894
139.681088617565592 129.224364553138940
16.723494051716102 10.139889911108156
79.605718348488679 71.041346800728547
54.710284469604815 46.930110118519494
130.238521975036548 120.079235357432864
16.451924077034747 9.876874292775126
71.970423665825379 63.646561149362306
11.337995935310646 4.924033044826269
96.784231026088705 87.678742518875097
94.842165556167657 85.797851411476927
64.509907717298219 56.421048764984519
140.579673759053549 130.094644586454933
87.466380473711340 78.654400901419621
90.503797011327990 81.596139912566116
139.930780154805774 129.466190896926776
140.622042556715257 130.135678782256974
80.474147798375739 71.882421035863203
111.353763155160337 101.789339635684399
137.272467328743858 126.891613967022536
51.748836399414579 44.061946595448994
113.027420819223863 103.410277686394849
63.984347012545548 55.912043033057579
34.637670799181279 27.489776545999121
46.088400962493964 38.579812835180704
14.395549193581859 7.885274477182541
112.449574028695793 102.850632861554303
18.621431676820787 11.978043184901209
31.583630404188508 24.531937322993809
65.060048244027300 56.953860063352408
110.737079314785760 101.192081114073460
22.998132264549465 16.216879281162111
33.373957881052640 26.265870129440994
8.374258064286773 2.053651848823327
92.554302113346125 83.582054842724091
135.192763809258508 124.877420359026530
48.103458786698440 40.531397064003528
28.607669132709539 21.649717759245675
76.840238008522107 68.362978094992229
61.847969687088018 53.842960823556410
101.893047601517324 92.626633213024931
98.115907389558444 88.968471556735182
77.700175653773485 69.195828014277396
68.266729339192395 60.059531859475264
112.053830543568566 102.467355153611337
99.871513905088278 90.668777099619177
15.684215147350407 9.133347917749196
54.075406822181378 46.315230888225997
116.559298586376727 106.830902576515157
77.428857884676972 68.933056657144164
35.726494635888614 28.544302824183372
129.106408513759732 118.982783062254654
33.004278846245171 25.907835851024416
17.101993371300150 10.506466638509030
78.377626882370038 69.851939773277479
35.491106985481423 28.316329799947354
111.856723562339610 102.276456971268004
127.044604450936887 116.985925084485999
112.550554151976968 102.948432147338067
52.579948170316769 44.866878645040217
115.662590712862936 105.962440677908518
69.964541744969608 61.703863786239040
81.429049136912397 72.807243326313184
19.234571992846600 12.571869801903542
36.325222411772444 29.124170890864960
15.528083026827439 8.982133902763991
87.733444506140543 78.913052513057806
9.020428657401860 2.679468301088338
74.267869364006231 65.871638135883387
31.827891941162093 24.768504709566887
108.219931907291794 98.754222942918076
125.752707082428927 115.734722017579841
130.163685517732659 120.006756221568423
22.003353080769074 15.253435283224492
134.614861719275581 124.317721976644052
123.112014719867872 113.177210512925313
58.434592425871905 50.537103716134823
14.147760403457259 7.645290944661754
130.739337911256968 120.564275772120141
137.982381538913131 127.579166135373086
43.015020489361312 35.603242739528149
14.580791548527378 115.088314403944622
0.602657540982368 106.551339334485775
55.612413020698945 140.147877388412098
29.690668873448239 124.316487918077797
45.844417261298936 134.182192967904570
43.528246626956786 132.767619967580004
29.170165124334105 123.998596593860356
16.753306910376899 116.415151696541400
15.330781132160016 115.546361406095969
44.887987485292001 133.598065133026751
5.699310466645064 109.664058023588439
30.643642814515633 124.898505143863773
45.855745558930742 134.189111587686710
44.453795637939223 133.332887751395418
3.422512345537262 108.273531306102655
27.531502304405613 122.997803238078546
8.927909414389969 111.635885501512305
41.869913443988764 131.754813177187771
9.086016085827886 111.732447225105204
9.595713850615528 112.043738926029079
29.823067735345600 124.397348910155301
15.087386831845771 115.397711302104284
10.399816450239504 112.534834793515515
8.751084894134074 111.527892079766687
48.762749256184108 135.964528683908668
5.704213654347436 109.667052585749119
49.508010199236480 136.419687726427895
41.594683840818391 131.586720049780780
29.109335453983054 123.961445613694465
9.605380334192615 112.049642613120838
29.788676039696746 124.376344600982691
25.754856124251067 121.912738225892966
35.052741612828825 127.591308525178022
0.929688345105536 106.751069414354617
37.876472383024847 129.315867695594847
35.547920557241156 127.893733033419764
54.759515102545009 139.626980374537169
36.473410074538357 128.458964482191647
23.590966413227758 120.591168944464329
35.809856361785044 128.053707135255053
1.800581442921676 107.282956764998659
12.330502873049928 113.713978007450862
26.049907035504816 73.283449135678566
2.269581991149288 37.916934236875804
60.640879700907497 124.727748061500790
63.974988269225676 129.686292578268848
69.854692328924557 138.430691186783633
59.619564592070326 123.208830387091822
55.188017593217140 116.618156261849506
31.213961246290037 80.963520784964572
1.168913711995691 36.280001141103639
6.647763878273570 44.428242835552943
64.424672175829073 130.355070341103328
47.593782344887579 105.323876913098104
26.100137448592942 73.358152683655348
25.469746099033188 72.420623654312934
40.206486097898029 94.337360862803891
41.870741284988661 96.812470255121511
4.244519458469457 40.854095744630797
54.791697992015877 116.028742826396964
39.485091461865892 93.264490155798867
58.737701294347175 121.897307882691237
54.767571882803104 115.992862055241289
59.119281858370911 122.464801164531053
55.213198942354438 116.655606404258222
20.251337878963781 64.659715772739403
67.251970239061720 134.559877419651116
3.576055085586905 39.859943849786070
22.084654485819033 67.386256262393431
37.310519743075915 90.030429101223191
56.709309159635730 118.880647659625282
12.389480456731443 52.967424051031429
27.227159958414504 75.034280251741350
47.850846702435824 105.706187517104723
37.328080727576712 90.056546104200507
20.871784711968257 65.582455143308948
50.070781744274555 109.007713698312187
34.399783531917187 85.701531351237890
15.104473719267849 57.005209467780134
18.468524703216641 62.008284868231684
33.882643931733227 84.932432302316002
63.162224982252788 128.477536817180180
0.535257765142839 35.337616945627509
33.760428124071439 84.750670817791402
50.900901180729470 110.242281828159406
34.134921444811162 85.307623827590007
0.417138488351003 35.161947893387783
50.830257333808156 110.137219064719815
16.188323636585331 58.617130001977095
4.603626294950591 41.388165706205449
17.101346460249715 59.974993497780645
20.027841429440009 64.327327948049515
22.624471464037264 68.189081504149883
25.451325414070361 72.393228089787698
67.462683156400360 134.873253351919828
45.926937650875921 102.844916360843342
68.118612139679882 135.848762396327004
39.386214618073453 93.117438786122065
32.371864539700546 82.685574793956988
58.130922568390005 120.994895959733327
34.202954644835593 85.408803991351007
62.826684614454194 127.978515319586506
35.524802539563062 87.374679275882770
33.749452572854125 84.734347786254801
4.715115144473508 41.553973871163173
66.350891643682473 133.219777588844295
47.872417067102695 105.738267340317407
45.621327533528110 102.390407654665168
52.351090505289918 112.399028729536397
35.834043563835479 87.834587930278857
8.195819858543913 46.730538737240252
66.316789517104652 133.169060310361118
13.346869174407791 54.391269279576079
3.250327923625970 39.375516723371724
9.263675122002939 95.228552486447370
18.884492965291766 131.162907970217987
15.486866959036870 118.472562648397513
10.523363578984558 99.933567543307220
5.138075837986126 79.819181508816314
7.719195168660947 89.459823404889804
3.447979385512989 73.506565708965780
15.301844998121075 117.781494069389964
14.803142312554524 115.918808393830588
16.465399995051932 122.127444649235628
9.183023605133291 94.927314034092618
18.415861450710331 129.412539996292168
0.511143595636187 62.537300622577099
3.500103980975423 73.701254328301943
14.339879268712618 114.188491993388510
12.855917220195106 108.645801065813117
17.846012871358329 127.284119964242535
19.843349858832827 134.744298350101758
6.573913748018827 85.182125773703447
11.691911957123812 104.298168713812842
21.175860453620157 139.721308639552376
4.400099736470004 77.062794681587704
10.829035553002111 101.075271456081609
13.815825785933386 112.231119507032446
12.592067092905275 107.660304362423673
3.659959151517766 74.298323373548911
3.719147834708128 74.519396801715132
11.703004407066871 104.339599707095616
6.847023960097350 86.202209472089180
3.679280501990041 74.370489824219391
18.725763632281833 130.570043998465366
1.665048789396521 66.847208584931636
0.436558192006789 62.258719482015422
1.923000049297987 67.810672650229534
4.746743469768841 78.357530674045037
10.771669046011288 100.861003969819180
0.518417618093674 62.564469550732895
13.161907827326207 109.788695093165884
16.478325538624571 122.175722361705155
15.906094899353260 120.038405187092593
4.707745789652712 78.211871903329140
17.419229061134413 125.690055779563878
11.072478404759133 101.984545710881335
16.306500750651715 121.533946047829019
12.443712985247911 107.106192505316287
76.074829012840837 7.884490717632761
0.240900552037355 107.024274210589553
60.145903490643470 28.708813808877096
52.535740446976149 38.657789574852927
8.060873051058106 96.801008764510087
31.944686744194318 65.577041253087927
71.468856587023524 13.906005339627841
77.553425715779852 5.951480520507837
16.040686722979537 86.368778550334468
68.631235247076248 17.615705878520192
25.774699071925774 73.643236086962091
26.758510880675384 72.357071810668998
41.256349778141058 53.403647682662459
81.355612490223436 0.980777020517673
32.430097833819161 64.942449965161160
1.733471117503860 105.072995598077853
9.507727627788528 94.909495923302231
61.254049429777062 27.260104099197630
73.481995837873555 11.274172945851706
79.055377790140227 3.987937203009159
31.704438903703313 65.891123872495399
53.370205483313356 37.566870447833494
3.434686903390204 102.848949341859566
23.046788504409413 77.209508711114822
0.963371301537766 106.079768299591066
40.181382334608216 54.808982231154282
62.132242856618248 26.112017642790793
3.807530263372197 102.361520947529371
5.387995770961349 100.295334856148656
25.912910545508367 73.462548420566122
15.826612358428054 86.648643863707946
9.016332980858522 95.551909680508814
44.580176216558243 49.058317826209532
7.111635044075808 98.041973757430796
64.618390712209063 22.861808071198453
23.399549545705018 76.748334485163014
40.495480901477791 54.398352522962476
74.862177162696923 9.469823883350784
11.751798140661744 91.975760729771153
17.302422173454737 84.719277041914580
31.126871459475328 66.646193701205902
69.466865019017732 16.523264060563118
73.942037766496043 10.672747460887010
76.587003559242604 7.214910825472491
53.397268345872433 37.531490422173960
74.846130813226253 9.490801718004290
70.587102141304868 15.058747214100064
59.337250255673680 29.765988456992837
29.846553143279770 68.319989101839823
38.469713740870539 57.046693730995102
30.397615257408447 67.599570421247179
29.845717936332516 68.321080990887410
27.092478857535220 71.920466275501738
47.798530963416212 44.850874017308804
5.195987683404074 100.546352317800569
18.958153798771150 82.554693481652990
33.563009802949644 63.461362942296063
78.109417502185892 5.224617143561113
33.755737015806567 63.209405348331877
65.637984679839278 21.528864792995076
0.761078199704399 106.344231643702884
35.509706847785829 60.916392274566618
19.703835566309031 81.579843167435627
57.449527835268469 32.233859973770500
48.027318291842199 44.551774040999284
59.944014233768627 28.972749195350840
57.514336799834318 32.149133429255784
71.216424421482884 14.236016862785212
42.707232869584018 51.506868253207038
68.062945859020175 18.358646248836692
57.406063775361602 32.290681736487429
56.773023848543737 33.118272269655691
12.724732207990407 90.703817224460821
55.799947495535896 34.390401788953589
28.477464749701735 138.584402298700240
9.115389317032614 123.605151213574970
6.633829911521155 121.685320793170163
17.201462283655797 129.860850282659442
3.398030173274180 119.181980853764600
29.105730734780604 139.070453185727615
1.224130888739609 117.500168212859677
31.395596341584465 140.841981862742927
20.916274204649287 132.734772589804777
15.507623901651938 128.550431339716624
21.411801205442949 133.118131460095270
20.228129097315517 132.202396895804469
2.126549377421509 118.198314089464304
18.392404714569462 130.782209450101050
1.137270760180741 117.432969854941163
28.888626015257362 138.902492570306322
7.593304446330397 122.427607435770540
7.348048553570446 122.237867982965852
30.578122788345638 140.209552676522918
14.706857929277476 127.930927784824817
26.389553163635693 136.969113070023042
12.121198142670030 125.930561279746840
60.072122319295410 14.396228084864470
49.099374842814704 18.861200863039333
33.868960510095256 25.058681078607652
0.126117376723262 38.789141601066682
67.317744676570115 11.447877486665641
81.244335180311481 5.780942416367526
24.776867560910581 28.758387793061768
63.913814371144163 12.832986930322116
24.866883368432461 28.721759033395866
7.512392725942640 35.783557226045048
4.931911392295119 36.833593138565647
61.612761542036047 13.769319263234351
73.126083644491800 9.084378697162785
91.449817699741104 1.628181065114108
87.762604637373016 3.128562440525517
50.605322217299261 18.248408666112361
3.581614057572505 37.383049038731151
18.549459240821367 31.292412082545901
90.745781835400933 1.914663641686235
54.763871384710924 16.556233678125665
83.464776971354880 4.877411903724175
37.122802071061813 23.734644958634060
87.992000867299311 3.035217731351055
21.883178205257092 29.935872669040258
56.320259102958381 15.922916561409391
25.004759815914909 28.665655073464219
26.031718070210406 28.247770613844633
70.374974621172584 10.203845533088847
92.143572456288751 1.345882022932188
77.187134050786483 7.431877393021112
67.160771830046116 11.511752053007793
65.200150074446725 12.309557961310382
53.567623351583698 17.043004645497955
1.603947180023580 38.187790858542563
8.029714156067019 35.573051506486408
35.996097020565379 24.193117860729142
80.020971987411102 6.278746942155561
32.994341893732383 25.414576292793122
55.038207340593047 16.444602331672662
92.579650456708904 1.168435453127282
35.488872259268653 24.399515096832545
47.127358339444996 19.663643462263462
42.008044582971372 21.746767731238432
27.110724139145489 27.808707130828452
63.835966147194824 12.864664520780492
29.682637578779062 26.762157620744485
20.388656787758379 30.544015475555597
91.446250817283058 1.629632482191928
64.064174199844047 12.771803298463741
42.251472433708990 21.647713348612491
55.177142820056595 16.388067436008932
13.708871469133873 33.262118637561123
38.941933631185769 136.085114153659788
41.265429513576684 137.829841272660786
40.362751823111495 137.152015132228314
28.952401951000695 128.583914362161181
14.975574920786459 118.088630362730271
13.402560222582112 116.907444106561741
42.134642285120215 138.482538402958056
9.286239145829004 113.816473699617760
26.219472998022347 126.531741472722814
41.520426054731395 138.021319718555986
41.458862607036480 137.975091353123304
3.419958483632298 109.411448049874068
28.009266504598916 127.875708247960972
7.663785835609318 112.598163690503199
37.835901289676187 135.254587775133047
10.973636468581923 115.083550560759946
10.578037538324100 114.786492930015015
27.115486342099629 127.204563315122542
16.189397039681651 119.000096737398621
7.878035172374942 112.759044814036059
7.677756956843017 112.608654689985514
42.865069728710914 139.031020790619493
4.813632829807391 110.457966550404194
42.784937105704870 138.970848719072052
25.692534422255427 126.136060107347532
8.158357580749541 112.969540606889169
29.502383358069473 128.996898729007512
20.275113145833135 122.068085686708230
35.166744774949883 133.250301995504657
1.405276340392016 107.898611036424626
19.712880985660775 121.645902155219531
35.551141416608353 133.538947759948343
34.369816393820727 132.651883651407218
21.075667217820175 122.669226584012151
32.463671252745954 131.220547729708528
1.110531028319154 107.677284997902547
12.290101685855651 116.072092259157742
138.569575903094233 1.129828613806634
140.717725339604044 3.032980348473902
138.904959334511034 1.426961368367976
140.289598483220828 2.653681610902274
60.687640664862762 133.798765679126490
60.431679174052988 84.145572156638210
60.628904855226310 122.404784055748266
60.560714057187262 109.176657899843448
60.034691491005702 7.135135195869303
60.032762937758513 6.761020998852926
60.581071913247136 113.125816671523097
60.043838020658150 8.909442750709189
60.221984197106963 43.467479377703889
60.362367400061338 70.699991274504882
60.421991796073193 82.266347074638404
60.386291629191348 75.340979944755674
60.429445904076005 83.712346885116602
60.014345454899328 3.188269341129320
60.543436706966091 105.825077115664328
60.480497977761168 93.615783868525327
60.472750086013122 92.112793840065223
60.319600389540604 62.403748573907876
60.584781190824437 113.845368182149400
60.622365064662937 121.136149913119070
60.556572628851335 108.373274773838745
60.028148408216950 5.865862404419135
60.353456500552596 68.971392896806606
60.446440589241440 87.009094332177199
60.371522161328905 72.475895655405552
60.593367334396362 115.510968140331570
60.287317299296681 56.141249780382857
60.119058259193544 23.501188755114992
60.590392567714638 114.933902171287187
60.475349933987502 92.617130465829618
60.481067211435139 93.726207783011660
60.194703579242834 38.175395033549641
60.555037938965903 108.075564936170224
60.305232892841872 59.616641451821785
60.135365186751102 26.664520189119923
60.543029364337066 105.746057954130578
60.666898104750118 129.774979334678846
60.413281543062368 80.576671502705778
60.073259211051315 14.616770269517664
60.313237571055133 61.169444708088484
60.604205204420921 117.613373685783174
60.096126466849917 19.052719887971019
60.043509640187814 8.845741218923774
60.533829503077492 103.961404762523870
60.004197459599389 1.219690501792622
60.171594843566083 33.692601465706836
60.066869102102949 13.377172409544849
60.047810755342439 9.680101506712925
60.160714015192859 31.581862560444531
60.518792266825656 101.044376895194375
60.276579736536931 54.058302537094860
60.395181386283937 77.065476969248778
60.352978840258260 68.878733024582175
60.319317734900125 62.348917257217281
60.244082929220696 47.754345416704631
60.532322882667657 103.669140037320204
60.656506858913609 127.759213061292073
60.409034804890787 79.752859640983885
60.621272960842710 120.924296004309980
60.095185681584589 18.870219806827308
60.714244723046413 138.959606262204687
60.698641331095757 135.932751567453920
60.465645189595065 90.734536526094431
60.181223766987110 35.560487125087867
60.231928275079177 45.396500912916778
60.700755764157257 136.342924026056380
60.414123101026561 80.739922780560633
60.462524163352427 90.129098108291231
60.147687066091038 29.054804202119836
60.165589416225046 32.527626824379048
60.012084025099561 2.749581430967683
60.537386887110316 104.651490905001268
60.060610943503718 12.163171197727886
60.378393045842053 73.808757709468225
60.348845173377953 68.076855519822388
60.034727409429657 7.142102902025572
60.174390172731918 34.234858895098888
60.362621798144055 70.749341187231735
60.173053426198678 33.975547488154952
98.070062108907777 87.033342263140781
97.420428314374504 93.096442219298098
101.820584226965906 52.029328184866706
103.850777166987086 33.081325742233780
106.902916587246267 4.595390218428784
93.176337477230291 132.706984628201127
106.551219977329467 7.877811358017744
101.894506486991105 51.339404022531781
107.141806747217601 2.365803441021266
100.029692474759131 68.743907684365269
93.279103494153091 131.747858674560092
103.690607901015184 34.576202205964506
101.534738813201315 54.697153242996428
104.391064705583887 28.038765796699995
93.723811390839089 127.597353495197055
97.744967571795641 90.067483482853177
96.622721589005252 100.541522281808625
97.951601175044047 88.138950513449728
93.193186119541707 132.549734492325598
103.816265121694016 33.403430260293348
102.799124506571900 42.896509701124216
107.266330681043769 1.203608579738903
99.553730970088154 73.186106046561790
103.116140268147092 39.937768536051692
97.266698149712212 94.531221878957922
98.546807543504826 82.583827401186483
101.090320597887185 58.844954795904428
99.416709472564051 74.464941973236236
94.262857509808157 122.566379848519290
102.095266130720830 49.465693329924697
96.737243642429050 99.472676013440250
107.062753225767466 3.103618201385789
106.784161405968447 5.703744710541354
96.154612991740521 104.910428640185145
105.929985485281506 13.675857662252064
93.323094498500780 131.337286043061738
95.426978976439514 111.701512791587092
94.028116155414665 124.757245390780739
105.103236386480589 21.391993224895071
106.701804787907989 6.472387616057763
105.803005597515252 14.860974197794294
98.870574223118410 79.562079213993314
105.147114920410147 20.982470291538888
105.502172706431097 17.668678944825675
106.604572311217979 7.379868461600472
107.292576990692353 0.958649034501342
103.957113873230099 32.088874172772002
95.630795453277400 109.799272356777607
92.870576761614316 135.560681275521858
102.219034490815801 48.310550317075958
97.871002081260229 88.891190261596080
99.937717983610824 69.602315202480241
102.001406893398880 50.341691380642587
97.305544251413139 94.168667160435362
101.253540978010179 57.321601965593821
96.072715541920900 105.674786080621942
101.659906533531725 53.528949855128133
105.232892307150351 20.181900995174828
94.541833455903870 119.962668248575369
103.160187619934121 39.526670008025377
106.130429490752604 11.805092854431409
96.799173065807125 98.894682246292902
98.575448148763812 82.316521645310885
93.510245033421469 129.590590582294254
102.219881533769865 48.302644776845817
94.806697952965436 117.490660274182105
101.358479232336109 56.342202293722018
102.455907088119957 46.099793662457188
103.251063241232814 38.678518356820682
100.204739218021942 67.110178173472704
105.193532049309866 20.549254386570446
102.037740208161125 50.002588764683111
94.195999874960663 123.190369127284924
96.466400817424457 102.000480346019131
107.099185121403607 2.763595519848959
104.229659922463256 29.545173470834911
100.563067867721756 63.765859514918702
100.679286655640581 62.681177446552013
92.659451987176254 137.531130814032679
104.202495871599666 29.798698390545123
67.558611433071832 125.203178640038502
85.865695185766384 102.301009916480453
84.798821920099542 103.635668776789601
129.198710632645884 48.091391144243723
64.848784038452322 128.593173739294087
71.817153035592710 119.875741478842926
141.030209231017238 33.290181906723376
115.542060287277167 65.175865910042290
113.209431353844423 68.093985591177585
79.234281176155946 110.596911359631420
78.271266213774794 111.801643443108020
117.232991886712696 63.060509837310704
95.548335242646829 90.188023530021255
89.971780085059748 97.164296148891481
58.343266679562831 136.731578424605743
83.357751951281202 105.438447854777507
95.343198875206809 90.444649203553638
87.869386407120189 99.794391438012909
115.972196792836598 64.637764978317776
108.380384354532481 74.135125220309149
66.162749250817726 126.949402759874744
124.196198686743600 54.349535487403003
56.118732094244535 139.514472035219768
96.846556317138393 88.563948473058218
108.595758147869233 73.865692523094054
119.621203948431514 60.072855641591509
103.688420016912289 80.004774387631002
84.190321879117690 104.396902559030167
91.730342215192323 94.964334256586923
68.349759207428079 124.213452474017799
89.094815083899618 98.261379698218022
56.836709539341882 138.616281978875719
82.833058254546998 106.094839868553350
74.439609954812781 116.595046877475838
66.206501709270000 126.894668417743532
81.293856496370680 108.020381852276614
110.525926394419713 71.451051314013071
68.705956355195369 123.767849706956895
109.398264132332571 72.861757231918091
125.862614489763629 52.264848685292826
130.970463364528740 45.874927804142729
89.926669646798729 97.220729324278878
74.740946478288507 116.218074772227467
132.320999112913739 44.185407070281535
102.906360342162898 80.983131337593889
96.844020840647886 88.567120355110248
111.829965876888465 69.819697426462042
134.998009783191947 40.836465705633444
116.473589628663447 64.010522350381493
118.587844099144519 61.365589205288579
83.725804050392043 104.978014539085962
63.259625160192179 130.581212099204720
137.350662047473691 37.893296830005632
71.219142657350659 120.623852689014385
126.930872934139231 50.928456965893226
57.610073440299352 137.648803445227230
138.127667842736855 36.921262285198353
61.562294788430151 132.704573038545590
89.838259183393021 97.331330847557950
100.229936700625728 84.331338329064153
127.624299620183393 50.060979918443550
57.033608029161876 138.369961893372874
123.888490349981566 54.734478733491159
133.294522403548115 42.967529064171501
137.715466853329872 37.436925879408278
90.548847828950230 96.442384182243188
137.011821138631575 38.317186935583180
118.723513427343278 61.195866824215024
108.171702756562325 74.396185978580448
111.475422350125797 70.263231513018482
120.172096233029222 59.383689184454063
65.770329503653358 127.440320012530634
137.487385716188157 140.529679703288650
66.290045562218111 117.895086401912636
63.959516068783032 104.469118627583285
47.102685190372647 7.358453953146684
47.420055133069525 9.186793236211731
66.765135440127622 120.632035841381665
66.030426222838543 116.399443075397585
54.274927847779360 48.677089507541815
58.116965351456251 70.810717018987802
59.993451456695993 81.620982260811317
59.111630149961400 76.540890170028447
60.364443016947703 83.758230790177052
46.619318164945618 4.573820622035591
63.335194543878728 100.872459285662430
62.419630842359261 95.597980337177702
61.801997581754890 92.039851475651943
59.833176177667610 80.697651001834174
65.285834309663073 112.109917000108410
66.023841902007234 116.361511403841362
63.772060875205661 103.389206360782978
47.065670637566953 7.145216491638301
57.749082463681177 68.691377268124896
58.180458541907690 71.176495496064234
58.635414970442383 73.797457970659451
65.184758740195448 111.527629866533516
55.515701104060653 55.825071028912141
46.937421250314998 6.406383473145033
67.134542330440553 122.760155231815403
61.684577632342744 91.363405860476703
62.140373027072087 93.989201542772051
53.287644007963024 42.989437386069298
64.524278284126439 107.722662221311083
56.788527265945142 63.157706414957545
47.280930835503135 8.385310851623087
51.696463499628798 33.822791656755562
64.751484642867794 109.031577323727589
67.715988313099004 126.109812486819379
59.634502119741363 79.553107881128327
49.029768639967259 18.460205879300350
56.960281078916779 64.147164460681083
67.097346420877173 122.545872990572931
49.623329493458641 21.879655799812902
47.064701810843282 7.139635169278917
63.539345075792042 102.048551873334645
52.434898465502123 38.076848120396505
48.667757903384910 16.374695055684032
46.286621441398829 2.657185152908623
64.011963035564833 104.771260817955593
55.326763787047490 54.736620384227081
59.133585519778507 76.667373052338334
57.773419450532266 68.831580428869074
56.822965219652204 63.356100324147413
68.897474934676424 132.916249114969133
53.856065166405365 46.264059817148429
63.853183377772517 103.856545696459136
69.705045509393273 137.568589513229369
59.742705390516875 80.176457051607116
66.785532752714161 120.749542898143417
48.102413390820587 13.117796900795303
65.988744059911753 116.159315937854004
61.620435852588258 90.993890919602649
49.804604004789326 22.923961720115049
53.626106195840926 44.939287169167265
68.722598578095557 131.908802380413420
59.987961539369998 81.589355347995919
61.343921438360418 89.400916608392095
50.171129782524517 25.035483283860884
51.250726073082909 31.254939011476772
46.628162548511099 4.624772308795411
63.503842914677676 101.844027162369500
47.532636868973590 9.835366344805209
58.794490305112781 74.713876459673088
47.583191234226852 10.126605430452477
57.115199418744417 65.039634881689480
46.241846325651103 2.399239796364466
50.600921809632212 27.511475937833357
63.115086713318874 99.604438156430390
51.859872611098844 34.764176638498498
40.680034854076261 138.296170067360492
40.084058146705935 137.538022149446022
29.185582455499720 123.673962444516604
4.504024787000381 92.276306586749584
20.618923618307019 112.776230233540275
20.132248627753455 112.157126120533462
41.588357157125621 139.451655935072807
6.695283450064278 95.063828603078377
30.259629463256520 125.040268363192553
40.897103864272168 138.572305721805634
40.994024464101450 138.695599384217076
3.461392167652866 90.949963225117401
27.371729111317666 121.366541501235830
28.455563371921414 122.745297881945362
15.681314107037437 106.495047891765267
38.105319753008118 135.020849288951581
0.852122003550685 87.630684606127375
29.785142911012596 124.436669284212769
10.250574936732137 99.586550388782996
12.479538019165989 102.422036573321705
19.773990772494365 111.701382727071604
14.827712690309658 105.409173009714095
41.724061502162421 139.624286786864928
13.047973519914947 103.145149047403180
29.310784843655526 123.833233652139938
11.274734007538246 100.889393364930370
16.568195041019386 107.623257979879767
29.784953231886917 124.436427991503805
27.756484944545178 121.855993236948748
35.126063088503066 131.230907149948138
31.506012367323287 126.625804495656297
35.550132360118383 131.770369903023294
35.099607105720686 131.197252230192390
25.513578680594836 119.002769792035423
33.985634565886201 129.780156643662025
11.806083427293853 101.565328265222448
12.523018220891846 102.477348171914883
37.988891119150416 140.439950837999277
84.918391050378375 103.055637907187673
67.692971516208146 116.777507417274393
67.248780160360312 117.131352838012148
122.990371868512398 72.727276282053722
129.835888068723762 67.274098213319405
77.925620302398158 108.626119806185343
43.510850249173593 136.041126038876030
76.373948421879874 109.862190662091407
117.638802348522361 76.990367725591000
101.480053843931827 89.862520881945557
89.665768704262860 99.273849222593952
58.682990839221091 123.954910492582158
80.691679208873040 106.422661173635419
46.038272945224676 134.027766401205241
88.000403264995484 100.600489029473763
120.036341551947302 75.080474034499616
41.856174403614915 137.359250453158523
119.695823976015859 75.351732318430109
65.012534420174518 118.912759217023478
125.688056284192385 70.578285167037691
46.483085433551167 133.673426182717918
97.179208015121802 93.288599714386308
137.397173640762077 61.250734094832076
107.556899376830046 85.021670343009774
84.298134263647029 103.549738075452936
91.958192674927886 97.447690938038946
64.355250301693630 119.436355573382471
90.631084907386935 98.504872713838097
48.656883223963732 131.941766204150525
80.885876332358080 106.267962614194829
71.147941466723196 114.025258235291176
80.309728678554805 106.726925190307895
46.895736999008697 133.344705542671477
110.605034693125830 82.593507999774715
63.695659401923329 119.961789525149783
42.449035717447224 136.886973678137338
133.741564332611915 64.162813757495073
90.541401522541960 98.576315020460825
72.028312240682084 113.323949750072927
102.182287089677487 89.303117789054184
101.329422264778671 89.982514875075154
126.308108388677852 70.084348049841438
114.714079960046320 79.320218611851629
99.034095603417967 91.810985459941662
133.024945059415728 64.733676843628047
82.585932083717964 104.913688302689266
57.797759656231250 124.660090807938232
62.556261891956055 120.869440216668451
47.076444422273930 133.200752956980864
65.316983716133223 118.670233134956433
91.605904014269015 97.728326136610164
103.470133493800475 88.277211843985341
138.292496285009435 60.537514862672481
139.331214668351407 59.710065749710530
123.297015174836773 72.483002438553001
139.764923531150686 59.364570743978192
91.774751436505042 97.593821296804009
123.733151278368311 72.135573878718745
112.791987079086852 80.851368993789947
38.331879341310142 140.166724422895953
119.239067155944895 75.715587461140757
120.988502158087059 74.321977350910757
64.960821735751395 118.953953842574549
133.978847884235876 7.488255013258613
92.886129807697642 64.404069317603856
112.011765353902717 37.913947170587782
137.073962852331562 3.201340031226470
136.959863787987672 3.359373898599286
130.290191821321343 12.597259073744592
74.004921063031404 90.555646070239391
58.578168462364410 111.922599327097444
124.269211868284856 20.936667927131403
102.139426009190387 51.587713696485707
89.373409126128266 69.269392600499188
69.796696847609837 96.384282364141129
137.188361933376143 3.042890623202601
98.189674630672229 57.058350016754375
51.865042956941451 121.220670191058275
66.990778769425631 100.270642764874012
116.326318997152725 31.938038409625147
73.392546272052442 91.403820917741641
95.186067590150770 61.218521175136530
59.019163920923837 111.311794863355757
55.956311527880757 115.554024294842051
84.096099822813443 76.578774174495180
107.827300284935347 43.709675659143137
55.651653384306279 115.975993615384326
87.482616556567280 71.888250729492427
63.113123432041817 105.641421857844207
121.479816580449835 24.800143298318325
43.972887768230201 132.151766020375703
119.622282735389248 27.372936151606538
94.944760396554216 61.552745730335424
48.265562065542881 126.206161431265343
97.091088426811680 58.579956065295164
92.292678259760407 65.226034368397279
88.508241580705743 70.467700175717226
129.676487816242059 13.447274960400401
89.372873661553754 69.270134250205430
58.343818226096232 112.247188090118073
108.364089885093037 42.966190715018143
70.562191062677044 95.324028172275177
125.613954166637626 19.074121312480862
45.804762165528039 129.614513000721701
61.410614501801561 107.999496150826275
62.138360816408579 106.991525005532438
137.729071469336589 2.293976339070917
71.083965219874912 94.601340493534465
44.850118993383525 130.936749544225250
110.304609772373439 40.278457346964338
56.642378516026888 114.603781450722181
42.103190119403067 134.741406452233008
126.674898352167702 17.604651657579133
67.550144469574548 99.495888603842403
114.279417184934871 34.773116956301621
122.255630695895505 23.725595441757694
112.916293911157169 36.661122295343901
81.927827951960907 79.581957340255130
63.859112389343998 104.608183587067856
104.756575971370125 47.962808160263869
105.920337663579247 46.350930254185378
79.412106569397849 83.066378370393309
89.273779364396489 69.407385638763301
135.225950168516732 5.760945520164230
103.311523440945464 49.964290304338263
120.885318978961337 25.623557194368580
98.468680252927641 56.671910936317289
64.380311039916251 103.886293018612548
53.076857586945998 119.542236159895808
99.955643434616249 54.612380092707610
119.238077459109604 27.905082896408182
51.900526073704313 121.171524002167757
108.870027591152308 42.265437445935262
44.117607529635293 131.951320699359002
121.916026890488780 24.195966544724786
131.891863266713244 10.378850586072778
72.152060986730447 93.121965480852708
72.004685476233163 93.326089169454860
88.666108811598022 70.249044841663377
133.884030019547083 7.619583293108828
104.402164480962398 48.453688771709466
94.786839579536007 61.771475284303065
105.280157085602625 47.237617740505954
110.692727289076430 39.740891920705899
133.784097049089240 7.757996293165568
70.927044707720171 94.818684566849512
122.259486549899080 23.720254858785211
135.400114806725696 5.519717325226622
104.159107683591060 48.790336630311295
78.157647693536731 84.803877172442952
123.400832454390468 22.139424127752431
109.594907369664654 41.261436620535001
96.970657443447564 58.746760010287929
38.241413244704482 140.090192947099894
96.333547814353224 59.629194053066605
118.507065158824545 28.917577622595982
63.623516835550873 104.934497187585677
118.875909766295564 28.406706301140002
34.682314666627597 7.932335935946408
34.074933490580797 20.721622829717191
30.543495416753625 95.081146066374970
31.812811686513367 68.353860840733887
31.634111781530756 72.116645139692992
33.105750569618507 41.129167412189105
30.128258378357330 103.824560947182405
30.065526320011955 105.145474935392571
34.783673813967219 5.798072863996201
31.995902837877843 64.498612514218976
28.592309183227833 136.166187071686551
30.606632915072382 93.751694954621513
29.100370506182944 125.468222967509377
34.661554933190914 8.369462072268336
31.928625787225187 65.915227872244600
28.667076434610344 134.591854731634072
29.208023553556746 123.201432750510307
30.538544093288451 95.185403324909274
32.480311430311936 54.298690773526396
31.266151727185964 79.864574917649009
29.116433886411833 125.129985323122440
30.831025414560425 89.026787160406613
32.323484119173280 57.600916054831913
29.533977814573607 116.337995550292590
29.796496404336747 110.810287923129934
30.817647425764591 89.308480014118700
33.685150174716853 28.929072862059090
32.686953299159079 49.947548115217508
31.127618213246645 82.781597907567317
32.946760383996256 44.476935135995234
35.047798833893651 0.236539532245804
33.932804163676160 23.714360849082297
30.914053978369267 87.278500969121779
29.688263322282403 113.089291607108748
30.557398878702251 94.788388617362557
31.719350064470852 70.321830124271216
33.817312962258207 26.146194707111896
34.796549955234603 5.526947133980907
29.173880398095303 123.920366145017425
32.720135469797327 49.248849642517499
34.099440345546675 20.205595643852529
31.719519263484706 70.318267394941358
32.309714565022226 57.890853881985898
31.827209823020912 68.050687305246399
31.812660923458537 68.357035374349991
31.706552328677081 70.591304913928894
33.091942483591147 41.419916583586328
30.216887199175172 101.958353265420669
30.542003514154107 95.112560227885481
30.364375138232170 98.852781936641804
29.273963425335051 121.812973622751343
33.249810734635012 38.095772810875168
34.740430561850097 6.708621921748010
29.093771055122613 125.607183930213807
31.063527705070921 84.131116016708802
34.836040296487624 4.695421028570407
32.992626088747492 43.511166554778406
29.566441414429100 115.654427622062215
34.176097905866669 18.591460122086691
33.693725933635484 28.748497886298210
34.760428637632678 6.287533586130568
28.656046977184801 134.824095869260304
34.705130962399942 7.451905912769117
30.749660115160253 90.740050920076087
33.977620224164610 22.770694042076624
33.043945186019208 42.430568926763122
28.785841895074888 132.091076625802884
34.653221362035175 8.544937435291702
34.296280825932151 16.060835359474716
33.324526213901493 36.522530607414275
127.960174838397734 3.622441698544170
133.079620923492712 6.910678605416567
128.085137172196113 3.702705412847374
140.360034029034665 11.586911673017342
139.291578298891977 10.900639075002605
122.578171658974711 0.165563514201502
126.307383788754834 2.560848620221273
124.793934446202201 1.588755174535326
138.025228887334322 10.087258720396793
123.726390337108512 0.903068113691721
134.590715109426554 7.881259326329803
133.467944134183341 7.160099869350895
135.619355537185498 8.541958425848730
99.833475691312060 30.702435251173931
105.199023227957468 4.674118441362113
80.389474907776147 125.025448697163753
104.804060475316575 6.590086119143615
96.671006393125026 46.043600758017782
105.351586427693277 3.934033059745176
91.908953628094196 69.144359289505203
82.385530141458290 115.342567754011370
97.913944111817713 40.014099295949919
93.755119942923997 60.188590768621687
98.071510239232296 39.249744669542849
82.272354025950548 115.891586054496145
87.479682703055303 90.630790280195598
99.088486958745392 34.316381939475697
84.515280180793084 105.011132169680863
85.774434487010240 98.902963903381391
86.864803952103117 93.613572339267847
100.848594996291524 25.778082854832835
94.746853116944635 55.377684692790325
105.886367310109833 1.339806443299719
91.259607452185364 72.294343120672949
96.964336351012278 44.620654633404449
94.570292637781719 56.234181081343053
87.089440764893141 92.523857246723750
94.127213329280210 58.383562581513253
92.627244905748867 65.659922182419322
83.461761243755703 110.121761508264512
90.145998404722121 77.696470096845076
78.142631598248187 135.924904732728550
94.299361582877125 57.548469936769401
86.007561742395055 97.772061601479223
105.754874125575085 1.977681001679134
104.685203040421911 7.166664548373912
84.319118287297712 105.962715186146355
102.665839687168429 16.962613378130609
81.061629073809996 121.764823111596300
81.660573068832377 118.859340689289155
83.340447949556207 110.710253331904269
101.001914874093814 25.034326821469278
79.031744557574598 131.611810192608999
104.717931797011317 7.007897071339684
103.170415510573108 14.514911760271193
88.385828458177443 86.235069502567271
102.622939135490768 17.170724319792384
102.727107405467947 16.665403154714905
104.381566997068774 8.639605581380653
105.888847447020410 1.327775278017990
99.967402365372322 30.052755814375121
87.310479517110977 91.451596376667567
80.859391577122793 122.745878930903999
96.028820270933977 49.158851107603446
88.451051873579118 85.918670158809974
91.845043759275569 69.454386607597797
95.392532467640208 52.245488661970128
82.621701330911122 114.196899302013748
94.663076302075297 55.784086735423095
84.512950093615615 105.022435442429028
94.142857858154215 58.307670838668450
102.331976544538776 18.582186327234862
81.356072250715542 120.336476752041690
98.477443910458447 37.280556972242124
104.063480604101031 10.182645383471582
86.263899385900743 96.528565509071456
91.076204731014073 73.184031283497859
96.289928987197172 47.892210500603845
80.288406407451689 125.515732853248579
93.150063193870125 63.123726212810702
97.103906593074427 43.943598200150504
98.333969412980466 37.976552981779051
90.419180062474794 76.371263547829599
102.047001624572914 19.964602091714355
95.029295669848779 54.007553462500816
86.973857325205572 93.084553497313081
105.889305118060449 1.325555111903777
101.362650827380165 23.284393638937626
94.704903115001130 55.581184509593804
94.181930779371399 58.118127764978396
99.936346881585621 30.203406230788744
12.524689315059023 8.956126808093197
11.897220829181974 10.465919767669105
12.223375957286891 9.681136583770890
12.896263870405573 8.062056969931348
2.129419759735370 33.968864723661930
11.832081267424217 10.622656327265805
3.597202987128285 30.437135508920694
15.629927880584631 1.484409216601591
12.592247673604501 8.793570223359090
10.191734852008290 14.569601114140424
8.161452767545788 19.454795615645970
1.733945621044522 34.920440912313410
1.787282709738344 34.792103055023823
15.029749522227249 2.928537615609933
4.628667149043177 27.955262132384135
0.753244132893069 37.280170899688095
11.047630967114923 12.510173496974712
2.043158126125520 34.176424481700828
8.485762278170938 18.674453292667064
12.199849505142579 9.737745118877863
5.945338881465601 24.787132168206931
12.327516144601599 9.430558068426171
14.695057133528467 3.733862860549963
8.279600173985896 19.170513414307841
6.487913782128735 23.481607215955680
15.157934799732663 2.620102636236497
14.194123557427433 4.939191898478268
59.448502401576398 6.788016698726356
53.957299593828843 3.536338868986971
89.837254286673200 24.783059722597624
55.848977365389878 4.656517249963401
84.893308199918550 21.855446147836737
104.727259071284763 33.600344411941506
119.244026165669936 42.196612182948300
54.357612934109987 3.773388939638999
102.124750359782652 32.059239452759293
116.579204996610272 40.618608197477990
99.630187605249532 30.582055912503904
61.761964334552324 8.157959339852297
137.617218400405164 53.076505704079189
74.169696683247281 15.505338340071928
103.643029274791843 32.958305478936758
107.671698083301621 35.343927264661218
58.196515604707109 6.046638561178354
47.994346103767874 0.005308538793863
123.299796875548665 44.598282666000202
108.503725878072984 35.836621930785675
92.465469779271942 26.339387242863889
134.610585953990778 51.296094305981313
94.007890154119295 27.252748907443660
85.029952682096450 21.936361722950299
112.791614081845438 38.375743412319011
84.199555353441028 21.444632555771484
93.024695670221860 26.670539177163690
51.466198870634528 2.061205409732851
73.652207844228286 15.198901472979429
68.006558059480795 11.855766119530978
96.705332037524599 28.850069617744886
110.280544054398064 36.888784903765398
73.877946318031363 15.332575062588806
63.745168666351084 9.332336208332656
139.102938229315470 53.956291499288838
119.163914274950400 42.149173021061287
83.018857299144670 20.745468853175208
67.344169918814771 11.463525492641889
91.057672961915685 25.505744439994480
124.428952967276345 45.266925212694296
106.917142858054902 34.897108856536306
122.854514286475975 44.334603546224528
118.997398702614475 42.050568942168567
130.515675063348084 48.871246522345530
119.369283925577761 42.270784981723914
90.353397880274102 25.088699987405569
133.173410695106071 50.445054726788953
88.796853841554494 24.166974835572457
118.799233761779917 41.933223331870906
116.496068905333061 40.569378221037141
54.041373439206922 3.586124147121526
123.725295402521780 44.850246429712072
72.396414198735144 14.455269066976093
138.905333394221032 53.839277561938133
117.502438239166807 41.165311200736923
54.395425508919487 3.795780083346167
135.241719936974363 51.669827430018763
140.851852903947275 54.991931098245651
106.592427549093955 34.704825014891355
60.026098064797544 7.130046501377232
49.299081251867150 0.777922208930081
119.232413906717966 42.189735852514097
53.950863004187831 3.532527369654765
99.121319237499506 30.280723754942027
136.620231591171944 3.222304638950099
13.473389961276951 8.912292189239100
122.754822518909990 3.862954483937131
49.672721279542316 7.239705691659653
94.559407752123249 5.165720814562258
102.381165507217219 4.804317276649220
58.016631795090042 6.854176137463879
104.468190173633857 4.707886509835513
11.765249759886999 8.991216637088664
137.017258294254077 3.203960059683845
25.179025743968030 8.371434453951798
117.892159276818262 4.087633354645852
115.518164857577503 4.197323530302419
103.376170625968143 4.758343164254337
61.801280844338045 6.679306805149586
72.653682669184434 6.177872659889959
92.857184582654000 5.244371866541348
128.142350079667068 3.614024309668627
42.970790681210360 7.549367727345625
49.033966417565608 7.269219296428000
119.568660204255764 4.010170796297519
3.644492614056583 9.366435412065988
16.344455460326675 8.779634893855473
7.765000402573910 9.176047760160177
90.986305148739063 5.330815664418524
47.651983014186605 7.333073701915442
96.832107381879993 5.060710954563353
117.606554333757217 4.100829702589566
83.537953359067302 5.674966016895910
108.699175536640567 4.512394252605603
108.478874744829469 4.522573228746054
115.334906664843672 4.205790956842510
47.987558532791688 7.317568468506495
84.957309757566506 5.609384795891839
12.243740509223407 8.969108019680226
6.144995634081368 9.250899919112284
23.562590953744230 8.446121662413628
86.107184501438738 5.556254947895506
124.955699219013226 3.761263195248258
110.050237610761286 4.449968564056316
21.758990845714244 8.529456825740288
115.049969701180132 4.218956440864704
48.306265127224975 7.302842662058543
94.669731764946462 5.160623304539647
73.597880145090542 6.134246109571526
111.927944317698348 4.363209312709253
90.597611750333684 5.348775204172317
54.801578203836094 7.002727368381572
49.133319128090839 7.264628714335156
109.564950567294119 4.472391203558058
133.671514587422365 3.358549814373163
123.389587864674667 3.833625214367971
16.158058972364621 8.788247325013963
37.010290879726355 7.824772026920526
79.282622879499328 5.871583137811413
32.644050958026291 8.026513707561550
37.062385556617926 7.822364997564147
19.055740020862640 8.654360260819379
97.499033721342542 5.029895689484074
121.641151615583979 3.914411537087456
95.697578324517139 5.113131756643184
35.479455948112651 7.895504102442275
37.391285221828888 7.807168221296277
123.629673026102779 3.822532103400161
98.419286893027859 4.987375483356979
10.492789172301892 9.050010551782409
17.282860809692977 8.736275968166860
131.510574147433999 3.458395852141656
36.771286058277333 7.835815220887206
135.238087587249055 3.286166464969685
50.742820374331821 7.190261869582381
108.575332606595836 4.518116402851759
93.096490897960152 5.233314742081021
59.770637565227169 6.773132475579231
35.915845230140739 7.875340779136892
23.460366376512585 8.450844938821552
117.151930586462214 4.121835547546184
54.284163122472279 7.026634480673892
14.126570148777445 8.882112063741916
136.884480969578647 3.328950790288386
130.094251328401214 0.588539962073858
132.499756238963954 1.559357158631342
129.017534370133234 0.153996954357849
129.455055859962528 0.330572518317240
132.510064736605301 1.563517477214330
129.965613065914852 0.536623943607797
135.191630037948670 2.645747530790450
12.409313342052359 9.961150936391805
14.504753761747855 7.895678419068247
11.727765142452908 10.632951987031351
3.623722093505021 18.621095214334943
16.103525273128927 6.319771708861092
14.640452487730963 7.761920385902767
9.138443892436653 13.185242107123429
20.676267638721857 1.812426333560093
19.012783443525205 3.452120240333199
6.359120701195230 15.924816859195527
21.938612985907355 0.568134394989116
12.509428744234029 9.862467332781117
13.050348339278591 9.329283689311694
18.087468388694340 4.364201919036625
5.610076961024062 16.663148164182765
17.901867604224403 4.547148337323269
14.137264465482120 8.257912073966304
128.833020880814502 10.908241014638932
119.890381524215442 0.542758867355061
125.745395202199617 7.329350312135047
119.425203683936871 0.003567650260789
133.755761020584544 16.614227021650432
133.734615676181761 16.589717290108648
133.767571717295624 16.627916891164780
119.463796711764303 0.048301126028199
123.659904840611105 4.912042373240422
121.548571948110819 2.464780157747489
135.625287060361700 18.781209051949158
119.489568220459958 0.078173080228851
123.311994215865496 4.508776488768670
124.181144671790577 5.516215475732516
122.292908117384044 3.327545943833427
140.285035387343783 24.182359223405705
136.429781200640889 19.713704405516644
54.382008402013213 3.169242647572999
24.849511694631016 28.695597979234584
53.591346369394195 3.852649817371875
9.743719207623105 41.752259947584889
50.132194873262506 6.842560596376013
49.100526649706680 7.734280992379224
3.559812044532246 47.097307917863887
18.806689746936492 33.918699221611277
48.416948342373381 8.325130555248851
3.738035060012374 46.943261205643708
45.855623409767375 10.539006713345623
22.490738037081343 30.734399341888263
28.374459607006109 25.648816197510271
24.990011247825088 28.574157467302687
25.066048066876167 28.508435192595648
49.428935655598579 7.450421315306309
57.630412861615490 0.361490654290481
34.922279515066855 19.989220963250713
51.749153154342281 5.444945892536983
49.277090484533382 7.581668389687182
7.092643281013840 44.043712200483171
15.008953104800449 37.201265404341214
36.332075812717719 18.770666311550666
32.919912126380872 21.719963269753816
44.738737679199474 11.504384693603287
35.486077942157102 19.501902903828380
42.217084918432299 13.683970288149998
9.583298665153539 41.890919127340347
35.788062736517183 19.240882941920898
26.050675552173260 27.657374366006909
53.872293727565861 3.609813521977017
46.822378117102161 9.703394187168124
21.501602758447106 31.589356470764809
56.117493472511455 1.669179546871531
37.149177767571004 18.064405847071658
53.951689157624706 3.541188238463963
13.620826309123450 38.401090064712527
13.633002973862935 38.390565188540549
67.562439452462016 117.319779444562116
87.064083530827148 36.303699821510634
92.051344350490197 15.585019999280025
79.005739067696169 69.780645356541882
71.855547965320639 99.484830775079871
82.730397057613430 54.307222343220850
78.768193535981027 70.767485626736644
77.622704230221501 75.526215323056050
70.743100363723073 104.106294642707581
73.806218382135768 91.381120689305661
69.160866413428622 110.679401565603385
68.271323239135114 114.374849003117333
81.384809759870905 59.897223228049548
93.897212038994766 7.916694035347168
75.167447497479444 85.726138681083967
95.227117758749102 2.391839451302221
78.725063634436850 70.946661060540862
65.820345126593622 124.556997601568440
82.391882162657026 55.713521708196041
91.785916426718927 16.687692662160305
69.952319153549979 107.391453228842906
81.943501053451456 57.576240538408449
83.002296980596327 53.177662921391317
86.545742701877487 38.457053749072607
66.449945668867599 121.941435167005778
77.843207483260841 74.610174140395145
72.772769958883515 95.674396651479924
91.939374610841583 16.050178183189676
69.989558875356522 107.236747489424502
88.217819332109897 31.510711539851599
68.797228758705344 112.190068926294416
65.121888057727119 127.458612115564648
72.563107179925055 96.545403030523232
95.229631952511227 2.381394684635320
86.724657326278603 37.713785058598987
66.427022976432013 122.036663377923446
93.379227327551973 10.068568536652849
92.642076874217807 13.130927770649031
72.631330802578347 96.261980236894047
94.589719312752862 5.039796877093258
92.666787395791687 13.028272344505897
92.039665097947577 15.633539357449390
94.780087389944086 4.248946872989126
89.815847915634961 24.871988648461858
78.477768501073143 71.974004300653306
69.240301050506019 110.349404625015680
83.558312297069875 50.867797098281990
76.062145001895416 82.009278504319482
79.140176242067952 69.222150248158471
82.320230725507457 56.011184741830014
83.028271212042029 53.069757639431650
70.710073308817385 104.243499613693785
64.140396565621330 131.536042333973995
79.531527317304949 67.596352456722911
92.619179934091520 13.226048998220486
66.736515436250613 120.750932509969815
88.034663565743273 32.271599293302188
62.202201047396265 139.587927692899484
95.054071839434528 3.110727659973157
84.471416322015145 47.074470336095736
73.269652331217543 93.610188029963595
81.108430145754468 61.045392722553117
84.471478701680553 47.074211190973394
63.333636158929423 134.887583623653654
91.081909749220571 19.612362029018541
77.494793886130850 76.057595886654596
86.275201870941146 39.580967066962607
87.049198583043193 36.365536665112295
73.584047921973564 92.304087984681544
91.470185736963856 17.999339136572939
80.852429481215907 62.108901529219246
75.899904271937785 82.683278493424595
94.044705106880528 7.303960560996777
85.514546780668596 42.740972095849763
83.601668783809430 50.687680356957372
65.587545052413105 125.524123720283029
88.266010091458469 31.310511680763319
13.197544965632661 84.660799329672116
94.406847964417878 133.446197274736448
35.959855761594575 98.334951789111983
37.987898662074159 99.553271320201162
57.478638898673445 111.262071710971625
106.627469143021145 140.787571296170398
28.520976823162975 93.866145188444918
85.486111559563838 128.087184705938284
58.996244951726339 112.173753162333568
61.324366830890440 113.572341109102808
66.000957464954837 116.381740114933493
93.223332930725633 132.735216515629247
58.353707744956267 111.787757566148514
64.523240227320272 115.494021333633768
3.488597239308675 78.828279397028098
24.437976075233994 91.413337333405323
30.617277567754581 95.125469702521414
100.253921532930121 136.958748181104937
62.212763829605443 114.106033672824964
81.481585448730570 125.681519435035455
95.310922591167753 133.989307962913216
57.561916944285770 111.312099878253690
47.990008756111962 105.561904607390915
16.750245057275819 86.795036188629894
3.993099954636369 79.131352626606173
2.617685930552113 78.305091126674625
53.254752681853283 108.724628802918005
27.124486594978794 93.027222442003179
1.466118906294309 77.613302705098448
0.649835359667802 77.122931329065622
101.424199163013085 137.661776747803231
75.477122649906605 122.074419062663807
105.885819263653175 140.342035093237882
25.523724968948226 92.065586397149346
32.452230942515790 96.227793294680595
36.264285119122043 98.517833636446142
53.149292421299918 108.661274967969291
103.703708411756310 139.031161309828803
86.354962881756947 128.609135467034235
98.145153003784884 135.691933812929449
3.366727122885949 78.755067561588717
76.427612496157238 122.645413070490378
43.212228979521711 102.691717583395373
30.475156363911669 95.040092298333960
33.501765687955995 96.858287195289961
31.565775154462969 95.695266887188723
72.979407482574658 120.573950226063459
34.445025476467805 97.424937843046592
65.939168288322790 116.344621097045390
35.530908867464213 98.077267704226259
1.121924207227580 77.406532362976407
91.851741889058886 131.911251621033387
80.766085866792977 125.251692672024390
47.967640182022841 105.548466986969302
44.395916548503827 103.402801990760395
55.076935115522765 109.819280423760048
26.940580668939152 92.916743427222912
89.873203225647487 130.722671095404849
64.637318630258136 115.562552401858085
12.832028264289898 84.441220081087266
97.566913981557306 135.344564487432848
5.139424461608585 127.347949566774290
2.624592600698324 124.515340693233043
9.797158028524324 132.594239641793848
3.384140266791781 125.370865665815174
15.606221819875154 139.137343337160416
11.872478646755836 134.931800132425565
0.938565537498025 122.616265333768183
13.253698127864274 136.487552077241332
9.486238623390673 132.244032107195920
11.965192219807630 135.036229097958540
103.454791495825702 5.595621837594872
120.853891347376774 18.419442437099651
136.544918914807141 29.984346613948354
113.053992179403792 12.670610113719702
115.824499810773005 14.712583154702635
103.274040129496242 5.462400974751335
119.319970188169876 17.288882239889201
98.649653686697448 2.054046368409597
120.896120097573856 18.450566686129132
126.204072003712696 22.362735911886858
97.337792797141574 1.087153319763088
127.391892894387865 23.238206604987365
105.148365362925716 6.843852356932000
109.517165697710183 10.063829953838427
97.854391477078252 1.467906855863897
114.075705424416483 13.423652941795211
110.093108218135939 10.488322233357577
105.195891290884262 6.878880834219057
118.244880189142620 16.496498645710435
133.634955324856378 27.839589049073940
106.192470695272547 7.613399033670468
99.827008372145201 2.921803056800714
109.104789002512689 9.759892117757905
121.646161723558521 19.003376850784317
137.541149834608859 30.718607966559546
96.867421707429472 0.740471334998027
99.555853530476625 2.721951278610312
134.810006776405515 28.705648163534985
138.168595272870647 31.181059921252434
129.996416131267807 25.157842621905374
137.210420739553967 30.474847621587301
136.773555913111522 30.152861070080025
119.319734429867822 17.288708476752248
117.810742173249920 16.176521860777129
132.633640204139056 27.101580440513338
78.412637557608335 27.532501390493000
118.178641897418458 67.848942821544640
94.185603458332963 43.523795122106961
103.699337546616775 53.169217374825195
54.920479578686141 3.715167288910684
95.125251357737071 44.476449534615050
117.347955651857831 67.006758299294376
137.919366071364550 87.862916143191256
97.295496428790656 46.676734922869841
61.697406804485745 10.585900069773057
136.063583735029198 85.981446251665275
119.448698361570933 69.136579281410718
75.673066586724815 24.755009549723304
116.598432360563322 66.246860180879878
99.148367415549018 48.555253166206519
57.306738568777384 6.134456639463361
126.276918264215539 76.059314727267832
126.183172993903383 75.964271844214238
95.995167465640719 45.358406935075202
93.636163698331004 42.966750071396788
116.957726303479774 66.611127434947974
109.871502688966928 59.426817015411224
92.194140797694459 41.504766832674804
86.274745285193376 35.503435634104619
101.082289916239105 50.515944830498498
77.211727419716254 26.314968373482976
85.267113430839572 34.481856239479647
52.198166961489321 0.955172690249120
69.620564910812988 18.618729745419326
139.056891347160928 89.016186931125915
64.242161264600952 13.165878768938798
87.646988864213554 36.894673672755594
110.444683473837372 60.007931711903346
67.955976442507975 16.931100208497536
59.971694795886485 8.836300926569661
117.829954501210864 67.495428928953828
75.769988087710544 24.853272628520703
63.547734853008706 12.461840175775285
61.570415654482304 10.457151120856158
99.301379171495654 48.710382895715419
105.194989029547642 54.685571517362980
120.274747294666980 69.974062301976844
101.151813710927669 50.586430966663308
116.256422736061339 65.900116493048870
117.274266952320119 66.932049608080249
109.750181357908730 59.303816366511512
103.131446620138632 52.593465758420997
78.644432370874938 27.767504684593852
87.291342077566952 36.534104058532996
129.460591953781801 79.287056512541525
98.655899121920271 48.055968175261192
84.176565537588360 33.376213090363869
104.372728033521568 53.851928866116403
92.948360144608330 42.269426009045169
87.137511572118584 36.378144246472893
54.701914832257344 3.493577190921703
109.123996409247255 58.668963827845893
63.969539732544639 12.889483636652690
101.102875743391422 50.536815604630178
54.710855178328934 3.502641288377622
123.095599794385336 72.833960762448456
133.735376078616298 83.621011775598774
124.882629474852124 74.645726330656757
64.621507644307442 13.550476023639783
141.038368037399266 91.025091025345262
120.778809594020245 70.485101781724936
53.866339432817078 2.646435839608291
82.663310091501714 31.842011312356828
27.271821910787043 72.331759307727395
44.059795505132861 57.625526146435114
33.942404570657182 66.488341496374446
0.962817751127466 95.378397261915765
103.225590016656568 5.796401900455437
60.837440131414127 42.928341141659104
76.409676129731992 29.287091818330296
95.653532050221898 12.429510377747398
108.621161827950317 1.069891184349324
34.304978690254252 66.170727252399175
54.883957898144381 48.143580333693805
3.456355665342059 93.194062758595308
22.940650735207193 76.125857077275853
91.728209778061967 15.868085274424638
46.776189650058313 55.245970005919297
69.349484383755751 35.471806453259632
95.924547891249915 12.192101012873032
0.233784311085685 96.017029178470864
85.012915329245644 21.750670528447539
2.990741034278629 93.601940296003050
25.941683300989752 73.496958217684252
11.678786387428573 85.991228975707813
7.272420837990351 89.851196874736999
106.677832138431455 2.772244322011607
89.888961843549112 17.479262991280297
2.353912094239319 94.159801244702123
22.781165860837167 76.265565526005773
43.394380822014369 58.208428152081815
8.805808932129054 88.507951800373263
15.068232757002381 83.022080357590141
31.452945696471090 68.669102768333985
100.561981020103445 8.129718350692112
94.564364927262446 13.383618720355859
98.077265707256714 10.306324271877537
94.297147879974460 13.617700349088745
91.915881192597908 15.703685469745134
109.372516542116742 0.411705873819115
84.529499638622738 22.174141760408610
64.035642387261788 40.126722005963792
30.750514764135421 69.284430938382528
45.879776663150032 56.031226089400597
32.071060132863366 68.127635689483739
31.809258774021671 68.356973185366243
28.059253705892157 71.641970542433469
56.362125402171671 46.848708391972835
17.458126573558751 80.928537888066245
33.342917527674615 67.013491013779245
93.923287584560896 13.945201261763113
33.823884345858303 66.592164989449742
78.321300805359172 27.612512212956041
100.980759312615888 7.762869357395502
93.154512328173155 14.618646934377127
35.512101374513861 65.113290060873808
17.324614698709947 81.045494038270633
63.974685477418909 40.180120143857174
58.181877275879557 45.254609187560227
93.926579247764693 13.942317771013542
71.468389422093821 33.615649641639934
70.952499309032461 34.067568406322835
89.675861650851147 17.665938357602549
46.730636993708224 55.285874046846921
106.924594760723693 2.556080730942855
96.180474831482996 11.967909496596661
76.087168940081867 29.569607507346213
66.050562676159373 38.361655638458529
57.950069481351541 45.457672377752637
12.822639543428902 84.989215771440783
72.379416101932961 32.817591990751993
52.983234537969864 71.063872647242164
65.590260896937153 70.442192275934161
80.253392779927296 69.719120790716588
80.914501743887669 69.686520044554300
39.088810860847140 71.749037429543137
117.373646967445964 67.888638903135728
94.051674325090275 69.038696989721856
60.098662361982605 70.712995153557770
121.066483777131992 67.706536947158412
82.959495958140806 69.585676853920745
117.239953645511861 67.895231616726932
85.666644980655562 69.452181344227768
71.378398284646934 70.156766411189011
58.128029764109186 70.810171408312414
125.404401276922897 67.492624634675991
3.500546744476838 73.503973496154543
22.591644159654788 72.562549230685065
62.866721444013969 70.576496034025439
95.466915145378337 68.968908332698774
115.371396545139191 67.987374302788936
95.189326799026219 68.982596828408802
88.656240696601529 69.304757762977928
89.372808332708018 69.269422226952415
25.058626792564940 72.440896857193579
82.675887463777514 69.599662216452842
2.289884442643125 73.563673933664703
9.963464856960638 73.185272700463386
48.728375148889242 71.273689180463379
4.208769348283713 73.469049472140725
5.003612180582177 73.429854012954323
18.308478594769376 72.773761604081713
53.168507547283994 71.054736425111415
48.947898112505051 71.262864017284897
110.503039690259712 68.227443753825540
2.597236568833787 73.548517720098403
32.005703984542279 72.098321105764157
117.198569461666139 67.897272362422768
135.613228348322252 66.989204777871109
77.516426871804342 69.854086637028857
33.326881085117030 72.033170938939548
103.988507122011569 68.548689772562227
42.944752016055602 71.558892437309751
87.304892659466546 69.371395725457873
25.332777200553402 72.427377893833025
116.020215875964496 67.955379585635654
116.542902189289663 67.929604766729653
10.300132686029075 73.168670864707437
75.850857332866497 69.936219557189673
33.030990670749780 72.047761950129072
33.932894019478368 72.003287099933914
78.388558362107275 69.811079903062989
35.515987900252952 71.925221237010149
87.920490180506604 69.341039249270736
138.345778353207493 66.854456689520646
65.580262190931137 70.442685334256197
85.478835638386144 69.461442638549897
98.393220174449837 68.824605755292026
139.844126255977159 66.780569838329924
66.333844009840831 70.405524546957807
126.183034234622838 67.454228520281319
137.897631027038074 66.876555826002217
63.002989796750370 70.569776339966396
121.690855855717530 67.675747778119089
103.986441942145120 68.548791611152041
108.703039782355603 68.316205732997915
120.628137076239000 67.728152793117118
60.357935197367262 70.700209836228964
13.027463220357367 73.034180160001725
57.578479820541311 77.984130424109750
61.078126292928616 83.254459694383897
18.369617656125556 18.937133663233602
11.260607637373569 8.231245545642537
67.670272020900441 93.181970618178028
83.759595097994819 117.411855271145185
66.732222890677676 91.769305702742798
86.447490451862208 121.459719439910131
59.815741315450715 81.353357811764980
77.295083322032696 107.676556034578581
76.760224557874423 106.871079875072951
92.992770533425102 131.316652552491576
69.033152090561217 95.234414137739208
12.786050801043384 10.528502659771647
50.920292344351658 67.957163237679183
59.587870009773965 81.010192631613364
17.161064789043682 17.117100811255174
56.086711430893160 75.737586188723256
10.068057847141720 6.435312694907824
74.491053718791136 103.453798276250453
42.281956813123820 54.948171342099833
82.731115404512551 115.863005501544137
95.398049278248095 134.938907277941411
64.514439405475258 88.429411427873490
68.919803687033607 95.063715921915431
40.335437967015253 52.016790892465977
76.612056918665317 106.647945266479624
51.361786843741257 68.622036504495384
29.352154672872764 35.476400345718766
36.700649492344823 46.542943107994496
92.665650758070058 130.824023099619097
11.874174424124686 9.155252876382022
83.935368594731230 117.676563210103467
51.664928149579836 69.078555329981299
15.317011722504889 14.340029775880421
23.867841835095629 27.217241969484281
51.569419407546128 68.934722939287312
25.060900253763617 29.013940794541202
24.777033834177466 28.586449185946734
7.042242314533889 1.878554092638245
70.581698395590180 97.566463669645699
99.399954375411070 140.965618186272053
36.917870190093147 46.870068893551739
21.425034773262681 23.538471081855661
43.241236724171216 56.392808974349101
97.884774808603595 138.683817643367689
56.060105364875952 75.697518504857555
51.423859035450747 68.715514771919757
49.303427933164684 65.522229338047183
82.098575033949274 114.910424703479819
13.106326388041051 11.010825035481952
33.336738418163982 41.477025982725344
75.183053559964108 104.495922687025896
59.244539256371844 80.493150086511335
34.789606671757625 43.664988150670645
85.621333111951358 120.215559138365762
33.317339176056791 41.447811490831569
14.444356121964240 13.025844931586509
70.853492867730168 97.975775402507935
35.500474906747826 44.735527616796006
67.023037514832239 92.207261032802165
92.647877963054526 130.797257972762992
34.769111880592682 43.634123805195458
86.763970570424206 121.936325990165273
59.981285881184306 81.602661384912878
63.807843135247737 87.365305371839113
12.283286893221320 9.771360085417699
23.962113079102281 27.359210737059392
12.080011503294662 9.465235382277035
69.594511155984748 96.079798703574269
7.370500178754965 2.372897462362072
56.338778455395115 76.117189165134008
25.899955172765338 30.277524340443112
91.136575113688934 128.521295613105963
35.504623769946278 44.741775640796625
17.506942387734515 17.637978804702584
61.635550491370353 84.093918506062820
14.065354999081238 12.455084219852552
96.101098953770133 135.997672302522005
30.241051702068283 36.815044139654077
24.706876728737882 108.928011065102709
97.331676221748140 40.562220665056145
51.128376602356781 84.055973757949317
116.063851534618948 22.928575131894885
13.873094634130386 119.126456790119818
41.461399747566851 93.156040375279900
98.317018053963182 39.634663224018460
59.965063557550408 75.737505515324600
80.775374206637849 56.147594824661731
104.116616934785128 34.175176048032824
115.090165929067112 23.845159914082220
66.455714771105661 69.627492082951093
58.967619882258745 76.676455098894948
120.890123557746378 18.385335028650314
3.375977375716734 129.007981053226217
26.031327593103100 107.681231303637531
17.246772061181755 115.950625318428649
76.353965786742023 60.309714147782081
93.707098615541227 43.974238524582120
79.434347855447982 57.409978020022002
83.392609087258720 53.683845079047096
91.631174803408442 45.928421850628965
13.466522653882043 119.509185761190722
127.733834610266570 11.942966600216895
87.581058204484961 49.741023392123068
12.571303112128627 120.351906043804775
41.975515778010667 92.672074167813705
43.683860698443802 91.063913435162632
15.701518306811531 117.405259204148734
122.764399363013055 16.620974262778990
7.155705452688712 125.449911367893634
22.731605332760182 110.787444635774634
21.967946478754655 111.506319476249828
42.801030589116110 91.894970851286118
137.950836977998051 2.325130168787759
58.080896959535913 77.511177038245989
25.510495121959185 108.171520072822887
110.220483845175039 28.429264338277811
35.632166647581663 98.643423901136742
36.198582384178870 98.110225051737942
122.326642383753864 17.033059419627815
110.132994247604287 28.511623195465194
117.170245649085203 21.887064399232209
105.497689569215979 32.875095043859773
74.135340401896968 62.398230454820386
47.657855444735112 87.322969656006507
86.865543525114774 50.414577425173277
107.235482874561896 31.239212897523263
59.016512309347483 76.630429919537050
67.119722414853271 69.002424506677116
134.875819994475137 5.219815841446231
80.302977318189150 56.592288467697891
121.817525660621357 17.512319499184866
83.843032345381374 53.259836444653786
32.003614319556796 102.059183388875155
34.650996650591495 99.567054160074662
45.904015758998852 88.973957158724062
31.119919216223916 102.891055072291209
113.902772131969343 24.962920183596129
10.452393885769165 122.346553947238334
34.491209658387547 99.717470603134473
100.027808106342292 38.024200751751088
8.251673350416834 124.418215416864257
13.833882686256263 119.163369192333008
117.990662850934029 21.114759747739331
130.396898032227256 9.436075882462609
82.471090488109596 54.551322137007688
35.531286067804125 98.738388439705560
47.198944097036296 87.754968604409783
78.694824771838157 58.106132508337410
132.766240771118987 7.205680890617778
90.007003106307295 47.457345614864508
65.571782666041742 70.459586869367499
94.747941283768498 42.994435038827930
99.848708296603078 38.192797431381145
133.250832851375463 6.749507230661234
116.382813221452224 22.628318635768000
135.346235376310375 4.776987501540106
64.540669788625280 71.430231158210290
64.230228221078136 71.722467188967698
120.528653639374525 18.725606903379695
105.677167552683528 32.706142368123317
89.339815277929077 48.085406877006193
13.677884356875063 119.310219154930962
85.304808914701752 51.883784307539464
118.076224410533541 21.034215860655085
60.766475871546945 74.983091228948823
12.210964761177701 120.691112710758517
109.277132900949283 29.317293405164701
81.320871480690002 68.965614392405698
54.728762666737154 87.736315973220456
116.677944569525991 44.007944718108710
12.504103965805816 117.541641807742735
47.521882243010666 92.823471817416078
95.515746881073298 58.945808442392497
59.740078570831130 84.198953967782884
82.700441302688191 67.991810711780019
109.825780244029318 48.844715379528253
89.876990702901068 62.926064775124964
78.542210764516753 70.927001188110083
60.016340136014328 84.003947868996846
122.845334195187462 39.654539314804929
3.387268592282731 123.976986870260887
26.059899485600184 107.972946290857081
15.907880996577530 115.139001109359128
94.796936187342055 59.453198853567720
96.124755542997647 58.515924527089204
90.292846652126414 62.632522507449686
89.427644535715487 63.243246946337266
12.399735702414441 117.615312742993979
88.856866974922795 63.646144487770435
11.754347061360489 118.070876371648922
44.113731164325522 95.229200046339542
87.482201899755864 64.616486030822031
48.853771161542127 91.883324888736595
15.168008819410636 115.661258292597665
137.502237325748297 29.308599596842011
4.758106252597781 123.009347003203260
22.425964288229082 110.538049857148209
20.922561673119088 111.599263995578582
45.667247670859545 94.132611770883940
61.971096055341157 82.624134771745858
25.610992509338324 108.289818448229411
110.362736822900914 48.465691219602817
37.387649393319982 99.976972199913817
36.590217020737896 100.539859679103358
119.210840959411911 42.220036786387055
137.568625413547920 29.261737913425829
121.140217803907390 40.858138140501687
78.133728326043368 71.215338679778455
50.706468485710104 90.575552389953657
112.597380969922810 46.888312053605524
105.433484983849425 51.945126263090970
66.926271937825504 79.126400597246672
80.911569863330911 69.254530121870573
111.637535910605052 47.565842568327973
118.957358458689853 42.398963715811909
98.670450184284306 56.718982631213741
34.257617297058680 102.186383225882011
35.959212398637646 100.985269990125545
117.051785766807853 43.744059608361020
31.022069672860983 104.470275012322901
130.608018725740322 34.175055314176888
5.498098182239032 122.487005289701415
34.536974584011411 101.989191934867733
114.988730032014743 45.200318824706855
7.009229773059633 121.420335461479581
11.564332380998502 118.205002961081988
132.725189590735823 32.680597586868927
77.984731168697508 71.320512030131965
35.532739774263739 101.286306302082465
52.891214126704554 89.033395325840885
85.303644286295835 66.154275121750132
109.845955744544767 48.830474000551170
58.096759671493402 85.358931496356931
113.999619528005297 45.898507081648297
109.623546177588352 48.987467326626415
120.699227581929719 41.169422059904740
140.593144930544042 27.126805566537424
137.144154228466078 29.561361459665445
134.319399031210821 31.555285191607787
69.887531237636608 77.036122048484074
132.439313074178017 32.882390638289266
112.275633897924521 47.115425228992798
96.576967184717191 58.196719689388111
12.004313859565183 117.894431088311705
95.438306223711265 59.000471857006765
119.233207083431182 42.204249101310154
61.525361554603819 82.938767558342462
12.261996168555505 117.712539619735324
26.269955318738699 6.678712620153069
6.079582837500207 38.006751681433315
24.536242926303654 9.368797193961733
3.571480102735952 41.898405513843379
17.475247975054625 20.324866768695159
1.807846094288389 44.634917440891201
16.143199423090554 22.391716655007553
26.470477811958048 6.367575393433827
9.900362723635148 32.078305258336563
22.422860368683526 12.647990352883134
9.491668881387364 32.712447925389434
27.620221499553619 4.583595668001595
14.175536092294891 25.444807118984667
4.186877826958212 40.943534376098242
7.697943035547313 35.495651326709634
28.255401729726984 3.598029350177849
3.832816983967440 41.492906703408813
21.804615072753226 13.607279875568004
13.870252813746911 25.918494589782636
25.704324509744495 7.556363792507614
26.727026677087267 5.969505824615139
14.471214335526753 24.986023133590322
20.089613004970190 16.268332900697118
24.608282266339501 9.257018609357166
13.833717328726559 25.975184237430472
5.324233801925794 39.178775828752258
136.210783846937773 116.640262143412016
130.803590751634090 132.607999351161254
131.264996183348728 131.245443853328794
134.906845950466504 120.490862131076952
139.717452320202881 106.284878181920448
133.103394594095278 125.816552709892406
140.998974534380608 102.500472931134055
139.101764365005920 108.103038417237272
135.478704594541142 118.802132250782066
139.009752414002747 108.374754745412616
133.451598618151678 124.788287165678256
130.381248569284537 133.855198935241560
139.570253843399058 106.719563341772670
136.916398413230183 114.556543702821671
131.606893161420516 130.235803361163761
135.618097218959264 118.390498200328096
128.322190801315998 139.935709239756534
61.899289752366933 2.993294972711870
71.966830901282350 1.951931320924595
90.816977281008334 0.002114878125067
48.618599818367393 4.367019456511388
3.645272467139664 9.018958565649731
16.240293706552322 7.716158098464543
8.301740910734701 8.537304017520391
90.612612081086695 0.023253951483755
45.605233213150740 4.678715272378041
83.090789102062814 0.801294282252878
50.037339615855593 4.220268225541026
14.341333156776939 7.912582276271554
5.799021268371424 8.796179668249856
25.995477162345932 6.707104018911610
21.539539196984745 7.168016148607353
35.945141879895544 5.677933238175058
64.240230541992901 2.751153360053516
49.465364483435820 4.279432037619622
47.855121880920684 4.445991884956265
17.860166182793108 7.548602158803002
37.151039156757022 5.553197955414591
72.141903910573859 1.933822165412996
32.603700574053676 6.023564357930588
33.186522976201054 5.963278528842236
20.511475689177995 7.274356709119912
35.478218276082515 5.726230758093818
35.666507752461797 5.706754521164149
9.032542771147774 8.461711528467122
48.042575811486451 4.426602074992894
29.015485944639195 6.394721151293806
54.427272684819229 3.766183492816566
90.706205982328711 0.013572810345059
57.398447851178332 3.458851863814703
41.056300421524561 5.149246576253877
21.621645156738339 7.159523294114107
53.977588243439719 3.812697832822742
14.142829159448674 7.933115080110598
64.886782027186783 98.119921177580224
115.631788281773638 8.097563422526415
68.521942614814449 91.671094956637333
98.477272342703301 38.529916967505500
59.096815421039828 108.391403707179080
54.823578376576684 115.972186573947141
43.262826291549949 136.481124042482577
82.514539983176547 66.848029611103811
102.815925521435275 30.833084954688353
49.076399067727934 126.167763833864413
80.119647261585641 71.096603121695182
62.613756001053133 102.152301449336576
119.339714503780343 1.519649938543743
45.262565883614194 132.933557764323325
93.600599144051898 47.181204093985990
93.895997144908648 46.657163868631791
49.810095874141325 124.866175337464995
87.532237343456572 57.946563630244100
87.172138211404231 58.585384576097681
90.850970584656366 52.059083990690965
117.800195960526011 4.250777576523944
88.221702208713992 56.723443222132374
57.495327970245427 111.232465062307256
78.555163084876114 73.872020146008481
66.799022256413338 94.727580004827288
114.727377866627535 9.702000271764554
46.714875217561421 130.357140495288434
59.207306538086350 108.195390905099330
60.574243014857501 105.770426290394951
41.394435677422607 139.795675378771989
68.663464405086032 91.420033302017615
111.179780011095275 15.995488969342942
45.774674272748655 132.025070249616192
110.145237609441068 17.830781800468952
55.908984639684157 114.046660534265058
42.579124291046895 137.694021047132537
118.314923832521472 3.337643062227076
111.404250126942017 15.597275813693795
62.187109091361918 102.909179092559654
106.887328483016191 23.610358601407146
109.435107812512555 19.090562089211037
102.521141138770162 31.356036612704610
78.989259556982560 73.101926873852435
62.216981602920967 102.856184835171661
92.189210546008127 49.685027399614526
108.084190786984422 21.487107971171447
74.284454293118529 81.448317856770984
81.155498178512801 69.258988965995101
89.845095191154329 53.843521144497821
89.438301634882052 54.565178658371579
61.720914073105504 103.736215638905705
52.911942945222300 119.363454826733431
83.523091999700895 65.058844090254084
107.969312224080269 21.690904164165502
51.892619995728879 121.171748134785545
99.031675339501845 37.546398221485823
45.489655606066499 132.530697389559833
111.268455936007740 15.838176626199662
118.947391292723196 2.215636855644694
76.170158774877109 78.103051474784195
68.085235252678501 92.445819984578648
83.881706793839669 64.422656380822119
119.006567240342633 2.110657888840231
93.315844448594603 47.686362945248732
77.173575562218502 76.322975923028594
95.736216868130157 43.392588090659984
98.755294652330107 38.036701463785882
61.968396038910051 103.297179136440661
108.288670734641556 21.124357656206968
87.245207602015455 58.455758445212076
74.388520672083658 81.263702630782603
114.008980564089541 10.976447232217840
103.921385152826744 28.871983956461570
91.438258991668562 51.017226062519597
89.348841819285710 54.723881634658781
117.215651045531374 5.287768511110479
63.250392587770428 101.022899153436001
103.353608346615502 29.879228029254467
59.084676333489760 92.188964291251636
86.611751545560438 120.327351440398360
59.515908012737853 92.629772617169920
75.047495650257190 108.506280477829961
74.983894993586674 108.441267399377281
92.122164040651441 125.960137304636291
66.263583635094434 99.527298327982507
33.552548773554555 66.089827914139491
61.548203536707746 94.707200669891876
3.585935120154922 35.457725882518091
20.667644024666092 52.918779576787649
48.580478569527294 81.451492870969076
100.050119931937047 134.064154547722552
72.118451412780715 105.512189020741559
21.292340337511298 53.557348933178076
82.675087090632218 116.303262878294930
94.828016167553798 128.726080076563392
59.992888349098003 93.117345570839419
60.608241680756635 93.746364460290323
28.116510615738495 60.533068067198364
73.500195983832313 106.924618905934480
43.638034824176330 76.399289013561770
18.962425376283040 51.175692011817908
24.529865444093140 56.866771897741167
83.990506266958121 117.647894436922670
104.815729618795231 138.935597275925574
2.723434997203274 34.576071649773539
43.417754662136119 76.174116944498451
30.540971592655183 63.011370650051973
2.695059243475544 34.547065736944496
66.738316856259033 100.012574263285401
104.541032519976127 138.654799797233380
22.656454325872051 54.951756701687742
26.332954314320617 58.709903153201630
98.430865910571043 132.408940683009831
37.097859193888610 69.713871384167106
35.842564246840631 68.430699273280624
36.582224502150929 69.186785652324318
81.761833478390670 115.369728040008113
2.418024273584944 34.263878468534095
70.887097475988853 104.253489593935711
52.091486707620390 85.040472285322082
33.409225916935945 65.943322192198949
86.478612584182571 120.191255774185237
33.819256805674591 66.362458907652737
69.541868702139212 102.878386436366867
35.513802372197880 68.094636366585760
56.872363944824357 89.927521620443528
94.423556881404863 128.312638695957304
9.900868678033458 41.912899340060235
87.686769708381291 121.426243241462402
56.166624772791238 89.206109632573558
58.586112130255700 91.679328143523378
66.113681562473190 99.374067281044859
48.015215248722654 80.873676374320780
11.557552371694033 43.606374102517321
92.427375594910117 126.272126893430624
62.766761762000357 95.952820222383423
13.497667179795865 45.589574321341267
100.168663209970461 134.185330394612748
7.064628982333888 39.013673396492607
117.987410000937956 88.956680854289800
118.093989806315278 92.615141348496536
117.461184196641597 70.893443553048002
117.384671908435521 68.267081244238369
116.047332247972690 22.361533773788619
119.385858103466859 136.959837908184710
115.407542480720409 0.400097648023644
117.584451602997888 75.124722966454669
116.267718111123855 29.926503243998557
117.327094440282920 66.290675940747093
117.141166867618779 59.908522427072846
118.277818733851532 98.925256728262298
115.467089766804776 2.444118960557350
116.404732736732171 34.629669975651495
118.393762747367333 102.905153215085022
115.702997705984430 10.541899517606279
118.394576531263297 102.933087177092531
115.513181968586693 4.026280784865489
118.303502812214077 99.806888906955820
115.743793145844080 11.942244588063675
115.515137115223212 4.093393186738981
115.867364770185873 16.183966594019601
117.370706837904351 67.787715958701554
116.506904961252829 38.136835762741910
116.021409911788751 21.471723152435768
119.242725461425223 132.046664024192268
115.464611320003854 2.359043746955288
116.517454123409237 38.498946510266116
116.745297005869304 46.319885771840717
118.172128416251766 95.297328808990542
117.432887046599248 69.922115024513872
116.738784640519583 46.096342190845469
117.101501978895982 58.546984677160744
117.343046223440140 66.838237162933694
117.174005714471917 61.035749329600947
118.511338528099799 106.941061775458763
116.677194388293501 43.982193982377161
116.159369433277718 26.207324398659186
118.870596624497523 119.272962253622254
116.737112478922967 46.038943539014547
115.964681711356960 19.524469829422053
118.418379227071298 103.750138981239630
118.500862357273391 106.581456529761951
118.166113452800346 95.090859055332615
115.418671368071301 0.782108053968239
116.832523980430906 49.314040615088146
118.438134023008175 104.428242494848831
116.668779225678335 43.693334945049322
116.908512068127777 51.922409206916065
116.578112021547668 40.581090713996346
116.890913713550987 51.318327741817853
116.053320776398024 22.567096118221617
116.609988983474182 41.675299935627237
117.787182498613689 82.083667674036718
119.500287973835654 140.887759887581723
118.983539277957050 123.149833996161448
115.776872586998849 13.077730135317791
119.447342309639438 139.070345977736025
117.073714400275108 57.593147707255646
117.961700659072434 88.074181480097437
117.567464759748987 74.541632251216299
119.059818516207386 125.768196627610365
116.230753021697836 28.657638857812962
21.708429031898458 128.197048455083120
3.425299774734115 107.031544670493957
28.850555102005121 136.465146013252479
4.405647696845403 108.166446544445876
8.007699311860138 112.336369319564085
32.101971066729504 140.229154676029992
12.084845487995484 117.056286331992396
10.899510821645503 115.684081114069741
23.810796398915262 130.630858545101177
17.519322943523800 123.347520810202781
8.337524295509136 112.718191919048223
7.980006898992015 112.304311138433235
5.702902821265141 109.668216720616584
21.973010539376940 128.503341804492834
8.414167288838009 112.806917844602154
29.026990172184753 136.669396450532417
16.506415239878347 122.174926035347880
13.945805932411128 119.210631180471523
31.131774501606696 139.106004542260877
18.658459286825515 124.666244440396852
27.983119176100651 135.460956953798927
3.033749006770098 106.578265084454074
14.992512446125280 120.422353220268960
12.269575734325413 117.270139697728027
90.947130641065868 90.440514314366325
59.528276102489365 92.164621784602062
129.753096740712863 88.311039608024984
95.639153573499769 90.183039880395640
86.389726920047323 90.690601528419293
125.280986589758257 88.556446343318626
71.435175707378036 91.511231492128800
61.171401622391492 92.074455385317208
127.330393554174364 88.443985277859838
3.451759827459962 95.241816737583790
24.698758509193095 94.075889154123104
32.563006072269729 93.644339112900695
96.955467044925697 90.110807269672335
89.392469473321157 90.525826238443713
110.891404448614509 89.346073668294963
85.931421275081703 90.715751018995604
91.313432940382725 90.420413501020590
3.575632040324717 95.235019258468427
42.339888539222365 93.107833363584035
60.989116659655572 92.084458260042595
52.917392066183226 92.527393588961232
8.831168688656138 94.946622048304036
3.665576317546169 95.230083572475408
26.162821448236027 93.995548801580981
44.222285161724187 93.004536979089281
68.841157186439304 91.653578079092654
23.165344711380783 94.160035130244708
14.033115772823367 94.661165561767532
110.653068858903112 89.359152317299802
29.287953433893005 93.824057399966435
35.453158507946696 93.485742197842811
80.912993113217425 90.991136917360819
86.951405859944089 90.659779435431744
52.554570831108890 92.547303379147365
102.136739368565074 89.826485309190176
101.027805577496764 89.887337974293857
113.578778865504020 89.198604182996235
100.419977530229744 89.920692496357205
29.350284796565667 93.820636970749888
39.123704288877626 93.284321251927196
31.689883342393870 93.692251662327450
34.366869346983620 93.545352240435335
72.600092210613980 91.447306779566020
35.528286834969840 93.481619536092438
65.398812895920599 91.842476484001708
104.629987570790064 89.689668486497595
122.736254081901052 88.696088363722694
54.545145151901970 92.438070750939204
57.889884694430961 92.254528399826853
74.605637081653299 91.337252643448281
24.934814069074143 94.062935621597532
113.707981304711069 89.191514208078900
132.608501166618879 88.154349487600498
84.533528374764217 90.792460295238243
131.106401469226824 88.236777104626853
118.570448054554333 88.924686681413846
136.636004546353121 87.933340518133662
121.776951692857679 88.748730015987064
62.390426645029443 92.007561471493773
12.655636548478673 94.736754638952746
89.077847739345103 103.326804623816614
90.299842959147341 94.902726521654358
88.778698835048303 105.389049789047561
100.468662313199417 24.801856193227945
96.406503071785153 52.805195452306080
103.842805403962558 1.541499308149563
93.543785799929140 72.539932128630127
97.671879903473283 44.082057189512845
95.007769133010015 62.447658657926254
91.156793887622797 88.995157134954198
95.583310142365235 58.480047054183395
94.238655378911531 67.749704221591600
91.172640921370061 88.885912313197622
95.969652446322797 55.816716060765458
89.796504498696564 98.372594843517021
103.998828366335459 0.465922579647509
102.840294247711697 8.452518387187297
88.752663260838588 105.568531432693291
101.424506602236406 18.212544865433660
85.859846296784085 125.510766594954191
87.245972367248612 115.955218350726042
87.259601094473908 115.861265886167743
100.351098146704373 25.612309216710326
84.384938352288614 135.678351145686037
102.981873318510125 7.476513628158444
101.983517048017418 14.358890138416053
91.879739934587647 84.011378258743036
101.763825337720831 15.873380617548641
101.702660589871641 16.295032523080728
102.672680150336603 9.608001014639665
103.793896070828509 1.878665964425358
99.724918870415394 29.929006241325119
89.954645088397783 97.282419810769724
85.536991016228924 127.736436593509737
96.953829228451411 49.032088801480533
91.465101979142048 86.869771208397793
93.985698316604399 69.493516320720573
96.535453167617320 51.916251157788075
88.704567558080441 105.900089158817977
95.931461502777339 56.079993270044781
88.796811553135200 105.264186001256974
95.757183416797290 57.281415488397521
101.442072955081059 18.091447560030431
86.632124855540397 120.186903792412835
98.646725804563815 37.361754298566595
102.740017679356598 9.143795758777081
89.944101817459938 97.355102040939954
93.093919304723087 75.641180341184594
97.110936736925723 47.949035528949757
86.344738871415203 122.168058821913803
95.149294037203617 61.472027307649014
97.659495460364653 44.167431922824534
98.553007217036011 38.007822865910342
93.396795805645766 73.553238213640753
101.193361957056979 19.805988532261772
96.340805833096837 53.258093025748543
90.133139980772029 96.051928160858822
100.850894966497819 22.166855931030767
95.784930677374462 57.090133978915865
95.501390712833810 59.044775672818105
99.681608988262667 30.227571918127897
58.935609730915203 114.454179971154417
58.713064351552212 122.823877359728257
59.034569457287915 110.732408861970015
61.827632221743094 5.688259247642115
60.145564877744768 68.949040921769992
59.787734561654027 82.406662332333141
58.235158022891738 140.797431168941557
60.045182608350331 72.724312376134094
58.867702552886527 117.008097433915978
60.485766941220710 56.154399530372388
61.312832032016807 25.049352324130826
58.974245583934085 113.001126220755225
59.489054105264422 93.639719801410507
59.490927210131744 93.569274299636888
60.978340671392651 37.629220194360350
58.262225178025489 139.779463964735697
59.101777812244336 108.204773399130119
60.396141905987037 59.525102734785158
61.296064523203185 25.679960675254826
59.195133544005479 104.693762626557486
58.498256831027255 130.902562024986082
59.855872687938330 79.844059148854555
61.604397222221898 14.083892524229995
60.353367426385816 61.133805873177550
58.886307713421502 116.308376936508793
61.482227482109380 18.678567811173082
61.737754780030862 9.068455193941750
59.191897305144096 104.815474162535182
61.927955899862063 1.915191349454447
61.096956179145458 33.168215844035558
61.634146876657397 12.965039345824417
61.699084170473576 10.522816101153994
61.084944963422160 33.619945020173141
59.326006025107539 99.771786414553603
60.542469786371967 54.021865229522533
59.933626223372492 76.919830551799535
60.147534177394590 68.874977635515336
60.321071757304018 62.348411981603199
60.706252580997010 47.862166778849783
59.224340311920628 103.595326838550065
58.639963832123684 125.573110924206887
59.848828254653789 80.108992867246357
58.762171733811869 120.977000420585540
61.459728443942574 19.524732946253238
58.311008139852369 137.944788136470891
59.571639982200402 90.533751928688645
61.006620501719226 36.565645553039623
60.770821446575262 45.433799732271162
58.318588973029684 137.659680982913869
59.799476876765134 81.965046225080826
59.562631270755887 90.872560080389533
61.195109149188234 29.476785990945281
61.110402641214463 32.662508564079282
61.912851038611187 2.483269276428552
59.161637743339483 105.953504420185794
61.647627363306384 12.458052437240921
60.010761873531031 74.018839969358297
60.173143792607881 67.911826973000700
61.726140823637166 9.505243864987772
61.052202864318872 34.851340891637946
60.155445601572403 68.577437302525880
61.077771764879863 33.889721464325604
74.811995148703986 108.593218364609854
88.479423400679394 103.547720278170260
125.759279194504330 89.785406139568437
55.913752061816908 115.569735641602122
64.101478254630138 112.547136504697235
127.398091533897428 89.180418546438290
3.362597447657022 134.969636278183941
27.819769677520515 125.940972405910529
31.491348096909736 124.585564384173622
97.662834940310390 100.157551733221183
63.941590916134778 112.606160868721801
114.449563378156626 93.960525881009929
84.092280646925076 105.167287614534771
18.936626778661935 129.220293114346106
92.385571322925955 102.105718059194160
16.119947376051709 130.260104721473397
59.893554848047046 114.100542829894550
28.618695803313042 125.646039067715733
98.682761642132547 99.781033332869711
19.277387604236203 129.094497093202165
13.009325529073694 131.408428772437134
37.102867330382814 122.514003514599267
81.182067164644309 106.241628469688393
67.600187736378544 111.255545162879272
80.212749613749708 106.599463883785702
37.553472993551587 122.347656929905952
110.695576316228752 95.346356059759060
57.259818947879857 115.072818608445658
39.962105336269190 121.458480879220488
23.484380072102695 127.541434435403445
92.176857787426982 102.182767210253147
69.449673228368113 110.572785002101952
101.356307588732903 98.794061189399287
114.212785813473971 94.047935211243328
112.968671911271286 94.507215055055141
91.152777640864002 102.560818905464885
84.488412468085571 105.021050714015161
51.063966630173198 117.360093173675807
29.735551348121732 125.233738200992917
39.811024557469693 121.514254194161481
34.966346051316613 123.302726442309378
11.395596399927088 132.004156592114128
28.921268031977917 125.534340833593475
67.267856050070080 111.378229464301540
35.545179256626916 123.089043094138958
99.463080455699895 99.492969111270611
109.605488714372086 95.748775213371530
120.595364935475601 91.691728165345438
39.990895061260588 121.447852800574310
8.468772145119704 133.084629516846064
44.579801971896785 119.753801761153781
110.035963226127450 95.589860289123919
132.854115450715085 87.166260672377874
95.395450792168873 100.994584287536426
130.939795878508789 87.872955125813519
120.560234794147362 91.704696886130350
23.431075497787823 127.561112470125565
134.617058995829439 86.515448528396817
121.911243745875197 91.205955429066535
64.341237581826519 112.458626420409757
12.021096383780993 131.773245632611065
87.479528946479888 97.395744690322161
118.164766085194600 70.271511944216513
41.307755934563282 138.209309591715680
113.206860313725088 74.654055558615724
64.801977252890424 117.441579352381638
125.096584498792993 64.144127131962165
46.457012727644972 133.657621133398521
96.883131445865203 89.083424935641844
128.999351294289340 60.694274212909569
105.092991654379574 81.826314355004413
84.777326437835782 99.784358128120829
91.617798995848929 93.737718536641069
63.586022243402994 118.516423471624819
86.894733454624600 97.912674996522824
48.522334898766132 131.831978430624559
77.057452056870247 106.608345459012867
69.830425123743126 112.996680009284006
78.948006150498770 104.937189097311361
46.859399254664858 133.301931334963996
110.565245068803975 76.989112850335317
62.757303610398623 119.248969776580196
42.493266913556951 137.161376490468200
130.242083447354986 59.595760422436292
130.541783753938176 59.330840166708967
140.349397688851013 50.661394274798646
89.283075874649711 95.801498361800810
70.864672816182306 112.082456175848193
102.644630662746380 83.990544440088456
97.303273437304142 88.712040184379021
118.537197404383619 69.942301068708005
115.481426052997421 72.643451885277926
108.677382292031979 78.657890220977407
126.224438344546684 63.147160086293923
79.191310484585102 104.722120093410211
57.275853519787773 124.094300688372456
60.870009503730174 120.917244470962203
135.433499416089205 55.006805336925922
47.007023740524019 133.171438587087664
65.907023267030326 116.464773302384700
88.015513843412023 96.921960537145679
101.083361593463593 85.370629118042373
140.055285284648335 50.921375101052199
132.030643885973888 58.014761409840489
138.775712852128095 52.052453877412418
131.157315357725707 58.786740656959623
89.583644077711753 95.535810928489539
121.520980109842981 67.304784656472961
110.235934874662334 77.280206782938293
38.720980166007450 140.495891497246106
115.208347428845912 72.884839889743674
120.647210639700816 68.077153674429013
64.815423729242070 117.429693331995722
83.486930082060098 72.830781215607814
72.404437917729737 4.644363178055642
83.259947111316649 71.434240121689186
80.890570236328756 56.856352793564405
86.737339102522895 92.829328922742462
80.997385762374250 57.513548666463926
79.568982095374466 48.725116595390652
86.134480009373732 89.120163011891293
82.920541607151151 69.346005341270228
87.581231500977296 98.021482366796008
76.057376042878587 27.119521506467770
88.807083976693974 105.563692920358463
78.380966444572920 41.415701835646132
74.063224925329479 14.850257543539273
92.948606010978480 131.044924808828739
90.242785894380674 114.397028390856903
91.355797117968947 121.244969038750270
73.278322681286625 10.021048396595297
78.907619557345711 44.656000928650130
74.130535354443722 15.264393370555048
73.372067155591722 10.597822990152112
85.920573262934283 87.804075022159523
72.587203944841718 5.768854000420494
75.695864585121399 24.895277083960067
73.259934002453335 9.907909752011371
74.414590161964824 17.012076072605502
86.068148606284012 88.712050764841891
93.852904126023844 136.608731973205806
79.996568425962678 51.355894930472097
85.460768514410987 84.975068844345913
82.911616029444787 69.291089608988401
80.823290144249981 56.442403618950628
88.833235139598344 105.724591218279684
80.166618879324432 52.402151596253404
88.758048905056881 105.261998514121089
82.345421953312922 65.807509797421190
71.946361360176695 1.825989911161295
91.162950735143156 120.058457568098206
75.952859714323466 26.476471733462105
81.254827440903810 59.097490766509331
87.379299953033112 96.779073282365630
81.685679152894224 61.748359768747733
92.860090162211606 130.500319987325383
79.241825911640177 46.712247289741562
91.080376127382465 119.550406974371711
78.812155649800687 44.068647307204387
83.239940123553083 71.311144629169050
77.508730534266462 36.049161392789408
77.334745919688288 34.978699308465821
71.827415738130952 1.094162106703053
84.909827152730983 81.585333264599541
74.048932417270322 14.762321101548064
81.668484595754094 61.642568107112147
92.229041749443027 126.617715764652203
86.743683071909672 92.868360987210380
76.563835649273670 30.235577527868550
79.409438557381023 47.743505039478578
93.912109033168846 136.972997563345956
76.913585696135030 32.387458399997627
105.737980766347036 38.341226169466566
140.923962630665358 128.750646415011175
91.875752241713030 2.722608247812215
120.161392508546371 75.401789055091314
127.977706383063236 95.485594264145334
105.618108077298359 38.033216566041020
116.795107065981838 66.752210469594786
114.051982059912760 59.703825620875833
140.565332419424806 127.829155873527142
95.834996169681503 12.895777480907224
140.805191339647394 128.445466823770573
107.775462056816323 43.576478746552468
131.685157825000317 105.011789575294245
138.129769747143627 121.571044048717511
95.969470408849759 13.241305368918002
130.458712687024018 101.860472260490340
98.895335226191264 20.759235176098777
91.003307846341315 0.480886181161032
127.748279276769338 94.896087575128419
92.158880936796152 3.450099703814512
100.672865744850597 25.326551338553902
110.375455251015765 50.257090310452291
94.605830531340558 9.737469914653353
96.103603457742153 13.585956577825367
117.232374506533475 67.875757225941456
96.413772991732387 14.382928731509217
138.787695348002359 123.261565926654924
96.022173170824630 13.376723677659839
92.684267430622526 4.800065962958472
103.142953165973211 31.673373563400560
109.243264412295858 47.347956845576981
106.456691916929699 40.187934858703940
129.266991600286474 98.798377447794664
118.033055698738778 69.933085700330352
109.560878863324263 48.164058510433584
116.303628854797324 65.489370617410160
117.006981825081439 67.296616881464331
114.310341831569403 60.367674004027961
132.748693890338814 107.744516473416923
109.667613019121504 48.438309011193731
96.877422612128385 15.574263779049204
137.034980422951321 118.758012754808647
106.896887810829497 41.319006196017092
94.519646958909988 9.516023577069669
132.417789226748880 106.894265970046717
124.418977396634062 86.341537244086652
109.819525771445953 48.828644682897320
129.153018265822197 98.505526074992261
95.230670818702094 11.342979982391489
109.973640660144113 49.224638683921278
109.929273138616864 49.110637548057596
106.023274170671215 39.074279786793113
112.431127507315082 55.539084077843562
98.316294052390091 19.271404680888118
108.777492246896855 46.151167976571770
120.751594544730509 76.918297081637519
129.691514826968586 99.889178294367568
134.511112271342768 112.273002410546439
91.473773002590931 1.689733562094577
133.592448618199029 109.912521222280844
137.210914735670002 119.210071170444934
120.676362497862200 76.724990390141002
121.192279921922193 78.050626132912171
136.703700270933638 117.906797444169598
139.641905566540061 125.456435773505177
102.477060925182954 29.962381621552691
84.314746771253837 71.547649480609607
62.968946851323970 104.634048491071923
120.606075141753024 15.295394911084310
44.866371086929263 132.693387897634466
106.244142686836568 37.556665491111175
94.533295009116898 55.708703853187821
50.050910276299028 124.657252782140048
92.861700945659209 58.299706690961216
90.169539067852739 62.472609202180500
89.367510067116925 63.715769525796745
124.422953411588594 9.379160434800644
88.926039268623100 64.400057725125194
58.182087681944033 112.053771953256216
91.421140106571798 60.532603602750889
69.122547197058282 95.095850009234312
120.826944591766022 14.953043030163322
46.491303270588432 130.174711867916244
60.760421983302635 108.057304367262248
61.679251619856650 106.633100819412050
39.723946643700891 140.664244349397165
129.719871243871665 1.168836268831112
70.195198958979205 93.433219218759476
45.503486317007791 131.705847079436381
110.241298324445907 31.360997639405035
56.571619054413958 114.550029193751627
42.391429536707406 136.529594737639457
130.430561310073500 0.067253044434293
119.707166291169756 16.688720858858513
65.401671271810841 100.863279011331159
111.118986071855275 30.000564808294939
116.507920867276070 21.647612585774404
108.331457970791405 34.321286793445907
80.773547137284098 77.036576787373704
63.341746093795130 104.056202519805112
99.023738413157005 48.748430508676023
106.754536200556288 36.765545762142168
77.311122884729329 82.403400743058256
85.737251230539144 69.342740303599498
97.081487384332675 51.758956830445001
122.390122660163669 12.530087062740508
94.508001807073285 55.747908801149777
63.483996648787681 103.835711433052779
53.238104226514345 119.717041070416016
91.962196428900114 59.693955932725025
114.246685015574059 25.152571496980251
52.307177279163760 121.159995681869816
104.544735722432463 40.190778858440908
45.082305670829349 132.358685153774985
117.234581286539807 20.521275008028155
126.124486587538456 6.741751398821951
73.396197870619133 88.471609552227832
70.484571166194726 92.984686751183403
86.698453860737473 67.852857803438184
127.163604017860763 5.131099465076905
99.435663582555762 48.109938600745480
85.868206380538666 69.139757311085162
101.088045829872897 45.548714446222490
105.328993584354947 38.975164140604434
130.038642577686574 0.674734591533470
66.752468822801646 98.769516916582575
115.929550038879455 22.544098455412644
95.982052413894877 53.463102107474292
76.666206969704419 83.403032772438848
119.319931316228434 17.288942492143505
107.211641870080697 36.057023213043003
94.657916674060786 55.515537883903534
93.353980561431484 57.536663850999453
117.984651629558655 19.358651599763910
63.514233811243336 103.788843251691361
111.708613346388020 29.086631231393575
131.370392196228295 132.391964481825113
140.359429600576959 128.965816684166697
136.714394525907096 130.355112148375838
111.013675745512344 140.150873038756487
109.633254909699787 140.677016784044810
137.710951580165812 129.975277066697601
120.590835692987199 136.500563891529083
129.558602128787413 133.082523467193113
120.974008528184669 136.354518580292591
130.304495930712051 132.798228020217351
124.309224801620161 135.083309731565663
135.429234576286973 130.844947459206765
48.989050081317437 6.955385242075266
119.202367621390422 0.025560839560154
3.639858594550516 11.431201865039567
16.480038460785057 10.163918180303666
6.071662666075825 11.191190770458064
90.810072748595360 2.827787322315460
47.475907463142654 7.104727461005875
97.196491129482013 2.197468751835129
113.119127818755643 0.625956677665787
83.344328089139466 3.564631860312356
105.103658336583209 1.417057254610776
114.226439852870470 0.516668607766115
48.174014179902521 7.035826615256760
87.897672210965325 3.115231713531521
8.261108465455283 10.975099643303098
7.513030540873803 11.048932483544395
21.909007484870173 9.628096724464728
95.188735940719113 2.395627610992087
110.025256139619415 0.931311675997739
21.935657464419958 9.625466458796039
47.089368088621356 7.142877630858791
92.982893656945492 2.613337017437240
70.104680836665423 4.871341667301930
105.817094914582412 1.346643401782310
53.781906832057416 6.482345983531750
48.992910421404979 6.955004239156209
109.871806220633516 0.946456680256289
13.922605962292009 10.416328389032630
36.990785494917247 8.139574647044146
76.350869952394461 4.254863265861943
32.654949538790667 8.567507450488735
37.598636451455739 8.079581749125484
17.577611969292430 10.055591270975277
94.259850932281779 2.487305518034814
115.979035505396055 0.343693158860966
96.458126218575146 2.270342949449338
35.479680293788583 8.288715779587447
37.613755227437295 8.078089575469484
114.601779263202317 0.479623837684438
99.955608435912580 1.925152913339227
13.891753246937778 10.419373450955867
37.915107692737777 8.048347074460251
51.233972342281561 6.733818769918489
0.382091963248010 11.752732758184099
105.900150780116675 1.338446059968592
91.943688516242261 2.715903160094642
59.181098138091336 5.949463490904241
35.057861811843836 8.330347881758728
24.738956221077569 9.348790055913646
116.940263075670245 0.248823146928342
54.228043671491321 6.438313739150103
14.100585626075057 10.398762379328964
57.825968325449828 68.699643839137764
126.191061398588943 76.050083616887875
3.524432468298998 62.861281727492397
21.834274212691554 64.829909034681293
64.403297152854933 69.406821395271265
95.734929694591997 72.775518310380406
108.295692619968179 74.126019381838020
98.329081231389651 73.054434842026012
88.316054679544138 71.977859862692426
89.634314608754892 72.119595795249680
18.384312522308750 64.458977986381925
81.127554223931270 71.204970697826042
21.935848610304639 64.840830053860159
51.915789381442771 68.064196530418769
10.717152924791423 63.634624616049244
15.894932536369851 64.191326223646740
5.944817931195420 63.121515375751002
50.802042429605528 67.944449309591107
52.481193658978398 68.124987350781751
110.546636156066896 74.368035067935438
30.992828393128043 65.814613332275684
107.539563900883834 74.044722357815672
7.873661138736864 63.328899659168684
77.975333579268906 70.866052004480835
27.106661103994341 65.396782574779607
103.547550878619504 73.615511338081433
21.510058603921514 64.795050202488653
59.315210257560224 68.859763318895759
43.587596580832013 67.168770562477931
115.225409113786384 74.871084757675348
111.729294892377965 74.495191507400591
0.491397603756612 62.535177584084231
74.907126134353234 70.536166195280387
33.401156873302881 66.073550644620553
33.814331541452781 66.117974127123219
78.102653194539670 70.879741083548907
35.512778782919618 66.300586826132218
90.257118826433143 72.186558110220503
131.375579410641990 76.607509720052647
66.013120126052200 69.579905439853277
83.110405599753804 71.418161801224670
94.373254512910023 72.629114481029916
140.629170505492510 77.602432143369683
67.499050863189964 69.739668908405179
121.537036935083847 75.549694821884373
135.371950461504355 77.037189303864238
61.423752362672168 69.086468367712044
125.491274645984220 75.974844336853764
107.951872763786326 74.089052751154796
118.544747707584207 75.227971545053379
121.052753593346893 75.497625916851263
60.191362275666172 68.953964940743219
13.183960220372306 63.899849420908119
58.563417946606158 73.852263661236520
64.091332850939239 112.476249753031297
55.987820163145784 55.856354771891333
49.360158024850911 9.548346294778138
65.238681150650919 120.492864613685512
61.149094482787390 91.918593606558417
61.429312745763994 93.876501150213187
54.068407665477181 42.445265256700381
63.424981607051656 107.820400011930971
57.002030540149747 62.942724257219240
48.853595404744311 6.008952521135943
52.711161523850485 32.962077290792941
63.453272343828019 108.018069665441786
66.158488537686381 126.919632814502222
59.320209569053461 79.140027602189946
50.559441723956567 17.927837968585191
57.150263946865252 63.978442993560719
65.341625291146215 121.212143603961962
51.069173820908155 21.489377131890215
49.052824216791088 7.400980256502792
62.677419345029442 102.597122354660300
53.367551972768879 37.548330156215769
50.276604427658775 15.951631028445162
48.538354609953139 3.806339730545337
48.987190221112002 6.942390249216142
62.804156508233419 103.482645108468787
55.817929006097501 54.669311591865501
58.958408574088665 76.612094947770103
57.845038628260056 68.832889578852644
57.051760570638777 63.290191980437484
67.323911031738305 135.062533524866325
54.641172699002780 46.447220618100452
62.849563664901979 103.799908564579425
67.311155827183029 134.973411884633606
59.491408845305720 80.336210716316671
65.281519667444130 120.792180776370500
50.001385320184184 14.028652986405767
65.096027028415747 119.496128786795509
60.996700740834790 90.853806273265704
51.584759219864011 25.091813787127826
54.433351856045604 44.995159671635612
67.008174974045886 132.856460292546643
59.741164710863963 82.081275038870601
60.847463525011797 89.811073841945728
51.662701465733356 25.636402528546540
52.492199501214614 31.432172025737241
48.615636125258781 4.346311894367530
62.681079123449273 102.622693520865369
49.452286253255423 10.192053637264248
58.694879869057679 74.770798687958418
49.224600093412960 8.601192123792655
57.331176344663561 65.242492469235103
48.189166448183151 1.366533956210470
52.079701139970339 28.550012795120544
64.845695179304712 117.747040020827200
52.954222126118168 34.660361270181127
121.579374475788711 25.883155621243148
124.705465234681228 59.889447165853426
124.753588251613820 60.412939754531735
129.649611325263919 113.672937909757863
119.728008294516698 5.743593794038604
131.957082297434965 138.774106321827162
121.863172480612548 28.970371711935481
128.811550744229947 104.556333611044664
120.552917685425257 14.717136601561306
128.579091186201254 102.027588250671386
119.226429614464521 0.287312405568017
127.915521193628706 94.809130320911507
119.954104603169270 8.203118351132206
132.024958416687753 139.512477430746998
119.477976937440403 3.023698602305999
120.746721250036600 16.825373703062812
124.985984071638597 62.940991759109764
123.705050734649447 49.006721814146537
121.350970859671733 23.398531674409995
130.858685419322313 126.825507464760847
119.221185058385132 0.230260989977743
123.045355120429065 41.830410210248317
123.374546025498049 45.411420089685045
128.252820946082664 98.478349996394940
125.641530116627081 70.072163451224199
123.264695647673818 44.216443915704687
121.257675277976631 22.383642154032817
124.452790962015484 57.140801766595061
124.978209895262680 62.856422586699573
129.085627435776786 107.537799152891466
122.880635677882736 40.038556480358238
121.900195117516105 29.373111965305032
130.135047878147049 118.953621746845954
123.741060091113795 49.398439383694502
121.386033362508542 23.779949165364421
119.431775133600581 2.521105385268256
128.954976779197523 106.116553046875367
130.320941189223788 120.975809399167602
126.827337982916049 82.971637947352050
119.407698202190971 2.259191316815177
123.777489627217861 49.794727758261295
128.298728286451421 98.977739976092650
122.754421985979647 38.665576635941363
124.244780568351672 54.878019705287599
123.014983380874725 41.500019857036683
123.355160768032505 45.200543065348732
121.365271959418834 23.554102131226003
122.710621284041906 38.189103124826225
125.508860095337852 68.628950259042412
128.735910764391264 103.733505547110369
131.611090745711834 135.010335373591033
120.969580434515862 19.249684123109670
130.222277573657209 119.902525245065860
126.358168208874602 77.867907649507274
128.671967968118764 103.037921976468624
131.238764090079655 130.960085467940957
126.637983315744279 80.911796914631338
130.301061513497075 120.759553986028379
131.670188904606391 135.653217930791726
121.785978864623345 28.130642857856444
3.424088085282585 107.571433578529394
3.405531495115014 115.839638925848519
3.633886328326141 14.092246975492012
3.547952426291542 52.381563164619656
3.437256164527119 101.704171207569473
3.452546389042758 94.891350804667510
3.560633926553161 46.731104361131337
3.475439287824284 84.691029171661299
3.491596345566289 77.491976435518623
3.392559954831976 121.619330009313828
3.491137736007013 77.696317749096011
3.452176961604462 95.055955502681144
3.411554117218731 113.156156894223727
3.403122745937754 116.912898217987447
3.498215443300156 74.542724510284799
3.497846496713733 74.707114956547088
3.528082870478901 61.234782755904689
3.635653459601231 13.304871486450530
3.652105352387407 5.974449966127181
3.614556685030891 22.704899333077240
3.588589606340418 34.274974273783393
3.414821690979132 111.700233656464704
3.480940443492585 82.239895407199953
3.498909509601260 74.233471428206826
3.588520215296288 34.305892637390812
3.662295066146980 1.434249151554557
3.350509593168656 140.355586079078449
3.517843153516849 65.797263350457385
3.602167321480780 28.225191640548093
3.575088073955278 40.290812380660348
3.526735235084470 61.835244698203702
3.532824139935325 59.122229257732023
3.513259156324974 67.839741507900101
3.488840499311428 78.719890752486933
3.625304884466119 17.915855697263876
3.588001921858951 34.536827121115330
3.440077086579048 100.447261258940316
3.517800982818474 65.816053224600978
3.405191313630653 115.991212590115509
3.390478505981981 122.546755056498938
3.613235681112530 23.293495166850288
3.412484109358519 112.741783029535682
3.407952773664095 114.760796958322345
3.490594172226639 77.938511865305557
3.572430624362669 41.474884385994244
3.357350466295464 137.307518343759511
3.651388690784409 6.293770770465792
3.610631508195881 24.453828840238447
3.641617436933822 10.647519633154801
3.661735042720168 1.683777144052671
3.426821206950749 106.353644588877458
3.550947254973191 51.047166150071270
3.632285561255779 14.805496054736166
3.417223599162790 110.630022485744732
3.609387423959721 25.008151797261156
3.577211896738308 39.344506904662104
27.446882214295997 122.133844068857883
25.205079215569942 99.245352059136764
20.726516189560627 53.519856065912336
22.250843657036153 69.083024229813745
27.867196350555037 126.425192039578278
24.099730931424059 87.959902185080452
21.841766374198738 64.906402945560245
26.648611745627946 113.983615322581798
26.367660580474595 111.115143604777558
24.823024394471577 95.344626292887611
20.299093744809010 49.155933269381158
21.320930365487612 59.588740853693068
22.968672039252130 76.411950634157989
16.169350459335220 6.991837563611613
17.904405115453173 24.706500562792517
16.786206904193882 13.289854747688787
18.338789409574900 29.141502858178615
24.583632697311781 92.900470873901455
26.153480664810324 108.928396914229751
24.303211497357530 90.037410025933724
18.451657142032587 30.293866466390938
15.781045412742769 3.027297877780070
27.712932765399234 124.850182621607104
20.960873569114600 55.912611813133935
17.881274679676899 24.470342080201760
21.281032142527138 59.181385632047018
21.302374568835322 59.399288790487098
21.841091195160534 64.899509462934958
22.162459673672853 68.180636242043292
22.653985816737265 73.199048745056288
16.332831915316074 8.660960140877256
19.224524446932843 38.184732498257517
25.444424099148325 101.689029518068082
24.118216274029987 88.148634922423213
25.471297030786186 101.963398354857233
28.966376142542092 137.647662479862021
27.420600879358155 121.865515350825376
16.563580402699742 11.016869608719590
27.730701471447194 125.031598600902711
23.559656834297758 82.445821927467577
19.655807866308638 42.588075300420705
27.018439383141438 117.759503271260542
16.612415031080371 11.515464267627129
18.082004497189232 26.519765168160170
16.352969393110641 8.866560945166734
28.686957898637608 134.794841671516025
15.871662566969954 3.952486224682600
24.710068830522410 94.191365937551652
19.071594241677680 36.623336700760184
18.282392077195016 28.565694059510733
28.389280571681518 131.755598203922517
17.226641373301351 17.786628475219949
15.784244042798377 3.059955438908992
19.193023700148640 37.863114322405309
9.460362257150697 111.230570889985870
42.465568907319373 131.238042334674788
8.462636747679644 110.625758296265076
9.261245921721267 111.109868285772521
30.324033721120990 123.877948483200328
14.803435214488342 114.469495607346374
11.456893246977156 112.440850746457727
9.201937809241610 111.073916219801475
49.570099789595083 135.544747645193240
6.181652260635006 109.243045184541828
47.909624621785426 134.538181927950660
41.438081956192683 130.615188611856041
29.769090072519418 123.541546432442360
10.194121512478473 111.675369418407541
29.837819233573793 123.583209456758141
27.022837317313421 121.876791711707980
35.035470328812934 126.733980696268631
0.546824630557327 105.827261302335884
42.550767217623687 131.289688815141204
35.547435932934498 127.044329827352570
55.567536229454866 139.180341858666168
36.801683636862393 127.804643961631015
24.145818939000133 120.132767998720453
36.357520430586312 127.535396059003361
2.391321409925287 106.945379332444816
12.343111093167002 112.978068356980586
93.915989961118086 46.941121787663086
80.104913948071314 57.454411340152802
84.008667509387081 54.482789759552894
91.243387383686084 48.975564631126552
9.000499193151706 111.580628593075005
133.761059133610956 16.610193983509465
87.754500389033026 51.631380814894811
9.337871024942526 111.323813863279867
38.811333045619321 88.887977579056354
133.849873559586456 16.542586522958494
37.285149296908173 90.049741633163876
12.990550117899314 108.543315594332284
127.918253096402111 21.057864216457549
0.149526025778986 118.318180659402316
16.607293245194480 105.790172559111014
7.396157355016975 112.801888274040522
7.763738549399532 112.522077524541857
38.881209113719166 88.834786405824872
56.494992096302042 75.426794122263573
20.785520296592871 102.609615825812256
110.263563027003244 34.496995858606077
30.809006333130284 94.979521622586731
35.160059510879975 91.667405906711252
131.603547524332129 18.252538449630638
112.811953060022560 32.557106288488463
123.718800215948932 24.254578509575257
109.626295954673253 34.982097326974191
74.000613995234602 62.101136393204200
44.830286494195590 84.306220129596099
89.899105404384215 49.998861127014635
106.717013082757546 37.196706325842563
56.116125109140384 75.715195861139463
64.985786896939160 68.963417613036768
139.445835036876645 12.282819703939200
81.806402264549476 56.159201660297661
120.786082324711117 26.487026751640084
85.199510308633563 53.576294483721476
22.232955145006706 101.507797136568684
30.580051254654094 95.153807176605795
2.199533879933368 116.757670375102677
31.649778939430863 94.339507343504536
119.055487168728689 27.804393186796332
34.341588606090163 92.290443648608772
103.464462818789485 39.672617882394754
4.386792382147233 115.092681931175761
4.317969823183824 115.145071150483659
122.841489360371611 24.922406493688424
137.391155034187221 13.846886528680317
82.100900939906950 55.935022903774083
35.527092334162887 91.388012589145276
41.871534722212822 86.558485924340260
78.907895560771394 58.365607607080186
92.968559838003813 47.662326073675416
67.148283323200815 67.317278596494077
97.594254031070150 44.141147681272344
104.530451676043512 38.861164125609086
137.114935098320558 14.057151113654935
123.996690702807413 24.043042265080910
136.076769457356960 14.847425236872159
53.327384191114639 77.838045719498382
62.945940688939181 70.516192632665451
124.609774464852478 23.576349655162552
107.470783799171357 36.622919765667234
90.423599481836604 49.599604899649435
6.653129445196986 113.367497177658137
86.406509045598085 52.657500958929482
118.470561700808688 28.249651094656606
60.516769703296013 72.365330087303178
12.411539600492086 108.984070914025580
118.177162514525207 28.472992896334421
4.779770042518068 12.728597239531217
6.884913908685807 10.223387643037787
13.215254590383033 2.690016418518932
8.534028632225292 8.260871875100992
6.913752782312695 10.189068172467060
12.656410130675793 3.355064791651924
3.298211064357782 14.491714634740321
13.973177944576239 1.788055801552726
14.253833691287324 1.454063678130030
96.547626584461014 84.318250221325385
94.724411745300699 58.423134383148543
95.495869066562832 69.380140803463036
93.056262567547151 34.730415749296952
94.638101169027976 57.197265482437082
97.624515817818548 99.613305331518589
91.750308434104667 16.181952431384232
97.986009577073418 104.747600297543741
92.524263723719514 27.174437490016508
90.665035565167315 0.767824565846203
100.238231143628838 136.735897620778303
98.367954000844207 110.172356000961273
99.942111764204569 132.530114809328495
90.885100755091386 3.893409912474302
92.881347907646344 32.246103268595270
91.358287735985044 10.614083428384156
91.525155428610134 12.984104852829033
96.326746573678435 81.181091976065218
91.498527513570806 12.605908641574977
100.501185344250345 140.470635479957252
91.724279442935554 15.812262734373423
90.980481013592865 5.248095487383607
92.457057634106334 26.219909565942778
98.839939676410495 116.875967380286127
94.090833970537474 49.424430819752601
99.261543823365813 122.864010033719069
96.846842328521788 88.568010692027116
95.505807960809747 69.521302893799032
94.311386021656574 52.556931054725879
97.246811800163002 94.248776105637930
94.536523831935085 55.754562815665693
98.059183415715694 105.786888146274975
94.691715676715816 57.958752202138690
91.498685354671451 12.608150458336022
99.048272178147528 119.834913385696339
93.052606828836346 34.678493301455390
91.955725619696238 19.099492208811629
97.586367024110018 99.071478109103055
96.203297455226604 79.427744452904832
99.176881274732466 121.661548065482108
93.971656546545233 47.731754162405878
98.730510793857235 115.321749232816487
91.879853877586498 18.021886043823947
94.950633015552398 61.636154523399895
93.605712940363134 42.534258031511008
93.233549096321568 37.248415877727481
95.640200027154449 71.430073078738175
91.883675823712380 18.076169135169877
94.437338003974929 54.345826747174364
98.728467214791166 115.292724284410156
97.886503827429451 103.334320382170716
94.504614395754231 55.301353172739141
94.730039166188803 58.503060628063473
100.061997820704789 134.232856172428058
92.785289828935106 30.881790614928036
124.148292789790830 60.372831423190839
102.819074667921143 78.877350725927982
85.529034265651291 93.877613958308558
91.180756793083916 88.974367716227192
60.871299596137334 115.269843366190585
81.807427497060985 97.106356047825884
45.048353698064794 128.997304266261466
70.146749715382995 107.222771748634713
66.493894227898664 110.391867516329810
76.495954063031931 101.714413507990798
43.985705002059916 129.919222884885784
110.531148668910959 72.186612162514407
59.306399443624109 116.627498621698820
41.652221721126388 131.943675266024627
110.729645677440359 72.014402768579700
128.647154240725996 56.469769056651906
137.196720648877687 49.052449972298739
87.597030662327896 92.083489156281431
68.030550957378992 109.058715314037215
103.111717962596018 78.623463149543952
93.035444923287116 87.365302062258706
113.229875292842010 69.845286820909934
116.087988396724782 67.365683077443293
118.473996229993446 65.295662143955269
122.068123363629567 62.177517140193125
73.405476489157437 104.395608927048372
54.352600960356028 120.925249206447802
54.141976214799236 121.107980221130120
35.252277498415800 137.496053732451372
132.149232825433444 53.431482308392027
42.453420352592431 131.248582016165216
67.845445216377499 109.219306890242137
35.553250153196714 137.234939880637057
83.252888077292369 95.852322587461401
98.691715225229117 82.458110322470290
135.412873495598802 50.600056353947380
128.504004406967766 56.593961085015422
138.477480148990225 47.941305683906073
136.294743804237527 49.834975043630429
86.719034341723486 92.845209523597546
119.996191965407675 63.975055818511237
108.099906644192217 74.295876774042966
35.214096624239481 137.529178187326124
112.178771842581099 70.757189168825050
120.403701446703423 63.621514164072750
64.323689623840977 112.274664755179288
86.633636248956080 57.887020163103330
90.080227900637070 58.115399605344692
88.338828515011059 58.000010298864261
8.563317392097849 52.713893295161540
93.531951420231650 58.344119097481794
36.663707065885824 54.575892617690720
63.542504289184912 56.356946289941639
17.550348769643570 53.309395582880626
27.914081502115227 53.996121409488509
40.841172808135873 54.852701532878612
65.580148375705051 56.491965481942202
110.440825558182468 59.464541716352585
29.100468437933031 54.074734257793985
128.561645765775239 60.665270793134198
131.556886911271334 60.863742666601752
24.716695752329056 53.784254948948998
71.639025021924638 56.893441203151589
15.659862412338336 53.184127415520067
50.034467856015141 55.461871346880500
104.811546308259182 59.091532150600479
77.832825178682810 57.303857280282450
116.946505864196098 59.895623721371479
122.178880632660750 60.242333442738371
110.438444381148145 59.464383933842228
94.033270157059775 58.377337681251667
34.123986834550522 54.407604654247592
33.577691237682046 54.371405795688034
81.666723001507535 57.557900559810520
35.506045529481057 54.499183183354489
78.047720688833650 57.318096773006957
72.354163759502569 56.940828013809472
98.534142845730443 58.675576317597432
140.587543835437401 61.462135687837176
108.424533959179840 59.330937391467863
139.452859849148382 61.386948801168273
88.073504786625335 57.982429311260887
2.210445700309734 52.292936755998007
130.023628405291845 60.762145274802627
139.265300019313315 61.374520636287272
46.681469992181334 55.239693653852839
118.165066566722331 59.976368480746864
96.839327544573607 58.563273784458183
94.604961351162686 58.415219313089274
120.211899619235808 60.111996555707883
58.960782843254336 56.053350420724989
13.370150364476094 53.032405594883421
89.616923041229683 61.755940751634164
88.557363282446445 60.381834656252352
140.929064084406548 128.300866783451397
89.894285771746993 62.115642802864620
121.757815346073897 103.438342957824489
137.716668527871974 124.134823029505270
67.505274851539681 33.080115434067409
121.177432845639871 102.685665135843792
75.876956089853678 43.937056840912788
47.827046879022774 7.560107922268143
61.600176181779240 25.421998929844008
118.770431938371175 99.564109611627160
54.708152367941970 16.483973628669997
77.437831523177664 45.961301749501281
110.650760302942629 89.033990669063826
57.275894490279320 19.813988828307462
47.552242717703919 7.203723990192313
101.873400003052140 77.650938236709905
137.492285441300851 123.843828430661659
65.603858763778334 30.614235228263535
53.619782877232808 15.072505196791772
42.592896997021903 0.772121499247764
51.323715126201463 12.094815013724666
81.444542875320266 51.157465954281164
103.062184309932533 79.192631141369162
114.614777208450732 94.174785935118820
95.606131838210203 69.523136746219819
84.666116826943792 55.335412848690154
113.215442318436757 92.360037322868052
105.739615463074060 82.664898219275045
82.895143919410572 53.038699853670394
124.729301101967934 107.291959193876252
89.321436101448796 61.372734045553806
133.644772533790700 118.854123136133296
54.466249793866162 16.170258617533833
82.880761319375921 53.020047561328020
122.748046122163103 104.722538713636652
116.797651647729907 97.005679660179894
77.947816958033101 46.622684072472431
121.300924912376416 102.845817689984642
77.695172220449635 46.295037924153014
91.636086806336138 64.374523813332416
66.318333854624157 31.540813053809831
67.934461542389343 33.636712684071050
45.667431566426963 4.759378147360871
96.470575240988040 70.644203244851013
49.924115929291737 10.279723631079399
87.125106094620421 58.524390264247288
48.878110598048941 8.923195800017597
112.455308722210674 91.374246574191218
127.090266995498695 110.353813514405360
132.006181249120715 116.729091250541302
44.542470529364820 3.300455415273252
135.903187410236711 121.782982619423976
78.106475459392286 46.828442749125223
122.642467804129481 104.585617875385182
55.253790453963958 17.191592631430439
133.883295695195471 119.163455504845018
139.185707269525949 126.039968135786822
67.648881386919967 33.266353741031153
135.210812251421686 139.686608768035967
136.781447972322837 136.880523799038400
139.456603940929739 132.101111963857960
135.685972320840762 138.837691663374784
89.074501778281785 66.018160079335630
79.909131984612500 138.037490715089916
89.522028723795231 62.501598087521060
85.052677238667812 97.620715982482665
95.773654773383171 13.377783815743797
83.987297943205945 105.992217128607010
94.237382411977919 25.449452459057845
81.897034291777516 122.417019664354484
82.398631254590796 118.475588131969189
83.380216410049485 110.762521725531670
97.263150526024347 1.673674815787034
93.434996276772580 31.754414906815651
80.577450291548942 132.786001882590313
96.294955834358618 9.281522091847775
95.753026982039060 13.539872172082958
86.335582954376918 87.539943139255797
96.472867902818166 7.883530699145895
95.679520034874443 14.117472558215871
95.754484679037105 13.528417930253996
97.010040259619402 3.662556047410864
94.036735859031239 27.026086109734141
86.160500309818062 88.915701581187534
81.736140280178816 123.681287149409343
91.134708830626195 49.829535264285511
86.615618608665784 85.339488511668321
88.644643545394658 69.395885462787447
90.653515200682335 53.610642182490082
83.010665511892597 113.666366187921454
90.500502070701899 54.812983544350331
84.113583087855105 104.999898019654680
89.695993821276005 61.134621068961259
95.584837514090296 14.861465645596814
82.164727146643244 120.313551865737168
93.062279887634148 34.683133056438692
96.896244386434006 4.556737384380432
85.221462036977485 96.294444542333153
88.553517514464900 70.111932485307733
91.424117532319457 47.555429424005361
81.594565916348571 124.793745364164565
96.305168613406209 9.201272464446365
89.007282184981861 66.546355910387831
92.138357982593874 41.943095137474621
92.744696726076228 37.178627207955195
87.392386108787377 79.235831302222707
95.099678705765456 18.673730007448203
90.255859704511934 56.735325998041340
85.773448682497673 91.957062677206622
96.002531015870275 11.579327871965738
91.052202447926476 50.477851108488046
90.416425386408790 55.473638450936392
93.555345438954674 30.808739358741722
10.179482794846345 113.673684970521393
21.235295234312865 133.301132460898089
19.766636881804157 130.693814830194952
9.579090478717445 112.607805034246525
8.891278111988058 111.386727778718821
7.182905633596363 108.353844279905104
19.440636694860554 130.115064820991932
2.705922775572161 100.405830830662254
9.354518009394702 112.209120236222873
14.992268526957853 122.217851195903833
13.096286513214784 118.851903408602496
17.097721803950176 125.955674523123918
24.375229414329485 138.875475692474168
5.415950969404987 105.216959489286708
13.060026520740745 118.787530835154612
12.267678593032906 117.380870996237846
133.774572683891250 16.620658304470034
113.569386443279413 0.974617885457484
116.381358875995190 3.152090234165145
121.328252044137912 6.982754774228986
117.058836655983271 3.676700331911752
136.756770827707726 18.929946233817230
115.402602706680000 2.394182912594217
122.888785339551205 8.191165660646606
136.350080115447867 18.615022171931329
117.130641905235791 3.732303275568056
88.818754253169971 63.230751504481937
92.076205376934510 98.733918898098665
84.937637126465589 20.930208598906056
92.671321362749239 105.220125953933334
86.103722902354107 33.639451784369790
83.634859226789587 6.731149244962942
95.202196098280226 132.804290987847963
93.364392496197482 112.773952406457184
94.523625012434664 125.408501478226214
83.606900197990285 6.426422008264632
86.496165262071443 37.916706073081457
84.169171347968387 12.554651105131004
84.119251820544335 12.010574994390101
90.789085952617668 84.705522265001747
83.922572644340491 9.866956118680307
84.826691202491503 19.721001902984984
83.675045386845241 7.169140764453147
85.077425546983321 22.453771502773947
92.447372956721210 102.779298004515525
95.735548830169705 138.617336403010228
87.633205291915004 50.309377821330365
90.973422579848005 86.714618912864893
89.385654244264785 69.409430635673203
88.006072610315670 54.373282487224294
92.285564594843891 101.015738356449774
87.992737039510203 54.227937251146450
92.695550696434978 105.484203005897143
88.685379059856146 61.777086772621224
83.783732378985675 8.353727218358559
94.025307893519596 119.977311441673763
85.883552715729692 31.239802889016111
86.604769232904204 39.100387672463604
91.991895104117006 97.815015861609865
89.562889998395264 71.341134415085776
94.748380767208772 127.858128773079400
87.354685121181546 47.273768730557428
93.845883733481827 118.021756086811479
85.785355503195603 30.169545211548453
89.114813241059480 66.457517281178752
86.663205152864208 39.737284488199222
86.344615004866554 36.264950161584302
90.055949905344349 76.715025763381618
84.550763775275172 16.713651289039390
88.324077663805042 57.839239831505516
94.303002392076237 123.003921478772114
91.990164035757147 97.796148837235691
87.148214708318733 45.023434542510962
87.947973949097573 53.740061476010013
95.518988992190174 136.257036927622806
85.910542193845089 31.533962931021502
136.145682577348452 133.884638743354827
130.693328144828570 140.249321081746075
138.583940892756146 131.038393175760916
133.589487049268087 136.868555642449138
18.299319018832275 136.345146112822903
18.551870168627818 137.050296244068107
3.535995196415847 95.124348902355976
9.790987958424731 112.588965359810658
9.236062949562525 111.039554703208154
8.010830812213296 107.618574029957998
16.694068001084108 131.863111615007313
5.483713645656904 100.562589517070691
9.599228860505894 112.053553213897246
13.257212410609970 122.267039006921308
11.844802388103417 118.323437429384100
15.153568449264515 127.561870214886298
6.855965585477674 104.394065383442609
11.555024595911004 117.514346485383882
12.232961491961190 119.407219638457050
135.143630197675122 140.103552435220564
136.973407686790239 136.774304903417004
139.507656889460549 132.163283643643211
135.787134135767047 138.932708488159875
50.541613236211717 102.916406721276488
40.164361600228027 90.506086004203041
19.893740370336932 66.264126820621982
55.249993038727936 108.547233211442645
35.348283481778815 84.746461380552020
13.799924375351482 58.976435094388485
17.220383480184001 63.067016683776878
38.551849457026556 88.577657017484270
69.262903097365594 125.305495813861754
34.673646722794714 83.939652522078589
66.708138561074634 122.250212164187502
33.733109129902147 82.814848616024463
54.582579644464204 107.749062890028995
14.363954191566071 59.650967346159554
14.888469788227191 60.278243912635006
17.645665770784372 63.575618557064878
21.485945241745181 68.168270017164019
25.102734223472034 72.493645637194746
72.041284427967199 128.628206353859809
50.707415597268664 103.114692408907828
41.319980767206197 91.888109394603049
32.458316483457182 81.290303761075577
65.484159476388953 120.786436058068290
34.161007209726499 83.326578753359300
64.928581099539059 120.122011017408227
35.523422520102862 84.955912949418732
35.705493922147511 85.173655042608999
72.868296358672879 129.617243110115595
49.758194345639872 101.979503576893123
48.271193407563231 100.201175441905107
55.767313056055350 109.165904469845316
37.252652165313940 87.023926258079925
5.587249336710104 49.154766048489748
65.090740525675173 120.315940061074045
13.278986007506614 58.353436592900309
59.548238188126568 93.578357875091370
20.725830593095633 133.829344275033776
128.779625115827173 21.799408904582371
18.081248571242547 136.571241070964732
34.045643316865387 120.019391878808378
44.159590203151325 109.533274098165094
53.280773073076453 100.076451855751273
65.561821082263805 87.343488420013443
34.859086032818546 119.176016268555045
110.309372748690237 40.949325740968625
46.615558587768405 106.986931504498557
38.916165097340993 114.969645660296180
132.133428464649910 18.322193004174832
32.046511706821072 122.092087114172628
115.088275436692953 35.994569995061056
125.715383463048354 24.976407878441059
113.940993228402647 37.184069653209512
79.087972266824096 73.319604763632825
56.491472234619309 96.747606060466026
103.360251744129187 48.154159041465491
106.001749976852253 45.415459511289612
71.956338146374520 80.713667259342728
82.972435993039710 69.292201356663639
138.848650730998202 11.359865398558386
100.961400526495297 50.641282682628493
120.316364086635019 30.574099236481793
95.755347506803048 56.038906948461808
50.368796103973601 103.095583142068165
43.998386174861594 109.700410078447177
92.654531166482229 59.253826477536762
29.784924233211857 124.436896008873305
121.622452061887500 29.219950110095702
32.401228512653006 121.724317513783376
34.882717884158424 119.151514817310471
108.986218406195945 42.321169239195648
14.728869972855257 140.046979793269429
28.782818133621912 125.475877398349439
124.506731785736449 26.229535266449236
136.805887745273253 13.477797547806269
76.821121996122628 75.669870114728397
35.542542398640265 118.467410218858006
61.966100375604725 91.071523702406651
85.623407924545035 66.543679516526453
140.200346101959695 9.958430625090111
103.154634506478459 48.367342539063230
47.929341808864237 105.624803964228008
72.337958937038508 80.318003666935368
104.534146485218471 46.937067568122750
111.380249798417637 39.839042782368594
136.807631310246165 13.475989823495485
126.217603806552390 24.455706936165097
136.035365706814730 14.276673094484634
101.012160855280612 50.588654485920337
72.834050285910791 79.803657252748991
125.754007158291230 24.936362916568719
109.728005108008304 41.552086426049108
95.340425111466757 56.469097570999367
25.270623893561780 129.117312624760046
93.924379104251599 57.937250941925420
118.689765158336286 32.260553410681261
62.270985781288992 90.755419187566915
122.762442309163191 28.038010741012513
140.571027732771768 106.420166689243828
5.806910747830605 85.060558669637373
118.506962733350846 102.923094989071529
31.061175495519688 89.063265086615417
41.240463447925272 90.676644118412000
113.757876209342456 102.170382554385739
71.780774313391760 95.517169055448349
29.231011036628836 88.773190871550497
5.888094562860033 85.073426000388011
110.740629735799473 101.692160284130949
20.900978650878383 87.452911923927232
34.836755091687522 89.661680317800290
73.398682144238407 95.773601389602973
90.499549730456948 98.484024880728867
52.469349794189071 92.456380566206235
101.235205707336206 100.185586161504432
112.117835321063097 101.910442213488537
93.762540362061060 99.001196680032834
23.917475857570384 87.931015438191181
42.829475849099104 90.928496635140604
31.967795014584279 89.206960886234739
34.286875138831114 89.574526403882956
71.522221701621021 95.476189434437771
35.526169724203584 89.770949956061415
105.692748087543279 100.892089940864679
115.046358291324850 102.374602140631424
113.172866946749608 102.077660776390331
120.569665574783272 103.250025667204838
54.383731650316911 92.759802923444752
56.812372706644659 93.144733438659557
70.417340866848576 95.301069958518596
33.114441808916055 89.388700110382970
106.884595740023286 101.080993331808926
128.541996161268031 104.513610218788855
93.173797073987373 98.907883072977967
138.027798901104916 106.017074440625194
139.344099657152810 106.225703182564231
129.879973548572082 104.725674625630219
122.586949101033525 103.569757553920113
62.586194019690971 94.059862501061971
12.802420995352378 86.169320854462143
135.553470326589405 137.560012355996577
137.784737202219134 123.712376838596072
140.289070735471114 108.170041512755688
138.590136796588212 118.713924994713565
140.212558035238885 108.644892816667380
136.929027897871180 129.023059610290261
135.392076862769215 138.561648639976312
140.274860167853632 108.258234800170811
138.829365944495521 117.229226735826856
139.113274658888429 115.467239212027266
138.876156044189315 116.938839129817453
136.948619266053470 128.901472126139993
3.543040373081851 77.660142949891338
10.665060866636392 100.941472572265965
14.110671473244432 112.204904958537455
12.690199352944989 107.561492364876230
2.876685498224356 75.481880825951492
2.816481984211358 75.285080233278308
11.704248243291866 104.338495071319727
5.767376972270992 84.931325840154031
2.190797819529448 73.239767489423869
19.565316107999216 130.035712919504590
0.446485484824164 67.537746487743291
0.522143285655309 67.785065938908559
3.836584905392884 78.619717135582619
10.638139435081078 100.853468511829348
13.337397643558825 109.677133108743007
17.154988331219524 122.156539373183293
16.596169422241040 120.329803936109187
3.638347915227124 77.971695873137008
18.071164571154725 125.151448058636007
22.742266773294457 140.420916907572035
10.997292162626604 102.027510771652857
17.194279434284482 122.284978925205010
12.449398668021836 106.774333703361123
108.607148778233324 4.433169536311953
112.112304414201631 7.450715363535283
116.524378506949006 11.249016252474856
110.058992096888232 5.683043779564736
109.955645628452658 5.594074062675178
123.408226393810494 17.175237117843249
137.360328162818405 29.186431725592694
109.876351039011396 5.525810315686436
105.207935879723109 1.506828522381580
109.501367733558752 5.202991751787069
121.995992168495931 15.959461860981458
138.460903922442384 30.133904002406180
135.826427149472153 27.865915011669951
138.887240356722515 30.500931849915677
133.419589163207320 25.793897481912079
137.100744690943543 28.962959473937378
137.800950432389158 29.565758074836957
108.232521022915051 4.110657061196025
117.591659262569280 12.167825265561094
134.709801506159664 26.904625585325462
1.073473013288969 119.258684848965942
14.701711202849921 133.131142129437819
4.278914811947985 122.521568414575853
9.790992089843860 128.132422547052215
11.884077563377865 130.263016275463713
22.286706253140611 140.852060882409660
12.044178755069616 130.425986492993246
14.650861082930435 69.918278443067948
39.255925690201529 52.769183103220179
1.060331628271527 79.390526903170795
110.043013225344112 3.432409055019677
5.872504030834405 76.036566869310604
29.936971052426767 59.264254101883182
105.036298834096044 6.921959836752958
95.574723712653096 13.516433633615405
98.741450567009764 11.309306702334345
95.042698963323119 13.887241160238290
94.700906193664551 14.125461904093324
83.734785167137503 21.768565386806710
62.440832258054613 36.609901283652050
24.748294553260376 62.880627779095022
31.809048054652596 57.959464721845542
109.630432668707570 3.719967060416514
21.848364130110692 64.901804479879743
17.272238060671231 68.091246308404322
0.989565928374542 79.439848770586906
49.910108852261111 45.343492265555497
10.177707180982916 73.035951327033501
33.998460953486429 56.433500407600320
94.501808747340846 14.264227688431747
33.624484096748198 56.694152629956420
76.561287116622381 26.768308486531890
102.320706076771160 8.814657939476199
92.962259175305931 15.337254027222436
35.506549446965479 55.382401629019718
3.228197613818056 77.879580231680890
61.551786998889469 37.229542896231159
114.391374166539649 0.401713645644651
50.773347714854978 44.741837045706603
93.368944586291406 15.053804786278199
68.470052749679027 32.407690125658327
66.915413993837774 33.491233236334224
89.632646003266913 17.657908520250519
42.008579746056881 50.850654231423107
108.542041714449994 4.478547480322238
96.571466174575249 12.821729848780560
74.907266173896517 27.921118417887591
63.000650316669095 36.219722537390552
57.438651653300703 40.096292133148623
13.061873120288311 71.025762064840976
67.173339221650579 33.311466005769553
23.451012139556298 111.374461021608894
15.415287457373918 104.817528259877591
51.709313128818096 134.432465977676401
13.200130413662903 103.010020366470755
39.032137209288443 124.088235257912558
40.591034997244819 125.360253449464835
34.596691044775298 120.469031835789679
10.551196140498577 100.848562052960332
17.852896206894556 106.806550694338839
30.250510974497679 116.922667118445062
36.009712768662283 121.622019127021332
34.914483833007111 120.728342106737557
53.549832538346493 135.934279752070381
59.417343328515180 140.722008955283997
35.544125496275122 121.242112577145434
56.736263587089582 138.534320814057963
38.772500168042626 123.876378494616731
29.134043840333788 116.011660305876219
39.551830304034233 124.512290687106145
11.584674333172007 101.691852146646681
12.523353330554793 102.457788675599133
7.494539576253644 112.793141171333417
63.223069962988191 107.838351851868936
111.032022331002850 103.587687337230804
80.019157300442956 106.345022069603175
1.593410236273823 113.317806947078893
27.895757644730097 110.979281435785566
110.754262773661267 103.612382768431772
49.359020643127323 109.070995939517942
38.126337055428785 110.069686920296093
53.016461045846818 108.745815165537110
93.520022668826741 105.144668443434014
66.604895927338461 107.537675787882165
100.860423058083924 104.492037964989862
137.099680235775367 101.270027925189964
111.934292776960973 103.507467027492197
88.961248001373065 105.549986291857323
90.863796504864126 105.380831875987326
43.868118242768368 109.559188690676450
8.588890682887222 112.695843088336005
30.633851044903810 110.735839237673943
34.705886512211990 110.373797071805143
3.578081377476670 113.141351058060451
0.269494020613931 113.435515522555306
68.336531259263921 107.383717156849016
35.537882408686883 110.299824828986516
115.805397440412989 103.163289495662525
115.701577256754177 103.172520084259929
112.165735628111065 103.486889586117272
121.669866188563802 102.641883190561259
46.052909987165158 109.364940202060851
36.109180858191067 110.249031035642503
56.542439104745384 108.432322627591844
105.145647787128681 104.111041273140415
129.173087041141144 101.974776444986958
99.269673463951762 104.633470531832216
140.885500265145708 100.933432997658841
137.075714955813226 101.272158663473760
127.986532136780070 102.080272310861901
6.118785107427358 112.915458653977268
122.532049591067846 102.565226995170832
63.894816162221389 107.778627310951507
12.353681205127511 112.361117881333996
34.604172886662823 85.495726242788606
51.336759395930116 68.647237311148885
47.178963078721807 72.833833638721927
19.320576528446647 100.885188232686900
110.086027707475552 9.491027579868700
27.603740398731421 92.544648967573480
34.226535166588754 85.875979764461050
115.421403709786929 4.118694768602960
104.874267284053445 14.738888558190975
102.557419952145551 17.071784109415482
102.899212019188795 16.727624534605528
119.362770621858260 0.150026998274329
93.130767788629612 26.563732323844334
68.933904253048070 50.928201453219501
40.438687225717835 79.620797688938495
66.699466571474517 53.178116523168804
109.036189414469760 10.548137838938523
47.132694991862337 72.880422212993338
51.271713606233597 68.712733656686666
56.498742949264354 63.449497994786213
69.858395953001789 49.997306031556150
18.889626319675063 101.319123525270314
27.899010478417257 92.247333626237833
5.882509051848931 114.416337826127673
32.037618663971891 88.080058341685060
101.508429930755781 18.128040221104946
34.212647831829649 85.889963293298564
87.646886470497975 32.085599109938286
4.629417360630741 115.678109368628085
4.910360082747132 115.395220626867712
107.061818441848629 12.536184783189126
117.941410836632315 1.581232185589111
88.789204493280337 30.935368537241004
35.523202527381095 84.570330714672565
35.066543267875495 85.030153138124533
71.050491368835665 48.796953270313196
117.843377705380220 1.679944367708733
73.514536711697303 46.315840104499308
81.942188307378686 37.829812283820715
81.938297513476968 37.833730028274175
83.849971534273280 35.908814321879866
100.052540579471838 19.594014152105633
27.619509573067141 92.528770564129445
55.979199427906103 63.972640263571833
111.533222611357743 8.033808320522278
99.792578702828322 19.855776719348338
81.975433774314439 37.796336533889061
6.800402934543129 113.492085923146149
75.101392223987531 44.717992842802772
117.061503481654995 2.467234437721093
59.388713956712884 60.539508884328697
12.431448564647587 107.822035454868157
88.432309445326467 31.294735707515464
3.250660688034142 74.916789531163303
9.315320257609303 65.752849189655919
27.838689201816834 37.763306498747816
38.094838490844317 22.265859504402311
0.627299388355781 78.880792154670161
3.634641250477679 74.336579722819934
26.739051115841495 39.424903114604241
35.898658439960059 25.584374374796237
48.022031022158679 7.265479174398858
12.747189810879632 60.567158635188754
40.587388622171730 18.499517727150526
49.863662929564121 4.482700563849047
48.681689130061592 6.268709697519975
16.816546313039961 54.418200101522082
12.743897124670895 60.572134014207812
11.946400884200845 61.777182358043518
7.881381182179198 67.919587815269878
0.084839561273917 79.700470396459878
26.445000314776919 39.869225498641526
6.869116049759967 69.449160444509445
35.911054390475798 25.565643603563426
33.083458982451106 29.838252038017352
45.101565626328608 11.678417831514322
35.489900674733342 26.202023515971028
1.540712975776957 77.500588117457184
43.079364300939943 14.734043970423398
24.427124236948305 42.918316017513256
39.189782385408257 20.611355997326712
33.795078389128179 28.762966984695833
50.090696013563850 4.139644599461656
46.453934969596496 9.634934295593682
43.804624181558687 13.638147621777318
27.929210786591181 37.626524805896928
39.693026684324387 19.850933968758646
13.254183932079254 59.801070476922384
28.347357021997009 36.994689315161644
11.782942192996055 67.679308930576838
35.374541051709372 47.667810367448091
84.263498649900896 6.197907857312288
3.792922486828715 74.456817688118463
28.946618466279123 53.120275219559261
73.315700391185132 15.484342847825801
78.311034976953408 11.247066201841776
91.366661566781346 0.172672545534239
81.128790890727061 8.856913726063194
35.101654016797212 47.899285925325522
82.868466175470957 7.381239708822725
72.603988978487465 16.088049785954819
58.543230533068254 28.015043336164471
21.511404789699082 59.427171530255173
21.590886527994364 59.359751398995023
16.898678097130880 63.339902249917323
11.423349146117850 67.984332586837283
40.659018429754383 43.185269269197079
8.110252284203318 70.794656443595386
34.495382297962948 48.413553979092306
82.534278124660872 7.664713658115106
33.475102323268963 49.279003216757566
65.990476909064881 21.697940326527654
91.339947265276209 0.195332866667481
35.502086184055919 47.559620615326040
0.484316596448657 77.263332092581791
55.856579632240049 30.293986402445665
39.725444706123824 43.977170205665722
58.228822716508517 28.281738764778787
54.223407305278990 31.679319625092074
74.145697076802264 14.780300803829522
37.079834010838901 46.221301048359265
90.943453370083901 0.531657549934963
68.767202711592233 19.342591511881469
55.270652874192926 30.790996908048932
56.455182352466615 29.786223552312485
13.138913517485005 66.529110575045195
50.426341709176661 34.900168418578723
79.067184328225409 120.207770366700117
33.708684877203375 84.796623364036350
34.102054888575978 85.103725306731704
59.279565315600522 104.759678075962412
103.370246753660538 139.181046083002656
6.909971086373893 63.875005475109639
76.880012515921763 118.500256593031352
4.182169303084510 61.745424666412667
98.193240416364930 135.139383888210460
12.191638974365873 67.998376403702352
19.877662413384474 73.998815332659788
78.525075680440523 119.784548936307473
57.676230130891987 103.507962551696366
42.131457976603457 91.372238959852055
32.308779303312328 83.703724289620723
79.306472843503698 120.394581678650994
34.198322737334351 85.178881120642473
67.352426801465910 111.062119476538314
35.524140283479056 86.213940053223268
33.580235020583743 84.696343222270642
92.641964971519712 130.805531728000574
83.554039131720501 123.710634812155064
51.435648663374529 98.635972728334139
50.782719950714650 98.126234643827530
59.906176667957688 105.248870332770124
36.853689920896542 87.251912610246819
90.697051622855938 129.287147889678408
63.955021577247905 108.409782708821680
13.101570026606135 68.708754891596584
98.132987749018682 135.092344941011532
7.679676455313709 11.267958167322474
21.110011764829945 4.503301066877418
22.330995664126302 3.888309913376456
24.130453262734235 2.981950292351365
25.516016775208762 2.284062872806667
26.069943892243892 2.005058148127479
11.376375411872273 9.405986722203547
10.942262573339640 9.624642803968928
20.497220905108794 4.811954569918655
2.593484608572601 13.829796200204937
19.205412282071595 5.462619067330912
14.141456095271897 8.013257334054233
87.306958560966763 115.923508645106423
49.011476290573654 135.835203330754410
110.755109663587049 103.731667779864779
70.133929859860487 124.852606388540806
42.800082895997051 139.064810624168217
96.289947993544800 111.252812982287182
78.672698058155390 120.412883077172154
100.460775961580168 109.084195480632474
123.651293110588796 97.026311111584050
111.981830526893390 103.093835590621012
77.689675566890742 120.924004560823491
105.946338992521234 106.231982901619688
61.916561498368075 129.125218201554560
78.673378000949683 120.412529541649917
50.940262624373780 134.832332957656376
62.617389098167806 128.760823647231973
113.041924051232385 102.542641106482336
114.543310719133274 101.761996728504187
112.721489617133130 102.709250644743349
103.070198840079158 107.727428870525401
131.405333886383460 92.994605976823166
102.744194357620472 107.896934549420806
132.923649286721172 92.205159522680574
124.174468534851442 96.754286614245217
39.226021053660510 140.923140222676722
138.551814521701885 89.278801081545225
122.268627384628800 97.745226663899999
65.741350570408542 127.136523250496282
128.126806977323241 0.945041084505244
127.503208197497528 0.857437334419961
132.508134405653777 1.560534131461654
123.791559763437832 0.336021429929851
130.346455890920794 1.256859476385670
135.139724099034595 1.930222356140893
11.884077878513812 16.793877597684997
20.663266764686686 28.332521405868373
51.561108696798811 68.942103580106377
26.103635874699822 35.482895108882587
21.524471217305457 29.464417706726007
72.440077492912110 96.383702928762062
104.586526248795508 138.634351217735940
35.415389214443842 47.721497832898812
17.750823591814896 24.504645639774356
42.128940134253313 56.545236991056150
98.576520350080770 130.735293770689566
56.903453219524216 75.963641827838543
51.388212606609272 68.714863179382490
49.020996144482702 65.603588558515582
84.276235069555810 111.940174956550877
9.488677204293696 13.645559966515163
30.087537016080063 40.719007104354311
78.766114019418694 104.698125040340230
59.989437154898177 80.019605298921661
34.604313360460239 46.655486439149819
90.468027916976226 120.078158217506413
33.390100916568549 45.059625468485848
11.291339642710138 16.014831211611487
71.581373067220866 95.255092457677719
35.502243672995661 47.835652189682328
69.723959658199291 92.813861039932661
95.542253176721189 126.747302558038726
32.168557824459974 43.454129696730995
90.366654254350053 119.944921013051570
60.463146075576724 80.642209343023922
64.895027292205896 86.467109504290974
4.002769254091185 6.435333757398650
19.430502146615062 26.712276983326898
6.864095433122371 10.196025551018749
71.114413020879610 94.641358578928319
56.813762792157718 75.845760106895540
23.699223872480353 32.322733729347014
93.611224425588532 124.209317189279432
27.247307864707295 36.986043508716740
13.958210989249178 19.519947566771599
61.427154026993726 81.909222107400865
13.944619890896638 19.502084544926966
100.939998252698373 133.841654736423976
27.327497519173473 37.091438195171641
21.933284300048484 9.610743750957853
28.757176455839048 4.733052055259808
32.523468300745179 2.040921224926409
29.505922745311409 4.197851106158502
6.133391986348399 20.904445610835769
32.607150625513519 1.981105423140505
18.311137997758848 12.199839905458063
1.574469316006873 24.163145886687094
24.588685168734656 7.712673489846085
26.965410326774684 6.013799547869875
8.400413121328052 19.283987679847101
23.508596539634944 8.484716660590951
14.017141694475660 15.269171839742704
24.723298922307862 26.919519595342781
3.192927061601053 34.412675619578017
72.101107708769135 10.430751281441335
93.278882644287989 3.060308594030548
78.918909944273878 8.057970345583453
74.665174395150487 9.538386213996157
65.809345300091266 12.620456025077551
53.504135850784309 16.903004181285937
3.137909374325980 34.431823273762156
36.071888353909166 22.969901269373743
81.572621341041426 7.134406476463237
32.966862618236824 24.050534824947402
54.946992867236816 16.400850627464948
94.464267911006374 2.647762224194710
96.551494176152261 1.921350615337968
35.488172503660479 23.173050289187692
46.781629884289025 19.242619419085539
100.678033700185637 0.485202429240602
40.885649706970149 21.294581162722519
23.605996139130088 27.308371405930526
64.665024837557411 13.018710724205148
32.381090952891029 24.254399324427904
18.744945043570976 29.000149631427846
92.263264453041728 3.413771396126805
64.325478597664002 13.136882066968029
41.462688772309455 21.093755845972769
55.170927990479512 16.322915103238071
13.752120403603527 30.737788640682464
17.717518870205080 98.998182793057836
110.138771288048261 16.919996115351676
26.191924605048005 91.472166452764526
34.009491905203625 84.529480312495068
128.540832552519589 0.577350022533128
111.599302587923177 15.622916087288539
105.301629787885204 21.215802465625849
108.198211090732201 18.643383950592515
97.035764097495985 28.556616936753144
69.769701993398442 52.771274029129678
40.028963466070628 79.183661060443910
69.788208793431693 52.754838365814194
108.342854174448050 18.514928192676638
47.128126820066491 72.878980699800934
51.808337410516309 68.722542775792093
58.344599746962892 62.917767941105396
123.220833513078276 5.301976262289393
72.261859436648351 50.558019409591445
15.330281142623441 101.118259493194415
26.737240875220500 90.987877726409110
32.155601765290164 86.175897527183210
105.993515032208563 20.601347621556247
34.182151203437016 84.376143696280735
91.163013031784985 33.772135507134095
3.097585497620059 111.981967249315517
1.076940747456542 113.776477198860704
111.315412692356290 15.875035239914899
123.478527245407946 5.073121602625152
87.053980857824726 37.421316848177007
35.522412629920112 83.185873875412454
33.772882792743758 84.739609978497924
72.397611190894779 50.437459932897809
124.516816596721398 4.151029497475026
76.783822016536462 46.542119613042033
78.203960867866812 45.280911625719284
85.138047223921063 39.122834132910100
88.077504645165220 36.512337860242553
105.903608355488927 20.681192644235697
20.278587370543960 96.723729104474998
56.551511511318196 64.510187726432079
115.215943957115073 12.411021012497967
101.828032270283941 24.300662041039374
83.784958592646532 40.324495637854099
4.033165545782921 111.151090023178483
77.187855704451579 46.183302224257375
117.494365604267585 10.387582545769201
59.516313646070451 61.877183122918652
12.503289274031445 103.628876480698594
94.612797180127728 30.708424294421707
40.703037958579785 126.055100758216327
35.479966934626262 119.906873098968831
1.080080948974683 79.413774398608183
19.729478714972341 101.366518798860426
22.072233592770250 104.124243185999134
30.433663261668936 113.966723390731858
36.915218030340675 121.596348590335438
34.883797480844251 119.205104827288963
46.603946584813833 133.001230623983048
35.543406285944897 119.981549390497918
53.040091206004526 140.577402228283631
38.802077220282818 123.817425004480484
30.918481273644002 114.537416666250479
39.463444398222485 124.595939399111344
17.253750360904640 98.452267494703207
12.684137205952728 93.073243954243964
110.058163967143656 5.566401152181050
110.128189424204606 15.429533528479272
110.530824424063951 72.140942059344326
110.222023070133844 28.646065201316716
110.156032146378223 19.351199534541827
110.982498105266515 135.759481595819835
110.057148384879838 5.423355712317492
110.020357598484679 0.241348886883146
110.269337032297742 35.310268359084127
110.353720818678738 47.195781005788525
110.678439696479799 92.932651727642465
110.514173481152824 69.795645634080131
110.358963079536011 47.934156947291093
110.822216903183090 113.183767278021222
110.558873014412981 76.091604735353030
110.440828386649301 59.464940107791584
110.774795752398035 106.504466531402514
110.359420003962256 47.998515057770625
110.181303669290230 22.910710408065007
110.867059363738775 119.499857784287855
110.323667041869285 42.962686478159107
110.124716719650110 14.940400773588665
110.743002220478971 102.026326335117261
110.707965339585314 97.091358270490787
110.767264613478332 105.443700586744839
110.365582021102625 48.866439285780743
110.790069301095727 108.655756062153586
110.365824758808088 48.900629053645162
110.368572291535159 49.287620872516257
110.300395558846787 39.684882558312012
110.426425900178998 57.436340273292906
110.171104353293018 21.474129940754576
110.339965216358735 45.258295235725889
110.689223657650174 94.451579857904633
110.838659429496033 115.499708086292827
110.063277598756400 6.286659578715494
110.322874971591688 42.851122850772533
110.570631711336688 77.747825047210867
110.512692958889446 69.587113084879491
110.937257278726193 129.387280974663270
110.226149424992741 29.227265037965108
134.780838925647060 137.987539841949541
36.375555745528594 99.208137663948236
50.793441552587758 110.160650376842952
7.778242394650069 77.484256491524349
73.136909750037319 127.133812930461502
40.780706272488928 102.554499800144740
29.506772467239422 93.990282758983810
33.382239516673017 96.934272099400417
31.574111052177994 95.560731605395929
64.806513140397925 120.805646929461616
34.451504237149194 97.746536504957803
64.755958384025064 120.767243128843376
35.531188120525364 98.566715802868131
10.426962779572843 79.496350641594972
87.479492999708185 138.029122234469071
74.916051850000187 128.485334001487644
47.072002284999286 107.333667875110820
43.199065752625621 104.391600835969186
52.969544512680336 111.813721822540813
27.598581392142112 92.540729940469831
86.226347316670740 137.077173092393281
65.163307367192914 121.076684816510650
12.884759876518386 81.363410369369475
88.981300024294569 139.169966374117053
24.983029594508327 28.530844478432023
20.982303378221157 3.711019972855910
39.318234716481371 117.464017143518802
28.690649430819679 51.532286890565132
24.066348093002464 22.843908466100189
31.718621369889654 70.317309427116328
29.771655881025808 58.238666915842494
31.327863764318423 67.893115750724803
31.401431648426932 68.349518382173656
31.760291595678105 70.575824415461810
21.207880330608766 5.110460991331551
26.824960094951059 39.957867798933833
36.879470967072166 102.334341929934482
36.810828046315265 101.908492932869706
35.764876500500726 95.419587567947005
32.744044630634427 76.678860805465860
39.970367336264417 121.509736920964102
34.210342364128479 85.775522374079955
21.418137740321104 6.414862174499812
41.473478125202469 130.834780419817378
35.528556062472482 93.953495793142878
34.053522535430211 84.802638848224049
27.334594506982526 43.119552949276944
39.967809353472589 121.493867631102901
37.914791569095215 108.757294729005750
22.631165107284065 13.940277496826567
24.813771105401038 27.480793620510397
21.692735262112819 8.118418462053409
40.334893766516316 123.771196850329815
21.180220106636657 4.938861669693961
34.651199103845506 88.510522551630643
25.347357231989527 30.791071131283633
26.185114036997966 35.988371759857600
22.776723988176279 14.843300019153919
21.527514315825737 7.093415832581747
26.377445718111488 37.181564773832484
85.508321160205625 12.193172628543689
97.231265189254387 9.028782871687836
88.284280168223006 11.443854349052209
109.574185473041368 5.697042105979082
72.076489712364577 15.818844622203411
55.091588898854553 20.403601320034788
109.455585320980319 5.729056001585302
123.610884535160011 1.908097398730433
3.129371135323732 34.429831354656258
35.910084928620478 25.581290007628379
89.024851689562425 11.243950900691548
33.013452013855002 26.363181954066270
60.338991390966136 18.987163038405871
101.221362765801842 7.951730565646352
120.003710316249112 2.881786697359821
94.449082352863485 9.779781157388079
35.489611273697484 25.694789016355966
49.069762825213481 22.029080781318502
120.631465404628329 2.712335937673596
96.260200521908857 9.290903639216745
45.260818657737943 23.057234108514205
27.468875294891593 27.859836867039778
129.806496020831702 0.235707811768557
75.198929329298949 14.976000374568644
28.924197826343899 27.466999734998726
19.749379502764125 29.943570556475652
109.568500327253275 5.698576704886441
95.098221511931868 9.604558167272291
67.189305594155698 17.138048682651664
44.536785363289106 23.252673371458659
117.126603385868819 3.658407969056975
55.548418727438204 20.280288641358322
13.737926510170221 31.566249998299117
100.644339947892462 14.182850999682271
93.127079980591859 13.194682989522866
95.737803296507593 13.537870969636273
71.548097057554585 10.358056251977864
57.847179923677665 8.557026610800790
49.204174105743235 7.420875686387383
108.628526788325175 15.232398049693961
121.879363292355549 16.974263143902935
22.801113970685059 3.950108477421406
37.133630317438751 5.834163867358197
92.385533554049758 13.097204325761821
32.587846917346745 5.236606012950560
31.325619201783809 5.070682118408995
23.869941450461535 4.090609288686226
110.872505749125878 15.527376304294663
93.521599094975883 13.246543796509251
35.478155696020679 5.616546401734814
35.606260559033544 5.633386198166726
94.228996985586107 13.339533525346084
37.578708356758554 5.892670807705280
139.910782125727707 19.344551167256014
136.369229908304249 18.879002733014012
50.334751022000766 7.569493659762010
118.703993569177172 16.556850576754428
96.973813433532229 13.700348479121558
61.379834418479163 9.021405410774930
39.242141068242262 6.111334389873650
15.727770977349616 3.020294781832363
117.825214565783995 16.441332249208180
54.386754994600324 8.102142619646198
14.230372100691755 2.823456881480590
130.576340131398666 59.383023589658436
85.715567307844495 87.934550550902287
62.236931646830477 102.877469651410848
103.273928730878310 76.759575221413613
88.739798831310964 86.009785941542717
114.112458717897823 69.861419847189723
115.934427718751763 68.701832221380485
116.013752081947061 68.651346428294360
125.081133622520966 62.880434064795097
60.955518031645497 103.693022150391641
46.779466429111324 112.715334831577209
29.843328265369724 123.494297719785195
32.634761513886424 121.717696991817107
34.905303020388132 120.272616513723577
136.584727446857642 55.559000470269581
12.455221259053907 134.560915050442361
27.548665594694629 124.954730052648188
71.041246909205171 97.273985164469593
35.543340667156848 119.866539044981423
75.877592335544392 94.195905181828024
97.191260513184801 80.630874235740706
43.242698647597003 114.966301863882663
132.456568969801879 58.186356635566405
62.771093327080152 102.537503782447843
138.922167935668512 54.071342301760595
130.952505178072073 59.143614284022625
83.197233679022929 89.537337707144800
120.755603410366973 65.633406978564111
107.801034221938792 73.878310224201115
23.440686516394585 127.569243089943129
112.428947872402986 70.932886125395584
120.521788040517833 65.782218187467222
63.359167417042890 102.163225494803982
11.968023216712231 134.870991029206607
102.150190689995327 16.456829117432605
98.994944956498031 11.692107386726111
94.171914996277650 4.408872545350041
116.863720144522716 38.675660691501932
121.494791518226165 45.669019774909955
107.781849457490054 24.961170514533201
137.801993326591145 70.294448469242127
120.970519956162491 44.877319756735005
119.012367574692689 41.920323062318303
126.890082751628157 53.816423671337084
134.319607244942915 65.035713638611981
119.281431078352753 42.326634592738543
104.262665995961186 19.646868133747187
124.068435508398778 49.555467450567100
91.426828187125921 0.263529875717918
95.392764195310889 6.252471174386661
136.881133181981312 68.903861899269714
124.248462635723385 49.827325568169101
96.753596683287029 8.307457909167693
118.942519304945719 41.814845518942697
128.811407003583696 56.717806380720859
118.287075349651971 40.825062687167240
122.020817821391915 46.463369619363739
104.813470706713773 20.478635734868245
140.381619247097433 74.189929429739749
118.235127779481161 40.746616905964679
130.704252896223494 59.576184053746914
137.253803253134464 69.466629219594736
119.236159433731814 42.258270095285866
110.584394225373742 29.193280177197217
95.090675953971115 13.904586392864994
79.498337929709123 8.267452288115797
108.327603758034996 18.690163581499810
121.149411092008123 23.325661304445333
139.011997986432590 29.783563745049495
91.487181772937916 12.601806789667609
120.515160491379802 23.096359214778207
93.499456409156636 13.329309102810102
94.121330302652041 13.554136612861598
135.181514923964301 28.398720325447826
63.056178456848706 2.323080265397684
139.470198734549143 29.949218123501939
122.221161630222525 23.713133760554939
137.110401219671559 29.096075058573515
138.036782904896114 29.430991976335861
57.961906404891643 0.481336283303832
125.819310054979056 25.013980700095598
97.459519212434415 14.760999786437559
118.142035246012767 22.238397744555844
131.809794638712077 27.179734475981562
108.009281729803178 137.095886700316214
108.077577716061995 137.065188932940117
133.974462107408385 125.425024168357595
122.006793233807457 130.804267301683325
125.473845667683534 129.245892133153376
124.799689194756624 129.548912848054556
134.075031803130315 125.379819972716263
124.025770774583293 129.896774690777761
82.408166978132869 21.091536071805962
60.924430148039271 33.265983242129238
19.168992593050465 56.928038526425382
12.736659783587319 60.573125812220674
109.452363500936386 5.766076426000125
11.089227206823352 61.506696216247775
0.026053458677517 67.775997753410678
42.615025096299824 43.641593699720246
3.506432941525407 65.803729312323824
34.506344175763942 48.236637302646479
94.478608619205218 14.251433940417799
33.465980238882473 48.826192829584940
74.302507045497990 25.684867735236111
103.055226926535241 9.391218638564201
117.418786414847460 1.251647876214132
93.033694841248348 15.070240584463409
35.502150491052646 47.672331778275385
59.131420774544800 34.282049397944625
117.129474682241650 1.415595630379066
41.772787669474326 44.118874497695430
93.490598926671609 14.811321258934420
64.945071764620522 30.987557969142951
61.812485762000371 32.762738101771077
88.755087176430095 17.494850576190043
37.449693805600255 46.568694018122621
109.569461477181704 5.699719109448331
96.660078054248075 13.015234456098923
73.594032551529438 26.086347485549371
59.745822748423151 33.933878852406835
117.007797780426941 1.484547741676430
56.999288770465149 35.490290247714448
13.245900586862605 60.284548210219725
59.571607283210284 34.032603622415955
64.835172101402463 12.123294280374479
52.774802062166124 15.294702268524908
109.931128455325847 0.264812679160587
36.278673398200247 19.632542156377216
82.294110580391973 7.532272879143899
32.895780817923956 20.522111258920479
52.688296284041655 15.317449921778714
96.071499727908247 3.909355683722869
96.015706425073645 3.924027151158711
35.486271363324235 19.840913055035958
45.179774613323715 17.291898925270750
99.399139768616251 3.034315848920341
36.570041260782105 19.555923747167871
12.900597416406169 25.780066376201567
62.769454715809893 12.666497564901919
37.778904884740264 19.238039657282346
14.788155569727230 25.283712036652645
105.890751728830310 1.327274526007559
92.875111482860248 4.749881403961645
63.795656434810915 12.396646447688637
38.536612539516085 19.038792030449915
55.016614735099573 14.705192776216803
13.841298362445293 25.532698634994347
47.271972857688880 3.160051614363074
128.646570534803146 44.688947102472454
107.025268887882419 33.654683314469906
126.112978705519566 43.395948140986505
119.245568110026596 39.891218347718720
132.238134514736515 46.521873954576066
121.390495116786099 40.985865228146729
90.339833623798540 25.139400695129446
140.984898343671375 50.985717110548670
88.722967807307086 24.314245752086901
120.497529492301169 40.530147139796185
122.158330064121259 41.377723844843388
49.385152849574695 4.238496651705127
125.560093510271017 43.113787464979161
67.691674493047401 13.581088145664708
138.610422585849136 49.773921803407255
119.502534646719184 40.022359228913501
52.311849313503572 5.732113517968333
136.846430817724496 48.873682270782972
105.832868193730604 33.046150858139171
62.889180141389119 11.130172359836569
46.015937899860866 2.519043904561251
119.102813962232688 39.818364874356526
54.255288640747537 6.723932722148507
100.211458202504986 30.177307820073025
69.763767623368011 52.758187759413495
99.630881400377646 118.620125003846923
84.191930936186751 84.574679763163033
77.213888336555854 69.186939012008054
72.519265503644505 58.834517391493200
108.060954108061765 137.209832860616359
91.891422185146155 101.553334387747952
68.352439649363149 49.645975606970033
93.699692217990489 105.540869584933901
77.172625677962230 69.095948009291106
100.167377307624193 119.803187419545324
52.812032133153586 15.376800747048437
78.057714181266334 71.047714888930344
89.992538181109850 97.365980362111685
64.164904739941917 40.411766922719018
100.298441189590065 120.092205007032902
66.626078957092929 45.839064084669509
98.254460553454521 115.584888853517540
71.989830001069819 57.667024338569234
79.556993471279284 74.353874273729076
58.761487933304778 28.496337086368619
60.618949905846961 32.592348665621522
47.858052854639425 4.452455167902509
83.458985820001075 82.958414274430297
50.553651338346803 10.396696700433377
75.413566640310464 65.216931214696956
49.586786935482451 8.264600405466105
98.389674285064316 115.883057547431477
88.850187363986763 94.846907431589599
46.794138393977249 2.106347406545433
61.919606898741975 35.460512957697325
55.685006169238171 21.712184777866394
105.593332239550463 131.768317558525638
61.201941645464885 33.877942099771651
21.464452441105617 59.377077800319377
97.707466313735793 140.721186473061863
28.656282778462742 67.050082824690691
29.847608958821883 68.321115557495688
[truncated: 27,195 more chars]
