# Supplementary material for: Universal hidden order in amorphous cellular geometries
Source: Nat Commun. 2019 Feb 18;10:811. doi: 10.1038/s41467-019-08360-5 (PMC6379405; doi:10.1038/s41467-019-08360-5)
Supplement: Supplementary file 1 — Source Data [file 41467_2019_8360_MOESM1_ESM.zip › Configurations/2D-Initial-configuration-Hyperfluctuating-PP6.dat]

35.918151900981783 90.493450734267270
133.906480542118487 127.116568670146094
132.271118927353285 126.505352598641309
7.095594475442754 79.721025748073430
26.996117502438938 87.158842189177477
91.055678895716497 111.101090254441118
25.356133209657017 86.545898392702441
124.321409464979155 123.534150301041592
76.311536567540614 105.590470052664557
19.096263224161650 84.206273256512304
53.052608250674936 96.897450316300564
99.762156927727858 114.355134651302379
68.541203682193142 102.686309714311264
123.335285127221979 123.165586530009406
87.988314991701515 109.954663618056600
60.710795986635176 99.759696427838279
80.586299403970344 107.188161794911053
122.922765097910712 123.011407252804787
40.183636032080081 92.087674562279915
110.598158804953002 118.405088152972979
0.214214647500602 77.149111434448699
52.101886569262390 96.542118280889653
78.389442876017256 106.367087113597862
116.360186286680346 120.558644754452587
68.531361788723459 102.682631308625076
47.873255623081548 94.961668323257925
8.511666913540454 80.250282534319169
62.125299401811610 100.288366792085739
91.711473564251449 111.346193378665589
27.996508980560286 87.532738301024267
61.634333410143270 100.104868352376400
1.027422261200376 77.453047614970288
91.605565704595406 111.306610337620725
123.444002478261865 123.206219617888578
55.873564310648405 97.951782071000665
53.058340818997216 96.899592862547181
73.350636994114666 104.483834438223155
128.537395437911925 125.109874202489081
12.247253700533300 81.646457337552988
24.801743740681399 86.338695441225852
60.782041105352818 99.786324276494696
64.506134553470403 101.178203446657278
80.378843316974454 107.110625124514385
57.902923187207833 98.710254539111091
27.021739924727832 87.168418564306037
9.770207884266362 80.720661966616987
119.436923444890894 121.708574642689712
79.480311846293532 106.774799169768698
37.351444416823739 91.029143521073891
90.029210386777535 110.717447857620442
12.353549899155764 81.686185520207701
15.454844295495304 82.845293671209902
26.008157788220320 86.789592446565422
127.883728055319352 124.865566150953669
106.567733898961805 116.898717662622033
43.537634652598832 93.341230865764672
36.770584698666092 90.812047319339527
41.817298309848439 92.698255506927111
39.444366847706277 91.811372854707798
128.356872335006187 125.042403729428145
14.083657788901021 82.332812992750746
69.455134254678427 103.027891080230006
71.768104173978060 103.892363117985425
48.125797188755115 95.056055682157037
61.782228786849686 100.160144219394454
100.446222672817115 114.610804084649388
69.274101304519945 102.960230051861870
140.494570377030982 129.578865908420170
39.141724802620075 91.698260451799698
61.931984461514823 100.216115372396928
72.211840287367664 104.058209400276766
35.433488088990060 90.312307732932595
120.068406239843583 121.944591209098661
92.333822196558614 111.578796053640176
71.080627365979083 103.635418800568431
17.853818610564581 83.741909834423467
131.808257360519065 126.332358182007894
126.023267072646007 124.170219236393294
127.545903756444204 124.739304387834736
20.223481909422038 84.627571011278647
58.204519262096269 98.822976010870136
85.714976760724809 109.105003915765792
100.390096680081044 114.589827006259057
16.525288727620296 83.245372060393279
112.378370632524636 119.070441962106443
36.061804003981166 90.547140678598822
107.477208606303833 117.238633649848126
84.808874220563993 108.766348275339070
110.573868599385420 118.396009693573518
119.876296376074876 121.872790186517548
68.990682998719350 102.854302517608915
52.369775726496307 96.642241799018535
12.227781673758978 81.639179671499335
25.700107275059612 86.674458629812520
99.852864405773701 114.389036552806445
29.194678990698748 87.980554099059134
91.003681085737327 111.081656083518098
31.666018302311343 88.904216665039115
138.496493861733626 128.832085216480436
50.224849591363039 95.840576091478795
109.811615463062068 118.111117738626504
84.513740307465170 108.656042035236950
94.388726158543832 112.346815992242298
101.217976956276459 114.899247091409521
130.660149221640239 125.903252998192670
105.911687903280622 116.653520604927692
71.242731131194986 103.696005049907313
38.511656525771805 91.462772561245117
106.700916921692681 116.948494790328667
24.813679396634985 86.343156390215299
57.546344830336224 98.576983450623430
67.006786834535944 102.112821729019146
38.430721032632270 91.432522937115877
52.549441341761657 96.709391786247977
41.228509942255393 92.478195974075973
53.688497460995031 97.135113779558466
130.909468800846980 125.996436140303928
49.964813838420596 95.743387781609428
110.490662165243947 118.364911305705860
126.888515223774093 124.493605557213343
16.219609932380109 83.131124672731659
110.861554755905914 118.503532336166543
78.223469563211694 106.305054621632962
27.614590886520155 87.389996490914385
66.572336489166517 101.950446000640113
6.197764359573510 79.385461924546192
30.385608154662030 88.425663632306083
9.453763771812479 125.600177464375591
1.753947917129824 135.814482430094984
24.871648283150012 105.147354007660127
99.867029216069497 5.661118709802025
77.775573950266690 34.966866467942083
22.927626997503094 107.726224287963177
94.852401799554784 12.313347112198018
88.264219495548119 21.052998097741412
73.085775910414853 41.188187641168248
50.344119056132669 71.356469963675124
99.004622881667260 6.805156628396610
10.201717324935428 124.607968580945609
3.607055933440206 133.356214496128445
49.607165219918983 72.334087009434157
75.759234966195777 37.641670864081505
2.095818611577476 135.360968787972382
74.782820443907099 38.936948035878849
84.339088762369656 26.259938509780007
47.546829556204820 75.067255853741770
91.761459146376623 16.413682949698750
2.453449736277165 134.886547913258283
71.697656217645033 43.029618415418369
39.167058131270089 86.183565969814268
66.279448643033845 50.217222064535825
67.955459677715510 47.993884759171777
43.114640742916720 80.946841685270769
74.817260591362057 38.891260947277203
43.207912281394933 80.823110942014239
54.703253834418732 65.573795046195229
19.667025632895012 112.051623406371135
70.718672208647305 44.328304177933589
95.715580593945802 11.168284475344191
91.424345475677327 16.860886091387087
78.057283827053553 34.593160051105343
93.532501151254252 14.064280900827958
25.692117455140970 104.058948454092203
75.163079445727050 38.432509815036603
61.412492326796368 56.673555177833727
24.998051822203561 104.979671517454349
0.516789369031213 137.455653458041155
91.504240457949720 16.754900217235988
13.103543356184673 120.758508204225407
31.582373914666366 96.245141352809185
46.106206551528125 76.978335675403969
64.341625208770779 52.787870493126903
57.571478426346538 61.768909157358060
66.295301555617414 50.196192148135282
2.687241947432826 134.576407386728505
19.208338483375396 112.660101650198285
20.053420562475175 111.539045479518606
48.009733603651476 74.453183621402530
95.273507209978561 11.754723481976123
65.671510013240123 51.023692073994333
98.294847996675287 7.746719033152992
30.387085928054056 97.830768366173913
13.258744643886232 120.552623633272717
44.810305023687761 78.697433074707774
53.009753081476880 67.820333596815729
95.446238667293400 11.525584004424328
72.995871479191848 41.307451698336941
59.165179446974896 59.654761422386393
70.722714033716017 44.322942434919348
36.189968289711139 90.132868670804854
50.516857214018458 71.127321597381538
23.077746196177735 107.527081437613148
79.217167765657479 33.054498802923000
88.060654189829592 21.323040674381019
47.631979074814353 74.954299496450034
56.284200596551649 63.476566662068144
10.358949197855438 124.399390307043163
49.508370297804113 72.465144879205440
30.647400490178025 97.485444221449740
73.593363693644918 40.514839536144116
40.524766158296579 84.382478241979854
13.897675409775200 119.705040545840589
11.515197687548953 122.865551717552805
51.441646241934272 69.900528991122187
93.020396815726926 14.743620505315000
18.484122152867570 113.620821568774332
1.690816677635748 135.898230112536538
35.678655484500212 90.811158259006589
10.040966916040759 124.821214420950412
15.721150416760873 117.286082720064556
5.393947887064568 130.985786462578830
76.986005344224850 36.014280417272410
91.771455798087587 16.400421743049275
11.561040626131984 122.804738087194750
26.612507219429553 102.837991756270284
93.666666464130984 13.886301914394075
15.798821406796337 117.183047115813196
87.253199510663066 22.394181659394061
80.682197188777252 31.111042284752269
24.800089199575819 105.242281771711760
64.764161255722186 52.227349030792638
88.503076059302600 20.736139379130837
26.624752416376584 102.821747708575799
68.436859128431053 47.355277175206261
24.736249799634578 105.326968874901581
28.712488395473894 100.052230569352801
2.173024828415894 135.258549735501475
85.536006356400961 24.672149716514799
89.491065914420815 19.425506777822971
27.647490992065588 101.465018676421096
14.253994443464901 119.232360244923569
99.969035207744795 5.525801148062121
36.009860175821935 90.371793761584286
60.790061193414815 57.499250432954817
2.586072709261940 134.710614940692068
23.600406523982851 106.833738624948651
28.274135615444273 100.633733953627953
46.827336565421653 76.021709955924919
88.544421049287308 20.681292569222837
84.634735988505184 25.867743295373579
4.285850264265679 132.455749805166221
72.631942774286770 41.790226721510912
64.902393160862601 52.043975446054517
34.527651411143005 92.338039790193577
103.641048903682588 0.654636897322660
77.730051804018686 35.027254546468455
14.553439080605905 118.835127518604892
8.875676275546024 126.367048009746341
48.362391755343140 73.985359717817232
37.436194312603909 88.479669049634566
8.430865570888310 126.957118249754387
33.304638279242170 93.960446006404268
21.695538013066621 109.360670211015233
55.489762709711542 64.530440028087881
43.739454980762240 80.117985087564435
94.011525869175742 13.428823553884767
87.840282821463319 21.615377582780848
42.772000123941218 81.401376682199327
37.663695528737243 88.177873935892364
22.232270117031899 108.648660274899768
97.843072900494761 8.346027990067698
66.019769407282368 50.561703407634113
66.886603621425138 49.411791619472396
89.241163489986320 19.757018546808236
32.744463641106798 94.703553984044618
60.504199959366503 57.878463894361232
60.049959871398457 58.481042822705255
10.218656417139275 124.585497776853927
103.985032887290615 0.198319840109041
40.673767007529285 84.184818954675151
64.923791563596595 52.015589077415413
3.209715145015925 120.527245611804631
21.317780121624217 135.239011182309042
19.904684603489518 134.090952015391792
1.567811190334388 119.193292696252229
26.771875243762018 139.670151060577382
25.338934330747275 138.505968647056648
15.819103406508402 130.771651313362554
4.264293255013940 121.384029920349931
22.597885366362362 136.279023369723205
21.341703170928991 135.258447289566107
18.041340530636958 132.577091687830148
20.010279249223604 134.176741616630096
24.936032585626897 138.178634057203169
16.348513498753192 131.201766688905195
13.866184463751230 129.185016534817464
17.964337970408309 132.514531518321405
19.383809169228670 133.667770560599166
19.577852640685162 133.825419766422243
10.058645904093426 126.091609549438218
26.497652414771217 139.447360719400365
16.136424980816138 131.029456916430007
11.237674871741016 127.049503051326582
8.027112633994449 124.441105132926324
8.174980126591086 124.561239000868056
8.543171832290806 124.860373671869922
13.778869433568419 129.114078074165263
15.887099407819123 130.826894169642742
1.977011059229679 119.525744150918726
1.641514625437831 119.253172515569403
17.212764465674162 131.903921095565863
26.448691631222186 139.407582887221650
1.626675129107316 119.241116274801499
0.325183686857406 118.183729026902142
21.373341324098355 135.284151476794989
2.347918409130969 119.827085127283326
10.390569920676548 126.361278800432146
7.955336749689818 124.382791338223811
18.826545177293308 133.215025487018579
28.345035707488620 140.948253827329552
23.291115198216833 136.842232900167119
1.125297055869592 118.833775309038828
130.952701425691430 137.644653362516721
141.007313060233230 101.807240114975968
135.392464775436139 121.820110389670447
131.659975276277407 135.123733989007377
137.642808298912769 113.799264460355317
137.914922949884300 112.829372678153121
132.623970285982381 131.687789490397364
140.919956198656791 102.118604100191206
139.606253748898837 106.801002514720196
140.422414184177967 103.891981275659347
132.654806454843595 131.577880866711212
136.396752278822589 118.240552313597490
138.875695199582026 109.404914986430867
138.165895934294184 111.934835635532139
137.921446805755409 112.806119853745969
132.284239364112409 132.898684339701788
135.470517421665420 121.541909198052679
131.311767056265978 136.364844270569108
140.146910146587260 104.873953768021394
139.529955886631114 107.072949171575416
136.859270540232217 116.592009468667726
133.330871537370598 129.168198163351803
135.523564609646002 121.352834366882846
136.616707351345042 117.456571677010743
138.050114818842530 112.347511513180876
136.174933850477657 119.031174465049673
138.265729248405478 111.579002127116212
134.629123435547399 124.540869782558829
130.382619513750001 139.676582770213344
133.087954888166450 130.034020201900745
139.054858751363298 108.766326597593959
139.069094127892697 108.715587783409816
134.250727083352302 125.889578906080843
130.303177879511452 139.959734698775719
131.511656153264113 135.652384313568831
135.635816223274190 120.952738608685934
137.871056139931198 112.985726106140291
138.058700175926930 112.316910929001779
137.157318370177990 3.988909784792525
140.570221528393233 12.281828527823565
138.154090503474407 6.410938750615122
139.498948530006913 9.678771975856559
138.403940347126479 7.018041957273212
140.754792920609503 12.730313435534288
136.832402435960063 3.199405566280014
135.667069123815537 0.367794466240639
135.543386608850795 0.067261752891494
140.921655375989161 13.135767888701311
136.723478026326774 2.934733163827921
136.972208577511566 3.539116632758079
137.861631655802967 5.700301106654572
137.553658852209111 4.951966531406025
138.133967608574920 76.970182812971601
138.309429537398785 75.487706135200696
134.135234286066009 110.755454244678091
137.521451627523732 82.145326291428873
140.069160220320157 60.619753217575791
132.977757887081054 120.534964694993349
131.222860999897449 135.362076904355320
134.210886830709995 110.116266394638188
133.521087526643782 115.944376158821342
131.710387859342347 131.242965688841764
138.796617313782946 71.371459830227863
135.301418894596509 100.902368189426596
135.622771679050828 98.187260635989574
136.559453072919723 90.273245725629408
135.213257847649572 101.647240292809713
134.992726938752583 103.510504485554364
131.668053716802007 131.600646579563715
133.402337786374801 116.947691930055484
140.483697036867085 57.117334392434856
134.543407337672193 107.306802827490912
137.105098652487925 85.663089827647283
138.903247943765820 70.470538341759138
139.994896404525548 61.247207706739324
133.266378677659731 118.096409541628901
138.054441742616973 77.642096329210958
133.959494172845183 112.240281300581174
139.546669742906488 65.034271810385079
131.475728276964844 133.225602950508630
132.850471178535201 121.610409254815167
131.108153836004789 136.331236974485449
135.169508249090541 102.016880362084891
134.842610873960609 104.778834125520106
135.532422524183175 98.950620048743289
134.071082632751228 111.297471139836162
132.204292745904468 127.069966564339694
132.784828083090844 122.165027334675784
132.998260704484892 120.361736526161891
135.817858953101648 96.538969546014428
133.976673308475284 112.095134897104629
133.155152651030079 119.036157506015527
140.594499805855719 56.181162529061687
133.737773225584050 114.113600119604840
139.770414074917625 63.143857426972737
132.634111735291100 123.438428761809234
136.208017725906132 93.242520651445332
136.628023974455175 89.693890631442301
136.792012515011749 88.308352535364122
130.737247517639901 139.465022008649839
131.820128447253268 130.315768186378961
134.186534585353030 110.322018354821410
134.331092322184304 109.100650991085047
132.343140403943465 125.896843618606269
138.217673080271680 76.262955835449816
138.457158738318299 74.239543092329100
139.550049866543844 65.005713168097515
130.655393117803015 140.156609292253279
131.400140068201551 133.864247227117090
140.283908045328104 58.805350262414244
132.792065836992037 122.103875599767406
134.244207642988073 109.834739071772461
140.552814243580428 56.533363569407861
134.315697271317987 109.230723674175678
6.161972240454272 89.525137237666101
3.353430633716800 119.018067037001202
2.632552905362965 126.588115557999032
1.835704211406616 134.955946938943612
9.193021414187315 57.695621062868788
9.468628615016268 54.801427219793737
1.867220557862126 134.624988910294888
7.928596623974590 70.973541348907403
7.708712716092541 73.282576274226585
7.706388499842033 73.306983228551232
12.208023778063122 26.034614920284515
3.058557372872988 122.114576756104185
9.839112722760794 50.910916302929884
10.852144877479752 40.272908964202159
6.786947998620882 82.962170138415573
7.842910337005718 71.873346301156033
8.141208143357369 68.740874900013196
6.325431109242127 87.808630374932079
1.561173798503092 137.838833265470868
9.318525240567983 56.377685970821979
8.820208446562861 61.610587697528224
5.028264004729873 101.430382767565561
5.695239168311809 94.426373416152344
8.222915240524285 67.882856035321765
9.060666242797959 59.085503188524747
1.870051469419850 134.595261070180300
8.501456689546799 64.957849198136699
14.017619408347686 7.031771323047003
10.404875728643505 44.969751473635192
1.575280588393025 137.690695682990452
11.169221218490724 36.943241266193596
5.166278088774011 99.981075524878207
8.423027880379568 65.781442253502362
8.678630644950811 63.097318089583418
6.252563157756099 88.573828003709636
10.203046414814487 47.089192314364645
10.698826571515106 41.882928208325389
13.839837401115208 8.898687677896136
8.163594582147486 68.505791443848594
6.182856183936344 89.305831717116760
6.513513361998656 85.833549548733103
1.618280257439610 137.239149507728740
12.040083860201028 27.798177972414845
4.518357548105598 106.784989333966678
6.649686955214659 84.403569584894058
5.742641535208544 93.928593829816791
8.858714811260590 61.206226406197047
10.646989265265313 42.427279778743504
3.879679474520454 113.491846566714827
2.603726515447998 126.890825936969705
14.544681317498737 1.497012696290323
9.688453580388819 52.493011258883357
2.224187315483098 130.876425777758215
1.744739401691936 135.911182474956036
10.850318531313293 40.292087707770555
14.395305125900069 3.065635187743949
2.782739980878504 125.010977849117907
3.707195791933248 115.303124394991244
2.144703954359656 131.711092846319758
12.686484013300984 21.010229988335468
13.730148856077026 10.050544054473157
4.278793697935746 109.300686377075635
8.551863390733068 64.428520632757241
4.931245287986085 102.449191317626457
3.668024880598801 115.714464193337562
4.105654910105172 111.118843566835409
10.709348269758809 41.772438227715348
6.166259604585431 89.480114963813719
13.964103249135725 7.593752788082916
4.774972516913849 104.090235856800930
6.435870865070358 86.648885417661631
1.884195866686274 134.446728566822827
14.247065380439524 4.622323682531038
12.632390694189855 21.578272298739805
14.176045663324592 5.368112716318056
8.077756476272754 69.407190669908900
3.331307628909101 119.250384132172073
9.136983185174318 58.284087172964760
13.361796740212299 13.918666594859756
11.965140633368582 28.585168388580509
10.638529436014307 42.516117754159502
1.900017931286599 134.280578619313275
12.780394124980871 20.024065380847379
1.274829228156293 140.845781886562861
7.838842719451342 71.916060982218255
12.994834949758822 17.772189113066371
13.881515227852688 8.461022373166946
9.416528076723038 55.348543030613122
3.538650561714626 117.073043925798927
2.638928281309981 126.521166749123054
12.260003122703573 25.488771782757713
8.830485446198074 61.502667334852440
3.283631495871719 119.751038579092906
2.651347340729845 126.390752285344064
12.122981713049121 26.927654798145568
12.775448240337846 20.076002880445849
4.581736318556250 106.119439062898977
7.909128122305255 71.177983096059933
3.759319359940774 114.755766745580118
12.668029396864457 21.204024769844317
7.875833072581262 71.527619562836719
4.979361110298311 101.943919625625412
14.162674079169774 5.508529789662346
6.131528444035262 89.844832252494143
14.590793588074193 1.012780610959167
8.905341529355942 60.716592027891615
9.000613493841307 59.716126393460208
7.242221759430797 78.181269960602734
13.456070472433019 12.928683551832391
3.243400008829715 120.173515646979823
5.281239847394046 98.773844316889225
13.751801087161772 9.823170626979836
36.548388205955831 6.276929246671807
27.765867303863121 80.641142015188478
21.485558330622322 133.818383258852236
31.219763640155382 51.395975975078485
29.555034249828211 65.491734125200821
36.649858285584386 5.417751947208939
27.766852576295630 80.632799420889782
23.236167668265370 118.995454089617922
28.113277093466316 77.699520150586764
29.981102296121829 61.884089440757734
30.414700939750428 58.212680952193331
35.599868344586064 14.308328610521677
24.394529266431018 109.187262420145956
31.554347739732666 48.562953036983437
33.448660403951621 32.523245123677185
32.213407847431540 42.982495373115924
21.025912331310760 137.710342443698323
21.170365009824334 136.487218714222649
30.107535109709524 60.813545259266860
32.727389781306620 38.630457693279283
24.901894874306265 104.891247137509737
32.721300523703491 38.682017245832519
31.464191031793245 49.326336658435281
20.840815183744198 139.277614963505869
25.969584704206280 95.850800258237641
32.726415676144704 38.638705730981307
29.585211455913605 65.236214759051762
30.708703863326619 55.723270883362666
21.447150820107783 134.143591056892461
22.337756888312416 126.602564979388887
30.940993538878939 53.756405213554075
32.200051804876452 43.095584951994660
33.287593534224655 33.887046144347842
22.759624624712849 123.030485566246981
27.002271265427940 87.106736450364792
20.790939553993823 139.699926732992992
31.466117906439035 49.310021238553553
28.811233407937614 71.789716752327195
34.196863811371124 26.187984666714922
30.563842389847967 56.949856001214236
32.366907682717233 41.682766680366868
36.463172559274938 6.998475435019044
34.704209503401607 21.892138017450943
27.442117750136632 83.382425635850581
30.252740031491456 59.584052062631912
28.000744712272439 78.652365242757924
32.289105116156996 42.341544117747461
21.960114239074773 129.800177445267934
24.678532776373693 106.782520356241520
34.229914547476042 25.908134268490798
23.223207194605056 119.105194269186043
28.024704647927937 78.449489351784365
25.857325206658238 96.801334763536701
30.892933524575000 54.163343627842870
29.201821941399068 68.482487639971836
22.520750905696662 125.053100287436379
23.413848095501773 117.490981143511988
33.059173473916012 35.821146632664508
32.299914992373360 42.250013685435817
24.642808151610847 107.085011363841247
20.700649928156359 140.464435809762392
28.330558612553958 75.859732998785091
22.586875148109577 124.493206688916217
23.290496235966110 118.535437972042445
22.264859495251621 127.219808855979238
34.215068074917127 26.033843760849617
35.889778222815096 11.853575572224694
20.769571938729143 139.880852677333195
32.305891566294648 42.199408259082247
25.147490001947880 102.811720253320928
30.862282927510797 54.422871336000249
23.008624513094631 120.922129561703017
24.839481548839043 105.419719300158278
25.252029693796818 101.926551635554517
34.612820427050139 22.665956468244456
24.849606061536271 105.333992044306868
25.688286513552324 98.232635580281112
36.020576687137876 10.746066129420347
35.827932745280634 12.377239597783380
25.686015895018222 98.251861581752465
23.209934070568409 119.217581752343506
31.972737934647476 45.020319000383303
29.294079515167716 67.701315363614995
35.783589839086908 12.752704153772026
34.475572968431599 23.828071461015540
33.910806942194277 28.610113133075160
22.030909059569048 129.200736675034079
24.450156673373481 108.716248644973007
26.524998537726407 91.147946379389822
36.601639459041095 5.826035071893435
29.445795433351211 66.416691626769719
26.544106461274588 90.986153915911302
33.041376723057596 35.971837007578188
27.395226231079189 83.779470053859896
21.300724295964450 135.383427923520912
23.339432620997542 118.121079066533582
22.371641847203371 126.315650969082498
31.186045216844185 51.681479879172301
29.454752765620938 66.340847234234857
26.874145777148968 88.191613011168371
24.472706054220872 108.525316340475527
36.851532117908917 3.710119714503389
22.475226622359774 125.438567914549196
34.771192122592083 21.324976287828829
27.543822728350698 82.521259380302439
24.360463393918177 109.475708279817823
20.647349248818621 140.915748491299411
34.547530400873676 23.218786510139573
28.431631844130724 75.003915929635212
36.519797477230114 6.519015437854107
27.061880405527447 86.602008158029975
30.297995646499214 59.200859330052687
31.337239934703632 50.401269300260189
21.717030712338225 131.858437858681810
26.665396070415877 89.959158773930639
34.143851091663869 26.636859108540389
140.045726260598144 5.440872219729945
140.807784923961123 5.823948500642883
134.314154427490024 2.559690852506916
136.007766037929883 3.411045831105489
136.899488220075824 3.859302157772705
138.481534670482120 4.654574883600208
139.669062072353967 5.251528376109168
96.338504989955126 47.884782560357444
99.220506440566126 13.397656308877655
97.721159498346637 31.339412472855702
95.944067509312092 52.604771577145847
99.720530217805603 7.414181480735419
92.676261903048982 91.708577192718067
97.632363256442218 32.401982099448141
97.031092192915978 39.597020490145368
92.086012785732706 98.771722780099921
98.708063028139691 19.529749218595896
93.614104456433793 80.485996254830184
94.682895242335675 67.696438927576878
91.027808763896374 111.434594859208786
95.156607493088813 62.027817839571348
88.686990700689094 139.445714721920751
92.678987827404441 91.675957744390274
88.986154321811910 135.865808969505110
98.087307899996233 26.957941342162776
92.535671383757887 93.390936855488363
94.779405174094677 66.541564352344253
96.872025872413843 41.500468622120536
99.515722029525648 9.864994211954107
98.630447337457753 20.458528113927862
94.416298300398722 70.886639401934431
95.717822937652016 55.312100230606077
91.906687181521420 100.917601211648318
98.079712735308775 27.048827973542494
90.924322805115651 112.672947228868409
99.293055581001568 12.529505682130667
91.942761908528098 100.485917298198856
95.571676299114799 57.060946530941358
96.537869298788820 45.499113362540470
89.260821375406579 132.579038467556359
100.217162893820287 1.471285860506863
97.741928863310108 31.090878346855813
99.251147064305556 13.030998943350651
88.728288590067379 138.951528459590037
94.189655572536225 73.598732544051472
99.623810020599933 8.571572172330569
100.333161695373491 0.083200051827722
92.058803595401599 99.097318307454827
93.051975552930500 87.212644661136267
98.286751552009093 24.571322693665810
96.906614050982341 41.086573313064605
89.479134571016147 129.966619678608453
95.354276129473519 59.662439703654016
89.378033204204684 131.176437113185102
91.183220343925370 109.574880742734194
95.656893676746151 56.041202956360955
88.710672315251145 139.162331508818056
99.696363560486006 7.703368900082920
98.633458936143171 20.422490177839929
95.351522838045241 59.695386636790879
91.467617829101115 106.171672193071359
94.772685658436743 66.621972634163427
97.595513585811347 32.842939283249400
93.154185397388900 85.989562761148278
88.722865962910532 139.016417680007891
99.347548798353174 11.877419103112656
97.886922571064147 29.355828455078814
97.900006426879415 29.199262056660981
98.244116050764418 25.081515328686287
90.084004043047116 122.728521362184978
89.520880934891963 129.467066799750711
90.990703445781605 111.878611218102037
96.941360246923097 40.670787107990513
98.920959799898981 16.982145418938284
91.648743148566112 104.004257683823155
98.379461161801856 23.461924217488583
96.932675915565440 40.774707122283949
95.442853854265692 58.602484935994624
89.047162502732206 135.135761856820380
98.169501042232753 25.974386919344774
94.776094244929382 66.581184190879952
91.194118193254894 109.444472929921474
88.950210392381095 136.295927709380010
97.985718536740620 28.173598327922129
94.824878465761984 65.997413637059651
90.386667837861481 119.106731199205640
99.873710412606442 5.581168969169214
92.178657859876338 97.663096562062535
91.801628749679750 102.174770392440422
88.697002152402277 139.325913880349361
92.864147057839645 89.460271921160754
98.643868181315426 20.297929188336528
91.905496776838092 100.931846047158572
90.317411875241149 119.935474406829115
99.665691831127617 8.070398487284884
96.918290934951798 40.946843275249044
91.044452419882305 111.235430537084127
94.733399566385657 67.092084963983993
88.648205971297983 139.909827555332782
97.761932027102006 30.851512875692030
89.939189433629494 124.461428095103187
90.928073290960697 112.628067487806646
89.805697775764983 126.058840080207176
89.674403732991252 127.629954566719618
88.616054515978462 140.294564106571499
92.993300518736490 87.914772452095377
98.767734246715307 18.815700706177406
98.528884551321198 21.673867067765421
99.416772610191984 11.049060623977370
90.503133339131054 117.713060684094003
89.089398591564731 134.630348742740608
99.552296008696160 9.427336057096159
98.601592073925445 20.803821179705960
88.642732833265157 139.975321208116867
94.077711573684567 74.938297040340714
97.937805695548121 28.746941621320840
98.494897185508265 22.080572822718171
93.628083523691103 80.318717415578249
95.524726196748858 57.622769325121880
95.182673667616271 61.715900074356071
93.990514223441238 75.981733720776319
34.706616050554821 4.995242743934234
72.593539720814462 31.360696557545655
100.455299823668938 50.749653960132711
40.751791432883124 9.202071298427557
74.128115906722911 32.428605842162426
80.947138953034440 37.173953834683843
121.739639518747751 65.561394286896785
115.429373528533546 61.170089572779951
39.114441078382107 8.062641622795601
103.511178910774177 52.876235670283535
59.204205236074095 22.043078610392921
137.262104088679536 76.363454286643162
76.652555664973931 34.185359714044033
79.767202059574529 36.352837506046313
122.385023996796718 66.010516384961960
31.227199864074848 2.573922196471012
109.944474269445593 57.353156338865475
88.469797731410736 42.408960886273242
60.789685604815602 23.146412040107499
49.725602893782998 15.446933342746496
109.567678720790852 57.090944877156595
79.251026658422703 35.993631812355389
92.943636107799549 45.522298356183306
39.080956764781000 8.039339938778864
79.593307161972803 36.231824305527745
61.242851161802854 23.461769276990939
50.957520933596243 16.304223273793248
116.300809135729679 61.776520315297624
125.547729732756011 68.211438601112604
56.872493132714169 20.420443626807987
69.083482512707050 28.918052968719916
58.953332108588697 21.868496374227245
107.415904361727101 55.593528302114322
135.342158846078007 75.027367248829393
93.572207967627364 45.959720578242340
39.500167549045891 8.331068099843060
58.604207047318688 21.625540763520998
91.405916157000021 44.452201330256159
57.819400146000753 21.079394808536957
113.793924076930608 60.031982732646583
64.477792886875434 25.712960410492162
41.554956321049417 9.760992549146188
104.617324244978846 53.646000562623094
86.704959142381000 41.180812337910950
35.982223740534124 5.882936237529680
129.901084778080502 71.240931900191242
60.132028942618490 22.688749747352311
104.035406492418858 53.241044864399321
37.310451413197619 6.807247898786555
138.428801121762490 77.175357016142755
77.994998972186195 35.119564014233241
78.612706958329653 35.549426082758707
61.429143005473911 23.591409493834860
63.900074192757657 25.310926830790905
74.558504365863897 32.728112530542639
135.827185533776401 75.364896599171416
108.176625342673589 56.122912900947142
103.333396177703676 52.752516930846603
81.922361413737391 37.852609694141847
128.289200070676088 70.119223730485757
104.226038379197547 53.373705310784686
66.184180566284880 26.900433057813494
86.728691981047319 41.197327985028899
90.495650895137018 43.818749088826927
91.774589075877273 44.708760265987777
80.438314637886734 36.819863750806164
45.710199397517989 12.652620023850840
56.130594928082978 19.904157770008300
48.525827686556227 14.612011561074240
117.724057610769748 62.766956811555509
103.186574863540827 52.650344196762802
85.721308447401825 40.496291282759721
68.138204980326122 28.260235740328859
47.684453756661703 14.026500695064705
41.870262634108911 9.980413743288590
92.439732112633081 45.171632315660069
64.812505519318179 25.945886433420441
40.934207850280472 9.329014611893502
52.596475048225820 17.444769003712583
126.861869970188152 69.125946837151375
125.127078457624876 67.918708004597789
127.864425976087318 69.823624070044346
86.199473290983619 40.829045485990122
36.000620848942802 5.895738757899887
76.641974299962413 34.177996157875576
110.726090115966585 57.897081643563993
69.249722949350101 29.033739441245739
89.025316417803595 42.795545513628092
77.720988230513981 34.928880346779316
114.100548344303490 60.245362104112886
112.148937503404667 58.887239023556404
137.832394623758290 76.760318621520824
135.491801184826642 75.131503129725289
37.933510318751338 7.240833664168465
68.087462618151449 28.224924205986468
58.357769517247476 21.454045252996522
83.971532894989068 39.278625079168236
51.764642763768990 16.865898154566992
127.385500410630939 69.490340481593222
85.789925577889392 40.544041841776796
132.988541679752132 73.389488564517023
83.062910509748406 38.646316113136216
37.108780402667904 6.666905342606950
122.729322151689061 66.250112958701479
108.031247759653539 56.021744857217627
55.185033782068174 19.246143175311389
109.834408982568689 57.276562069484008
57.164745983648714 20.623821950956799
108.390321216164907 56.271623541371014
25.947424417613210 81.388925591547121
20.068554174804408 132.661756196416462
29.324214099106616 51.938102869397561
27.872827443386598 64.596436710313483
34.876391375154668 3.514539632695687
26.125739724370796 79.833740642734725
21.279268667117446 122.102455427504125
26.412655785966798 77.331389337733100
28.071540876185786 62.863348589974748
28.909750488754394 55.552865843876603
34.100224476323916 10.283914067100929
22.638084783535430 110.251479698708565
29.688066829024439 48.764744959514097
31.472588934216173 33.200955348395752
29.941451393168148 46.554840114085529
19.310614359614686 139.272162303005729
28.197797663200831 61.762194356938885
30.543367076214366 41.305205476717212
23.409985671115134 103.519311472843256
30.665944012333043 40.236145228387265
29.501598896455409 50.391033400145567
19.639634599393538 136.402597518787076
24.302674346212022 95.733687138454158
31.313365693301677 34.589627988305317
27.773738686349400 65.460643750880550
28.857241193927830 56.010828014774482
19.894541925985052 134.179411832344300
21.295642961318300 121.959646285924336
26.278557330375911 78.500935035105257
30.683073901187736 40.086746134130792
31.282579948465560 34.858127243235757
21.036105587351646 124.223213138297467
25.747609539544417 83.131620016226037
19.606728517805315 136.689589385839639
29.461227285224822 50.743136218948784
27.131224440118565 71.064360578702420
31.616062942048234 31.949640351475388
28.845017772658384 56.117435131835308
30.498097049573840 41.700030045307919
34.894191568182308 3.359294450518580
32.898199245329039 20.767431053543753
25.858930476953272 82.160729465695312
28.149802756217973 62.180784091699415
26.191879364556733 79.256900803197766
22.402854074921109 112.303054878582387
20.020979561934727 133.076680317210503
22.742675493809866 109.339287126112836
32.289826246019949 26.073383464435608
21.240396106739702 122.441484207032616
26.227041314283081 78.950234280958838
24.207279409937126 96.565678355502740
28.999685948921989 54.768489692662051
27.673352271911192 66.336168368695738
21.045835538483335 124.138352932924008
21.720303765594991 118.255948027089545
31.502960008535187 32.936072660986270
30.332867535443221 43.141086666570608
22.773717236863039 109.068555171245805
19.214831277622253 140.107538750345668
26.912278287297955 72.973909274540830
21.000392706025888 124.534684635200705
21.718016898213552 118.275893043567478
20.651219947247419 127.580010518108665
32.344409557782456 25.597332661770722
33.938453730429771 11.694804885995964
19.508873251733171 137.543038479608697
30.216669835887128 44.154510116986572
23.494515795386402 102.782078201183467
28.404051934004183 59.963338479592849
21.504068843938683 120.141850598676896
23.753142676512624 100.526452252971538
23.708056038236890 100.919677391710138
32.829748067397340 21.364431073248102
23.213539347197621 105.232626901346322
24.124060523945985 97.291475603667749
34.108882003254216 10.208407057519088
33.766446409714490 13.194974451503974
24.278341833341248 95.945904241245316
21.609741443147861 119.220222283192925
29.985020327544195 46.174851698006727
28.012763878976685 63.375974808430861
33.654919449225154 14.167661841575264
32.793982508717392 21.676361998059477
31.858349327255571 29.836528771610674
20.357758777567543 130.139445276939853
23.145507519806092 105.825969536498420
25.478925325005704 85.474961449062960
34.584535870087379 6.059970515562799
27.770280537783922 65.490804148759921
24.593395418358984 93.198150263203232
31.258030487570821 35.072236467952287
25.881582398917420 81.963169711903603
19.469431516315165 137.887031344789420
21.720683426731647 118.252636795451025
20.795501391727264 126.321653426235486
29.591103848990446 49.610411940565015
28.102791563597432 62.590794317510074
25.326617996043737 86.803316652564732
22.777540431925665 109.035211003962161
20.386271388259502 129.890771263442161
32.835486412100600 21.314383842441689
25.921562752072028 81.614479267965606
22.796711386313710 108.868010665074820
32.792006430572187 21.693596452268615
26.534778745440981 76.266288467077786
34.587532433917076 6.033835849667556
25.590260281059805 84.503948634288690
28.486451418542682 59.244687677963299
29.220621056007634 52.841594242957704
20.265902736696340 130.940571858936607
24.880409795143350 90.694941497874865
32.390936806113821 25.191543177792440
75.905270298502842 7.610037410227949
71.347252601258759 6.478585461630408
109.858123960076810 16.038267616324582
65.559027643888683 5.041755058164175
133.943390188193831 22.017033653755909
63.710499123862917 4.582888652865690
115.880219325093080 17.533152451788855
67.464796249652821 5.514830361024814
132.100484405146034 21.559562999227321
54.228416613776574 2.229119658224267
91.026487296798763 11.363627583480904
116.274736243846775 17.631084703510581
93.416271585873929 11.956851715154819
57.599696868646255 3.065983809924926
69.917766055080946 6.123739244349405
49.462117250460786 1.045965256370237
93.571230233765888 11.995317617605208
116.784133489312694 17.757534082226478
61.143165247173037 3.945590794360744
61.064674774440270 3.926106842296774
135.884300082029796 22.498832195863546
127.377165353816537 20.387077743694860
74.331195262577722 7.219299509470569
98.172367835538779 13.137473364047162
55.589682135277705 2.567031142813811
83.599032724729312 9.519885740668617
105.404242031461777 14.932665637200657
104.404220414994015 14.684426933064806
52.782274515182287 1.870138977567242
112.850582610386269 16.781095616539979
86.220961265433587 10.170735814870184
45.859255573154471 0.151614875111196
125.577190490320064 19.940263974638839
95.661492819644522 12.514190477028926
119.662039178891661 18.471926218598163
72.939565664463402 6.873850648781722
91.922808748581517 11.586124449564270
95.991771614885550 12.596176684910890
120.140223163476605 18.590627425369231
70.167394586248989 6.185705367953176
87.740536720869997 10.547945102831958
123.850778002916016 19.511710839766735
132.548509295162205 21.670777713276266
106.580757204004797 15.224715925933241
97.134629465736069 12.879872104324612
110.326488742049222 16.154531369652606
105.156748533272776 14.871229499960460
101.877910654979956 14.057312627989340
120.847586184915286 18.766218509505780
70.659575421377184 6.307881059659003
54.040632899000094 2.182505479844227
92.619743465053446 11.759126880747083
80.003350369736197 8.627317506553446
66.858288482455819 5.364274913324488
71.209400803308654 6.444366049647281
131.467044313402937 21.402322050699226
54.454727436857333 2.285297549310177
58.646356057395778 3.325799514314195
88.495803820962038 10.735427576326392
90.250076567637805 11.170896556360853
52.325836599060487 1.756835869963678
71.065773962092479 6.408713079395961
138.066028596474098 23.040409948067410
102.354713577971381 14.175671009230777
58.491443129849223 3.287344961177754
95.731486711155711 12.531565294372909
68.204711348345612 5.698501955963752
62.700412074227025 4.332151372654009
108.791026515397675 15.773378455438754
75.187589865352564 7.431885200540576
123.710181436240305 19.476810084680253
116.594942201459574 17.710570497282852
135.683473221150621 22.448980273785700
77.566408626959515 8.022387322725839
92.514170370611694 11.732920119088877
133.328079402430745 21.864293003370619
98.261970078790085 13.159715628000356
53.818375762257332 2.127333848850036
110.095227296159365 16.097124568940586
124.275183671154224 19.617062475547858
102.827225137480553 14.292964130989562
115.084539734915396 17.335638250975155
132.837843582756364 21.742600129343753
128.927260106511255 20.771862938694813
52.792949728788649 1.872788921476830
69.772654167252796 6.087717636020176
71.144556429653747 2.431758224588221
111.420628239757889 46.240470547812372
98.476175863807299 32.160651815901431
78.550981129009102 10.487805262330408
120.785940925162080 56.427220913794827
110.491571878901695 45.229926047923989
137.726283326435293 74.853411789939642
86.281855251073111 18.896759393144993
95.100962099248562 28.489395851861627
126.297226148062592 62.421904556222785
117.454091272538449 52.803132556215623
106.141415304295606 40.498214404434187
83.141296571841053 15.480740264929862
78.459320748807471 10.388105290430868
116.006335794125874 51.228393501046973
93.299162646302747 26.529559394363712
95.125643320438499 28.516241879051019
119.607185639724733 55.145076233879713
125.790290814710772 61.870505594328080
75.047849575390941 6.677411756567346
86.705887318150175 19.357983589238042
118.730691444871923 54.191704161838395
135.669729205078852 72.616475965998589
108.964641801521836 43.569067938101284
79.490517071318052 11.509748514592067
97.657109500438551 31.269744607878994
73.206098625727876 4.674119630532040
120.092622979890379 55.673091599592020
81.416694167508979 13.604871859501833
100.393235807317268 34.245858336725419
106.600006948056489 40.997029420210261
132.258907417143348 68.906488775639900
74.011521555024942 5.550186729986644
114.608141192033102 49.707562338967236
139.096106047686646 76.343382555014628
87.081431603290994 19.766467108433613
88.990526782128740 21.843010269884012
88.479673944662778 21.287350197035632
71.331076578834242 2.634638177639726
84.154146166232891 16.582427557489392
136.160250079050940 73.150020745581273
117.992429617945987 53.388688908824015
108.986838253666804 43.593211255533049
98.760966090788202 32.470421179336277
131.881901573028841 68.496415503180302
105.091273351606290 39.355963816521275
85.567524025326009 18.119773709938407
96.879969810304246 30.424441488931020
97.137574669509462 30.704641038261332
96.587751511337331 30.106592532474153
108.856147708362911 43.451057757307645
83.357408731702790 15.715807763209524
72.835809748147639 4.271352474120014
107.481575625280030 41.955921060778905
84.244248964676387 16.680433331119424
71.690664688607512 3.025765994924960
87.446543286225761 20.163602975082981
93.703344076454144 26.969191841226376
89.878565524682912 22.808939469431067
83.032922364977324 15.362860485736515
73.476488943585380 4.968226059427442
129.861304656253907 66.298590713673917
126.612882737663611 62.765247591063947
131.319800226102814 67.885011880699921
94.243885915015966 27.557144956810024
70.636226662806990 1.878842522527766
88.239925543004091 21.026573306783323
97.545115625304319 31.147927676951593
75.125899200979774 6.762307165694575
116.181138237455372 51.418527980628895
113.294394887278372 48.278586489434147
138.585554917949111 75.788050652876237
137.442505848382808 74.544744004301890
77.133205576591777 8.945675692008965
88.786007729964268 21.620552718334899
91.824517675290238 24.925572351670802
126.991797534281844 63.177397251495719
94.229060619722532 27.541019325202260
134.183747324350890 71.000157645848887
96.324705217397792 29.820474276621898
86.421937859970626 19.049128738984194
124.133347735660934 60.068230957707698
112.885206977128959 47.833508440949281
121.311508257860837 56.998886099844782
72.070291490560209 3.438690111143254
117.275646186094050 52.609035934916662
128.468014711685697 118.134807121455808
134.438515515347177 110.360548209647021
126.121378574917827 121.190389475259693
122.023427663052658 126.526379276514731
121.721384327880372 126.919673435151381
140.789824378738842 102.090434670328563
138.325826718724670 105.298834835904898
123.384805887936750 124.753712770774200
139.458287762883515 103.824244068003296
129.703726466892846 116.525772395347957
117.882212098688370 131.918704487699074
130.381391835281050 115.643376394968030
136.176384843910938 108.097648235349993
120.825545532891368 128.086155605493985
129.621462998963835 116.632888618876706
133.090252079595899 112.116137795101452
125.654321700591751 121.798549692795262
116.362595571371571 133.897414937378528
138.672434605771912 104.847512653161402
138.527532908291192 105.036190847842292
133.927852354522713 111.025488682737247
127.843475389900306 118.948027075330913
123.186942824998440 125.011352578715062
116.721740920504118 133.429767578648409
133.145910986082328 112.043663682124460
127.768966916751253 119.045045429474499
118.411387170997841 131.229659438197388
129.911241958121906 116.255564047660215
126.849734348029969 120.241988906146318
116.498288526555513 133.720727553723634
134.559680222338812 110.202778227847730
135.477658356005037 109.007468165729748
122.478047776816936 125.934413110334489
117.292125354530270 132.687063337378504
130.272637914293455 115.784986147187382
122.094092596107373 126.434365640871974
134.602960864691966 110.146421997342514
134.922171141721435 109.730774562973934
74.107379611565534 61.584496316083950
72.364748053587903 26.792872985895286
72.998575973924005 39.447241695986911
71.671305978003303 12.948308204202403
75.528623355606427 89.959614841105250
71.387106950032589 7.274277175269488
75.842277431586396 96.221715637751814
73.262101013151764 44.708516726220871
76.243704637274575 104.236206176992425
75.223247266613527 83.862783979957953
75.346460499051460 86.322735053752467
73.023612401535416 39.947093747329639
75.427543923186221 87.941564884937549
73.016970277955650 39.814483809995622
76.440002117876887 108.155283605904671
77.351433378757349 126.352000504979003
74.957226515437910 78.551682083205478
73.229459285236487 44.056824922938794
71.989711400641184 19.305269594000080
71.365686221171586 6.846612516851952
75.438791065062318 88.166113971003867
72.424451412909320 27.984850016007435
73.001531271252333 39.506244180479761
77.967867454743185 138.659101269573171
71.491886580063650 9.366201543348682
72.381576508024864 27.128852926875901
75.999757314137554 99.365800071848284
77.428007818758104 127.880808508615971
74.014578471119393 59.731722384478196
73.481065764963333 49.080146020285369
77.676717713841242 132.846299319688853
77.701723831471284 133.345546232527028
71.786150447426110 15.241176999916716
74.983835395925766 79.082928142037218
71.225032884902760 4.038469927446325
75.445319768729902 88.296459480814846
75.361760930980807 86.628208039156888
72.039910127468772 20.307486722139075
75.631047620936471 92.004514374182506
74.951977095487237 78.446877461258865
73.091705228460810 41.306566422451866
75.962127914920956 98.614529456041879
73.323926797710442 45.942867957042978
77.119263314870935 121.716727274499945
77.204333694404028 123.415156634235586
71.458643842005401 8.702510577985564
74.189092508125157 63.215893558551187
73.188587778521281 43.240825660178565
73.163803991163533 42.746017569220356
72.158619302094962 22.677514322365145
71.178100127925916 3.101457857906750
72.809437927523376 35.671102306307326
74.306382069200581 65.557578587046208
76.231658310946003 103.995701380543551
75.891846814408908 97.211367918508486
73.060579198271654 40.685135510594577
77.876384829868599 136.832651489455969
75.724117391623793 93.862651506129168
76.886681892792680 117.073241281432573
72.232891864179948 24.160365354184844
73.774795149128352 54.944450524639265
74.772482439386181 74.863268271891897
75.704116986086277 93.463343590048609
77.186830863601060 123.065712775193177
77.407314525359496 127.467667092640880
76.785321450980106 115.049580975281899
72.777438156202749 35.032227160644446
71.762670242498643 14.772394920416158
71.308295451628709 5.700806320800563
76.218227186182773 103.727549095843116
71.747545149826877 14.470422581707243
77.956136321504388 138.424889300317602
71.309812850079396 5.731101167176234
71.602659554125836 11.577782970927665
77.845934290406177 136.224706743862470
73.582810710192007 51.111482933669002
76.458847201551436 108.531525531416278
77.504568386888508 129.409339560486444
72.068813249188594 20.884537286464514
76.989641959055049 119.128838075288854
72.110020821535485 21.707246096529047
74.800709895823402 75.426829184947422
71.335674949232157 6.247437743391444
76.846543443108757 116.271877495686809
75.978131757344499 98.934046025615459
74.070110224009682 60.840413329835997
71.114086297542940 1.823422311946707
75.627652419244555 91.936729203040272
77.406202789351724 127.445471293277777
72.944647315339239 38.370556513973490
71.511504307030663 9.757869285222485
73.228657349860939 44.040814290402359
73.855736659855793 56.560447055927746
74.182651633760045 63.087301559971664
77.456532782644317 128.450309155205787
76.721862502016705 113.782623631856808
77.339127655295158 126.106316847098626
76.562655047687883 110.604048242808588
77.724997978779982 133.810214373528026
75.686940325032026 93.120411707095997
77.921282380123145 137.729030675149687
72.016990513605734 19.849896838181145
72.101105443761071 21.529250659711828
73.911122848704906 57.666231816516770
76.527450953458256 109.901198819182142
77.541294767991673 130.142581427806533
73.966023122633558 58.762315290103537
73.898106552378067 57.406361577805299
73.284413846846803 45.153992249600080
71.792896838290702 15.375868632651597
76.493500228406930 109.223372899890649
73.935108579162431 58.145106708663484
71.242778414852268 4.392759272759410
74.540156219364476 70.224877385580697
74.003054098509338 59.501638389310202
134.300725133263114 36.831673157567501
49.517705690646650 71.696309255118663
82.208384254300000 58.253185627336045
105.622292291105040 48.624873393454784
128.137348366424391 39.366188789596542
44.832841690127822 73.622828027608918
135.854557929761626 36.192703050551827
84.865304897385272 57.160601617351169
27.775690378249262 80.637102551672271
108.456141885269645 47.459532320380447
69.599573447429833 63.438205025022555
54.253388596251014 69.748892634871495
32.572098821376514 78.664714259249692
40.209620272708300 75.523998018680444
55.992545694598242 69.033713112498063
132.249197567205641 37.675306263641282
1.356124144534625 91.501407322240681
132.724377068371069 37.479902036496945
129.772886341058296 38.693619722297264
94.067801774627398 53.376333176297912
92.786754717991755 53.903127807428859
29.029946019445735 80.121325137856374
61.464133413811076 66.783676301349800
7.564747155780710 88.948285442682177
127.303408704808646 39.709123058990272
126.627400994112108 39.987112248187820
0.949760572845883 91.668512930691165
44.922353446436780 73.586018831254719
66.425140312590315 64.743601515850486
80.595665060925015 58.916371111578094
140.900604475089068 34.117658098263711
123.350092411408596 41.334813378278803
13.352003876027291 86.568438618624825
25.716500971507649 81.483886374588252
47.117431972174707 72.683354423823474
85.504088051007372 56.897919982010798
68.992368085245886 63.687901180316402
140.829495478833138 34.146899676282800
25.283710540850077 81.661859286741873
1.764475616665911 91.333484245552043
38.801453065501356 76.103067242288404
5.750688774731666 89.694266014390820
132.626085019504444 37.520321881620958
55.734397233364398 69.139869418551200
103.696481550372582 49.416808985154688
124.575301717735456 40.830980454077142
62.122063414002376 66.513121062987977
88.763109120194798 55.557739078352668
127.491833607556757 39.631638608575329
25.237221950635096 81.680976414100499
5.927003655849616 89.621761470330313
52.569897850378496 70.441180932862181
26.822155623323066 81.029216945042876
58.544693225535781 67.984214102927794
52.024621025892003 70.665410715938236
48.572207355068841 72.085118896689309
52.007592587608272 70.672413183035701
43.742151414187582 74.071343777764895
105.969164661628611 48.482231871011912
35.573884794653871 77.430314065801952
104.490427174332567 49.090321140742120
51.885159204757024 70.722760473889039
63.349132973613159 66.008523161857937
83.441931925854547 57.745923784570003
88.110028727877008 55.826300051650108
30.190442858626039 79.644103398687676
114.819804831569357 44.842654620944707
17.324527047815433 84.934850009914982
109.898373064846595 46.866455244627964
101.877627618343368 50.164761592548182
92.895641879851951 53.858351019589648
20.043475989479532 83.816758603851042
62.791810310346705 66.237706457893466
136.063456359891688 36.106799436883477
125.149474952733144 40.594867833569495
6.206941474486291 89.506644902875252
82.949389000691497 57.948468232280497
9.164293804446865 88.290516797575734
132.054524832192442 37.755359959640451
93.410367483330120 53.646684568296230
17.510058247768992 84.858555513521139
32.545106079257607 78.675814266508667
66.445180505152578 64.735360549373937
134.061477162917271 36.930057167455601
73.456994614759552 61.851948883662004
14.280466773916510 86.186634322460364
24.811604823971198 81.855999506408097
43.487439468717810 74.176086913205040
40.162899186026493 75.543210753682715
103.787502007978219 49.379379377755527
77.509235585173585 60.185578568687603
79.455511901138777 59.385227083832369
25.541973904402557 81.555655730336554
75.787166951160984 60.893730939935637
79.955304739031220 59.179701313084415
118.043635468904796 43.516944794262841
113.611746514042096 45.339434682590358
47.301438101244450 72.607687070007671
33.726573280006150 78.189969054978192
1.844407885859867 91.300614344288547
21.383338927702923 83.265777592926185
56.771603878258531 68.713347309879765
47.254127122174495 72.627142381690803
119.902255382495397 42.752639543553322
71.087983657689264 62.826138119576974
43.796512430347320 74.048989336288741
25.700038768584065 81.490655993293373
139.494360023333570 34.695936642681907
125.572600471063751 40.420869345226322
71.416125080685319 62.691199173352807
77.229463410703886 60.300627019630184
7.339517587950523 89.040904778162698
128.907073617877586 39.049660893286180
114.606073688286415 44.930545552197941
23.974415075502900 82.200270282759760
61.716066989628281 66.680075692414576
83.004817191455473 57.925674945213871
75.723280499966947 60.920002449102064
121.177831089569864 25.667981707877825
119.779137226804465 24.478107990655221
130.978463328717709 34.005413524780273
138.695054176095994 40.569944105977164
125.214740333471511 29.102194394444222
95.679294240517848 3.976288027080045
113.439566557138804 19.085013247680973
138.258034960092601 40.198170344122225
134.949236600372473 37.383364110515032
101.714874013523641 9.110776660569151
138.384387369634396 40.305658776883554
133.017098141861368 35.739687226660003
93.752029565961521 2.336757288128954
113.687377275969212 19.295826685154257
130.394791460059821 33.508881842983143
126.986139001330869 30.609129381233760
103.225716896527047 10.396055938040391
139.886241020012847 41.583290883002157
137.086323525230398 39.201391365085883
95.449192743119696 3.780539885663104
106.310927737300887 13.020655494278493
110.605730238717527 16.674258868925339
140.140345294245236 41.799458269870698
105.013010056558826 11.916512424414666
95.317458200781132 3.668472853875981
131.340102934936624 34.313061591309889
93.375827016682933 2.016720475460243
138.846929023922797 40.699144565453658
122.851747679125594 27.091988352760975
139.612931066701549 41.350785158370265
96.176309435856197 4.399100576513937
99.839008713387756 7.514971547598634
113.521147688635267 19.154414599022427
93.000527857182988 1.697452179607564
140.791347724804950 42.353268294059632
120.438909308507718 25.039378387469451
120.867877703203234 25.404303287731867
106.696552452502871 13.348707776157447
103.014435810606145 10.216318385902666
110.178902475351450 16.311155011154721
106.159329128359332 12.891690032179156
103.115608425347787 10.302386279949014
112.241714830160788 18.065996631533942
137.010662485725618 39.137026256522049
137.032146679189651 39.155302934370631
98.502230896682718 6.377770025373645
134.131377903566857 36.687608882271668
104.162561199239320 11.193032633657765
100.019844574970023 7.668809241861870
109.080902299052298 15.377082455276726
122.071624319579541 26.428334706722993
116.193572497862149 21.427855647420049
116.598994052234744 21.772749169001454
100.870346959543028 8.392334568438875
109.440179514243695 15.682720827570709
124.847219886536280 28.789543476332987
104.598456453926161 11.563850237724797
113.007812529338452 18.717718599680641
124.693672821277673 28.658920455690968
130.202621638345960 33.345402309550025
124.399957607030032 28.409055904851581
1.301413337081538 117.343111654457047
27.674995896289769 138.870500403544270
26.145712347463480 137.622225490977542
16.475727613277257 129.729118056550362
5.405159605298429 120.692787074745226
23.497080564046307 135.460284619774143
21.536684656708644 133.860115029441289
17.045905443912982 130.194524672759997
21.871968601885886 134.133789939285435
24.511797861508910 136.288545766467450
16.605963909751054 129.835423196443230
14.917670139463125 128.457356480097133
17.054426162539659 130.201479693826485
19.582080672004381 132.264673085413392
20.202053442067768 132.770724730275845
10.807560547672137 125.102487008526452
26.895256763249240 138.234039755767071
16.767631873801854 129.967384377772362
10.512121067466033 124.861335070675509
9.295428648798303 123.868212099007692
9.031228210921647 123.652558972585382
10.449871262897309 124.810523781026205
15.304900590565879 128.773432630830911
14.366827064335522 128.007731822870824
2.508323290109168 118.328249706355749
3.637427538592994 119.249878993571073
18.355005495394078 131.263075206477453
27.072375060575812 138.378612243504193
2.463777547847079 118.291889325332846
22.086625804903523 134.309003490450806
4.163773984115091 119.679508321479688
12.340630216334814 126.353852334516759
7.605477989819513 122.488792950284150
19.358191635584223 132.081924067040376
28.924027164316392 139.890019902126284
23.948745744762633 135.828955501247265
10.021097677912609 124.460538122893354
4.415856389391877 138.973479244793054
3.921725510219400 135.541651346604937
2.074297706921376 122.710932720268275
4.402589075739042 138.881335363390519
3.779117973951325 134.551216338219604
3.990498411148907 136.019291522512361
3.759038595452279 134.411761440305298
0.439700407468614 111.358360252100766
2.671716685685555 126.860115061723008
3.114034166034114 129.932089578795370
4.054827847368005 136.466071036193313
2.406884008947747 125.020804452552582
0.941969736434365 114.846711149003966
3.332022234241573 131.446055949808937
1.704208692813170 120.140597902180303
0.106595666966761 109.044887871286690
1.576448430437838 119.253279883452635
3.922704282317456 135.548449095002496
4.430517900174660 139.075306076215099
1.581992427300635 119.291783939570422
2.605644150209339 126.401229409947817
1.667035205104403 119.882421338907122
2.604161477989874 126.390931984506224
1.046371971877316 115.571803466299230
1.555198633719982 119.105696220336256
46.074314848862819 47.147576479898454
50.187687141885476 76.472762572946422
55.486015149308322 114.245773069282563
40.853789527626972 9.929239397112260
52.457485580793943 92.654682630998892
54.420573790561491 106.649994255514841
50.156863558088006 76.253014087634540
51.056394728350753 82.665980647748185
46.922727097569869 53.196104379781985
53.299715229455636 98.659133339723112
57.117817471417929 125.879270684877227
45.010301975821811 39.561981672384050
52.396650522247299 92.220975374330635
46.052953845640495 46.995288928467353
43.537655085700578 29.063140083110060
43.091013588766067 25.878929153139243
54.501883423748190 107.229669508445866
39.832593108467009 2.648893030162348
46.826294651179566 52.508615080405818
43.098113997893748 25.929549618337390
58.508752898278203 135.795572281326429
43.720303222862803 30.365281058998921
45.325179604545603 41.806817393800742
53.173891894006871 97.762109568463259
53.049258129575257 96.873566525171569
48.286568378931335 62.919245522427289
46.923950227408078 53.204824356376946
58.158230548957796 133.296617071016584
40.147628752792563 4.894855281490979
50.634706442923452 79.659666956087023
43.519205133277154 28.931606088693247
56.130522328123710 118.840614384552381
53.713546247283595 101.609430746419278
45.018783231975107 39.622446516623910
50.866509340992103 81.312243634911255
41.003025992331182 10.993180802742630
48.679900394809344 65.723400784896967
45.291033025605202 41.563378504603463
42.361775226873441 20.680019561375477
43.281002267957213 27.233402557431713
54.035341812610874 103.903586044043777
45.225420029667262 41.095608222962241
49.486210268416656 71.471771077638223
50.826321578985983 81.025735749035803
49.787539461035188 73.620016852472503
42.990444158911828 25.161946338150720
49.272494088536064 69.948138812033548
49.876949994736769 74.257445305988639
49.621142167062764 72.433731910699080
53.594783836260369 100.762745944748602
57.317654613965864 127.303956070992484
46.364732658134528 49.218032469519052
53.939414414942974 103.219697354268575
54.003128683539124 103.673931167855969
48.501164542876111 64.449151398734571
44.605437518669945 36.675608958545702
50.615396748907479 79.522003664247620
55.342946487200557 113.225803360362605
58.797058029628595 137.850966499538146
56.797937514339658 123.598772203213187
56.865026939053514 124.077068288385718
56.241994667473854 119.635326572704045
43.413826782436118 28.180339359485746
41.184135725859583 12.284354141949414
43.863201055464828 31.384032884710368
53.954648717390768 103.328306233420349
43.195702192995981 26.625278518615143
59.043847938000951 139.610389054404209
55.759174398522724 116.193188777274159
56.628087985234941 122.387875475664188
43.555994272872113 29.193884406329428
54.493602586375893 107.170633496227694
55.779462397580197 116.337826632890852
41.171569883958988 12.194769337584439
40.914165157524629 10.359671280274672
56.175768344110899 119.163183737451433
44.736074111155801 37.606947556733758
40.783636419029065 9.429101598224236
44.624979454040989 36.814927952925643
42.734549836191739 23.337616299595705
58.231499718128156 133.818969989192283
54.989963115381272 110.709302949273990
52.895214984683513 95.775357180500407
40.219390724907711 5.406463041928967
50.401455024061804 77.996763436221329
58.851369577104322 138.238166131195300
48.699506750234448 65.863179044798940
45.379751268131756 42.195871453601214
56.032675581729428 118.143042212084850
52.473210475628520 92.766789057178656
58.335512989752011 134.560504751725347
55.661136608540041 115.494254610709646
57.160443825449299 126.183163859477148
50.167584108740918 76.329443382267058
55.424032739346849 113.803886077993397
53.460577171765337 99.805955474330986
42.623319813742476 22.544631644889975
49.097260804193205 68.698860043426350
42.458141952847349 21.367040324644613
52.928938222262907 96.015777970846401
46.812119660867246 52.407558283412030
53.034682989421832 96.769656967056321
56.572828709616829 121.993919270042554
52.370749524933601 92.036321150955857
43.851725761852933 31.302222852291976
48.141731532426974 61.886670016418506
40.516200243881798 7.522487014003468
58.935993076669881 138.841466706933147
57.744249690719379 130.345251417245265
47.705923503494127 58.779693395075817
44.415666542961496 35.322687612926359
50.690291229363019 80.055943803929750
44.381328187043579 35.077881501130825
76.051027407334843 38.574241027938285
66.250631576199467 7.252124833204555
95.445732415840610 100.559819397034047
65.420060359425506 4.597614892172773
90.130053429368417 83.570881629925793
80.350556239164064 52.315557600613985
106.298108273153062 135.244069242510392
100.253913228836623 115.926790354624856
86.393050798393062 71.627401729290455
75.333212944560529 36.280102260823526
92.665116034686093 91.672954939293902
102.960158346726644 124.575963867054426
75.965911750842253 38.302210945828492
93.053915075101401 92.915558700419609
106.383505141249643 135.516998078373291
86.391839659544146 71.623530923212087
77.618005946364249 43.582312611966039
70.212641882086473 19.914730436487446
65.153312992823928 3.745088917171837
87.991626218148653 76.736457108926999
72.919384609562712 28.565494311750182
92.112782479438124 89.907694015774396
75.893200969695670 38.069826910027857
64.061563373095737 0.255851438003465
96.031074389345122 102.430575397471983
67.788323689483533 12.166596847793491
72.457060280705576 27.087903345259789
95.500825859100516 100.735898329057704
82.347961026082828 58.699273717980155
79.066782147292074 48.212608906883027
105.348114123903912 132.207882986383197
69.149840484932042 16.518011627657483
83.263030533470413 61.623840636552366
64.577756797388787 1.905608314485818
88.287791246767867 77.683002085177549
70.647053939878433 21.303113639064357
95.445670999220241 100.559623109195016
90.951191116416581 86.195241960749101
76.894953572746545 41.271433454475101
79.574571241555418 49.835505500753861
96.591148720732008 104.220575881907067
68.029378284085908 12.937008589472654
82.854975416484208 60.319694354267298
102.244516093925469 122.288767494344000
76.016231543042409 38.463033264166000
76.130398957119738 38.827912915049232
71.105166370477335 22.767243356752328
67.993047727925358 12.820895942484993
74.337946298688152 33.099224869349214
83.677136270144587 62.947324730920009
97.469846673186296 107.028899121200055
88.172623422721671 77.314925118815680
76.379572486456368 39.624272814487071
91.167602518460981 86.886893930475097
100.346691832051874 116.223311254429746
71.626947426472128 24.434858333298322
79.328877397352926 49.050266693154562
82.581332342680014 59.445129663079051
84.692815102936052 66.193439578256715
102.282323822057506 122.409601190657355
105.305731796772832 132.072428847807942
98.465222576995842 110.210125701611446
75.113310921226983 35.577294247250400
68.521128528982288 14.508644937108716
67.020672739243125 9.713180406792278
96.550970836775278 104.092167155215293
63.986256217526872 0.015169376006648
104.802299666261462 130.463457132814199
107.937212963128303 140.482656381167743
69.592215754837298 17.931845297684252
66.787681979956233 8.968540724842017
81.865489814235005 57.157293208366326
98.364662613830248 109.888735534817997
70.366261354185497 20.405699070588199
64.318164314889970 1.075949386396839
100.710252888442980 117.385254286973904
101.243281447364765 119.088816341540991
70.979043883941202 22.364155231933601
96.115580347438296 102.700656880317055
66.786754833943888 8.965577561350571
95.005952322679036 99.154279925416446
105.995348472688534 134.276447341044161
104.761629220627796 130.333474176433782
92.105895542849709 89.885683330515846
79.971508441532563 51.104118862287393
64.781825236919403 2.557812111637470
96.326549111044912 103.374914149207399
99.785097855244118 114.428453975303185
75.190475805381553 35.823913619497027
64.242717137859856 0.834819815079527
83.144909865836340 61.246326366681771
106.515599397956763 135.939172011806932
80.863243186060032 53.954107757045627
101.744011354469336 120.689151736431938
78.893984674206862 47.660347281598817
99.016103306337925 111.970743385957945
100.665619455632253 117.242605602904831
103.407928104571539 126.007038348673660
104.518507802794858 129.556456856929344
102.336466433017904 122.582641257692245
91.618596879294401 88.328274260065101
70.922340562686117 22.182931121440419
70.715437575858246 21.521668096341831
79.072858182232380 48.232027946244543
102.998113108952978 124.697267485100113
79.634771451521971 50.027905685808499
104.662367331250948 130.016232660239865
105.627267936942530 133.100060028908359
84.946899738997999 67.005495400404797
77.278148506489188 42.496126461444135
68.536647932423094 14.558245031454049
106.739244007734101 136.653941351175547
90.672500809849637 85.304546287324968
82.112662890996617 57.947259650940076
66.916600079950399 9.380563644854378
84.650258585647151 66.057428727028480
85.587672324661042 69.053407926424939
1.525132831550811 134.472358969796318
4.342527142684553 138.859298918483631
1.607946992619067 134.601308172991537
2.971493247131689 136.724474075671736
2.529296249372226 136.035933012394054
0.435095640979758 132.775071629513917
2.577669215418839 136.111254133171400
0.051818005258685 132.178273387628280
2.350616332503437 135.757712082422586
1.066374106237234 133.758029785935264
4.467813712416982 139.054381536355464
91.777545453551042 34.076459143466373
120.548225865117786 25.848048710922455
12.909493430181543 56.632710604332331
115.812649420155907 27.202422888606776
69.335670792287218 40.494832047652075
130.884097572718048 22.891990898884703
64.206309555622383 41.961828618754744
73.413107586644927 39.328685714760937
74.659261449068907 38.972285890514797
27.207079057953816 52.543603184667212
47.667210452560241 46.692008567846308
46.943450356533887 46.899003850530271
25.893819099114353 52.919195342773172
113.476691408748607 27.870506541689945
80.392361764650047 37.332620030246055
93.165321321377306 33.679555446177964
33.110781021942188 50.855145277652198
73.285515081395403 39.365177152790594
138.287523853976296 20.774612054247292
61.341531884543365 42.781154617946214
19.587425075267522 54.722823120609512
136.487269623149274 21.289484503638974
127.241492763186770 23.933775347066597
6.591565299694837 58.439637134997881
23.667817951738826 53.555831348661840
36.637700954617941 49.846446687503160
62.538124029583585 42.438929437696721
7.011473486326316 58.319543454411864
31.395206924395232 51.345799221185011
35.733971873175996 50.104913073961669
97.039836138042389 32.571444769529670
130.408148497160568 23.028112265590455
63.358830531800685 42.204207496877252
125.278942456820346 24.495064450566755
17.013334254332413 55.459012722742891
26.765903719957166 52.669779267464797
1.357796378646178 59.936494288719111
21.683915829065821 54.123227068534554
127.184915524850027 23.949956429040164
23.597320858359300 53.575993507162444
99.853447835004346 31.766752231528315
66.277337339030353 41.369514972525124
52.927815719505034 45.187476223083912
66.073724770184867 41.427748137737709
122.215049801226016 25.371337306503509
38.591069308215872 49.287783621165502
31.000774283418586 51.458606899401872
75.929915576496754 38.608878994024472
76.397491887094091 38.475152236885194
57.847639619583035 43.780407299910117
70.066909038246266 40.285698015169984
119.809333962067186 26.059371688224708
110.392620399899812 28.752550403736226
19.434272174103359 54.766624828170343
105.662255622515602 30.105434045247819
40.091611906198139 48.858628655377842
94.051503649997002 33.426107428486347
96.048494948272293 32.854968206286323
95.643669295162894 32.970748284468542
18.145228234763792 55.135291208205103
81.400320101113209 37.044344091940857
139.891873316839195 20.315768340132006
18.631099508377321 54.996332094291773
32.348506907696802 51.073155563971092
102.144348509100254 31.111554970393186
93.192207118579987 33.671866112070276
83.539418293995354 36.432562318456249
13.942820727580196 56.337179146872295
66.293350818370925 41.364935119752005
131.846642696179089 22.616703132923593
105.747669497973504 30.081005689232331
61.937042080839497 42.610838788018214
105.261777623206456 30.219970695072575
91.188318335754715 34.244978013853043
2.156853490511270 59.707964070406099
11.078550796439334 57.156359932514960
24.991546991784279 53.177245034846607
51.489682065153993 45.598782240028065
138.758086499908131 20.640031205634671
89.980929893129669 34.590290933648802
2.308612440870891 59.664561032573566
19.797299498256628 54.662799066018387
12.139112013884830 56.853039577864195
71.656697793022389 39.831018661459538
91.407770613529223 34.182214694179883
72.080357942051918 39.709851920170856
51.895510640097598 45.482715326346451
6.338237552137524 58.512088834124718
96.362080529157168 32.765282775551391
78.005351739819346 38.015304551777476
122.328413438799970 25.338915322569132
115.562340391520323 27.274011234559023
31.011948357883576 51.455411115722569
24.735444752562483 53.250490238187830
135.075431056457887 21.693270129319238
49.833370548893917 46.072487093892342
61.244753338866502 42.808833267999070
108.116088656908644 29.403638152655613
134.455870255907882 21.870464428582007
85.897724633562504 35.758087046754731
47.606113319409928 46.709482339082200
123.964210405081360 24.871077627028843
124.591655892092717 24.691628308579595
89.579471541657284 34.705107964050327
58.123539391703872 43.701500005025871
88.537016863341947 35.003249851131159
117.252755126000878 26.790552865220846
132.694383774612021 22.374249307220218
127.014385227408184 23.998728069420661
7.188493380544463 58.268915790292851
58.535976013764532 43.583543190825445
1.493233428311010 59.897759312122346
30.228612632228071 51.679445019855642
55.685826012091994 44.398685678684330
62.461621316587845 3.270535895459475
116.586082170631883 60.145904351169833
106.525670870104875 49.574166720813110
135.982043618631536 80.527676963789006
82.717505462624828 24.555937283729488
89.294402664443851 31.467109159556841
122.268636124588525 66.117277456803038
140.143080060471164 84.900200533593463
112.471411402519720 55.822103017768939
98.658641130459984 41.307290561049911
76.310591147484359 17.823387774914337
59.469359947517248 0.126191079894229
60.885642430851895 1.614456954620407
111.770324609018559 55.085383075055056
93.131263362958023 35.498980562945093
89.259355359964701 31.430280555185021
61.132583590377301 1.873949044024519
61.997878398603177 2.783222970528346
116.932381740797737 60.509804800956282
125.498024910110075 69.510801829426057
69.613833851457571 10.786263844994744
80.813133212507537 22.554774192344023
111.743648067789991 55.057350682906311
134.768142786404098 79.252078906788270
101.860957004773681 44.672366025807214
73.201116029147485 14.555871752238627
94.813374431557122 37.266585917352138
59.661594678775678 0.328196254593176
115.412043743522617 58.912194729505991
75.988540088869286 17.484968281560338
102.901536772200814 45.765833872804777
98.435162182810103 41.072453164258874
128.481758057374037 72.646184971288307
69.698816754855144 10.875566054511550
108.572275499122597 51.724791235530063
135.850697125503359 80.389654707785795
83.660449526902440 25.546807035458521
85.067054007542794 27.024903017303235
80.272273292379083 21.986424748214013
68.904170903672551 10.040531859904254
80.684819040921369 22.419938377411235
135.177896955161003 79.682659072513317
111.797775990667787 55.114229689345194
105.779291018600773 48.789851673746149
92.234399429624361 34.556532991955976
126.742056464360132 70.818062020142847
104.586349361751161 47.536278054556576
79.296162148488293 20.960702180515401
92.612205044211962 34.953540799428687
94.161220654295519 36.581286040249232
94.378355306725766 36.809456689279358
98.370214957049299 41.004204957495517
73.545187135473114 14.917430475197662
67.852169814173521 8.935062195413449
116.271229129534575 59.815048718813500
95.422102333573648 37.906252773523221
69.970928771034096 11.161508324184027
70.471307972230193 11.687319592999211
69.051416370464608 10.195261164272107
81.838473993362385 23.632228522301155
61.454264494936666 2.211979570024914
91.085762349693240 33.349515755901741
77.195596523888256 18.753374070833178
67.484466590326917 8.548670238641357
125.949876448340262 69.985618988222768
124.861042510577860 68.841444424261411
126.515771939692996 70.580276451230219
90.870255734609145 33.123055890174790
62.081405832445967 2.870995735393023
83.968323645812305 25.870329037796719
88.611165939876742 30.749146526044086
62.402453298170308 3.208360627656513
93.827402222754486 36.230501090309467
76.127246055302990 17.630724060434435
114.612766441955884 58.072293688320897
112.479027946848291 55.830106677449066
135.393291025686636 79.909000673538316
131.880565688311009 76.217739001930937
74.071693086168224 15.470696400943508
79.877707852685759 21.571805287653227
88.628372956263760 30.767228099173739
127.519234631458275 71.634740725333842
90.713292997318234 32.958115429311590
131.679478564437630 76.006431506548424
91.061012744476130 33.323508237422210
74.668597665339973 16.097939006922424
122.664914679462356 66.533697102632402
109.808432999108888 53.023777168537400
113.765024804254779 57.181465082572373
67.564865495373198 8.633155465390784
111.628824977811107 54.936691641749597
123.158481976416013 30.497572782733030
132.094276290019508 46.414474799364683
123.456412961986956 31.028262964112024
116.011099312785788 17.766282699300426
136.055631547083777 53.470647005988994
131.054655014204826 44.562647261620619
127.477719278188630 38.191223118242064
109.628249535072328 6.396818392800043
124.879665519062669 33.563434511358487
128.440727030720694 39.906582659919842
116.175827862767221 18.059705768070586
127.786228041855836 38.740754988630748
126.745960559006491 36.887776393275857
109.854562684984700 6.799939156977278
135.307455740066388 52.137957309519471
137.839387594312313 56.647966137214681
128.769962714011115 40.493034398556489
109.532698041182613 6.226617097603470
116.450952084242289 18.549771353952949
132.479637789230253 47.100900763151898
116.852461387844897 19.264960627555585
128.937066366736275 40.790688123978370
125.955510434347289 35.479785481479595
140.269037458416392 60.975784959408692
130.888437729689144 44.266572381396564
116.641205250793547 18.888660198533941
138.472248942211451 57.775251715989612
133.573104981721201 49.048641450824583
120.258409104502974 25.331812009450850
120.385640233710248 25.558442720273529
107.373549208310806 2.380628794154462
109.996802697071772 7.053304471327453
113.321744024426266 12.975863055513161
109.533907979297794 6.228772302361977
106.335973660940240 0.532445214412890
133.682946886068322 49.244297569067058
116.367836173191350 18.401720966288295
130.435173348695656 43.459194269646623
126.329004473280051 36.145072507215893
106.884313557846056 1.509176784607248
138.621450516154056 58.041017326726248
131.587344244979420 45.511501050549747
108.397956711687016 4.205356768422932
106.327133681055429 0.516698982044798
107.165906177802512 2.010764218600685
112.242922592279285 11.054210158603450
121.717479216012094 27.930783649267038
116.495720229210534 18.629514704338881
118.265460553796089 21.781868300753565
117.816227589045241 20.981671157485081
125.178091910366732 34.095007135219397
108.850755707895757 5.011905912566926
139.702765018258560 59.967111009630131
115.583072999629593 17.003859947841669
121.704953275951382 27.908471792747591
128.634185181631409 40.251180389488916
123.160140501964960 30.500527034781371
137.812272879422551 56.599667995498095
106.335236242898787 0.531131687008504
132.133587416259843 46.484497823907503
80.141775625977957 92.414808391820827
129.589492006677375 118.731675306280707
71.577232827594457 87.856621492491541
76.372569320453394 90.408776405390199
124.990697376022098 116.284123121461761
50.060943686447892 76.405307675265206
69.206581770595974 86.594923017129716
117.896613088319512 112.508537801361896
26.311937834351845 63.765706251643309
36.678322013746715 69.282862003244048
88.658410217592902 96.947497775917427
120.725241680265867 114.013979258588520
60.886411853910168 82.166795280808643
65.200843991206710 84.463005190575458
3.455502535567109 51.601145177355498
20.845792218195559 60.856535975549598
74.228808159360213 89.267832367883585
91.948228730998608 98.698391898579430
30.965223445391143 66.242259409282994
25.275236073554719 63.213956964399529
61.544497232916306 82.517038863430713
16.477415843621408 58.531616078403232
96.645458972054229 101.198333092399395
123.734372420779991 115.615486851307807
10.604002200086134 55.405691232846095
15.477122578477571 57.999243975886962
95.818510982956710 100.758218123151707
44.958546735821528 73.689730266986928
70.338098426412856 87.197134310637509
29.171286170945439 65.287497249166250
129.416516435947756 118.639614936105104
15.607585307504914 58.068678330563252
5.781352706943703 52.838999903584735
28.805003151866249 65.092555557786227
48.602636951786970 75.629173465930677
0.243016473817961 49.891408624494012
70.975234131564605 87.536228141176352
75.938663992698849 90.177845037881198
72.713111212612475 88.461154168164271
18.287139069541112 59.494779774818653
17.674241868305224 59.168586064415763
95.444042460027390 100.558919975473628
19.087137783880969 59.920551908256115
117.373086877245555 112.229908763834857
71.248602691463077 87.681719268694891
98.595449433148815 102.236149258751666
26.699308824164142 63.971871298921251
44.145107997137146 73.256805137255768
29.055336075220762 65.225786750456621
131.818083897890745 119.917767617524404
112.424779525617510 109.596340308983685
52.722492933982203 77.821826828432435
48.362908356962372 75.501586066807604
47.587815190626408 75.089069065057188
48.951395747342666 75.814788484776514
129.326873538255569 118.591905549685151
45.011314726303780 73.717814236976025
111.316386164357979 109.006435603323212
79.171265092582090 91.898287136322978
16.758469313999878 58.681197238407705
25.556527654876497 63.363664850863074
79.585227167763833 92.118604385279767
101.126880162885342 103.583417251973970
56.919185679377293 80.055373947396063
7.226648584887522 53.608209526513050
52.386149655143782 77.642819546506303
68.910532753324276 86.437360986808386
76.660458486709032 90.561995632262750
20.996415611171418 60.936700158595620
134.897873061055350 121.556880754875152
109.112387600998133 107.833432255200123
15.442104015726272 57.980606535719524
102.275677841739864 104.194825782820800
26.639615477047744 63.940101543172652
126.982286226345266 117.344078617055374
134.875559558058995 121.545005151071123
132.860337579940420 120.472471726212262
14.155673960538259 57.295947849027201
60.572838366824008 81.999906446873112
114.898972134061594 110.913145256978765
98.999900893594926 102.451404806166082
130.170847485785742 119.041082006802426
12.424498565440507 56.374588566677055
28.468168984155131 64.913287016936962
93.728039320124807 99.645635610429849
94.211644506354901 99.903018038916002
113.019640540276285 109.912934871912498
127.486888326807545 117.612635939710728
83.968185849591549 94.451285219985792
61.080935039458659 82.270323636829019
20.949582899820783 60.911775039256050
110.162468309725341 108.392302032891251
42.807184181286345 72.544740646100124
87.025813122915366 96.078603444483093
60.411566970246291 81.914075225706725
121.440983291352538 114.394908411698239
83.165652052225269 94.024163874744289
114.518814163325487 110.710819094020948
103.577787320936324 104.887829310187882
106.986208846107658 106.701845855981801
50.340647972491723 76.554170777750016
29.052140321643346 65.224085919200022
112.404549977163484 109.585573819176417
79.380221440544062 92.009497052629513
60.895930895925474 82.171861467484305
46.396491137729747 74.455027316582957
60.591892635587939 82.010047433998835
43.923344896923929 73.138779262209965
130.486168274249820 119.208900782526726
59.317967962367710 81.332044311952345
114.361358013921901 110.627018408528940
134.571915262789588 121.383400792107054
36.872697685793547 69.386311850215364
112.834968926984843 109.814649680490248
84.942843899305714 94.970013850120182
1.949320145172971 50.799530776970826
64.082600198781662 83.867857927624058
18.281152842719870 59.491593808992413
21.819411124823855 61.374711557084453
54.201100893652274 78.608765674985236
135.443589142360821 133.060663510363867
122.803387429335729 139.952917297676350
126.818087135822225 137.763843904295214
138.406330944709907 131.445185460909357
123.345046493609303 139.657569816526205
126.410446489336124 137.986115894362541
129.831805946122444 136.120569899990130
135.425966408130250 133.070272562458200
124.504033577588302 139.025615255961782
126.593621340402365 137.886237143242539
131.484649176579410 135.219333094313839
141.021184101730285 38.510317501080507
123.713571780719676 30.746571666913020
88.708367490733693 15.044145246681552
106.103433761416497 22.847120653643696
141.034157801602305 38.516137166235197
137.817508508863312 37.073231750786071
86.847826524758489 14.209554841836800
58.577648728459508 1.528286563672903
79.615376111966484 10.965265235524539
133.620288657954774 35.190467824243846
93.474141306558053 17.181947730521234
106.331905661981651 22.949607220440896
61.136681387577930 2.676202219410734
61.830965046732622 2.987639855435738
130.299155801163920 33.700693792829597
126.925762131632780 32.187476916748111
73.189327237469840 8.082706436875817
91.964953886537970 16.504965410381359
140.344982471595188 38.206990994128120
80.134199657508532 11.197996016966878
102.432113583701266 21.200261675815188
82.991051979585620 12.479505846455750
131.269005390214346 34.135743155335774
97.024600794676118 18.774591738776181
124.301683623095784 31.010383380602100
72.288010264421189 7.678399027801470
89.631241698019963 15.458122671723670
92.761643933309799 16.862339894916072
100.368739712817657 20.274685692410717
70.012704055939992 6.657755696421399
85.834524011147280 13.755013624776474
118.390154863849943 28.358624956221323
115.575347288404728 27.095975309203478
106.110085600328588 22.850104495995012
90.541633591579469 15.866500854686684
104.639051075694084 22.190236574832731
102.040291352270771 21.024500388782567
99.898126254807053 20.063580705404654
91.723130534954208 16.396489729066062
70.197241892735676 6.740534582098740
95.802768616521050 18.226509524588398
81.735342348745476 11.916227085957731
66.772350577847348 5.204217198437339
71.110062698852033 7.150002312215618
136.128756115196296 36.315701242354443
60.736506797225914 2.496694280871254
89.004488023815611 15.176977234854473
85.815661860056323 13.746552553183252
70.376149563412625 6.820787921332169
134.455061074981671 35.564925072012407
99.023669541640658 19.671322112013140
61.675798943435943 2.918036367344485
92.153031255434527 16.589332038324567
68.394997817280284 5.932094649804652
62.413176564030827 3.248804836381202
104.231166593130510 22.007270178683434
75.336283440109383 9.045775285728421
121.308104702237003 29.667541546326966
115.581276446772449 27.098634975812811
76.781967482235657 9.694271638166061
99.850758205881377 20.042332627639890
103.549157705016086 21.701338686473168
95.551454955278700 18.113776736590193
125.005407942690127 31.326055851958564
99.266038164525753 19.780042387886926
106.521287013422025 23.034558781120900
111.895948337541782 25.445492403347959
130.138314526431031 33.628544570076684
123.161175523095494 30.498781037888282
69.483952847185364 6.420571622839137
100.729703690523337 74.185626988776804
70.144647282545975 101.266571692653912
77.470339721198386 94.780179475407181
83.275239895997302 89.640343257735424
59.904964439695810 110.333100168309656
68.534834100829883 102.691949536529819
140.972244944934118 38.553649727818041
138.773906411401811 40.500125924326305
107.041592537826361 68.596887488978211
92.266817430641595 81.678925408173612
61.678556443834111 108.762707544192082
45.087130008946325 123.453264130004001
117.530945613986077 59.309293350004054
126.181256359900260 51.650043556357929
72.563990335832273 99.124411332646631
58.255925606955152 111.793209603724918
72.436350167098141 99.237427843238436
124.055836419744097 53.531955399321696
140.205657775392865 39.232409461726327
140.911699021594586 38.607258940766073
33.322983213782301 133.869599630534083
25.519667097403747 140.778894465099199
64.187623791470685 106.541102548821627
60.352916694844197 109.936469536348923
77.206714722702770 95.013601114772129
127.166112466468377 50.778021827593335
39.918696063957249 128.029553674900285
78.974709175299921 93.448164734048092
135.118585549762173 43.736658851013082
88.504411317724788 85.010274892651069
107.738330838535575 67.979974080583830
138.545996347877889 40.701924467556701
75.182401793846225 96.805989716527634
108.139651915069791 67.624632120864945
130.518118020114940 47.810053554639126
61.051612441568338 109.317822945364213
136.721985348733682 42.316959612438879
26.282710684149507 140.103272327815176
127.074976941891947 50.858716009375826
68.335946396353464 102.868050795110548
77.298604292096954 94.932239278637738
59.353097311182481 110.821740208458763
34.728981988743911 132.624685298170021
81.404285892198374 91.296943175176182
103.069302621326599 72.114074514614728
68.937213091912014 102.335670866902944
54.290023873052135 115.304740337041636
74.363237354143195 97.531302974056700
49.709594679795018 119.360392484548129
44.561481466162192 123.918689432181893
46.343874780598902 122.340503858646983
47.092413656459755 121.677724636157038
129.896239606516644 48.360683728621694
67.540973898269314 103.571943767369518
116.480204308443575 60.239651849720744
38.734740141845570 129.077864471874079
110.139690790723833 65.853736508487899
102.817283458564589 72.337219991936593
31.511614113600018 135.473441251292172
56.111264656992390 113.692158025456692
137.726611314165666 41.427433045770627
133.534873762813788 45.138925721380588
50.674944909207639 118.505641856205997
102.747018982248164 72.399434309032856
62.889168831282042 107.690794297245930
54.197949698798837 115.386265627966353
139.506720187412412 39.851270186358583
96.219980436984073 78.178673933984712
42.479625758936820 125.762028170446115
49.920663726646396 119.173505492736268
45.659584952035630 122.946395008938097
84.831719401991293 88.262188682105901
131.063995894206499 47.326716583598326
67.245934214854003 103.833180929905382
25.730839201906040 140.591916222890148
35.095676818565522 132.300002476692327
34.251141629533336 133.047779771904175
78.739565208299979 93.656368396739865
114.245913262655449 62.217961500559724
84.930257600101370 88.174939946689378
103.657112563264519 71.593609607776813
53.931718917029620 115.621994507566555
82.800484272849516 90.060706411781027
53.915786756329304 115.636101330100516
113.474606400028946 62.900900195126297
41.938526638181379 126.241133887075506
111.529619625723640 64.623050992631320
69.685138282632764 101.673435020011965
48.845180588205046 120.125771168286448
55.702718816573700 114.053897012163034
81.226861987664662 91.454039728595333
67.472508331843045 103.632565274610741
127.066185568520766 50.866500160333764
31.179651936219766 135.767370719640923
35.761753690668819 131.710237635282510
66.636673065202231 104.372639392360156
49.735990491764987 119.337020825041023
126.268105366320569 51.573144788898368
97.006187792890501 77.482541886782414
126.011054390956758 51.800745587047913
93.434816435738981 80.644743353731641
49.912955260721262 119.180330804309548
66.876591859076214 104.160207951866624
120.107404198473958 57.028018091667541
29.811783880186592 136.978522946843356
131.912063888523790 46.575811234499696
96.429750529719698 77.992937075888918
10.863927570803821 138.639067026674411
1.804007020525574 134.596784804446315
14.630503449183072 140.319607449446465
4.383183987548992 135.747541165268785
15.503794064894828 140.709245207431195
3.160648407321170 135.202080108014343
11.456721162267645 138.903554886465997
15.812675304859400 140.847059345884134
8.254637190227060 137.474874906058943
1.962787293937779 134.667628105211804
3.887492891233270 135.526377712980860
7.713478700088628 137.233425178994025
5.314703261474645 136.163158915971593
10.564035157751240 138.505263450458045
15.343785143503565 140.637853718427692
137.206820933861735 113.331380612476664
92.308174760729528 65.147985817152289
61.809670958136586 32.418236155648863
128.703470687950471 104.205932143457090
71.330377985471770 42.635470404979635
123.180110827748820 98.278487745367400
128.475704447867230 103.961502709557053
70.097025356139682 41.311886695310427
106.602272289549916 80.487827954445322
127.866163992917663 103.307368768161425
94.029907831783632 66.995679486464084
72.707432533236130 44.113269149150497
55.015293873419367 25.126787941400924
48.212415387360274 17.826216370168233
96.168746252991511 69.290993595826649
92.570981942732189 65.430019759927603
39.082488924874134 8.028351875592554
69.865897011967888 41.063849188507305
61.285727523299592 31.855961443092458
49.013123965827205 18.685504140305120
106.842817083950777 80.745970811356500
124.349560398862920 99.533493300789530
53.210199203078673 23.189634005654664
62.085611416412739 32.714364194562400
127.569465405544619 102.988963952223713
60.557680969275033 31.074651592308310
85.890147792762818 58.260421189655091
131.037332822939959 106.710537743688960
76.848373250157636 48.557157738086609
39.477360182079764 8.452111594446842
53.883314491944091 23.911993864370846
85.206095386304753 57.526324062673460
60.394464868088200 30.899494733232565
97.833240560854108 71.077260960349236
59.126135976047479 29.538375925777636
41.276431382904228 10.382801388521241
129.166412938033091 104.702742873944445
111.638517870006240 85.892521186254768
70.117667920415215 41.334039452884468
35.034084204909888 3.683769142271268
75.917174353511527 47.557833083684898
113.300896126618028 87.676517690929330
56.696496582796385 26.930986080572367
86.632596424798507 59.057186762823562
37.393959454072053 6.216290955058986
137.125120177604202 113.243702695003293
122.278552006221076 97.310971609995065
72.685915255744277 44.090177685049049
72.388078028814533 43.770550927605996
54.161420519451731 24.210445903808480
61.633107175649606 32.228755109709951
69.706258188492257 40.892531317885400
131.102957722580101 106.780963707883345
88.901485091782632 61.492065488707134
136.532528165096807 112.607757130384343
94.337965864648623 67.326274795733951
70.327139240228320 41.558835524951597
106.226689208685485 80.084767519305430
102.804033953370705 76.411713575112984
59.492646218462667 29.931699760949058
78.312726134734177 50.128641494749317
84.135207153666570 56.377090513494657
86.937285676456611 59.384166833579449
128.128267938529234 103.588648026340337
61.874809220002788 32.488139880043519
43.201290003377920 12.448481108079633
52.935152584847650 22.894465199400670
129.142060364291154 104.676608685613573
47.458636951561353 17.017292113961254
132.458943621854161 108.236152438289025
107.997315659960009 81.984931568970211
139.153160977759796 115.420113319014447
66.799065623879414 37.772650897735971
91.235350027190066 63.996674094233278
136.182182800715964 112.231780782643682
43.601765950605298 12.878255551542370
41.162927810792198 10.260993986920196
95.066629063210399 68.108246404270687
58.951010422561303 29.350438328509423
40.539169636306092 9.591602169131717
49.552087420339028 19.263897725021600
110.439686456618261 84.605984236753670
117.982237035533373 92.700341712615554
136.496661781544759 112.569266791234597
107.376209953132701 81.318386271228050
79.676002098122396 51.591653624460676
36.988500125698941 5.781168550318426
124.716170676061523 99.926924489208147
70.227382935324826 41.451781129503821
73.462794282811927 44.923892553089061
93.575430511662262 66.507952973364155
81.309238826209778 53.344376629965225
134.353033920384718 110.268812850368548
79.210127319682442 51.091695824214362
133.339594682743069 109.181231218172698
108.778633618593972 82.823410117217946
109.482855771608484 83.579152593092772
122.078929920824748 97.096745334364655
109.028451565382326 83.091504542841477
37.730081125496071 6.577003015975861
64.676478176154077 35.494776669925699
51.558257324370089 21.416837395845594
78.137846203932185 49.940967489722119
51.186141542889779 21.017497924907044
129.611273694071798 105.180149282915096
79.053469083376484 50.923576598107580
121.461176998847421 96.433798108499062
132.691658183447913 108.485892208897170
73.526858229131250 44.992643365880767
38.029214261499419 6.898020490151685
116.968937794690689 91.612910319271165
98.611369514234482 71.912317198299576
56.164533436992038 26.360104941483758
85.521484609704785 57.864786906445559
54.105724975230260 24.150675718640411
90.795281897657276 63.524410936445534
130.301736417765625 105.921125700754232
119.990768951350077 125.536676597217394
122.747214685863668 123.582498247280355
106.805415564588557 134.884414447469311
123.448630707301106 123.085230339470868
129.384236761109634 118.877190725676499
110.756783448277801 132.083097710390632
132.596583832441667 116.599801760357948
120.233037633487768 125.364920553710590
100.226950714837145 139.548207905922567
136.859737184963365 113.577445151030616
129.272008955147214 118.956754471817661
137.943316345656456 112.809243219914762
98.846575101073086 140.526823267517813
125.248581696183749 121.809157602257031
109.739564941553979 132.804253348648018
135.703446746975061 114.397195640533610
128.240719112980202 119.687885963665536
118.966194262390701 126.263047390586621
138.550847040932382 112.378535182834597
103.021630065789978 137.566923887061989
129.150687134178270 119.042765407184120
116.111541062136254 128.286849786065318
105.566917258673755 135.762446090011110
127.192197714888536 120.431233742996326
98.816369197244171 140.548237700809096
104.770666492723763 136.326946957362594
119.413282603553085 125.946084736154774
103.705971513215459 137.081760974627826
99.338036047365918 140.178402716712213
113.161557221042074 130.378236706093901
100.764175515111958 139.167343134814843
130.419700274429658 118.143100315499495
99.711388512076681 139.913715008807031
114.240033676345206 129.613652330830604
137.791667998618578 112.916754103540939
107.205569093480250 134.600726162581282
138.326413919997123 112.537646730161256
62.661421507067736 97.622984819393608
80.346670739456044 106.233942698631026
121.865863634230877 126.449661261538594
42.790929517399007 87.948031002547978
16.642918873515377 75.216549793451861
108.622343884920923 120.001383986185971
10.148708840651134 72.054515246067481
48.930741607994420 90.937508990888986
79.162929171854486 105.657578258154146
114.743910437940897 122.981978211935825
67.529135866904113 99.993077701316196
52.026876510466671 92.445018830490213
12.878682129009503 73.383740788133665
64.219451983922696 98.381590742017323
91.703658850051795 111.763666649382117
28.882858101118391 81.176183143729602
8.800091871466716 71.397872879071357
61.619063931351484 97.115460324734030
6.776285347182250 70.412480334847316
91.441358723159908 111.635952568867594
123.293342870787768 127.144701711235300
64.595201419108704 98.564543355068906
51.396701876569139 92.138186443920418
73.035239116697710 102.674002495741732
2.928182590073337 68.538836920438527
127.952679594149217 129.413335403802762
132.409846352447943 131.583532425745688
10.087646696311182 72.024784053364556
26.035687871960572 79.789894344734492
58.725025349281232 95.706351298130315
65.529764407001593 99.019582603795030
80.120017903850723 106.123585304456867
60.790441913639334 96.712003794460173
24.449026256815525 79.017347904642747
3.902105706435766 69.013040638034667
13.024754780332414 73.454863644889713
120.303599760577512 125.688994095613310
78.954986633606097 105.556330918372282
17.231217123463576 75.502992544931757
89.872858826121742 110.872249079620246
17.324258970885040 75.548294673198370
25.450145575176219 79.504793468412771
26.935381722036414 80.227955790485794
125.296037369739778 128.119814798353900
105.355117176273353 118.410569449144575
45.848436154027986 89.436732717606887
39.976598872758018 86.577731815874998
43.293719587692841 88.192839772868851
41.976179870825263 87.551328937647384
127.716855035232868 129.298512292347880
25.008378390145616 79.289696775528114
75.549730410454870 103.898309732452802
72.639154746524000 102.481148791314183
43.208821560959457 88.151502875513003
64.941455581167972 98.733134702910519
100.361753387031314 115.979297788797965
67.725075126721649 100.088480638023896
133.828491359019750 132.274271483853425
42.711845605234124 87.909525000872293
63.129823086804059 97.851049814162877
72.718875946210986 102.519965088645733
31.591590385310958 82.495066428823279
112.993225977609541 122.129568955517740
91.641411153006700 111.733358210394840
3.738151349105714 68.933211168484348
75.160048197742597 103.708573242123435
20.749299919181766 77.215949053009638
135.412743210932831 133.045644608861096
120.530077230678330 125.799266104223875
124.075557883178490 127.525562644304188
18.314904315367020 76.030640453147839
58.648515973297741 95.669098839581181
86.320303570376211 109.142507911208284
100.560302644906059 116.075971535039670
9.501427875555278 71.739353777137481
106.729512537671866 119.079763329926735
34.027907396195765 83.681310562876988
110.259186302058012 120.798363487221437
85.060534635056243 108.529125702279870
109.927765825485238 120.636994669254278
116.429020885478295 123.802459444342404
71.041936096464156 101.703462124936337
54.255960254201234 93.530360969261920
7.268267682504553 70.652026812882283
24.272303507333163 78.931301497713491
98.596523106395381 115.119806164225679
33.299049557969525 83.326429268163650
91.107552906199587 111.473422327313202
22.728501883580496 78.179623611733405
138.763188992905242 134.676978559891722
130.437264012238643 130.623080965793292
52.529547373838582 92.689769558893204
106.749665296711456 119.089575719730249
84.475816638583296 108.244426178247153
93.114091509038118 112.450407110793861
100.901455477874137 116.242079042854172
120.820606942930041 125.940725185857019
105.703649300506910 118.580269938060482
68.908177779176512 100.664533990353576
36.063646427628306 84.672513051597463
105.509937317535460 118.485951463712055
7.387630872835601 70.710144817936438
61.919276991989236 97.261634234187028
66.151665114678821 99.322386410996629
40.572446384173894 86.867850307044122
54.281879443437127 93.542981037197720
41.918924712912627 87.523451368794582
131.221830256675531 131.005086715078676
52.086620030959558 92.474107984494310
109.466462106966191 120.412385627136388
121.952317326867174 126.491755613504651
23.266310587591505 78.441482974667622
110.332271852600527 120.833948883221950
78.731745298627686 105.447634585787767
20.337766940763835 77.015573412468257
66.214713768099955 99.353084836097580
11.841416335558277 72.878695485146096
37.634791007867214 85.437504238594855
74.835395446713775 84.287636150328623
72.147814766350606 87.231607085913495
56.519893612985349 104.350403182074814
65.490971693703017 94.523500747679179
86.402457493471672 71.617097652797540
115.760705152779309 39.458127148133293
122.312201783713974 32.281629784918245
50.884604314962914 110.523288717458556
98.407159865785403 58.467168747346832
92.581873507383733 64.848176713320242
135.516728074611279 17.817415965180864
61.627441559056138 98.755604553254926
41.821873764102151 120.450587099126494
127.123777548639538 27.011038539117465
61.970226191036936 98.380118897665113
55.896743257445792 105.033000935739253
70.633231071693146 88.890679280159162
100.216228262405039 56.485518552044162
112.510550607219614 43.018340461243511
29.490808743102761 133.958013049860767
25.074514975510397 138.795613122592272
60.748044668422210 99.718894290298337
70.008361142063791 89.575160652119749
130.680155188084967 23.115389012020604
74.492580552248256 84.663154955388535
68.129770757441705 91.632965105249454
127.922654790590272 26.135949877189198
38.630082730484482 123.946869128569077
70.007236395415617 89.576392697530082
128.019065971733966 26.030341246636734
78.568533665706227 80.198363409407662
104.268979283565287 52.046142535304256
114.421787785089876 40.924774770817805
71.405236967505218 88.045025441382563
96.604949718623558 60.441306428803770
124.062594084082050 30.364253277561136
55.732330048392406 105.213098862627888
102.801751612355943 53.653341028538904
136.047799028840814 17.235681818403986
27.627737127995569 135.998818271398392
97.945554107362511 58.972810846363558
59.079946091487734 101.546126404320660
102.726491510719384 53.735780805489988
131.772525703453283 21.918808358040163
55.522594618606639 105.442842666772336
32.161627197839458 131.032403425406244
59.336854281151133 101.264709645743380
104.310809484117172 52.000321810533393
65.008430322443488 95.052075678502604
23.038400723024196 141.025968930939399
63.972954355016910 96.186334149280341
80.928682945035192 77.613060228463837
47.297556116729858 114.452534718257013
38.511407099382666 124.076866196667766
40.914628531733356 121.444381858501188
39.065954573294107 123.469415913397881
111.543127207781239 44.078054274176012
133.696170598502874 19.811651277030442
57.396628204568358 103.390029722516559
109.582841672482516 46.225347445143065
35.484673571920368 127.392344537360898
103.380763536128754 53.019092431873908
96.494884377356144 60.561871801249715
30.845690497478429 132.473878067354065
57.591652630695904 103.176400324730068
131.665229504307291 22.036340417297961
118.173852805503941 36.814769646420565
46.238573001823362 115.612542875161395
92.509902588266755 64.927013525787245
53.974630473707279 107.138479744835948
49.193807405244030 112.375384543477267
120.326412731491587 34.456859461429900
94.457902085258198 62.793178458591484
40.272977643209813 122.147245061979149
42.977274726947250 119.184963008874746
44.161155368259244 117.888142331196278
78.547626937483940 80.221264601060923
46.226104096868056 115.626201290722719
30.267459334423229 133.107271420164551
33.742047408314114 129.301214032788778
33.590834524656337 129.466852347510667
70.459602832174085 89.080871334476129
105.162532790994575 51.067345666253146
81.859555781859996 76.593383834612339
91.857689416302250 65.641446635125448
50.256241119503159 111.211596606386635
138.826684257380322 14.191696048629458
81.587179777413283 76.891744009062421
45.600097686064359 116.311927562072043
120.127967109361137 34.674236431027396
36.516775773490444 126.261781683498995
114.043695888383127 41.338935939268552
64.779288760960313 95.303076923626122
46.940774253324783 114.843352915412098
51.281969031169140 110.088016137965241
63.397111517885968 96.817111334264851
133.624581445833428 19.890069903232739
64.884605231304761 95.187713455657374
116.387368193128665 38.771681605986984
131.829778185053527 21.856094094966039
36.176520992175547 126.634496145321023
36.521718740030238 126.256367167039983
59.924625368482118 100.620866277422351
44.644699917688982 117.358468520849769
127.205442698864118 26.921582683720068
124.888972615864986 29.459039753317640
88.106476080243539 69.750518826045862
125.446778249637276 28.848020487726984
133.137380275436783 20.423749169462930
121.719325459443709 32.931065420395520
46.901267912073074 114.886628088978483
65.542040755165218 94.467559791654750
99.260532863799156 57.532385534429125
27.860240386433446 135.744134629611921
95.597439962696669 61.544930762926533
87.387853627027241 70.537696539959768
66.358032114648310 50.530147270785648
75.771698288593129 88.016063437746269
87.990077987653137 136.670556664068499
64.733781149038265 44.062259584319229
80.007403009145321 104.882953460051112
73.601267679281449 79.373247943390510
64.957037240616998 44.951281882119368
59.585031782961792 23.559558135691749
55.333433170928110 6.629377459922773
75.740412362142408 87.891480560632615
55.797914862203143 8.478977968215201
64.633516572459243 43.662998611738772
61.277780966245345 30.300210799994531
56.162300561587571 9.929988820647001
84.965135131729156 124.625010092546546
58.489647303593941 19.197655981372392
61.908205067784920 32.810606280700306
78.669000291358373 99.553334675027926
58.483895628725662 19.174752385902984
68.830085092395890 60.374045383575691
66.274960848542548 50.199351334368963
86.975832561883493 132.631756232802303
59.045658587536124 21.411734109129764
74.032278049507269 81.089563171361391
84.820362873186937 124.048516232796615
75.414080157530194 86.592001543782530
60.788126239382464 28.350369398910907
76.912210010996546 92.557665617328752
73.149405199970289 77.573898072100661
64.062702060836187 41.389972934579035
81.880598280330531 112.342155815701560
63.701138946389840 39.950201824497142
85.945114633106243 128.527361074105471
83.176434876154133 117.502273149325603
59.547582283211057 23.410431453035816
69.903431824062338 64.648191593762448
88.638441188982483 139.252386969252200
67.107727368929389 53.515489318555751
66.585182140676167 51.434675504065304
59.631482232030990 23.744527265417737
61.706128837707524 32.005923760622956
65.651218950620205 47.715564883554187
70.404729601934733 66.644396486604279
79.916758522020373 104.522000396433086
77.447817554560046 94.690494539176967
64.567429242705117 43.399833968221046
77.085500335800830 93.247720529849332
88.454017331318184 138.517997503995218
61.012356436898884 29.243270658726807
68.793978272645901 60.230265352162498
73.232347223877582 77.904179356507441
76.518897095861348 90.991464448548385
84.525374206645154 122.873849506798337
86.036680603197709 128.891983551169233
82.253946812890078 113.828857333896593
61.824263630360782 32.476345257622526
57.078306636757326 13.577592879231450
58.184412272961310 17.982187474407098
79.733080120328879 103.790579392090891
54.153070966594420 1.929087708755618
87.704634292330368 135.533898720655003
65.489807120204787 47.072811015772558
54.209097752839156 2.152190522629292
64.915204626684670 44.784701314045641
80.994217452018290 108.812521685050157
87.708359761176183 135.548733813620572
57.913499501632522 16.903392746939662
54.879094776211190 4.820168310045626
83.582174782680426 119.117959518546115
60.773444980824152 28.291907539591360
53.854619527810989 0.740631967132885
71.573080993802975 71.296858292648110
57.337962862967302 14.611563210033774
81.714998926173195 111.682726918124331
88.661847421261001 139.345592320362442
78.200383547320982 97.687268080267984
70.447923876892091 66.816399289765741
54.607287959823552 3.737813428913691
76.938134832885538 92.660900178871231
84.619737578332447 123.249611444277235
65.441158734582373 46.879089539845673
67.004483601217245 53.104364986153726
88.795330587426633 139.877132177855486
70.705296385647102 67.841275688460826
85.296613411644429 125.944981162528222
86.576029154505747 131.039709443028926
82.131921011800074 113.342941553015464
85.329487181757102 126.075886950747758
83.806167553387510 120.009915327216206
88.830604920920877 140.017597187319126
76.957551836575732 92.738220126179201
63.312372269961237 38.402104115079055
59.057245205235169 21.457872879264549
69.962465747876820 64.883269052238887
53.955582416688159 1.142673671022814
82.041634084451402 112.983412318918298
87.303435818566612 133.936296673171483
69.971107801961026 64.917682351895451
88.803632217133384 139.910189882418791
66.462564017474406 50.946401052649897
66.193089037627246 49.873331717388844
56.570004523810510 11.553496205169289
79.727414983455176 103.768020397327575
68.304551562150692 58.281331929148728
58.469908346699015 19.119053992549510
71.607458958630573 71.433753895668801
67.202991759786826 53.894839181127089
130.067256919609264 99.769337400054127
128.878687838099069 103.635925298353641
129.931630662856548 100.210549317148079
131.006923582757366 96.712465229403790
123.526597564565975 121.047052513572382
129.045678883512664 103.092679167047436
133.495953403809011 88.615289613530763
120.201154053503430 131.865203377816385
125.796205377725627 113.663688567154708
128.630530587029000 104.443216888543418
121.048313441711670 129.109270812066882
134.837530584280415 84.250944140186789
138.996275681286789 70.721942154230689
118.867253342355909 136.204576181206875
136.132454449878139 80.038368677953216
134.159003179162340 86.458292365971573
126.558661382897483 111.183308412189390
140.937791926338321 64.405907744240992
118.123354122473046 138.624588417684436
123.276481202135699 121.860717377638039
119.421274775148675 134.402263971710994
128.949576902509534 103.405312873013571
128.561984752284758 104.666206447353275
132.323279121293893 92.430169421491826
129.305387350655138 102.247809792805384
125.508589176358512 114.599345855284653
122.219830023655589 125.298157172255557
120.702720993350979 130.233533254496734
131.932127747299035 93.702641667842002
126.422245776902585 111.627088197045396
124.140163484052565 119.051033438196924
119.836122230121390 133.052704931356573
123.978661181866116 119.576423890376844
124.220660245411352 118.789165778871009
131.173367168151998 96.171000065074637
134.113326032719073 86.606886759359270
134.020123993338274 86.910086533922382
119.860451937861328 132.973556857441622
126.021358805427923 112.931231756391767
127.016114111722317 109.695148226270007
122.023716378169283 125.936143352550033
136.684667244382808 78.241940231568776
137.859745122996088 74.419241176304283
140.442651167923771 66.016672565759052
119.559017280546215 133.954167590325397
129.407652518459201 101.915126344783715
121.838798698765572 126.537707428619953
128.505737682498818 104.849186336980551
128.606015765663358 104.522967163976332
46.710295805021580 81.725187466848880
73.150151067699213 39.746186186523161
45.134197991047259 84.227584378383483
55.513508675371718 67.748178868126956
32.511098908386835 104.269490330141522
70.230957719601406 44.381038385215007
89.891471357857156 13.165711410364684
88.487573077313769 15.394704236946824
77.101756048890536 33.472156736788072
93.661365013230238 7.180188077754297
23.715514123828406 118.234387689220313
73.437754629381047 39.289553191973042
61.421149959208449 58.368517801375255
29.472349547878604 109.094163613260164
9.527138825726826 140.761508919173224
85.620503107686133 19.946799274156689
16.701616255290691 129.370470874177954
37.311594739003560 96.647662653039148
47.387525232498497 80.649938955815657
64.470449132591639 53.527094403561030
59.424021695439677 61.539391813687580
66.597977130695085 50.149182547803441
13.581033146013095 134.325072971589748
21.314972977764725 122.045767095155711
16.690137596412161 129.388695733239075
49.468325602045084 77.346217338980594
95.957701960055331 3.534255425206665
91.535564149809744 10.555357732832404
65.781939566999057 51.444819062862067
19.099396825195559 125.563474481271726
94.707083057376323 5.519884014893769
32.449967540141550 104.366549627945631
16.717562796855589 129.345152282902802
96.328228094689436 2.945964871961647
47.803362302421505 79.989707471290615
54.893476477379210 68.732614379395130
94.284630490385609 6.190619034975864
72.161959143509307 41.315155064705067
59.752714022291883 61.017521498109900
70.395782520349172 44.119343286929563
39.705976591859034 92.846062460148019
54.149955959349782 69.913114365806365
20.942557711005954 122.637057055133198
61.846250687026249 57.693578251970038
84.566232783760753 21.620681934942120
44.006284725008761 86.018391172472263
24.162856062593523 117.524135396475273
13.626287477962681 134.253221910380148
53.188195410895553 71.440117705795060
36.277492981930052 98.289523342248529
72.432280702526981 40.885960995397085
42.919054782420197 87.744604372147364
20.291609034154213 123.670579177985317
24.489855329313361 117.004953180842065
52.694721900384231 72.223613868075645
87.251769667485519 17.356810020356370
43.023477876442001 87.578810075844046
11.157941992953623 138.172255401525945
38.005574224075218 95.545819794864869
19.726386148870116 124.567993024970477
23.503734398004504 118.570633908920996
17.367663685821576 128.312976207084148
75.690968120474395 35.712088372754700
88.045100949888109 16.097224648619783
15.839686081787583 130.738971854896789
33.336759741102206 102.958574789593939
91.811594051999435 10.117100431409671
22.265434635314136 120.536703193603671
85.807782038707188 19.649453376949428
79.718886626371741 29.316894660979838
26.650049182384961 113.575177199736316
64.613061788630304 53.300665899661901
85.983352085752870 19.370697871047650
31.443646884418342 105.964301796984699
68.382615242444274 47.315682710768023
31.578076741539334 105.750865260054709
33.393406925103612 102.868635106259944
83.079461843703044 23.981253071817292
88.946054271094468 14.666765962341588
30.910663247657407 106.810528848823495
23.096145571898447 119.217769518513578
91.665783050175918 10.348607002509350
37.690688256204147 96.045769522920892
61.442684733941071 58.334326678651962
10.294819005445634 139.542650233029548
13.954662750753755 133.731854986848504
26.646198412969564 113.581291130868436
29.752254160222481 108.649754369593111
49.405297548425409 77.446288035938281
76.695225065270307 34.117612792138580
83.087539131532850 23.968428626570507
72.404065716412234 40.930758401678929
65.283488975526780 52.236217419990382
37.659205505862502 96.095755213227051
77.524879566173325 32.800356437683455
23.811019220863972 118.082752646180069
18.616642740879993 126.329951230944886
50.135206169743633 76.287399886043943
39.263583333714031 93.548457649742417
10.651154061051772 138.976891093771684
36.946398549750988 97.227490762682564
31.082940537171350 106.537001309234967
56.160860402141566 66.720367683197637
32.105572757286090 104.913350996061823
91.510128170318453 10.595742863727512
84.580807577835316 21.597541290145177
41.595225588205651 89.846470168565375
41.348809533915968 90.237709067407664
28.274119232658119 110.996613964710079
94.327764788336793 6.122133987273117
66.225552781331004 50.740486928385586
67.189283539751912 49.210355453015964
86.218120849413523 18.997951570722662
35.795976497722492 99.054035133490444
60.724062736041006 59.475294867403761
61.370398820753493 58.449096234389081
17.009861853611095 128.881064172137030
46.734680253291927 81.686471869694842
65.252003700619838 52.286207118591165
132.904392116586479 100.383487582480498
7.740545235648525 73.289467009540587
43.300710187134321 80.987119844461773
94.075688477546322 91.978299331775162
130.205887984306344 99.799346648032298
61.951249585632191 85.024372699433627
63.662831419804185 85.394876120213269
12.309612579587936 74.278525812867414
75.635877081963329 87.986662435313278
134.414732445692351 100.710428571980941
92.082100854127034 91.546750562470706
29.330886711381154 77.963094184620530
5.826286566468767 72.875090453872545
61.556868280394930 84.939001600158889
4.924818261257664 72.679951031300490
100.544327572832273 93.378555436825351
124.387569896090227 98.539864505940642
47.848770334908139 81.971631253159273
70.273395821392370 86.825854572527447
131.925778626674116 100.171648663420555
10.505865935646041 73.888071621044574
26.495545649620698 77.349332375815507
52.284436977731424 82.931813017064940
71.215399967144577 87.029768724583548
75.347727283035709 87.924287102700973
73.931801013173668 87.617783775730686
23.733864013379051 76.751515506704592
0.202323809041440 71.657680103772549
56.963585534530743 83.944700926960834
12.625213031955152 74.346843345144933
110.018277167930350 95.429366366923702
113.897878316371276 96.269177510077910
70.942008643406481 86.970588135824002
16.944663343581993 75.281867943089210
106.286339680227499 94.621519743569834
17.451220149137420 75.391521496036788
29.775301303801342 78.059295910678074
27.317031066019723 77.527158028565353
121.750710380392917 97.969067684441413
49.991944034427966 82.435560684486276
44.081553965376223 81.156147865884463
45.499083490146035 81.462998246916598
45.583688775375521 81.481312619602562
132.091448367101407 100.207510930898792
29.578459585524133 78.016685894307386
80.884392165072555 89.122800219368585
37.160226649016344 79.657899055428118
84.489758396879807 89.903248162539356
101.740781640067212 93.637549962162026
59.288567645682647 84.447986138473937
48.229462793933109 82.054039149479351
68.867867078645475 86.521601981856691
77.384566172869057 88.365198405446449
29.368262553943190 77.971184874324805
137.769209488464412 101.436566928009384
0.709471534347393 71.767461572186761
21.198837309986658 76.202762273512562
136.635093964205424 101.191066728773777
127.734229325716782 99.264310595578493
115.899418350891750 96.702447725273885
18.209454341257246 75.555655256002979
60.200414820748058 84.645372258637707
97.895122084923358 92.805086102188909
10.859897901293989 73.964708362402234
32.539743044260540 78.657710255196776
86.445004893515943 90.326497288586282
101.023223765631855 93.482221340545593
116.773810788163743 96.891726077407029
89.962880256093882 91.088006221252684
59.706205471988717 84.538391540193004
8.536568480433184 73.461780906150452
23.876035549451061 76.782291154938591
63.870763666151760 85.439886885707537
126.364928201869091 98.967900140446261
36.634589360231018 79.544115180362340
85.443219249492898 90.109642329864414
21.055126894435070 76.171653506464182
58.657955614031337 84.311478546346663
82.751305319497646 89.526927966113234
106.011692369185823 94.562067273219157
108.244793717153541 95.045463200805585
55.845798830664570 83.702735401727992
34.009937413670094 78.975960912104867
121.453097235778131 97.904643836310242
11.064958861220472 74.009097585052444
85.590426863770205 90.141508130006500
61.757203330345007 84.982367812528437
43.328806905767053 80.993201896840617
59.261257865772443 84.442074433479490
42.843515055656773 80.888151535267141
13.105531289163116 74.450817080905296
129.262973934618543 99.595235530506017
57.541173169658457 84.069730411582796
120.796518064563728 97.762515178427364
120.200280598431888 97.633448594295444
25.297176984299007 77.089923400449990
115.817054267649354 96.684618502048082
87.553288160224454 90.566405619762833
19.511438759715336 75.837493770066118
64.312205170969563 85.535445032179823
10.893207666814462 73.971918874820815
46.664701211232682 81.715317677026050
120.268025953143521 97.648113324407348
126.207833944716612 105.793755415892164
82.768508263580827 140.889155232618890
133.633764435281080 99.794214780970194
91.287290164415083 134.006680606842025
124.043185812718264 107.542612942195859
129.510655653404655 103.125347318569652
131.772775286451207 101.297740841945355
93.165868694409042 132.488943773604603
88.105673737641126 136.577164812345870
119.716086757016612 111.038552831345157
128.160948279700591 104.215799786995021
117.502996065303137 112.826547958766966
91.238087584388708 134.046432241817087
92.146331163207535 133.312646184372312
95.715237102608313 130.429263929063637
131.948901636259649 101.155445247622339
120.591711657980397 110.331119980881937
99.666901814883929 127.236644088760968
87.619151601331197 136.970234654608646
105.753915769575272 122.318837813451808
95.653354792019783 130.479259742710212
129.246039201200375 103.339135632328535
127.624271016746960 104.649390843499035
135.289315201024039 98.456666024639745
129.690847643393170 102.979767021609248
122.422661136803995 108.851863500815384
90.378430728107332 134.740964226448881
83.764557889320628 140.084429116259741
136.787182911260999 97.246512198836697
119.517156285647559 111.199272278964472
88.665675560323862 136.124729431340825
101.654597440410811 125.630749623366015
109.769288305425022 119.074747295261560
109.243891498090136 119.499224672079066
110.563080238577115 118.433428747414879
115.848885380800439 114.162933247983204
140.401642803207949 94.326326099251631
96.059671460881688 130.150989316723809
111.714771726018171 117.502956817119312
87.156842667125176 137.343742222472457
120.748394042546224 110.204533510112583
97.990695963171959 128.590880454509062
101.178336379219232 126.015529361485108
105.256598652763429 122.720629111464348
93.320272236826128 132.364198419728154
97.166250670778211 129.256964393655949
84.266656324250008 139.678774906741211
102.886934304987349 124.635122865973997
90.052219985086225 135.004515657584676
129.484447710589649 103.146521179283297
110.384023826295802 118.578091591053138
127.961847167833724 104.376657098091769
110.948131094220699 118.122339348196775
128.197580842184749 104.186203691601420
31.927312488112452 60.886036109291673
49.582587913131505 51.832077534617810
135.452251505287194 7.796492800389926
62.477353996244140 45.219398030271577
15.454509093739153 69.333600701235255
104.777148304474963 23.527264876617672
79.621081029663870 36.427771128991957
93.244656721196748 29.441344297310888
31.695512429692293 61.004907555701912
92.668326919065535 29.736897101117712
129.153815389426228 11.026449756905306
61.356920961836565 45.793977244416652
2.040197975595881 76.212712708706263
127.706854490244368 11.768478625047484
39.190462925699201 57.161355434508955
62.977937527694351 44.962689344181562
21.488280764171595 66.239368669277198
46.897804549720561 53.208885132864054
10.099934073100158 72.079527867749377
29.348417320960536 62.208542241296399
39.270859249602189 57.120126681705571
100.220557072668996 25.863970890052670
115.240593443396975 18.161412656497447
63.951281515694539 44.463540170118065
115.149633708950162 18.208058525667955
20.565317654569956 66.712681577692294
18.959517441218015 67.536166245073247
14.696708684456736 69.722215058606949
123.222670538560365 14.068052818165482
35.212645402720341 59.201255362641817
98.734173663611770 26.626216365567380
70.052656259062175 41.334640005993194
54.668150638529767 49.224104952133352
67.788591853628574 42.495694979292615
118.860269291780455 16.305174540915853
11.718885974093242 71.249298766638361
140.422369240454401 5.247722588530889
27.260001487925017 63.279521310374058
29.492115767306014 62.134850964942068
76.174813058513095 38.195082411137570
76.885488874150170 37.830634435113218
113.261029415998422 19.176570464490791
56.345648122427804 48.363852570751085
69.176462535575496 41.783968690188964
129.057777455510831 11.075699822641194
68.437988582098370 42.162672076134605
25.968322578924422 63.941918642182252
106.110493231910965 22.843500423889296
43.404459794937196 55.000338278479795
102.071933992290653 24.914549851137128
99.367734793817462 26.301314256179889
97.531690051314797 27.242872665192859
23.176902416238878 65.373411604430217
79.351175287112824 36.566183889670889
114.990520385285180 18.289654842149091
26.836301172180775 63.496802831872635
99.694451439366162 26.133767791837414
91.449220196823376 30.362078045372215
82.691445989116829 34.853230008402932
16.687715788262043 68.701189024983620
66.005431811190192 43.410133115634146
128.352193115826594 11.437536793668365
99.062064124013474 26.458067946806327
64.259017034284540 44.305727586049215
96.520399912562809 27.761481341796209
90.782758368432312 30.703852253963902
9.802271131582282 72.232175044122471
27.888684774865840 62.957120651107878
54.421694820161761 49.350492148949847
93.037409010217345 29.547624836398054
8.323779002260235 72.990373722399312
21.893636441438382 66.031494624741953
25.449159277811987 64.208155384946508
70.560237590430063 41.074342715984891
89.225011799690563 31.502694105121993
72.216885223070562 40.224782531978740
56.971136139624747 48.043090506137197
15.385860809419121 69.368804837534100
129.773524944795696 10.708650996615571
102.124208073407246 24.887742715390718
77.938581044706581 37.290588887366077
125.227418923523956 13.039979996124812
116.622797083360993 17.452592533518025
36.477532459199224 58.552597398644714
28.180844214214840 62.807295774554710
9.345397207625558 72.466468618239759
127.270158987396186 11.992424323845862
51.324618566605430 50.938731325472062
59.364809320802713 46.815569705584764
103.504102407804226 24.180106847906423
108.287157932686881 21.727265669270103
87.836348278947867 32.214826976929153
46.685272234391810 53.317875716836433
9.454953252450359 72.410286210003690
114.200974540774212 18.694548858069012
123.907229724405639 13.716997942987909
92.871541966404550 29.632684588083183
60.838203026875462 46.059985595009863
109.152246642726723 21.283631845635767
104.606000903603999 23.615032495096898
136.078178060264037 7.475505845322802
137.128631130674677 6.936813677957399
15.083082958514137 69.524075036011880
59.006297814283798 46.999421174928955
35.456801272589040 59.076047622839461
14.485048257021178 69.830758522006192
140.253547987304358 5.334297314540478
58.903806587633483 47.051980611019339
64.743393591785022 118.884429516548124
50.356384662848789 93.457158015784685
25.335260015439584 49.235392893744184
18.734608625304780 37.569552147563520
26.701252046979079 51.649616060310500
56.908937007946882 105.037989606614360
31.754640968811465 60.580860403667053
31.496039974829184 60.123814904019845
61.702807850123328 113.510567614017233
24.816595660149272 48.318717339785906
77.014267414757811 140.571692087212966
23.366366255237580 45.755614960464136
26.814068654017856 51.849005558929640
52.776367477529369 97.734180457350277
54.272189973809439 100.377863026655177
34.074022275714185 64.680082034495058
29.143696995029330 55.966337564168882
72.708022933991131 132.960933791171897
30.179615829974310 57.797196890037675
20.229427641048410 40.211461188251640
60.046342948268652 110.582969320376733
54.615756155316781 100.985074061194652
2.071798039654739 8.120080695929023
27.130863895844023 52.408902245159034
41.098387915340169 77.094785682879476
24.519282160238856 47.793252239958292
29.374194506608319 56.373713609886167
21.120688324553498 41.786654996038855
57.996665166974964 106.960415550411810
70.860653310221622 129.695934845395669
30.804876175632092 58.902267766564691
39.756664308976156 74.723453977553021
30.119966365468823 57.691773786712439
46.990109039184986 87.507679242810141
43.689400151968485 81.674081624653780
13.152265741424614 27.703446633908939
44.791569972630064 83.622031431895735
44.557396394946778 83.208158390774443
39.980552718390626 75.119149246818196
54.568657352672766 100.901832711439084
63.677379672867119 117.000380825551517
28.547687373397920 54.912963750254832
63.384486495844946 116.482728103595889
55.702757724094567 102.906215845952843
23.610152958788003 46.186478021026026
45.527060904402326 84.921921332631726
58.270801254044059 107.444917419319580
66.374566059727812 121.767326539259443
3.262115183114085 10.223820071378995
67.256110160106672 123.325347479605568
68.795635815259573 126.046270015298873
64.167280062366544 117.866219602302237
8.859961118323776 20.117325324423017
2.654163346252581 9.149339858596644
25.145542650764479 48.900090749717506
55.961947663155911 103.364302233702531
29.723112378839510 56.990383100571400
76.109449821572454 138.972538106407569
3.991544618206290 11.512997021108582
57.245773988896730 105.633307605540665
72.630172647129143 132.823342969463937
58.247193289676943 107.403193241451348
67.185528309838972 123.200602726985508
10.226549857821487 22.532603099027391
8.805495886458399 20.021064715645110
64.892976639131874 119.148799183348700
25.182034706604895 48.964585977047840
22.162938662713579 43.628704476306922
13.190349299041920 27.770754645187271
18.780645611578056 37.650916867279037
67.989228953046009 124.621044916262349
10.618388831634139 23.225130365878250
58.882244058363824 108.525567488379949
52.260523398151889 96.822489394726986
15.635339881118915 32.091975244574087
2.980063448929695 9.725328268267466
37.608956711084396 70.927644545197026
71.523413980772347 130.867282940983955
40.197982006758629 75.503428812839118
11.755058855146919 25.234055044899474
51.059397228429887 94.699646392748548
71.273754176769870 130.426039896612792
62.510248010914907 114.937618941397318
68.847907717507681 126.138654183327787
14.348281471164055 29.817257560800247
19.692573310301452 39.262637086474101
68.512230565694040 125.545386039968136
53.877621297486648 99.680511345835853
43.317629941028407 81.017023431657421
9.464909251600137 21.186496859985262
52.375948203330253 97.026488563260884
42.922794978275469 80.319201122273810
51.858710274911843 96.112334043627911
69.301608842733032 126.940515205885703
50.865092931396731 94.356237409072307
36.774014361524728 69.451986476545983
67.684780678012444 124.082969977582920
70.241976227095066 128.602499076942109
30.964695753527273 59.184729244023352
28.104063500073401 54.128913032905551
8.534252153856798 19.541674728066109
44.271013142649274 82.702011161325387
72.065828426745625 112.167655881676325
112.537002958891378 75.043977187815429
92.039052056020722 93.846479264850174
61.744308619506519 121.635450908280134
52.415679577675384 130.192480231164922
107.282734715197492 79.863648677589381
125.749996183130634 62.923871440669174
85.309023104702902 100.019846736324382
61.703682810120434 121.672716431501613
74.328061238444789 110.092539332599543
137.852196527330108 51.822681463839160
138.586525596372184 51.149091020027690
48.796166190127700 133.512612487784253
68.618621799491578 115.329733402304726
49.463073122183339 132.900867487779919
79.835937888672873 105.040236170849795
43.253913628280266 138.596448223335415
88.153107445228940 97.411005395382659
138.224005239240910 51.481626198798821
97.122152753148796 89.183817525225138
109.819221057350887 77.536962954577419
79.045197810806471 105.765571694723832
115.576434487079993 72.255946428420458
133.485198334995943 55.828471748480297
68.720865856130601 115.235946267364795
139.609816379265425 50.210439778158161
80.335679345714055 104.581829873141217
59.605498952769011 123.597353021899806
64.955964560265883 118.689440949382657
43.699166760655565 138.188023352675799
107.832342500440006 79.359500649694098
102.309380017029923 84.425641848771690
73.520734294569010 110.833089771567813
41.833572770171493 139.899308302434719
68.443606936711660 115.490272245261480
54.219841298848266 128.537546297992634
59.686275484031725 123.523257767011188
58.744363400719202 124.387261392875459
66.395708261257809 117.368782896459564
139.247519842169737 50.542769649740094
81.170183292758679 103.816350324870712
120.273630897708045 67.947269639917394
48.250711524847482 134.012950913096006
114.183880341185983 73.533318120089831
106.998398223951824 80.124466819488376
53.991928415576972 128.746607802793676
140.279916726373386 49.595765500323147
140.829326849562335 49.091798785242517
59.138965261346620 124.025298270844075
109.804218143094545 77.550724931460053
76.056977527126392 108.506627049806340
62.869225513564388 120.603579364766375
97.446327162687226 88.886456582292340
47.779993066173070 134.444734794268470
64.454396355139892 119.149522899200150
48.791053660363168 133.517302144422217
90.383056464780893 95.365502346298115
126.860960537715798 61.904798378996773
103.051983007781772 83.744461844868567
87.168490124828978 98.314181976282356
119.494925062910468 68.661566310133850
87.530503971333530 97.982111413079679
111.813202099870040 75.707910242372733
60.156732528065916 123.091713678066697
41.943228625950454 139.798722421152604
83.842035653016964 101.365495125180928
69.681460082328968 114.354805756351411
110.081399095515422 77.296470471670190
56.784962914593343 126.184593813306037
110.169996274791330 77.215201438719134
75.406746938733178 109.103075058036396
52.459814163598345 130.151996153150577
62.935675651020112 120.542625523406770
101.195150577874017 85.447709929785987
70.522027613629490 113.583764161605842
132.359186310082066 56.861347841194728
75.290442704158920 109.209759410170577
59.930862079985658 123.298901683799230
126.909647489499619 61.860138475361637
103.617110937322224 83.226077391743203
122.888664470060121 65.548533570704777
77.945053914375890 106.774719291753939
55.592875477231139 127.278080017035393
68.437380211907566 115.495983938426164
132.504466063463497 56.728084624903055
103.219251752620437 83.591028414514710
131.712576449429747 97.540321017979593
123.982449997129507 109.130343894981209
128.055741931718273 103.023128573485181
132.429309799789792 96.465700055613425
108.641239127978636 132.131906163274465
122.040414879993619 112.042098518199310
127.480170282223213 103.886101336759452
118.490943324648612 117.363933391349889
138.892041391402046 86.775922345390001
132.719570906213363 96.030502405935650
122.956334719952594 110.668830957296024
115.353595560295432 122.067858040751105
108.346197343590191 132.574271634503731
127.599895939691891 103.706592874952449
126.978803787526871 104.637815966416483
133.511131743280828 94.843690228054598
128.982187340861003 101.634079694076192
123.201146267092000 110.301777268147688
110.974940497145539 128.632913950969112
133.505963957147060 94.851438453117083
122.480111851557623 111.382846953451775
103.313947939324365 140.119282195212406
117.358244518242785 119.062224507284938
113.464664869770004 124.899991518948639
105.069801158437585 137.486675975410691
112.866712652082128 125.796520175384018
119.339413711991668 116.091794926287875
133.546532083935347 94.790613378591459
136.802779845404956 89.908418206041887
137.598594079677753 88.715228775315225
106.029947661087007 136.047097981486900
120.208494228173222 114.788755043738021
123.410292463551286 109.988197766368685
112.750033735645744 125.971460562078349
103.390370505252889 140.004699427013691
110.720803061498515 129.013950239473161
103.293321848672690 140.150207544751140
129.355242707470467 101.074745993641628
108.871371043137799 131.786862110259108
127.449733816038972 103.931735692361158
107.314492638337370 134.121139102969551
127.605573310482299 103.698080613510427
62.379141439451985 86.172654792247570
47.713325135595056 46.815761016676461
41.374498876890108 29.805012582575156
41.086173772300079 29.031269050058956
66.242296860457060 96.539742064643946
37.496942715062630 19.399279767708176
49.364801128905825 51.247629239691378
61.551829349969509 83.952496476447251
40.923002010735040 28.593384546800888
80.239635574482605 134.102722637618569
42.053047516034049 31.625952253374329
45.759092708846730 41.571421633257110
67.061377630487613 98.737810974809392
76.994797577292388 125.394939741090241
53.474557319721278 62.276489447280497
49.920686001909509 52.739390860386123
79.753591000974211 132.798383059552805
37.442295300412923 19.252629049540342
41.426688376024956 29.945067287413522
66.446216590130959 97.086977006991361
65.175649044961119 93.677307141101466
45.029878108215009 39.614515793033910
62.428102685223777 86.304046220384663
37.379218204140194 19.083356604949284
56.097660251550423 69.315796452867275
45.754500163888231 41.559097170687409
39.550518354096830 24.910214625409488
75.020721379837440 120.097348008151016
76.512357028339210 124.100271851844582
45.469484427637141 40.794234593413044
56.079892729097914 69.268115881985267
36.071590159981824 15.574231918970185
56.738625340253449 71.035877653072987
55.091293240545731 66.615129900748087
39.747260570666512 25.438188135937306
52.576364709954305 59.866117572971334
54.832172340972903 65.919758193628311
56.541219080775576 70.506122130166275
68.615324133982710 102.907950993193026
70.030922244339905 106.706822007524181
48.369693805709730 48.577178962469404
66.754471255395998 97.914203113285183
67.206298050808030 99.126716540670174
44.031600330114188 36.935557345907128
57.269477890977250 72.460463030146954
65.204496773041868 93.754722332060993
70.724921078864298 108.569223516232768
76.137069751248930 123.093158357870095
77.790755161622684 127.530955728697336
73.419695433844126 115.800866531574670
40.517216374850207 27.504426262019180
34.647471198292571 11.752494516992765
42.454228865084858 32.702554565322075
68.871644067885782 103.595806084391143
41.561838007785440 30.307752158872489
81.462725947551633 137.384983706042135
60.641767919474361 81.510273670218453
82.052624123312611 138.968022751452963
40.246619966783520 26.778259107891468
70.575032055926840 108.166984306927930
78.775708169644261 130.174156087100840
34.067780213943358 10.196847288022072
35.002312764158923 12.704740305813036
74.661250927143513 119.132680230441878
44.362616016442772 37.823864476922793
35.171739291248805 13.159409973786918
43.404897484995367 35.253750019730354
39.651085532098023 25.180094709811005
74.440391900415747 118.539987326466658
68.663694577168087 103.037756955226186
60.984362053347603 82.429652493437246
32.611497348752273 6.288795472492616
61.648475030954664 84.211852909229023
77.696071595629434 127.276864788794541
52.995726369296705 60.991508205059482
46.133464576548569 42.576078552751490
60.663761240065234 81.569294509177098
78.061322965265816 128.257046120561284
72.786796412878488 114.102431270780059
77.259994972050308 126.106618210177601
66.721038392189669 97.824483344636619
81.338665168765587 137.052056660507503
66.048472682366537 96.019599344307252
60.931262395784898 82.287155305492448
52.870807079771893 60.656277277132538
38.221563296452551 21.343857189004236
60.732343978985369 81.753341787186940
47.624514110879858 46.577429512081203
69.825271461943260 106.154941646420824
78.970977809641965 130.698177820344739
60.116734529673785 80.101304477990439
41.013579334943266 28.836456057685794
52.298457730912467 59.120331915560435
32.302706486228480 5.460130437869195
73.101142884693672 114.946005228317077
65.584184757932547 94.773645478212345
52.131623315824378 58.672618387946919
43.726618858234190 36.117115116466309
58.846943912347079 76.693719560252120
42.877234211878125 33.837723324790495
122.760434668885253 1.893025754533946
136.167287163916626 8.129084225379900
118.924176081374128 0.108629836858999
127.991544728410219 4.326222376240481
120.681844553183652 0.926191107606839
132.056686145616851 6.217080769689145
122.083359514194100 1.578091264475539
123.458935046878551 2.217925965130617
125.812467295989009 3.312647095531206
119.912834053450453 0.568493844747568
127.351526288112410 4.028524432774939
123.182065602885430 2.089143013116231
131.900531268837653 6.144446947361042
135.952435154483567 8.029148040216409
136.366835126727807 8.221901891889628
125.740299449467486 3.279078969769390
138.217852743330837 40.222516464813907
107.957503805420060 58.557047677533674
101.710214059917533 62.342236310646918
92.524601419954379 67.907733985538741
25.030786677508321 108.801758558751089
61.565687100505414 86.665521017886277
27.516556749304915 107.295648068666765
122.212266516268855 49.920187858493676
126.343172367125675 47.417301245561902
11.526514821183429 116.983901281654397
44.282292969342642 97.137407175238025
51.595081356005011 92.706640457961271
69.416499547321976 81.908769331158851
114.245099220371856 54.747438124619293
140.237385517406778 38.998895852990159
140.874136573164407 38.613092895777925
19.143025093448248 112.369111623895691
19.994189511402769 111.853397128330414
55.898163799939219 90.099433266097833
75.348043990692815 78.314888541490546
73.173417296163834 79.632479461828694
32.434064645235445 104.316164844870244
11.791675099151503 116.823242546265917
62.272889788241891 86.237031915575244
134.590725469965662 42.420167203821286
75.051028874144578 78.494847898078831
105.951297550354127 59.772593845825789
137.409279905309802 40.712425023597277
68.895717434982004 82.224307526482207
100.669712263448218 62.972668983561597
129.634801849338089 45.422926243272236
44.833951968023364 96.803160893053942
132.348891899308967 43.778478294657162
22.697881590428402 110.215249236705333
39.618610046749296 99.963099644480877
21.555260425413401 110.907555312133155
39.391526971025911 100.100687672572491
31.775379381656673 104.715257583332132
8.506787757848546 118.813532533105217
115.207152513750017 54.164536844401617
41.216562087112528 98.994911814902878
94.847951144978168 66.500032833813236
48.002719738823217 94.883226931988347
10.506580435386592 117.601872306036427
103.748698123681365 61.107133246554810
60.750973757592661 87.159150065115782
20.356310663490778 111.633990485685089
71.995568688512236 80.346129595379921
82.032284632075232 74.264954453677703
40.048500484059701 99.702632071648551
12.032596500192861 116.677269974823716
126.206992275546611 47.499811799049915
9.186606417684208 118.401635219451620
34.636247365050508 102.981877923876482
0.008423806144126 123.962631092718013
113.884619137746498 54.965850454894102
13.319766991968791 115.897382485555823
106.698767278102750 59.319707229016139
98.496321758642708 64.289510905297078
25.523977239014826 108.502937888760997
59.762190362720325 87.758246924610134
137.488168842522583 40.664626774983773
131.723551193081562 44.157367801861326
30.610555240918504 105.421016284578883
94.747936580664387 66.560630950341903
30.206415364653274 105.665881774758546
34.110773669555215 103.300258716222586
139.044933710589646 39.721393961541814
94.880204577863779 66.480490707145364
30.210428075280639 105.663450501794856
7.797947906723407 119.243013581124174
38.967926044268395 100.357344475483416
76.508348092159920 77.611868500041425
132.031562349138824 43.970746022773945
56.589368988781580 89.680636935122706
24.605161616890815 109.059641770039192
29.302977023977572 106.213268670060842
63.723161881632244 85.358322320462506
110.171133247012335 57.215825268844853
1.652467797018615 122.966516476603687
81.351557673341503 74.677402099203945
94.262690594430140 66.854638058413045
40.458190610615354 99.454403724107351
53.251162415150233 91.703232667390424
81.381493288415797 74.659264321940441
7.528914092336247 119.406019264808776
115.588306160948591 53.933598547697137
112.480485784659535 55.816604913866698
59.221335441421367 88.085947092789141
41.225233425324845 98.989657912463230
7.085640391497010 119.674595662274996
39.843728039284073 99.826702246382709
26.487063053362231 107.919411011397145
62.162237250273606 86.304075505036451
32.366587417239423 104.357048819651197
124.830185902928619 48.334009034000204
56.298739070203894 89.856727545460544
40.237809839436125 99.587930873320317
48.797876366603660 94.401447160018265
24.091178895649279 109.371060262427946
126.021098628716672 47.612443443749164
52.156452963864133 92.366509374630198
88.672105011765325 70.241934287979461
127.112484974354842 46.951180182697648
105.727305472371867 59.908309060266781
37.383500592384706 101.317336640854478
64.244339224727526 85.042544657622287
110.080725455805336 57.270602709553110
4.720344997665317 121.107711397803698
118.835977782423910 51.965857302056541
87.725068132208250 70.815737229362028
28.450911670785420 48.898512559245404
132.961504826325182 37.598287927106014
130.708283968644793 37.841917793407852
85.035852271932427 42.780256789348527
93.011106534310017 41.917931144242225
33.459118981572956 48.356999341231273
61.228466250495956 45.354434217907375
61.354606171838149 45.340795318699087
23.945390177160125 49.385672792726474
128.093411634043889 38.124651283604209
126.692853217382279 38.276086886836836
17.667900083774363 50.064427415003998
33.199198990413208 48.385103231926038
36.021234741879866 48.079970164084372
63.012588571808067 45.161525706020591
140.539009331320557 36.778969038253670
5.454987927554115 51.384950498941343
31.927154169623918 48.522643282011444
34.780676232678822 48.214105751683817
92.585878017920479 41.963909045717159
64.103382707081408 45.043583415350923
15.388439230453921 50.310894485039228
32.681788423862379 48.441048332346291
23.798899199291483 49.401512153182821
132.669984771787000 37.629808579717292
16.587642718662895 50.181230415711440
101.855493895615794 40.961630343540925
101.054310122233034 41.048258467422833
53.366304685100488 46.204531697030077
70.729452075701701 44.327138603080932
126.978794108647733 38.245169482148448
39.909694213834456 47.659529860576946
31.407718342302363 48.578807364077072
72.669843640453607 44.117333454205998
72.076975076177277 44.181437462722016
57.188692804761473 45.791235369076915
67.454569835113105 44.681235770124836
111.237268105182991 39.947224503758342
57.033109346959833 45.808057855383041
16.198792424454517 50.223274916083660
105.013239371932158 40.620198607904420
39.470434983437670 47.707024835252255
14.228662422488698 50.436295538247755
85.259930585349252 42.756028285803133
91.368403003701005 42.095548726722718
92.682800500972846 41.953429286705877
15.754742576015190 50.271287877102488
99.349130750272536 41.232631260260860
24.715647155830119 49.302388633478706
33.558391476987332 48.346265486756771
106.732677789424017 40.434284053483402
97.291015965028095 41.455165251215973
86.842714889479169 42.584889479287369
12.670194352285909 50.604805148073602
65.801323304170339 44.859993316205873
136.413018955859400 37.225092408765654
121.838989450611137 38.800911684421571
65.119371235739749 44.933729492883671
131.902986977977577 37.712740339079744
92.078637615455648 42.018754495515914
24.574102735969372 49.317693146557801
23.870742991922551 49.393744031592050
52.072418623587239 46.344433334768681
133.898012730499346 37.497027859897393
85.015461654133773 42.782461528165484
18.924329756714606 49.928575755282004
2.769372640215179 51.675333082238623
67.371474325369661 44.690220485431404
97.329026143346738 41.451055394594363
73.232806409399146 44.056463014602357
53.333461602336229 46.208082860616862
0.816668481847923 51.886469532271235
89.380082707033665 42.310536177416296
78.509380635759385 43.485932580837726
119.085073245110863 39.098679315439867
114.228890648232934 39.623754836901462
28.997364129067350 48.839427299627935
23.364743118972079 49.448455348938268
49.985845694417392 46.570044367095981
59.987406719103710 45.488623978611521
116.886018488537459 39.336452463379715
81.868297548030355 43.122749151452112
47.589437437670291 46.829156393866839
125.447241770996001 38.410768824079128
84.285969472430565 42.861337987208891
60.159176959730729 45.470051293818571
75.263498100713832 43.836894150072773
129.142934764896523 38.011171426900965
117.993199535357277 39.216738335273192
2.578129185510645 51.696011311424179
58.815724100030984 45.615312349553882
33.074245649660313 48.398613831917970
57.353174510776867 45.773450758256800
40.376378471176224 30.147326317079450
86.412652528907117 14.358801400494730
66.601305426058119 21.153268454283438
93.572956173661424 11.903115426348613
35.778365733937612 31.724253211241837
121.122448298314495 2.454786869092234
61.240450718227279 22.991818377386164
39.373239351007001 30.491361261647977
128.155400282891037 0.042777211091171
47.023442735639804 27.867660077582833
112.263826210911404 5.492925346115308
30.897567653333628 33.398163702169029
59.267037586173096 23.668616902981029
3.524899541879187 42.785848986367817
35.044962214426576 31.975780077364629
27.839617542628449 34.446913248146544
42.544009363112103 29.403919187641254
109.417754224477903 6.469009518692994
94.618471681071142 11.544547145633425
58.561781054417665 23.910490524426613
100.927576342786423 9.380786976252269
12.086540335792037 39.849562725841466
74.781418548792857 18.347830297042051
30.979874257152286 33.369935964547153
118.875238440818492 3.225486269816488
2.232505075181593 43.229086469356183
95.392563094740211 11.279066026177432
6.031938113801397 41.926039156623666
45.661938195441849 28.334599437836051
45.266843296551436 28.470100535247294
114.567082091320856 4.703004493452211
59.365971414521283 23.634686719751823
33.688133202510926 32.441115926119700
91.267196183532960 12.693895084366885
97.548982398921922 10.539504004455592
58.852143428486649 23.810908321660197
65.093024157386935 21.670546120190320
85.235813032917136 14.762408340577625
9.454207813798840 40.752343162853094
107.071529974501857 7.273666732788731
31.618791755861150 33.150813868885002
117.111224993871573 3.830469423435424
124.244784248846443 1.383955661268998
109.411074359258791 6.471300434293996
103.736976751698748 8.417279627652535
10.842515848201364 40.276211320263670
45.019347035827977 28.554981446206625
82.628755623338080 15.656520466560893
47.966363359442489 27.544277569593568
41.858553483240250 29.639002010047871
92.818034723904702 12.162022046476062
83.540392003347378 15.343867151425261
73.977440941943556 18.623561136210277
10.410099427229841 40.424512145571292
69.267433408862132 20.238897581555591
125.116169633877718 1.085106761241564
80.485683987786373 16.391504793778651
43.428270478834179 29.100654448170001
69.495308548021100 20.160745898211939
88.816369108599218 13.534426711455275
0.021440615601381 43.987389503795491
82.381119456557215 15.741449359471813
20.217365564542181 37.061028263744618
39.617544936093488 30.407574619563054
19.162272997212312 37.422881077195612
106.398216328980766 7.504585274451228
16.769645014891353 38.243452839098403
97.461905739090440 10.569367672650770
77.694975346068418 17.348601644610646
67.113722052159417 20.977530890059029
29.136613385046001 34.002097684900981
114.353759383501284 4.776165298852288
117.665989077883594 3.640208444619768
76.150069043370053 17.878440172015221
118.131408532085757 3.480588953256943
19.987469814315855 37.139872932540214
19.043939412727426 37.463464568917068
119.926278817597122 2.865023188979484
44.517879614921874 28.726963889006033
72.326764045796097 19.189674572570755
92.875603100694406 12.142278490552938
65.608606575026613 21.493722821301080
100.191396161693191 9.633266121669447
50.392621926469900 26.712171917612459
99.988047651095343 9.703006192777252
123.161261821530019 1.755558732792779
107.471975828630761 7.136330480560146
41.915031013925898 29.619632568912390
78.521095286719316 17.065276907020063
55.950557795347656 24.806031363307095
52.515486823449919 25.984117660257024
120.770879425122516 2.575360352240033
38.981590587070073 30.625680478277317
59.092268675972520 0.719116185584745
54.858233306847580 7.376565079725957
34.768797193025698 38.964490682606652
16.608506151481468 67.519096152706510
42.920405901379866 26.147186704316962
4.671790732386268 86.287969328878802
37.011620244219110 35.437954284067331
26.448218157798166 52.047477683761194
1.068737658730921 91.953283765233252
33.523457430895455 40.922619299736638
56.090245948643414 5.439391559754446
17.074622931105932 66.786190456717293
23.387281997985440 56.860386475402599
11.041165781387290 76.272987124064059
33.290009147549370 41.289685202665737
32.174153608793034 43.044217362856457
40.094739702316481 30.590165251294614
59.395240877871977 0.242733308578229
54.410710009823845 8.080235035012345
19.423038452330509 63.093624157255348
1.649233681827480 91.040532153567739
25.457744248349520 53.604864162206553
17.106477882608800 66.736102846868263
13.480417985519029 72.437592406451060
25.033694886268890 54.271624524491507
33.043993225447345 41.676512020524314
43.992256161056666 24.461846903425066
42.527875848024863 26.764387209698086
13.407455898037064 72.552315436911101
4.541680579396714 86.492549975619085
32.194283030411285 43.012566565447145
43.578879625176484 25.111825687666581
0.103628207431063 93.470788058214467
5.702427819048236 84.667431677518380
0.306258126031353 93.152179872429727
23.625148164516229 56.486374047714428
22.225831874982561 58.686609962662637
34.761168445093404 38.976485858616734
32.832771594535203 42.008629513776462
20.908533604077977 60.757883618248655
41.858212365385832 27.817342611169700
51.217742940647057 13.100744603432297
33.307631999038918 41.261975648320444
44.532440556990991 23.612479882173997
16.472692364979082 67.732644992981392
57.162866099835206 3.752841208414022
3.674911298277328 87.855427629911432
41.798588134751164 27.911093662754521
4.993997684652602 85.781342404197858
50.182205842780931 14.728986860760415
57.025570069059604 3.968720677660399
11.667653597487460 75.287919628194004
30.299162758402989 45.992387294189356
25.226113585822908 53.969072101831237
39.944661650299402 30.826142722980808
45.916442733765869 21.436323341667055
10.318464352707664 77.409337533945433
20.918357650078207 60.742436632458883
57.376691728660425 3.416629280062646
20.465642478811162 61.454270108931624
35.790202327269419 37.358469029829017
15.412097352743794 69.400287437072919
28.718656819265849 48.477519467014545
25.078297977622650 54.201492186114315
1.763249938837246 90.861256985089270
11.966560142999063 74.817929446869897
43.464934134703988 25.290989585320862
45.948359034740484 21.386139268057764
52.589944075500433 10.943143607846631
12.437512429639197 74.077420569039333
41.140141286893240 28.946412420620373
52.803283445934177 10.607696255156133
15.214349533936252 69.711219180165855
53.783435303961056 9.066539808779982
21.767519071995327 59.407244959164508
16.934061486237205 67.007204348694671
39.697002560168805 31.215553200686543
131.679042169183589 36.958019216481382
93.461116663697283 17.877742882599630
104.972589007808864 23.624838530267809
61.131886086031678 1.737393951439351
62.353739726517091 2.347403646933531
129.273799305949893 35.757203162925371
126.835769852467081 34.540018423897180
73.448723574301511 7.886567663182728
91.364212469066786 16.830864723985759
139.953402397985087 41.088988586573173
136.389354869360488 39.309640000436971
80.107469068315510 11.210942348159763
101.988774485997368 22.135170923975583
140.658391981807142 41.440954212491370
82.850149813665467 12.580224061511295
132.581221586571189 37.408431748266359
97.240118166744125 19.764407111246417
139.166626753219560 40.696191318894698
125.329498762372580 33.788013487663392
72.502141553375836 7.413987158274022
140.130986542018775 41.177647363727154
89.399366181173122 15.849916395923554
92.395602706875863 17.345785680190989
98.569222393341434 20.427961597383206
70.149747781433504 6.239555981774944
85.690079309028249 13.998057154845588
140.909673042293036 41.566406130881163
117.463031502124878 29.860684436916955
113.350019247058412 27.807265541115168
106.029690271175426 24.152595700526405
89.960176972064332 16.129900846144203
103.826429218661517 23.052618944550733
101.580901277457812 21.931540469805462
99.607206004429230 20.946174291234222
90.254864419305804 16.277023377027952
70.529819917441799 6.429306767196463
96.338008908174672 19.314029606209218
81.812096282080873 12.061976459894284
66.294937394642957 4.315044213491680
71.166754888684665 6.747296168695562
137.189486261394137 39.709105116910237
134.852119003316147 38.542175918424739
61.804337873573935 2.073115102124980
89.062285035555689 15.681628836610624
85.524756730773206 13.915519957035542
70.803034654012379 6.565709060186090
133.754652853244380 37.994266602743942
98.566021175152812 20.426363391126948
63.153459601326666 2.746663313680071
91.764008046246175 17.030462425555186
67.614317827444381 4.973744101421342
62.146787333870428 2.244082789314271
103.562804098293654 22.921004261685503
75.315341485609238 8.818475533284458
120.862529057886704 31.557881548020735
115.394550563972189 28.827996572012967
76.836550610985270 9.577938274652524
101.469824278927675 21.876085345063309
101.092882956384059 21.687897616381942
95.204408498273409 18.748080283030689
125.153465576506235 33.700129025442102
98.777910829330992 20.532149173597791
105.350686770236820 23.813603610866213
105.304001632831742 23.790296084081543
129.616047511482407 35.928070373794725
122.151784710968826 32.201541657785071
69.794700982671657 6.062299080929707
102.623549597078139 63.413740653732731
92.435070685610910 72.690594566368190
20.996019037731653 137.737561003005396
61.637539183977935 100.732484145083873
40.906372898126996 119.608707253906786
126.177500211385279 41.967304849814411
126.565154436672742 41.614336399091101
20.417470775954008 138.264343043048655
64.059830952782974 98.526929511438610
56.142138486146166 105.736178014224805
71.182356669372183 92.041699367082160
111.810162142305714 55.049110047475956
127.596476944778047 40.675292570503771
25.034050779959532 134.060836450425626
24.185251714327052 134.833688315898058
61.378147258656554 100.968666701698425
67.057857437954283 95.797154638190037
75.416469568666855 88.186438227742414
82.721446537224566 81.535081851453143
137.224093150112566 31.909117576188720
38.074638866455224 122.187068867993290
20.276647885664413 138.392565655287797
72.641022560225267 90.713549159934146
132.207641486338588 36.476716886057304
82.237855264604860 81.975403280049221
106.062350298840684 60.282630306238723
127.454702451012125 40.804381640484941
72.579775879680469 90.769315728524532
102.117644033555266 63.874379778294205
127.807067220108891 40.483545084285076
56.265098703335717 105.624219793390722
119.456031143461146 48.087363316171952
18.485717146492494 140.023250959670833
29.635904026883374 129.870738922614009
111.712579392242873 55.137961477075265
60.518327372473912 101.751553288067825
89.220065575196173 75.617933671337568
55.893020930301361 105.963005511511383
29.900351733464831 129.629952956150788
62.742493770813006 99.726396546411195
103.664846843824193 62.465614586865165
65.952976274084648 96.803175383495287
18.564664769962334 139.951367258870789
61.698631171929939 100.676858427801847
78.312735682288675 85.549318608449141
47.072396660181425 113.994395033263416
35.924864013679141 124.144490326834898
39.200953967224535 121.161532010114357
35.886904453597296 124.179053414860832
121.346860082601651 46.365718309629557
20.068966657051906 138.581664384840707
58.693302187917737 103.413282401032149
113.270967624657473 53.719011691056771
33.492524044922945 126.359194087041857
106.835253557400335 59.578883389690887
99.535688634765393 66.225311968628844
30.161525306279021 129.392148166849893
57.391428301593834 104.598669735201213
135.299182442087073 33.661794849056406
126.738870870245918 41.456163428377245
45.688911646077486 115.254091252658569
97.200936698492399 68.351159489466298
54.562062478307759 107.174875038868919
48.987099019203917 112.251012706502308
131.098614327234742 37.486512659258736
95.293372232569212 70.088042593713269
39.503232513084839 120.886300158997301
41.368843023634504 119.187617135296179
43.871158466975743 116.909199030599382
80.882770794318844 83.209240124524200
134.898596482649651 34.026537953247484
43.761776073417060 117.008794318029047
35.423087124910978 124.601370194211384
32.728187641594346 127.055140676852062
33.086042933944668 126.729304867812786
72.933019912278112 90.447678581861723
109.855742215577848 56.828656170282535
83.082597198605583 81.206245530035943
97.211069171568610 68.341933630207166
50.201197542359424 111.145546941422921
82.069665271252362 82.128544294665474
44.421965784667535 116.407675784132621
116.285970845113880 50.973779093988782
33.587256136542905 126.272938250185987
112.645477364602513 54.288535544099780
65.942129202762672 96.813051901561280
46.742877694525497 114.294429938610477
51.322609261524242 110.124474729858520
67.190984423671097 95.675939331267784
140.728053477287318 28.718677830145268
65.504731965959138 97.211312554881147
122.314457646622770 45.484697567903041
39.141151312414735 121.215983758709882
36.945489555491825 123.215186342091528
61.061940095516938 101.256580892233131
43.756729130367304 117.013389680475640
136.348888182455312 32.706012647486460
125.696363956051854 42.405390926409922
25.186175511116527 133.922323241564385
91.973891559919167 73.110509198746129
137.313526587689609 31.827686290663561
128.783291582269868 39.594669436367674
104.852251597209985 61.384454138083051
46.586048768550846 114.437226429449240
65.873578419551833 96.875469030454582
109.350975644683899 57.288258214793302
25.101657721529577 133.999278711937336
112.185759465193470 54.707119694972505
91.277382343374029 73.744697511529608
92.823932188771877 51.917053854242866
79.495480243722682 36.280419162321124
61.198684864227161 14.815037694049128
56.589147600759667 9.407234103294188
110.738049470809713 72.933486139277704
124.738774521116014 89.358816247850129
62.408555616364978 16.234430362726357
71.911966288118791 27.383614199992792
136.916698716935684 103.645678123559449
56.831207255463667 9.691212948689275
97.052168387064071 56.877523764509775
132.204833699355248 98.117825954281997
88.427125798281494 46.758821253588707
64.549464327258988 18.746095450241459
89.638297036310050 48.179739622540772
53.945358718378465 6.305601511092465
104.954915302420176 66.148845526977112
68.212431685727864 23.043404898401828
108.157773512710520 69.906365455833907
83.696198902878038 41.208606125635349
104.032831100771816 65.067077450998624
118.726203771059104 82.305005890459341
63.921534722507268 18.009422813222063
96.188001512513424 55.863702970773296
140.973089451617113 108.404542869999091
126.757344455081920 91.726956282990955
78.204397010922818 34.765749870539224
78.734866657658486 35.388084715977882
68.188774081950925 23.015650339247372
65.634300108416710 20.018799953406948
75.342751740446218 31.408533151239062
132.375566814016850 98.318126135787239
98.666891521169433 58.771879979372301
99.218559177358728 59.419083844213091
81.068287515056610 38.125600646565594
113.885076400314830 76.625506087670175
103.539963686260108 64.488856683572280
70.019264070664860 25.163139288357591
85.131434990798596 42.892392246934527
88.790611475013407 47.185254328205005
90.353799412277709 49.019150629935673
135.470973464583125 101.949586354678516
79.835368780383831 36.679168612418856
60.372362952774331 13.845615744629285
61.362926130701908 15.007721787880296
137.929773997619122 104.834194850391157
52.804903556196599 4.967645623411302
139.108999568835571 106.217635294375626
118.927641006913888 82.541327444034920
90.201374512137591 48.840329226574639
68.779040549394551 23.708137445804059
122.692834082895700 86.958565763714645
64.575974090468009 18.777196097546767
53.235070390544330 5.472307505601916
93.272553124930909 52.443365666206326
68.741328754054777 23.663894830852541
50.884631025152089 2.714825851042434
59.780954988917998 13.151789460613617
116.121930646335088 79.249732280501576
120.409856369753456 84.280228575166333
114.485420607276424 77.329816167518317
85.024716522610206 42.767192583175891
52.013066602134131 4.038680636533126
130.753538503394878 96.415199655073806
77.181714083408906 33.565961672395169
67.412704778791863 22.105183599438160
114.075812500926162 76.849273314360659
87.188896255241019 45.306158700646023
140.804811111582552 108.207122573888824
77.645553548394815 34.110127513978540
111.029273687187768 73.275143722898022
110.644198080829327 72.823381837104989
126.485577655155979 91.408125694911064
117.280773653095849 80.609260366487334
69.699856925945454 24.788418138402712
66.897515992158787 21.500775909245146
83.220758395315627 40.650830206485445
53.335805479203323 5.590487605474971
128.931332147228204 94.277428874029766
84.639998396456861 42.315850084975636
124.903561559296804 89.552140628552436
82.073437264468282 39.304819321549459
58.921983006891686 12.144063195859330
119.007888558848606 82.635472034846927
103.228547925295004 64.123510842090127
53.298860539785615 5.547144648335480
97.643706632247131 57.571502891595401
61.696473807350579 15.399032286173528
99.617956860351939 59.887648062436860
93.244481663193113 29.450696147612128
91.716374733442237 111.084365872229057
93.502426841671991 15.670893767922070
91.914804673996869 100.483953090021259
92.721032153917918 57.414121694442755
92.933591301342062 46.058906362359942
91.314901411538443 132.531648078377913
93.709228522743231 4.623250568099276
93.027686071034637 41.032228449741297
93.585870302589413 11.213224087487772
92.394820583142135 74.840812923046855
93.704097517621406 4.897356240493280
93.705532588515254 4.820692689600472
91.941707578467572 99.046761244714702
92.171215916264643 86.786095788648026
93.727763706798711 3.633074380810214
93.025997750195131 41.122420976925561
91.284529627185492 134.154152475514593
92.709773871865139 58.015555311992422
91.312328949038104 132.669072724548414
91.755232263535689 109.008540734468554
92.728411199643290 57.019922460147860
91.250045921375488 135.996321630152096
93.632981188502953 8.696492812846879
93.498337385705625 15.889358386603197
93.405145224435870 20.867817659253252
93.788825650407418 0.371057541380730
92.664317193313110 60.443916450502087
91.807427368878578 106.220203146405339
92.479111735459981 70.337858348954811
93.154409764227182 34.262466520810037
92.177871221975622 86.430559786717495
93.524055438429485 14.515463025522310
93.152200683613302 34.380478784034693
93.070698138993009 38.734461924686869
93.030169074567866 40.899582830243837
91.499099444596325 122.691524261242733
91.366564990010005 129.771705420158696
91.704489772000372 111.719277603958020
93.051443177590571 39.763089652946192
93.486159105942747 16.539939604855068
91.848840653179963 104.007845943483119
93.540626565121158 13.630209607076997
93.166383195254269 33.622828616612388
92.791233001415407 53.663891466815805
91.278541824729274 134.474029493655024
93.358358664552895 23.367222970935256
92.579447514500188 64.977776741927030
91.746431458681556 109.478692386022090
91.218885816598402 137.660939238012787
93.293092977972634 26.853809805216343
92.878487958781420 49.002606164868084
91.566239896856388 119.104784748286207
93.623338984618869 9.211593210578018
91.972545378650352 97.399361611780620
91.884618502351373 102.096541789399964
91.214093900268992 137.916930299480242
92.113271967833199 89.881544841787246
93.249208301202955 29.198192347851393
91.906411073737971 100.932351286504996
91.564266189351201 119.210223041559587
93.514125628462068 15.045927753824998
93.116643396392078 36.280000201552994
91.669423098726213 113.592589718882849
92.560388812540168 65.995920008535109
91.187351356408826 139.345555450361672
93.098927362644389 37.226416201397861
91.475156253235340 123.970603975929151
91.688635124073357 112.566255696443278
91.436182635886254 126.052630661828601
91.365549650461077 129.825946319000508
91.232820382581551 136.916534684197160
92.145313476438261 88.169841373908611
93.554094425654981 12.910737129522335
93.390583057062074 21.645749581896794
93.382491090028779 22.078034097697014
91.581013572810875 118.315553733095882
91.259826858526509 135.473809901792293
93.688738335438885 5.717865840389578
93.252049750347737 29.046398048311190
91.194901514614415 138.942215141300039
92.419955910718926 73.498047577326957
93.198615838795320 31.900914445586256
93.406360920999333 20.802873400565563
92.248722399113262 82.645588014488553
92.715854359226952 57.690726932908305
92.620738628868480 62.771946032519111
92.398042266271545 74.668705977240933
31.842358569001412 59.951783496001347
35.245366263469549 35.546720514764154
25.499442111569930 105.440741948837029
35.054147359654657 36.918068983470675
33.476150116996827 48.234858585176845
20.796174647141033 139.170768147009028
26.828238204772646 95.911127191705944
34.218176716964365 42.913329064277129
31.132230394175775 65.044549774356611
32.470122942738918 55.449698736291339
21.497318549094363 134.142433619908985
22.467848947709374 127.182162697833789
37.731160064652357 17.719562975610501
33.761042424903870 46.191720472781839
35.635341247683790 32.749969844371371
23.077418756183597 122.810562365734285
27.733061470566891 89.422082566713286
20.740329007242984 139.571271607860695
33.532157310547106 47.833196523636730
30.113304382349234 72.351895429869131
37.614118500830841 18.558940077557679
32.153588171298644 57.719764432971758
34.392373570912454 41.664056193502411
38.550882906361103 11.840825877372055
36.953979936217415 23.293200088759939
28.465144636613605 84.171863531382499
32.234928628775791 57.136421941304931
29.295094171354560 78.219784522120335
22.146774956804585 129.484781931521240
25.455419715892681 105.756453647295615
36.617716729253971 25.704750540895546
23.707780859586396 118.289847687498764
29.313107395384105 78.090600604126010
26.687575021740319 96.919909465876415
32.731431036960366 53.575697538072440
30.415254751090217 70.186423462729422
22.745303084895323 125.192368286426742
23.846418637428339 117.295590840736011
34.765901165482923 38.985259878836175
34.446242819319451 41.277726652649008
25.379125575475427 106.303605892942713
20.618537670334209 140.444712256455063
29.338268488326250 77.910154918114799
22.843729575557209 124.486491333068599
23.664918768333028 118.597238128680104
22.468952193068578 127.174250646233432
36.497561861142373 26.566455064377145
38.519272170577310 12.067525922435358
20.712038103404765 139.774163094438961
34.619639245668075 40.034194140912760
25.864236984241064 102.824573358550396
33.415804496015490 48.667634180449639
23.318342136952779 121.082752495988046
25.246642726770812 107.253721954045304
25.927989287301333 102.367366349023470
36.817089240286478 24.274927535680128
25.508633734448608 105.374823163046884
26.441350455517227 98.685737399786376
38.602288362509285 11.472165707453847
38.631135331538161 11.265286335093910
26.350148913497872 99.339799798935985
23.578503730014500 119.216973563342208
34.096375668749666 43.786839358624256
30.292034226000059 71.070113699544024
38.693436329693647 10.818487526425278
36.515442335641083 26.438223174985680
36.421812712554882 27.109698838129948
22.199576879397796 129.106106841096789
24.902864901871535 109.719164357204704
27.075855424688573 94.135311680882822
39.435403150054732 5.497386721882177
30.833939378282661 67.183778269620490
27.697308716823649 89.678487572283728
35.045145266661947 36.982628533778843
28.358658306710012 84.935542553373082
21.329823156333788 135.343646187260418
23.735805553943997 118.088865352977763
22.588789437148499 126.314824000204197
32.718148932472211 53.670951685479686
30.534038067473755 69.334555180981823
27.790063213387945 89.013287980133398
25.095452766522826 108.337998227643183
38.798647691494196 10.063952085539210
22.810659396117305 124.723657946985909
37.226552791322007 21.338412355950283
28.612044559227574 83.118353758495232
24.907186287336316 109.688173041902800
36.703209500054449 25.091629254329586
29.877702263028343 74.041543258137679
39.199139155349080 7.191781265968412
27.949779028369704 87.867867553942276
31.952648459477214 59.160826799773105
33.525930908745380 47.877849883770082
21.807790883591998 131.915845390424863
27.718714399857841 89.524974242456366
36.246054207263619 28.370171271999034
129.528829938402396 11.426692736136900
61.354356416950509 45.291899133290784
4.041595906972574 73.761623409934074
127.684890312492371 12.342657213599020
38.934771751746339 56.428675448647304
62.901386830626848 44.523422289163221
18.419306382628935 66.619593444372057
44.742772102945011 53.543590746288800
9.831894060539353 70.885332153942244
29.560020548505776 61.085519396548278
38.924756001251545 56.433650704636953
100.145244633820113 26.022789040642177
115.684406949590368 18.303815766916063
63.844178008977799 44.055097178677038
115.473059890592936 18.408800982124625
20.249056230044108 65.710677642941206
17.683353412061486 66.985173080847304
15.418838388854969 68.110055528618815
123.386903650678249 14.477652878050348
34.271155598377760 58.745295078151777
98.753333286573053 26.714211542734976
69.306896174937108 41.341529055243228
54.451234615628941 48.720977973377281
67.431326811507489 42.273205389857480
118.991881152978010 16.660850434507001
10.692944046756720 70.457611425122224
28.684642641116231 61.520357422835751
29.646464573951164 61.042578914395712
76.397076318287603 37.819530255032284
77.193401941202893 37.423960913805438
114.065373680616204 19.108059540069899
56.574199679431217 47.666409505943662
69.494920619827624 41.248129190088072
128.537043603504571 11.919355857658793
66.238674244654490 42.865647446984092
25.404269887620604 63.149860294196735
106.096733216987204 23.066427534222335
43.067552917893522 54.375744491405577
101.804136526945513 25.198745766826789
99.294852991791558 26.445215309422228
97.500874075548154 27.336362143898462
22.735610078567237 64.475498917705053
79.057947891853317 36.497760384572366
115.611241533343758 18.340160190192702
27.438597207832256 62.139322023495481
99.739120690251085 26.224528349526796
91.441039586519210 30.346543742719053
82.623463849371490 34.726614564492003
16.443481987579268 67.601070784594327
66.070309617485194 42.949281431297500
128.507405073511563 11.934078596004637
99.161023544344644 26.511694177915150
63.886711411289227 44.033969000142648
96.599995581771338 27.783867413167741
90.779473673813285 30.675172113747948
9.178287456969562 71.210006792250510
27.619765178832012 62.049328065147868
54.075561520674377 48.907591030161512
93.032263471775394 29.556114091930105
7.823838133090841 71.882820288833003
21.701444462821893 64.989213658971607
24.419377173866575 63.639099056265621
71.117993800771231 40.441878618119304
89.192910231041395 31.463286721405954
72.139860413338525 39.934273323095468
56.397960843507640 47.753954949941381
14.653632814091688 68.490166197422980
130.450220993064505 10.968997991654481
101.949560641588533 25.126507326203420
77.917719429733694 37.064161123955266
125.087683735819454 13.632801929529965
116.578861540113166 17.859501527930345
35.974373059013914 57.899233379919082
27.863868151358361 61.928071572508252
8.384409091618860 71.604360474914131
127.589914926778150 12.389835590984658
51.147853226255478 50.361910228240205
59.692344299909827 46.117492357130530
103.611012063546113 24.301192623835618
108.787109355636844 21.730001471574713
87.894709446291571 32.108159138450233
46.795936657685992 52.523695207355971
8.187826319967918 71.702011630723760
114.507473288274326 18.888449564545379
123.937607213652456 14.204094625812390
92.868413000470881 29.637505699996616
60.463485677447075 45.734433118639075
107.582080229822054 22.328591500252532
104.862615925344627 23.679466911587262
135.899529245219242 8.262091151767176
136.528106888962213 7.949849479152065
14.434300103137168 68.599118230969452
58.936559661486285 46.492923239834134
33.510519692787440 59.123135794850469
16.400415431726714 67.622463803526870
58.492997606216740 46.713259676270596
137.280076009681835 19.699389965606454
127.790883404643850 9.571828970675593
120.024388976361408 1.282857578371732
135.051198205950186 17.320568410698261
129.114244171496125 10.984216456358979
137.611041750009974 20.052620831699979
120.832104092201007 2.144910277971284
122.176097044385003 3.579317942199137
137.689716750907820 20.136588551982765
127.758043228608969 9.536779530779008
138.617690450326961 21.126990015387470
128.338887821356622 10.156699400305572
119.668295376139994 0.902808420740278
126.395850456260632 8.082947686172183
139.339340186440211 21.897187441413205
123.353357750165941 4.835776747598628
127.391309224765692 9.145374155482241
134.078060152513899 16.281964242475176
132.553444677362307 14.654782999445542
121.306488290316494 2.651207821019939
61.142578396754779 3.830699161496712
61.832247348327222 138.851804227339386
61.210561856561071 17.140275949483375
61.292310353647260 33.144726184460183
61.625399884317133 98.355892229224494
61.745105246605014 121.791411925400325
61.303599715079812 35.354920006633925
61.436073057069500 61.290112516650758
61.383303645233099 50.959091693428086
61.803442657225872 133.212517124855708
61.641412753344952 101.490838737228046
61.226983550002224 20.355260748236677
61.670361125919491 107.158255323055400
61.127089931673765 0.798418722823942
61.298450771042631 34.346876782073807
61.614091698863994 96.142013102593481
61.266076382197156 28.008726068196470
61.561930519629520 85.930070045393549
61.490407272180875 71.927485346754409
61.334554648973054 41.415174527265172
61.454846636109188 64.965541694956471
61.319495861922945 38.467015031582655
61.683884042556237 109.805727191759345
61.831144588035059 138.635909466626288
61.231965116951606 21.330535440437536
61.467626276097214 67.467497321046537
61.445232166844242 63.083252718752576
61.420574145322696 58.255786864321877
61.243594072282441 23.607213832222595
61.292933993590502 33.266820348780065
61.403245442752038 54.863230819695943
61.476125707866814 69.131487946325450
61.643565302220999 101.912257632901571
61.736693271209852 120.144543219693489
61.349945022506013 44.428250927265474
61.705949760956472 114.125680519627082
61.634955540262254 100.226666928299608
61.576021271730220 88.688710862132538
61.271781988658610 29.125750820059643
61.470358197319854 68.002343817461139
61.637867864800057 100.796832188760320
61.815628530094465 135.598226989215561
61.753675186673441 123.469206432095604
61.760907658646659 124.885155861100586
61.727837346712768 118.410759627944728
61.288257491523595 32.351270249739613
61.194074699056827 13.912474813097187
61.200445716852506 15.159771593971517
61.651503289466739 103.466330507250134
61.507927873735220 75.357610739369875
61.153225848578572 5.915222044693744
61.765263821198296 125.737990949917858
61.338430069033826 42.173891442108683
61.672696288807209 107.615425785622989
61.735553866606658 119.921474357032494
61.214093431770102 17.831676057115310
61.134957166859493 2.338639992998529
61.731633795559688 119.154015819871745
61.266061331686579 28.005779529041895
61.420832492646177 58.306365248382534
61.185901151379404 12.312284696957576
61.789409635366646 130.465178543751620
61.669358056824549 106.961877775034367
61.539373740339592 81.513978441576171
61.138235089446376 2.980380829657832
61.552884292245324 84.159029584161104
61.820292114743616 136.511248158954714
61.385951428829763 51.477466003860222
61.379768558923082 50.267004194064704
61.761583440327200 125.017458162200754
61.533582260777386 80.380141738224040
61.804665512520074 133.451923687646769
61.710429051542086 115.002621207475912
61.767448084975456 126.165618883979974
61.588644024207682 91.159951570581484
61.733216601721928 119.463892372446210
61.620269964891754 97.351573580205383
61.553697761668502 84.318287935871723
61.340629515402064 42.604491773608665
61.232676344084283 21.469777134858177
61.533120536707230 80.289746927719392
61.641871957489030 101.580740204942714
61.756429028814672 124.008344533408462
61.521105329439131 77.937449409852789
61.360597917970338 46.513839548393172
61.394071162632457 53.067120617685916
61.187948116579584 12.713032769970367
61.807452480479022 133.997547051931377
61.818466221599856 136.153780841569557
61.453877630499917 64.775832983435407
61.421555220729040 58.447858560772637
61.204564696196904 15.966171739369768
61.509147281503651 75.596342356972215
61.373748933059673 49.088501762852658
32.627176500404673 38.753187759380943
18.053253795499661 56.601705249630193
32.724690796550121 38.633763109234017
56.747847834298945 9.212875731057236
8.911465560419952 67.797549396042413
17.036652861111076 57.846724859342508
9.089809959537577 67.579133037496248
34.110154455879020 36.937001512761867
31.009544939337992 40.734282746303080
38.767798265116078 31.232838078126676
63.101304127347582 1.431870022014552
55.203629691111189 11.104062139516119
17.563365857476530 57.201665439286273
13.550304806665480 62.116415695971256
11.688316268256807 64.396771895695423
23.636601605913594 49.763842646257245
21.394818365493016 52.509329100808536
30.218873224059895 41.702609409270543
44.097403411531978 24.705731231326197
42.454004471591112 26.718383234284833
8.267617558679303 68.586062725831255
32.831543026505010 38.502902397685183
43.779786353865802 25.094713231830990
16.212884477841225 58.855584635424478
19.488957412368915 54.843415348183107
33.839717645110319 37.268202401139561
28.287890808498279 44.067461626163080
18.560569842559961 55.980401052923263
41.604926544112296 27.758239321492560
53.426523910778606 13.280463390197516
21.738539931766304 52.088377205315105
43.987851498460877 24.839898214103016
64.094092818192863 0.216012996321004
14.867672698868748 60.503050211524908
59.965874587839423 5.271794941921016
41.599046057005346 27.765441087215127
51.858741905562553 15.200508192656846
62.948198075897714 1.619377263029776
7.872152597076533 69.070384169471978
23.483799514706135 49.950977630618397
23.888860651005150 49.454903860896806
39.531526745283244 30.297508488964162
47.577361774698382 20.443865776982161
7.023483502695728 70.109739563431347
19.767664673775972 54.502085732910110
61.909974711248395 2.890877617323004
16.072999047626009 59.026900731878520
63.916152626236098 0.433934326951477
62.218194505877008 2.513404338051513
34.356534829885298 36.635262269062892
11.467600696595026 64.667079747667898
26.761780848984206 45.936471147893485
23.526887219502338 49.898208608287085
6.894476439042328 70.267733048000082
43.507118665446598 25.428646250711207
46.804139575630437 21.390822215777352
52.025093596102046 14.996779167997795
6.495661352099524 70.756157352067390
40.844482924470164 28.689545979305631
55.131568965006629 11.192314091737922
11.579858970196913 64.529598315909368
54.228419084564543 12.298391485160744
15.641412839588781 59.555459455475308
39.150108460129140 30.764627127611980
14.169317383100921 95.021741806698188
55.849199175691226 133.349889530453140
15.530272328043782 96.273254045497737
21.837063433647135 102.072877527189149
51.253986663134910 129.124206144887097
35.237322152590103 114.395539531655018
35.770021321146942 114.885401103872752
6.516580245304544 87.984408040538867
61.718622064987720 138.747316247583086
6.938664812714311 88.372550207834436
4.800278592910058 86.406124695138516
23.617161826481830 103.709827327164732
32.543260720937788 111.918124047535358
25.614411802184087 105.546466223861188
34.829892627332008 114.020873904990779
29.278737973161359 108.916121528742750
3.558854373740040 85.264530985804768
14.311360031555759 95.152361937535957
54.405395773924141 132.022191185664951
33.600039752779267 112.889921017722230
25.870591671735902 105.782045104168390
48.550149879869565 126.637801404930755
60.996508583114618 138.083272324803346
57.191648273291257 134.584384090214172
45.564732660179018 123.892459832640526
43.337440816587744 121.844278140813913
43.925154454059147 122.384730132217427
22.590656638997963 102.765869696457713
13.231673638357702 94.159499726943494
24.676049976672093 104.683563808601704
53.631043628492144 131.310109429579001
12.963199670650722 93.912615392063145
25.421916280587123 105.369450443810649
2.468336313693147 84.261708148904816
35.929505773473196 115.032060436517241
40.450107745087941 119.189133170805832
46.080285078453322 124.366553529577786
57.306984519735117 134.690445444073163
40.232394628817687 118.988927697015612
39.328651124080402 118.157859731748189
21.177690356193899 101.466528669400688
29.908088230779381 109.494861885157476
60.268542479033719 137.413846424942477
19.037392059183258 99.498344841314406
36.083446036274069 115.173621421805720
57.467361803785671 134.837925810385428
37.993548756542083 116.930121106576749
48.093305290642391 126.217694481647428
52.503536189010447 130.273271755347139
0.150456199531912 82.130222943077769
27.773934539198212 107.532328537218319
29.941521627102428 109.525606697716043
40.317048357724737 119.066773902123913
37.840844116056566 116.789696379660342
33.932311602174906 113.195472856651520
36.879331145766130 115.905504544688569
7.528614925060424 88.915058825497240
59.953836246233941 137.124447644006381
2.190193473054883 84.005932474267865
14.235679392942842 95.082767241681992
1.430498675457580 137.790889168382250
1.250525843647112 137.724857970396471
10.204753817030751 141.010122719371907
3.320715044003578 138.484400794619518
4.628509319037081 138.964224453727894
6.257939989626091 139.562055015882152
126.582743618209520 41.154527179615293
96.829482109648495 100.829246527342775
78.959672596813064 136.669884272854233
120.171531625146855 54.013193993494383
126.756651238201158 40.805728833173625
80.903191222390006 132.771860236228406
79.167556471430061 136.252941348088882
134.901554979900965 24.469877895946453
84.969328114814743 124.616600423280829
118.949498462856710 56.464168518498852
132.617872409075943 29.050152782922069
96.694975763519736 101.099019589143495
130.740026268747300 32.816460599968686
101.563380475973801 91.334688885322763
109.400842586608761 75.615459189579468
126.754096088591012 40.810853576752855
86.150864902927339 122.246847574190767
112.142198945432625 70.117249479096046
127.428022378765277 39.459191265189681
83.832341876347826 126.897000327110533
93.722494837704588 107.060784989667866
123.859928406454941 46.615549782143290
138.617592069968453 17.016796815349107
120.884577265644182 52.583071838094533
93.986438594098317 106.531405392683212
137.007826002091633 20.245429020541255
78.465828393204148 137.660364400331503
107.447406231362294 79.533374750851266
101.928071966895786 90.603244288466996
83.041359387681581 128.483436758845727
85.855587489929874 122.839071614747695
83.080906268322934 128.404119437527129
91.361657429469687 111.795805710723869
123.709600742542719 46.917054918028313
137.086561723402895 20.087512481860671
95.214568929704228 104.068202053492143
116.771738032829617 60.832000341946539
112.260244080938975 69.880491894396357
107.078401192380753 80.273470828479063
78.106941558871100 138.380166870062652
133.379902183289374 27.521785450899895
126.497551831432475 41.325392345613608
78.853897823676562 136.882031767984245
108.801034193824805 76.818466715039975
92.493859836707031 109.525000512535087
81.408552848962472 131.758280154389467
128.742038017356748 36.823731807109539
98.443394505707204 97.592298226434309
87.714299131481937 119.111140963311129
95.981777751009432 102.529447349934131
100.022149341594243 94.425863792907833
106.239421475886900 81.956173046042736
95.725764419990497 103.042921265169824
86.072099586251781 122.404823470903708
115.384081144815738 63.615158595684278
91.251570198051667 112.016602500909300
109.848813987722323 74.716983987808121
139.833105313104056 14.578898986007179
84.119457577988683 126.321145847734741
85.825950981967878 122.898512166990017
90.947486053780224 112.626489788804491
111.443144622316467 71.519309906278764
84.239672052149814 126.080037322370671
110.603081217962909 73.204185625690926
85.906413326009016 122.737132622185030
79.563248706933692 135.459320013669497
105.081406252200637 84.278749797972552
135.822811183400660 22.622157592228511
78.115537866358267 138.362925659831745
123.662510703750925 47.011501197410652
136.192859296773833 21.879969469277878
88.867271799743691 116.798677827989849
81.455675353400551 131.663768760184979
132.126832678324462 30.035008110891656
125.725570904767721 42.873718236785628
105.005043858216794 84.431906265487740
131.909558855986404 30.470784012834390
129.973654999985314 34.353535463723503
118.650797450157128 57.063259112200718
121.801872045380335 50.743296775984433
104.781896311769401 84.879462820037247
124.226362386492625 102.754085560328718
126.119045365599874 53.276338030167459
126.595126620190840 40.830815785546541
123.115340423779344 131.797969178663237
127.314113543767832 22.035352480323670
126.188740628564773 51.454392853351266
127.175003835015062 25.671901825692519
123.841322043604734 112.819653373127409
127.236000104132629 24.077362202842540
124.243030082656261 102.318365436146721
122.893939158738164 137.585750870308686
126.595834314120282 40.812315539094278
125.164600328502942 78.227051434465309
126.720715509712491 37.547722189345251
125.255910985166381 75.840045439759507
126.406397256970436 45.764501927402172
123.152944345226373 130.814942780666627
124.542555885080844 94.488283909169539
127.469766919951624 17.966325319382189
126.202227552882022 51.101823171216168
123.918342229544535 110.806223043420303
127.645851169079251 13.363202599652301
127.263439020736257 23.360065221149384
125.425265410743989 71.412851026146015
122.928524510429440 136.681634693372217
123.495691502016115 121.854986212386990
122.993165323276926 134.991820892795431
124.160557397812127 104.474332771351911
126.338839175535895 47.530577775147265
127.418715818935553 19.300882408494708
124.156239856363555 104.587200181320256
125.176744317242537 77.909588227209099
124.588371646342594 93.290586939505545
123.888656617005381 111.582252235157185
123.377107619254417 124.954957775082448
123.253527010914780 128.185551702617317
127.788497291900640 9.634205758119144
126.574610099401482 41.367150315427125
124.772522090024154 88.476601047192503
123.892936061195087 111.470380748212648
126.769630841576145 36.268997507494717
123.602917801522480 119.051919965090107
122.916562600229398 136.994338077610166
125.462279557268189 70.445242283961036
125.624990573714598 66.191717165925311
123.574193015903376 119.802831610837856
125.433895168294512 71.187255419251500
123.625548863583518 118.460307958559639
124.325824983179430 100.153974869903095
125.259797945055041 75.738434117549630
125.006381374908969 82.363146875076694
127.776782872791586 9.940439331062073
123.097891824143687 132.254103363339937
123.810022519159659 113.637872792546275
123.951316308728806 109.944228096073942
128.129128080312370 0.729574429958746
123.339765838159110 125.931131406776188
124.565568418321789 93.886699638431637
125.164182162232279 78.237982966789204
127.678856986928338 12.500377953057830
126.246732668229171 49.938388573211874
127.321914370319192 21.831426449976714
122.960135984464031 135.855260414845475
127.129048281675480 26.873253182916091
126.216098238011114 50.739221370247115
124.717121851502654 89.924851517522100
123.339805024362718 125.930107017002570
124.286442906816120 101.183485069459266
127.818060853715139 8.861367166713956
127.038221047052375 29.247621755547058
126.208796837841064 50.930091599555482
127.254502927132620 23.593668940370790
125.980967490597706 56.885913597904995
128.019256153374755 3.601801591972012
126.286659453671859 48.894638810768562
124.294679155343161 100.968176415176345
32.737306859898432 38.669914287128691
58.488091967244173 19.198832026369988
4.878327833350281 59.735076769181795
6.973592519369605 58.150772799827976
33.957475360458155 37.747301592123627
30.732879588886696 40.185532864072371
49.353199432071328 26.106048379350327
76.359220017186132 5.685838037937790
57.518516062393793 19.931962768702412
15.764830346481949 51.503405964524454
3.429179601899643 60.830829162943154
26.489923091247945 43.393782812567260
17.151976669657067 50.454535413445711
28.708066783215429 41.716565667053452
45.844843725816226 28.758840605751562
45.793197813119711 28.797891912744873
0.796930004311840 62.821166476226104
70.019619666736332 10.479434792730716
32.816392895536545 38.610114529600239
51.568023376557974 24.431341412691840
68.345527891369628 11.745274981072246
16.639457671904733 50.842069211884755
34.057392311691252 37.671750840230281
21.580699544368866 47.105820916231465
16.198957417665376 51.175147083119569
45.856195754851576 28.750256933826513
65.063046025517821 14.227275982712275
50.134764549281762 25.515079264198860
40.433699960994062 32.850398394395000
77.857654545232521 4.552818526636358
69.724517499479646 10.702572011655516
13.285832495244991 53.377864195000292
70.715417436114933 9.953317412311179
69.834342222008871 10.619529642356190
44.427848766885688 29.830280769358314
60.545034301451992 17.643504946902709
3.027648065442827 61.134441404047571
22.897929896188909 46.109816311721772
41.120684989455725 32.330944640059911
2.986238480742512 61.165752660256757
18.792569733749090 49.214024789237463
83.342986578373612 0.405164356107897
10.146270967792079 55.751798057945322
71.306585551698944 9.506314225398999
65.280402536689110 14.062925012779312
34.999330867814905 36.959517677846726
6.399123572876105 58.585149152502197
75.113503652338878 6.627768379572104
25.424210760651253 44.199605717338954
22.318937523015382 46.547612987800498
44.775444759179550 29.567451106835403
79.929276928274518 2.986391341395589
82.845043870764385 0.781676504401108
55.526033394924021 21.438549607111973
50.609443432231622 25.156157719133994
43.213966059370257 30.748140553221869
65.600391975047486 13.820969645171022
7.059867863758742 58.085536950875280
55.490589578671582 21.465349934131506
4.767958564863052 59.818530889000520
58.234204412213082 19.390805414691386
41.083696786761614 32.358912732463018
35.661547611115154 47.049291013884655
60.950724680765354 33.330034759983270
15.245456197950418 58.124921866911741
7.866307166560767 62.128074528563893
31.811189607503032 49.138091609306549
34.508719320071719 47.674694786336907
109.055181390090539 7.233599643398945
98.696616636625322 12.853070924889174
61.021712170184237 33.291524390291272
102.872261396120123 10.587803837589604
17.473304194121887 56.916325103559650
31.377500239324355 49.373365994085809
7.231444069120552 62.472484688528361
21.382816384971399 54.795433647649659
118.440785913304722 2.141954581279404
23.614931219924742 53.584522144894173
96.048119754233483 14.289867674625986
45.782283917180948 41.558840514895742
50.305459835177636 39.105039454878472
56.739342840581514 35.614689040720926
114.425451717717635 4.320253962971168
3.187812070912430 64.666135491284990
44.119960363820560 42.460643003076214
31.288626308504295 49.421579671733518
87.615101826964960 18.864739115452263
93.776200754772447 15.522372744121494
82.156654336294082 21.825920480378933
61.341729692840282 33.117916431955365
80.505498209573346 22.721664693616567
10.579389506782144 60.656240480310053
19.992073551504596 55.549904908737318
107.005364724987899 8.345615270661494
38.333715271160457 45.599652981750125
106.303522227867347 8.726361431019187
109.013553938149144 7.256182334753762
103.054033050849611 10.489193594003531
18.694856560206990 56.253638852768468
62.313795193821782 32.590575598886232
92.107292665894406 16.427747310975423
15.346416234208261 58.070151535516231
33.649560801248334 48.140784127638810
94.325281479582017 15.224499106438726
85.887960207535102 19.801705090994943
77.153997597635311 24.539837566685904
14.437071799922533 58.563466493241648
67.959779993079195 29.527656151040556
86.333092818287994 19.560222802462288
54.222761692304715 36.979922142686171
79.855212586786791 23.074441498993252
89.320861171779626 17.939372920476941
4.687070032841444 63.852795297819732
24.904892282950200 52.884724506858738
47.573145318981425 40.587306865585830
105.341258034549199 9.248385102083146
4.295126626561774 64.065422700165357
19.963714713174017 55.565289441379434
14.839390850643429 58.345210353966543
92.468185835779835 16.231964511705019
81.591838737869736 22.132330210898935
69.202002723419511 28.853756327609275
44.979863254026903 41.994149843899073
8.889221875488325 61.573148246106726
113.904011618277778 4.603132695069592
118.973160152009925 1.853144131510455
76.782381973342822 24.741437245614989
118.265689769594246 2.236943392422528
29.988745489832610 50.126758729231994
24.652869983310005 53.021445385554742
1.606591446926193 65.523940032519150
119.069898551556435 1.800664017613695
48.069872207590585 40.317834930842231
67.311118124984404 29.879552077349953
95.185123403180896 14.758039021351287
82.597637743679300 21.586689114606376
98.317097460372423 13.058958242532723
48.531660314100357 40.067317116412639
102.072478298787900 11.021682299890676
106.514202090498415 8.612068624455656
51.861374092797789 38.260963495008383
87.005232405153876 19.195590327265180
9.336101635083036 61.330718137777126
57.390156627883492 35.261625708648992
12.466922796733757 59.632262799213692
32.985332804078354 48.501124603688808
118.289578599504409 2.223983817730131
49.678242014986047 39.445302088910509
1.993328712149512 94.166286075161821
18.722090425089856 134.206461865421346
16.696071982802724 129.357200696213994
16.005572508490417 127.704494966467138
17.144884534700655 130.431430443952394
2.839915856572633 96.192586566862559
2.079546417012496 94.372647557152234
19.159682547330672 135.253835592156975
18.982896865281027 134.830700281371065
13.456665749018102 121.603704216168737
16.875309719492186 129.786204982869748
1.649804221110947 93.344062574972682
12.231722546578981 118.671811108933753
13.591944817462412 121.927493733540047
12.690303642181631 119.769421798660801
21.407616872615918 140.634250896880701
14.749507288129239 124.698111523968237
11.351431503061804 116.564840567189847
16.354304052079648 128.539181511025902
5.457867175474575 102.458634993990970
7.442187829657228 107.208092794938452
10.450970500667017 114.409593367974210
6.175810343739675 104.177027015948823
12.467151536877280 119.235308773580115
17.656157482981495 131.655158719676109
8.983975921344120 110.898351959471754
19.972490967366138 137.199286939990401
12.373960395654160 119.012256419753939
15.436349167985075 126.342062826608128
2.675247226569653 95.798453336585268
9.832390689461011 112.929026855879357
18.552179838609192 133.799782048465772
5.293886778130948 102.066149043837427
21.181420465226385 140.092851355754107
1.480924578482466 92.939850315017466
16.312980277929640 128.440273342586664
4.118594165227048 99.253094280240475
53.364003769105402 97.775466372381288
72.414828579058081 99.113931585727769
131.505414535874166 103.265494288574018
15.266672204863069 95.098839321912308
23.048120072652470 95.645545167165992
60.003400097541558 98.241934418352173
65.708456703378502 98.642757998604509
78.392038755884116 99.533876022483213
58.710878428209291 98.151124948990287
29.848159398746340 96.123299604475704
2.904017106122202 94.230268855313909
95.922573637662424 100.765529315434534
3.694028959836091 94.285773191471293
125.298223399065193 102.829391941715485
115.171349908778055 102.117902123194426
76.294969677115347 99.386540983716259
45.365743499712771 97.213527808320762
99.805276315427648 101.038318683863395
2.233027920516279 94.183126766064504
24.739927957659056 95.764407527422620
118.249575445696905 102.334170859120647
41.410358098207453 96.935631926220822
32.602641041319757 96.316822871639431
40.450805437331731 96.868216059990971
36.599802616550065 96.597653847407784
131.630281319327054 103.274267128995447
0.294669735837826 94.046942373678405
12.648739851911669 94.914909680005707
74.621811561683600 99.268988911495029
49.888495674170038 97.531285517736876
65.217848757736306 98.608289062210190
101.277589700738631 101.141759887540502
66.993967112771401 98.733074873675875
34.653860820834836 96.460936648717194
62.831227189018193 98.440610760665848
73.809278674849239 99.211902301619759
38.591277352608259 96.737570081170006
130.037844629802947 103.162386350360038
12.889018323778060 94.931791068571172
137.876353286019338 103.713101149615326
129.777381048786424 103.144086804486705
118.949599886790295 102.383352895711880
22.663549394199151 95.618526154586874
58.303134040580780 98.122477807240656
14.723696293889837 95.060691138000436
21.169077661518994 95.513528158622051
98.830216381394237 100.969813313851830
24.141898181025599 95.722391391084471
37.880837336218377 96.687656271264487
94.526602645264362 100.667451744998345
93.478783577819684 100.593834492955637
115.265141861799250 102.124491720635106
75.296626064855630 99.316399758372668
51.751566817582948 97.662180423355096
18.402824776356098 95.319177872214723
27.410855835457532 95.952060507671703
90.975559772594579 100.417963998216536
120.326731876105612 102.480106883020724
22.470857928027353 95.604988114793187
88.123205820889567 100.217564457588011
38.169369673340277 96.707927860553440
49.032166016722883 97.471121851906986
83.707690595979145 99.907340958789334
104.408923859659637 101.361759907743817
107.539053530871499 101.581675303532450
67.445162235678751 98.764774759768343
40.460665408336958 96.868908797881673
118.033553322342811 102.318993663366300
2.378755885030603 94.193365262983150
36.214116836004258 96.570556490432807
58.914555160891219 98.165434787235213
65.948564316691801 98.659627383058222
36.026172628724858 96.557351981651550
52.017904142145987 97.680892644348134
40.615177044715843 96.879764414497416
55.045456906101144 97.893601232902682
129.483006066936582 103.123404725006381
48.851719408925021 97.458444106464825
118.500826514779476 102.351823156023187
126.258576009615197 102.896864010488912
114.592289912333328 102.077218758069094
82.083651608256261 99.793239878554232
33.942048161048547 96.410926400182149
66.120900837293917 98.671735333244939
14.352502621999623 95.034611961786510
126.668792981740822 102.925684870089057
41.493560008033114 63.760852443480800
38.278315540492812 54.547608065114176
65.699481747842640 133.122630262848901
33.416773786087845 40.616918597749468
38.962934619858373 56.509375808738554
31.389068067369873 34.806552231346267
58.771653610993958 113.271022000868030
54.509706463173778 101.058463672266257
35.455362783383762 46.458470868113899
47.042469718083076 79.661186526410376
30.928074220261959 33.485579903049931
40.856159896244776 61.934390083933785
33.784165309019926 41.669674591107295
24.710179779817338 15.668278115566018
56.043351170365746 105.453104148160662
66.136070479153219 134.373670025148073
37.089711665024261 51.141677945547549
44.738281339609323 73.058562421465879
32.787584210392247 38.813983430695444
48.745597422730135 84.541478494530651
46.465424757315851 78.007671126718066
28.455340140571000 26.399990116984071
46.551017959535208 78.252937418950310
46.902976658821160 79.261470841634107
44.972154275077315 73.728722507178134
54.449085740781193 100.884755720838470
61.374922686661620 120.730658249031521
37.416532898084476 52.078180260883592
56.536760308510836 106.866962103331218
55.229186775746562 103.120125860655875
29.331276165967758 28.909974270061323
33.756433806786610 41.590210304757015
47.972642565819278 82.326585642039973
57.363574048429257 109.236186937761062
64.121793888423809 128.601784663594117
62.325406691603490 123.454258741518260
62.889786571583663 125.071482504434343
60.649338508983732 118.651505508544361
27.805619391921226 24.538223120589837
23.013294147976417 10.805872732049552
33.559599371652190 41.026183596592439
55.310321666223778 103.352616914174561
34.988957868670312 45.121993190628437
56.918221771167396 107.960035339865755
63.522240316274008 126.883771108511425
24.602199751941900 15.358862643478966
56.690230505982356 107.306729109658747
60.921630429127568 119.431754733095246
21.574546392288916 6.683158330144045
25.053224798305113 16.651269493054354
60.825226876587692 119.155511511946955
34.451110359122659 43.580797616299598
25.969337154724432 19.276378439805612
21.976314111080224 7.834418899575937
30.034872275976880 30.926120466913758
64.033776462047541 128.349571786176483
21.648241499158093 6.894330773151146
57.404845863647751 109.354450828232132
52.749754399695888 96.015342186876723
21.871601030089440 7.534364824522097
45.520306769760190 75.299446892558421
66.027935276981495 134.063809902980012
44.062291011256285 71.121520260160679
31.529593063902688 35.209224919969657
63.670175454427770 127.307677468888684
51.892925740917050 93.560109963195544
65.412104009430962 132.299152807364891
59.440332979506685 115.187114694619751
63.269622612049716 126.159898113217622
42.326489718533850 66.147602518107675
60.568070440408903 118.418632834787630
54.014463246815623 99.639350188019606
45.725037562563472 75.886100518718408
26.668785342019877 21.280638813975031
52.819628476707727 96.215565514751802
44.163876288569213 71.412611651368096
53.007740026872455 96.754596900874304
62.638381609802003 124.351084608034171
51.714190788322817 93.047947104715846
24.211289689094983 14.238714556659772
42.215802117449577 65.830428527532476
20.076378579548773 2.390176468911758
64.449456966496172 129.540699275694465
39.821798954771403 58.970441237915864
35.255002764719187 45.884341642716926
20.466821763326621 3.508986719369861
47.621661172941678 81.320852679123291
26.273318782842733 20.147434141685167
65.730582057375059 60.758052448438910
63.953363342299099 50.559926748727690
78.290870413486616 132.832129990870499
78.738817415495404 135.402561977965121
58.887114184474505 21.488521355979930
70.552533343062592 88.427615520322306
60.790065231738375 32.408130639727943
70.790271679350283 89.791817583093490
60.161038477883295 28.798617725037893
70.813386066602618 89.924453721049602
68.247341029958051 75.199845200537197
62.358067445654477 41.405719703636926
69.862115291514826 84.465823977556028
61.910031180786923 38.834775503922558
76.234866663679497 121.034266001623351
76.731385481804963 123.883415223698250
59.279691207496285 23.741226548443215
66.600861538747239 65.751933882178889
65.068803738448409 56.960602857959508
64.569697931809301 54.096608848452391
59.285403465168983 23.774004912344729
61.062338256892865 33.970501388815705
63.955042428588023 50.569561766010509
66.925293333012533 67.613604700088800
73.189863879211387 103.561278074726999
72.921822634090447 102.023190338387963
62.803817330586902 43.963544083163860
79.348214586126957 138.899435432217047
71.807959286225767 95.631563726837470
74.904029537945902 113.397589559414314
60.295147117415148 29.568166656613620
66.131082216876337 63.056222580624279
69.874133187596243 84.534785672503702
72.908265400296671 101.945395538459039
76.591597171675232 123.081274921010561
77.354490591069180 127.458948259955463
75.251584437906615 115.391946543888437
60.758618421437326 32.227680973299883
57.514670821349007 13.613097912506865
58.263216776595883 17.908441912016674
73.209437045182625 103.673593798854100
79.201171387439913 138.055664763600191
64.531703298644075 53.878586135971169
55.653823275080455 2.935089053009306
79.014945902845923 136.987056333884283
62.660053152466396 43.138589255065547
74.029797937944565 108.381029880043499
77.716617834049828 129.536924995108620
58.097064746353723 16.955019986342577
55.911001055231424 4.410839508990900
75.903121802912537 119.130630978181699
60.137141965652177 28.661493558242672
66.417540812144352 64.699993680672065
57.655596691913267 14.421765821619070
75.608331852376196 117.439052476853135
72.703635498041720 100.771177954875682
67.604026031703000 71.508342764139584
55.770209533991512 3.602942529919953
70.688410022531571 89.207309907473046
77.357117557199885 127.474022448957982
63.663243308670388 48.895145399166232
64.145444460398565 51.662136268750452
67.684634395331500 71.970893725232841
77.523523603133725 128.428901980233178
74.995578574632376 113.922920840193868
77.118914811620698 126.107155489463324
73.789703310165493 107.003306827081062
78.597767257041710 134.593180873842812
71.585344559683477 94.354144721159230
62.234845793538724 40.698643030100570
58.881605606202776 21.456911755447798
67.298115782328111 69.752953205448208
74.053754551390170 108.518498922646430
77.842568408588917 130.259660908367096
67.199651880896383 69.187942700457114
63.585045743508061 48.446428202924714
64.078908704813045 51.280337453989837
57.182549450519339 11.707302380111406
74.702969041827288 112.243854121412113
65.311585177243629 58.353743504851991
58.473472919195416 19.114944270548733
67.860210541469215 72.978393586107757
64.086769811012502 51.325446448443259
138.506010110639238 51.741678466824020
9.132682401140949 67.770142154060792
28.758638705954120 65.338621426192105
42.552777058683255 63.629622750824439
84.793556916315566 58.396281241754536
68.145632274008506 60.458844370657353
122.997064190048093 53.663129981727451
20.456281948382873 66.367226210217041
4.908789610753098 68.293453360537114
17.189517503118406 66.771955811076140
15.949388267581268 66.925599276628176
138.336687032689724 51.762656429240039
43.989116445324292 63.451670199793064
105.103741613430557 55.879989331649490
59.949635442282755 61.474271892882086
91.906133519476882 57.515082019126112
132.259325908074800 52.515599588581559
7.476220537750715 67.975366362919829
25.239357944059893 65.774636058387983
90.858420988921736 57.644886381029629
29.044394236138412 65.303218285374157
62.591162918381741 61.147004843490244
58.883706276274886 61.606333170372665
51.715052364973786 62.494479985005626
57.277438420554311 61.805338687608824
139.396138165600547 51.631397735404825
112.208903836953269 54.999708699559818
101.096579154802725 56.376449143684290
27.108549087652239 65.543056157800976
104.063383971521361 56.008882473538236
47.714182383083966 62.990160202539123
68.635814539534621 60.398114166200102
83.000001697512943 58.618490372528250
87.368048328695494 58.077319498657893
23.481145962849887 65.992466405602741
4.347484044112312 68.362995251834420
25.859760454040025 65.697772463095632
113.804019310189673 54.802084885653372
104.900610356880534 55.905155894394667
94.674832270456079 57.172059325216466
16.284310597295534 66.884104708196531
63.524752549747319 61.031339522283353
140.859552627721627 51.450090769117665
83.741461054513252 58.526628668190504
93.826165496125213 57.277203289708673
7.222859688449836 68.006756026034211
28.599990383321082 65.358276859992756
63.548169900075351 61.028438273965563
129.468283188090339 52.861390546260637
74.801183777288458 59.634267408175582
6.135048504817942 68.141528334701775
21.922057710322655 66.185626695155960
27.726330332520583 65.466517319190729
51.664797789631002 62.500706180545770
108.718167231441086 55.432186907500764
77.281584581742862 59.326962842946628
78.934138585938513 59.122222790909589
13.593062009803992 67.217531860621634
76.898481510892765 59.374426673152634
79.938544022940064 58.997783879433236
115.431109641247446 54.600499607227398
112.573567424024560 54.954529394312651
40.575986168220197 63.874533518492065
29.079117995668106 65.298916250877866
4.719848937600033 68.316861807798162
54.750598262149985 62.118396768741128
52.026430489999370 62.455902381272814
128.890704478054374 52.932948567873254
72.691334187404067 59.895663231686662
45.295744401744301 63.289788001019964
2.601262383179375 68.579340081001831
126.372366688087951 53.244953264152777
73.277606326567707 59.823028154118560
76.255132267598867 59.454133210558105
46.202128048620182 63.177493313792958
125.663088708578684 53.332827917607219
108.353989269046053 55.477306047197374
13.475449003869446 67.232103301490810
60.981690500217937 61.346407383927897
89.947890669317616 57.757694812429598
17.131914663992372 66.779092405856204
111.160983758990056 55.129538775156817
74.247158022855743 59.702907380911370
140.277208229479584 38.705803920961138
127.642869443299347 131.693512994640457
139.827449504705157 42.015991668848621
140.891410029412441 34.185328472957728
129.854526236902814 115.415898314925201
138.461025800325672 52.072759343402396
131.177782149558027 105.676842087415807
140.007827992959449 40.688420620391092
134.147341817109407 83.821123706234090
136.751421163642533 64.655310854589771
136.782315106386903 64.427933940873189
139.932335685635280 41.244037881378070
128.712140512829592 123.823764619431600
134.361270779478275 82.246623888566461
130.323415163903292 111.964913829731103
139.080350408045859 47.514580445441567
130.355927356363452 111.725626729314158
136.513796667292155 66.404207881126567
127.199786871274569 134.954564799593044
128.999190574515183 121.711099439454273
127.102566824329813 135.670096462501846
131.565765080551756 102.821319172970917
138.686688288774519 50.411901725141185
131.308406588195169 104.715456810080298
132.836059561824896 93.472054786319234
131.164120537137961 105.777390447143532
129.065396203347888 121.223831379200064
128.775984205987243 123.353880214240220
128.715313287200615 123.800413257309486
139.246688688068474 46.290344191188623
139.000692069588808 48.100859357784969
132.725996057695937 94.282113252756005
130.336366393353984 111.869593831060328
140.098941726722899 40.017830927396346
129.361787283070868 119.042417063837249
137.507433272374641 59.091123031808500
129.726380096126434 116.359043520945690
136.724603462012993 64.852686964203045
129.034744827597677 121.449423019507009
132.580563751754823 95.352483232826273
133.818081937394140 86.244449724536480
133.746401933585815 86.772008740748561
127.705836051598112 131.230083862896151
130.381426469519937 111.537955323951422
130.672182423343287 109.398015078313762
128.428443441531925 125.911752062014443
134.526927361174216 81.027404878725434
135.321030547453262 75.182869813624308
137.083398315645724 62.211985932564936
126.786787144747166 137.994209300803362
140.716944343944562 35.469381772317618
130.125324443442707 113.422845471118919
136.525370029131182 66.319028876359965
128.721968395278594 123.751432201452047
130.996246786474245 107.012927640819328
137.846060984168957 56.598850528948169
139.640762571837797 43.389992358169764
131.059679715686173 106.546066424963399
7.246632995899836 59.367247025646286
30.566221296214447 55.745400348326868
37.995971537474439 54.591459898003500
90.461971771207971 46.442782221038499
65.487422197648328 50.321666711864857
17.732837311141846 57.738598021738284
20.213826081132481 57.353266993705681
1.946087440272113 60.190493262303534
20.238833644184918 57.349382981776188
133.522086981638125 39.754965386905816
28.681310756662150 56.038152385232671
102.637200285165889 44.551804971740829
126.721730069693180 40.811152561778954
55.790655826856650 51.827705352363530
77.387415484331186 48.473437206676110
127.862718912640617 40.633941600913403
33.763596295797100 55.248804873773551
30.391166123456170 55.772588778398486
69.353275805598827 49.721247490708627
67.686499315364074 49.980120366818085
55.179437592990297 51.922635790282797
63.961521738634744 50.558659639708438
109.005673885200423 43.562695101925058
21.573859157308515 57.142035508202724
21.170499226524058 57.204682747350425
104.791213499217776 44.217257658908956
42.782880428283427 53.847988365078812
80.298459384034757 48.021312814946178
89.056060953041850 46.661139138828240
91.243005805663415 46.321477098232037
19.304680949916296 57.494469498239269
109.203137047044549 43.532026408832884
15.296332498533497 58.117020091037823
30.253977666166953 55.793895996682132
108.324447920282410 43.668498684980122
99.202667877545778 45.085234191351752
89.033231403253836 46.664684875913295
14.369901584632558 58.260907310832046
65.022269067931205 50.393911268484580
137.033353730253481 39.209618288883370
125.809927391471447 40.952767819216568
71.270306054824133 49.423506829550227
137.156992565790944 39.190415509661356
92.548205491153880 46.118761978082674
2.407652375060388 60.118806000766092
7.281457692716405 59.361838280396171
25.964065193635033 56.460177280662649
56.296296449292413 51.749172541890971
133.234127888683872 39.799689319017688
82.000277848299334 47.756997447504020
2.506710345389531 60.103420961541637
20.291194077624642 57.341250700046579
14.617299685138113 58.222483048072696
61.916065442532911 50.876346598596065
100.167399651800423 44.935398331211744
74.521910502543747 48.918488790069169
62.429601628628056 50.796587500564868
7.073328995381226 59.394163475043293
85.831442302139251 47.161965919986990
78.946586501616082 48.231276912266033
118.375887984644478 42.107374434819413
113.885420356028760 42.804804640312909
33.915137288531916 55.225268513099167
25.896384073281133 56.470689071767808
51.787570876679212 52.449438452412814
57.109223430251504 51.622914014211467
119.217169616861071 41.976712047255198
79.085033892272463 48.209774164645680
46.696094011359691 53.240213500832397
125.607730482520282 40.984171727099415
81.008666210450485 47.911008113107656
65.704649015021801 50.287928456429270
65.529156284236180 50.315184845165810
128.572282314893101 40.523736831528133
116.067068682082223 42.465965221750380
7.888914374780177 59.267492062220505
59.589845209972815 51.237639984718903
4.262219563625809 59.830766695643341
26.100405081343411 56.439001856683326
63.284349667597866 50.663833598350976
24.017049766527727 134.084300031675440
15.769524798619660 134.274581525635170
77.452623244528667 132.851469480503710
49.177148443592834 133.503822714774373
87.070520535795040 132.629571653888519
6.192355161833228 134.495539710482660
41.700975088213120 133.676308089562411
18.630741148169751 134.208569416104979
121.641142509594260 131.831980907344843
90.592198630208941 132.548321803580961
91.139485910136301 132.535695149929751
67.440202418755845 133.082469495695534
19.309602189101739 134.192907178820207
122.357362646333584 131.815456745471664
94.080140367786029 132.467850296401167
19.361065033621141 134.191719861779433
3.651215994068224 134.554167208924127
28.287409175881994 133.985777096453234
14.186083289578141 134.311113650983145
127.355707732068169 131.700138201552051
13.649587446880417 134.323491331662979
53.553198112784983 133.402861363103909
75.080223018594751 132.906203944602680
36.613831778709702 133.793675327938274
99.351516155377652 132.346232566962442
85.299826897045435 132.670423937723655
135.725990155005121 131.507024527995583
45.024177435278297 133.599637341696791
62.608124971030527 133.193952021575711
56.576689019971404 133.333105361269190
106.030947900885408 132.192129092734433
17.722020510086100 134.229534823458039
47.350268394161247 133.545971294674814
134.600571089023560 131.532989459540403
98.377776024596827 132.368698061463476
118.625152227533405 131.901563859669551
31.166595277313824 133.919350400577741
53.335723726616962 133.407878789696611
72.836609692980275 132.957967121692405
83.012269788530929 132.723200956989444
1.936495228794107 134.593728123284478
102.415615551032360 132.275539672680253
47.232993640222155 133.548676980983174
48.789708556587009 133.512761474075575
118.930975523571718 131.894508104896545
58.801385633060718 133.281778618180454
2.383158145768332 134.583423009026660
106.600067996726565 132.178998726654839
101.243915547244129 132.302572367708279
12.867991612787172 134.341523798804644
29.755506276826104 133.951906121738659
35.778607157493013 133.812945083329822
34.398107707493146 133.844795062417944
67.726410903718858 133.075866280996024
4.860445477306610 134.526268658327893
96.658187483944758 132.408371281948916
68.463027841455030 133.058871537490035
125.386185954325001 131.745577717978307
22.220672671254697 134.125744867396890
62.612250335249612 133.193856843874556
86.723247134335480 132.637583718344160
97.093233789755075 132.398334178535123
104.229436292701720 132.233692388574639
93.411966835347101 132.483265958490279
53.631160796941728 133.401062659120299
94.689858220676030 132.453783285462322
9.807951605643071 134.412123037534059
76.676255563185165 132.869381327129560
76.433769759544916 132.874975800763792
18.357419813760334 134.214875306907970
32.203852492125669 133.895419481517450
35.467754320691355 133.820116876373021
115.995385201944984 131.962236121995772
84.116304541212514 132.697729390314436
131.259559740042619 131.610071085033383
25.097224530276339 134.059378947036890
103.545239904598148 132.249477719494735
107.981370473204223 132.147130220665815
107.761677250362496 132.152198838804935
62.279324048229689 133.201537901103109
59.788021079262904 133.259015611408415
70.847984424364910 133.003847381347356
25.193175171258162 134.057165236695511
19.552919526169582 114.195309772420856
4.641597181865261 47.761059674314403
21.700505948263270 123.763427889535222
8.649912543400141 65.619262927629833
8.020032054017305 62.812963325397625
11.281940564895152 77.345708363370434
3.794136947254939 43.985379431186487
3.337499884143473 41.950929356649702
9.535401467217888 69.564371970657191
12.277303079153565 81.780336002935982
12.721382027105797 83.758836045410845
21.137712068293844 121.256018518839468
22.754280236530693 128.458296862068210
19.441566227911959 113.699198649954141
0.383727804880043 28.791021166378034
21.359000061303075 122.241920475207522
12.500302258932953 82.773861790861531
15.310720847031332 95.295088751890347
7.739678729543994 61.563908248735721
0.129489645669986 27.658316697689926
21.904139932932676 124.670676137117269
20.579952797140550 118.771039785314315
6.071459696479029 54.131510376699161
19.243171389576261 112.815292313290342
21.868521953226853 124.511987744691098
20.420756496834201 118.061774263113037
22.466210439236072 127.174862669091198
8.412020690632525 64.559385977876758
16.964911403396787 102.664985706299916
14.443032560148291 91.429286690411615
20.806426525470698 119.780045691103950
15.349746248056153 95.468958190964784
17.461231104016417 104.876233398371781
14.452719519062994 91.472444891701201
2.361531746311755 37.602709268626278
10.327205360577066 73.092087130015372
20.681116796674299 119.221754637476124
7.249575458261717 59.380356545777374
1.847101502957490 35.310773875110982
4.312758526704620 46.295988438213620
1.998910996756997 35.987129039694736
22.821380617263241 128.757248448811083
25.546107128912869 140.896692446077680
12.263263224898068 81.717784395009204
5.909661551936863 53.410652886549705
16.818815382723550 102.014085715565614
7.318783128911833 59.688696718064882
23.602372081775528 132.236791113094881
20.486116411001344 118.352971568349261
22.273442309438831 126.316024944965051
10.398918200311075 73.411588554512065
18.671909974519693 110.270157626844394
22.205517555103437 126.013400535595110
10.277351759129068 72.869974928936657
17.932950550369409 106.977879848736720
24.290463404534901 135.302436799709255
13.053437760680238 85.238240295512185
6.911460112891533 57.873954974027392
7.333990182645294 59.756448536961742
10.600446185439543 74.309453965550262
0.677190170829340 30.098480811048965
23.815348788258653 133.185663886204509
15.176060122286000 94.695136309071543
32.745782496312124 44.178010532814675
34.825150591483421 33.142366603335930
17.157712129134872 126.907179321785634
25.533718209949392 82.453952943219349
16.704566959926641 129.312116065481092
31.827462342424450 49.051728781691473
27.638509178029761 71.283384478858849
37.543148112943562 18.717381956464695
30.358053066415941 56.850192937393174
33.217423984551289 41.674909932847093
38.751271336864981 12.305617847410996
36.709631462436576 23.141030172308461
25.623237941090082 81.978852897284497
29.718671295099412 60.243526508122663
26.132368531873741 79.276789743319100
29.881475025078693 59.379492863182939
19.714260307968548 113.339040301242633
36.220187827346606 25.738610510751414
16.494507695449986 130.426944773411947
14.995490403905842 138.382544896366625
26.192063206676718 78.959977545833965
22.909664969959522 96.380355524739031
30.862483102852902 54.173076614227853
28.382931427584928 67.332578992158517
18.031660463718008 122.268951652708125
18.514999326992189 119.703770622586845
33.993892504606919 37.554028146845944
33.184571687369612 41.849263985313470
19.955355370178037 112.059498085567611
14.867232690470127 139.063235563869171
27.206987032412929 73.573563287397207
17.587933876415885 124.623902000787623
18.872538725435749 117.806233817465227
16.871979129396593 128.423624462660825
36.082454305995995 26.469591284337557
38.791952803520715 12.089712745479220
16.281382534197874 131.558044840520211
33.292575374494717 41.276065696395122
21.709465296687934 102.750067683571984
30.780821271361219 54.606473133614713
18.705888128975921 118.690683592104293
22.874322524839375 96.567925316181359
22.235317765872310 99.959258003058054
36.534803734014730 24.068877706539354
21.264448052851371 105.111867817402469
22.879127026371169 96.542426815802017
38.892911680383783 11.553902746678045
38.972832838964962 11.129744344622456
23.295034832865433 94.335116589863802
18.605176722227821 119.225180214943620
32.662568991404825 44.619642109452535
28.694696456063667 65.677976398252852
39.079882079801131 10.561611502951790
36.171330191590847 25.997908262163904
35.903485246053634 27.419417736183114
16.098409397094212 132.529121772221117
21.723484606686068 102.675664256090514
25.224486740161645 84.095109408152837
40.047473303149580 5.426401323013646
28.639462770833262 65.971113185592756
23.214689770018822 94.761524741035188
34.183459668833599 36.547955325980439
25.673288050530193 81.713226437161751
18.742825162891027 118.494650982464449
17.265505579772729 126.335096802133776
31.303274370770350 51.833704623642546
28.873556023368703 64.728731046868106
24.802750555695841 86.333352062134850
20.389876187443026 109.753404695744990
39.030868649136679 10.821736090720155
37.049468536505628 21.337443326780246
25.713778352691076 81.498335885420516
20.709535998384546 108.056902830439427
36.392892988168846 24.822027889308153
26.723249635264747 76.140859420629624
39.691538960884095 7.315419757333457
25.241216082789517 84.006323267380523
29.913380333286028 59.210164680426750
31.638657860321022 50.053753888079122
16.809648634946299 128.754425509526527
23.905182122692363 91.096936562622489
35.794495164816880 27.997851026165240
28.681970118099201 36.117671352955483
63.041250540266297 104.267336840305163
59.635138595589268 97.511508813928657
34.308755024275897 47.278077054520075
51.635227590665281 81.644143368102760
29.247050732276485 37.238476397659610
41.970067509031082 62.473851721945174
31.491821351136092 41.690850396517178
15.471028210486395 9.914524467615777
68.476115290013666 115.047079899921627
74.196510099689462 126.393155485470473
36.576306869145192 51.775636310835786
46.936248029616166 72.323986447389444
32.186382849164929 43.068473360952716
51.094761589527998 80.572159999061398
48.468199264670638 75.362524010723817
23.974972199400788 26.781610478933384
47.880313737658561 74.196486727100165
48.813337551190607 76.047086041249869
47.315396095448889 73.076004927962913
61.870200015397856 101.944625172365747
66.860698601973723 111.842993389379359
36.824283270953387 52.267483306009836
61.121077472821462 100.458783499945937
31.871567526330001 42.444055192764004
50.582761559513905 79.556637253932479
61.464296595621050 101.139538979113752
68.544792173794562 115.183296566827181
12.599976552823723 4.219957885820307
72.579629905312601 123.186166193901528
74.495980597643708 126.987138072071588
69.317795973991267 116.716505346422849
22.182354265978379 23.226055443777732
15.617009291703305 10.204069584107650
31.926991140396055 42.553984758002052
62.646399057374140 103.484171531088606
34.161723802310092 46.986449043978226
79.962596798300737 137.829858316647829
58.661116583732571 95.579591920741223
79.793734116507835 137.494928855492418
14.497109326337805 7.982812122332798
64.827825970494885 107.810906916337501
74.938893216187026 127.865629892126691
12.564214748670771 4.149026394813998
19.898435122962102 18.696032588692088
13.756275204564407 6.513410058024769
70.539397402496689 119.139481837449793
32.899158490431155 44.482223035654464
21.641444033392602 22.153190967092630
26.983720707859820 32.749290880492644
71.591216429451677 121.225704655840573
17.239420994435719 13.422030305795028
63.797729955714921 105.767770448851536
56.096765445216739 90.493348258629752
14.690884949064781 8.367154975448170
49.562605568907408 77.533216255281559
75.334583719927281 128.650459351157565
45.505122434718047 69.485430768564200
27.096493256731421 32.972968774421915
55.296779353600819 88.906621648866874
75.542107607764265 129.062071100965966
68.188271886383205 114.476158989206041
74.058193140547772 126.118811716307846
46.658102975084894 71.772301656836092
78.110242406470107 134.155819436432012
59.826528271070472 97.891119277288695
74.836326258127116 127.662194203254430
47.174574506450632 72.796693368881549
21.186400644168188 21.250638457935107
56.026584858050668 90.354149082153754
44.664695810871265 67.818492678531626
61.704344267119502 101.615659791675412
75.732470523788095 129.439645045729094
54.905566735180820 88.130673818988797
12.537991470089050 4.097014023152916
43.298938659786543 65.109591565360148
70.574266096194663 119.208641895003424
68.337798469381227 114.772736405484139
40.199136751840214 58.961311959152169
34.212219202739419 47.086603779631218
15.563256186625589 10.097453377803488
50.809685845157112 80.006728582025687
16.615356669970961 12.184234448829880
85.475689532975750 8.610971223315119
58.034913992196458 21.901264444140381
93.458287288069627 4.744788043782171
13.265347086693698 43.584349554445133
94.554410747987546 4.213906466951914
30.044730710407631 35.457650362125634
8.115867465263872 46.078378704669475
93.921024719526400 4.520672069393175
16.896520481393466 41.825676258950914
45.504730644458377 27.969963579653644
44.919153563885260 28.253574044403315
62.534705034284521 19.721896652843075
33.498224623838993 33.785031937852970
96.981656903017523 3.038326969516446
53.076250050167701 24.302876515022241
66.334706213475116 17.881455596945337
90.272415957653280 6.287789774259217
11.931151471697817 44.230535771408405
32.279323561185890 34.375377954340777
12.621583446262854 43.896141308782290
44.531751832294397 28.441202947217906
72.611460976072607 14.841457286906198
49.664228412295728 25.955408819575002
41.803791872725462 29.762426092076304
89.993437708574092 6.422906317411743
81.108588664357654 10.726073654826298
72.083939166923898 15.096950048528315
11.320700772811584 44.526193187249255
69.838185635707319 16.184627868975394
75.259025130866661 13.559171956235849
43.325321982357082 29.025508825606643
64.518579196894152 18.761053935583909
88.106560617132487 7.336770788175354
21.035047206853207 39.821278329240663
39.852087689059424 30.707688037850609
17.386437739492816 41.588396375792833
74.792239542002747 13.785248560304021
66.297601873914843 17.899426209757937
31.053514851899585 34.969069526754481
102.672611112253520 0.282047358007761
75.731055810892443 13.330555015820091
21.776053233935883 39.462389515632154
20.063596827877468 40.291777436194934
44.443419279672021 28.483984738262798
74.883159099325454 13.741213814473669
88.475102856085712 7.158276036353588
58.951588558545097 21.457294711698172
50.558419691616997 25.522328337573914
92.717626113787347 5.103509836060396
41.980743874049764 29.676723558628687
71.605304631861344 15.328765410566529
1.041192291645445 49.504830969466205
55.705919321473111 23.029258149626354
54.623817206053516 23.553348818544574
103.103292852200482 0.073456802677275
39.366365790693060 30.942935997350570
105.374348572519153 14.995704677451583
73.725268251310439 81.736982496876806
69.473505007471360 90.703060152198958
106.420311207123547 12.789988679502400
70.007685042585905 89.576586404231037
75.223172453955755 78.578216443613584
99.088156305275589 28.251966795541527
92.984735529100092 41.122802141698713
71.085565632284371 87.303562127913466
86.737733366376560 54.296420542277858
60.754869368184927 109.088835583974131
84.074782293473703 59.912026290450157
102.976350773061398 20.052579497183068
82.476884025977881 63.281658871105307
63.998550364589086 102.248592128510197
96.788819618610248 33.100786004429935
59.701270555230494 111.310654681778558
46.215740795443210 139.748810833726935
65.862988911915764 98.316881955529638
106.777536734108708 12.036674905492657
66.287077560987996 97.422567869289736
108.906455112430535 7.547232194980677
99.251325687583389 27.907876763044388
109.498873788278644 6.297945358557237
92.892430376746447 41.317454363971059
52.851994765971213 125.754341944516639
53.837474206607887 123.676172327411251
53.880931656674051 123.584529672435096
55.695854529133406 119.757237680937067
93.571925205972974 39.884542168292505
104.227615395920722 17.413924630365045
63.406170944472386 103.497796182822768
99.897234712442454 26.545789990326885
48.800506905283065 134.298080787727656
94.942190486837944 36.994939852258149
89.736031856183217 47.973637369344651
55.072326998386565 121.072126572976970
99.759588404065980 26.836057208676859
54.963237445815004 121.302173577865616
84.477109126655819 59.063603313381080
61.459822645320543 107.602236856885881
56.975971396364010 117.057739477195682
98.991216734224892 28.456392035628372
92.172253476956769 42.836156520879726
48.315204379604275 135.321482111370329
55.977402948865262 119.163511066759568
48.937049570529048 134.010140921453569
75.993698256592850 76.953339002028770
61.797604278555013 106.889926180013092
70.287780972990291 88.985922785652406
94.484785817093595 37.959510444183124
79.817200839961245 68.890373330673242
83.384691530928762 61.367283088947580
56.305864082028116 118.470855371275917
110.858240672252848 3.431325477629708
98.027796643181205 30.488043107336580
46.950906935645570 138.198499510026323
80.681968212685547 67.066760167623741
57.799807289862393 115.320442225978439
52.640482329236406 126.200377347729344
66.334502789473120 97.322558001140280
51.728514500958191 128.123526379921174
57.595287496655601 115.751731609412403
67.102753300643187 95.702478672435205
65.851169172885548 98.341807308126363
101.887374472291853 22.349002302863315
102.198006240533701 21.693945001565531
63.755109593714188 102.761957697324164
54.936716221806471 121.358101281347061
106.062004835099032 13.545581729191511
81.946958040882976 64.399161719086962
99.275641337917264 27.856600152229099
101.640158856750361 22.870328227999270
53.526460994432171 124.332034014027826
66.025001371136668 97.975231631370747
85.040071246410179 57.876434180660375
111.862369607899311 1.313827983852768
80.312742090005898 67.845380683033710
81.383636427691101 65.587088948129733
114.896703941565875 18.051071411768145
87.496108965247586 9.259248050159499
126.284814142478268 21.705088902829516
95.512851646762783 11.831520135939625
120.127341228285047 19.729386759782454
74.408543628568182 5.059939138325849
92.373690911936279 10.824281179699980
96.363961951986553 12.104609514883379
117.325484343845147 18.830375959696077
70.904721571644586 3.935694039210149
88.344623743674347 9.531504621890525
123.123115301034460 20.690618313391539
129.357084424662162 22.690865221315484
106.571189319736561 15.379725989784587
97.816900694880346 12.570803069943045
110.015273705769772 16.484803510570146
105.132936689456940 14.918244657510016
101.932605816430041 13.891378497900215
115.861017048971547 18.360483324645287
72.609850543059636 4.482805981063943
92.119503661216655 10.742722023373943
78.880312901746848 6.494762199563578
65.089414085735129 2.069779950346595
71.534135886832573 4.137649488906904
132.149939997402186 23.586987838041004
63.277984421213120 1.488560102521413
88.358427542125156 9.535933743148789
91.390154533577729 10.508701240077542
73.702260763296039 4.833319453601130
137.420840567253862 25.278222163674794
102.430247472890215 14.051053043097431
66.124944027810983 2.402042674723787
96.164460807293054 12.040597079164367
65.305101176791794 2.138985849254565
61.822662083265925 1.021601741197732
108.602274925921677 16.031425191839087
74.986128529383365 5.245264472636610
123.402911117001878 20.780394297943289
116.502543070411647 18.566324966669917
138.147460899731698 25.511367378938182
78.361299978442801 6.328230416292996
91.450322335599623 10.528006831357237
126.667395247922158 21.827844832160917
98.469598413253465 12.780229290556912
111.420995060363992 16.935846776452312
124.367026484268038 21.089742763425246
102.888748544152293 14.198168842339316
114.298119267045820 17.859008037600724
132.400675174318366 23.667439353341823
128.040167706910211 22.268316033079554
71.479307085724656 4.120056982799405
75.062220984804540 86.835498788484472
59.893678697680180 28.989729051566137
76.518088495488115 92.387500767075892
72.558576291720811 77.287761657401532
63.147535614653883 41.398426895650360
81.548979706357329 111.572981418202943
62.585608021433949 39.255496246749921
86.007433092509856 128.575450282800460
83.118756322490839 117.559379778468369
58.703851325618849 24.452280502580365
69.297298881044441 64.850765499482463
88.765606440761047 139.093841396287644
66.565267724804727 54.432068555078267
65.986590040677271 52.225260845128119
58.542582335622072 23.837275534767599
61.138673186731211 33.737559342319273
65.063398083457969 48.704635832557678
69.810999754032807 66.809781853859690
79.691612294630062 104.489845439683023
77.219139326209955 95.060982777422652
63.741572089121540 43.663805892981870
76.779860323458152 93.385776843823265
88.766531680004164 139.097369828696998
60.071880170497380 29.669306638406113
68.239886601107941 60.818286563512657
72.894918335690505 78.570413876714014
76.314566491924538 91.611362445298681
84.512425974144620 122.874188033136775
86.092867514899240 128.901257458704094
82.146796243812815 113.852775818745016
60.741712568292577 32.223736056325734
55.825519043340933 13.475659066233273
57.239187298385403 18.866732698609059
79.507185804339329 103.786528529672395
53.301198631785333 3.849074355255673
87.822907036143150 135.498824046667636
65.191375672093827 49.192682869879093
52.632152062246433 1.297641721041793
63.827257933917863 43.990571877080995
80.822328647714002 108.801872037900125
87.859904417328764 135.639914861620127
56.629670583699173 16.542319260511519
53.680515290931183 5.295611781660388
83.527476820100077 119.118049777465643
59.851164306086616 28.827598923299742
52.689223887797809 1.515287135928702
70.691979436535192 70.169428871503186
56.287910791509518 15.239006267731659
81.604957610861561 111.786455126685496
88.809891083836447 139.262722440868686
77.945336291893085 97.830360458243874
70.004549557628010 67.547890840172585
53.311432470927372 3.888101460914843
76.530748147590359 92.435778795814230
84.612044375106890 123.254086310409946
64.780994243997796 47.627678854028439
66.097083431733694 52.646631279776052
88.961330543711142 139.840242149695996
70.246100369392352 68.469053360116632
85.316033932957737 125.938775260066123
86.533999749974356 130.583530758976849
82.015584794470769 113.352396339832907
85.351965445170322 126.075801346185983
83.738203126045747 119.921661959869695
88.963015154199496 139.846666471068517
76.635460510792541 92.835103077326963
62.702611151234734 39.701691799153146
57.917009983081037 21.451633356772206
69.518569154503766 65.694587473003153
53.482251090864828 4.539524278522576
81.897736946825518 112.902979426207310
87.425626812886534 133.983781936455046
69.503696459639613 65.637869927823516
88.962779500855262 139.845767798748540
65.411876054649255 50.033568837348149
65.492176010594790 50.339795544805263
55.233481675333756 11.217903731729910
79.571362444076371 104.031268403448493
52.803983899477245 1.952928478449089
67.579238059085114 58.298880102726848
57.575696530672687 20.150022496453385
71.080477288598644 71.650979100151432
66.209616363382210 53.075779574235860
35.547628281968976 114.180798256239171
16.057910483068781 127.668275496886750
70.681126215885172 89.867349562037205
135.601318533022493 44.940602783524803
82.148031968664071 81.931902165770452
107.027356462417458 64.714653238178443
71.843963124078158 89.062631069154619
105.340934095810383 65.881708786259068
130.709097606484022 48.326168397339444
52.315830271921484 102.576692694545073
20.683984000237459 124.466891981734165
28.191211867515111 119.271662063834754
0.947401063887506 138.125207402658077
34.551610871740202 114.870072584906310
19.584436080244711 125.227812570678779
140.959916091619021 41.232290361605678
12.304190506216420 130.265963840964133
127.032349127561019 50.870590124772463
54.707407260725695 100.921648709886981
87.690156813897943 78.096583281926101
53.096686917395864 102.036316156376898
21.105372787235034 124.175278130125989
44.579182320477436 107.930688285486497
103.369793472644787 67.245798023844756
64.513897960705165 94.135259009875028
3.527816257317606 136.339481639364891
65.280430682930927 93.604795062068931
78.724080673077822 84.301380556828093
44.215866111862326 108.182114147339220
20.569752653654000 124.545943546416126
28.106434387777515 119.330330657206844
14.059076509036929 129.051529375201454
130.466825790600495 48.493827859446384
14.693100029481068 128.612765823555378
51.298558415764717 103.280675745969219
115.721482336149805 58.698053815897040
24.607810428699889 121.751484801588902
108.868760771793376 63.440345473961379
100.973851391850374 68.903862784866988
27.951531358173074 119.437528263034423
58.254654594895626 98.466845711699662
138.251495188897763 43.106599967340877
134.533081151317020 45.679855528075819
39.669273777445035 111.328494267651493
99.425798758498146 69.975162270837032
46.401917481280243 106.669300139658986
43.289726883937590 108.823030649424780
2.749280881268183 136.878251788520089
95.584865920301112 72.633204566398732
35.450769814024568 114.247827260734937
28.281452110136843 119.209213072468671
41.784360572573441 109.864789902835156
80.679007824796358 82.948511534403579
4.315285610693865 135.794528906289997
130.792478113818959 48.268466551340573
46.212821003258355 106.800160651336114
28.971151611756454 118.731920049195395
31.312577590605478 117.111582088110609
71.214670415057242 89.498120755470353
112.944209883991832 60.620010787058121
5.067871708015730 135.273716446920787
83.100275303147811 81.272920828332488
99.857081097301091 69.676701780597085
46.445632419728589 106.639048073236992
38.103353091440198 112.412158989279291
82.057330947392231 81.994670029970962
30.720675351221889 117.521196432697224
114.220413230039611 59.736839272628643
17.988362623090087 126.332343926642764
111.882512068169305 61.354737953203113
64.100343668619089 94.421451152821206
44.474701716066228 108.002992040144477
9.411811907566612 132.267577764939318
47.005520326652601 106.251588620007880
58.517710444629103 98.284803066295140
64.553652494536109 94.107747663851981
24.011603603523270 122.164078050411732
127.055593894009576 50.854504039705780
47.525500022164643 105.891746862359994
38.487911553784166 112.146032842042032
57.278970875014672 99.142048508463986
35.878531414265581 113.951803228616896
126.257722356566788 51.406655400400574
39.997119487562550 111.101615069128499
93.269103497559016 74.235782566437479
126.071251673035235 51.535698782461324
99.991971345175727 69.583353628152452
42.857800390022391 109.121936914585916
65.410824892836104 93.514558304587112
118.063257805597289 57.077473996692987
15.596877197864533 127.987324546520725
135.192225128356625 45.223707856756896
92.510057830281326 74.761065244599081
93.647460573706070 4.862203120884928
128.107383348279683 26.250606223994257
94.049755064389814 5.111897143393093
120.880641024263014 21.765149916981901
95.296487154866853 5.885712241213936
99.225967013304455 8.324641073051755
116.293852711017152 18.918246340496836
91.800840792771496 3.716052895558649
122.022448322029348 22.473840847906377
124.746471633118688 24.164573268317820
106.719574017785831 12.975733542312641
102.586252673451042 10.410285452204093
110.885423192214603 15.561370834430473
106.260937701069608 12.691069572406994
102.996177576397514 10.664715478747601
115.324937004897592 18.316864850730113
87.280307048108455 0.910271855230769
134.156082834109469 30.004881115984308
87.377448356702757 0.970565010261051
97.255742129910473 7.101772284706688
135.769390210067797 31.006220228435158
104.076400701878896 11.335182670454246
85.974746715010227 0.099943554079183
99.365245488016328 8.411087702088365
109.551640280274825 14.733525491908221
122.878504258337472 23.005173131044234
116.453824011867340 19.017536483713197
120.931078080566422 21.796454923049644
100.481140188689196 9.103695338929205
124.551228970573959 24.043391082369553
104.554338785020363 11.631826758934317
114.437650673569777 17.766148650741378
136.942997929064063 31.734648877071990
131.356034226818537 28.266961715734606
126.332513988783461 25.148989671786769
18.090311522356863 58.871175498572470
21.119598495098654 68.468797057155314
18.696667507738880 60.792279484376436
15.123745015529483 49.472269776832178
12.722429158565408 41.864234933931314
25.306655847338856 81.734556383519632
21.663073066787092 70.190675278899846
24.683724427550647 79.760936822918339
26.284634521252151 84.833064147572443
34.036893957259942 109.394372785629102
30.701682465395276 98.827497476426771
8.381141893847637 28.109832456128210
35.169781730745505 112.983675554266739
32.287861366032374 103.852952294510601
24.573244199694852 79.410904810036357
30.260658257356781 97.430210429998141
17.913793229587153 58.311916574800904
14.693708366454485 48.109794365528614
42.985250989288318 137.745250446704461
34.948012021115467 112.281047587574164
15.277987019663387 49.960951237992909
31.133795509719931 100.196551483945100
42.961942989569735 137.671404237151023
14.695976244581432 48.116979632622616
2.824589044160760 10.505131448454732
38.669806455176200 124.072724909126990
37.671258766493153 120.909048799727771
38.517991774349333 123.591733881626354
5.619837725437126 19.361254769361693
2.389874717237881 9.127835855979512
17.269476939966889 56.270543813669434
31.997992488607998 102.934567271182061
22.578908910767563 73.092297317156024
40.546066796688592 130.017238210524368
6.004416409998530 20.579706737475227
33.345784437972924 107.204746090853675
32.913002464067517 105.833572728839357
31.645182507431034 101.816767369127064
7.022018487590306 23.803752437283581
7.205738106114707 24.385827158942735
35.695128121363958 114.648118668997370
37.130132787566566 119.194611571433626
16.546617449732157 53.980324402392057
9.126687774607888 30.471928646579563
12.564874695833440 41.365058684941410
8.042945338100626 27.038331940104765
37.541686955295305 120.498529354152950
37.667776887485452 120.898017241037763
24.062151622677877 77.791621731295876
2.592642293722110 9.770259793017475
18.576032361890114 60.410073873967384
27.783236344329993 89.581050487039477
6.662665096188771 22.665221196268899
25.072308852747479 80.992080088695843
35.928047176871715 115.386070856644579
43.478534513515648 139.308109505360392
36.454863751072835 117.055171920844884
39.357321703942752 126.250963957718653
5.150213742174024 17.873355700455072
27.530553122463594 88.780479937105014
32.957094384548327 105.973268165545690
32.414642239785671 104.254629275958592
6.190281102492045 21.168577648586236
38.270435705733384 122.807407575638933
37.390698429764896 120.020155815835508
25.128913464682064 81.171419203380921
35.418983529412472 113.773215989638217
36.349610053789789 116.721699006837682
24.093510174429504 77.890974323191429
26.663861556664717 86.034560606449986
18.286095741120363 59.491474220926364
19.664625811392199 63.859039935448493
6.527717417353646 22.237669510567610
27.760146559299528 89.507895642158303
3.285038188559029 95.198847900315954
2.672161963807665 93.640878811892705
0.404111439827197 87.875354771900362
19.128562422291751 135.474061737913047
18.918367613282719 134.939733595038916
13.598519466046691 121.416352145771754
16.884789829258345 129.770253692796729
2.609306714621135 93.481096899456020
12.611532481523060 118.907370477919144
13.768263297672158 121.847851414209330
12.873971641499896 119.574506976812614
21.132488174640240 140.568164350428049
14.888077739715252 124.694488655164250
11.713535759839850 116.624607535931219
16.396778998091069 128.529700120853533
21.111654219143944 140.515203153139026
6.145756765612114 102.470970612426370
7.742759817380143 106.530650672264869
10.942459844781281 114.664485096891767
6.832902843008774 104.217738237895304
12.740359993507434 119.234857943257737
17.631679081428537 131.668892145983250
9.313805040304738 110.524344333369967
19.865027877374544 137.346202257274911
12.644154407436279 118.990297421607067
15.536053577199876 126.341683119684021
1.926615367306904 91.745653472063935
10.214543803647258 112.814077714040010
18.507441292091048 133.895133592329017
6.111499102623458 102.383885524406196
21.034537739739054 140.319168315648682
2.206448873825123 92.457007470560725
16.377705060076384 128.481212996339224
4.773678884695287 98.983064181980467
10.860288693396933 64.039264927065446
20.248052632075218 57.328801527927013
24.730430800104926 54.124754767256597
93.948529836257720 4.646995934151719
42.264355475956407 41.591337805654000
49.230550339936087 36.611835128408025
53.472060218653404 33.579963323350249
6.455595383120658 67.187781808839560
48.342459035471030 37.246651281928052
31.286219101893302 49.438614623659795
97.555521323546870 2.068683940522114
68.259712564236082 23.009608074495624
63.551305284550821 26.375222604744799
89.252648366262861 8.003656895902470
19.648302513000054 57.757508645934216
20.917905795387011 56.849984083798375
37.867079004569845 44.734553060093667
56.989645649520341 31.065559633465984
19.489680040219817 57.870893505718264
56.691545078654869 31.278644771004778
78.963680554327851 15.358309438073677
2.846609945521658 69.767519097210439
33.903946889800082 47.567437778523946
90.376169134006375 7.200553511607517
82.294265324041959 12.977575608283614
74.093438743489102 18.839604838135514
14.996370883831796 61.082753841354332
68.946488033878097 22.518694404045178
78.797835052528683 15.476857388043936
51.498010303374251 34.991033072342915
71.468736301574864 20.715767232625218
88.263884359257716 8.710434859508535
6.641705648443076 67.054748412196034
61.288134636069920 27.992958617477743
25.177553376473750 53.805147275712265
46.173840221563708 38.796800739505592
5.887754159710725 67.593680143214485
20.284141689696501 57.303004724571181
17.087880339539467 59.587722890090944
77.137205068907306 16.663891573968726
67.749246298460790 23.374494240717457
43.057473499315847 41.024409461298987
10.913000519430932 64.001586009954480
76.106076340656571 17.400952245277111
30.107604364816929 50.281099703866197
24.985023744885538 53.942769296724030
4.789113208781115 68.378999196629636
47.346813566799518 37.958348180111763
71.682381159712932 20.563051845839354
89.233558676859786 8.017302388362324
70.344144322428463 21.519636329070469
48.989113360678772 36.784416589029284
3.671750120644021 69.177701012681894
93.031812696879072 5.302274108096663
49.632492641243715 36.324522929346685
77.081403195779401 16.703779286279580
11.110485480076482 63.860421872365507
56.828293393361044 31.180895768502829
17.185270469172135 59.518107494496597
33.617691448975222 47.772055903884464
47.629637365198356 37.756183025559736
16.208025659598274 66.348189520718805
116.843653526962058 109.798358751042201
72.536225332695452 90.668302189576480
98.818108726985884 102.015697792638861
22.555462684816966 69.088741935099037
37.417087212751539 75.505357148424451
28.167088366277902 71.511602413875650
133.981104652087964 117.197578762314180
113.441066078781432 108.329266705039615
50.699446534313651 81.240113044820049
45.664070650278354 79.066052635637902
46.207651370161081 79.300747591785793
46.742413654846665 79.531635123964818
129.807521188687872 115.395603541166651
37.878651095173119 75.704640734434918
116.834899725243730 109.794579233051110
78.374563050345103 93.189047250063410
6.238449442952080 62.043751987534151
32.776089154464664 73.501572253318102
77.781898957229956 92.933160188112254
101.161203258556569 103.027346013819269
59.640529952009743 85.100491280978716
49.488920221809892 80.717459445387348
67.802761094031197 88.624594344013914
76.115964556771274 92.213880812005513
25.662054334647081 70.430035627751607
111.208792440750670 107.365466216124688
9.565298989513170 63.480143639926105
103.934102523632845 104.224565575911114
24.065888194677360 69.740879208985064
138.119009413389762 118.984149442575543
124.767818821800432 113.219675141332672
140.314469480474969 119.932055402669477
135.904797458083493 118.028147217432533
16.160807766149780 66.327802849472121
60.107934296067434 85.302296529067007
120.184026643657788 111.240589303865363
98.956861107064270 102.075605148744003
2.632268392994127 60.486756913161763
138.220108364139350 119.027799654852913
4.188164214068486 61.158526326868156
30.753642547448663 72.628366121490146
93.931371778557349 99.905813332304987
94.121564276607032 99.987930336011559
113.472338232955451 108.342768686592791
130.733388945387418 115.795353724735008
82.806975423979495 95.102773748464372
59.422548826567535 85.006376333914815
2.691237826953312 60.512217398073922
22.448894963725458 69.042730541181783
76.176464658759741 92.240002174047547
111.621479093285629 107.543646700230894
39.429891504294034 76.374400139941429
87.279021565553890 97.033612416389445
10.991675385380123 64.095992093400667
58.455174494879863 84.588705382665822
124.917064770986130 113.284113172738458
83.284004217991949 95.308734423295135
118.253941133840328 110.407260752061688
103.752598233340947 104.146199769522894
107.105829227070359 105.593981804906377
55.568160831516202 83.342216093517280
31.899945004342815 73.123290600987914
113.393610879737309 108.308777575364346
77.177301588385063 92.672120846984058
62.121686002929799 86.171748574085740
44.474083407266448 78.552266929854468
59.042329589388395 84.842213894129245
43.243068348633713 78.020767164252916
130.260552760779717 115.591203239714901
57.478134098221197 84.166861037086406
115.143144739504493 109.064151630179751
139.270645248173594 119.481376647030544
31.510278571467197 72.955049265283861
113.196327464357637 108.223599016177744
84.444921351411878 95.809968896398033
11.399106846205253 64.271903610005324
64.543804370327905 87.217515915032109
1.280028799311852 59.902917566892896
17.152112296550069 66.755805839242782
49.291870452549176 80.632381764623446
22.226424363811301 52.912073034760745
27.235099039249260 41.730172385283495
39.567319606492717 14.198405180159796
35.812055629801989 22.582057827003915
13.423488692796177 72.564687443865594
5.605142108127577 90.019199948273680
7.650164857461426 85.453672600069041
34.744540807011163 24.965292008458849
34.325877594721618 25.899960508365627
1.786167055667680 98.545088009810542
8.330216490513061 83.935452653665124
3.967573980688615 93.675082051690964
20.124151744828477 57.605411110571538
20.638359856632551 56.457437965590685
31.323357702419706 32.603106811407038
25.653647122260200 45.260774663050860
19.759404665900409 58.419711472054694
34.261096673466717 26.044584360460881
40.451380535910836 12.224733076975433
0.285435006820757 101.895482626970534
23.213743756403616 50.707875702598379
0.076410301599296 102.362131718502610
16.179481260465483 66.411915088036480
5.918875520597233 89.318787947897491
35.488247879576882 23.304960855684129
6.970665548049447 86.970659480150019
40.543877680350384 12.018232566060739
41.367306214069259 10.179922703145943
11.976822565672617 75.794379519054146
23.577036303606928 49.896822593191196
23.843528666311116 49.301876561216780
42.093674489095292 8.558300535089456
34.970349737779557 24.461172017995271
32.819959590806256 29.261932805871307
10.787753114675635 78.448985243714063
20.276987182701788 57.264204944717015
43.685528965457543 5.004474471999843
18.809964027264357 60.539344225578724
30.409171577057901 34.644033621657975
15.040590381346789 68.954496805981165
25.869799522871261 44.778212942555903
23.548973847731059 49.959472218874247
2.774873903972765 96.337793173230210
12.285884309143743 75.104397051836685
39.863208797275689 13.537830527384981
36.371214489532662 21.333731828223300
12.684144554332894 74.215278316259742
0.962890504133051 100.383058571454129
35.252502966902640 23.831262994066194
5.492859213796135 90.269872281856649
42.351252005350354 7.983256959105696
14.901451126821097 69.265126148345615
19.290214992109515 59.467180644652075
14.822209734313040 69.442033101934854
0.869039582768258 100.592581398662134
34.035731992187415 26.547712560885678
133.918917699206588 40.744667667914356
134.806081337484727 42.957268249370863
124.874359512654252 18.187392054789651
139.092819571836316 53.648463312647685
136.879220919671980 48.127712175466264
124.793172458184884 17.984910216969602
126.984182526402165 23.449325057419426
118.809370004855268 3.061209316362077
119.960061133823203 5.931051757123863
137.703058010599278 50.182375315119955
125.250073773918942 19.124429549415968
136.276551208638011 46.624644087995939
132.804950448654068 37.966415178802357
140.241680288044506 56.513740674136876
133.362077737605773 39.355899722907800
120.435123010103652 7.115863823729736
118.554485730135724 2.425523778637448
124.332597747210272 16.836229376888728
118.310918024618573 1.818061949050741
126.333301283988817 21.826016624470071
128.774398698562010 27.914153385078802
124.059241462051972 16.154474343893966
140.770495667543628 57.832614854365694
122.542690926494757 12.372172576776260
129.563285326500790 29.881649500077796
130.473644029790421 32.152098951930931
127.127775399516636 23.807448024635200
140.252461931149384 56.540630267864245
118.484758617520058 2.251623222685740
135.640707862697838 45.038840414084156
114.150788274400284 97.430727328108020
65.239109191709375 73.742968834533798
106.964263507033749 93.950318021167845
31.872685409760084 57.583724188590573
56.032152170098243 69.284071113604369
30.246522712281781 56.796179169250664
139.815645931798173 109.860129903566545
119.935483019462069 100.232235161204741
57.387054019313361 69.940245434106544
53.865121520519793 68.234585599344996
50.386149583296728 66.549731417268362
53.547773692243204 68.080895134088891
131.262799753392187 105.718015821482908
57.819991984768336 70.149915806515125
84.592232651456015 83.115620176880284
27.228574148008516 55.334597026145858
15.948378685119616 49.871637035884902
91.794578420229072 86.603691540561755
101.873649257221871 91.484950992372376
49.368337276720823 66.056808406606677
15.719664170086212 49.760871380366787
58.936968968309309 70.690863930260122
73.350339631525998 77.671209928430287
79.868929100228783 80.828140460141100
15.436491727449949 49.623731937211232
127.264228694717019 103.781521566252735
21.324896615344091 52.475466236927375
129.111311164378350 104.676057273871393
29.886613807927592 56.621876520764289
131.088365511368266 105.633537916091697
117.042324275960880 98.831088300477106
12.092895370193828 48.004439684398221
61.958874930201326 72.154362627464366
97.501419821383706 89.367495266112456
0.590781625260081 42.434005430955672
20.132060190746834 51.897779645951246
25.362981300706320 54.431096806095702
78.506098668926057 80.168126354515820
6.216420850726857 45.158483221209920
102.711558054113965 91.890747350065709
116.316074609270288 98.479368076734190
140.630999776869345 110.255002975419188
95.101307968164917 88.205129324013143
66.020263501685577 74.121279188787796
19.204619795714670 51.448623442223990
122.257750336726787 101.356901261419509
48.780015793096609 65.771886329057239
83.441022290883623 82.558092946002830
66.087787411128559 74.153980786635685
138.152505952634954 109.054676913477564
82.047041730078107 81.882992939452791
137.684663036678216 108.828102193207243
106.238713703023521 93.598936738521658
108.293531532391853 94.594077968657672
38.026534669235410 60.564012287428277
25.118365167401336 54.312630051364913
119.727915828705704 100.131711082333638
93.923823028838754 87.634877404723596
57.105849714966119 69.804059153576901
50.157564386564353 66.439028390160075
65.141043557682863 73.695475984177705
45.192011038676164 64.034227927414165
129.594427806900995 104.910029007553973
64.481505364237549 73.376063898217453
119.634109735172885 100.086281112835451
127.292711934408146 103.795315901584729
45.031555371656097 63.956519797973947
115.499274210026400 98.083794443654980
90.324434548944865 85.891705903861080
62.506308412413624 72.419482786108247
34.978028125998208 59.087631019874557
27.108675881303192 55.276530706633245
65.591433120117685 73.913598105173520
128.336715523270954 104.300923260465169
101.872709772950600 41.040698401364025
107.585869776070126 67.279759977732667
112.252882674589273 88.714139332605612
104.495659318667592 53.087225122862634
121.792276870281285 132.526101813149580
115.865603872254738 105.306430448561784
94.508238793807806 7.217593955909024
95.749122930005782 12.916652837694162
97.406166962465051 20.527026147510803
93.224321610779157 1.320895455245293
105.329325474811753 56.916037477716564
116.843085131291772 109.795748257202689
104.138702774196219 51.447816328892536
99.925607393853241 32.098162363036131
110.002605860703540 78.379201775949966
104.299366855003584 52.185704766659647
122.715809038544563 136.767645445322557
95.866222498205545 13.454460772161575
99.057924645482103 28.113120625918434
98.875182183830702 27.273831913319761
98.336688366089604 24.800669524293866
119.491596038541459 121.959671680152937
122.304396960561945 134.878136514791379
116.077301434513217 106.278702425652270
102.051817335680610 41.863292966315761
96.593081639130190 16.792736217913848
115.675890432536562 104.435125842369771
97.779989696586966 22.243896974498899
105.256274275200795 56.580532271530714
112.691194471257049 90.727191691743968
120.339890370608160 125.855667451640031
121.205254623684453 129.830060941417884
98.648800575771332 26.234119923740700
109.825618767638460 77.566345977999148
117.116293402272021 111.050522960083299
99.141893891723015 28.498769587514744
118.860180973690959 119.059746112198908
94.794311816486356 8.531453125493247
122.706698370170898 136.725802509306817
111.201945262436524 83.887456471399403
115.212522871259438 102.306998857268155
119.516527757921452 122.074176598562232
110.286991997155553 79.685313514769831
97.696575877945094 21.860798947755566
118.060017317342584 115.384802046457111
115.820875626090995 105.101005218977321
95.678386355495249 12.591778104049348
103.652155257641823 49.213229823398365
109.125800749518433 74.352263393286378
121.796045791941680 132.543411492463463
99.220111275408996 28.858001736755856
118.078441921063515 115.469421470959446
116.998449414837197 110.509296101213849
109.917893239134486 77.990138684345354
120.358793348091766 125.942483922717045
110.030487999504444 78.507257205253353
115.833516280002257 105.159060462688771
110.905692178211467 82.526842920417849
96.465906198422857 16.208652415272322
97.654832868933298 21.669084137870119
96.502315433000220 16.375870583064319
122.455766497806607 135.573337525507100
94.260446017182275 6.079546024377859
97.751596548483988 22.113494612055998
116.216561593724549 106.918288204920856
120.597775686732646 127.040067798512410
112.793881812206394 91.198808005799961
99.036695510444801 28.015620716734634
97.701025899106327 21.881236740361057
114.883405222644043 100.795446888974993
105.912737929266910 59.595499510726356
105.431020702567736 57.383097273285856
105.452673041818272 57.482540849617870
112.869968426862442 91.548254085728900
51.341241686745001 41.507488968106593
65.984559140090113 41.372219546656630
127.924182583410058 40.800044760806280
44.843251125252017 41.567514944231263
32.382216845327321 41.682625260120005
74.340167067981014 41.295033604750394
74.261869617042294 41.295756886952205
58.614490510499145 41.440301449732743
69.440143103522956 41.340298170575380
141.043139309331281 40.678856806505856
110.612168459649581 40.959966591505896
71.057596144386522 41.325356751886815
10.262209565737738 41.886961510885058
104.989061224225850 41.011910726768306
36.201831989389504 41.647341101844731
33.576787177934939 41.671590271751555
86.744599710480827 41.180446153354076
91.855789680808456 41.133230915931961
92.956505630413361 41.123062918812579
11.627942237444026 41.874345389644390
98.654026786719186 41.070431375928401
32.862870535756066 41.678185163343493
36.531967513989947 41.644291434885382
107.007787912565050 40.993262494080099
97.095988355887599 41.084823944948837
86.091881052849487 41.186475721139423
10.733806067381261 41.882605080988739
66.292726087946619 41.369372817090095
137.502839741560393 40.711560753259569
125.568259850784955 40.821807882860988
60.311939676687146 41.424621057131638
91.977091557824878 41.132110375127112
0.759107242846973 41.974747571475014
37.805376109012059 41.632528168503505
21.615904665051627 41.782080375015624
48.314133937025709 41.535452243182476
11.713890926337379 41.873551428203754
132.959123090363164 40.753533887052392
85.982212326112091 41.187488799307275
17.429283599491242 41.820754795014587
70.332970690888956 41.332050567422449
97.031178782113827 41.085422631249031
72.505143047713190 41.311984861756144
44.146865126726610 41.573947894375692
90.230254009082842 41.148246998903673
78.304151399116535 41.258415818595182
118.663877605077261 40.885587951470569
114.088081631205682 40.927857421898345
23.548710670897968 41.764225845055542
20.604246865715428 41.791425686667687
48.442644106069672 41.534265114905537
61.901107789721699 41.409940923895313
118.257106577346278 40.889345548187237
82.911617076825209 41.215853795436153
48.327100935809810 41.535332458958095
125.597587864003614 40.821536961780915
85.368641354192320 41.193156735596617
55.553402644136881 41.468578620258448
79.149680809042593 41.250605138094400
128.510758073299087 40.794626198557189
116.994770973240023 40.901006526472187
58.241354200315051 41.443748341665618
38.952005573694805 41.621936039718534
52.170026989640363 41.499832963325844
45.886815974354860 28.856193352295776
90.311183647510873 131.896520164682585
83.827426527368317 116.857736550541716
49.100619308859677 36.310465933832553
62.399287379473478 67.156129607589691
37.080946376429218 8.431374074883685
91.789034221834982 135.324328237913704
60.981293688167185 63.867156887818332
59.599172091199065 60.661387880731070
44.247916557250115 25.054839716976705
55.461063765312879 51.063231359484192
58.908874715757896 59.060274102668878
63.060643481684657 68.690115401435534
78.416684220282846 104.307762632587981
75.577055295490993 97.721370799412526
53.660179258796504 46.886160580040297
74.208565430187846 94.547219982056419
48.497841188668389 34.912349139985693
62.357994766548480 67.060353245345595
69.883701815351344 84.515892950675081
74.853654643335062 96.043475456864215
86.400056667382756 122.824836686773139
89.244060683240150 129.421376347297411
82.498073790977301 113.774362547011620
45.839459239385370 28.746351531160023
38.653323881094849 12.078433120162885
46.081618532567994 29.308029142280471
78.181713860636521 103.762759430126849
44.072750340260548 24.648549539075066
91.406127391469539 134.436193031807164
62.597721957015104 67.616389703382183
47.169615907241145 31.831590217637821
80.341409230802370 108.772075902436640
93.348989934734973 138.942575494749548
38.362914915120271 11.404842558707355
38.350706147082661 11.376524869239569
84.801022305586429 119.115948257882962
48.673561158508448 35.319923722768628
38.240048997617563 11.119860577945630
55.092950809386956 50.209409881111128
43.349211724138982 22.970334195301060
81.630596267469073 111.762287368309657
92.577709101679673 137.153624221726233
76.076169111428896 98.879042892557379
65.659104618824486 74.717129376064662
35.988356594113718 5.897161116131965
72.287256700576989 90.090830622434297
86.189526136665876 122.336520570522339
57.526485041309499 55.853883301898861
53.377389308454298 46.230241983361502
93.318538026853773 138.871943661265163
65.665320066414353 74.731545827766524
87.448759025103300 125.257254734081471
85.661288300842187 121.111296620495693
82.305974145476270 113.328796041741384
87.797648145335060 126.066487388431440
86.942015420433705 124.081885688439556
92.031164380221554 135.885938272182386
73.833744941604451 93.677840682754677
41.290366527473594 18.194935173725231
56.376056800632959 53.185516635081008
42.658446999240581 21.368136421149977
65.184438400336731 73.616162387865273
49.066260481463104 36.230772175895886
82.193717063049277 113.068420777755975
91.972964335571021 135.750945880947768
64.841668865464115 72.821123837075817
93.028782458131531 138.199868625408442
48.791772525896022 35.594109683459635
57.455177693004273 55.688489108163722
36.224491758507035 6.444866030921022
78.833858057889827 105.275378623902952
61.491799149298174 65.051251390670004
58.673505018719432 58.514344655051083
47.260611299429527 32.042649945454244
65.354738248040462 74.011165240637354
50.879008712286627 40.435360331362197
123.740653874150610 77.340277682055827
52.036095402372588 32.685705042381031
91.675875785816046 57.371687220904853
35.140420405414865 22.163791756422583
133.447816840272964 83.385489074947671
72.056549904869456 45.153599119337379
71.570218182562698 44.850732248896030
40.319984596596676 25.389405724996422
59.882161444282914 37.571903820692576
68.492824863607098 42.934261574911773
134.520614302718513 84.053582055860289
95.389979670251535 59.684674361939969
98.037104898571457 61.333192229055093
67.655469169984684 42.412791790521084
118.932168293047226 74.345755810022808
103.523838724882893 64.750098481926258
20.913224093631687 13.303694369260176
52.615978653875338 33.046831856751588
78.953441568750051 49.448692156050512
85.560361386770296 53.563202965769975
88.294702972595616 55.266035499268916
9.513506699430625 6.204431514842469
45.633122162312581 28.698203553606255
15.983904607767185 10.233922241281228
46.293686478568112 29.109575129864126
43.002765195952968 27.060128252315476
125.407410114818461 78.378263121305523
112.503372862845168 70.342173351083929
96.342342729398609 60.277765879556171
1.737991015048007 1.362168521537075
66.267518136191271 41.548434466805979
26.861747400841420 17.008183620458109
0.982556105925883 0.891715544168583
25.807918330850537 16.351903353782586
94.002962682014299 58.820898722374750
13.060024530685165 8.413053135126061
52.602023967870728 33.038141467282117
11.430162511262379 7.398043859703116
28.162744086100886 17.818389445918417
31.311312761680792 19.779185127967356
39.820922689464837 25.078611032738682
120.372682634658005 75.242847343349368
122.613166003683602 76.638125823301451
18.383413464107321 11.728235082872116
119.345452007135876 74.603131464024344
80.420960093854987 50.362600755113412
11.036706642852282 7.153016151132246
13.253927116274712 8.533807481540959
68.768574979137455 43.105987108501040
129.472414424617256 80.909776237085254
73.813858272411778 46.247976601343801
82.529710298998580 51.675841380555312
79.065161555990031 49.518266648828046
111.820804854638325 69.917098804170891
111.012361728262491 69.413634546371938
7.271027501956913 4.807910117169237
132.943530038064694 83.071440538559258
125.176300546650552 78.234337836505958
44.243953663279903 27.833088043924697
62.838167527310539 39.412779647434199
33.784816252166898 21.319578704672441
78.546009030833474 49.194960367613049
49.757938093214776 31.266964822588275
128.042116824146518 80.019047258930954
79.706371113906272 49.917584898482886
129.285061702290506 80.793100869065611
28.758881876454971 18.189638901043370
72.691160339190148 45.548807713340814
120.647961756196906 75.414279561759614
103.036879126068968 64.446840596496543
57.504366243106176 36.091113327086681
92.207910651419326 57.703016080035511
48.573290081901519 30.529216040626874
15.627076083366548 10.011704496658647
97.270018528479426 60.855483213558401
8.898068371561427 5.821162499555361
136.698127485855935 64.511286780338210
129.391976507343998 44.766700279180299
140.451219406720156 74.653870515090617
119.719231370394340 18.626485873283169
137.239360456897316 65.973947659566434
131.219075604898563 49.704363938739860
121.472546848212531 23.364752194006169
122.083473558453619 25.015757670309615
137.271865531486213 66.061791348922966
114.655805192986577 4.942775196335607
116.414007052651499 9.694246772374845
130.799896421068297 48.571548632983983
119.737515090533122 18.675896909943290
128.525156776258939 42.424153949155617
126.186899707423379 36.105105917797957
135.420439548001752 61.058385234141809
130.746612323376780 48.427550448563672
136.807290643231880 64.806295932200456
114.634058448594359 4.884005472436711
115.346963359118192 6.810603035823644
122.279632115859940 25.545868479139351
117.224111276871369 11.883521669253636
140.132131394711109 73.791547676002708
140.113543112757696 73.741313572982335
134.955516533397343 59.801949019610539
120.892146081078820 21.796241881843976
121.438737799141620 23.273384564748856
125.124375513405980 33.233675951451694
137.009169845632385 65.351866559786075
118.420147227331256 15.115761921584101
123.302286606791540 28.309552136428021
128.286898893962558 41.780271365779058
123.746810886437743 29.510861569692249
133.806429007488418 56.696585043497954
113.393190005556477 1.530607167066816
130.306330078957870 47.237704949145410
78.131128292726771 122.497551873774967
17.311054079629997 75.564600230413745
23.333733034676708 80.212113470373410
26.583275933857948 82.719684230907930
92.922285916964668 133.911426232024354
42.537528610917697 95.031082713831381
36.881048272762079 90.666153508843422
41.352497642025753 94.116631327862592
39.105035029454534 92.382334625979354
22.899597373659383 79.877104540364627
49.140824533777156 100.126639933122519
66.042268254956696 113.168956160653494
1.678334880461651 63.501319089746829
54.903537427981917 104.573545483593620
53.835723958903721 103.749547181112362
98.966992133634250 138.575937221788820
81.011478872956758 124.720228452961891
38.753059164965102 92.110725844808954
58.370199790608225 107.248660552656915
68.566660933230224 115.116951144729882
34.829250903485743 89.082845563890515
78.812331000454790 123.023214726949206
86.521278372397674 128.971968636077179
70.342959371514397 116.487665169446032
5.988492514160050 66.827333114143912
53.274024034508045 103.316100893339438
20.418169808626779 77.962264392223176
92.992625466096257 133.965705065135325
18.397579039440092 76.403037605866530
57.150832517683860 106.307712913310979
58.598677987272488 107.424970040837323
6.960990465111676 67.577779408329008
73.772515817619109 119.134146761679119
1.023991986012637 62.996383115552639
35.864735758270761 89.881896884459152
73.793165883278036 119.150081772373213
95.212532816944261 135.678738232195428
59.543886468367077 108.154357903480772
49.901848460804793 100.713898328130142
5.303087251148655 66.298427280318208
24.703368048374319 81.269018031878900
81.475651444538698 125.078415928694042
30.897927621253842 86.049166176178105
98.120183415052523 137.922481382502525
26.383678641579795 82.565661234589072
98.001858118686258 137.831173447015857
47.829772628584358 99.114942126691687
83.388705958084060 126.554660345311405
86.375129998257492 128.859190500485909
67.779332042698670 114.509394030983700
96.149565249319480 136.401816893409176
82.780844977033510 126.085593011891604
96.839920655907093 136.934542598422070
38.742247462925043 92.102382792032486
93.321855808965879 134.219761837695131
50.053368323268124 100.830821473489763
71.742995389121333 117.568029236137065
38.282781544304996 91.747827293385569
50.222904919145996 100.961647569298819
41.034407030990337 93.871170738425860
23.126264438669892 80.052016434815911
98.687640547716811 138.360370328078290
47.794363711584445 99.087618171389067
99.986890185540858 139.362960693407388
96.604125052015277 136.752586495632784
22.070492707327613 79.237310365239210
71.608390036320188 117.464158489583539
21.690414142397046 78.944015607885504
68.363619448174290 114.960270372418805
12.638901788026152 71.959246234889619
32.726934775422492 87.460553870661954
134.678018123404740 1.970184712663006
136.559633958969954 3.043772841806694
137.024473654074711 3.308995088126347
138.709322856709377 4.270314646112745
140.679927436137859 5.394676826597427
137.592463013167105 63.625819235755067
94.223045947483243 106.565197205688577
71.994577057363713 128.573254771234758
133.336874855731821 67.839210162816286
101.380223052887658 99.478988680882594
79.227202084158549 121.412346445674643
60.321758304226023 140.130329095208111
60.049676717529927 140.399712796448739
77.567324731114311 123.055764915841152
73.725091793647209 126.859899338504874
88.235155700027320 112.493713196313493
96.717821441174280 104.095159212983120
124.517838244959961 76.570799655639973
60.227108171303271 140.224040703697540
118.776806409588204 82.254905013641348
111.833363804543268 89.129498370038419
69.658954906782469 130.885717541183084
117.704016476938023 83.317057459237731
91.307819119933797 109.451517453587002
73.552067662164021 127.031207810749819
98.936567607977622 101.898413517014490
81.541165695167109 119.121327455235246
96.992706648718112 103.822999690820509
121.879437032086201 79.183039214782198
135.867778450223739 65.333402305524586
97.044543416179692 103.771676922349769
67.048756247467949 133.470034195455213
125.303881584297471 75.792550503767742
90.724576584535399 110.028976717973350
120.807035714444268 80.244806898768857
68.011398202766856 132.516937530455237
69.574935321389660 130.968904011699749
85.148851801792190 115.549414162173548
87.846504810993963 112.878510331061221
105.909805083670975 94.994320727632200
74.475205453546081 126.117223597347788
108.530473743787425 92.399637890178525
82.438029504247879 118.233356698622373
71.943620361515102 128.623706194638231
121.817092565929073 79.244765490526248
74.389022621037114 126.202551864822922
137.986901075420008 63.235292311790325
85.684141642594213 115.019432106780656
72.419768740750669 128.152279170502709
127.634620122192345 73.484922921958557
138.147449821328365 63.076335522661317
111.169083574526724 89.787191781767589
119.186434792248889 81.849338392267583
62.851133687471012 137.626034295844988
70.448687875918708 130.103815344856599
110.971439695347755 89.982875879127178
9.915652120231989 84.696530774228961
29.767983009934245 60.182635814507847
59.250756033694714 23.776956046160851
67.904443041396831 13.091280117237501
0.889797477486217 95.841763737716974
11.173372799637166 83.143482278568413
2.781628977426802 93.505707637871737
35.952265837016419 52.546209620194425
26.321702354747643 64.438144271038027
39.630665708026470 48.004077587498671
51.238187050969771 33.670971791280465
24.078547131021349 67.208019095223008
53.734408264092195 30.588608065091922
66.865686635969681 14.373948915821090
26.536105586571196 64.173396603212609
76.660396460280126 2.279324404064524
69.770124569911033 10.787514313998125
18.017717729329735 74.692003527445308
70.772170978666267 9.550175457142078
69.884259086086828 10.646579652151246
6.084757652857948 89.426964953305486
50.662841750536550 34.381415030351462
7.712502463261877 87.417006247440312
63.536514195368113 18.484850752241627
14.189532365793470 79.419092472791675
50.994552681383183 33.971814416653061
27.790234817340423 62.624782871162637
46.622335245831515 39.370680653149819
75.426388001111491 3.803092767363295
12.286418007890555 81.769080780218545
22.475570270334892 69.187394041371746
77.642792903081443 1.066249559531934
26.180617069340670 64.612358064171147
71.056406382990275 9.199198189830524
65.733528910611099 15.771950778245886
44.637576217266648 41.821484773679302
18.906960322729212 73.593956167192403
74.911799550812233 4.438512723246911
33.850563012412486 55.141417334851994
28.014990260010677 62.347252169913730
2.350149823623319 94.038503243204659
15.412338128869338 77.909157332241875
47.461917244673792 38.333954787353960
61.119702284086308 21.469158925409175
49.045707239308705 36.378272012245844
16.621479511480892 76.416095131663383
49.313601981494422 36.047472389436372
5.296085153763564 90.400827161619233
67.024022227205535 14.178434239307489
18.387603484861934 74.235264184917185
56.309014964838767 27.409453003887808
30.568362150475661 59.194318105711162
47.809631973727186 37.904592492753864
27.116256701120033 78.947967375995532
58.205217211934553 68.557817446023336
52.067188650255638 70.609189894070013
48.685508602260796 71.739371223279761
52.039709093521303 70.618373755794153
141.012431687988681 40.883062177500435
31.526140789267011 77.474153002764638
102.771041118518340 53.663604692236682
34.820939796606531 76.373007930272678
104.238414539360136 53.173198142924761
51.861058508850199 70.678080041540326
62.207276053119166 67.220301147464113
81.992382065538678 60.607979137600715
87.096127962753684 58.902271252703834
29.462881296215517 78.163708881282560
123.266885353548219 46.813748954241227
18.738554153484891 81.747854670662704
111.764419523751641 50.657954182473134
103.578127700198706 53.393870662782369
94.309443786986577 56.491530215545332
19.525757565936889 81.484765736636845
62.675512607154957 67.063813187777171
137.883339900985789 41.928826727920040
131.529629693408509 44.052281503622758
2.586849833951324 87.145868201740910
85.148037488829942 59.553336832531670
5.592404667975117 86.141390572538839
93.757316851752591 56.676054932460893
16.141060629386764 82.615955331285406
32.129406834311020 77.272537234572965
67.107356427041196 65.582659717276897
132.059069322154073 43.875339044590660
72.234289507983590 63.869202511996733
13.123860539533945 83.624324887140816
24.440286737823282 79.842295416236169
42.698671182751340 73.740214524985944
41.357696793224910 74.188377626308849
106.313138189671022 52.479810862173117
77.977032762968363 61.949937202116971
81.924463509766085 60.630677998093624
24.185170922446087 79.927556921533338
74.056073551875286 63.260349432155699
80.143817646448241 61.225782407764108
116.753431876693156 48.990591057497831
113.085144520806622 50.216558570970143
47.052928105953875 72.284991142719548
33.259643191809886 76.894804270274150
1.164738069242594 87.621147986259956
19.432714943275208 81.515861237530061
56.861555779176790 69.006878576150811
47.481935008597986 72.141614009286130
123.437550484234791 46.756711463552698
70.133074990588185 64.571443227416538
43.895263468596617 73.340304941304112
23.383141623483205 80.195600771425205
125.916072528787367 45.928371910717402
70.213201422260866 64.544664408673370
78.808141915029324 61.672174660166377
17.853833076501381 82.043534696145301
127.462138640974089 45.411665708794658
111.074126257423899 50.888655061979883
22.723040936886992 80.416211077782222
61.808785884464100 67.353479373108087
90.565597471807749 57.742750066268577
77.262169213538257 62.188849643575644
19.293680813471394 134.305577137113147
22.839788176767271 109.211026389665534
34.615954364877901 25.875252894287129
20.885907820713019 123.037948342720171
27.152359013743492 78.692484046413682
24.618403350829794 96.624394296211818
30.605589748356802 54.255188433384873
28.695585286200846 67.771616164686137
20.755826445695629 123.958488341158784
21.550834535308873 118.332496568905071
33.179087138221448 36.043455332230671
32.302184550539920 42.248985575028911
22.875128724839140 108.960933799065629
18.498133296588264 139.935386245846530
27.726374515703458 74.630378851051589
20.673195403127622 124.543239077275857
21.562461324666454 118.250217882539360
20.230808360226771 127.673856106245481
34.581462381990121 26.119340488452075
36.589312496196726 11.910493597421789
18.975865983932774 136.554640561051855
32.309693010520334 42.195850852723616
23.747620542981142 102.786617016184110
30.450860452317432 55.350153073137896
21.309419799495533 120.040903483415079
23.944929585053099 101.390330535843916
23.985839072202118 101.100828528110256
35.026762722132247 22.968107082713836
23.400339784642437 105.244200422695258
24.492787882086851 97.513330651512774
36.725828726335784 10.944416399496559
36.564652579241333 12.085003129724775
24.632336468661599 96.525794536904101
21.425347144997602 119.220526558331045
31.905008784171681 45.059658350463579
28.895601490709105 66.356172050867997
36.541489916806654 12.248917120014360
34.839447156687960 24.293673254647107
34.258882309677489 28.402125854330233
19.841464020967354 130.429108634949557
23.276974029531278 106.117216348320426
25.883718522751924 87.670205226255618
37.463226612900513 5.726111709403914
28.927520362290416 66.130293457628198
25.199721529178248 92.510610636424204
33.179370865099116 36.041447497215877
26.572947510133748 82.792774841748070
18.624320751915519 139.042402143284619
21.560277336712872 118.265673194778444
20.421686756946123 126.323077034341381
31.002888339051953 51.443646473520928
29.054608847440075 65.230933084895412
25.929758370976291 87.344397463177188
22.868498816631096 109.007851320429964
37.465152076198194 5.712485884947457
19.715524478598404 131.320338344968945
35.258576420762402 21.327643321114380
26.679579077845688 82.038180856545083
22.883494000053382 108.901735697633896
34.942810946095918 23.562204183632954
27.594901439972201 75.560767424451853
37.322693144471664 6.720617485428862
26.206909917332716 85.383093748359457
29.905375398693167 59.210358351137579
31.113780190836067 50.658903960962448
19.809943403727083 130.652168922721501
25.491912805597323 90.442876057952517
34.470296724345268 26.906020628488562
128.500010428103764 124.090536859691568
137.518800777870723 112.748614712477163
116.383525985984747 139.328081797633189
130.421646965975810 121.673909888387072
120.198407112079877 134.530533229030880
140.486494741981119 109.016478517674997
135.904424215650891 114.778835238166437
129.756305014297055 122.510635915332742
129.181377560768112 123.233657758100151
128.757892615157800 123.766227326451826
137.847718516478579 112.334971724953419
132.518280796227941 119.037208429354934
120.598169727064132 134.027796578030348
138.595733899744772 111.394276585927031
130.122278098003562 122.050392572002082
121.774749378088032 132.548144176280601
140.840212924633335 108.571646790347032
127.047647824164443 125.917010582282415
120.318949766789657 134.378940237940668
130.624024836904795 121.419401914770134
128.792293808710724 123.722964799669768
137.551215556353611 112.707850277368507
137.939942168577744 112.218992370552812
134.891804427080700 81.585171487382539
112.735379965695941 109.209093604034621
99.782867658514604 125.357872113497763
88.765021688762090 139.094570446397029
102.144712863013027 122.413198973914191
95.672590263477673 130.482434645517429
114.869528620965497 106.548305247083277
116.551855270825868 104.450834130680676
129.992212507509691 87.693826149848263
124.950955695815694 93.979104073593774
118.653081297325301 101.831092655395921
92.843210221598440 134.010015282524080
127.668744073040997 90.590652358703565
111.535736622824601 110.704770595103014
90.339353301530636 137.131744091779353
101.393379363906348 123.349937575358069
104.815841492356796 119.082921141895270
106.893826220426178 116.492156174929391
113.495964812587189 108.260820717755166
88.483700094404028 139.445313221966416
110.938458780264611 111.449437526070795
116.213583088279350 104.872581080021732
132.476076116059772 84.597024362603335
96.029551273096843 130.037387063693615
131.600012331448653 85.689272698858773
87.994629029743123 140.055071399475935
104.142194093206555 119.922803195998526
87.467229330356020 140.712616494155185
111.322534100514943 110.970584688059219
98.324035835516156 127.176697020469433
99.249486217685828 126.022875052288811
105.779040377472541 117.882035546312991
93.733203879081373 132.900399625834041
111.589412614805454 110.637849083259013
101.143980779159762 123.660879762489856
91.571874328307786 135.595076254865205
128.626907583747141 89.396044707054088
118.940666703010109 101.472540359994269
87.777758301806244 140.325458894008307
121.272640812016931 98.565109547882656
113.066171020319658 108.796673885964282
121.315449614558659 98.511736900622680
74.618504509966399 40.824734435339778
86.059316631383396 21.493506844451311
39.210818439716931 100.652133978891456
15.672473862681038 140.424231562736651
57.153008174866528 70.335706301542146
40.271494264955955 98.859939022777667
75.083866977514887 40.038424191192270
45.065802720466934 90.759127042751473
24.165767683566017 126.073345095467332
31.372689862496930 113.896005638075735
54.287782739819896 75.176999419222398
88.967536486660990 16.579567229843885
53.575315734249990 76.380835448474912
16.277474306709596 139.401978845710488
39.923404986741545 99.448095963709704
25.140453920101141 124.426444397491935
28.152035484607598 119.337857327434548
23.673328583946795 126.905405984883686
77.407297385996841 36.112587323905892
89.197507836117822 16.190990925246446
18.492786120467688 135.658827013300396
37.798444164800372 103.038584194328280
92.256827676320341 11.021741795320979
26.226693437823720 122.591055168784706
86.440081798564634 20.850138346887743
80.532439123484636 30.832120732896197
27.990135482203641 119.611415337147633
63.794770042643286 59.113302777396619
86.992130774573113 19.917356278335163
34.779454786072172 108.139688045637897
70.054648641318821 48.536156977073759
36.029991237284072 106.026690778265134
36.715910568662238 104.867711628608490
84.371869927540885 24.344739425957425
89.133087819978940 16.299839666067779
33.274428231941400 110.682690285292637
28.228119006789473 119.209301079188776
93.173491811958243 9.472879455623161
39.107145372564609 100.827307527315980
63.043508236187598 60.382689321534549
22.456044551622217 128.962217548773452
28.771896149102794 118.290495701980987
30.874774226736875 114.737320080948294
52.072464894558912 78.920161442898078
82.450086496826586 27.591924370983467
83.960417118080372 25.039959994058712
73.069777155413917 43.441576723226312
67.271366478855427 53.238992786388330
40.143298389326930 99.076548090534203
77.773100769804174 35.494499342838608
29.151726444779513 117.648706831250777
24.026092591939207 126.309350280795172
52.111681430684442 78.853898333503096
40.835126677163586 97.907584738627619
39.749410604792494 99.742089516029012
36.733961551011767 104.837211377023678
57.229278933343203 70.206833685245769
92.108113353723581 11.273020322197697
85.993171811121783 21.605269939663934
40.360117170812373 98.710195320609074
44.373721848180999 91.928517179699469
32.188380755267048 112.517755027488732
94.930787463150665 6.503625016588468
67.892796459837044 52.188979529753432
71.258291416898103 46.502394671922815
87.365723236092194 19.286107305515639
38.161058238877395 102.425885102755942
61.263184146026212 63.390854284581664
64.228796338338086 58.379940406485915
21.007559203686149 131.409683657460079
51.629367832026148 79.668850440652051
66.988085745144559 53.717644500738871
89.475464784283687 21.202532595974347
46.758034969887746 77.621208718167992
51.964792901332672 70.744428194217633
10.657707707579156 125.300403851555856
50.970277411234193 72.057925929876390
31.613364461440330 97.623401361918340
75.255363837090414 39.983607984883285
41.064686577085261 85.140649387233850
14.575800868502178 120.125616182373548
13.013772381614469 122.188651802219255
51.925114264279259 70.796833411072029
95.068212389472805 13.815959547424447
23.658988119959961 108.129075146926368
2.488486433622026 136.089832223732827
36.108712277704214 91.686209597236584
11.040308597383547 124.795087034047768
16.614155243765204 117.433477263438263
6.548081486451395 130.728157154142082
78.069340532916613 36.267072591554992
93.033628106896657 16.503119149037126
11.971291621993148 123.565499252925960
27.651033901124215 102.856615193903338
94.197821309256412 14.965521041824676
16.520420689258934 117.557276365938705
87.794681933751093 23.422412014936437
81.217856428122602 32.108697442838960
25.036942202835501 106.309154204800549
64.485322427945135 54.208047065729076
89.442959662196600 21.245463454954209
27.329470768317432 103.281316921546832
69.233578042426970 47.936829513015773
25.733808384188965 105.388774220398005
29.442026389063347 100.491177349132371
2.475078161174158 136.107541083649778
86.618029301152262 24.976465806921563
89.665796085218958 20.951154175736050
28.119385237756106 102.238044215086475
15.253378693499144 119.230711127875139
102.425339296486953 4.099097789584705
36.317534216261969 91.410409827215588
61.401250363871128 58.281308581614063
3.228069330954454 135.113034506000048
23.988603603523561 107.693738346635854
28.481720572693018 101.759492953967708
47.632299452589443 76.466531460922013
97.917703979614174 10.052518164466473
85.312883211109067 26.700226221961309
4.541777050755010 133.377966392476168
72.957575235994142 43.018392414700045
65.786263911240013 52.489839848702069
35.097471665239475 93.021796893666803
104.719237749354704 1.069451239409247
77.868696116923076 36.532071969346475
15.618428683404302 118.748574509676061
9.852915377092211 126.363326364372099
48.941527146458427 74.737380302916051
37.791126521321878 89.464175529961253
8.621584513701901 127.989595956965147
33.949055993754762 94.538556963377573
23.030522518117952 108.959115657282979
55.829735192341680 65.639839076968798
41.901246761846373 84.035769755527781
94.738186371288194 14.251838557766504
89.157421778252001 21.622585146612185
105.287686249877751 0.318677796753555
42.518513013488224 83.220520690126236
38.437544083312005 88.610425123439171
23.030664360996568 108.958928319527331
98.767145686261671 8.930625374093633
66.759531611607301 51.204404947637187
69.366309794842834 47.761525198518882
90.357670878922264 20.037366523420374
33.263669429227733 95.443775343101379
60.689159340442743 59.221796644563682
61.272414944437607 58.451466848009510
10.881537468885593 125.004782629386753
105.243845524020159 0.376580056413570
42.294105364484778 83.516905152475175
65.675845553936185 52.635673939510831
64.550687727107601 23.325528422870914
80.978198216118471 21.926296801482000
124.656753266561864 18.205926910740466
0.904537730335829 28.746660597141542
106.300235919638610 19.769463853697889
27.998381319747551 26.438912096805453
76.281504178984264 22.326342981159872
106.974238634803342 19.712054916866510
102.512532945937110 20.092085700555170
99.812937331037631 20.322026783341698
5.004519762155912 28.397440031439466
33.824373576270773 25.942676675330762
119.431475420684279 18.650995808878484
51.265292425320631 24.457126860829447
43.878524972048432 25.086303059339802
96.953961250503568 20.565543275956554
86.747998947413734 21.434847556160147
75.979350294093081 22.352079277024544
7.689239659322740 28.168766004586729
68.884874431115676 22.956359211668261
130.317188071896624 17.723793030763165
89.378913019436084 21.210756500781219
38.550402253534337 25.540131884795290
76.982871678497560 22.266603218145267
89.692469189965379 21.184049002455193
5.758968215804726 28.333179038651821
70.144130730336130 22.849100644736822
17.339668840300146 27.346779880820083
13.312087298849267 27.689833653592917
35.984382154908083 25.758695523243084
39.131361646833497 25.490648017206784
139.832544252301545 16.913311901239148
7.254434533299919 28.205801018618835
98.564825463101471 20.428336110845414
14.800231592609903 27.563079295139616
87.971803458164572 21.330608635053604
81.395077080420833 21.890788676887546
67.665911413674365 23.060185753154776
16.144995133044677 27.448537553082843
105.839322306755903 19.808722687366298
76.557703043408296 22.302817433259460
123.996487559537528 18.262165782504091
116.466129145231648 18.903572502088132
12.747006320073439 27.737965059424457
15.454579894569910 27.507344444985840
131.781264664748988 17.599088665714973
43.414325024177124 25.125841810274895
70.629160466467169 22.807787693236200
100.077789207905724 20.299467727826496
84.822392149164756 21.598863273835317
94.075895295932398 20.810685769992567
50.700141647240251 24.505264211895003
114.760958604880642 19.048812314384460
124.189660235533012 18.245712083276697
98.861698143653541 20.403049647480643
37.338280595687692 25.643375705809078
112.179977276778843 19.268650292324597
93.599184378270039 20.851290156804602
133.818322790962441 17.425579956241805
130.756318395408584 17.686389613186297
55.848764886615335 24.066724455796802
54.045304884544159 24.220336183179114
1.736012949350645 28.675838763265673
33.350846818077990 25.983009847790473
45.381716837714244 81.821151824391407
48.341125022768203 72.790284821505978
39.819283442745672 98.795355131683309
57.200738164291344 45.754478006417187
43.276241437044646 88.246175725224944
29.746149489042256 129.534316217744589
35.478565029418995 112.041399014951935
50.101976734726811 67.416907231076920
62.890211679759084 28.392601772473046
43.746314439670911 86.811710959666627
39.732603535098562 99.059865692185511
31.474260462020631 124.260849569239667
32.834267453163335 120.110681193672974
31.154920124651554 125.235341743047059
61.571314435911418 32.417320518543292
67.468052316825265 14.422960760280217
69.891958637128013 7.026219845438036
38.425098014082707 103.049821699425962
31.179695984885072 125.159736255510410
69.080367338144299 9.502854572217780
30.012585086842776 128.721267020704943
72.058017202603551 0.416321648878902
68.883317355873515 10.104168102333583
36.408929057836275 109.202319956058275
58.946290651067550 40.427787205788633
37.421331731266172 106.112893514891496
37.645993119378055 105.427321606640163
65.917528949669702 19.154504852225976
34.998373357978359 113.506741694807559
33.132300948229378 119.201208526151305
63.428584827001096 26.749713739919063
39.129113132884783 100.901464153470826
55.549445875748937 50.793526393196238
69.857774569355385 7.130535218772244
31.618099138770489 123.821914526024159
26.583655410302004 139.184915809498875
31.471150523930579 124.270339790095420
32.214397464865037 122.002263251083534
71.615986211941873 1.765214007824141
47.212450643752334 76.234523523667590
51.741522291454586 62.413704920980500
69.718204917704583 7.556442995895718
66.311562487025924 17.952080499778727
56.524580135265680 47.817827450371169
39.844594209699757 98.718117334187923
33.128149611525451 119.213876656842658
33.763888037886936 117.273870811724819
30.811436362563253 126.283509477642170
48.072749786106783 73.609252979192902
40.455381411586067 96.854252114392551
39.563649525811435 99.575442149391435
37.960246408139156 104.468352962046424
53.343245617180699 57.525920125660633
51.035835534502446 64.567163602320235
65.151788190220131 21.491223048858046
40.739578039945144 95.987003734685700
42.426259747074035 90.839961751694432
34.968427708150564 113.598123202189868
31.492271070755478 124.205888779123967
57.928909319358269 43.532406414550287
52.966435106812469 58.675787055680892
67.508332836413018 14.300041584398601
38.480377450620907 102.881132147950041
58.351414355481687 42.243099042708209
52.974153330706159 58.652234287990922
70.458706792251803 5.296743243020516
27.736785910322933 135.666047329221954
45.221443811093017 82.310237579738086
57.228269527534344 45.670463884569713
13.839081985818085 134.894980144992218
51.226592588159590 71.986528509283943
35.647749286397342 98.199584543236909
69.071792686129612 41.960086812404128
42.342489059373499 86.934974879828417
20.451127190629691 123.769512862504655
24.464647374424924 117.016339508528830
51.929174280623215 70.804360301012963
82.383166672485117 19.562288372915965
40.143282986585248 90.635372329084959
11.799725726089825 138.326413331267531
37.652223275919603 94.826844475942906
19.980526382529828 124.561348630629354
23.537584548031951 118.576221031471221
17.809488103251969 128.214350780033499
73.138991083919748 35.116594170661152
84.608684522816375 15.817618567507710
16.062977821900621 131.153039550576494
32.824860013967772 102.949395119190953
90.083436155660294 6.605768332934812
22.347228018340502 120.579122133227230
84.174554239503877 16.548088809879253
78.231850491164053 26.547318106369637
26.611903215637781 113.403353833361379
65.321132596861545 48.270970180309455
83.346317213355093 17.941685443165674
31.147738236883260 105.771330372465243
66.643377169885014 46.046153458561342
31.174752128235745 105.725876635367982
33.009969254487508 102.637929190677667
80.232734512254737 23.180618541687693
88.355771950366247 9.512746581833735
30.717846331472018 106.494669094526401
23.156360955851600 119.217670155114320
85.852147281661914 13.725360603139784
37.436918362416272 95.189117826584422
60.248475177139881 56.806254258118351
10.864625245995924 139.899819058976789
14.818321663825117 133.247305535712059
26.585745842244314 113.447366388156553
29.677613831058583 108.244970595960183
48.333701138202137 76.854125172850118
67.609931134579668 44.419823907283636
81.166248488301491 21.609882275290836
71.564796395304754 37.765343681887600
63.499393720106717 51.336239040816132
37.214926868857866 95.562642057298589
77.120977092452634 28.416480410849363
23.831867796170147 118.081058256939201
18.930126767008286 126.328757381482788
49.308506621576328 75.213911566298094
38.942045888093318 92.656581141761691
10.831830088696412 139.955000389148921
36.476182752167546 96.805657379454502
30.607737228807327 106.679939337129824
55.546953081911624 64.717063792555720
33.785266208964046 101.333409842418490
89.240121230462208 8.024735130423938
81.184627919964626 21.578956932328840
41.896314884274247 87.685710247418697
40.621299296156209 89.831059193301016
28.085769057986258 110.923418246125607
91.452077488735853 4.302884141896351
64.661196614017214 49.381382459452375
63.175166331053639 51.881786008095091
83.172984040961808 18.233336888172126
35.440842337105671 98.547727428465322
60.336238344972593 56.658583420716980
59.241496474715120 58.500602717780410
17.303039355167062 129.066504508954608
45.048734863896463 82.381429308984536
63.696869472628642 51.003965144356911
140.056080534195019 47.242787666578280
130.359325266306598 111.726112012361199
137.222819438602158 66.083945263740929
126.844730664579444 135.098130526391742
128.857263120035554 121.714810075750663
126.767048281423342 135.614717587797429
131.703000540460835 102.790685044783189
139.549254117862745 50.613178203255387
131.413277937417718 104.717337421398369
133.041523184700594 93.889523013962489
131.233935444373799 105.909963184186182
128.960479051474749 121.028425176805584
128.603075119166249 123.405157707720107
128.520065118189393 123.957173373688335
139.889882907888818 48.348000198660323
139.857247157365407 48.565027609183687
132.957117944158540 94.450817008911571
130.337736257370068 111.869678703187233
129.259101862316300 119.042586508450768
125.971722858144517 140.903623599437225
138.401041339004877 58.248781556292023
129.656784531527535 116.398000784980383
137.470937647897330 64.433961684279069
128.907725981107063 121.379232560593138
132.844625967319672 95.198887515838919
134.133022218786778 86.631065489395638
134.086062254467862 86.943348776617484
127.416731413319184 131.294331339135681
130.387932168449197 111.535876402775642
130.709876229520432 109.394951656535696
128.226027143308784 125.912522929327025
135.083776628273000 80.308558293291640
135.879833908549102 75.014785440030550
137.700045092915673 62.910399494762359
126.438504157880374 137.799532682644696
130.119125117180744 113.323440571872339
137.472058578197505 64.426507509133131
128.539922251592344 123.825123637624444
131.059776031391351 107.068121517047075
138.652084109631573 56.579349673588631
140.701180195272883 42.952881452445617
131.129610116193334 106.603725560227318
7.483294197088168 115.726820252275346
10.067226056366868 123.519594441238141
9.830176761290662 122.804687187957342
15.251825584793725 139.155615662212483
10.494882828307388 124.809346971726129
7.553297774172314 115.937941171225845
12.050197772032261 129.499957564124117
7.066779778731211 114.470671489277805
3.069622160665697 102.415807657082141
5.849164893985140 110.798516663726488
6.339516720997848 112.277348641177312
3.600706218790217 104.017482300885476
8.648729785874107 119.241609677769318
13.532034283806089 133.968967565199506
6.729817442837348 113.454440591246581
8.672429400984091 119.313084375623376
11.008692594863074 126.358924787593864
4.939026218849783 108.053666736471996
6.852778738229565 113.825274522309044
15.577875352410702 140.138935792841664
2.607525217411382 101.022188425499095
0.208389590664876 93.786733620142869
10.474268587750503 124.747177328529148
2.273161149100984 100.013793536179875
99.815523335440560 58.451924876701014
34.929907145839806 76.526022887826656
103.984264176442210 57.290708647774728
52.391767725764709 71.661965210452593
60.025644113820348 69.535524280318540
80.336238288418159 63.877942656940007
85.973657419652582 62.307621345511123
29.413242729415266 78.062707583331274
133.240959823861829 49.141161557584894
19.098844601523680 80.935816503874463
113.697240403311866 54.585127740733711
105.419699609504079 56.890863470532494
95.941426522431897 59.531067059743577
19.386121646288530 80.855794554968952
62.421501504952346 68.868150463886494
139.585392712191151 47.373899280016346
138.313158689880225 47.728284177050298
0.856315611750579 86.017331888863652
88.107185703873228 61.713320149297871
3.952708247628898 85.154821716836310
94.141712241811092 60.032383286824064
15.694332035728189 81.884154477802170
32.138594494877367 77.303552044454676
68.378265640624008 67.208874569785593
130.305089270456307 49.958957784951750
70.582130861815571 66.594980792546394
12.713199246810435 82.714558647096553
24.371122025845093 79.467206594544464
43.446782284545762 74.153619803055420
40.718031332464456 74.913722196346313
109.076619044162797 55.872216747849379
78.615317153171247 64.357310798824983
85.506666359165635 62.437703214085765
23.908842529940994 79.595976041583242
71.881704624306593 66.232980322560650
80.386871381015879 63.863838645420053
115.556830523048731 54.067132905230679
112.579845867179174 54.896381598663410
47.600856679775028 72.996488959980923
33.291250423881301 76.982476011624129
0.867886324265900 86.014108829511798
18.860231510110864 81.002282951358453
57.259667011707407 70.305996137964726
47.002647722845374 73.163121997526346
127.062404767874767 50.862218029064373
68.746120153714472 67.106407506761883
43.795466897410620 74.056492577670440
22.842029592781753 79.893140231708372
126.238088706537411 51.091833931011294
68.507447628572635 67.172890509703109
81.101625808963334 63.664741490407160
19.820250304008272 80.734866614851427
126.167602724587979 51.111468028997535
107.930660657779256 56.191427158545700
22.435564942113910 80.006362273289383
62.032264770203547 68.976573613831206
103.483431995330704 57.430217069827535
0.314762582759102 86.168183234647472
109.948356499246671 55.629391463473318
79.569704930586070 64.091463000150910
72.071084367184696 103.401496108850594
52.030651275117926 100.539359501911534
58.801782030469255 101.506399541227537
100.884112355117310 107.516518063823568
69.298533853222210 103.005525708203862
33.327753807834696 97.868247193558787
61.111427785974044 101.836258763107750
72.412245549703769 103.450220101234805
39.586249267238379 98.762073633158636
106.767754275136184 108.356808632597435
74.086402598729947 103.689320032547158
12.881743734417519 94.948186852141419
134.617035275246849 112.334190072467749
123.434923019999246 110.737182029696683
22.830159908554187 96.369000762811496
57.845969342479606 101.369892187763455
15.019309580054957 95.253469947992457
132.151331141042590 111.982042889222456
22.516417727135423 96.324192700108739
99.558315194643583 107.327170230424201
24.699606353096549 96.635991554829602
38.447159348326011 98.599390973530646
99.752992796457335 107.354973715914895
88.075420341981129 105.687204988133729
113.203299273228495 109.275920951179756
136.449168609406115 112.595851876900809
68.838299843644975 102.939795960721952
50.168811522497329 100.273455083192189
18.604276678385222 95.765468142825142
27.613712741028390 97.052178696649221
104.845011825883162 108.082206206370358
109.542256069371390 108.753057711388152
21.912650544706807 96.237963817381583
89.632367180350869 105.909565179686680
39.921077059381744 98.809893102753506
47.283754257018380 99.861416681890788
129.967661885846610 111.670175391946756
84.189072599402024 105.132164181868220
120.083643274405048 110.258558618920418
102.890626925373226 107.803084665328782
106.806912252117328 108.362401100527450
70.885535446550705 103.232178262800318
41.227701081089634 98.996502664875024
112.700091680251589 109.204053798103160
2.237373829182159 93.427978150881628
38.481044012391415 98.604230316921573
51.346963602498690 100.441716526506411
67.187982787373485 102.704100811914003
35.280268710628626 98.147101665076804
50.568225404108240 100.330498615466496
40.337929147106593 98.869427126518119
62.437933989267258 102.025707860656468
130.016454823980951 111.677143906736475
47.291445271038114 99.862515097911512
114.914930942741805 109.520372936643568
137.613743532396825 112.762174256427357
1.010702490659187 93.252787279180396
112.965052645246345 109.241895020088592
79.330123874184409 104.438218349769883
35.146428016752573 98.127986791277365
66.665837350929976 102.629528991987485
14.129763107981487 95.126426609677438
138.805081982202069 112.932318952042323
120.052873476085040 25.664806249517753
63.712548820184260 116.943402268720178
78.822676763855824 92.463045210209586
104.367825005957982 51.076608747826363
70.705502839184504 105.613914396940089
72.837697823935770 102.159483386186295
55.255520791539382 130.644878958185785
135.773502331131454 0.195358936396704
59.650658355272526 123.524188962538034
59.083399864092520 124.443220916491455
62.979268323459387 118.131411294903529
109.047080413598891 43.495611182879053
124.145304837087352 19.034539363078732
71.917436837695803 103.650424933084778
108.597690019847732 44.223681609463405
51.982171727363834 135.948126830532232
103.283203942360359 52.833834828838583
97.433811399854235 62.310605545125739
53.272381893326681 133.857819874758320
128.514313929841478 11.956180861998265
114.424734404804440 34.783117792181287
59.283270674476569 124.119404412619630
94.791100689692314 66.592137907279522
69.182896993702087 108.080732341548952
61.836784471412109 119.982382559737445
115.469288104453142 33.090806011002897
94.877044422027922 66.452897970836887
50.330881730069237 138.623429706299703
62.348709742524143 119.152997562415408
50.312491580110191 138.653224122272576
82.923048346901396 85.819914139465311
74.219568150764474 99.920675142110795
78.252310552871236 93.387112071262266
104.713658238785555 50.516314284809319
83.890344268118611 84.252769928581543
94.542084161111902 66.995576816324132
60.019349900720769 122.926861083470854
129.378208644224259 10.556559948933266
51.488072942868605 136.748630619230141
82.476430547693880 86.543492605117265
65.079468990861727 114.728815206756934
123.610009249592991 19.901787288613001
58.011446949214680 126.179922961897446
114.820845343413083 34.141366958034169
71.601640039128711 104.162056496740362
53.602823684270120 133.322461533683679
62.005850466799444 119.708473831170522
79.039333074615556 92.112034029751712
127.961551570078186 12.851727212496121
68.950846916053266 108.456683410757307
113.783302865358223 35.822319655512302
122.435473243876160 21.804687178356666
70.231432353114954 106.381969757764807
59.817020346714635 123.254661069283273
121.503610501212108 23.314425067736533
124.230270208297583 18.896884497905514
91.188761472948187 72.428392279215899
132.241635384342402 5.917439137362866
119.075523926240791 27.248238636083506
56.518816891079652 128.598176262969901
67.738581277613463 110.420710174091155
100.400112722127318 57.504814635672169
133.216642113859734 4.337802422040943
98.694354681968420 60.268362769359811
90.680208099610809 73.252314367038025
21.208947942535360 57.258673494944738
105.652237568097249 30.267737351968439
41.179471120810994 50.875417723683348
93.310380381615389 34.212613027503778
95.756950576443188 33.430606308074459
95.460899816045028 33.525234160736503
19.463055597037538 57.816719836090343
83.163724769618725 37.455827910563855
137.417609373839184 20.114448372246557
13.622240024629567 59.683642368796164
30.991395500564050 54.131871844611602
102.262326910089470 31.351267642017511
93.452971482466978 34.167036080955313
83.953320064792521 37.203446504233860
14.615290745554130 59.366229715711903
66.074705263624111 42.918057488279779
131.641574385772941 21.960664835553320
105.929006723027342 30.179272553638242
63.489829510221611 43.744271349759835
105.548973950941445 30.300743902387119
91.259681952242246 34.868085719308496
4.016321178904418 62.754019462218814
25.768846069982121 55.801175572704445
52.728514205719350 47.183952294050407
139.061070255922772 19.589142596992037
89.464819469877483 35.441784575212225
3.742654282772398 62.841492673538504
20.327895610212355 57.540287668738742
15.927849730502446 58.946691397111096
70.056760035460684 41.645257878730469
91.820470551305903 34.688838684592625
72.395320515017872 40.897774723466121
54.283015744936641 46.687080938549926
8.641343245287517 61.275705722818813
95.911571538408793 33.381184210365035
78.102843191593706 39.073457115978989
122.430749866507057 24.904756397192450
115.581785828917845 27.093917333529927
32.661906708993740 53.597919868643068
25.666774554554706 55.833801087024568
134.544111717315275 21.032915571927397
50.401872983992028 47.927625650710453
60.332314362806919 44.753520161503815
108.168813614833809 29.463354390603456
131.966393407128805 21.856841672075021
85.351428110007220 36.756563807731844
47.298134373981561 48.919685659252849
123.484861615734914 24.567826570830526
124.562454578310337 24.223391353183700
89.006224632894359 35.588367021436149
59.602820000997788 44.986691273424725
86.411705943610329 36.417663091908338
116.848474808623507 26.689040622593527
132.878081140137340 21.565435386352593
127.423266138122443 23.308979059792868
9.177344679499489 61.104381505731709
58.765999177434637 45.254167558539372
13.890758935271137 59.597814628043224
26.993003631846527 55.409893343793946
57.294007233560585 45.724666052099401
54.199669381627409 103.585154557372434
15.832952142624100 49.709551900981381
42.896755959155854 87.713291749427754
57.721167280810896 108.530139044574128
66.619234764433727 121.025050849800849
14.689631110541093 48.104068970307821
68.239056171551482 123.299648750907551
70.381416639632263 126.308010415161320
64.341952744275687 117.827228620437594
19.211238913885683 54.453435372012471
54.017562058094896 103.329434430410885
26.381428808137059 64.522013804384827
78.826468819868268 138.166785635376186
10.948824018724302 42.851124465375072
56.983741313591935 107.494625160211754
77.094453915878660 135.734642531211165
56.857305504694125 107.317080509745992
68.905479899709732 124.235459332651715
4.009421504713086 33.106624038386158
65.282631872723954 119.148156200343209
18.193228854904195 53.023917566351997
29.756029521052994 69.260721210610555
4.380057707248887 33.627081617633870
10.688843840206294 42.486053127394257
68.701760759183898 123.949391296126720
3.976054932139751 33.059769776793551
58.050303697694424 108.992321480076825
50.937802765524197 99.004751479553917
19.949977908952494 55.490793046297433
26.617814165595295 64.853952643792809
73.011736441158831 130.001578035333438
36.880565874082656 79.265191681089888
49.444354158720593 96.907609750521758
72.935788836000739 129.894930313228031
62.296528979414887 114.954988148752093
70.256990598429198 126.133287935930028
31.277829682986621 71.397674975406957
72.184206070650731 128.839537062428207
51.852769754894162 100.289573364520876
77.473006930886470 136.266217116909786
41.256478354839786 85.409968691950411
51.139001429622795 99.287280193554849
42.056822182678182 86.533833571723932
46.906921802518760 93.344477243286377
71.417377091327239 127.762734657414541
49.321334106538202 96.734861599856160
32.105022483991071 72.559241923903613
68.189981606249205 123.230736892634951
69.816911529625258 125.515316768353216
22.722566638168708 59.384138619084339
23.093795580230466 59.905428539524536
1.285330026244294 29.281379642849295
40.449761952147362 84.277155266785471
15.842220343205303 120.911053699630131
13.173935676768981 119.256174786597896
42.939053363393235 137.716598527406774
21.657183743351279 124.517513097310555
7.921758613025232 115.998757322999651
25.021962233880657 126.604359767399302
7.875274453542188 115.969927694629718
4.487039651444712 113.868533343073608
30.264452398968235 129.855769384638279
13.138505621511232 119.234200949971253
25.799335201630502 127.086489034966789
31.698997548432018 130.745478997522611
35.441790204799389 133.066771294699691
34.101346817188059 132.235423903555642
5.700786809017837 114.621303316265113
26.879571294408848 127.756455007309171
44.816032196623112 138.880706963958488
12.733530026006552 118.983033755659704
24.543121651149207 126.307381265429854
6.210604516594258 114.937493932795334
5.212709923164923 114.318596428766810
22.625581157511810 125.118116353884943
33.362723968782404 131.777327587264608
35.562312860713575 133.141519841705872
28.525419199351912 128.777215283080693
102.472652564416919 81.780450154763940
66.591880809634787 97.987644536929693
8.481646449816203 124.235794111283980
62.013163442359172 100.055832002338491
75.545973808019966 93.943118217021961
44.180748515530212 108.110659167086752
7.010171113967178 124.900453359966079
21.687352875898075 118.270831806012509
11.578432322413470 122.836988897724453
54.737231619810117 103.342339944958795
122.606016933697163 72.686293760081440
19.661115325963799 119.186074824213520
115.441943366320629 75.922275797149311
106.830616303164319 79.811976179147862
27.145205605783470 115.805542577926232
57.760540755815356 101.976723865698077
38.600247339720816 110.631348184713374
110.581185366124558 78.117859835648844
47.254763271870303 106.722139571406373
42.995528555829203 108.646018060807776
96.919749729886490 84.288673117178874
34.400983705120794 112.528137987704497
19.578094972455169 119.223574770317953
41.608864776746799 109.272368284372902
85.690396775429932 89.360924833575382
123.525379917025987 72.271021349543275
123.924191403400982 72.090879870823301
123.406423057163764 72.324753665114841
45.885127824689960 107.340798168742651
27.564680417191290 115.616067561798602
30.769850495312404 114.168305656368375
77.588725545557622 93.020415809419305
122.728450175595171 72.630991177298640
2.726165501717149 126.835520759478513
85.292374104093184 89.540710007845036
113.751674216002215 76.685763295818774
46.717223276725775 106.964944136732782
39.803504562445617 110.087841934799826
82.854049361494461 90.642091085716501
21.729159484708291 118.251947935841685
109.805164879037875 78.468385040756260
3.719837838976410 126.386683124875617
110.046453131759023 78.359396147186430
66.780928764960620 97.902252366982623
44.466916741976192 107.981398177281207
7.970806477242593 124.466538388198188
47.437854393926550 106.639438078108114
80.716897126433523 91.607433802830613
65.845896773910340 98.324602402708251
26.954607800206887 115.891634808742936
139.567112254987705 65.025038013263199
47.010899798039823 106.832291681569771
38.705605388667180 110.583758395099352
60.298985498990206 100.830119002731664
33.390086522523468 112.984756012832534
127.448405299399369 70.499007208575932
41.008251214203163 109.543662916027856
136.473701842552657 66.422318545599254
102.130864609195569 81.934834343198148
121.114530402881670 73.359991981750468
89.210430703751953 87.770940245227436
42.637435563072465 108.807767166433578
66.059801848737536 98.227982375949921
9.172458013149608 123.923757420297790
101.536298883449817 82.203397192291561
107.001376217467737 8.410233402323584
106.256783297192626 20.473443290635942
106.803235100380391 11.620333603177308
99.961101665221818 122.470288611697555
99.428295084199704 131.102330955544943
100.749322348925659 109.700261813275219
104.895551604066355 42.526867616424944
106.434546157242849 17.593492873782161
101.090453307066980 104.173571677758602
105.215046375818687 37.350707079680994
104.156950295632626 54.493006918590659
103.030964313673280 72.735196525570316
99.368260101937338 132.074962539799856
105.666479137816324 30.037008533599987
103.038553984261412 72.612235660922167
100.728648526145847 110.035200081684252
105.648472980361802 30.328727741158147
100.427408531807757 114.915613498873086
100.169711252909423 119.090587875273187
107.447531161446307 1.182041211168695
100.810556724996417 108.708198753303179
101.795290447584250 92.754448380163424
99.286582893601690 133.398221572239009
102.326294815077887 84.151603842883034
107.132001295729609 6.293965985803111
100.980992569804798 105.946953900672170
100.482517449053930 114.022789490806218
104.424331567770494 50.161141387541257
98.839798856848631 140.636605746115208
103.118207567491723 71.321761541844751
107.391032676944434 2.097377710293417
99.027024275832702 137.603351649638569
106.340067975426848 19.124141508866785
100.037379042849579 121.234512671585236
100.617210318674637 111.840619458765914
100.148313124150675 119.437260683199625
99.741936590707894 126.020999640580555
98.902953170396742 139.613437624396312
99.747907943213505 125.924257277564621
102.266178583489449 85.125551754015149
105.863078815475760 26.851881317101729
106.180103702523624 21.715735581437137
99.929514164907104 122.982040249092293
98.973442321540958 138.471437207863374
106.661010163758306 13.924531259515788
107.038810894928076 7.803751176923697
99.142972014209235 135.724872999056430
102.446212548303478 82.208806985915658
106.080597630643908 23.327841468507657
106.040636165915558 23.975260378003046
103.601329892733077 63.494657828633578
103.976389278547856 57.418290502989983
107.477721885410986 0.692918859949614
103.933778011979896 58.108639065565910
102.402464680339023 82.917569719284302
35.696871453017415 40.711191574404893
54.441374442692862 75.461744047181327
64.770669682455463 94.611289726460242
71.322197160433689 106.757207893814169
15.134452700655538 2.590393588204142
80.078254378344312 122.990117668655017
82.990529161457360 128.389202281432262
75.901530817910157 115.246863482022590
26.853278020686176 24.315997858817923
19.407647905478029 10.512497165631224
35.092838988173092 39.591371973085245
69.624211493172112 103.609301541712114
36.382228586962384 41.981779493373161
86.963020881623734 135.753829769573599
60.033724471227529 85.829437083362052
20.346002744487155 12.252119127815627
72.134758038382145 108.263619637141090
86.441111546380526 134.786258756867085
16.585183905901253 5.279913331648564
23.130342392269970 17.414023985234497
15.169983222290835 2.656263846655547
77.994579576661906 119.127179794444658
36.578290711247810 42.345260303809013
24.619044133591157 20.173937545310775
30.325209583693788 30.752633710333438
76.586596542878723 116.516911156049119
19.317456571107559 10.345290881241770
88.845094007706351 139.243017024181597
69.164394106347984 102.756843184319109
59.511026311848923 84.860403664609109
18.040879342522807 7.978636294992102
58.104977210732358 82.253720356197888
81.269397984537775 125.198386322800587
49.049698291574984 65.466081579692059
33.177493198427456 36.040500317180140
89.145197870681770 139.799381471046587
58.978532600405167 83.873210210019138
82.205006137681906 126.932916186713257
87.020109358788247 135.859666457929052
75.179338429311187 113.907986451819568
81.750076099653796 126.089518516119114
65.996120684852343 96.883161079094435
89.085449568499925 139.688613716293446
65.602648413586692 96.153700350435415
64.625470278346526 94.342103634181200
49.886328380544185 67.017115385338542
25.211699700023757 21.272665442814546
59.273404148898862 84.419874436021971
45.825421375062390 59.488574241367452
71.503252600182932 107.092867717014272
85.632347885980707 133.286886699134783
58.384029469414600 82.771057100913126
89.133042310671328 139.776846201575239
18.953728234035985 9.670972620031883
47.389125818589996 62.387535784741011
14.235343480466256 0.923529326604118
74.482402358275365 112.615932268252209
65.832999383798452 96.580749468884065
45.472200537408355 58.833735899687454
37.247902186918878 43.586657247462185
17.662417923005545 7.277004279189917
55.786399935116975 77.955295302045258
23.268247901894778 17.669687880465098
125.914966168453319 135.474077526108829
134.789863969818754 131.885543854280627
122.733734660503956 136.760397283210750
123.804718094145173 136.327348903431044
131.363150264961547 133.271123473203460
125.535389465056326 0.014320848848661
108.854143490649918 7.570929372496047
103.166716288537131 10.147335291996859
15.543181817118143 49.840817929608853
56.577833550569459 31.252110615439857
89.729726033920940 16.234295177726423
32.206683460120928 42.292247592445662
37.260181263738254 40.003011846168810
93.893867937538133 14.347937872592894
85.111109406526552 18.326529644358949
76.027348734247710 22.441475460051095
12.778614199711319 51.093167739326191
68.475776133735181 25.862339702897664
124.874973021075093 0.313489660183395
84.536681820371783 18.586745481977747
50.282591010568595 34.103857032295330
76.631518965061247 22.167786197096500
89.155379063171424 16.494474496546836
0.338157278760211 56.728697780137338
52.484590659127313 33.106350650643918
23.002220812773835 46.461871432490504
44.539458153455435 36.705497627193708
105.413213021357265 9.129671720245662
0.873848443524200 56.486029550922993
18.648736771194745 48.434000772626931
6.699391925027088 53.847056922934421
94.286534230226437 14.170059945558538
80.275885897829909 20.516887081424287
68.416041355920697 25.889399571919647
39.247781528202594 39.102628438172836
3.614971839558795 55.244299979245632
114.715971207593910 4.915519976940533
117.732771414107717 3.548908742404459
76.548717953231758 22.205295075792808
118.144153373745823 3.362552613644918
26.089405312403407 45.063376095885232
22.388290070791150 46.739982209402100
119.743613894293134 2.637996604978094
46.667468700482175 35.741508326709443
69.390370656313081 25.448028159527510
94.557575077205655 14.047278375303998
77.970191743618187 21.561367099605910
98.837017781217824 12.108689779271405
49.300650745886820 34.548676213379977
101.723688762266733 10.801027115833200
123.120883005503046 1.108092868076457
106.496869148193923 8.638775228621455
48.175253703434954 35.058481350030249
84.552294319638818 18.579673015975036
4.716853134869447 54.745147481826251
56.822818493389747 31.141132376169157
42.359922479786306 37.692827822702540
120.093603145788336 2.479451388086552
45.711441534133854 36.174588867884260
97.743764811717213 29.507752411690014
96.269403954937417 31.072395053880509
37.152259085964893 93.809550154819590
7.876686338193551 124.877798667438924
15.123330417473099 117.187409786671481
1.249350284667626 131.910956490226852
88.976236947541423 38.812155672127133
108.789965413892915 17.785142972570977
10.931017867427331 121.636436600581064
28.610999385257585 102.873829828480169
100.115990146264096 26.990264987733632
15.347833177913264 116.949159706537529
93.417248432495725 34.099200962386718
86.326739061275148 41.623894300552308
25.101191971485768 106.598558628902950
62.731853663821425 66.663601276419087
124.969258095601077 0.615119003288338
100.091708508433456 27.016033500101116
27.885402872600960 103.643857898275058
75.836483510248385 52.756515657891747
26.213183635450438 105.418474684596660
30.344502096456701 101.034176903741624
1.055291209901878 132.116898680082357
98.788250365995680 28.399308281570132
91.414981511722914 36.224075745166253
28.548190691938689 102.940484582243528
13.194729019065996 119.234108173880955
37.057905122554637 93.909681838275858
65.585445506859543 63.635271094908262
0.087206852787678 133.144263222089279
84.619593414401933 43.435576198674390
24.014709133983150 107.751571725898515
28.674728404526736 102.806198393044951
51.487244104049743 78.596769151228855
92.303216520694846 35.281450088134513
3.478241364872467 129.545580325463817
75.604724915012483 53.002465880412096
72.768736314174816 56.012114893563762
36.410217975491342 94.597029799552658
119.267071425042246 6.666476360925461
102.217928098433049 24.759615865384266
79.049371788448667 49.346887695002231
13.489185582004069 118.921620703444432
6.464716571341538 126.376229731002070
117.595926776008355 8.439952757238522
51.721894069390927 78.347750506930851
38.747414787846594 92.116715852674119
8.018896713986885 124.726880106962355
35.312630384906448 95.761827643900716
22.816053421950510 109.023626550012466
121.272526560816161 4.538218134316516
57.760282128378222 71.939604628844421
37.477252927341290 93.464655470232387
103.146088213738892 23.774620307132789
105.091784578999551 21.709780150910053
77.650866446199899 50.831029846329315
41.718188767047927 88.964027942659584
40.804626378904089 89.933531888873432
22.918201449955397 108.915223536125339
110.274007352836080 16.210226431758112
123.206785171234742 2.485516118410337
82.350278186700109 45.843851864368375
72.554721056193131 56.239235274017247
99.340009169770397 27.813762790030495
103.547026550906779 23.349130701696556
34.265907456630750 96.872646152549763
61.843590096526214 67.606257240529445
70.684718669070691 58.223746367373529
8.923852542243360 123.766509739234692
122.845314972572908 2.869120772662118
49.745153872973226 80.445535448537655
71.457961584517363 57.403154289988869
21.141363983301659 140.570296340095894
2.466936046502351 136.084655771149215
6.214047865258668 136.984720653858233
7.574367411370287 137.311472539561009
5.494749190985946 136.811943456857790
18.049891715505737 139.827717586458562
10.472090738346269 138.007512351707135
15.959489926409605 139.325598265732765
20.907941571931708 140.514227739671526
94.998441118783418 34.928240927656624
50.953777174667849 121.891973369550811
49.999307938228469 123.776519643011994
50.388497110379809 123.008087328959249
51.568316573792792 120.678599600861986
92.602754815381019 39.658389918420617
103.883141134417599 17.385896275726761
60.298134424843511 103.442061144614485
99.575254230266054 25.891578702953574
45.529582290203841 132.601743643737223
94.437296956523269 36.036188779183874
89.044055157481850 46.684843912558755
56.497964021219786 110.945285658568125
99.239613672438253 26.554282264606815
52.173805137571570 119.483096201769328
83.234095495858455 58.156285223876040
58.290572169385335 107.405880849667184
54.236872557148828 115.409684645869021
98.365393646364453 28.280380947963554
91.954825011027779 40.937691179939947
46.039877544226940 131.594194125513184
52.332619832583006 119.169525444087085
47.416296663331188 128.876531342262865
74.610392713666940 75.183305395047469
57.263518172028931 109.433741685268203
68.203185818769001 87.833978058022922
93.854845854102237 37.186205995700668
79.123228070059028 66.272963679520899
81.969404012694653 60.653348021379678
54.054639598975307 115.769493458051230
110.935651482167870 3.461107935790176
95.490264701854485 33.957162693501516
41.873179580947493 139.821106863559606
80.380177696754075 63.791186745826060
54.131059909371892 115.618605817385202
48.764216180225262 126.215139434060035
64.562725302495508 95.021864306949226
50.093963093444131 123.589628318267984
55.166964968209072 113.573269054543232
63.699559542278202 96.726136958905073
64.731600807654118 94.688429040755864
101.558258986004901 21.976246411444158
101.702609625944746 21.691234123792864
61.329322723290801 101.406037362093073
51.834712437313790 120.152615826113205
105.884898226480871 13.433538542024221
80.645099360606167 63.268113696102574
98.226351559811675 28.554911793027571
101.165761845306164 22.751210124897437
51.314870875740226 121.179013996166688
65.392722266297881 93.383081593581792
83.355186320566830 57.917198144122928
112.012425652560296 1.335077391587153
77.802851492174497 68.879973590809698
80.034146812625536 64.474405427257409
60.159384421040876 140.622938831447925
65.848884479514027 123.362138829854061
65.161839496329947 125.446495262749764
67.937884146790708 117.024533576373230
93.379543621961517 39.839650652331592
100.861775971220823 17.140061089328853
72.343734277375589 103.658069535694366
98.618124509046496 23.946848814763442
60.281560748210332 140.252280403373788
94.557808808291952 36.265030822632852
90.332340860869991 49.084251563298160
97.983102689054320 25.873377423407966
64.481818451420509 127.509542478221007
86.545333522293234 60.573270915427955
70.851853768192839 108.184135241050910
66.114534627814209 122.556209656275072
97.289451708604119 27.977775124683951
92.228875309931155 43.330547110368983
67.238960331874296 119.144927997963393
105.807949290745825 2.134365059078297
79.617658998286274 81.590443462414640
64.282077753596042 128.115515622063839
73.429555587098278 100.363905853126170
101.223994051391742 16.041164213586619
76.118003070201070 92.207696371852521
61.442184933104784 136.731179827473255
106.349537993525786 0.491293754792932
94.139136907383801 37.535197247378740
81.594413892471223 75.593366297456342
85.870314276021617 62.621143678829931
64.299458227470055 128.062786756541584
105.996934248522166 1.561022669419823
95.177656951903472 34.384536099321608
62.607674349129169 133.195319117882207
81.495268209433817 75.894154378718696
68.794108168658724 114.426921932795878
64.928770576243579 126.153579536385891
72.004975213570148 104.685796469340318
65.901304055425101 123.203108369063074
75.831485368621841 93.076933509219330
69.823440738435750 111.304133737093494
99.890349530400727 20.087173724697248
99.365834488692030 21.678446971856900
71.256939007749295 106.955188016915017
65.195370464792646 125.344769041720454
102.739435237937670 11.443620147093158
100.740364027593742 17.508400531320895
84.541298332339693 66.653111016392373
96.782481824020678 29.515819890426400
99.176844233318263 22.251805433361586
63.014304195193247 131.961685867955737
61.691957538281791 135.973419929498249
68.438660136585412 115.505279842897352
87.453510768214898 57.818043628892170
106.336354431361357 0.531290033462425
84.751387481169786 66.015742751484623
84.142798859431821 67.862078347776702
51.856106756872713 123.727974383626915
51.600634480670543 123.208156162629010
50.477154223977621 120.922172270199809
18.251512380188366 55.351551211897856
41.722587327442483 103.108954110422687
24.662500395486596 68.396208872966398
59.873114595517329 140.040455778330767
9.993780780210141 38.549260906307197
54.065554514525175 128.223613675077246
48.636049654114679 117.176013522939414
43.380366865555068 106.482095114679723
45.051948828452844 109.883320387037998
3.444352467793574 25.222914014484253
5.423187914509473 29.249318510702256
49.617991792672221 119.174004941718366
17.348654222972570 53.514474688079837
36.840064815800140 93.174317743165034
6.788051613279613 32.026453589100612
11.647151289993760 41.913430709084508
57.263786150561401 134.731165508482263
5.897631038059764 30.214684240850730
47.518120648485223 114.901324951846121
44.734972323062976 109.238357397004975
20.928815806271672 60.799152512153618
21.543514361960401 62.049900790668318
58.957121808641617 138.176653772105084
32.464990991390593 84.272204660885407
0.712087506578815 19.663480589662733
39.162236947881368 97.899321193614313
43.002847937182764 105.713944375754792
57.336765187245334 134.879658462720329
48.111088143018627 116.107856293329206
53.070400735893209 126.198740078153378
45.429685729986090 110.651914643445267
40.319039388731547 100.253106879435336
41.820086258392180 103.307338536274671
37.235735641464295 93.979402771392344
1.439011613553792 21.142578054583716
45.189007817174335 110.162199022121669
40.183539503212572 99.977400605224361
33.142463602427476 85.650681467367974
49.689165133536953 119.318823784611155
43.214408779039992 106.144414492050387
28.038528646346521 75.265529589441783
59.126178514810498 138.520639262643925
48.937924838502084 117.790249336094732
20.262636198807304 59.443653968181764
21.431489561813486 61.821960079505075
3.787002012965898 25.920114820947742
33.812111518452284 87.013237097973899
4.677245667314795 9.313949163540901
3.649974882584273 9.974442179509118
10.867815364545601 5.333666544135802
12.665842337753201 4.177608885358260
15.212523563765361 2.540197222648802
10.826493006112209 5.360235127175708
16.960487881388278 1.416327799793098
10.718883804708728 5.429423433742374
4.270122864953814 9.575712441147759
0.584883825119293 11.945170118874579
8.101742835606229 7.112137823746170
12.645679462003187 4.190572788170132
16.746330343236448 1.554022320428520
9.428890077999144 6.258836534746715
138.532188147922426 1.731020558316233
137.511861492118243 1.163041240916985
139.797176186723334 2.435194107746930
54.354293909615770 123.662660283841461
36.057245947370205 124.141029254345867
12.612201995392740 124.753990512461314
29.543759447840170 124.311321742926737
139.411703410946956 121.438868473223764
129.322481112064310 121.702647138190116
134.829485648686614 121.558668716305746
131.395636632771186 121.648445319722867
29.036491291458240 124.324584065146070
54.708941999676810 123.653388151960755
58.419890656789590 123.556366889713402
67.387161919613263 123.321921183986348
101.288659341820150 122.435580149417191
41.404739301628837 124.001221188261411
45.936959239286359 123.882728118223554
111.333454683648895 122.172963009400249
69.423910843773001 123.268671201364199
109.470888125604588 122.221659064015526
119.732329906854403 121.953377789849554
30.804533881558246 124.278359301709941
35.696392252176977 124.150463629280466
31.466952952536644 124.261040621140268
32.625321540363174 124.230755539636064
129.485284532208823 121.698390708155614
85.300593061555944 122.853581721180419
2.223886466852976 125.025588849795113
94.064109079577790 122.624463114496436
60.498666507051489 123.502018129987178
29.396746690789890 124.315165332416498
95.832393451449548 122.578232029772991
85.820558884086282 122.839987423579259
99.430120107585893 122.484170911268890
105.298696564814392 122.330739336734950
85.982364588733049 122.835757078415753
50.159827766347092 123.772322916573884
102.474400740031385 122.404579416778958
8.045956862159331 124.873373157572317
66.072070240935190 123.356303727757691
73.457624552483423 123.163211376471850
22.922908261681680 124.484421238119623
37.562300405730724 124.101680209992679
36.819254816552004 124.121106838499443
99.056294412138641 122.493944433940342
60.456374744730013 123.503123831127823
130.639541796561389 121.668213115552462
31.456295959785606 124.261319243935674
108.549364463967223 122.245751930046282
134.091256006511287 121.577969433812285
110.020358618591047 122.207293378654967
68.147715245668238 123.302036822730400
53.080311832921268 123.695968033579419
69.507277666006274 123.266491609278731
10.569474388495546 124.807396805342478
45.067242051097089 122.129789770065770
7.887798510046206 115.993152052210320
3.840750302769586 115.325168179688632
16.126507704094532 117.352988799923267
137.766945166147110 137.430301030857464
101.496758411051388 131.443740316756703
116.177357035206796 133.866840467199211
27.920935470404842 119.299713209914671
138.617670614229240 137.570717168782579
54.699612834061369 123.719656756478358
60.015815997116214 124.597120476723745
73.094311603201774 126.755786174355720
102.336219504405122 131.582297221258500
39.723943310279530 121.247853800409132
27.381627185337816 119.210697903377337
45.435693601275922 122.190604388701288
121.108454539479411 134.680740731783061
66.822719688216452 125.720631157740115
106.570601733840988 132.281201433535955
102.486380714433508 131.607082017841066
37.005762805186109 120.799205638338677
37.662015161483254 120.907523100315686
29.332626026953442 119.532719212430322
31.835190912176692 119.945779027300475
77.376724112035944 127.462618004587739
4.922592956553832 115.503731272669484
96.169286436860801 130.564416627537469
61.633850270806654 124.864184456359411
134.932228789808477 136.962418088627430
115.984236134752251 133.834964976633387
32.511177515449070 120.057353717271994
79.467472495694338 127.807705616658552
86.383424300886318 128.949215189166040
21.624484125885814 118.260455030411407
97.474721602990286 130.779884690415798
69.343910355796055 126.136765243434311
104.265389098185025 131.900715512814088
91.317547881695475 129.763614921564454
49.852407046592077 122.919603204607711
96.155238477625474 130.562097947420426
6.358993874153558 115.740815833635864
69.132551311889642 126.101879463623916
2.565880994812732 115.114745151923145
74.636568034890928 127.010342673536769
25.539942678158411 118.906719426704640
39.173429157831919 121.156988914053514
37.275928726897867 120.843797763108498
120.754304687114200 134.622286673980994
65.675154075141492 125.531220188823013
139.724700435569730 137.753437519315213
131.558629370902764 136.405590028085470
34.022797003983470 120.306853448437764
103.761318268199474 131.817516309890465
107.337472794351228 132.407777020108767
107.690400247973045 132.466029315390472
66.723671817391988 125.704282852276549
52.887086855458648 123.420491028712561
69.915465964723211 126.231103118709981
14.836166269225867 128.878064970719095
123.692209174461922 104.578878925240346
136.856223944777128 101.640366413924937
31.274157738696015 125.208725150252050
129.813401775050750 103.212487185726133
120.509833694064994 105.289258724109672
29.329164823302083 125.642892546447399
55.243210195033875 119.858278363596199
53.385135969197080 120.273043498309221
99.570349545031064 109.963435806558579
59.902076320513196 118.818311709263995
1.001690005312722 131.966239991661467
99.853016349916217 109.900338039108348
40.838552050686467 123.073731165566301
58.373356048743403 119.159557425200674
45.395942426904433 122.056416245070778
101.461608004185479 109.541263183591880
78.564574361406102 114.652410580891953
113.929184966967142 106.758211695869804
27.740185029026826 125.997589581293823
35.646542083408796 124.232707854207177
31.837924474043085 125.082879377956459
32.745108469623077 124.880374931737805
105.752182665592002 108.583507700689609
112.375581214773703 107.105011980061334
3.966352420135842 131.304458783588899
91.202451322320329 111.831344195441403
57.114066697769566 119.440659929092334
28.249232982441285 125.883958306483862
84.935187274874238 113.230342459760152
85.746911441730717 113.049146854797470
102.537528565077423 109.301092834004308
26.383775955044477 126.300371453230554
106.808498111405541 108.347713666150966
79.516654506358080 114.439884275921131
49.232464968964678 121.200015695049430
114.733894296532043 106.578581964806972
9.025305519961860 130.175183464670340
60.792123885734064 118.619632510577205
71.343478910438279 116.264326071591711
21.566313320867462 127.375740515809071
37.747164600846276 123.763800331939720
36.840852707647599 123.966110104739698
83.183102006876339 113.621448408115128
52.597198422145908 120.448929379671654
129.493021707505847 103.284003425511884
30.768102203541616 125.321688448107437
116.594219165036890 106.163314434604885
127.274257609575159 103.779282880540222
113.507780940793808 106.852278819375414
72.468518605370065 116.013191195418628
51.045698344314587 120.795260075098639
68.626671716357592 116.870780262803947
16.439341466331417 128.520199193695760
127.612488105544870 103.703782012343325
46.513702181947046 28.903683575040805
42.590938320134669 27.988321445040977
108.134560151541507 43.282678026520529
96.869066220407007 40.653917569973650
84.221333792643179 37.702616981261436
5.740144117566848 19.389327811541083
67.362730465370220 33.768725573547378
140.680456292537201 50.877139957912746
41.581780322529127 27.752838238114570
13.554053494012775 21.212674049656123
91.786494097390531 39.467918563076339
8.777285621100603 20.098033309429795
55.935159624806339 31.102145082385800
15.668710451468248 21.706121263147359
20.587344589765316 22.853865960540737
36.641996976643782 26.600158453015748
37.096902499013765 26.706308938381163
130.711071738759927 48.550821728877963
12.192232035552330 20.894898156227786
87.614550295099974 38.494411235174127
13.632625897864232 21.231008623309371
75.357677542976603 35.634316275408437
96.635220619546587 40.599350582299863
70.712382995491112 34.550354339066338
91.507048649044222 39.402711023232520
77.839335879815962 36.213401874532828
117.579367102606668 45.486588053409058
113.693756897587789 44.579895588884341
6.444190672555909 19.553614415806909
13.151361916804555 21.118707491170490
44.422496221566561 28.415708563137379
65.671498775331642 33.374083046836198
123.545263854658572 46.878707525977632
13.537373952737946 21.208781941701989
84.764471346827918 37.829356077978751
49.974711335195273 29.711296987947733
126.011225529772886 47.454130368378280
87.185187887281714 38.394221139107330
39.099647256566421 27.173641862742407
84.413531824290814 37.747465665971575
126.948577910625119 47.672858005861123
114.677816007458205 44.809522065161836
56.846738316149910 31.314858526774774
49.399193958326336 29.577002181912860
8.217408554704610 19.967388110766837
128.418533725399783 48.015866642887801
33.095713022185883 25.772646487348492
140.637741554274072 140.249945219841152
62.426178883056870 14.012725708098174
49.266787670601175 12.942003959200390
95.034708671036427 16.665938267849629
83.753221794826061 15.748013330195237
71.916395340884051 14.784902855132527
3.481745721290480 9.216676594289916
70.056539906129487 14.633574603570828
130.898672246132833 19.584031147798843
78.511120928565404 15.321486653025820
17.781474794868039 10.380182616356729
41.614643725451586 12.319382683224280
36.933903517087650 11.938531452257628
89.119898313923400 16.184676179982514
12.496642400696734 9.950179062821308
82.539799799432018 15.649282522661405
12.178525659725731 9.924295303630098
37.000307567978176 11.943934457636489
24.385822850185257 10.917549352093372
58.829849854073601 13.720108242338814
138.875420010898921 20.233064008006128
19.215106164020618 10.496830891498883
100.572207505421559 17.116500177648330
11.538109752960249 9.872187479746513
5.764431160217185 9.402408662429794
92.282926739447703 16.442037882580507
75.868516705898415 15.106469577444049
65.329731314346375 14.248974990990831
107.402095915031055 17.672218139417854
75.894874885433822 15.108614226511351
123.820656293502125 19.008124139855052
116.518988079290963 18.414019531672924
9.023012906785045 9.667545118233997
133.552051043233746 19.799924903083749
39.435482786600495 12.142073948047543
74.302376390437900 14.979039632508465
97.011680392585149 16.826795756242742
96.287825043266892 16.767898832132957
52.277282091211390 13.186954641115808
113.349958650047085 18.156169553812482
124.239332094529345 19.042189947205845
100.973520314542583 17.149153234761673
19.975523109328471 10.558702671767930
113.796951808696505 18.192539419929197
68.251855095092480 14.486735342856861
133.284016101872083 19.778116079518334
129.689714781799694 19.485663599509184
54.374254976717907 13.357576096098896
62.867727342279707 14.048652562984493
15.491505663838549 10.193857906245752
14.060128183820984 10.077393020143214
0.541580363785191 102.370473406583031
5.504920103697654 111.574390434327725
5.707146180241596 111.949394388699304
1.354711899285521 103.878328112801412
9.638693352601633 119.239976106102418
16.640914347817898 132.224753378479704
6.598849442836038 113.602950919655896
19.598915418872760 137.710010856834231
9.635892648986674 119.234782537851572
13.472624873319344 126.349541329490322
5.633373690206930 111.812592172290636
6.737447982816610 113.859965254558176
18.058115969986787 134.852783460147606
21.018918069624132 140.343235109366162
13.713366927182001 126.795968534749463
39.111300046298005 35.830880414765197
76.100540662572158 1.216204529098348
68.466725599471658 8.359958490462109
14.502814814067605 58.859597040434465
71.314955038106476 5.694574253755656
67.439147095627163 9.321570469108840
45.043403283900524 30.279595028290309
59.008207670298873 17.211276523010110
6.315864444893762 66.520977182321204
24.904139436825627 49.125996820483806
24.032939016558871 49.941269577549349
41.851734000346497 33.266371613691582
69.643962933127568 7.258295194160819
5.674476204798475 67.121190803306135
19.678128237213190 54.016518519106071
76.065278201744405 1.249203277711408
14.973371740970626 58.419248029772795
69.548275300360160 7.347840054756117
64.702339825412736 11.882685405281091
36.887448312106365 37.911969556210117
10.078342166508010 63.000035830434712
74.732838500157271 2.496105556298351
27.411255024864150 46.779828257897115
23.666154911952297 50.284507575665614
4.554905157485307 68.168889763545707
45.004761046597793 30.315756584933411
54.496961424699776 21.432918385080157
50.623109398867712 25.058084245993065
3.549756815691089 69.109511508911154
43.903010658483382 31.346778902669485
63.259259157171435 13.233125932737261
10.337128648847688 62.757862429182488
55.373220026872119 20.612912161625051
13.709263222778944 59.602205719968353
64.936195233755711 11.663842600480685
42.007498080220962 33.120606979174816
9.517161076110741 102.531428508231144
138.432554806913373 104.843210995291443
130.598182380210119 104.702720674864850
120.093770930723210 104.514349730767137
24.256942455102109 102.795750459775633
57.561162928785848 103.392980250633883
26.650712139267242 102.838676868125759
33.549220647854263 102.962384756652170
99.193241679795619 104.139549824454321
28.506355699116003 102.871953299742955
39.772689760365949 103.073987463564819
97.212333405290508 104.104027076356175
89.894174058167295 103.972793775765822
114.604497688958190 104.415913032249193
67.706278619346250 103.574908103498473
48.377810614119049 103.228299273140365
21.757458210100452 102.750928319168111
28.687452145783734 102.875200821871701
97.660518839923540 104.112064186655829
116.927083527811689 104.457562932323711
16.256011734477877 102.652273323455162
89.115153032227255 103.958823937775961
43.530792953106548 103.141379858639723
44.867055441633397 103.165342460232054
84.072637284200070 103.868398742927951
103.734968203990078 104.220994588619376
107.247275288766318 104.283979231281350
71.197689941070990 103.637518031724269
42.716740648168212 103.126781820285686
116.384463932453968 104.447832376170723
3.900354539775696 102.430704811796417
43.538743366175375 103.141522429865432
42.437030079532576 103.121765894915526
67.453450049712742 103.570374241074504
33.025365629681488 102.952990697325959
48.976874248064377 103.239042015162923
39.752099630615106 103.073618229914857
65.126748755680467 103.528650540370478
6.344773547563204 102.474539491966894
129.580360864734899 104.684468533779665
45.144635652868935 103.170320182849352
117.442853924529132 104.466812013724862
128.289499919724705 104.661320097898241
114.063331057068467 104.406208531444619
79.714242339036943 103.790241582527386
38.600911032051513 103.052974476174924
66.793750608095735 103.558544144049478
128.784581106496830 104.670198168888291
5.407487539991926 111.793988152912121
19.302156278064736 80.477583869610257
54.084129818086424 2.084470245693377
13.256382707782443 94.103809359497092
42.422984877847639 28.366862164404839
8.717170818622149 104.334481088935618
14.429959718237358 91.458750825910755
48.663446706670754 14.301839872045832
52.441287431517217 5.787179343793225
17.422220163354719 84.714665048359151
2.098281858059473 119.252418788831719
36.096898381913455 42.624869028215080
27.563218834277642 61.858444421461520
40.829492515446972 31.958344047420539
45.347003158707238 21.776583522910201
15.535509075117409 88.967015954943093
23.014560756606411 72.110406378390920
53.282388303645646 3.891469884924528
26.309696492170580 64.683687195044968
2.585895194969434 118.153414798131337
1.189914929236810 121.299735390388776
37.950108722219170 38.448023553663738
21.157915120493922 76.294994470945312
1.824433801230705 119.869629362290539
31.752338772297449 52.416825046197125
27.715240770244936 61.515810818859897
5.564548219468748 111.439998012648573
19.009815023941165 81.136475209548109
4.144836424738130 114.639805749534759
43.596794990116777 25.721278255885771
45.521274963285443 21.383802205828690
53.705406859076909 2.938052401503384
20.213380343000356 78.423827731329297
9.072140375794412 103.534435375703794
41.880469832791164 29.589605995224577
18.923093191701330 81.331932619134975
50.553167202945701 10.042706231699935
20.644302964942966 77.452595721558694
53.120983615556007 4.255250739345712
28.725473445878549 59.238904799239883
34.017867355676415 47.310678914187029
2.030103343956272 119.406082467422365
12.505621090789745 95.795908304879376
40.767455770811559 32.098165140823021
100.142116646833827 27.043349732053322
133.519980624899830 94.861669697482867
101.134200438802608 29.059100532657855
87.397909536052538 1.149220733486207
91.867787431203652 10.231276119024542
122.757757306784569 72.994605196082219
123.329000782671969 74.155277815856607
140.995605971474106 110.050908650245418
122.639771646153093 72.754877774060972
97.638554583275976 21.956524128376255
86.832529383334631 0.000461420298205
133.498701778415949 94.818434587522333
93.978328515436303 14.519547850395174
122.350375660052848 72.166872813798804
128.148806125303139 83.948328117471135
100.305153865660344 27.374614497225757
140.185550621477688 108.405009651080377
140.289588137249837 108.616396740969677
114.872073024170305 56.972194050296245
112.808442255706268 52.779236351200609
129.747693119364754 87.197003042358162
125.315907542392424 78.192344970925177
92.723570723708562 11.970086762818450
97.496660433974128 21.668218596755072
95.654548498372463 17.925350666594365
87.818770133332848 2.004340122370855
128.307239839017257 84.270239318770166
97.731244021208141 22.144853793906396
127.929565679195619 83.502867655014470
100.229833830880423 27.221576596961388
97.587467134142031 21.852722849365094
121.690173826975638 70.825451469796192
111.513322536949119 50.147766478295331
114.960830132280691 57.152533869554624
113.492231566974908 54.168583564402461
28.967160095468458 124.012291036404235
52.910347328366825 136.429488810220931
47.176250096748610 133.455723509606884
19.732931105753078 119.223319270086577
49.062615150597921 134.434012979568479
54.556453623860982 137.283177470341769
30.168391086145196 124.635262516273713
34.150727355724676 126.700545495528345
32.084407091185334 125.628929292587088
32.967597681481720 126.086961555585702
57.694930822317751 138.910825940980828
7.319618101306932 112.785639895775461
29.439216089794574 124.257104418384088
52.748861827667923 136.345740670080829
18.384107090233137 118.523804439422250
33.328106154955883 126.273925177877160
55.139800097328212 137.585707307378186
5.653505058068975 111.921575518289629
8.417015811109401 113.354762304860088
24.283986687370817 121.583546281089170
35.700608458245632 127.504330722144317
36.304203271945902 127.817361569042930
30.950391781053860 125.040816597001978
58.612720371596140 139.386801601083164
138.847319366331249 120.367149831742950
137.107185108534679 117.062778738067124
85.532253156693315 19.126246808766396
120.355288008903585 85.252311073149414
134.508497015121208 112.128084889657799
88.959928407553335 25.635118734425657
90.547511692984330 28.649808143404790
138.142064127268924 119.027928438232834
83.429186484783557 15.132697065351072
76.975405413235563 2.877500363035117
116.838518075051155 78.574255710200006
120.209441493050605 84.975360597093527
135.140579060983299 113.328356438717947
115.795969597138480 76.594542341110596
91.958072043354804 31.328345633696745
76.114888396546505 1.243449689747395
127.293653389116415 98.427693315648071
87.171192236094882 22.238456624765178
97.215389472774532 41.311556794685039
116.600902209963053 78.123042826781415
94.241497469667749 35.664381740949260
133.648016660218389 110.494103834071197
132.972354513488540 109.211077276354857
111.962640247674855 69.315366818788533
111.182854297736611 67.834617766992281
124.766022088991420 93.627930443225054
117.824116853175255 80.445826307585676
78.564522165470905 5.895101698699621
86.840186934305862 21.609904921823553
90.174460262044306 27.941414317279261
129.444924820799287 102.512779912647105
91.874290099255006 31.169250648344359
123.790952277274911 91.776353482587680
138.537205684056858 119.778269587089639
132.505111502355277 108.323821426529861
92.503286292000382 32.363662417452204
85.349883943234801 18.779942749393530
118.998647060794752 82.676162070080991
106.405899588415267 58.763575698509776
105.675799045361771 57.377175126752846
105.681593525989797 57.388178366419147
131.959721070851884 107.288170086092947
130.012216504475049 122.987266204584756
129.926634832426060 122.827871966072792
137.998918756661709 137.862347436702322
70.426009979401655 12.009088430206431
69.616567549605023 10.501517280593189
102.917502496995937 72.523876047289448
123.826376635144427 111.466256951989749
75.746801617239356 21.918961783797133
64.514081719820553 0.998234347641461
93.580747267269729 55.134346789634854
127.895454246589523 119.044836708542562
74.795602159693800 20.147370862768067
68.304847571413333 8.058463738181418
109.752434946254667 85.253807900066803
116.503828518196940 97.828150180717344
139.342375220883156 140.364509581489443
127.209767797512839 117.767758722195296
107.578499000337501 81.204893496116853
86.040655069611930 41.091068300430202
65.318056547550185 2.495622192265550
129.250549912180645 121.568676644786535
119.316919737290476 103.067479139790080
80.176784473545666 30.169720703275178
64.781382527724631 1.496077024810915
101.957763976084166 70.736381282945842
136.888967634976183 135.795084556803204
133.720296839630237 129.893495391424636
87.831858262306596 44.427150221759675
124.819206703796269 113.315384095403857
76.682983111103809 23.662582032746098
123.048564096407517 110.017595873644993
108.677615346235470 83.251976811925246
131.575990290714572 125.899765176560450
109.377446628151546 84.555399280745632
118.554185261824642 101.646900667870128
108.652217254073278 83.204673347726342
73.238296775714787 17.246919167131193
75.547684970975425 21.548110812480186
84.524689172204575 38.267610613262697
138.387760478171771 138.586557756714598
130.815055497441421 124.482538578538268
85.766404883023128 40.580282537468399
118.709109846541040 101.935444764011649
130.118899367764783 123.185961010951900
113.076026300764354 91.443933664071537
84.289671953210998 37.829895507191402
72.302382914569108 15.503797379037087
115.838692346894192 96.589346696358177
100.698632673665230 68.391273150204853
94.924622129197274 57.637288192201865
68.212502170421502 7.886472182994810
96.764427637239152 61.063891002633071
113.340217417105663 91.935984599775935
129.561698424401982 123.120870738263335
80.199564525009947 137.759583750488957
87.690613955611951 135.538056557226156
102.293296909776728 131.207520818835604
115.364625045640238 127.331119898657960
107.309005204698096 129.720074704126660
104.221966376038793 130.635559345905818
131.187139798195602 122.638833842580098
96.773787744266045 132.844372880517938
73.929928656078900 139.618891542236724
87.009099243301748 135.740164883974188
97.004203728329145 132.776041283042758
120.043088686318313 125.943686229084307
104.407948142606344 130.580405050675438
94.263384858894113 133.588851785318212
93.675543055226697 133.763180704688153
81.648399203754067 137.329920901886766
78.119665085703971 138.376393612241372
110.363511092396578 128.814237951296917
89.808761373146368 134.909903969129545
130.708918496209776 122.780653975607009
104.375312177838751 130.590083492111603
132.246920721625798 122.324547818690917
108.386643130366437 129.400493051576916
71.843963960938211 140.237500101340686
134.652375705585882 119.033686888668399
118.816455052407520 131.747971366368631
130.579978945337871 122.303317499343763
116.306166053696501 133.763422766375925
126.074428492856555 125.920716919059913
117.501222384581908 132.803940429319397
130.674420903429251 122.227492294854343
128.831588903827765 123.707058327085008
139.943089862440701 114.785898183883035
140.505501153191091 114.334351519771957
23.862852425200444 101.020625030623862
24.820042874103024 105.332160409512099
22.867048239568209 96.535159278514854
1.676901337862450 1.086998303559676
6.744606681233815 23.913794060639290
6.983821104468431 24.991303191762427
21.854868687328153 91.975932894388663
27.900983200005168 119.209840896817582
13.776753910596476 55.589153550184051
8.319652666958644 31.008376438278120
10.846819157927060 42.391657316857064
7.587862721625572 27.712127251049409
29.223193427997543 125.165558677801414
30.793597750840096 132.239233310532512
26.656447098066089 113.603995748690650
3.579242550261259 9.655837920981885
14.325583138240038 58.061280841744512
22.622395334532847 95.433153239051038
6.442791188284398 22.554306847577418
17.362504218565700 71.740682569715787
29.118769384082292 124.695194644955706
27.582710121780263 117.776222708830417
29.472518200553434 126.288608514895415
5.506216830857119 18.335633874359917
19.557517021127730 81.627821922400670
25.462826916272792 108.227494501047531
27.096961797382153 115.588234844681466
6.135082736496414 21.168275595606747
31.462214229525738 135.250926130979963
18.652515644679021 77.551365186988463
25.870191019579757 110.062411204939337
29.642789178768101 127.055571189264043
19.418615382834282 81.002158212138625
17.698075395033442 73.252217710015827
14.662558683096691 59.579141770189132
16.438486682987030 67.578570108263463
6.408158701417785 22.398309477821492
32.178029160451693 138.475218018725116
21.847985016475739 91.944926326729316
131.787987080555013 140.789685183783405
131.830782884010574 140.769514655848923
70.565826074159844 11.015921637949432
55.033491678181257 121.347988593449543
65.728363596987023 45.378253810268340
57.007426331615008 107.326381486869252
55.741986853734893 116.315278431925378
69.286695175856991 20.102073939237773
55.340870319428703 119.164561430331986
68.789181816556464 23.636100175745494
63.528673049254714 61.003490726144825
71.228072485856416 6.311734001140429
52.519914779301843 139.202879406047686
56.663353770992728 109.770459487530630
60.369541563549667 83.444000807635206
71.872307678487374 1.735486890026781
60.361558908430709 83.500704636989738
65.531500507054034 46.776647063067315
70.856182890141625 8.953406960813552
68.452570875212203 26.027175462404553
64.797430162211000 51.991027359839528
55.563871464474012 117.580499650625399
60.626237157996606 81.620594564138784
52.930299411457916 136.287761590642333
55.859842428996060 115.478105545397682
54.351299018687136 126.193861999532217
59.639597570866563 88.629070058740709
53.419380887695262 132.813630220094126
56.020239195605029 114.338746429003123
58.269783719986357 98.359377793488989
60.657954301559343 81.395295654265453
68.167057943386055 28.055282191748503
69.088101093343241 21.512763089385398
60.564314913338400 82.060451772301491
58.095359669403415 99.598378032406586
55.027122067419484 121.393234356457882
61.040493180483374 78.677976793717647
65.109927831448431 49.771237797836001
64.982098719725897 50.679256499589137
70.014891004500882 14.929422560868238
54.431715014819353 125.622636654818365
62.217175682224394 70.319554340421291
63.896880879935416 58.387970741027729
71.547715810103369 4.041186139266931
61.472174163881654 75.611582911800838
64.807473930588401 51.919682660655923
139.978213118109636 48.630579211501718
137.014855369859930 39.150439799370815
135.145502331872734 33.170153611826755
127.898908672062916 9.987425101022387
126.786088055471524 6.427377519115931
129.323280721288626 14.544163351535007
131.608508564038232 21.854883277451922
134.668025003914380 31.642645960126387
127.593610887273059 9.010740607315176
134.505465961094643 31.122599944911418
132.305743311623075 24.085421461372000
130.461143897242152 18.184325105997729
125.804830871818410 3.288217252124567
138.488543017108299 43.864944605313099
106.805090242011048 30.654023285831613
57.334848244529155 3.846038543312361
89.716478329543008 21.393683555866378
80.887271971760782 16.609125814264313
52.843969219630331 1.412425698117126
66.784595220724555 8.966868006232891
131.943407461044700 44.276508182807994
95.936637437008244 24.764395396278612
56.689505219407451 3.496326367414074
88.498323875838665 20.733564165089998
74.093624890870913 12.927640138495310
63.450162820430634 7.159935003629196
100.432399307537835 27.200654261502923
75.778031739330004 13.840422273177094
119.459233026149363 37.511318762658007
114.733487507527997 34.950431476788694
75.027451723304608 13.433682042986344
111.435580711908017 33.163291744103915
90.148894895317966 21.628010622596683
92.832923685174350 23.082489111919916
53.842587596050755 1.953578219668209
125.598631168893377 40.838266137350672
96.006541311750439 24.802276391637943
100.338076106943276 27.149540403549015
84.498881332029541 18.566261351037163
128.182797015362070 42.238628775313877
119.114808537152712 37.324674710129578
52.720339363149584 1.345430527436067
67.118485045275960 9.147803311192844
134.339765092438114 45.575097318945311
31.067884948173727 105.719255507458087
29.699911638710450 104.827156677529771
51.694580032382717 119.170578294691907
42.828217976467940 113.388542080179974
64.743733262596805 127.680345442704976
46.244065063629172 115.616124423044681
42.391908436253047 113.104010775643786
19.772284184375319 98.353035600232275
28.958192226325611 104.343457898214226
70.522999868958351 131.449188695503352
19.946959344614555 98.466946818374467
63.072473921613955 126.590464161919954
84.806104207569760 140.763654540760683
39.145743004415564 110.987083227815972
69.716934244618173 130.923527708300725
47.121436908654118 116.188286460815647
62.417207904358683 126.163144386569542
47.519151666012036 116.447648882019195
0.870147952061360 86.026352397174051
31.930780010102254 106.281976775316309
77.363968082641335 135.910401276761860
31.572917214647436 106.048603083818350
43.267163014050482 113.674792076229892
38.690749985069367 110.690367833314951
55.214584927298802 121.466085251131460
39.796165801658759 111.411244585618363
6.425513449384642 89.649182627634247
65.326847368678258 128.060612665867438
48.398367844971673 117.021013668508814
70.644871036571089 131.528664753462408
0.593985023996952 85.846257783272193
14.555434376045906 94.950962198852523
7.164234094044870 2.630296122910605
25.908171207354020 16.312135798748006
94.902286295631967 66.673296077280369
13.487751485761546 7.246047371852086
50.497341890052610 34.260611031499636
10.805050773450089 5.287852526115086
28.062764715641890 17.884847165030987
32.178959655692566 20.889398391586180
38.774633280411997 25.703805767264207
114.380587988115792 80.891173532968608
120.168832653526891 85.116210943089015
18.794480125315339 11.119609794231094
111.667493589340964 78.910793297746153
78.008836720487452 54.342190437000859
10.675317036973450 5.193155442343907
14.978030616999229 8.333852992548611
133.477580267274220 94.830720228770673
66.358856448381871 45.838472069505926
75.468248905947860 52.487728647527852
97.137354244130535 68.304748485123071
79.684634000761363 55.565412088850728
79.617813310763196 55.516637385753015
109.989576597585454 77.686024396112273
110.109692870365564 77.773701364760981
6.243721918315781 1.958382856671627
127.317457979263551 90.334236644845788
114.953429558833434 81.309310154044240
44.979352034828771 30.232841834682201
61.490562698699165 42.284938242786801
32.760622797425555 21.313974178542050
76.380222946292150 53.153409637230737
49.447565840917363 33.494343650587226
128.750659407404527 91.380379301240140
77.212158874339778 53.760668076015968
125.262622954221683 88.834342401551766
30.223140970779397 19.461779555680643
69.171253635290896 47.891336800296315
118.689681507133031 84.036528018474328
99.658861606865429 70.145282801357325
58.007076320668574 39.742222598305858
82.920942556005798 57.927704201053515
47.337429728383334 31.954083255379974
16.207769101854556 9.231481099775403
90.663036869844348 63.578923180119467
38.942016395285762 106.207109977469273
99.862314570556862 109.981524968994634
30.212128320827073 105.666235730140812
40.733713387830072 106.318117444462843
101.904564231319412 110.108055829264600
84.527647403124334 109.031441017004013
112.769309722012352 110.781198599203051
137.008146662372184 112.282954701276267
60.620654998424840 107.550244876516160
46.296112004202506 106.662744791263961
22.868014134352983 105.211219331416871
29.190434212730096 105.602935029489956
109.345297221931659 110.569058401295734
106.701761108774605 110.405273872411257
14.458797621330470 104.690212806097207
90.559172610081418 109.405133855758734
46.474596059026460 106.673803057760580
42.481700847191853 106.426416817073132
129.504831174967819 111.818074730066613
84.548445907507329 109.032729621772802
113.270642891147716 110.812259501496911
102.340944915350860 110.135092495944747
106.587102382955834 110.398170006760537
74.891825840176224 108.434438204276177
43.938866048530222 106.516697829244762
111.537488283874808 110.704879122078836
4.200325966813697 104.054632706151750
47.550463235024104 106.740460137906396
33.334664724800703 105.859697491946932
68.828916855034663 108.058800933100429
31.708814054093544 105.758965300389974
47.077186855900166 106.711137539133802
39.312269324690774 106.230049592823448
73.780145776398811 108.365562279105418
11.588647634197946 104.512388050410834
130.027262504544865 111.850442802802007
43.010136750078523 106.459156912799159
114.238693463373195 110.872236630660808
137.066299393301165 112.286557647190705
112.617581922256562 110.771798059494898
76.887868101206649 108.558106210825926
40.898298875638908 106.328314602900704
67.401197890218512 107.970344309841892
138.099526201905576 112.350572874838193
25.666148001962725 98.219315330401386
60.463500933064516 119.156108407905947
41.082310388864649 107.494877255552538
68.595891448487563 124.049186849360879
91.436983854371775 137.792163975035493
50.557685417207686 113.195999599340269
44.533220586544132 109.571213144691029
17.491843410473333 93.301018121893293
28.098825049910253 99.683002987279124
75.796623429815867 128.381707078647963
22.072273145699608 96.056960786910395
53.269959122362870 114.827914344316042
93.255048331236907 138.886052921963568
41.511342601360752 107.753016392584030
76.446875229005030 128.772949119238064
86.949388614929759 135.092077760724237
54.530191172597114 115.586167930950523
95.277212623804473 140.102744187130583
72.048369003329313 126.126465782432945
45.180472540935007 109.960650245407408
90.835065720272624 137.430003225389328
0.303589803202433 82.959228335422083
63.277333678340291 120.849128967808625
36.688130584441261 104.850997030159505
74.889575221239326 127.835956351807042
33.137257192131543 102.714515510820803
45.269856388912402 110.014430518098820
39.286577707242159 106.414424852978001
80.879018931515361 131.439671377478703
41.985318556395399 108.038197179580123
92.482274913502920 138.421092349389909
8.798115097842464 88.070195216657083
67.939075449450499 123.653995275764416
42.179662968160272 108.155129888310782
69.707100677706563 124.717776720091450
2.139798710574952 84.064034382504119
17.925361933961184 93.561856572435829
1.803575438867298 134.220126049057853
3.680629824929614 139.496025239503297
38.313999732433409 11.391085292995943
90.243591594248016 25.996145609381422
14.430482713528901 4.673909322178855
73.050906373722597 21.160748379328385
10.277143208931140 3.505793575371256
37.975317060025375 11.295831687464114
20.936303178032052 6.503654114791262
54.914198976584110 16.059847409786538
133.690847998262626 38.215571520731650
21.756335932731730 6.734286157416800
94.469629078798775 27.184707470707270
10.368935420735328 3.531609892078348
23.804168213437848 7.310233568232995
85.126531945860506 24.556986121933257
83.103491335589851 23.988011302833492
66.687809094144782 19.371144104860768
99.424697344840723 28.578307310465789
76.542967548823043 22.142881345567872
120.188357587120109 34.418031817340221
114.950046487272786 32.944770679974752
6.409425035808830 2.418008072347321
39.289412676650549 11.665417602820025
71.594174855238862 20.751046493959262
110.017887821510115 31.557614104680802
74.405994489489828 21.541863326610503
91.106059442916361 26.238712409911336
51.991502243039093 15.237846686316253
125.287678320110430 35.852202281766367
94.461749965961531 27.182491491068262
12.613963454888500 4.163018086813154
98.557625926270106 28.334445768080943
129.372362324437404 37.001008850770774
120.745044510772885 34.574598541741352
54.739559709126588 16.010730577872792
59.905689560770490 17.463690930157405
18.705047608882808 5.876119389399789
3.922258428516211 1.718499044564650
7.486626053977429 23.619455411500621
15.315544777514409 20.513938970896188
37.118735576042759 11.865213664948106
27.964342758931501 15.496509173460732
11.400691137700397 22.066853590440214
13.624120088230017 21.184880561441116
58.847358615208272 3.246067335461240
64.409598005969173 1.039680159330017
62.073182349704965 1.966471902716021
8.084318249960084 23.382367378454017
9.086568318389379 22.984802379376102
13.231382869507261 21.340668599693977
39.108736623052771 11.075835056414343
13.563504908448094 21.208924933851971
53.359130483922925 5.423096283309904
26.381655958986762 16.124317438065557
45.139853277059402 8.683457183348485
53.285786499906493 5.452189821795322
4.666809556610288 24.737998955161910
23.014097322089260 17.460135203058236
100.905423216245566 119.089373852597305
88.651985648027960 12.099121075714713
99.528618022822897 107.067870919339825
98.269915095466686 96.077571779273043
102.347933797362600 131.684579960909758
97.231424287293621 87.010043303746059
91.029699031423718 32.860001808507519
99.293438553956051 105.014413619548307
100.334983034696307 114.108605078261974
89.509549101974926 19.586891768567536
91.144053205003388 33.858479327103169
94.963545907606459 67.208181192879579
102.926552920424541 136.736762737644028
91.742206251004504 39.081221535943747
101.111781803869732 120.891183126907208
100.080232076564698 111.884260337946174
100.684662729134942 117.161815142021737
101.698438853518809 126.013548641552262
103.346916677280092 140.407147015837808
101.438294058022805 123.742107890844167
97.190452110620740 86.652296874252670
88.028140141555753 6.652046484637919
89.743061124219395 21.625789844906500
90.415851012194011 27.500219757279623
101.448484533277309 123.831085495481588
103.318615533641292 140.160037052210612
87.470620133020873 1.784089528948072
90.991790590726623 32.529006230329671
102.623635354127032 134.091853763464229
102.648159966788612 134.305989143296387
96.044570832128002 76.647094092934751
91.081241886242495 33.310045564408917
89.537556978528613 19.831441085895079
96.005716833092691 76.307842421309019
93.870326835038469 57.662795723422917
94.372758565399820 62.049752243601127
96.174615544493932 77.782572734815489
12.324956960072242 10.418603828436646
3.637839411373304 34.120444746457956
16.050982712956049 0.252554024663778
4.086563363038604 32.896150996677868
11.868507534986412 11.663975679324817
13.005193100356042 8.562654637774417
7.653226283391820 23.164905083114970
8.160148200044938 21.781824612634843
10.796865060269235 14.587833830702731
8.380520569795143 21.180562937370791
14.133780874783575 5.483427524574901
15.672772540546543 1.284458714542197
9.414858883300594 18.358485070381114
12.823673940530206 9.057909620298430
38.469190584765016 119.192401947815782
3.342277177588300 61.649845736940378
50.278006672612520 138.536813329546391
51.354957761717053 140.301002453219837
38.826487356963483 119.777701582881178
38.585803937025574 119.383430128960228
2.814479116381543 60.785242312980635
28.764972153337400 103.295601449000813
23.415991582820411 94.533259834124706
36.046639314696918 115.223940756371022
49.562110072105092 137.364079480193794
37.130973081341025 117.000223687786260
42.770162957534637 126.237966744606439
10.671548261151356 73.656166600432599
30.796317668629303 106.623215581858631
31.082980722643828 107.092807791911497
39.407412149257723 120.729333658475198
37.685035665023747 117.907851892870511
10.147209970039452 72.797230740054488
35.080820225420084 113.641800629510513
36.664637693763574 116.236304298065178
16.387385636633223 83.019468455576245
2.261369438552384 59.879175094425641
10.876240933606772 73.991480423033181
21.838362122127311 91.948892945136421
44.544552428077488 119.182376792035257
108.913260540498200 119.076159855026262
73.810136588221965 119.134084682399603
110.378470250346822 119.073742063959457
124.919547356065664 119.049747351058215
39.873854359619621 119.190084065601454
38.701823308716158 119.192018072853699
29.185924208964959 119.207720573104226
31.698331744487316 119.203574766224349
124.692893614460942 119.050121359903500
91.746046112913305 119.104488044094310
1.616005874165068 119.253214608404690
0.622434473956546 119.254854133477110
93.130227010432293 119.102203961354235
56.881856351233232 119.162018598246760
33.137422059164798 119.201200075636535
106.780635819685671 119.079678969705995
85.477346761421174 119.114832232500007
9.570606055888838 119.240088459205623
100.230051502088543 119.090488305829666
105.649524637744250 119.081545453727273
83.119854744976877 119.118722408151370
48.502715307812323 119.175845296381596
105.047795606668899 119.082538386729425
7.006160037761986 119.244320136509046
61.388429873651717 119.154582152029434
72.223711271210391 119.136702495354200
25.395779731537434 119.213974816027829
40.249921203360614 119.189463505248071
37.505819590726638 119.193991638197801
92.988774752361806 119.102437376409867
49.317786177006440 119.174500320946947
130.475670988817910 119.040579007444990
34.742099332256736 119.198552144524740
110.135886293667753 119.074142359780225
140.400040998685057 119.024202475818001
110.732181604305893 119.073158393140119
70.615338232293979 119.139356524971561
49.908182299686530 119.173526088752268
68.939405823837561 119.142122036542006
1.787973650686468 119.252930838681436
23.954777086418304 49.677418144881685
45.085389272963639 37.404053657398379
3.233320835624377 61.713131215200086
19.369152026165608 52.340902159001025
11.863234021993661 56.700589737623275
103.947668767017419 3.214878047302235
78.311379693314009 18.105289982853879
67.948130190264948 24.124611018268048
40.806922678783820 39.889129787437156
7.123061481358830 59.453840084142577
106.477039870825649 1.745734928916223
76.279693780634986 19.285360939163990
27.884795989153041 47.394732058452277
23.535157080128233 49.921147443302928
46.860916641835573 36.372768128929735
70.784215418782338 22.477318104089008
91.418658957938959 10.492144919484312
72.413525822966776 21.530960266594018
103.589156227978108 3.423114090163503
49.238941369359466 34.991532034893005
96.536568443376069 7.519492353899228
48.555265619490790 35.388633718238196
79.624801730791020 17.342410646962581
7.760091472183150 59.083831813780051
56.752115871002495 30.627629640458565
6.570259040415393 59.774926183654145
40.097620188398153 40.301116336597616
108.130488209191469 0.785356973993144
46.327536891473500 36.682572881799359
16.761971691593217 25.396646100087985
20.149762735096548 36.832821214999278
50.921624389712392 140.709475345974028
14.441748819024404 17.564263661034179
43.880868799124009 116.941978224311626
42.628365030791514 112.713897967058131
10.507669377686160 4.283981368124162
11.816016014741285 8.700570543852912
28.809342913075874 66.064988744014272
33.765943391100592 82.796997983499665
17.584998693771233 28.174940510912982
37.731025369049512 96.181935620595084
41.260406557392706 108.096076958966165
49.898736282047487 137.256509276933656
43.739031791614892 116.463178665891448
46.630307616406149 126.223266054170708
20.399039578201030 37.674305708354282
26.293421908749661 57.571987608087028
38.436847549715417 98.564581407903319
40.003669055782083 103.853704877176639
37.139388962493143 94.184747050564894
15.524602694000498 21.219656328133507
43.037410764328051 114.094714723068464
39.758651540688597 103.026598608564555
34.902783348702407 86.634631611374800
43.920925878819808 117.077199013348050
41.475816759632814 108.823237743891312
9.729459448916753 1.656976069601873
30.959083693790980 73.321874338262944
40.618612616913410 105.929571470062058
26.801013248793623 59.285465026562136
25.994099756731966 56.561565034117834
13.178864028978875 13.301140161544817
34.884045729589189 86.571378981367957
11.630416950121084 8.074043294413855
29.226381898350606 17.111374162270526
2.951575260413791 34.576614353969141
14.658566129162709 26.794809895339732
48.233593405383573 4.477008516152294
14.740757129350234 26.740176360651855
12.913815508383086 27.954570615425620
15.093476016440386 26.505719065948742
38.972938537530020 10.632698406785321
22.984447078540850 21.260477613007282
54.027629467736624 0.625629782797497
28.258388738208328 17.754813076161401
42.792204806023250 8.093977431424243
52.739156448534139 1.482096247840977
25.552736818047563 19.553298648744430
36.843356459186332 26.857811617934626
94.049002217237657 100.056329485972469
109.983095312087286 120.445086271401664
21.459739611686871 7.173426663181240
113.770109602496831 125.290828846802015
87.931026318339647 92.227962858563444
69.409913524620379 68.528938264016404
21.752603305312448 7.548165695084124
96.882705163248616 103.682245302106779
103.563453295186491 112.230717310897759
58.574999005309813 54.664927578868372
85.015863389222432 88.497813448875235
51.075831250386699 45.069231950751195
119.787020192241542 132.989875531400031
69.819211608146759 69.052663023755571
108.489297035618861 118.533669690356803
82.341165748702764 85.075355744975951
103.100839798071391 111.638771850168325
102.244722760010518 110.543311822102623
114.297427179984084 125.965567582924010
106.046216717064667 115.407582116639105
106.974475794269622 116.595352794665089
86.165296353133257 89.968591170759396
48.526139651824231 41.806727986986516
56.767242510696931 52.351780085845647
32.509698366228726 21.312601085866159
68.561662823625866 67.443543749706890
48.325124604686195 41.549515550614238
121.302043974456168 134.928451591916399
68.436080638596763 67.282852795292371
109.658115378223016 120.029252323886638
116.449487733729399 128.719275557180282
32.840118079943785 21.735395601998675
58.718083591638099 54.848014047174125
17.146655020121699 1.654541326630206
110.322077016403711 120.878836437343139
87.156112817272287 91.236408283793523
60.379687687385925 56.974149596917194
61.529372854567249 58.445250030054012
43.912312607462191 35.903022209847585
19.554212578553681 4.735175110655116
71.662375650937022 71.411116884944960
41.249167882132127 32.495347247367022
16.870814605000383 38.792108089148343
80.575896679705508 0.726080151738266
69.530540498608929 7.326069089437374
64.319750510676315 10.439699443512049
26.832365645756777 32.839730855371364
74.883162252903674 4.127689264756556
19.876673638984389 36.996001558285187
19.052875071628787 37.488250186785230
42.845932324914024 23.271061343705870
81.151058442855572 0.382400761781185
45.999955358352850 21.386421610170558
51.601102759783963 18.039538967206536
37.964811697868065 26.187702655573442
60.714276748438969 12.594096871333909
0.421403280516489 48.621210111141970
54.759084182973979 16.152533956523023
67.803479714703386 8.358048672677826
35.433533606716558 27.700230375451962
124.001706371943555 71.822021901299934
123.559467948439504 72.238888959795958
92.671276258029096 101.355014850030670
122.908727228640558 72.852296468706598
89.273883768933800 104.557497805410250
117.067496329189126 78.358414014433862
64.316421646540988 128.083142049646000
56.988035297714376 134.991096443459156
84.546674702535753 109.013505320069513
79.748223752665709 113.536667547721322
107.763937622916245 87.128224472555615
66.369240859665979 126.148093755517593
109.251001112755716 85.726474308256414
79.211038241427403 114.043034548042669
54.910436837122205 136.949502391410419
67.741827494188769 124.854252871383665
113.460659273582664 81.758325632089523
72.578645492174246 120.294924725889771
135.772142872413781 60.726859246080373
80.970382517625850 112.384624436389529
66.630005060885480 125.902289682994606
127.334963685204315 68.679994665449257
107.929225064044914 86.972419626735800
120.772492435460379 74.865974763400800
66.576264417234071 125.952947208098692
59.404934014616664 132.712856007418310
69.497966275891841 123.198864353943691
140.212118673306833 56.541606329234050
107.645104439053085 87.240240157254036
7.131615663446713 137.559875136001722
5.401321817632584 136.475283607386075
10.816007740410717 139.869344388545699
107.588352188042421 128.751169418520902
123.943664427665368 72.023338364161603
112.351518577298251 112.230292638259769
114.122089358646619 106.089129529750977
123.496601251134379 73.573961426400345
121.476021082318496 80.582273390673720
140.438438093375282 14.811790209098179
105.447532612353257 136.176527579115657
110.741695771589576 117.813906990082302
112.748110799353739 110.854726324353962
108.384982735679515 125.988084100613179
113.534620065458427 108.126746319045139
121.865870768339832 79.230093328245133
137.563038570818179 24.785013339270844
129.310553782738936 53.408469497000667
138.397119844122187 21.892031483322807
107.957852974837806 127.469568804562584
104.200257879090145 140.502656564627046
135.444310355656427 32.133748385039169
126.903278855766672 61.758018766249371
110.708236501767132 117.929959302498020
106.427961871065904 132.775942831228093
117.289153788405969 95.104276823948922
135.652778764531462 31.410682967175390
112.044376375781113 113.295604670341802
128.324310798920237 56.829218948000133
131.195308829356293 46.871262240000874
117.268727066434948 95.175126197900894
13.275027950683684 19.291710550476797
21.160240151573955 7.616865556579627
9.895212924072354 24.295864597120822
9.989134158807163 24.156804819244389
12.764961507651531 20.046914913691836
11.985968165084230 21.200292437853374
19.469969460149954 10.119480301414860
24.021334077093506 3.380729959664395
17.553175037252164 12.957486077590637
132.163251346095450 140.999443285344512
134.904808104577540 140.756975427517830
131.846867294947373 141.027424819155556
124.806614496568926 119.112963379995719
97.226396147138445 134.551445049989070
86.999205539966269 140.276283509348701
87.406046253885506 140.048547716075745
96.488337835120916 134.964585351385722
112.552847237969118 125.972211512603948
104.413573696182183 130.528303991274754
95.673922768155848 135.420467604521178
89.878910134569267 138.664321412620325
85.726700478930894 140.988589184774014
108.918557391323276 128.006565137728302
93.808928110846011 136.464429094119311
130.288804694514624 116.044217084731173
104.403354389592806 130.534024416525256
137.040990786391916 112.264569661672098
108.671868786989876 128.144653148778275
137.609356707544521 111.946417472142940
38.099661386373185 120.185481922771160
31.339332587919333 123.978314439422576
32.462569442404877 123.348130702417308
82.087497358782414 95.506431600331155
122.769897701654884 72.681871512193425
5.894867053565353 138.253743804572139
86.254285603379003 93.168685846349263
114.742502831254981 77.185582085474564
51.479144218744601 112.679021947894796
28.462569282716956 125.592301233848417
83.242514883724141 94.858417553010966
44.902869776803684 116.368592127901692
109.401176142757521 80.182293954108033
27.206089708539849 126.297239814134230
109.878545859115320 79.914469202288160
70.110640086644736 102.225958869396266
47.055289226058044 115.160993101287474
10.083484609928080 135.903750876532428
53.134749736115154 111.750156706537496
98.653409841533502 86.212248816359121
67.491727267730681 103.695280553886576
20.238094217287180 130.206582194219067
138.523727677177220 63.843301617985794
40.416000635035616 118.885916903990989
37.305581619687537 120.630994507985818
66.460212035156005 104.274004552699353
43.754871816561433 117.012667900318590
127.421773445298228 70.071971001444908
31.812124971058743 123.713057766580505
137.467312380903934 64.435995613536676
103.757912685780880 83.348405215522845
121.049299824587706 73.647200236694871
85.889265070473172 93.373477919002212
47.082862218505042 115.145523477626838
66.861278486779781 104.048989183712479
19.637873626580479 130.543331521280891
103.262258443164768 83.626488365685688
33.243646780830581 128.197072802690712
33.330323836074804 128.054070534019502
60.341792616805407 83.489781808460435
90.731480392222267 33.352011393347176
76.583445864624991 56.693840773495765
76.006645313799083 57.645462712040796
46.367385586965852 106.545155609181563
109.243634299838234 2.810133853555308
65.578052835756480 74.850850910857346
79.311583582362402 52.192881646716678
40.180544849824180 116.752381256448800
34.411813554219940 126.269798066484370
58.289423712864064 86.875838344262320
44.851038016063846 109.046868918684495
46.707418478579683 105.984159682559607
49.781392487945006 100.912630014911713
60.978097540256194 82.439987865141646
99.226998949160517 19.335863477880096
97.812256614175837 21.669945582053018
54.593206512668040 92.973962509188169
37.149142682526474 121.753674689374350
52.480353075906123 96.459808145905910
40.734276520687267 115.838819011568845
103.658323797365370 12.024937827179354
94.601302737849267 26.967468526497647
75.374241731092766 58.688820112542714
90.537637303795762 33.671819228686189
97.686412168392863 21.877567324576741
43.902646165437751 110.611552742409756
63.347718445593628 78.530519962718230
75.730122262578035 58.101678299350070
28.445004568203739 136.114009078540789
110.285894340143884 1.090583623231354
66.330897676810494 73.608786099994035
74.588826504594564 59.984620470799648
33.434765691746634 128.620471686555135
19.865432555492859 98.559393600996913
30.692044687910808 122.544332982072547
38.917048359730849 140.765749992757492
28.505890342779082 117.701194721983342
32.377187812373123 126.277546585212733
7.231125303216742 70.569742742409318
24.376969979240879 108.554113121800853
27.328940614002995 115.093816942673953
34.183001604779655 130.278090228472223
35.541842590242560 133.288424233812634
7.591851864504846 71.368885133382463
24.884980351004710 109.679543480133290
31.462655575427057 124.251520345710588
13.667808800834198 84.829370926858346
2.403930630186503 59.875725981006795
9.494673964487594 75.584337960440038
17.659122179123177 93.671602296955214
11.332410906244332 8.756657091036979
21.115872958167088 61.813586674990631
26.503628443698219 91.032053705810824
14.639029502382160 26.688860342318300
24.532963122621396 80.344890959228309
31.987723178744684 120.772980449826420
31.378254145172232 117.467754199012816
33.002301735032219 126.275165947419012
15.489036568431823 31.298554212434166
14.094108493808845 23.733686046424786
25.802607408145793 87.230329579649791
29.453072467498949 107.027254898608717
29.921590455747410 109.568086127818518
13.628619466697330 21.209281249586557
33.851983882718152 130.883097744901193
35.005397992050291 137.138205686772068
24.634401995191386 80.895006561502626
30.332506388682734 111.796534258241778
32.371058108278625 122.851853373890634
10.079307613408620 1.960922327969264
24.081896939100439 77.898703034160334
25.196309527570023 83.942300885319966
20.677019231532554 59.433628420118254
21.172481169925099 62.120580036765681
12.370636084086367 14.387081153675080
35.657795065852092 140.676236030404539
26.331193776009666 90.096919090596970
11.130539518243355 7.661883486219051
65.571660748821643 2.466210211807175
62.306096178192540 2.844937065918490
74.633258387922467 1.415283092513340
8.800484829426637 9.050299546170198
37.469118282029868 5.725428417658621
81.013624657826426 0.675314246938454
82.589742595884417 0.492522519664730
53.577319954997741 3.857264915438068
84.989170344946672 0.214246679939193
17.127714503881418 8.084541426905355
34.657783783911661 6.051475521397830
53.074219852286639 3.915612412503834
73.734931741785687 1.519467351405582
17.055131061610474 8.092959358370891
12.319469461196952 8.642182067421428
107.845260931104889 109.740140185223098
42.062798489718013 73.388832054053864
87.695807960016865 98.605577165798948
59.570682945483547 83.063667549053974
118.163791673501791 115.442147628499114
83.367381439247978 96.213693974746477
110.232259453448833 111.059192643493176
103.057646354233384 107.094510237086070
137.050494522845355 125.878916478100194
106.724994495934808 109.121082325992617
52.229567570344642 79.006976189013841
29.491127075875827 66.441741836876602
110.954048223718772 111.458052233419266
77.035581768603848 92.714749236131595
61.495109769218686 84.127103453537103
45.901466920684499 75.510075524861719
59.912177063402865 83.252376780127946
43.757970826177647 74.325582209811330
130.682689352445067 122.360075144443471
58.557495101605582 82.503781188150725
113.297786860491613 112.753199331936131
131.306952926578333 122.705042430497912
35.941353992862226 70.006129326692047
112.293598732595271 112.198286203055517
83.998766250922586 96.562596447939441
2.433401398474607 51.489675785772945
64.334317879158732 85.696046375746889
16.971271463947126 59.523284968338409
21.334138279532976 61.934199824101462
52.659154925139518 79.244365634830288
138.454376616194594 91.935892576592948
92.945804623662227 118.406630653645720
141.022227043329821 90.442264165468586
68.232075046187276 132.781739208135207
73.511208267296169 129.711052815409630
85.795299604863089 122.565828298923265
104.821548034473750 111.498927785063913
101.574250935719277 113.387766463052060
79.724096185375927 126.097234108714929
106.578600282826969 110.476912199483976
85.780928376449438 122.574187537777092
55.977644961438585 139.909710815553865
115.925737085650383 105.040010990662950
73.295525220774635 129.836508068830227
75.168739289469201 128.746925231935222
92.356840189860549 118.749210580487244
74.680586001417041 129.030866855759399
129.123772960053060 97.363177034629601
117.661033549417951 104.030649980918113
123.592453919813380 100.580551061633244
113.613982273659346 106.384677576479376
59.526375898790626 137.845538659943372
61.997074970536708 136.408419780314716
70.625702970020058 131.389449908526018
123.728548670555355 100.501389524744241
84.315837255076048 25.476268196690970
0.859910417034250 120.110584230343974
72.007126982525833 39.433651716733820
62.122860052626478 50.641853169224319
30.069536625149290 86.988514863502928
105.555828923191157 1.391315093560029
77.556284556613164 33.141219872967582
1.014342956476773 119.935466437070346
45.180472865580199 69.853565077174807
34.916950103461950 81.491821262068669
6.074019862402203 114.198078075513493
28.065793177633459 89.260646967799900
6.240326019019995 114.009496269762849
54.041771609183748 59.805351875993992
52.392663678212600 61.675347297840894
94.476145563052299 13.955051383865523
87.721246412353125 21.614726199331514
103.303333390745905 3.945518038253072
44.231113563402189 70.930085003748175
31.874410764483603 84.941889343014751
13.843019185992931 105.388470835985615
98.856965699230614 8.987448327245794
63.853372763334626 48.679549316518695
57.980870328306558 55.338636003355653
89.338061510193143 19.781349029679991
28.545309108017729 88.716902936447624
59.860961610795584 53.206718483052221
55.104125981930807 58.600701909726396
1.677743186411907 119.183207976885569
106.316718356689464 0.528509372690325
27.897783018841650 89.451161015949211
62.600628526123636 50.100090655465550
134.597624412879753 87.201403878090204
93.472057584364549 36.716301101257393
75.898013423579258 15.142679286842229
113.772552946993400 61.636871778773731
112.076814154708615 59.555209352863997
132.109930191404771 84.147549350754744
126.876406272651337 77.722957222334969
74.836820533832039 13.839975488780906
81.140861361795729 21.578717435759366
88.627377477138936 30.769047555694712
127.983693785381192 79.082246058809105
90.579074152655906 33.164919876762831
129.320180117749373 80.722895782393124
90.832269693608396 33.475738763732174
77.192401921924301 16.731650367644221
121.595872644899131 71.240656710217834
108.522861367308778 55.192432482601241
110.213145577100050 57.267398948332762
69.127599084099927 6.831424509598436
109.147671069336496 55.959439102944280
0.815791108397563 119.951602988858710
2.602787935831909 126.390937215402971
0.373639847919368 118.358337851956023
76.963768898627251 58.128279159159405
98.090737404945273 137.811421879327042
77.188899607885077 58.977389263674354
94.190925867886506 123.102769324831101
81.399996649625763 74.860096074410194
91.403448929208380 112.589433127664847
96.887237885314676 133.272265021224115
94.969476290580999 126.039174726669074
98.392921837268901 138.951150243169479
96.165246290645101 130.549178684269890
85.461916924905438 90.180163073907153
68.693059808161479 26.934211129215285
67.252969508011319 21.502720999314334
75.884817473990296 54.058871835919291
93.154910435921508 119.195300749731203
98.184435700595500 138.164817335125662
76.213662036028168 55.299152388322220
97.693122606318099 136.311765327219973
77.632602165192679 60.650871864297940
73.487897372682170 45.018572160920577
65.188853259917323 13.717634864561779
86.178996749164895 92.884724022210293
76.948897930106924 58.072191343880199
64.712650860910870 11.921574832931077
79.616254392468619 68.132477352843907
78.258098962003686 63.010015369263826
77.581908938233994 58.440096966677217
79.999524304000730 59.659651557016176
110.600085740704642 75.095959455914084
110.409215185585353 74.999675710802109
10.223919625792274 24.461679131820624
15.275195933210355 27.009771477282904
131.107932811795166 85.441045521987363
119.942418824924957 79.808655014797225
49.242521696398590 44.144427652376216
58.440974935268414 48.784543706537853
3.668398364118781 21.154777562636088
74.373288096957126 56.821523420593103
48.047536071076770 43.541622828504607
128.291658082178486 84.020389108732658
75.015400622556243 57.145434034827723
127.795808885799531 83.770260336338751
71.635056458316754 55.440235473965494
63.781260133447688 51.478425214481241
119.679980985734360 79.676269493098644
99.918321840556516 69.707594382708450
59.312626926941299 49.224244414382106
76.856989821705469 58.074414960885335
40.562082469635655 39.765621306644775
6.333200241070732 22.499024214687793
89.070407120676236 64.235415317516242
65.046201965690159 52.116519114721591
44.251768347534579 104.006515914835646
67.321437700887273 131.689017864763173
53.941718730842659 115.633993806782271
62.715413517795497 126.162008722288363
42.105351399953399 101.430918040991912
43.507712628509239 103.113684570905676
43.298501338151496 102.862641009571206
36.752972501713622 95.008318868986834
46.850694097575136 107.125102750271125
40.285320970813117 99.246968408602342
25.302732196168371 81.268577101108846
60.520286270368956 123.527960813908024
44.448624694928498 104.242734134400024
23.060739211994232 78.578292545855575
64.899051367716112 128.782269902129570
12.785673933052779 66.248704710709944
71.329083893124846 136.498001982912768
7.374429863150944 59.755470142750191
15.140789598071839 69.074731082852992
31.041795452806149 88.155179044085713
130.099151194238516 139.845691731990627
131.713121798414193 138.882843771832029
116.290145778894612 5.521156171142171
126.109240388706780 9.298881461850501
117.846430830109753 6.119909684694399
124.651778003048037 8.738148244242332
104.849496359161705 1.119565966291370
123.570789974737878 8.322256965486403
110.072716236813065 3.129108659872928
126.775488030214703 9.555208614731207
134.896243553117927 12.679527580746091
133.942001692127178 12.312399677923468
87.418444555450478 140.183116381881149
95.691634638633900 138.344572433023899
103.763300010520652 136.550813148216946
97.599312824946182 137.920630742993040
88.969376868060849 139.838454021924861
85.342974485764117 140.644346318494399
118.389490071892951 133.300447453509634
97.571811512679318 137.926742336072067
131.187607549282291 130.456332763984193
101.097226127485655 137.143292464608322
88.994809792909351 139.832802084810908
106.922099100676405 135.848835930907910
79.629279453868421 55.641088591550890
34.596699785660327 117.206187181338507
27.949002425940975 126.294410560092103
118.191789037582794 2.921374955712607
57.516428789305870 85.872086711033376
43.435980118838401 105.121799185261409
44.351287652694211 103.870460732590232
45.593389815710850 102.172353657931694
119.039333881792345 1.762676469472757
60.697246925286400 81.523515441507030
103.032510025794565 23.645981757878861
104.451332995707091 21.706275512584941
61.335493843109447 80.650953071997819
38.532600320328235 111.825325009067797
50.557912075172219 95.385238538015301
36.733990076650613 114.284247366891080
109.041723319210959 15.430644959897835
47.358310721540875 99.759488786072879
76.612851663652009 59.764917953801550
100.594720294002698 26.978741423985522
103.295789214464250 23.286046588130382
41.708527089365504 107.483440842308383
63.274656082278035 77.999878776107778
77.867270611584246 58.049972312860028
23.195218822783680 132.793419907529312
118.663203758953074 2.276892804974783
66.553778717673552 73.516913113835244
75.751145027994468 60.942977358139501
86.083466995589561 125.693539066039520
139.262938910024729 108.699833780634009
99.699207453107988 121.342576706918507
84.881624218978075 126.077592559048810
105.609311412856144 119.453980199986916
87.768490980807528 125.155083154899472
54.491956866048461 135.788727930007894
104.480679230338836 119.814638965387644
73.249059557387241 129.794823446383731
75.290002672695422 129.142632204965821
97.979565493570831 121.892094925222935
75.113401929753081 129.199065653262807
130.015075344284753 111.655024238498740
110.770968043861487 117.804552922617617
134.638746435672630 110.177512314534596
111.039818931654565 117.718640584860196
62.207136442717584 133.323312550162683
60.267804651129744 133.943033501320059
70.525955912235389 130.665001715204824
135.233486492257981 109.987460836413504
84.924650004243617 113.115973048549648
86.118417283695223 126.072882447489746
85.798127425844726 122.596520897795884
82.882961346274399 90.955895940134454
75.623511913513823 12.163295233508221
76.488643573273762 21.553259866157287
78.964844587053491 48.429446490945892
85.068307720567844 114.675204941491842
[truncated: 13,783 more chars]
