# Supplementary material for: Universal hidden order in amorphous cellular geometries
Source: Nat Commun. 2019 Feb 18;10:811. doi: 10.1038/s41467-019-08360-5 (PMC6379405; doi:10.1038/s41467-019-08360-5)
Supplement: Supplementary file 1 — Source Data [file 41467_2019_8360_MOESM1_ESM.zip › Configurations/2D-Initial-configuration-Hyperfluctuating-PP7.dat]

38.555608116692490 24.927621970406342
45.024542935860573 17.117442568960353
57.175983107680338 2.446568556342752
45.388966898868631 16.677460313945950
25.643851588082352 40.516453469748207
37.303352604851241 26.439515423861710
1.009126165997252 70.258850082207857
57.124303562849619 2.508963143364566
15.819469830989666 52.377785540034054
40.291064572691248 22.832342508850253
48.436134824914014 12.998504066276217
12.376039742706304 56.535163454268272
49.975833946927260 11.139569527078185
57.997890461863399 1.454250026788763
34.818529628862592 29.439532237418362
48.944038074559465 12.385294069700851
54.904208136262056 5.189364794437087
23.472436658660083 43.138081392712365
24.657366912122775 41.707472163149177
26.981142613492260 38.901893559599323
56.193207714716600 3.633108897981326
19.715217354236920 47.674308397376294
10.570540049813975 58.715008653660483
27.336666487974739 38.472656703946093
33.461946121035758 31.077384660629672
4.634460004375751 65.881853179414804
0.618058323451346 70.731000458398043
2.270925861846539 68.735433589577269
35.331256144637543 28.820498936879464
4.428081718474678 66.131021161858243
11.037315173684227 58.151454133562893
20.283567234014420 46.988118994029755
22.119842868622218 44.771116885074306
48.372819727857404 13.074946677100929
52.537787294546760 8.046430421123089
20.596856124628847 46.609873964735542
5.827764864319095 64.441132984003488
37.501907986980065 26.199792316596241
43.674416691001070 18.747498904619853
11.323490925804821 57.805943778785029
54.649881803086721 5.496422191695990
6.845789024565012 63.212035528427393
7.349173396624089 62.604281336498254
45.353684707933226 16.720057781471048
10.480882947824735 58.823254921512003
46.772956287733670 15.006519777537248
51.817698568278225 8.915819631917335
33.695935811235692 30.794880429309377
13.064846393767640 55.703542226340957
4.980204575986226 65.464423230460511
13.706304044770949 54.929087161819183
14.561703886018416 53.896331939071359
30.539893533513556 34.605284626692850
32.178769830215941 32.626609890924030
22.597575799489906 44.194332607545427
27.548391422058494 38.217033519422174
21.065010314287523 46.044654448542744
30.574085920038122 34.564002919520718
34.625443226341304 29.672652447441607
41.787959198980488 21.025087388310503
6.303763864007919 63.866442144413803
25.425789066091998 12.131737768464909
25.443896684900725 12.121808624487523
2.720469537657570 24.581988076486248
39.946168976814043 4.169622801104286
7.362438750469709 22.036607530343144
44.540616635942406 1.650300255935285
31.394947815131545 8.858605211982379
0.088257259263752 26.025337142277163
19.944017933763078 15.137615868674439
18.886320305593664 15.717594503391215
38.027668627787840 5.221614583536137
40.734184168932700 3.737522016258941
1.539737509320881 25.229431477627529
5.077752344694205 23.289394023465018
1.685641616449483 25.149426320578566
16.049773723713876 17.272988379726637
15.450076021786458 17.601827024291449
36.121016579002351 6.267109460978965
0.887700681093881 25.586969794201678
9.241317096944025 21.006342103660590
20.257413225379477 14.965768481937909
9.846070216771807 20.674731367815902
32.753028448483342 8.113914356496682
44.439513950577791 1.705738970991742
35.660933158585500 6.519391915739713
46.564300208982019 0.540632233117063
30.624136427516504 9.281272450999301
28.687062510203237 10.343448876461506
0.213009878296849 25.956930206554532
25.301651269258844 12.199807572165492
12.938554544629666 18.978996414284598
1.926093269783100 25.017576897925341
10.018054329285555 20.580425482927680
1.652854087401576 25.167405056491834
0.755674888995527 25.659364906575277
6.209399323884020 22.668865951460351
7.662773315990369 21.871921871011192
34.826461698028275 6.976966562325359
4.513558501611584 6.781826145992524
3.969279386766163 7.305300219538887
1.497396803637211 9.682695217482763
8.210422025980240 3.226275040571478
6.402191580001078 4.965385970330554
10.861246203698370 0.676778481330174
2.960247725412589 8.275761697297463
8.708417753185854 2.747315174541993
9.819517826953053 1.678686844208638
7.598135876598153 3.815156583241167
2.554092960550126 8.666391217067307
4.208659701802600 7.075070204788974
10.974025384492910 0.568310278947456
6.703622786431905 4.675476956332926
4.173709624977772 7.108684316716540
3.493362567128091 7.763025143112206
75.946528539102246 61.367567264799440
78.280676705908377 25.602120173277708
76.922895631768540 46.406989315525003
75.486010625960517 68.423944101281592
78.774464086873465 18.035965333787207
74.497510482701855 83.570433118752675
74.021485123224593 90.864425869822540
74.109967433897637 89.508638158521237
77.438149491377658 38.511910109919761
78.690476241440720 19.322885712224966
77.507230780642900 37.453398387585345
76.068264731908727 59.502240365307401
77.941364330467522 30.801301178112514
76.714078464417554 49.606631676237811
78.700831544027750 19.164214539563449
79.239982597847188 10.902965847667966
78.624596915547912 20.332334717284574
74.970771008070116 76.318805085333992
70.881678132538013 138.974739687924711
79.480887718369488 7.211649475962820
76.929315582253423 46.308618354048527
72.068661847536632 120.786946872967832
75.730618175770005 64.675896524306992
72.267785482463225 117.735835580669999
77.903002003763731 31.389115518925966
74.113801733809211 89.449886339519097
79.448744712320050 7.704167045572246
70.792444721445875 140.342036284000955
74.421235484348458 84.739171871848768
74.096977810481661 89.707674233278539
76.192476747877095 57.598977175581659
79.891267625310576 0.923522159174335
78.812712528328149 17.449896022235098
77.350258404433234 39.858638678667347
74.867637256289754 77.899092401754913
71.645253409603740 127.274706433541979
76.919941237000913 46.452258613871670
75.046976351711450 75.151133630344688
72.852583260437299 108.775155926820005
78.893871097187557 16.206327793858197
74.834628469351273 78.404876070329337
75.140196620937544 73.722747611720507
77.285135534455733 40.856496738301686
75.510910618520157 68.042409038882667
78.160797027933469 27.439000256955993
74.325832663291465 86.201000472714568
71.237998289939867 133.514953579043492
71.327786016069979 132.139163381127787
72.095385188429262 120.377473194991552
72.289554426126983 117.402276634448754
72.115263353086164 120.072886084188653
73.499702990504986 98.859535831766280
72.594627919072977 112.727727680722268
76.072720697167810 59.433962956023002
78.919809888133472 15.808875537661498
71.034448486803441 136.633885709443319
73.518483218105487 98.571772078734284
74.844083987293430 78.259992025909014
79.389183069193507 8.616812106507320
78.535159698308775 21.702754173371073
78.736534117327068 18.617154796515720
79.834110313978897 1.799326370491552
72.669422357338647 111.581675102495836
73.170851383701873 103.898429639511164
76.270177038806835 56.408399094993889
76.669549068211481 50.288942159639987
71.127675924184814 135.205389855341565
72.677094034436394 111.464124312342761
74.810981420961070 78.767212647800235
79.668985031347532 4.329491183252955
71.471676322260706 129.934375696167308
74.159733331357984 88.746090348621024
79.233683374068306 10.999486950306158
76.603656016862814 51.298601475712481
78.534766033589818 21.708786178912650
71.381824134163864 131.311153625321765
74.754387015110609 79.634391628511707
71.199286616065180 134.108120861000543
71.476860680409303 129.854937342722593
77.934211474077173 30.910902235329118
79.568261709083345 5.872844216514621
72.172801316103687 119.191249262104421
78.633470336183294 20.196369974013802
74.384860905247550 85.296528556745969
77.791226564007502 33.101816809094331
77.379412398337408 39.411920839022635
78.439335724921065 23.171035964148135
73.462553090365390 99.428772526674081
78.050455604621703 29.129728546437324
79.274156725146298 10.379326020857841
74.941793341627445 76.762821112563884
76.559865809759998 51.969585587833073
74.850900939700864 78.155537923928335
78.769884995909862 18.106129361039319
73.820959433551224 93.937020423370882
74.038964995597553 90.596587067036822
79.932206394766965 0.296229764541297
73.894348560194317 92.812501010518957
71.988744334934381 122.011498771304574
72.163964393097586 119.326654763229413
71.653462863296184 127.148915455118740
77.956866950910765 30.563759209214663
70.805317340367210 140.144793033761971
75.813792954218002 63.401434525606533
79.180979832272470 11.807047396742464
74.829498115616317 78.483486930461353
75.437783699810041 69.162910718804312
70.747797775811677 141.026147941772393
75.834012553172812 63.091615720221945
74.066879248545007 90.168865403481362
75.031874143424247 75.382540204761028
76.717376233162852 49.556100962182228
77.210943613065439 41.993317132498547
74.090784382778239 89.802574254619046
74.297882825494909 86.629267392160912
76.615873024483847 51.111403959333423
77.646009800634999 35.326929396658912
71.925521803517157 122.980238517371902
25.405566317607970 12.112029351551515
69.405323104444463 54.992726380822234
136.678935506991053 120.555347680611362
72.631004704246152 58.136368198300879
115.987639093446546 100.390299565675420
56.654460519880622 42.566160525028153
95.444341727165749 80.369486391334291
132.650397404680490 116.629268664471624
87.646208507930211 72.769685565435836
127.490873379670319 111.600968449005521
39.686478329405759 26.029730402635042
61.415658816151975 47.206265756240960
74.293498609254272 59.756579368990572
16.302584866124842 3.240566911993253
33.919486647489201 20.409412447682822
133.135053184344457 117.101598040107419
78.648106794721116 64.000435424532455
36.752408521263938 23.170283721709293
18.970015140184618 5.840155586603412
128.591987493538880 112.674077578680937
132.407679989241529 116.392724357974899
83.822905830549132 69.043622156625702
70.149914633011520 55.718380477087528
27.480604576778163 14.134292505111548
88.412983184151798 73.516958618331714
106.788506519146111 91.425131445276037
129.656372690294830 113.711391929431798
85.067563195556644 70.256623756446004
139.525035212908932 123.329061630800140
14.002094716464532 0.998585857318023
70.920608649545130 56.469473188471255
116.530557363975120 100.919409623782755
130.320195764540983 114.358331781069893
85.476924143921039 70.655573298087120
75.078561241510045 60.521675254539488
122.142055416832861 106.388188668418820
137.368147633728057 121.227030856922710
125.613251262222832 109.771100489876019
115.514122679720813 99.928826244953896
59.348366340667511 45.191551385395606
69.577846613221496 55.160862044529061
94.926759735582621 79.865068226561093
71.657221961397667 57.187351980535993
85.875639421482603 71.044147923644445
85.271150090765687 70.455032761633987
80.519888259244027 65.824611277914073
61.602866167505660 47.388711803703018
87.158427774600810 72.294310714071401
57.141466104569950 43.040779942353517
122.928143510921586 107.154283934904925
124.391771827887169 108.580687329071822
118.947991015401641 103.275359919085204
120.338397566801234 104.630403820053218
104.545239686187728 89.238918328555400
109.865975576359830 94.424330256729874
92.948059680587789 77.936693077100756
74.404113731283999 59.864381181568582
41.942911716892844 28.228775204730670
124.093050742774281 108.289563711979170
108.472269193485985 93.066070449947162
95.421502135942859 80.347227686672667
47.404194566761696 33.551159517237586
134.526162169648217 118.457326509755532
52.682510278034627 38.695230152365454
62.236309325866252 48.006044401483443
39.499337857113538 25.847349533278102
127.835411863104625 111.936744176008858
27.460059969914838 14.114270415745009
106.698698907260521 91.337607938842950
128.481900476072411 112.566790439215481
119.126473218543666 103.449302727795001
76.528599116849847 61.934833857089203
121.283285829813238 105.551260440443770
133.712607871067007 117.664463595459637
63.806109328276676 49.535919182974240
113.924219622167612 98.379359695692287
88.759357360949792 73.854523350927721
117.373667479214475 101.741076652285699
98.017187050946745 82.876895724679386
97.457781973397815 82.331718173739205
27.812428829901851 14.457677366852822
53.045248005507545 39.048742256266593
67.373491596977885 53.012571087957824
58.552138724216022 44.415574478232116
13.063599562992470 0.083959748486569
107.327066407108489 91.949993968942138
30.175883051530203 16.761021108300877
36.690628969041462 23.110075428415982
43.194010572818286 29.448054466989145
90.920694170079244 75.960890196078495
102.374906913814172 87.123784317344459
90.008554737171679 75.071949494418490
30.603244463743906 17.177513302289974
135.611536102375879 119.515095783304972
113.686534831425917 98.147720017554121
13.763874037145788 0.766423920026799
134.767993454545945 118.693007222949859
58.915287352933021 44.769487032795780
21.757583846750130 8.556827174894387
96.454047664129789 81.353512157234974
67.613857670884954 53.246823855336920
43.474986960017624 29.721884692693447
41.150000242293885 27.456030098933127
82.318561423628097 67.577538217721795
103.537461687063796 88.256771466640814
66.886967086555245 52.538420509584867
97.369589224449854 82.245768458922896
60.523500506095807 46.336797991203014
94.310986484292584 79.264956131505230
111.155079990689586 95.680648469982074
101.642853937575538 86.410349876432832
107.757977316122066 92.369945384254208
47.042539546983114 33.198702584182904
19.222858953759577 6.086568743343325
25.206921910423105 11.918437130523571
77.275606373065898 62.662842241036707
45.105686290038769 31.311109929897285
26.902236810747311 13.570634549754743
95.005057875587596 79.941374985159214
134.897103118724232 118.818833200125212
81.665970559367423 66.941544903713208
111.093884115501567 95.621009008880222
18.616859916035320 5.495982271182238
79.825428326705634 65.147813764909287
93.044923013470935 78.031092854143395
130.175712665776018 114.217523366741446
83.192732257349078 68.429475987610317
140.353859979048934 124.136806634014263
57.380123692791031 43.273367676504499
130.924035897551960 114.946814256625402
20.982221030600126 7.801184406954426
66.213620024844900 51.882198897073827
47.139458721963479 33.293156783073002
87.649839926270900 72.773224624763088
48.547233615579877 34.665127291706334
67.179245032597336 52.823264858004507
133.987594286324054 117.932456194076238
131.553284446641555 115.560058927961663
45.444517437445249 31.641323477358625
136.081726959561735 119.973328127419919
58.424654211247628 44.291332319280976
92.061011288077623 29.117913591051266
62.483612251194451 21.571796025568560
4.016288112415618 6.654956950563037
88.334298777734659 28.167112923935996
45.649847276786360 17.276977221244969
73.205484087744864 24.307280146391840
102.668053753649644 31.824101155666451
63.743094147694492 21.893129164115827
91.497448594761536 28.974131159946364
6.814811578839069 7.368947625032374
73.153384858878667 24.293988007160625
36.949764727436026 15.057314644933451
73.318600212038675 24.336139599902548
60.034202889975951 20.946875254722571
94.004060426554190 29.613646066248634
103.838997472715690 32.122845441991878
116.095950555931324 35.249976696677663
122.846112079838136 36.972153564964131
114.479476142634454 34.837563625835237
75.480566031139929 24.887724552424878
31.325612879007327 13.622417986121549
66.972117480514981 22.716953789829706
10.193878470460920 8.231053045255827
111.837753051774953 34.163577620702831
63.235016767464380 21.763502768001754
106.450580238062201 32.789141709446568
71.557523092269932 23.886833865781554
110.836113948781801 33.908028225708847
107.877365071026063 33.153159048387252
87.491654444717895 27.952128056777703
126.300630463430181 37.853509015529603
3.965504548446073 6.642000478507102
9.688124295517607 8.102019371314574
122.829301835720059 36.967864747064318
73.880534796812071 24.479506649707133
83.867538191877330 27.027502896843647
106.613013037284688 32.830583385839233
11.670307035169039 8.607736049479129
86.156364494359309 27.611453917822882
110.869075543598257 33.916437757233936
127.626287322691752 38.191725452309669
103.529160332418414 32.043796317898149
133.387424267156234 39.661571284242420
100.374533992863419 31.238952686997230
5.958037824876657 7.150357901630469
80.033149308227451 26.049230626461782
97.892993334921698 30.605834219582221
10.099398658768381 8.206948296704150
117.683644784600958 35.655047044230514
62.073661865705532 21.467204888225602
135.586233578797760 40.222556161548034
62.700092858308544 21.627026984514380
74.190315302077664 24.558541324436774
88.219489240290017 28.137821427881335
71.434089849799108 23.855342193440379
49.969277953457848 18.378998790534066
28.732979409614032 12.960956275446781
108.373206885486553 33.279663769817788
121.888887021066608 36.727935578754170
74.787973363488931 24.711022548013734
1.054577773208212 5.899332212001847
88.957226175929222 28.326041143948675
123.778271092593442 37.209976420557503
33.183618674005409 14.096453250308228
52.718396350663518 19.080384689979645
4.036667174613211 6.660156285332985
135.866255561802802 40.293998508525220
75.690151943056648 24.941196459451596
137.398574374041658 40.684940859153684
33.326516234294346 14.132910877580201
34.405759194181222 14.408259438380625
43.762059553911079 16.795343657802572
133.798092534661578 39.766345575691908
76.347878569733297 25.109003048687562
32.186095693256888 13.841954006557549
109.427753533806396 33.548711530798535
140.151782190235565 41.387370097008485
93.993945410093914 29.611065409873447
47.279942056880479 17.692865272730852
103.126608103960891 31.941092681300503
132.744269379817240 39.497482400476045
79.448122666630169 25.899972072289138
48.203810002115468 17.928572818246629
57.261271238185621 20.239413850852522
109.610016518618252 33.595212506408693
112.677640399037983 34.377859094753489
74.541563957897836 24.648155818538559
121.460615141297893 36.618670056431029
92.776998127437395 29.300584178766229
15.802321970056633 9.661942014043808
25.259557368086135 12.074777911783913
126.352010839565409 37.866617752994713
62.232876691614884 21.507825559197425
28.167686243659251 12.816732346765985
16.759536315970934 9.906157267069563
120.743906429123300 36.435815296432331
3.971966933698333 6.643649234667376
3.676144340031086 6.568175658794285
18.459684993486903 10.339918254076469
67.146899451877218 22.761546125436411
117.284950040657179 35.553327572319276
39.102865318645200 15.606637801148564
136.024388246250339 40.334343091437944
51.908556510561553 18.873769272748394
91.348874218463820 28.936225199744694
135.232600458989197 136.481733129769566
135.719272163036266 135.867702325993662
136.200567506461681 135.260454844540504
133.196702034022991 139.050414102779627
139.194650278212379 131.482838361762902
135.573918200524815 136.051094558767232
136.237505499711062 135.213850397443679
134.867624625099609 136.942220975638520
140.198810766480079 130.215895026854355
132.268249539846181 140.221837110376498
133.235590630469346 139.001348591193278
140.472379897916284 129.870734475568668
132.996227933239282 139.303351087233011
131.628874365121419 141.028532977808027
126.992982046292369 139.256074168833550
124.895243726409433 140.845156304691869
134.359515113095625 133.675766087165812
134.916130713757212 133.254117734190714
135.680799025199036 132.674864954160000
140.888242092503447 128.730114232242215
129.138547286778248 137.630762106476283
139.256091013832020 129.966503965678271
134.899563927922088 133.266667432677764
134.356558601760668 133.678005708429481
132.028680267377979 135.441423881495780
131.854253513794617 135.573555918894357
130.119340305086098 136.887790187817444
139.416786229194145 129.844773865393847
130.783125497032927 136.384958552159048
140.495403803254391 129.027697730531770
128.161956736411327 138.370550564801647
139.860239120766238 129.508848711425514
128.188179843990667 138.350685993798606
125.674884052592162 140.254561899761086
131.071938541109262 136.166176426383657
132.213786233038604 135.301202110036485
71.192220597543368 52.951930368196734
90.699144783819904 30.673286376760117
64.499830479876508 60.595235661206544
10.936369317186426 121.769476704919470
55.582292870821803 70.779857479347669
112.675840227868662 5.573943741766982
79.062547825257838 43.963316031667148
99.265717858737972 20.889497300623070
104.527433247856834 14.880149910996582
92.966508153252477 28.083755560705075
63.934281601565729 61.241142827263324
83.715634861148757 38.649076403529747
76.369135846499830 47.039432287823793
102.790717955505372 16.863633382983526
92.877278908122776 28.185663302124770
96.047516511133594 24.564969734482204
100.095742050600705 19.941535782025515
7.411886210216320 125.794750174186362
29.917990860692800 100.090775095699627
16.019767741338249 115.963783163649509
110.605621452900877 7.938317880481420
17.436535959632188 114.345707732979704
102.732838606390473 16.929736752283244
70.489464571544261 53.754540311546265
115.432573947815627 2.425508420062372
76.955242248408240 46.370046599719998
17.328711606958734 114.468852742612157
67.291183207468180 57.407262350873481
28.021128050331434 102.257161290113984
105.237928963336145 14.068700553247979
85.631599316126142 36.460874430472508
108.228739232537023 10.652928974029203
70.984736266903624 53.188895944726546
105.859378046572488 13.358950376745669
56.308927502888217 69.949976042117029
83.182870543995747 39.257540682154605
101.613116017985902 18.208559629638000
70.019571252088767 54.291200313817043
59.222691790496491 66.622197832764314
113.666290707948065 4.442761120348877
47.663381846421736 79.823958836781969
76.966608100422391 46.357065784894210
40.174126590118220 88.377355057676894
36.693965424065127 92.352008924731237
95.374004108427513 25.334180856667327
104.841665747288303 14.521268422632652
116.495929067635473 1.211062209849262
84.364943025913533 37.907508675814654
62.225583431315364 63.192628251634225
50.916353540336026 76.108775572066037
26.946470866727886 103.484515463315049
7.726928822298798 125.434943465056080
96.057761246308715 24.553269334892100
49.616869872789906 77.592901604724418
25.914621185746388 104.662979657656720
62.436848380932830 62.951344871668695
114.044142723392156 4.011220481079476
43.656402665245395 84.400285776183779
14.919996115793719 117.219820265317594
6.261179874888352 127.108959248802904
51.138185082515456 75.855424202721835
90.720555307110317 30.648833653127088
52.008403083173498 74.861557776294674
39.310499882437568 89.363693640745254
109.052957328494173 9.711598533833630
101.583588237193155 18.242282983963740
26.181960158056995 104.357654751881213
75.859301846561053 47.621708102857554
25.633851288576750 104.983643875286447
112.912394329077017 5.303777899360997
73.677276606791452 50.113775177755812
43.618812333657189 84.443217281272780
36.896258979455183 92.120971675636497
90.121236439861633 31.333309152866700
28.953649274998142 101.192139035430500
109.720521103401325 8.949181274161347
13.805102228716992 118.493128335889054
53.601664503466253 73.041911396935447
38.637861699920244 90.131906325648856
71.870252446019649 52.177557636606082
50.678140444686797 76.380836133812664
40.568579268000150 87.926854984057769
9.336126768361593 123.597096154545412
41.141735177058365 87.272259911684472
25.721366160919029 104.883694100209070
80.922235638122302 41.839386993835106
97.699554325400044 22.678195480736623
106.056609391029482 13.133694623191197
13.456284659706000 118.891509052589711
92.455070492775704 28.667862898836386
49.885895039285124 77.285650915079543
32.455989496728911 97.192154712339587
85.267007558515047 36.877270674824764
84.978275637663103 37.207028232305277
93.800264626093082 27.131531444970843
8.324574611575674 124.752378769303164
110.818292426562536 7.695428695888517
64.369384109750996 60.744217028655861
2.874092633210075 130.977314408473603
71.807655246543689 52.249049211016718
52.654357095334255 74.123820789451102
14.116191991287085 118.137836132797617
50.444314049681140 76.647886692905772
104.278224217856675 15.164768808666297
26.771100614903528 103.684803902936508
42.539332630742564 85.676079200843674
15.898974974779927 116.101739256429468
112.403250861316678 5.885265065173531
91.830424549884071 29.381264173660028
24.755555829502999 105.986735478306329
47.956180235749358 79.489557010291804
51.116911314385113 75.879720739787672
50.383767795459072 76.717035905254562
48.624564662726293 78.726202492898679
66.516721805427281 58.291766217111729
39.676463362483268 88.945730767257402
74.730732847559835 48.910634368650342
65.988881374640386 58.894606979165886
80.064570510585440 42.818916921659735
62.518282319585573 62.858340064209543
72.083922974470397 51.933526871460380
92.821413780407966 28.249466251272967
25.064784721897116 105.633568554616659
33.124408550903127 96.428760647604534
130.166991801318346 126.561637425836096
120.021923240645179 135.918939026507445
131.704639382798973 125.143388540734165
141.028891129217158 116.543167135623037
128.802101308227122 127.820543851096943
132.264937140091405 124.626598036085554
133.781669660062789 123.227640153047190
116.227688752944204 139.418550313780088
129.269848520074817 127.389117320270088
138.577590660684422 118.804123546193196
116.707699317380460 138.975812682577669
121.183253958463482 134.847785912089364
139.390316306216135 118.054506238201753
139.752284044707324 117.720645379744383
132.708059136739791 124.217884566705578
128.041785811565404 128.521820670605820
138.119606133318285 119.226545467284836
135.524203386846324 121.620414580017311
124.176954189865015 132.086547207817375
127.682992007772611 128.852754051140664
119.318206198423454 136.568012274876310
130.959086562599168 125.831049009080786
131.338147293365012 125.481422433219393
115.488471458657102 140.100367211291314
119.668783187350357 136.244657671600294
127.819082067119865 128.727231416912019
120.994756684353007 135.021646328527879
118.646551214521978 137.187513091294960
137.794680603690608 119.526240453109793
132.005903462597274 124.865517687593851
119.295733867587330 136.588739623937187
132.486282921913613 124.422439806285553
133.411993960750891 123.568610447354487
116.452162168104948 139.211507312105965
130.157341655429946 126.570538235626401
93.806669247075391 134.439627194555925
88.830221542337952 116.507761239280129
80.793056620620803 87.547070283063164
84.155534468671036 99.663243430310558
62.626092214484551 22.085200717955580
68.419614653882789 42.961270146610914
73.127036652979356 59.923743238080853
57.235081590047585 2.659520872301147
82.768303648347825 94.664569959798271
62.251421198088870 20.735131182021657
60.947886858906330 16.038045142904217
77.174386995355860 74.507749364467756
70.844730623228259 51.699803548037693
59.245974036938257 9.905463349259733
90.611740658481025 122.927192102991839
74.042316050092467 63.221812148768599
90.988518410256603 124.284852936710280
62.381346254323716 21.203296192661078
78.963064041899685 80.952972732407204
58.025927335129218 5.509212205057205
71.002716491535139 52.269081390666251
90.686133180115789 123.195254143462961
81.652412032704603 90.643625692006310
79.078267147765231 81.368089453124625
74.045330165130707 63.232673049966863
95.384380902205876 140.124669135003444
66.292072819308132 35.294999494250661
71.018242922408760 52.325028502684496
78.927716108957128 80.825601878149357
87.243260101263530 110.789389114029575
72.110841827398389 56.262041060558566
77.133338979019513 74.359839134049224
88.679195052667168 115.963560450051659
57.743578974045775 4.491813195956786
77.658881096403519 76.253549539929864
76.430723981783970 71.828073767239488
68.814657847660527 44.384747698806024
75.365384090975340 67.989284885643769
66.511527563122542 36.085771000918633
81.247645570212583 89.185111832473879
90.772488932288312 123.506423850109428
88.266052543730808 114.474864791978021
86.123400161871672 106.754145600319688
83.590940441469570 97.628815457664942
82.894950769987588 95.120923435934188
73.196977082108887 60.175762846125998
62.422106216917598 21.350168465603847
88.707821116012596 116.066710078299295
85.420082975574985 104.219850002938500
78.313368082057437 78.611892999471493
62.534717892281002 21.755947364012254
64.990601160329518 30.605346006848816
66.623067907682881 36.487689523112103
59.676015271966378 11.455050974670600
90.817565152720377 123.668849096091350
85.297991032065710 103.779910412466535
77.104796527513273 74.256990788238724
92.972677233792169 131.434464902640599
70.350530209611378 49.919028164106003
86.236757743671021 107.162612258153771
78.040779348237564 77.629661310163641
85.603870532707035 104.882100273468239
80.631337754857967 86.964341156715065
59.910236293224798 12.299030497074808
71.021077589511535 52.335242790773243
66.360744858674394 35.542448654345144
90.144270792315609 121.242736146541475
93.708818942896244 134.087038632929307
78.369178042061179 78.812995629526966
87.074798069043865 110.182362021704122
89.599631214307607 119.280210970705653
58.713602929250719 7.987145724334915
80.745706466934180 87.376451267402260
63.709855980967099 25.990377209461588
68.175729981652921 42.082469140260763
61.731976376011403 18.863391444500035
82.186983733653008 92.569872817192632
69.843922718809608 48.093545780688665
61.577330722481008 18.306149553455313
77.066132599435562 74.117671254159447
94.983493129774885 138.680131540144714
71.010172191060136 52.295946860257693
78.363798317972410 78.793610618981347
66.703040843963208 36.775859731765834
81.116600818026441 88.712912169226669
90.110874810031049 121.122398847065483
83.131043599708235 95.971647733011068
81.751244533567927 90.999753448722984
86.923061216234998 109.635601547871829
92.954655654418687 131.369526905739747
65.278944175214193 31.644345831388314
74.303882858343215 64.164328019966518
62.433923471982908 21.392750131555768
78.348297483641190 78.737755740177349
75.668274270409626 69.080703186214791
89.711763792445524 119.684263515751894
73.701275690890796 61.992925527349506
80.397088156860519 86.120258662415267
76.961017915252953 73.738906613490272
69.608856545646717 47.246520883036496
66.698305585029544 36.758796952550647
67.360051508863137 39.143296882357539
79.524939698052250 82.977605471955300
88.481652112287762 115.251744765959927
70.965879954246347 52.136346578987187
58.255689345804221 6.337124366801946
67.601043151107817 40.011673298924585
95.010420765482166 138.777161144923951
3.208010910679614 17.837086020291064
2.149262995164617 32.484357795576052
3.872124738404549 8.649388380593400
2.586665143638069 26.433107965565508
4.332224667163382 2.284125600319765
2.231485775515273 31.346844897305427
3.242420202673411 17.361049898715297
4.271087476897907 3.129929429799015
4.495552894583250 0.024557576111939
2.610474453407845 26.103717535728986
4.024109263859162 6.546755055560161
2.106380696457752 33.077613918496482
2.630238400820031 25.830292762129563
3.754816147444221 10.272296712399680
1.531107962469577 41.036237454994634
0.565030120490446 54.401463020200161
1.474349450101139 41.821464366933348
0.624608622923378 53.577222892487633
1.796362252666553 37.366571030021753
2.316471791799912 30.171103949551618
1.181716549480978 45.869900791659184
3.715925922956150 10.810324395034126
3.333286900789294 16.103952526316938
4.018994041949381 6.617521707758860
4.345184308752915 2.104835148182392
1.560421766231826 40.630694979603639
0.087903259437942 61.002285277050163
0.640181421921330 53.361780655594060
0.026135456875968 61.856813326484065
4.205919575583122 4.031496221662081
1.219899419957211 45.341659013961049
0.417149822316788 56.447316320894700
1.066998191203133 47.456974491344141
1.660786361609137 39.242198734590623
1.819008375075872 37.053272741803326
2.817896774881638 23.234128778702463
0.383770712739190 56.909100360736076
2.464015168639133 28.129911794612447
1.092235659857804 47.107826165394002
2.661596034835985 25.396474871269085
4.010658696307800 6.732837233923310
2.654627279615544 25.492884271612080
4.332877646337671 2.275091945292693
2.595882827966622 26.305585705053144
3.013587699286714 20.526838297451661
132.527147867980290 75.001006086383413
124.268424758227312 66.248726843410168
140.852717932877084 83.824127178657818
67.904051749590991 6.515917622077025
108.022229703150231 49.031629978892688
79.807559328764071 19.130800203712273
89.969597149788882 29.900139665188036
112.919148036103692 54.221196950744549
71.425637067668873 10.247959206734807
79.744995122160248 19.064497047699565
115.984683010852763 57.469933804074799
81.630365774180433 21.062540837725685
109.524071159663364 50.623224179520854
121.802042685944770 63.634949346621603
108.087931116614669 49.101257826885281
76.991873142007350 16.146843550900549
69.779265558985372 8.503197578311086
121.365017614197015 63.171806871291501
113.282595202311811 54.606364372687068
101.266699171101180 41.872376803168599
67.909687110064581 6.521889761818755
71.816043603908312 10.661697139105298
138.839642664605407 81.690746915039313
116.735130967223625 58.265229878805769
102.125619502559289 42.782627757037091
87.675719856551552 27.469176143015993
135.002000927311002 77.623760811627719
119.958015307564935 61.680719578558723
78.560559880093606 17.809277827243566
85.054275612226149 24.691069680150552
103.720394322852130 44.472709186257326
86.721738351721484 26.458182989238455
117.482051631109400 59.056787863714504
75.027073967591747 14.064624447254745
110.269369657897499 51.413063055243732
98.692637752619675 39.144484848962151
93.812207807635559 33.972391640772827
83.739743693480165 23.297978971844877
101.329301054021897 41.938719887102607
126.376140408039134 68.482403367829875
109.155485995368309 50.232611703493170
109.662145064251604 50.769549628753651
77.213700801959618 16.381928030415885
130.140863403580056 72.472112974452372
128.061884413676211 70.268890464373939
73.914020037399524 12.885052414136590
80.818383311579211 20.202032844100081
89.875475922442774 29.800393584168372
75.123827999884867 14.167160674375980
67.379518484231710 5.960037306240839
107.921953481175535 48.925361069705453
74.251712753695230 13.242926253961539
111.111146320806682 52.305145804125189
120.797607920589684 62.570487754810109
89.286162614680833 29.175861854191652
113.709571023008792 55.058857035666009
130.786041737576596 73.155848325015924
72.558396526807641 11.448414406618408
105.158042979303445 45.996274309743306
80.322874348111014 19.676911374590045
123.118183763224920 65.029745379666949
125.926936038939857 68.006353738453427
119.546541996183421 61.244655882708557
72.635069569335158 11.529669567941918
83.802656943444902 23.364652030676954
106.828131428899937 47.766170246086176
94.309551368668508 34.499457346694683
85.285580223265498 24.936197470379163
120.605189481491607 62.366570044032926
81.569444842088544 20.997979161262581
73.844512544359617 12.811391028413917
102.182837525309822 42.843265231642846
109.861131352934663 50.980427695608832
108.994673962408498 50.062189254478980
78.798660634194860 18.061607910255528
119.518475262570277 61.214911830661286
130.253415057850731 72.591390917827468
135.846605620353870 78.518840598805355
130.855412912886123 73.229365246415696
132.883459863173414 75.378611926669819
89.654949426636648 29.566688028706622
106.805789995948771 47.742493648956291
75.100622171967657 14.142568024483650
140.275710829669578 83.212637094132859
114.030033342700264 55.398470759424171
130.925059761848274 73.303174316220904
119.450514399810828 61.142889504623795
107.103221795577895 48.057700507389420
122.576748744138044 64.455953230929495
67.675319587744980 6.273516015228012
110.457032630571888 51.611941104378566
107.225542804773625 48.187331639894481
105.107613765649802 45.942831355664964
137.801219024224253 80.590265211955256
89.759491115877026 29.677477317148000
95.501299745522800 131.838251806050636
103.634336758101355 119.353475721996560
102.188497968199115 121.572938576727410
121.411823087512573 92.063800805139962
122.165778173134498 90.906427439340050
131.301983190676168 76.881718867916035
121.987156796269332 91.180623645571188
126.077260089501209 84.902031319275864
136.661592342342743 68.654346970663440
106.137283955219573 115.511278120054953
100.558409016178629 124.075238213577805
116.422564510468916 99.722658875440018
98.671079460981872 126.972420023645341
127.689237222631490 82.427534581019088
136.071038585245446 69.560887960401161
114.506446884516336 102.664032371432853
123.969756525991244 88.137195507767089
108.210378940643423 112.328933486191502
115.346082016392558 101.375134190154753
112.818956726361876 105.254446842191982
101.923822076531096 121.979234433639391
125.235460791452354 86.194251645778664
114.069298706464494 103.335085154063549
105.061552701054154 117.162600229385404
112.598342278338563 105.593105326128367
118.079200127746702 97.179608265613197
120.737844565158341 93.098404597553596
128.729519538702789 80.830629051108872
106.863673906308108 114.396219148231552
126.960416958582442 83.546324251851885
133.464241812959756 73.562501865303773
97.795565922724435 128.316394047960841
105.995190482396239 115.729401459277582
113.962013567150777 103.499775286348310
99.875577253008984 125.123432344880513
118.176361334504620 97.030459072199605
116.529104223879301 99.559113023634509
134.372365629886701 72.168468800730849
94.011817717079794 134.124710059907500
139.022168658541773 65.030698548618147
90.153359603871408 140.047710963334538
102.564755702431057 120.995356849936499
140.667948961494545 62.504311599421463
103.635388196270910 119.351861691457557
116.787907035916930 99.161832751429174
139.515158242692166 64.273925333351897
96.370529215100490 130.503924263146956
124.587129526453026 87.189485118746958
108.930364237763172 111.223706102564819
129.242979015482433 80.042433130456473
136.996392004777505 68.140406260440415
90.260784590021316 139.882806156453654
95.480606144738957 131.870017918974924
132.695854376700737 74.742029890647473
127.766631051986366 82.308729683378942
124.090820131746881 87.951354473544598
136.458462669668876 68.966165111345461
96.182698905111906 130.792256820637988
139.458697129459182 64.360597059434028
92.223419644907793 136.870025179670137
77.030123035897901 89.390510724426733
79.415131560746275 94.871386465682377
48.778316037592148 24.466363908853008
59.245865376455846 48.521345953591016
64.731201073488293 61.126937523298345
41.322907332638714 7.333440363129705
84.306417246934828 106.111819689159503
47.757008761186370 22.119345767282145
43.238618532532371 11.735846028919285
72.297870872534276 78.515544948221290
67.939856483926604 68.500597373104583
43.362274106225264 12.020013077826373
91.677153851836124 123.050162270369725
60.607744001018766 51.651015067195580
92.434557756976716 124.790716506032780
41.353737678241458 7.404290128045901
75.783135462057643 86.524867322358446
39.712592190292142 3.632850991012010
70.567395149200848 74.538820205296929
91.452756607047618 122.534485532717781
75.328423881748350 85.479916059576851
75.873732365323519 86.733063798039566
70.124326620040776 73.520625289896529
97.975126444039944 137.523236408290245
58.390791148202219 46.556340149301008
65.569277350148965 63.052881135748706
70.732652706677797 74.918590813409182
86.915645246185861 112.107963642317571
67.079894042088640 66.524358195443654
71.430676805422607 76.522687113176318
88.572281078719470 115.915000410542788
72.893227290139507 79.883705486289315
72.133283569574857 78.137314620442311
59.190291315752191 48.393633822594296
66.273029054292792 64.670139775675111
56.929466389539016 43.198138559492165
75.946184014512255 86.899561520087644
91.697074710197938 123.095941456566621
87.989527482584521 114.575801822819273
85.035874113222761 107.788150151325937
80.765003996149730 97.973464721550613
80.961708289932460 98.425501593017586
65.213429521991841 62.235124004650451
49.335094034114441 25.745869194729490
88.661669135372151 116.120418892766793
82.979029500478731 103.061412437783432
72.063955198649538 77.977994357044324
51.382142318658346 30.450094427907217
54.461266972649234 37.526085748078181
60.735932393899439 51.945598774352291
47.038960905778751 20.469233815579798
39.519137149474339 3.188281074722386
92.407042968704772 124.727486067233812
83.300180806448537 103.799435125679025
77.906647107735211 91.404809403826690
94.655926867314520 129.895540217301971
59.579695766951922 49.288505848367571
84.942353257394785 107.573234277999390
72.726809518305387 79.501268644216637
84.569338115864539 106.716025752732520
76.472609024200466 88.109314036747435
43.950740955892492 13.372341024360361
52.964003937997383 34.085296099150675
61.661758211148928 54.073195472445242
57.820841837311384 45.246566486330330
90.572773272011958 120.512237283515873
41.364174291406179 7.428274017126132
43.919010455065703 13.299422655127064
96.638354520337955 134.451263821242293
72.961972441345040 80.041685479922805
86.472627327352683 111.089885032125309
38.429709785355172 0.684719368484689
90.037628760921095 119.282446891428918
75.391915789408159 85.625823821680456
45.422661764294340 16.754892896929444
57.759210832396036 45.104935177162922
44.395069348302037 14.393431172146492
79.375458004212348 94.780214534299049
64.466751529677182 60.519218483991125
47.115000720390569 20.643977331560304
48.622730060404372 24.108819103807807
72.732332646209414 79.513961084276971
95.963846687897231 132.901209145296633
61.140939959446484 52.876327582197092
71.908659936655013 77.621117630890140
59.191824477907346 48.397157110320968
77.776133823939631 91.104882974376181
90.587526980214719 120.546142085339284
78.772720331333730 93.395091481193276
78.097242185558088 91.842806973880897
86.126895482529619 110.295374965797237
95.518379659113705 131.877502350896833
52.380229419208568 32.743751377168500
67.540044576401073 67.581808462209125
50.430540350647085 28.263262771976070
40.509432657648084 5.464032532578914
72.201278922139551 78.293571537139812
69.196694768572272 71.388878229641051
90.047878960830431 119.306002392988276
62.625084117281773 56.286969358298450
76.649936346739565 88.516821603383150
72.042754789039094 77.929274694398259
56.893386595782438 43.115225285057441
65.835972072578187 63.665759714275453
53.408559182781602 35.106907565692794
76.107339006414605 87.269904215510934
86.857161777573481 111.973565538058210
61.561322820230338 53.842389631747352
48.916420774652465 24.783735899443499
57.577164196953809 44.686582379855430
74.984491314852704 90.392654439644218
90.615660806410077 82.735030583743196
114.819676216870874 70.877616721277661
109.387100333053411 73.539005730550585
81.749031493384408 87.078743457276360
123.290004769586673 66.728049407863949
115.626659520136798 70.482280044918255
6.004612250557895 124.185517333569834
34.082269054707616 110.430427883776119
17.570904821652697 118.519254296464126
122.501487495467742 67.114339678233335
32.554535711118000 111.178856035850472
21.895641527495197 116.400589599811880
132.453411281781371 62.238947018756029
63.152488737179823 96.189087345755780
92.014390665837169 82.049800528161299
24.216122335322613 115.263798830523811
94.493122753008748 80.835483328583592
41.290511561587550 106.899149574138647
122.637923860969593 67.047500254104264
128.136320655810891 64.353865942984555
73.029035781384707 91.350621337151537
70.211784913826108 92.730777023079355
119.262564189411762 68.701070369707452
78.959905960479404 88.445120696638512
73.151457225593177 91.290647745786472
61.101929064995311 97.193645237099076
119.135093703662122 68.763517458719363
2.834158027894293 125.738705398136858
43.963762123053861 105.589538845181877
85.234246192400065 85.371355968673285
94.712331059622414 80.728094386313913
57.366895115920428 99.023417800596917
49.182003221365925 103.033151267025275
54.487746929055241 100.433896642395737
30.465661545575536 112.202183986498866
58.177541930010854 98.626286390458873
101.351663943321142 77.475521768190887
79.227321020520890 88.314115531330387
35.886955441067549 109.546321961178691
5.015820263288991 124.669921083034907
110.713911313990849 72.889008337496577
60.850310699833358 97.316911688575260
133.462916157711419 61.744396139198017
52.464770320807339 101.424941742611423
89.950227093319782 83.061022895363465
131.816019244122629 62.551201868002813
136.785806810508348 60.116530306948434
65.782615102060504 94.900602923229187
16.806048052320619 118.893953415832513
4.479626274179487 124.932599565576680
95.478065846248541 80.352965131108235
125.552746714403170 65.619544589607500
39.466608846160526 107.792669470525169
55.319748288031938 100.026303758313517
107.180873444443307 74.619824133989695
46.891493633379639 104.155259300759255
77.794935985711163 89.015833071999296
28.225721565693167 113.299518247700391
52.746655231842439 101.286847876984368
106.924563099678025 74.745389160435664
100.954346319748694 77.670165484022988
83.716271713887664 86.115003306486599
15.523996254288299 119.522023531662015
54.053511714564827 100.646626082720104
44.862864961453262 105.149073315846124
121.650975133210622 67.531001000885894
56.708219242098366 99.346099483973873
39.681419394214849 107.687434965956058
7.636956918480363 123.385840669780407
116.142052488935690 70.229791867679182
112.352914957815273 72.086069478082521
35.032145173902713 109.965088803777789
91.927985417691062 82.092129983410047
137.640190034879680 59.697972670262239
16.776440448920702 118.908458017694429
140.664627658674846 58.216317333393967
80.982968866359300 87.454033319688136
39.971279127005793 107.545434279066697
133.992609839028091 61.484902121647920
101.444899290206266 77.429846285181995
6.963840270237657 123.715596809023339
45.231463833317065 104.968498758327129
5.497896410460154 124.433754633241605
56.867770173243578 99.267936361423850
105.730322793108286 75.330440910159595
93.171052624049921 81.483158204360294
12.154717547558594 121.172614616082669
86.972274482820410 84.519905480202652
74.278796165897447 90.738370606982315
66.618185678743245 94.491261499047795
55.217010269279662 100.076634547940643
20.603078938216427 117.033808894391996
129.445387503860360 63.712561302918637
32.073166632373315 111.414676096715354
54.933945679574030 100.215306331652101
96.149430168846365 80.024067446549012
102.583800934054608 76.871904641585303
69.568309770652149 93.046011952219487
33.643839694552561 110.645212012965175
46.382808765164654 104.404461216462522
125.794132300079241 65.501291120451384
64.819819198879244 95.372271334255416
137.924465535071079 59.558707668172055
72.748953736466902 91.487831988595786
75.932638717813660 89.928162248209290
140.055726452840560 58.514614681023765
31.017154405418516 111.932010671432863
45.448565467880528 104.862141863093782
131.048693519281755 123.035275647282916
134.791494691969945 108.065960366171652
131.554960072660407 121.010465003023242
139.872741861651349 87.743536760221758
131.374951986259020 121.730406478449439
132.542212157723185 117.061955039127668
129.940734821394159 127.466551128373212
133.253195526718059 114.218380475837037
136.926753212845540 99.526004186049661
127.539248468894471 137.071284240080047
135.361286684109103 105.787080035251705
131.746108937197022 120.245966039050785
129.399663138573402 129.630564720366351
137.299019541835548 98.037126794469970
132.031855034670912 119.103125897114666
128.315591247643937 133.966305031962548
139.003458749588702 91.220230384228842
133.842908810501342 111.859825034840597
135.945294306871688 103.451344358053760
137.700796762742300 96.430220732665447
128.730426207026454 132.307174607953499
139.093590093874354 90.859750506439042
130.414303773545527 125.572514382892507
140.576844027089351 84.927483537446719
129.331806471275030 129.901957134723574
136.293832600331626 102.057367130405638
136.038096291466047 103.080183267199629
135.987004712250553 103.284523792436957
139.609500462598305 88.796369469108541
131.738559613239744 120.276159523893227
139.219825645008029 90.354872027081399
128.916578679003749 131.562658691981113
128.639219825292429 132.671954092845397
127.242958932986085 138.256292813303645
131.933544074178542 119.496320110565776
135.488865486913738 105.276829227299331
131.215346687143523 122.368747104296745
139.341215147655447 89.869375295326975
130.773274795465142 124.136811507968574
127.265088677022121 138.167785008512084
138.337296348057720 93.884543703810721
140.992656472901416 83.264443661165970
128.225860847851465 134.325181334181082
138.025875740558718 95.130068925055426
135.410599678622674 105.589852950971490
134.206356973740952 110.406215854749647
135.135896771058896 106.688525907998184
133.795970929935805 112.047552862313694
130.167631211485201 126.559080107950365
100.618843781112332 116.305251487846363
15.437576490266526 30.199395751169089
43.189701858603385 58.252752778518712
48.354713013413566 63.473826842325330
23.666740676126476 38.517882277105485
123.931094273295287 139.870541622863044
83.327483021453276 98.826204011617378
10.924059893087648 25.636887803796149
67.299085418989534 82.623828353886751
65.765901981081583 81.074003185500786
2.795892917064576 17.420494748133283
110.828143233306719 126.625366388246078
109.303973448025161 125.084652709949353
118.870807339948485 134.755328495295743
117.786890397222223 133.659646323976887
74.091135669230923 89.489601987033879
70.349084640169579 85.706933375548360
99.726474820989807 115.403196430578433
48.258561074141305 63.376631234944782
74.175995993536972 89.575383416153898
66.834029979010737 82.153725033075091
112.389039474649309 128.203205164911139
5.905219695727162 20.563571290156990
109.831524039538238 125.617929527392320
112.245853825770425 128.058465326939114
47.281888875165627 62.389357880817762
59.587898736781050 74.828941647755443
32.201537688485281 47.145319079363169
88.832914878785985 104.391393828023681
30.046347552220233 44.966735725763648
61.875206356161897 77.141076535668475
64.037396316668222 79.326735692146613
109.747022957057567 125.532511239439089
68.157220712091828 83.491278159465736
68.352239497231949 83.688413749405740
40.951831554173033 55.990591816147322
0.411300238762708 15.010018833898302
40.078656634506572 55.107939138429238
40.419683320335842 55.452667451898783
68.244033656447357 83.579033403083216
102.563932279100797 118.271452683597573
96.011302130238192 111.647697904659225
32.377082513818245 47.322769332055813
88.724119753247649 104.281417800636447
82.298843013198777 97.786398770714897
81.693548535967082 97.174534207151140
50.805849150926655 65.951568502672060
20.584878647938435 35.402568597943770
119.514424647922908 135.405931859540743
94.134938366731333 109.750967406644989
91.533069679734496 107.120857090918264
61.659068065544858 76.922592201460375
31.228181592792069 46.161397822709333
124.531786796390307 140.477754281006753
35.205897724736523 50.182289531789031
54.124241576759729 69.305979966413830
22.868137667613190 37.710610941177485
113.203596431526378 129.026603619159090
12.728874746421644 27.461292773752376
105.826745057880899 121.569681218589324
114.404525634356503 130.240568144196914
88.199941067995454 103.751549489350836
78.001948771417275 93.442864476545523
104.846463387729997 120.578759214774593
119.961298162500185 135.857655901721841
32.769076331052062 47.719017992705076
12.752066240541968 27.484735996781964
90.299422253695127 105.873819207180603
66.410725400169994 81.725825752428293
86.952788736179656 102.490860112679286
73.527738812576345 88.920089816054357
1.608253951573780 16.219964717502982
53.530692026444676 68.705987813473769
12.609076623785203 27.340194318736000
42.563365707905135 57.619618147514160
44.875431006930000 59.956779443927594
119.568077627752032 135.460167208320399
95.861461823454746 111.496231176706232
14.817323422951548 29.572410231546574
46.904058053442149 62.007425945981559
41.956765112435498 57.006433288630234
121.645759046493879 137.560400536595665
66.252830382723275 81.566216885053890
90.080496206771585 105.652516857345461
101.535851293464205 117.232212533147745
21.510664780056839 36.338403549342402
103.632726617598564 119.351848104443306
67.819266031958236 83.149655196358651
119.059355157817834 134.945922879733502
36.333274333364983 51.321903096025110
79.347040082427398 94.802555897700785
58.674029886015859 73.905153332214766
35.252135158792086 50.229028843765086
21.452085359401011 36.279188286356174
68.919380274698682 84.261710479075148
99.048520141265797 114.717882984266339
39.150325340244535 54.169531398771667
60.256321840219059 75.504620058586980
49.015540433895055 64.141827123895865
76.554465291276657 91.979669484427745
97.066017076896742 112.713861110827651
76.802354535052388 92.230249408184307
76.730924927886036 92.158044478091014
90.823373419876830 106.403457529820983
121.023120263378161 136.931003405745685
20.631607611318550 35.449804774482381
5.634555554458042 20.289969261889038
39.576790892503489 54.600625963191447
57.457942954324139 72.675866550815130
26.865557030376291 41.751419747106944
9.338662854373013 24.034282289196245
62.308121767458651 77.578690968241119
59.578422950429477 74.819363007773561
96.454659023282275 112.095867154618446
10.370342674930214 25.077160337629408
19.025820686093706 33.826588054130617
74.493305006366327 89.896136616377404
118.153958387587934 134.030698603770588
66.948580736964132 82.269519166604297
13.217334414713569 27.955054360880702
14.630971575972861 29.384035653865990
2.120459550254600 16.737729981982312
117.561527969618822 133.431837730645839
7.100607918992507 21.771934691823244
65.293368744503013 80.596340901366233
7.013770907500299 21.684155119835630
74.229009305168162 89.628972153544410
77.345510740541783 92.779301228611686
42.285838082849814 57.339078136711521
119.130050693872846 135.017385770840690
35.769193777163672 50.751699804375377
120.934210465548517 136.841128548644093
38.548462628535745 53.561135850361552
122.754113202584449 11.746022174812653
121.345741832455317 10.883515415856936
127.290128415033593 14.523942730741439
109.772945659120282 3.796169612595539
140.394955199156186 22.549525979578082
108.945075096692563 3.289169846213673
119.572186715769149 9.797364910410337
123.529000907267289 12.220574481750933
139.151900137931790 21.788261291300721
121.223783326291667 10.808826283353014
125.560070667897449 13.464430636178045
113.291548527706766 5.951012305796925
118.944005338956913 9.412657655745692
132.639003055377117 17.799670019687984
109.904667967623254 3.876838237220212
129.318896352907984 15.766389216009623
111.512561022727041 4.861534928106361
138.741337777276641 21.536827032873983
107.705172376535486 2.529835696666902
109.233105542991026 3.465563808762553
110.527843698383265 4.258479962689509
134.191460131635409 18.750416924702570
117.349435518895589 8.436120304447799
138.819187760787457 21.584503475598392
106.929247102759561 2.054647967584532
125.705612600169189 13.553562595942571
117.103975310747813 8.285796964260397
112.231263579903029 5.301678647575898
138.444391982077690 21.354973183218487
131.820046798787416 17.298129501626391
125.111857024846373 13.189938194207814
72.059979018051607 20.463017941689195
77.181553714822641 37.650786513180968
83.380548783729921 58.454328183162033
73.234287106547939 24.403941749640470
73.404433579743483 24.974945469723743
71.867421662467351 19.816804333478586
71.505707447354752 18.602908103029396
86.002220745742434 67.252538425384770
74.708692230936151 29.351977375203660
68.545172331665924 8.667488739075745
86.562282171001598 69.132078749036296
103.018745389011755 124.359210645550789
88.515558930572936 75.687185505704619
104.393983460655335 128.974446213825672
74.686811213981386 29.278545691045196
86.269708653680368 68.150215512904026
67.905709888777139 6.521482260743482
71.651262899518130 19.091385490204896
100.222623764762943 114.975555379206256
96.612027861367679 102.858561980308991
86.503915499542060 68.936202890393204
80.083517215123123 47.389642236114618
107.453626808644714 139.242468236369035
104.876418408231928 130.593475657050249
73.442734936857747 25.103483058459680
77.658571434676873 39.251635989910120
93.088100088313709 91.032422831330038
92.577693272289110 89.319521087131406
78.713826578154894 42.793023602866654
87.004463513540784 70.616018949495853
102.369943557933368 122.181861611011428
69.190051028989643 10.831671917595669
86.644720699590579 69.408738650463704
84.037757314770687 60.659889715215932
78.042750584445244 40.540923505403015
87.546803337985367 72.436086397801148
74.867146054508368 29.883741102196499
94.201772616145334 94.769856493064239
101.363530906716278 118.804387150383874
98.915150859421416 110.587736584983844
95.201016986211485 98.123274532615824
94.651717477012838 96.279850703125945
90.455460304915363 82.197405086166427
83.130009758584379 57.613530764929791
71.423427541674414 18.326780532770684
97.499195013905464 105.835854044732528
98.927781886278296 110.630125728809659
89.732189579416627 79.770141875059750
70.577063974970017 15.486423421308707
73.429386414874926 25.058686034068568
68.425177795357627 8.264792607120286
72.352359372778579 21.444232933060178
67.675500289104619 5.748909457187225
106.679979419988939 136.646143266133237
105.783122053452274 133.636331290260216
105.505582333937028 132.704920786488344
107.393943009259175 139.042172157127538
96.852919566477681 103.666983437255269
75.060141720049373 30.531425658415369
102.524754611723807 122.701400370552861
81.023390937717835 50.543815119811704
96.887733931798891 103.783818842288298
88.044490916254688 74.106302966465506
93.201640849331554 91.413460390937658
91.023354515921397 84.103231877683413
69.436390566720078 11.658376049664335
81.004776999798636 50.481347602280245
73.975095482825495 26.890060508253661
107.437613837793791 139.188729444410910
98.065994393741988 107.738006633317653
106.387118164461327 135.663314393845440
88.744469259676805 76.455398017130463
95.162394612191079 97.993659625942158
101.523453660456127 119.341080539299796
70.493958491875503 15.207525251308180
93.213505271808103 91.453276845804538
75.477944415907047 31.933552244497310
77.680316177148114 39.324610343184318
72.403165266983365 21.614735171797363
91.390252396294159 85.334524249772315
76.032190253746023 33.793575724872312
70.258582223228402 14.417613344863026
85.075976494361285 64.144105418745085
99.446605743882117 112.371274676512314
81.364054193387517 51.687065300845497
90.075063687124668 80.920811573611232
73.696607175412169 25.955466587226915
90.413302900930475 82.055926781901178
98.891181711820920 110.507297230643687
97.003663007217227 104.172871474919759
92.349723845602099 88.554466200839812
96.312815669192560 101.854419657418163
105.870215143666925 133.928611685922391
75.141285869005756 30.803741681468257
83.671635078459104 59.431200368838169
70.894079930486754 16.550314353198694
89.668302714003403 79.555740499995764
85.501879663552913 65.573416819893993
98.633787626516153 109.643494546543735
86.381438455354555 68.525175576441811
89.827214258183076 80.089040316245772
85.713065801055308 66.282147761412219
81.159094161944850 50.999228884232615
67.690517401900806 5.799306195423982
78.594836838353231 42.393699521665170
87.647964814903304 72.775579650669670
80.957816231207843 50.323749427838500
76.630255231125943 35.800654217430733
97.758075980071382 16.044159506918714
100.149606434743490 23.730184325403073
109.777086809072259 54.671480913117811
120.235352166468502 88.282797439824392
130.912891400109999 122.598827741584017
98.150929513585751 17.306732602202430
107.173235480842095 46.303088240834477
100.766024236137241 25.711259879265288
108.052862484681256 49.130079203591748
93.792941481391068 3.300804260930908
94.392145742890492 5.226558046013931
132.520133451843691 127.764265745855795
126.493881634543172 108.396784583438986
128.717515640131097 115.543215071407829
136.378153722367443 140.163371720664259
108.852185208448034 51.698984099135856
104.196994721853514 36.737891069842426
95.680536743795585 9.367255978387139
122.552304946695600 95.729140653765768
134.361456316174525 133.682004826468926
104.724175525339021 38.432172123843763
95.183562495759730 7.770054321561573
124.339526231423221 101.473005267199412
97.384549972556059 14.843702218781944
133.604009317284039 131.247682311033060
126.610063586496395 108.770176176436664
117.782961265997855 80.401176158849793
94.600578982031820 5.896431618356524
129.187193674289858 117.052690737999711
105.000546948186795 39.320388960463163
95.455253546744629 8.643229135936398
111.810852530915724 61.207702846873076
135.459534249626671 137.211064735639212
101.747008282715129 28.863997371612427
109.051802415199106 52.340524248577694
102.984995724208048 32.842705726213410
94.431491083837415 5.353008146793138
102.243724374599950 30.460369352788295
135.006694778686722 135.755705718306160
118.861503746132669 83.867452013255502
96.961483333828511 13.484028676352173
126.599802520308501 108.737198628845647
126.289016898902418 107.738379653035167
124.293237709839573 101.324240811782232
116.882883436967447 77.508459271644668
121.697332596469906 92.981386097634271
108.659642278468240 51.080179627899753
108.644654741533188 51.032011903074974
95.909281082010438 10.102406416121497
124.925855053173223 103.357379295119173
118.200928222084087 81.744460076271380
132.084838065986645 126.365290820601317
118.494384962128848 82.687586592903926
131.617978881691783 124.864874520145008
95.955948019899324 10.252387045519674
107.564141753431116 47.559403127793480
127.659339925024838 112.142394984532032
107.927654977702673 48.727680812963698
127.985361978865299 113.190181598453435
97.200408617197354 14.251899164536335
124.936788627439157 103.392518184109065
124.650579586924223 102.472684700753334
130.641713836982689 121.727303201162314
109.002383536046636 52.181699287379580
122.527707461802095 95.650087978942224
113.080592753427823 65.288459938713672
111.252758653118278 59.414071748671823
116.732469096145508 77.025049848881551
95.840892693096379 9.882616258959676
106.972908776877517 45.659267872388412
94.038842501955330 4.091093735712706
133.575109024416889 131.154801048407165
116.506975242294388 76.300345986662521
136.128499506345236 139.361020031336125
114.718737463125962 70.553214510586770
114.288178375132546 69.169461345463418
100.682575645914497 25.443068464739735
93.654732428492693 2.856620826577844
129.944376945000982 119.486165670111689
103.861267817122823 35.658914501949724
124.394298255429831 101.649034443432910
107.777691911504036 48.245721720029351
130.932393389476232 122.661504248164093
102.739413665660564 32.053441348131656
101.854056293572242 29.208033830194768
113.829021957052106 67.693800595236198
93.950028520755211 3.805658748924691
105.003768991537072 39.330744130771834
109.426249316524334 53.543941153082457
108.354603431066920 50.099829932938462
119.614104359226289 86.286198962240974
113.217072786622296 65.727086559717335
119.425936559740464 85.681455512680387
131.530781403283299 124.584634734008233
95.890573787037994 10.042283939669653
118.446416265363737 82.533422303201178
118.688624410593278 83.311843423382442
136.315174587086574 139.960966103846800
101.647598739906499 28.544509818473170
107.510345962135915 47.386511418964460
93.830611847597680 3.421871240872449
118.160519065109199 81.614591028274887
131.902513796681973 125.779327611916202
110.405528284133311 56.691198774058201
119.555621210656838 86.098242781089397
119.376564794195431 85.522781967641407
113.062021036183864 65.228773189009004
128.939149949601330 116.255514929387004
107.590112397457560 47.642868932775968
133.966976999837385 132.414206705887722
111.724446479084193 60.930006588585108
129.251751198090005 117.260169061839818
108.663659247815247 51.093089572674160
107.609483650902433 47.705125273460034
106.956765020877981 45.607384230667009
132.869001462889827 128.885475883923561
129.650190412902475 118.540693709863120
131.636267790481980 124.923652365348602
100.448930075540943 24.692166192468079
118.801173938664306 12.425740950655268
70.528393325523950 20.726378312926091
29.772112545036581 27.734532860825176
72.781516157358638 20.338947646572034
80.752952564170570 18.968237237332897
85.024488711477389 18.233734851344927
76.218835008984215 19.747891218426801
98.840882135938017 15.857968011021406
2.654619431856819 32.397460366706383
111.751394601618529 13.637969892464318
101.706582762687844 15.365202908424283
76.373857318565172 19.721234706028945
66.429448132199084 21.431203209802895
32.328510825501517 27.294953147161522
105.452209139210382 14.721132153618679
63.497025327775766 21.935441374317183
117.992822166564125 12.564739260595720
121.314092257611364 11.993637735931637
132.538757770021789 10.063525636568857
71.622981823574648 20.538160810892286
106.159813757108026 14.599457593868181
8.985244501302086 31.308891978672374
120.424743933408465 12.146563625722653
91.628374105668343 17.098178599085966
98.691452878728967 15.883662782684681
2.294029825728072 32.459464740994783
125.820997313101984 11.218663018986708
77.335039503048350 19.555956786440902
88.650854836825317 17.610171224659148
9.991012793324513 31.135947355294373
111.365133936932210 13.704388475859488
22.011536135450559 29.068985313738818
91.281063442865900 17.157899622556254
83.139512547910897 18.557861685796045
116.638377953734974 12.797639667311902
105.131265337519721 14.776319322819738
92.232254266137531 16.994339745001820
93.689782188137201 16.743713811044110
21.983706821936977 29.073770640719840
132.668204194097200 10.041266968009795
57.724317334093953 22.928074387067053
140.922019208002382 8.622000780823477
61.966977602449987 22.198537287864777
83.383749220827539 18.515864518309538
79.329946500513785 19.212927042823647
72.772731311684936 20.340458224941354
39.103002981824801 26.130060593035893
8.364437382207289 31.415641469836334
108.925698940566576 14.123856031207884
98.944921038215824 15.840078235698586
134.935284221088750 9.651436323570360
74.569156529011181 20.031557969185105
2.992280292832973 32.339398653194245
126.240838743149752 11.146470130650497
14.326701255884426 30.390413802298774
85.049196228556028 18.229486325844910
139.795733115448257 8.815668771391143
52.795250557668020 23.775640972746423
13.903627525849187 30.463162493505717
80.981043472577738 18.929016378449877
13.709441477489463 30.496553318475257
37.553556247902875 26.396492219453108
43.375960133376680 25.395313861460643
74.942089784582436 19.967431070433708
25.222273846390021 28.516890135765550
91.671309105152531 17.090795807866151
107.539194112087699 14.362269348942231
77.533055901908313 19.521907322170492
57.666031618436506 22.938096776142796
69.586087567172612 20.888410379136193
114.580042065995372 13.151576183022422
82.584066201984783 18.653372212290876
45.345640641646057 25.056621882026025
47.230197347979768 24.732567174399477
127.862745951962395 10.867578726330965
116.329564653100917 12.850740963500980
77.895054388205011 19.459660687063234
103.969324370166589 14.976118267149451
114.546392313161817 13.157362350549006
30.490177863107164 27.611059554916103
60.622128488285078 22.429787790981969
7.649121303475920 31.538642036481431
12.848914122185587 30.644523363414972
133.344174139788834 9.925032077131094
14.277517169290043 30.398871141230348
16.551162375415963 30.007911596186460
67.193747177711245 21.299779887331198
28.614493170041033 27.933588695465886
138.380109805697941 9.059089092047305
43.908252784683349 25.303784676421408
49.105593831482608 24.410087592276600
131.393048173769955 10.260533552006239
30.308196859330540 66.060045319223363
81.192454668466709 35.219837870250018
75.263802901194353 38.813107346268069
113.103997760104747 15.878716444160055
92.851749238357712 28.153309267378930
97.992619000360150 25.037502989472632
101.085641100272525 23.162867349441147
18.977895796896668 72.927175749531884
112.299820567371043 16.366116526571915
105.189802686032195 20.675394795872521
72.816381226633354 40.296453972678378
74.070885098656603 39.536117449664566
57.912362108296776 49.329562859852459
107.039573715034578 19.554275520014851
82.517061775994506 34.417012797360648
117.686631451169603 13.101248917263755
119.774400002380943 11.835882810002989
130.031881512197089 5.618972683234068
71.217814265939609 41.265322121916050
107.318820534778666 19.385028090236521
42.497302654960187 58.672405849964818
121.084651326587249 11.041758568270245
85.781875195281160 32.438256941066825
104.919232788260061 20.839383269636659
126.201900725650063 7.940268248273927
55.359362550170658 50.876898703583883
79.045495029406254 36.521078833644964
45.591679892517675 56.796948880746349
110.420844492940688 17.504936555046143
38.268600881098834 61.235360397418404
82.948118195946435 34.155755780241627
8.246567724344787 79.431277375655441
96.486483361007416 25.950349861252892
115.549187893699113 14.396722322223713
109.122793984716822 18.291666059936002
131.772039572241198 4.564288231176943
60.041752379434875 48.038970434429807
45.258555893715062 56.998850483946299
7.528090367277041 79.866736036022900
29.185751445599632 66.740343134305078
96.482170457304562 25.952963849362973
39.779276433276081 60.319761950606164
138.124881693395082 0.713923160670117
15.432046549139439 75.076263327733443
19.198536798335958 72.793448452542307
19.449793091227548 72.641165673363304
89.972858238351634 29.898163166913037
62.878588654724290 46.319605290953355
132.775058709093486 3.956372942880042
136.031487510947045 1.982698881077293
16.702602758468959 74.306197716905800
108.799845537041676 18.487400409820481
104.629334321766720 21.015086507351732
129.445057220097084 5.974638338658301
75.442342112417180 38.704897331049978
16.172518561254591 74.627474027328432
123.148486241614606 9.790898289269562
58.120994521369475 49.203113793347910
32.828784934869510 64.532353602963866
89.643100212999997 30.098024702635037
126.386550322177001 7.828354817530378
53.259687187109463 52.149481356065429
28.990507744527658 66.858677497493602
44.972414634841179 57.172276532852848
50.015965919206288 54.115453566646032
45.543577830415437 56.826102839904422
41.864758728467258 59.055781509816292
79.408044903674295 36.301342635959521
99.354481583516446 24.212097915489338
110.946876390732186 17.186116284275599
92.230187894385665 28.530028543943082
25.138267934020643 69.193463932717961
16.105925363729408 74.667835194313923
81.552740243013957 35.001474031642260
71.425290171855139 41.139573997553121
94.317557033283421 27.264904514667489
115.471128486578408 14.444032991821686
73.360909730342328 39.966423178493372
28.453573574391587 67.184105476723474
134.018369716010142 3.202820252365657
116.126676036595356 14.046715170836205
51.084706807616016 53.467705282070717
25.224068912804391 69.141461209303159
59.025061039622614 48.655172245783632
31.407568938676690 65.393731916012896
109.261052801861211 18.207869404821647
27.023031831701608 68.051135988880290
115.008260317803746 14.724570646514072
90.661291601843089 29.480913733414202
41.210264573902535 59.452460883162537
16.736459122883439 74.285677867605301
53.872529522403042 51.778046543655257
130.202740993416512 5.515417240503714
29.864737856882417 66.328819360930211
64.231740988447754 45.499479372272837
66.461489171017703 44.148061478601960
72.341235493181131 40.584432880479802
56.298774383913361 50.307534875161409
45.727241600169982 56.714786904407504
27.005276083540547 68.061897489200348
92.264745576066318 28.509083636463341
3.195414931123338 82.492707505652163
8.266983184324975 79.418903862744671
96.866061831605734 56.521740047197895
6.109301033980213 69.527951865268392
78.006385435686880 59.224491267821044
113.370190793565925 54.156558706816455
110.726279641748320 54.535453547999438
16.981358706687676 67.969893999972570
119.713894976322663 53.247452216159587
99.522148551089941 56.141100344137008
125.967575228739832 52.351246916514846
69.328687004248948 60.468078884883425
82.131155463152638 58.633376818533080
70.628709740170365 60.281774625860727
118.177828810975228 53.467583496049890
112.735716001433815 54.247484313538990
92.553464427681689 57.139771748952555
70.846697726670158 60.250535102752004
115.660567555279698 53.828328335390339
48.374179793716472 63.471037087977443
93.643290212251841 56.983590491773036
75.432362051888205 59.593370600447329
120.958566813032434 53.069080209380587
46.316003192777877 63.765991211455855
66.690105112231976 60.846209998040081
53.776803573032936 62.696795382681003
100.869214132424332 55.948054447283830
40.004715352863705 64.670452165871978
70.103316001229999 60.357067994602524
140.746421449310304 50.233313192546376
140.414665139385619 50.280856679124561
105.114546110661152 55.339662450239125
85.773635687732849 58.111378579199020
9.680606340133350 69.016153594036552
58.868461055577171 61.967117779150151
25.129068426125880 66.802258250174660
28.281470726269198 66.350492324516935
105.381093503882951 55.301463953230979
42.087163975384016 64.372019656307842
106.264142102129227 55.174915616627700
75.482721132682173 59.586153718024327
133.726029269898362 51.239394799347686
10.877580354225902 68.844617088863913
0.160783446085524 70.380424772760051
5.679319880430893 69.589571803129672
114.039612147097259 54.060624962122951
56.806714938991668 62.262583444426475
8.922952700616076 69.124731771945150
107.747836307901650 54.962289681722964
137.270791231910579 50.731400413944534
76.412541322566511 59.452902616551889
14.220804151288110 68.365504827940825
121.887326642818195 52.935981066483180
33.415360280281917 65.614762507771246
99.712900272638620 56.113764008272668
114.293180794498198 54.024286429218805
53.433136835694150 62.746045734295258
28.751905662078403 66.283075017332521
40.831538619402750 64.551961395088568
130.976298478165376 51.633454490390406
47.327740664220144 63.621000670341239
41.623098142328075 64.438524217171505
125.392965743758069 52.433593318134555
85.386432556111103 58.166868064524763
5.735528514214838 69.581516630263508
129.212146942939597 51.886272333872988
130.123746147464175 51.755632453791009
20.051004453702326 67.529987788675129
11.784587280850499 68.714635321065458
118.130840653316852 53.474317296662370
134.989040637540171 51.058394582594580
140.200085462129692 50.311607762677085
64.168890596723287 61.207521372964756
28.818702608760802 66.273502449628296
90.460301820161675 57.439739663230327
109.221462180807336 54.751106624117611
17.983419434150161 67.826290218156160
49.558820676681563 63.301268024859958
133.380456158189901 51.288918350541110
32.100246465961938 65.803229446031168
25.834562150572751 66.701155029479764
126.091873567151680 52.333433912791371
42.830666534921399 64.265469447908657
86.485807884532548 58.009318276901837
120.294118794906154 53.164301233025505
70.433857648387360 60.309698579477534
135.284312621252127 51.016079608697893
97.230164673412531 56.469561028880349
29.780918736685937 66.135608736095875
97.761530286754763 56.393411840001981
65.922810942343702 60.956169745530296
117.303844104912841 53.592832900203362
101.069136397541513 55.919403894923768
61.863915019313055 61.537843878217281
140.903769102833735 50.210763942299714
27.839683303811757 66.413804200618955
3.515645627946616 69.899644632809725
13.424413214787469 4.492935405043156
8.394717183880472 6.681488973694679
20.034599690014822 1.616668706039069
2.312895346387508 9.327850265621050
10.381825549286454 5.816845647799240
10.281777591714119 5.860379156233090
5.355718130910348 8.003837716369484
9.064594198074953 6.390007794521186
2.798129340878707 9.116712140424401
4.710107347417182 8.284760017735497
17.570499568936945 2.688863741357568
10.660372615858936 5.695642463185569
21.520879904805167 0.969948934484801
20.299080244732789 1.501586232205637
4.688076466783718 8.294346235696711
3.321092870030958 8.889156898324730
136.079782900213502 109.816864870927844
73.348582543432869 24.559279968242759
69.990994491920731 19.996002894921240
68.413198168437688 17.851629708318256
121.714370587873518 90.292922193031728
129.208431728618223 100.478054158291357
97.692436511390710 57.644860743478063
75.120883713013413 26.968003483483283
62.270292547920057 9.502844821184279
60.217222403719376 6.712529935850861
133.470187527778421 106.270180003403453
137.172607327202314 111.302115764228461
78.813498292891296 31.986613031304604
94.635955169352741 53.490815929411177
139.864136969637173 114.960156989374255
59.438316546611794 5.653923821734471
71.591070356958696 22.170656068116354
124.487180684262910 94.061431178471338
125.854642175218586 95.919939600169428
95.239551063118085 54.311159360860415
83.517436075926199 38.379705665163264
126.456486777739087 96.737902862561668
139.770187768596770 114.832471213577151
131.613217495789172 103.746383562977869
117.326549642776044 84.329461990823219
73.592228121307855 24.890417160320993
80.313317025274088 34.025007358011315
99.752108468249986 60.444148111404644
81.933036408351953 36.226357914606531
102.822279116744355 64.616797976878601
59.160820805824180 5.276781083419627
99.271286678554603 59.790666202484289
91.668192632056503 49.457348292007786
83.450315839683967 38.288482968840484
116.298084298980953 82.931681127881376
76.418809102088545 28.732005820869816
139.320504817821131 114.221309907289424
132.516264222331159 104.973708761943627
128.658610045182854 99.730794922213988
111.979201509872567 77.061914345436051
114.190960361590982 80.067902067848038
123.528205593555001 92.758094087030628
101.662552031481184 63.040620096120428
95.350065986832234 54.461359507485760
69.290044991909724 19.043346781698553
126.120633414226276 96.281446641547390
116.705242144411244 83.485046827535427
115.926861229317680 82.427154158850868
68.096020607804050 17.420555655037720
137.544366433982333 111.807371257976058
73.622597455203291 24.931691933453049
71.910408776851284 22.604666931798775
62.319352819763203 9.569522332027796
133.108183783724542 105.778182962565211
107.294090323734849 70.694408822524764
133.483170889324867 106.287825609466680
131.307041260024590 103.330261342018957
74.878081502060610 26.638012506152478
128.252828303213732 99.179299476229687
137.838022417427396 112.206477281746629
92.982717983482914 51.243911535155654
125.064072134715218 94.845480766823485
105.326045378992390 68.019651157847875
103.205984460816353 65.138289527554747
105.932967820639760 68.844515679868820
112.757338108638493 78.119474965316684
64.119399908635557 12.015955153901533
91.049262964802892 48.616164824219091
74.567897712918139 26.216443644280833
114.249944786971994 80.148067434145119
108.268620755353737 72.018887081213421
110.439651603488642 74.969521626837931
77.882294553940596 30.721019811602954
63.160505419458310 10.712727607500693
131.868185382119634 104.092908834176967
80.723737399362633 34.582807140107533
139.220848820424862 114.085868059998930
83.063413411502154 37.762646281001629
70.896139609439658 21.226180004034681
108.290223254710796 72.048246903958201
77.554575266459892 30.275618562818902
55.352341059993513 0.100699907966427
66.970253696522363 15.890532835876796
94.155799972822436 52.838239983122520
106.662429265456382 69.835922200244212
92.813378982714852 51.013763950648979
118.635499791041141 86.108448009971397
74.014259471393729 25.463997347801854
106.944179421989588 70.218847088582947
118.841343630477198 86.388209094050779
116.359352812675098 83.014950784422794
117.377339513034173 84.398490188133380
77.777813737089488 30.579020582148996
94.850817457588789 53.782833931258466
68.474651249296528 17.935150208947224
115.169989934142762 81.398495081043123
137.777375426099383 112.124052332393944
99.779347034842530 60.481167878134507
119.048177440221465 86.669315640629236
117.489173169341996 84.550482616038678
106.405173727200051 69.486287795516873
134.307405740152177 107.408038077496826
96.982762896580425 56.680347740000293
96.460654311292970 55.970753203543211
135.349684942200327 108.824593269419225
67.350542273126038 16.407380679101664
88.600903097438035 45.288614130513544
98.654364318700644 58.952210853718952
90.969376981001474 48.507592279651966
134.970393286580048 108.309100335312891
135.619580627567416 109.191406819601269
58.942648835674994 4.980264913434195
140.188159231836380 115.400533634053332
80.345062604585934 34.068152577743611
32.105036198209611 23.614107200633455
39.363357854068397 10.794410010779627
12.828938142558931 57.659682995129444
38.286884492025536 12.695684601331058
30.777384680783317 25.959014361549478
41.302011917333729 7.370345988089140
43.214951900915004 3.991698348234114
21.816432723344075 41.785908797189798
22.671349666883724 40.275948663388462
25.315391656410554 35.606023676579333
2.086346558512769 76.633321485038664
5.386328497687333 70.804870887501863
18.693650727962883 47.301387645995057
11.905560586124244 59.290558730134229
25.509137950829974 35.263827650572644
0.836244855321681 78.841259635381533
26.568500948859448 33.392773501586092
7.424112228437818 67.205723370314445
5.166912027897298 71.192405752246302
9.945317221889699 62.752753923374669
6.308592100640153 69.175962624730772
24.974495077711222 36.208117537831015
7.045555688882393 67.874332511164809
11.574559874356391 59.875174443749628
18.916334809017805 46.908081503958691
21.144878408347836 42.972012606441950
37.664405841955386 13.795110636633163
19.957900618391207 45.068460870903095
9.360835644762025 63.785069269412944
41.184227982455056 7.578376776825992
35.328200484980542 17.921332464451616
44.433509907876797 1.839472889210478
3.957199743121077 73.329007836442955
9.241708041946763 63.995473253619423
8.854913536846452 64.678632345374879
38.086348042644282 13.049873445321030
12.502215094244518 58.236743470391772
38.226174916069112 12.802910268253312
26.117420224591623 34.189475351885854
13.966496999113694 55.650518787740374
8.090179796959005 66.029310290090649
14.207276509904945 55.225252374343910
14.803917143009487 54.171461620748836
25.645816504530668 35.022425057264350
30.248483035020968 26.893164053911992
19.424512280520151 46.010534989454584
43.334138524892715 3.781190120448169
3.939119779993276 73.360940790573608
24.675129924905200 36.736858311542768
20.344950263718360 44.384851148739664
26.630763364321606 33.282805198942810
29.512337466759249 28.193349375011749
37.952776480254926 13.285788449394348
9.659420974554347 63.257705824424200
6.753946395846169 68.389374832478055
0.427260070839677 79.563611349856018
2.675534638457156 75.592693481640453
131.327006339590099 121.574381654316156
132.744435562074329 118.067915978926280
128.989574790520550 127.356768079947315
134.030072285825412 114.887481307942892
125.369477383842138 136.312239786561577
136.413589171203455 108.991088025855589
140.517349267362704 98.839121572111083
131.790276387916663 120.428334643907903
128.400291153729967 128.814550107224505
132.259608600119549 119.267290927340653
126.627684062751982 133.199662126838064
135.044540495025444 112.377868906909100
139.245142959702292 101.986331802479654
127.983810519963953 129.844848497859999
129.824058560847618 125.292404899827901
138.731212131175937 103.257704496908758
131.981965790578016 119.954129441908492
128.120647566184147 129.506338187728318
126.585873109642080 133.303094925886910
124.710883356774474 137.941483288316164
132.166546626770469 119.497509558406151
137.631767499254465 105.977533326927983
130.855320668088780 122.741247407086405
130.384173055012042 123.906782099816951
124.815595875705256 137.682443297048877
140.100993270450061 99.869111633525378
137.915918755477691 105.274594082582880
134.389330624132810 113.998740613247264
137.563041298154758 106.147549622156873
128.611586871351648 128.291842398476462
72.700666106639943 19.737229592678844
72.583431721048299 18.864724928544391
79.772967001546661 72.372089969412627
74.305716583673160 31.682650045178946
71.166389185680401 8.318533935638968
75.963455514756632 44.020198811167333
86.502086018815476 122.452855083273263
79.132553920777781 67.605882536980104
86.539099800727442 122.728326287327121
73.914598472849121 28.771794376006095
80.551876627001718 78.169043463210784
70.967073219502282 6.835145685261327
71.773520615116226 12.837046155855107
87.025755380570573 126.350209586303933
82.298963157902023 91.171552404287581
80.632165044009852 78.766581616902130
77.372098662054285 54.503878236070001
73.425084685486837 25.128639166241786
75.811376791718033 42.888368806709629
81.121273553837426 82.406720590964596
85.745106418878777 116.819113512775459
76.425702683944749 47.460425064447733
79.899106093702287 73.310866981635243
85.431977315883159 114.488682884755207
71.690125748318891 12.216388574221977
80.049789881978896 74.432315329893200
79.161231066939990 67.819309200619173
75.630945133106408 41.545525042043792
79.381036810360001 69.455190477001011
74.136841631384883 30.425815859684576
82.080286967921495 89.544077711344215
86.876082691244449 125.236286236328269
85.562708748020881 115.461637907409170
84.588775949793202 108.213244829570229
83.173437171296783 97.679733869143448
82.841823772118573 95.211735798336022
77.968813311940778 58.944864663011600
72.464180430873839 17.977209662812673
86.058304010793833 119.150053862421899
83.959038550403022 103.526490040222868
80.643132902792175 78.848208759782224
71.982310583009152 14.390943673991181
73.416797233874888 25.066960673633005
71.585493834385346 11.437676488483605
72.779375151064329 20.323013430955204
70.545998859998548 3.701343765625468
86.257377240477894 120.631635571807621
83.994800762304152 103.792646565256277
75.545403063667550 40.908887129127351
88.284785309933142 135.720408270844217
76.806837214130155 50.296978977970909
84.520751295005866 107.706978444681852
80.369211277043590 76.809575684112545
84.422562249124553 106.976216731162310
81.694336083149722 86.671678582106267
71.595636484038891 11.513162098654524
76.933198285092047 51.237408044263034
73.703262854284745 27.198951118760462
87.048591205356871 126.520162826002817
87.969438042179377 133.373469183402761
80.571170043870609 78.312632702155057
85.227446029630244 112.966480159705881
88.764369586356082 139.289664133045676
70.595589526480282 4.070417118844292
86.073373892730999 119.262209883983203
72.235451108615280 16.274915583411303
81.836979160434211 87.733284779034932
74.256547843972371 31.316716837937289
75.420630796757408 39.980282570965187
72.972667210193450 21.761569382600285
82.458199310429293 92.356650829785480
74.931202111971785 36.337760728234827
71.887836746971942 13.687832021508425
79.585932842219620 70.980107783113425
77.027879496979452 51.942063069840664
80.692633753463355 79.216613668216397
73.563792374443196 26.160956646774284
81.893827445339767 88.156372198974239
86.852603112609216 125.061541925878970
82.927783822670278 95.851484492007259
82.260104249890546 90.882349042048119
84.994617813626689 111.233680491929221
88.588894425083865 137.983708581889772
87.556460953195057 130.299930353467715
74.198419896539377 30.884105663358334
78.392552182044099 62.098496924351835
72.174017448571476 15.817701988163154
80.650645929945881 78.904123679285505
79.163229309477543 67.834180911894705
86.600542274981720 123.185605481415635
78.726186254638819 64.581533645907484
81.523449447841628 85.399872655951611
79.648911150450985 71.448817261086546
76.706828415324964 49.552673943474012
75.629641264254829 41.535821134366230
80.956412869471535 81.179762175004058
84.438119724496730 107.092001615911713
76.909119905050986 51.058207216923769
74.963481861959409 36.577999394383518
88.056085189371970 134.018331522024255
85.264119307906583 18.537421374295690
75.194571677156773 19.499061920826026
99.253717131739563 17.201416521806724
0.338939262106041 26.647765507734157
112.218834172036836 15.963249456745345
102.695446226653033 16.872731821241331
76.432715477185170 19.380819341893620
65.985164707707767 20.378559141165585
28.459046584926515 23.962298755302164
106.053538178823757 16.552034457407117
61.742059357882091 20.783775174419333
116.274296168291471 15.575953340423103
136.979062030904004 13.598650775300557
134.657725446814140 13.820338130409537
71.636651855741249 19.838842821323372
106.619611393541703 16.497974535796015
2.969144255018266 26.396581257992175
118.503506917954113 15.363063991045523
91.299514693446724 17.961041865512787
100.230256623680916 17.108157121764652
4.169309069656813 26.281965667441611
125.416177367360532 14.702904822757606
77.531548834561988 19.275880892910390
88.328524470636253 18.244771062331434
3.363612425048040 26.358909596808729
110.769504465533188 16.101660263483943
19.846292978166876 24.784815653702182
90.867089949909044 18.002338374746127
83.420491611099564 18.713487590075022
114.639641795335734 15.732062629761682
107.040493719592192 16.457780325997341
90.875294492242517 18.001554841973562
93.981240179271836 17.704937415104506
19.556760493034922 24.812465970027247
130.208816733763342 14.245208359258461
65.048490756150130 20.468011387058525
140.132557747646416 13.297492326507001
64.066549274634994 20.561786676433144
83.025724235888276 18.751187825316109
79.230996782898629 19.113583825180399
73.013861840465736 19.707319439046174
44.257078044704073 22.453588715469657
15.192377743986047 25.229263979825276
108.863404908153711 16.283692534179217
100.327611455466368 17.098859747435771
140.348774277149204 13.276843674827262
74.547147623903570 19.560890837400787
1.192908234439363 26.566211577072284
132.755024432606348 14.002045840654551
11.710011325591015 25.561829539729672
85.171799882447019 18.546237867946616
137.104364006460088 13.586684452216950
52.760318410803642 21.641530317934080
11.865733913618666 25.546958051938027
80.964289283519633 18.948054606915996
20.648651100531012 24.708190552794260
36.707562640723239 23.174566497724079
43.504804791276307 22.525430717622491
74.823713648691722 19.534478816426105
27.332551802952274 24.069878866894594
92.487784388692120 17.847562257385043
109.755110627887902 16.198534748833353
77.185562240991089 19.308922569570992
54.726832116704799 21.453728503567827
67.169815979807154 20.265425091998306
116.252938997520133 15.577992947575867
82.520872660524461 18.799401087982151
46.474295882575554 22.241844687676739
54.502443295945206 21.475157608046331
124.729934928842624 14.768440890297860
115.860548453635474 15.615466195720835
78.045564579304084 19.226792453208336
106.482655846987953 16.511053773460695
115.286957349032633 15.670244074881053
29.236740275870993 23.888029104527668
63.849469954123464 20.582517724546932
5.832454673115357 26.123135469133061
10.101534806656302 25.715438847264608
4.347453526819817 26.264952893935838
136.026113219995551 13.689657268237614
12.160438399191822 25.518813810213988
4.875670834686767 26.214508206721408
0.608411312837209 26.622030960399730
2.456856587369078 26.445504666546757
67.227072158128806 20.259957134088708
18.255940430758297 24.936694124210195
134.583477245656809 13.827428824386875
42.575431381148363 22.614185762716769
50.392806865049934 21.867627376139861
120.954069846787775 15.129035536083530
88.590909618047633 22.753499775500739
108.849199850413640 48.427056546922344
122.127731017139311 65.255086940393852
108.872437701263337 48.456506134039167
78.139649222471462 9.508501109717608
76.627053662919053 7.591571915548723
121.993269272661095 65.084682074492093
114.200344180837050 55.208621337602665
102.278353080073998 40.099749273719908
140.913491073558873 89.062489824386617
76.475522210899925 7.399534419222712
71.990908464686598 1.716133486040462
136.611829034891031 83.610945627198461
116.789558091745135 58.489960955733387
103.103503640936182 41.145471766895561
89.185699250341571 23.507283299016184
133.875583202240648 80.143270817560250
119.874498448333426 62.399540217994215
81.445299481428378 13.697788488679331
87.038018154342282 20.785503133335997
104.201385599404475 42.536829796904563
88.558215937593360 22.712066710242922
117.293310316365620 59.128371758875161
86.942178805352796 20.664044859266717
110.853984579428442 50.967742555685732
100.004652981324099 37.218263822732517
96.545166756669275 32.834018411600738
87.070016630393496 20.826055158313260
99.831415389058677 36.998717893191781
125.403802427559029 69.406888715267499
109.631656336393320 49.418672363634826
110.522481688285083 50.547625250718809
82.232988919773049 14.696036084188751
129.732208094270760 74.892325410044634
127.030800716551582 71.468801762239238
137.396090723621569 84.604849197456616
78.179907012715290 9.559520255532078
84.610739639552790 17.709386045728142
110.453681106012539 50.460433506765064
77.302250253913968 8.447256073093408
72.472845591103933 2.326897772335637
107.968516164300809 47.310956305799373
73.821170289876903 4.035644675613403
140.245025301955224 88.215335709198769
111.947945860818564 52.354131867979945
120.180806836690223 62.787728249058986
85.076213274217935 18.299285965617869
113.864898251597097 54.783506976553312
128.794628425677530 73.704120256832809
79.311989273501112 10.994220709461240
106.704537676357475 45.709102294633944
83.402200761465949 16.177791269409802
122.620030286282557 65.878983285539775
124.546241126429081 68.320091730082694
119.280083564550281 61.646231617439021
94.009590745513947 29.620654701042028
109.321204983238502 49.025233907152916
97.197988051620484 33.661346107338154
91.597311028777554 26.563545757206576
120.138186261059872 62.733714719016433
83.565699411371597 16.384994928862621
78.943619385949475 10.527381449461421
103.322973932209706 41.423608910653577
110.038586151929167 49.934379049703175
110.088672771091296 49.997854379841982
81.540861531703200 13.818895339000040
119.148682302947563 61.479705335561391
129.057480806530833 74.037236005740297
133.094775436867309 79.153744442829378
129.382888762677766 74.449629131724009
134.533281692461316 80.976779437166314
93.695272900575389 29.222316196472267
107.880542791752148 47.199466671254960
79.713055936852498 11.502496957484654
136.056989954757455 82.907791883253438
114.279844072006426 55.309372434849635
129.629092027343830 74.761645270312769
119.073285168661130 61.384153707793075
107.973004416475618 47.316644317753628
121.124958411369533 63.984262052026658
111.630106073910966 51.951329967138811
107.946023728405564 47.282451391353966
106.665908664397691 45.660147317673996
137.391781597560907 84.599388194021259
92.899052558458564 28.213257291627585
101.957712036114614 26.000762421251959
114.867067720633983 29.136895296111799
128.384164979165689 32.420669802069057
109.957819157888025 27.944267547311867
76.363185143032993 19.782958902046641
44.038031971812430 11.930051443100989
64.519389899893611 16.905687833463418
2.879195222853521 1.931134055288281
109.781018834278854 27.901316580531901
50.726281407382324 13.554860569346266
109.305967901423799 27.785910135456863
71.660078412444307 18.640410196113844
109.356377548477312 27.798156397408125
110.858042209912128 28.162963133455250
89.398236209832106 22.949627570498279
115.557321656967034 29.304582058692169
6.345911764973496 2.773320449501616
10.965087214458286 3.895479319076090
123.495604652782063 31.233067947648706
77.057433537242275 19.951616057803022
86.318784361567182 22.201521281237646
107.948364409797719 27.456100883534340
9.054070423844308 3.431226669453868
88.543544905826408 22.741993234451339
92.373923321823256 23.672525785194093
133.553788766320849 33.676551776798178
106.837768782328453 27.186298459377838
123.939717765730862 31.340958516915855
108.900774552531303 27.687474534704133
8.651696328589738 3.333475963767350
85.488635278985498 21.999849106998841
96.062405756313382 24.568586851589465
7.110575764482740 2.959084012431295
120.671898300968749 30.547091161875287
70.980906573555913 18.475415661632855
136.567894981319512 34.408783331972700
67.749789875873688 17.690464689194982
80.081617227135354 20.686295783210372
81.025992054731262 20.915717375998721
73.271135955979673 19.031792279700795
55.206453011787247 14.643250555411718
32.866265452984891 9.216039597260520
108.537045432057923 27.599112041630345
113.071464451313432 28.700680617336250
74.536784035857607 19.339262353987174
86.614435248535912 22.273345196292990
126.709462163389546 32.013826061410953
48.668847745783104 13.055038153598433
52.635544056191129 14.018687076725852
1.986465004531690 1.714258739859700
79.548551065416305 20.556795415020257
3.960883189552019 2.193913800118726
140.517297098923393 35.368230892311558
37.787675075527098 10.411621691757659
33.054419832459985 9.261748860328419
43.981109805223561 11.916223062947074
137.244019616448469 34.573037594350296
74.786955270109559 19.400037674712333
34.224670489749521 9.546043572461334
101.045064476599947 25.779048488775313
129.723985316752788 32.746158905460298
79.006786837678860 20.425181983137840
28.296978914251877 8.106000484622296
113.737018650429050 28.862366952026886
127.760729161764971 32.269215491714895
81.549959078504727 21.043007246132905
50.025794227407182 13.384687794869837
64.639015571709635 16.934749082624705
113.464222748341612 28.796095310159451
113.618201579228980 28.833502140165503
77.506566554433022 20.060726136943991
135.274053610083314 34.094464123613342
119.594111590345534 30.285259168251791
109.628510409873002 27.864266963559466
19.366461151314553 5.936466153838191
23.533807819787423 6.948860049190233
134.290648937100400 33.855560819714846
68.558779836598774 17.886996574539506
33.821888206234931 9.448193703605680
18.518144294825930 5.730380393483621
126.106072073174815 31.867241557541693
1.815464473239246 1.672716744975500
4.331521844363881 2.283954860141828
22.160583048464151 6.615255843437089
67.312823196123105 17.584310237875037
121.173898605147556 30.669044549449289
36.356159325620339 10.063856573662271
54.177024755678850 14.393166517510217
99.120797642845133 25.311576941409271
108.861110317992328 48.465815615543129
96.030245915786622 6.711589717702283
95.527458317747218 5.075417259706340
133.255198003413085 127.849107018240815
127.559673577926745 109.314719465400287
129.190232466880360 114.620887627959704
137.118944958285510 140.422520477283058
110.107863083131690 52.523001083533778
104.886121367032018 35.530398219090380
96.884216785677751 9.490583516863657
123.210548354847205 95.161787026082820
134.823592892402559 132.952980961498127
135.277456176863836 134.429943815448581
105.419896142021315 37.267409213426888
95.832378143314912 6.067687996765583
124.819825108260531 100.398698818449091
98.899700414356019 16.049374576238097
133.986589285636626 130.229202065650412
127.207875684301811 108.169898020769097
118.027614437542198 78.295472582019897
95.335266908671798 4.449987572460937
130.150993718285548 117.747398911031823
105.470067452056341 37.430676795962704
96.173567143064716 7.177985956656886
112.675818586305283 60.879647277743530
136.241176510072336 137.566084548742566
103.061256885220942 29.591920387979677
109.862113811616453 51.723283287801038
103.725932120802327 31.754907936222750
96.051077932535748 6.779381310379491
103.205074866451938 30.059933164691625
135.510800717426747 135.189294109651456
119.850836572198830 84.228605883569713
97.897812864332948 12.789030005789142
127.501685922196671 109.126015914279932
126.980882557929093 107.431216511969538
125.022445292445013 101.058065847567335
117.581618520231814 76.844111730782842
122.510062983564353 92.882266058995910
109.318441668257250 49.954064256518862
109.575874630132674 50.791803141971400
96.963423517354855 9.748338229516269
125.210671044155745 101.670590484283849
118.853945088480870 80.984519522588641
132.921195889121577 126.762196636108939
119.405694538080212 82.780023740809497
132.047409246829318 123.918718308762891
96.922992188053954 9.616766512751084
109.036965514991977 49.038083967125942
128.225425538599012 111.481210894696375
108.014654158561015 45.711276202950060
128.537549320917691 112.496924762951735
98.792838570639404 15.701624539877631
125.737406373937986 103.384693701236387
125.280247344140761 101.897005825888741
131.162336230773263 121.038511840200002
110.021312241594458 52.241347153142868
123.286619928273879 95.409339300169350
113.937843622190627 64.986531801285722
111.882439324854985 58.297830818085259
117.566645378784344 76.795386102422981
96.981122212775119 9.805933361341330
107.943299544525331 45.479073868024990
137.253911279203436 140.861728162405115
94.917992502085696 3.092092321772384
134.210962439100996 130.959357653106593
117.102530056623536 75.285061045849233
136.819137404333844 139.446886105258557
115.587774845540551 70.355741455142763
114.927263740163525 68.206304828160413
102.225912571697904 26.873541167689442
95.252498720849317 4.180643161736679
130.686472156560399 119.489953970011939
105.172597965835791 36.462650968861631
125.294501066789664 101.943390320082671
108.980076496665063 48.852955604151447
131.485285813395734 122.089455050550953
103.729398012945794 31.766186649718520
103.037015898489230 29.513035318022247
114.586723274309932 67.098117328636789
94.993622743940392 3.338208413730054
105.763319784478739 38.384979152312795
109.780284951559850 51.456995639466257
109.345331169605728 50.041568128307226
120.534497449541604 86.453376547125231
113.994374026678926 65.170493162353083
120.061260934604690 84.913369285854017
132.412159137482405 125.105688169337895
97.322477551286710 10.916772621180851
119.271422786225756 82.343076323793184
119.390409261402112 82.730282361326275
137.020028270720530 140.100625584765538
102.711526576527163 28.453827282575869
108.392482307594520 46.940805359426534
94.841522854416667 2.843244633649989
119.067707169379403 81.680144535405006
132.320565908852529 124.807625292275176
111.291613638479561 56.375164628040707
120.201874645158128 85.370954718194312
120.412528127838527 86.056463724157425
113.856198412413178 64.720841788075205
129.439261005671540 115.431276822152270
108.396973833793510 46.955421693420860
134.461202740301189 131.773690167076523
112.798531582492856 61.278980167781405
129.777693995026283 116.532606167225069
109.766507547079883 51.412161180858448
108.343907597449785 46.782733435608463
107.928556036632571 45.431095513661262
133.044774331419092 127.164345862696337
130.152847154861490 117.753430368231676
132.172667603638700 124.326334316684637
101.416866748720636 24.240742550591555
10.489047432957779 129.313516979698107
4.850159931571420 122.865388746034711
9.494693788939399 128.176462941172815
6.890941147918913 125.199043917666515
19.472274349924486 139.585933143073788
11.774991769193237 130.784008096848567
5.020858806097451 123.060584736735890
1.320827319393835 118.829559115282819
20.658202143463349 140.942054272768956
2.857760229969940 120.587058354538016
5.725439445536921 123.866280241912293
8.421264496523557 126.948985052038452
15.852050335393942 135.446168220552892
11.340255715162201 130.286882764325128
11.020046522050558 129.920720123507380
17.812071357384493 137.687473245234401
1.309092926230531 118.816140711059901
33.928810534602846 110.049399589956593
39.811974305728221 124.656942087058667
36.604792083802110 116.693701146415208
31.244671619354456 103.384843783257296
45.690603714861680 139.253226035517400
45.212361176805786 138.065778520821226
45.372738984460504 138.463986990285633
2.459739982297409 31.913586391410540
26.603561492121784 91.861245927623614
37.364965007118272 118.581164884376562
39.256905623923117 123.278739869049119
27.184586562932942 93.303896301460171
24.586414904029905 86.852792031940155
33.779269857201783 109.678099064395369
40.047999590629253 125.242978701661201
16.293385976906016 66.261699008621747
6.927222697787990 43.006077805960167
18.494466169568597 71.726849003536486
13.817795155735489 60.114955601074733
32.914509550510473 107.530951131543574
44.279423495974470 135.749350260439059
42.447055577903058 131.199690710772188
31.485789038206136 103.983523860795543
19.428272587363750 74.045434285652490
5.857223094618767 40.349333019780801
18.859175109205928 72.632399408400744
18.837700437948275 72.579079088720533
13.700999503021956 59.824959006238601
15.131506354954622 63.376821651055813
36.333344342325574 116.019712698427057
8.828012027736936 47.725623614210946
3.891421745782863 35.468366271087334
20.570945689511369 76.882623007448672
31.615084414445214 104.304556518829088
4.227906216453523 36.303837013727623
8.247204310018692 46.283512915057102
38.823796458533927 122.203355809479262
27.973814616341844 95.263502183359734
30.221031167324924 100.843205986573324
44.802195301594494 137.047361273554287
14.882944199165054 62.759656738583423
23.525131725184515 84.217689604139110
4.861523577049377 37.877070886160674
39.009068063012791 122.663374082166868
40.969085211931741 127.529979009672672
26.129256334236430 90.683574691543157
33.574451139451085 109.169546482801508
12.169674751470305 56.022771568428048
37.539470115622493 119.014450593835775
16.311749621202068 66.307294835100834
24.132253143759041 85.725135642995838
13.002843914190482 58.091480587109977
40.187293471690872 125.588837046992381
38.317326851349769 120.945822176513957
22.572234195572243 81.851702237356662
6.851865115806507 42.818969453363223
38.698338386198010 121.891850946696749
12.064791414590855 55.762352538751536
16.839867008171602 67.618578605829583
28.329615483078932 96.146934377934443
37.821511400984576 119.714742175396808
11.111342537438064 53.394996209121523
30.974857195458792 102.714910764779901
8.573985837050008 47.094891831076090
38.141329881223747 120.508832264199270
4.439775212795877 36.829895013859954
35.503451214477877 113.959137877684114
0.105827890526566 26.068963964996623
25.400170561808839 88.873298483180619
10.251806790557803 51.260820544667745
1.231582141401203 28.864144194663965
19.608617688153409 74.493220345401284
24.743809004925751 87.243592136624201
4.919303667170809 38.020535381587074
35.783261092120036 114.653889007820453
34.034664505753675 110.312228646264998
46.125695027023816 140.333531646542838
0.531380273387372 27.125584987156845
0.891835916249237 28.020574711438748
42.004538895989626 130.100948352374360
14.714223863314494 62.340734272382726
21.443098253409115 79.048125471211605
15.506321859617474 64.307466050215226
37.412494402000569 118.699177518839036
26.662116689095306 92.006634966836657
19.585206582337037 121.837781116262036
14.106015387274773 112.810909727619034
14.945393060098160 114.193769720879260
2.221790054122766 93.231856941015764
13.084947133466299 111.128717689045629
28.364403335684013 136.301353779956031
30.858443125639621 140.410240588355066
6.928668117488817 100.986355991590955
19.025856399575297 120.916261501185545
30.320600694436379 139.524154616724388
24.670777307951525 130.216169685607838
28.383672468559958 136.333099338387797
10.315124530348875 106.565483533203533
18.957526874350233 120.803689806879746
28.514755850155783 136.549056910359383
9.076473476668175 104.524827648251204
22.877601319893877 127.261943697657912
7.773477264624922 102.378164243513098
10.189358424100664 106.358286079101902
19.695036382021286 122.018723784822967
7.679558185503839 102.223434208005330
21.576843416466023 125.118967867103677
3.760295239400007 95.766517248320497
1.156963237336506 91.477573437463278
17.810349978125121 118.913735991875299
27.781865273758608 135.341632540673686
30.295503895312830 139.482808080367164
11.728771800652952 108.894442615602586
27.831305495214192 135.423084438338378
15.778383215807219 115.566106391730870
24.211835218899044 129.460070643755557
10.802852761785587 107.369007239723786
16.131466598460015 116.147805071555396
5.637201808374837 98.858687899693891
3.241932056865001 94.912522997204050
20.973843721953344 124.125536447031635
19.899434983861788 122.355466896195963
29.890947379129877 138.816308315892428
8.786476378243384 104.047062515156497
117.350158466934502 41.489037763342360
116.690708537789192 38.208602085772483
109.652104544158476 3.195045118804479
134.745273786973314 128.021091812171420
131.702015760760759 112.882395507847576
131.245407120494207 110.610994438537574
137.247298641408207 140.467422057884846
122.251581053181781 65.871179321249215
121.005926637486311 59.674667642999445
113.217645501361602 20.931839451325480
111.212788232108323 10.958670869720159
127.411789214442010 91.540650508887396
136.182105317746391 135.168614630642594
113.711084188718175 23.386451701865486
127.836193342309272 93.651850133350308
114.775753789427398 28.682653867687552
134.769942785365998 128.143807819681001
130.158990130392567 105.206609818060599
120.489543157310180 57.105916450815705
133.108551058132775 119.879209621150522
111.586026598595694 12.815346258631056
120.640879511184394 57.858739603296300
136.706547708020850 137.777454895613488
116.449173932778720 37.007087458769632
118.139936723641142 45.417792102625299
112.734600168587605 18.528928974757203
113.453653541143623 22.105862162796139
114.137228496950698 25.506307858846370
136.061806206494623 134.570186335955043
126.424267998992093 86.628223220104758
109.804159247290201 3.951441701850713
131.273800791058790 110.752238839090992
130.309151200260715 105.953586516679650
129.030896218067312 99.594903221264943
123.354109101791181 71.355708451258266
127.557734448853893 92.266655521211177
116.562596026954438 37.571306011102884
118.744797461111702 48.426673680232533
110.083595783852957 5.341499602600073
127.145114775562661 90.214077701866785
124.069590797781714 74.914874323362554
134.657883173991735 127.586366942186089
125.780673200050799 83.426658935941859
133.345603849830610 121.058429454202908
109.306762426356613 1.477139703797425
121.353481376635429 61.403579749625820
130.812830342410308 108.459139940723333
109.292501743696761 1.406199894546751
131.002434368059085 109.402325742798112
115.161959981794396 30.603837745864926
129.784787644326769 103.345138413375409
128.839521727355191 98.642910235349362
132.883768914786941 118.761030165633741
109.801911086302070 3.940258218179829
119.624654405183961 52.803524723696995
127.895575554180610 93.947247126854023
121.535794074317806 62.310494818562766
118.404833285523566 46.735520855118978
124.086759734822067 75.000281252871332
110.794313375848475 8.876966424896052
117.784881494271005 43.651568784589365
137.320949656528114 140.833799256532387
135.270472453382183 130.633694175072151
122.346789858091185 66.344795810750469
137.047861844429747 139.475323104934262
122.822608314316213 68.711756167952757
120.908816233251699 59.191591641873245
117.202594017980573 40.754977963356041
112.768036609568242 18.695258652077825
133.032708624243696 119.501931203172916
117.909002501034095 44.269009110118382
129.799101430042583 103.416342383939408
119.943529508861914 54.389769896472643
133.196872486716813 120.318564836180400
114.752639838046264 28.567673446264909
115.593484789657637 32.750459214618040
121.418526613681522 61.727147479079655
110.449168153678542 7.160040467808629
114.531427312121480 27.467251063462427
114.161854811313631 25.628811534520320
118.955819485135635 49.476403380345324
126.610994381697054 87.557094178606278
121.089423055937090 60.090020830451081
124.902869882399415 79.060023663351771
134.394829231330505 126.277804304610655
113.147154030830507 20.581179416841479
125.283979723392406 80.955855726123943
124.748152564686436 78.290381895975557
137.179932494643452 140.132308955979056
114.527301013307223 27.446724777465008
117.519113653647878 42.329505853350867
125.523355317044761 82.146630344561416
133.532844297611319 121.989857630986748
119.737115705721081 53.362963805153903
125.070163171166371 79.892224636973069
126.990543326586504 89.445161558965424
121.090255455596093 60.094161605085688
131.523779809347701 111.995760225622533
116.979139496733410 39.643402768005622
135.285013946781277 130.706030878199044
121.924483216752662 64.244030139401957
131.857445656546190 113.655581997011950
119.936436111334658 54.354483768905979
116.384318842654707 36.684465615757809
117.783238756533621 43.643396980719984
133.559622347531587 122.123065121732893
132.075785671360563 114.741715064561731
133.667833915178193 122.661363894004865
112.814271138520439 18.925252456925193
24.654188731992789 117.671806112418281
118.319786751032169 40.692142632266538
65.199599100611366 84.349304448504569
85.829060548158054 67.394851227738229
27.169397026944452 115.604666284959876
82.277020358754015 70.314117898012583
38.815431049663744 106.033299647604977
114.903965452728315 43.499456946304420
106.669750247188375 50.266798734019979
87.470882769453610 66.045509262677840
139.838996118438928 23.006444462430750
70.460135577751515 80.025899310441005
113.448701815773276 44.695474560209249
69.557461854502080 80.767767412686950
88.963052415070891 64.819160212394010
66.361035573367801 83.394770545798991
124.000635568013664 36.023301142310331
122.826976294447718 36.987880431080796
47.265990970149410 99.088153589117056
73.898189255427354 77.200313174959462
101.154594406595436 54.799464404537972
54.425685324151736 93.203913551704304
53.713832995713908 93.788953885078016
77.543757792465627 74.204179641300826
48.781882655486399 97.842308430621614
120.245299409385595 39.109647889248016
41.999072056893382 103.416804172624566
71.338743850873655 79.303809550419700
126.719304592748855 33.788945828681875
82.109993156268118 70.451390259598128
66.861867991231037 82.983158259084874
35.149402723697634 109.046248188052147
13.296160932659125 127.006473015555827
104.416110677548204 52.118966652076622
57.206299487195729 90.918648234807904
43.021326855569370 102.576657608065716
111.418873556254084 46.363701739077285
104.409370409913976 52.124506183614571
138.276339561615828 24.290723626002027
57.274225803964136 90.862822562235834
19.864200251585160 121.608488406600927
9.040410245230353 130.504088604441506
72.854385029837346 78.058170272169761
108.644379762205006 48.643936992048758
40.738632581019210 104.452704318910619
50.240602924245941 96.643449962030388
107.912727233430900 49.245250245159909
122.484022959646992 37.269738795952279
41.030859705823332 104.212535610196241
77.118663763760409 74.553545854395381
28.582270808872316 114.443487041214183
104.649808650960438 51.926900496201441
50.233489164913152 96.649296450080413
6.766641838385342 132.372799534522272
69.877355257255047 80.504860998653925
99.674891732926454 56.015567395163878
124.834084557116938 35.338325825161320
52.641152726807015 94.670542940917557
19.504104185165453 121.904435633755568
53.938243160260249 93.604520973596536
43.599544649311163 102.101445661290640
113.823936747789659 44.387085360721656
54.976563169727577 92.751171114054145
39.791704674471276 105.230943001283705
16.379100627883012 124.472739550044892
69.477526293683837 80.833462958351816
34.430751809862542 109.636875981785778
87.527792203767845 65.998737884551758
117.691713764109423 41.208328384525984
128.859637883271148 32.029899391949769
23.110141915884437 118.940790743012968
115.651321141865935 42.885237951641130
66.989440598464057 82.878311905868969
38.851891850095619 106.003334108422791
108.614623153911083 48.668392648567497
125.024297805707519 35.181997865102893
12.327659329872217 127.802442176478380
128.052870833042846 32.692945989066729
48.057763293869861 98.437430502712289
0.126231934482546 137.830262365953672
75.934454215466289 75.526795953104340
110.518842144124321 47.103398241236285
106.758718957150009 50.193679237663183
73.118735351896618 77.840912289907621
2.818410699649765 135.617678239507853
64.476602566408346 84.943503717791799
130.152996146548077 30.966944732266796
47.489192812704587 98.904713744697830
51.374304209978703 95.711710398001941
24.492728915217629 117.804502882884549
121.814623369821206 37.819889077895340
136.739891895994987 25.553462846759629
32.175362894992020 111.490481610271772
52.974850262210225 94.396291513255989
114.425845088756532 43.892403188040632
72.538324644943970 78.317926496259133
89.995348189824483 63.970761408210201
85.196482482460368 67.914739507450420
2.162773256108485 136.156518014582332
45.639324265655297 100.425039896946657
44.914776337521808 101.020514189136833
2.087995152748746 136.217974871251783
98.803303940254295 56.731887328974295
65.172374001159326 84.371679568488375
106.445283564952547 50.451278094921591
103.487350251385848 52.882274275918704
70.861957479062809 79.695659442270710
113.863670127924991 44.354430231235092
31.288618675148506 112.219257949506257
42.606672717633082 102.917443730976046
56.871133952410830 132.518284970259941
17.829086441074836 114.526606088906988
51.062069364940349 129.841303835280769
69.321874422475176 138.255938055883121
71.857210524250689 139.424292584067189
50.327177675185261 129.502644975475590
49.018061830087184 128.899367396433234
12.442528529820400 112.044327971014695
35.328376654655735 122.590773576099750
38.808060842599374 124.194310391115025
23.801199771420269 117.278724692610467
40.295421849034547 124.879728377983113
63.545713655146720 135.594119931137811
48.899127198861351 128.844558957089305
58.322313714651060 133.187029617265580
2.596228731136235 107.506874752250511
60.136457176745488 134.023038195074719
69.550203180260056 138.361158400391218
5.468955237218124 108.830708313909113
34.054357881682975 122.003669719789826
30.416038025362646 120.327029105499307
73.932143267663648 140.380480233012889
36.255595724554887 123.018062328141980
67.302393023068419 137.325303953395519
3.875779632890235 108.096527969849291
54.557752343355908 131.452213345095885
56.051547908737803 132.140596558577101
2.904828297737739 107.649086154037434
66.594967619490760 136.999302334500243
38.937654827275544 124.254030961778525
47.922458705197165 128.394482513059643
68.651928610926547 137.947208092225623
27.456034795738972 118.962975963058611
58.715726716504577 133.368325446974353
40.795904023136707 125.110364708203065
37.226876603773320 123.465656007172825
10.774049191497600 111.275445538131009
37.378345997423189 123.535457384524022
16.766680934540275 114.037019606287174
34.401524500944042 122.163653909406307
74.112687400708197 140.463680071973869
5.134833980066969 108.676735795834801
58.438390965786475 133.240521295109858
25.281122583648767 117.960714949373340
66.515217571821196 136.962551258675489
67.450850505903745 137.393717357122142
72.079961375737213 139.526942471712772
28.380019674414068 119.388774308381585
25.136050831054234 117.893861785827596
59.006020124622921 133.502100853572159
63.530978363810313 135.587329492448077
44.587072982360660 126.857442508861595
6.195151844755592 109.165360234092049
45.535579615141600 127.294541171498921
95.002813187468774 5.145261705437727
109.631976325832781 27.447517987582209
138.151999680838628 70.926482848399061
109.560916648548982 27.339187038017911
97.922936749817609 9.597009453895440
109.060434184138543 26.576198199871058
110.497363014861236 28.766805737628257
95.749874478097453 6.284161600427439
138.059352822640534 70.785242098280492
105.710264466937090 21.468842234595968
121.783141943298503 45.972050605365872
94.991149820572232 5.127480825206951
108.412435761529224 25.588320304548450
96.243117683392043 7.036114140013154
127.799322514240671 55.143757808558291
115.590671810165944 36.531588794773747
120.326860557655181 43.751939969210504
108.173900284197970 25.224671386458652
96.107046832921910 6.828673225518476
109.598687690190047 27.396769241644705
99.322892971514605 11.731252003846294
132.641377837208609 62.525503279832705
116.425920704036614 37.804931276110302
122.720544604044008 47.401127182185590
97.831044639281259 9.456919321595612
131.988435333194047 61.530088099599361
133.539382630802095 63.894517546738719
97.630750627175772 9.151569771009166
108.587349772306908 25.854977874691478
106.573787411438545 22.785288693742995
126.529382623760057 53.207726018322603
130.442610855316502 59.173468425133606
120.198383938778989 43.556076511175348
138.263890949313122 71.097061829688016
98.014398374729822 9.736443308004574
119.992164453836679 43.241693537928306
94.194963431390761 3.913689391484129
128.389459061990749 56.043424891692226
134.899200336798089 65.967568663148114
125.709084211414321 51.957175645280770
120.157571963868577 43.493858384600131
93.319189449319495 2.578566144265225
122.519749889669086 47.095014307666744
130.951297260735487 59.948964225788544
111.068036403738901 29.636801105905569
112.605022395174871 31.979946449139749
128.477473644716184 56.177603707113391
94.084570299767648 3.745394329766569
111.841752402911524 30.816336280948597
112.985920782600758 32.560628568375300
123.891433033807473 49.186154363262091
127.862512113190974 55.240090771478080
135.267676903049079 66.529313633572514
99.768520191316668 12.410613657573561
136.561092362557986 68.501134084573479
126.202810536290229 52.709864703874132
109.890684855706979 27.841920858140114
118.927156358185442 41.618081628817521
93.860960753737743 3.404500092992707
125.324114228794031 51.370286352152640
135.979672847787612 67.614756176062457
128.104067398998097 55.608343407628510
117.397857073172972 39.286654720534187
136.976542731746861 69.134490929290266
129.002039200794485 56.977307378320972
116.004148394544501 37.161936591449376
119.992745419600354 43.242579224090264
138.702446274851724 71.765642333682237
106.096804992892913 22.058125831461076
78.514533841648031 7.340297293324904
73.274207613245039 37.648543474570737
59.157159434566829 119.296699124277211
69.525224186395704 59.331375359063522
60.159414407432699 113.500000764287194
74.717865159558556 29.298924308128505
60.059979390003946 114.075098736419591
78.468977191793172 7.603781301536101
71.035401176631439 50.597030586931631
66.281364645655216 78.092744261111349
60.270939428542633 112.854978365328861
64.537273465993891 88.179968325370481
79.656325256164294 0.736568103484366
76.097459711883559 21.319823485065033
70.591292399431865 53.165603145956887
67.262637404265462 72.417399818295436
61.312593101972105 106.830411459783235
68.936278420710906 62.737635289414676
66.210510749463978 78.502538849285131
61.841090274716379 103.773765419159261
77.148712813499657 15.239736785522112
64.921838627213461 85.955775580308256
64.280213494998435 89.666714864554663
72.365220262397514 42.905813958191210
68.463867007556715 65.469900569217870
74.579883222594987 30.096964417042091
65.534732575299614 82.411007592218397
58.224393059277041 124.691499314128492
55.740150328346530 139.059505613987852
55.752705887988427 138.986888571463368
58.086137614501041 125.491121298244082
62.466758036594577 100.155118081538774
56.447264511086935 134.969800165386829
62.457928859986225 100.206183005087482
69.201008862358577 61.206525383768010
76.935043955253775 16.475524038972381
63.557819469267208 93.844793674429710
66.400529730555519 77.403534358530919
78.123182165723151 9.603740907404905
75.710210107104999 23.559542129221938
76.885987608073819 16.759249093917326
79.171969304380141 3.537916490243049
61.748692625851817 104.308161669754696
61.800322110788279 104.009554470228835
74.941914475149844 28.003100056410194
71.144591318109192 49.965512329435370
59.967300437062676 114.611121953130677
59.805419333093241 115.547386631578576
65.604079177440966 82.009930674880408
79.230828406885024 3.197495667001948
63.953547808692377 91.556036942609083
77.865952342080263 11.091469815935630
56.675981821906660 133.646977833321927
70.725368390681609 52.390153684859158
75.417813884870213 25.250661403042173
60.264729263292836 112.890895827145798
57.380821397834062 129.570427928908288
65.657404259966839 81.701516721552508
58.551303277751181 122.800762946041999
75.793120694612654 23.080015781493067
78.878755914970725 5.233761978199676
59.186853702532353 119.124957682152285
76.516092823703886 18.898593420436359
65.536102043681325 82.403087057686434
57.107282021785444 131.152485684131761
74.359957175290788 31.368941101859090
72.736381186231753 40.759146716091863
75.890985901248669 22.513997055554544
60.882313709447232 109.318999610016590
72.549084942615806 41.842403828896515
77.881203483187505 11.003262456493481
64.198354360380236 90.140159970079722
70.738898588767995 52.311899668484969
66.531771862833324 76.644474963933007
75.880046755147347 22.577265317605658
62.089423766272446 102.337489838388166
65.039340758330582 85.276183630971957
79.751537670968744 0.185892213925602
63.314244299695964 95.253548755934204
56.463259609759568 134.877290011031164
61.287998074179946 106.972660648988096
58.258398800235298 124.494821793757282
74.447455750626460 30.862879409094983
57.286336046931723 130.116898730696960
59.903953184902683 114.977500691722256
68.152193016486891 67.272515833595008
77.584202715466205 12.721012839156041
66.320119697675636 77.868598357553836
67.325050283946041 72.056425169048069
69.444219048007895 59.799881243849200
62.965811062815746 97.268766866565571
65.319163455237543 83.657785307029997
57.357895297193984 129.703024616955986
71.508020121461854 47.863565015226897
65.167059617324398 84.537501638352524
72.746325555987454 40.701631898590698
61.528862271290343 105.579584900630564
67.260724295988069 72.428464579173934
70.762884897809684 52.173171099359948
73.327374843772319 37.341042482960312
55.881501670942761 138.241978020717823
59.938521026934808 114.777572171893553
0.682224339711244 0.038948417360483
61.441483787472578 9.613181666320042
18.444675390685838 15.337218881909527
102.001183630466670 4.213589463755827
47.539907009214048 11.463857235069316
124.465674798354343 1.222958571164271
77.376300017649342 7.491826976842033
127.336795797351627 0.840734772200871
71.863661495019585 8.225708147007740
103.593155292704978 4.001655011395474
127.164054564104418 0.863731298795342
96.247069823037876 4.979617520362018
86.602094363387948 6.263624416060127
7.030483011774586 16.856756363851304
127.021896062161133 0.882656437334156
86.667425932989730 6.254927018516035
94.980617592519579 5.148216538976508
114.124223913739570 2.599685168647016
15.284079848833791 15.757979565773201
97.321398973307652 4.836595275985474
65.914878763017867 9.017651898534623
124.527936058430214 1.214669914795289
94.301599314357674 5.238612222730426
119.538410144004303 1.878910659335211
111.079153309859038 3.005066361126700
90.360349170965435 5.763299131780415
14.462257763219146 15.867386295669071
120.953317929124808 1.690548194290891
81.544001241962320 6.936993308927083
105.941573619387682 3.689017064512220
68.793368148918375 8.634447168138756
77.681604188147958 7.451182740695903
62.445534226191953 9.479515417780807
126.931812928246615 0.894648937016096
27.430616586370775 14.140947257594197
109.239322908969555 3.249997510152436
88.193142066649600 6.051812967610180
122.700666945317337 1.457928816940613
74.003779612029760 7.940800587486684
108.463030561322725 3.353343001452660
6.995137677207587 16.861461783113853
80.720684259902043 7.046599049940457
22.232764545406557 14.832921839731565
52.582736611374685 10.792520329123501
8.198940218905005 16.701203131231871
92.860115251138112 5.430512708631718
34.434702227100018 13.208514168637151
34.102354828039594 13.252758589366492
43.980142983379224 11.937758031950734
71.736347296653662 8.242657107563016
32.355324902483069 13.485335487129475
80.820315613459798 7.033335424176870
96.220871270628734 4.983105255721362
61.379921120578224 9.621377321056602
37.573159685251944 12.790700662010730
37.972582355402963 12.737526709944426
107.878303446234852 3.431185983118659
88.027827947480347 6.073820744598059
50.979612814542200 11.005939431992354
89.249349329527661 5.911203236201784
118.159722153762175 2.062451290816637
86.407315268113578 6.289554777678588
89.148294969699478 5.924656302557705
111.536491762754636 2.944182253163695
9.194731105393700 16.568636452314550
26.018469826268049 14.328942155590068
89.551901231337808 5.870925401400028
25.517431778349660 14.395643860661878
14.236326913884961 15.897463797650255
126.912694216536522 0.897194154240903
8.327722674451246 16.684058705965253
1.999801335951576 17.526476052495607
12.739616818818467 16.096716360911415
67.594539923828862 8.794043604045934
37.699127283635889 12.773930970305852
56.246952589926913 10.304714154450343
110.222614419780527 125.190682403181498
89.793507024743164 76.787844166390897
116.341987794465538 139.689359894952588
113.105918292485597 132.022116015986228
67.847127146233916 24.790120790543089
86.199669700910675 68.272938288659759
59.785433392945187 5.689488975872169
71.376409273109331 33.152075553218850
104.393770212465981 111.380357858965965
102.997700067197215 108.072638333977196
86.489673527702379 68.960046542819626
78.803303995584187 50.748673236236066
111.928687770465316 129.232894860949244
110.232854268961574 125.214943755079815
112.070392971157347 129.568638061754740
70.031444816057558 29.965441120785258
75.633531719486356 43.238507874596394
96.993862583966305 93.847700901253233
93.505908977530297 85.583666113773276
76.957556456346580 46.375529670043122
87.163191664115644 70.555818143407279
110.513898540578055 125.880824067585976
59.748663383871971 5.602369516038674
86.670698540436860 69.388950470865396
83.388676454708488 61.612830788628344
75.025435543163965 41.797741017494545
88.031458220726762 72.613008644851945
71.158735944571660 32.636340494122116
98.090696500565954 96.446437772678863
106.554498147982557 116.499786853789772
103.372522941358298 108.960708996813651
97.768226643889875 95.682407509040203
97.855473773077563 95.889122790282570
91.397239503465400 80.587579624315808
81.841046572814051 57.946019636519154
65.901931998365512 20.181355255141590
100.553462223812858 102.281487176080134
105.366848084905754 113.685878601538590
91.111268521003936 79.910026418645117
65.568362670975716 19.391026931823557
69.148156861085468 27.872660306905665
69.545528551579821 28.814156050354079
61.630458223141758 10.060920222083197
112.291335282165804 130.092118345675658
106.010168134317723 115.210101646826246
113.064210908497515 131.923298396526974
101.120626971049788 103.625274889526068
75.656931104501425 43.293948214001517
107.321160950647325 118.316246814667011
116.601092655104139 140.303258995551715
78.658407770540720 50.405369517366566
100.679817536526571 102.580861771522621
88.581844970411282 73.917044122149591
94.783164760568297 88.609877874176050
92.687673604712685 83.645014873448815
62.501531332273338 12.124760309582861
78.858674157258818 50.879862177919016
70.432483262812525 30.915624537498289
115.132435462558007 136.823558431963789
100.851923512580086 102.988633758688650
115.099940462293560 136.746567782744961
89.573667871717731 76.266977602999717
97.351354483361092 94.694709154857676
91.736194376239581 81.390667960933314
107.767159206889204 119.372953847104952
61.467633128289265 9.675137496747377
96.426717594943071 92.503960001091983
69.611709389017250 28.970958807660896
115.774437087461550 138.344657724119429
74.385161621503897 40.280735185664803
65.786928390105786 19.908876338681694
92.899848561192371 84.147722598157259
73.812276893879286 38.923395079543603
64.548725227350232 16.975192246066939
84.670257916515453 64.649291412364704
100.984869134593410 103.303622823661939
79.251792833254953 51.811281222038581
91.659339411448329 81.208574913177870
70.455480831560749 30.970112850591715
91.644792177382641 81.174108041784109
102.290659180692785 106.397441028754557
102.797372233833599 107.598000087424069
94.545914802481278 88.047759759032132
99.321052110343544 99.361528598833118
114.644341739264277 135.667114291936514
70.550414033930878 31.195038802997150
82.679468849033100 59.932499859331529
65.638944117828757 19.558256086210221
91.002425728016831 79.652144368278343
85.118074288426641 65.710306119971008
102.041894316126388 105.808040558838286
86.285206459824522 68.475601176711947
90.897824192487690 79.404311161196233
115.676800758484433 138.113327233455806
85.452961539531088 66.503757009886542
78.551471301456246 50.152004134600674
115.124058486487272 136.803710799376347
67.135892600671369 23.104987417283532
74.815470156558263 41.300268443354099
87.943443962999567 72.404475800174865
78.789942098948615 50.717014793755837
116.264412895443257 139.505561101593486
59.239023425040479 4.394875717640125
73.174512116092359 37.412334181217581
123.016126517014627 126.667311690072040
85.382140798791340 122.323590820338140
57.208338123689714 119.071765845542913
139.313553010611969 128.548363357392901
69.668766998968024 120.509950611744102
90.951624626275304 122.966421566893175
133.597052895435070 127.888563966543202
126.224023162892678 127.037567652674014
56.599579571093543 119.001502832495632
52.950896994207113 118.580371284672836
113.563477748711819 125.576285402381799
134.813098949367827 128.028920203657549
110.253469305008039 125.194243679148897
112.547867793923203 125.459063533054547
11.234901616115856 113.765504183370950
38.228470552364044 116.881106384394414
84.405464934397855 122.210862730177936
68.136951292113764 120.333148188948172
42.170214205810076 117.336063090250960
108.575982681988606 125.000627895063076
26.152916993777936 115.487343991042039
45.195809013726453 117.685277744497398
48.443936832629340 118.060177195758556
91.774802959011510 123.061432946506031
71.236675662798163 120.690918889616881
127.165549973305971 127.146238833197586
74.368404513071724 121.052383552624761
71.440497477967781 120.714444037308866
68.144780388489977 120.334051824549661
121.028682395528833 126.437920560135268
83.516335496070226 122.108239263025766
135.840243781218931 128.147473430407359
10.997556068088349 113.738109720875670
130.412449173091659 127.520996477036590
36.098894345747127 116.635310345632263
115.924353552560262 125.848778078996162
89.513732453508439 122.800459813970178
105.737239682640180 124.672979707533713
117.736080369570715 126.057887888523851
79.319722918878028 121.623865543743861
100.970100344574135 124.122755694942370
29.010412596383350 115.817156607147680
126.595543240459875 127.080448561609273
62.729964639388001 119.709072893238940
50.966527916317105 118.351335076777602
127.209078739079402 127.151262930558403
76.352873302204003 121.281431269208099
4.634279368852252 113.003659269485425
54.349702555383793 118.741821654407147
50.303836960218696 118.274847176778351
89.248485783833360 122.769844999389520
62.033909752433040 119.628734122809874
39.263303162440920 117.000546935781344
79.471377569187297 121.641369548620546
50.246141746790990 118.268187985681081
103.499664350659074 124.414718391820301
57.598961842827329 119.116851699954807
47.526945416042970 117.954337894457439
126.654818191414535 127.087290086273782
49.594702898433965 118.192998805822484
39.988414763247832 117.084239436939583
9.840147998716795 113.604521489659092
42.341269138246396 117.355806278906499
97.520591739094712 123.724612839914045
16.545965985217176 114.378508113204362
41.285949088227561 117.234001063805508
88.791786832265899 122.717132730698069
137.974023600664765 128.393754650858995
73.295559944075876 120.928555654638629
73.605731315521439 120.964355685744280
39.666414073459286 117.047074063949978
61.447086949940754 119.561002937675610
131.118158380559123 127.602449550739451
87.181925118039715 122.531322224794508
33.207077975611249 116.301536420849303
122.647546673505431 126.624770143439136
27.744928086291139 115.671094175228589
137.143172352944191 128.297857662126802
52.510590846223820 118.529551076088325
122.494971113662245 126.607159847031411
64.035028524097811 119.859703583136991
51.326681345157816 118.392904045232726
92.386714930632465 123.132059927699871
132.978108298619560 127.817125278583688
124.362255498188006 126.822682120210828
4.272985674208527 112.961958691362298
129.407933986533465 127.405055167697526
35.384054348169229 116.552803394621350
68.041001442660914 120.322073641419863
130.577598882450076 111.913968714161513
140.054204948812639 120.075887487260502
84.125942137993931 71.906539200986714
139.670250643367666 119.745199070787535
70.842487935765277 60.465895423505643
117.171078204801887 100.367331443964659
129.504328258678555 110.989592667354017
84.524618084861672 72.249906929088525
74.047701686809390 63.226450637391736
122.703544616671024 105.132280113600132
5.483814939309462 4.174415501373012
138.351447171159691 118.609352888888154
9.761896727957422 7.859000026581736
126.756588842583866 108.623046483334434
115.618533777940598 99.030171134152056
56.997725614900418 48.541813668450366
68.088182244450877 58.093693902057254
94.651712132608424 80.972071641477925
12.471246720847345 10.192482542896972
70.285246272231333 59.985959762689852
83.965702415040241 71.768529496477186
83.769095225700397 71.599197575495992
79.242250696031007 67.700361104836347
57.596487136604402 49.057509147441714
7.084998864804837 5.553467563806302
82.676529359693106 70.658203110793636
53.633681957287216 45.644462982949470
127.179102007629055 108.986944498036593
125.919764255554696 107.902314371137876
120.071401205682363 102.865293328542919
119.708387221964799 102.552640187971974
10.035380672260253 8.094543608694913
104.404982365067809 89.372273027075124
110.220588901659667 94.381081859643288
92.338060388599388 78.979392250607276
71.125907767603337 60.709996489852436
35.806038826173136 30.290044519948040
124.382060784480274 106.577936134865027
108.566473413551932 92.956441417620340
93.726610603476402 80.175309226245091
43.303822344217359 36.747662323623004
135.551622811731050 116.197947493267264
48.645758946705847 41.348513338768193
60.788751411715126 51.806911363093811
34.657662679604321 29.300982321559466
129.010488299714240 110.564263007795361
22.374570254336135 18.721920370956848
106.698412556328151 91.347536196373909
129.643015919304304 111.109040221988209
120.731270315188169 103.433618954294175
76.695639373288259 65.507040561877616
122.208197516785660 104.705652398420014
135.109130885060154 115.816842365761801
57.739623722954498 49.180788429398469
114.610220276133063 98.161740723312874
87.076061126806195 74.447388887999679
116.677341871320962 99.942091033950859
97.639902717010997 83.545711260729760
96.527684446941379 82.587790765280772
18.175925960222980 15.105752995663561
53.146339526337933 45.224729450898224
1.630589930516005 0.855747476553775
63.108218242647233 53.804599115269362
55.816346798464437 47.524327252692743
3.348983219399910 2.335748475423212
107.350845021685259 91.909456861840752
25.056254263305572 21.031574998684594
39.385352922423330 33.372801227615589
42.882579720367609 36.384858588240085
89.269097382056017 76.336185748021578
102.163770953133067 87.441984338334123
90.688455044762108 77.558636261618730
27.695619737558520 23.304781931896589
139.425690324419833 119.534566546400924
115.149287297127998 98.626023105402652
136.439993772566140 116.963074963158903
54.204744490606558 46.136302147590563
5.792974232167499 4.440685199468081
95.743335211895172 81.912254112036024
66.214670195166804 56.480093731321432
41.337047345086752 35.053737549769096
35.469703008044576 30.000368489434017
81.002423338259405 69.216345417352301
103.482942497269974 88.578147529631764
61.973572923064673 52.827362869522958
95.799433408703706 81.960569819417159
58.347149322461391 49.704032147775031
93.414750753213312 79.906713618427958
111.394046437858279 95.391745912476509
101.108981187517131 86.533525304649956
107.822971560537468 92.316085398866676
39.890952408085589 33.808259017545645
14.019247902273584 11.525729890627209
29.589551619460156 24.935969096754341
74.828743137755453 63.899138394633511
40.231109903296094 34.101226544793995
20.690396030979080 17.271391234837203
93.313035466635085 79.819109269231603
135.896781951421787 116.495222788053255
79.328984307943969 67.775062183510897
111.339413580543109 95.344692258391277
15.529619602621786 12.826568086190298
70.999404249209405 60.601042774312091
92.007437535376383 78.694636626743701
131.231625632511282 112.477262489596740
81.632374323319851 69.758903452907589
1.359907418689875 0.622616684859766
46.943626633462820 39.882517434277773
4.210139207723186 3.077436499431177
132.142268618719527 113.261572192107877
15.777107058528003 13.039721666525086
66.070249794306818 56.355708738134730
35.323785371336889 29.874693971570697
86.625688603542585 74.059496437182204
54.251830974955496 46.176856335226468
62.875331388610078 53.604020598798073
134.276859670295693 115.100031937584617
132.709119776842215 113.749784224626183
42.994240499367947 36.481028694073295
137.762278027924566 118.101919039994698
54.297464926720821 46.216159499776715
119.182200288495551 134.147763361394652
134.719425342560385 103.832766620237038
140.795361496252440 91.977883649968888
130.000772828644955 113.039425794204433
123.828758658127271 125.081768542961370
138.104241062661600 97.228583623129524
128.279280016528986 116.398265536026230
120.982303421792466 130.635545418373567
140.840057268825205 91.890676816369464
131.191254916843889 110.716651907710713
134.611394855477727 104.043547107258419
138.700437620147284 96.065332358223699
125.531946925952582 121.758643170892796
119.994468245809230 132.562930780722922
124.914852171158344 122.962669334861999
134.638343605882227 103.990966850626435
115.967735739283228 140.419570714049598
133.421389924223604 106.365390003103784
134.995447407687493 103.294214338494371
125.298262148556631 122.214590306920300
118.311622126989391 135.846366170914877
117.685489847370661 137.068025633922360
126.705125915405603 119.469629713321822
134.195980366390756 104.854070790804244
118.449981594729692 135.576410191062593
125.815313497025798 121.205760873780804
118.056938258191295 136.343285062529958
138.877930774513061 95.719021844122707
138.938756281075484 95.600343957511470
125.161274176923612 122.481870332741011
124.391844425104011 123.983120416832364
135.603758321484946 102.107326505872265
117.135140550711824 138.141823373007469
60.350118796169177 113.566714303576774
138.808472453536723 141.013562768874124
69.740278315308856 116.851645395966486
89.874234553471567 123.895046386625552
136.587607252646620 140.236644215409683
59.932978046182434 113.420787217168780
55.507400999420589 111.872600989550122
111.009558690991582 131.288752879636803
130.966122796616105 138.270097317312690
105.947549854669944 129.517925644754229
111.836912036301797 131.578183397069722
21.026347100562475 99.810198234852024
42.995603602412181 107.495636763613390
84.457798774429165 122.000231046775085
65.655103077019120 115.422540903037927
46.408955215346126 108.689719230448034
15.306027218533703 97.809076038728449
38.643230772185490 105.973059345568203
50.377395867493100 110.077986816314919
132.340867164070374 138.751019979758780
22.061206668564537 100.172220026309120
89.887046088636453 123.899528207207879
75.875145044530356 118.997787261332107
130.487733168824008 138.102743721305274
72.532209921072578 117.828338381948825
73.953171239684764 118.325428980577968
32.575966340358271 103.850566587353015
70.107003507492465 116.979935760332623
119.696489315117717 134.327675535472451
83.805293993784574 121.771967273672672
126.278113032877755 136.630105046367561
39.981329515053957 106.441162380045611
111.207521337409275 131.358005553249427
92.576571191813201 124.840396636245757
105.600998295286374 129.396692561310346
113.011742708237946 131.989170856299779
33.812337694623025 104.283082637275911
79.252166950983195 120.179160616872778
98.079532457777518 126.765480925382391
24.387929024451687 100.986170268009843
120.820520315473743 134.720891899300312
59.179371861824656 113.157155445912039
63.060355257876189 114.514828124502088
18.035369155894710 98.763873470393563
131.598414077089814 138.491289862811129
77.350039554972824 119.513745145271372
26.728176162958476 101.804851843491875
54.229948993031286 111.425713819393906
46.317256644047028 108.657640596706614
137.765359025413659 140.648653554504904
12.445084111008359 96.808240967895784
121.359641502349362 134.909491032863912
88.807378895800923 123.521831499931579
60.451493362067794 113.602177861231894
39.741143618582996 106.357138874623516
132.957673752894465 138.966795562430093
7.219993415445290 94.980363299638242
80.217520909093409 120.516867471127384
8.209479324378346 95.326512161232188
104.783637293326606 129.110757635117494
76.491183248712417 119.213294042329039
38.893456779129522 106.060595152458347
119.666902352123756 134.317325217730769
56.979235941262516 112.387488553863321
43.987667596946181 107.842687509092471
16.066985456664991 98.075279756711339
48.666744473929647 109.479554815292715
97.064941446350403 126.410549621744508
25.051766030102261 101.218398359097719
50.983468056495276 110.290007216376097
88.279054399883748 123.337009340097936
29.983474741006681 102.943643095360045
75.699581625762661 118.936370441754036
70.094001937647405 116.975387460493124
135.126058430012591 139.725355013055861
12.325092495059472 96.766264663951944
59.306010188179137 113.201456948445866
10.820347578482227 96.239864302754142
127.109146906124295 136.920823111752128
5.115691502885882 94.244221728640213
86.895945968648434 122.853160702526836
45.568344468098353 108.395650916208794
118.275404649598968 133.830541786768237
38.986593751302401 106.093176977625220
129.771110336830191 137.852049724303981
48.569783605751169 109.445635288156339
117.475575553103042 133.550739994016794
64.193619306221905 114.911274457571338
56.298034955666537 112.149186074210050
93.370992611484397 125.118306677775848
131.878005120249014 138.589098351469403
119.593438520698086 134.291625587865667
12.450443987935367 96.810115997423551
122.355879798531319 135.258002061658146
18.837856782959030 99.044605288849752
55.887794349124405 112.005672844105234
119.999534893158383 59.014240389319447
109.583436853204191 27.299726967348903
139.700489729876693 118.998909715404935
103.972862427916553 10.216877206025847
129.960725357648442 89.343669650938125
108.259074351824694 23.267361664675573
110.218570281439582 29.233555504412269
129.876685418975001 89.087788249590190
108.361199744321141 23.578308923296746
139.002931457254903 116.875012540588372
133.927749428988704 101.422303864365176
120.197714906700824 59.617650867537854
108.674689418127613 24.532809584623848
119.733106661246893 58.203030500113599
111.953929087028783 34.517305707289196
116.055493096990077 47.005581676469795
108.665079991070897 24.503551190338520
105.608324656011064 15.196466355923715
109.613308561855874 27.390679135938065
129.429149459220724 87.725148886174267
103.461350447190767 8.659446245218744
137.935220804147093 113.624090390193800
134.766095394825555 103.974865705066165
132.867608159811653 98.194428667575124
123.886601193649525 70.849422420647414
130.791212341909642 91.872302782855044
114.253374093302710 41.518562726455876
116.695815646359478 48.955209839383549
103.137847079437719 7.674456294154251
128.198211370001559 83.977238449616138
124.903211954981799 73.944757690296413
128.094464590775857 83.661354458353941
137.424957779818840 112.070462201238570
102.559085086555314 5.912265220204276
120.504247389908286 60.550968556720761
134.734497986894922 103.878659197209558
108.629456027598948 24.395084789260050
134.929407825457417 104.472112779103156
108.752047067715466 24.768345022821126
134.543995978816895 103.298626399041993
132.050680944348784 95.707081770475099
137.581217187003631 112.546234515157153
117.927091858808552 52.704149779856785
131.135165314017598 92.919556860975547
121.129170673406051 62.453709658635283
116.863933567697600 49.467088476882942
125.153428876206476 74.706608037340501
103.689716485414522 9.354765908742239
115.116652582036721 44.147038103015760
122.385473377038622 66.278849245799549
123.159386753427441 68.635229347904826
120.339554419768561 60.049518071907244
112.602141458054859 36.490956479616585
104.509879332870909 11.851964527081282
139.877174160330128 119.536871312883591
114.463029850904661 42.156914085376975
135.158190993973989 105.168702504046863
118.189823756036304 53.504105218932793
138.374488116254525 114.961553710165163
110.413395748096107 29.826752194143804
110.983244577045724 31.561804827567052
120.998894576263353 62.057050274713781
100.851857448230930 0.714167656000089
111.058657147219421 31.791417966746938
112.415547945396895 35.922824109995609
116.906572448211136 49.596913613239906
129.549237576311441 88.090788321083977
120.493098875260571 60.517024010877016
126.105652304365449 77.605899362865998
105.929033198329648 16.172946735706002
127.070512270819023 80.543665908364886
125.991939163597351 77.259670197653534
109.765028870417495 27.852630986218841
114.946605335759955 43.629285135087919
127.647387799830227 82.300113153528471
137.587504921331572 112.565379153962596
118.310573481951550 53.871759093593731
126.374466245539878 78.424373163005711
130.605725895372956 91.307541163319954
120.481987097838427 60.483191321049731
135.336578169640688 105.711848551183550
114.368135180879506 41.867982637665762
121.692406648712463 64.168627743130415
136.043623935256051 107.864632860388681
118.315050683858502 53.885391096617013
113.751650961958489 39.990936457761535
115.110482284281048 44.128251030328919
135.259583019576610 105.477416836853820
136.187332565579794 108.302191077273079
138.965741910564873 116.761779315139364
107.627464355477159 21.344261130312475
99.253461472895111 45.399986923103285
34.846951227416646 3.134323556658632
71.493096121168946 27.182725152303615
116.333955949459664 56.608767323211602
100.193704412344928 46.017005162563827
84.525416401247185 35.734960939370573
138.031546585883405 70.847437578853757
120.248816261387120 59.177826994973536
71.829149145196823 27.403254162999922
80.714900324510097 33.234375375303294
102.896078366533516 47.790391539230633
82.746294702362562 34.567442958247334
119.118553966007880 58.436111825028625
109.411856788870367 52.066258937094609
95.921244072394927 43.213276629740704
86.488287453724425 37.023061269904581
75.215273883263933 29.625340218438438
103.155174042515100 47.960418615360055
129.663983361346254 65.356368289463774
108.451468395879516 51.436020590621816
108.064044886642591 51.181780583528685
62.543185117446150 21.309500159966102
131.174941494191188 66.347908547742236
131.338789749671804 66.455431144183621
62.849528220968310 21.510532546890186
70.844948961390955 26.757389738807632
117.037561177771039 57.070496139279030
70.432042722212330 26.486427128964110
53.854439307009137 15.607660328854960
37.591121254657793 4.935137886601365
107.860722105711758 51.048353509451886
75.011519751968819 29.491630078112280
109.645105005391557 52.219324063007093
123.804759580787405 61.511353570394256
94.310401978724727 42.156189242020552
113.780506068016706 54.933109805038086
138.368181842298043 71.068348669528774
49.844176975858126 12.975994724655232
52.648600576111839 14.816349424412588
101.263999448766057 46.719367851362463
72.903201212068723 28.108082338341543
124.799224839969753 62.163954273553379
41.375671342174279 7.418683717337475
30.737403296873406 0.437503487404769
44.102685885704261 9.208240056486096
131.702331761968338 66.693999330112675
120.714971016790543 59.483733026731123
78.100376565145098 31.518639176342731
36.692545932288240 4.345463303396754
89.603106474422248 39.067107619791308
86.219710680186978 36.846812386754195
56.928388080090180 17.624886282466683
122.653768417628697 60.756035437888627
77.256350702713462 30.964761736963638
50.117697633047435 13.155487946326001
59.431325291872014 19.267395730926435
99.827161246584680 45.776467521349510
109.650374649161876 52.222782175996109
106.574807978785472 50.204494505142037
72.483371212325608 27.832576129844210
121.352166123059348 59.901881343689396
133.924988558839914 68.152579582290073
135.630845614138167 69.272018902565492
129.993570850963039 65.572654404529487
76.796053559223409 30.662699662165043
104.555595802208529 48.879421282026065
62.560042031975918 21.320562219875828
39.402238837552929 6.123652615686049
114.327806209848148 55.292266099438905
134.920990212647126 68.806188517967371
121.371281899641701 59.914425742926980
105.449926732404634 49.466310555948830
133.896171152771728 68.133668655749716
67.097648835670952 24.298288554112784
107.349525975106388 50.712889850762011
105.947312400053178 49.792711336118472
31.994727659360915 1.262600951073949
101.169350281510305 46.657255965065595
138.748190685520029 71.317722929718869
53.635037493300743 15.463681666374365
81.303968021239129 33.620940908431898
118.484228473091946 11.703693462848188
70.139803000408463 96.413156578817549
109.339276645742544 27.727546305072682
76.045391720821698 86.065339948488671
71.170897227649647 94.606465578612600
110.662275874396983 25.409377182854371
79.004265687360999 80.880778901734942
106.756488781350654 32.253126476848657
62.666143509300440 109.508558516338766
84.270729349312603 71.652841968742365
65.095460286677607 105.251891528611011
107.022970535593245 31.786195158265809
84.710675768948363 70.881964568861079
124.173070656194284 1.735661732811954
112.850686419889087 21.574827892560116
123.584449548954069 2.767048029898508
109.506026567069242 27.435365848440817
84.465641832319903 71.311314861351704
75.643714503904462 86.769161765756948
55.179377839836818 122.626925197388346
47.217189520375264 136.578330993924993
52.349754152327108 127.585012940609403
101.294444040364283 41.823762036181058
65.232636628848525 105.011530118088587
68.387830246606171 99.482976313302885
93.863163709171133 54.844906893416514
124.968490413040499 0.341921298512058
69.890467433334692 96.850044220278292
80.190474957612224 78.802294165517651
101.497256953144174 41.468391736780617
64.563952268550111 106.183203844709439
108.490443486406789 29.214878101848136
110.249891148535426 26.131960777206920
123.880601043884710 2.248129170251674
65.826931512847452 103.970202187021073
77.534922821030335 83.455372438077177
120.290804555382508 8.538197368671693
95.823378898116786 51.410203209924006
59.863442358627800 114.419472389586446
59.090254926876824 115.774257177930821
81.568877381896485 76.387047150433204
97.056194099032524 49.250055214168320
74.581778662956964 88.629893671674338
120.468785824926329 8.226337259872288
46.402740240759591 138.005415100042143
54.434655164124457 123.931833827764507
53.400179799182041 125.744449282683590
98.172896084856575 47.293361660469088
60.413171856378668 113.456232260901885
51.625062946098424 128.854822280658027
80.454843384222642 78.339065835383991
55.904544045039124 121.356283560593170
87.518004898727028 65.962941516084442
107.197062125290884 31.481150575522246
113.939881423626829 19.666332278161860
57.183816716700377 119.114732437877109
104.566194691631239 36.090976127395237
76.154009230995413 85.875019536531184
53.304000471231276 125.912975418921675
99.899922190786910 44.267253628566102
107.690305145404508 30.616886474521891
107.642593314797494 30.700487500193102
64.314069159654622 106.621050893036596
116.263986956571003 15.594017218139115
97.102107957512501 49.169604608676714
115.695079590521289 16.590860950784627
96.162016215241096 50.816840375550477
80.023393899069873 79.095054843250139
69.985589296390003 96.683370981922010
73.605587680243374 90.340382797065729
113.347827231807358 20.703734051669858
71.936995390213340 93.264102660646600
63.002164590947089 108.919779869294587
54.534456557149426 123.756961082071243
115.604858944047308 16.748946240868499
109.242470603101467 27.897170575468461
52.802803908077351 126.791175777395850
59.770757515745878 114.581875463006995
94.314708263153079 54.053707155974948
80.152887273138532 78.868155586775785
88.312392254386637 64.571010062848671
86.129721383525023 68.395502252419206
73.494580807404049 90.534889868118100
88.871700560715254 63.590985874285920
54.673025928938209 123.514158794655984
45.127313369864865 140.240227581953235
93.727439801299923 55.082723337719237
64.467951725711075 106.351416712340509
97.798380294591311 47.949591023247422
73.461373284006186 90.593076338449279
74.960469154997512 87.966349365288863
98.231802916598681 47.190144670258810
114.924489526149799 17.941094612622063
49.887467840783948 131.899449392160136
59.737555573507947 114.640052153988108
138.953609929429831 137.431624098411532
139.881295665696541 114.536686782444022
140.687719496425984 94.634447982315294
139.478769963919120 124.470870687595891
138.899243334182870 138.773371353544917
139.213019429959729 131.029494560773827
140.799495027021720 91.875869655189732
139.884227096059021 114.464340176506482
140.410795672597061 101.468824474267763
140.658704517654712 95.350526816151813
140.849343823315820 90.645619990015462
139.263962082372473 129.772248935339206
140.231807725537806 105.886180123958752
140.590283067579975 97.039142636453590
140.576370563353493 97.382498041976277
140.338948250650049 103.241992000170299
140.974853657116682 87.548084191984557
140.096801722139503 109.218077839151661
140.882496455088102 89.827425426260689
138.841423074819716 140.200353748509798
139.278980831318393 129.401591823520050
138.861663379522923 139.700830591775798
139.678732974976185 119.535858296344770
140.194156239878964 106.815404720513868
139.929261407753103 113.352910192196475
140.869548447630422 90.146977411940512
139.288334380991273 129.170749712802802
138.830925250630372 140.459436126703253
140.430333887403293 100.986628633837057
140.207970146122136 106.474482676375402
140.613621483739195 96.463159246679851
140.589674269121105 97.054167554924959
139.444555742537830 125.315264886208652
140.395579422293139 101.844355845801644
140.401339741629556 101.702193317079235
139.830139017547310 115.799213742688877
134.382638684201055 13.332624514957246
71.888997284836989 6.929604861856291
105.127046485036516 10.335133448349886
120.562108453051110 11.916590424051652
94.616382670300368 9.258224094599578
89.737116738691867 8.758300663139675
7.827194560036816 0.365913377811246
11.909569642330705 0.784188378242296
125.678995174042754 12.440860181799104
85.234659412099433 8.296984565951689
92.978283195063597 9.090386489063885
112.026620966798347 11.042055144949956
7.487240115067292 0.331082074280881
95.128060453234141 9.310649954684170
59.933311039126416 5.704640332931067
117.455308668397336 11.598271637788848
99.425139006193149 9.750923201840411
10.549153467480336 0.644801853326957
101.679663278730843 9.981918914399390
91.317580769844852 8.920233013789895
5.497752989737458 0.127241733442498
130.948537282652410 12.980770817965253
97.532932307143724 9.557050090745527
140.028943100714599 13.911137741851631
80.430820174530382 7.804789258401488
97.083849889734623 9.511037672839565
66.550466180852936 6.382625700263576
77.655240231529703 7.520406839233200
66.757369364444727 6.403824739416394
39.097967213808197 3.569877291358892
109.023458974505857 10.734354956138583
91.347256588151723 8.923273560693332
73.966448241264132 7.142457865849948
130.265667815479588 12.910804873896357
81.038243009371257 7.867025035708394
137.091136070722570 13.610133740022922
98.780777039810815 9.684902687719768
52.486967534756658 4.941697372102023
89.915483344729196 8.776575880559248
10.614945442465537 0.651542816077938
45.235793367679534 4.198751215337903
31.351479213162847 2.776181904116704
44.331747623395920 4.106123828961769
71.362590933811830 6.875669931267251
37.155056832634067 3.370809144963463
81.804485868120963 7.945533312290798
102.334116572187270 10.048973373160406
53.997300751377644 5.096444207975368
14.279948866690905 1.027054442997408
113.209164694375275 11.163217083329233
86.988019036471741 8.476631580950629
53.374749101263035 5.032658351342695
84.167205680305415 8.187614603337815
126.529267134313585 12.527977974108607
116.557640011462013 11.506297639736824
85.117601041813913 8.284990913018140
94.604795980143720 9.257036936944399
113.982040036805941 11.242404915821755
23.189896690155337 1.939956455814467
21.799491713267980 1.797497316077580
85.301415283186060 8.303824288281145
43.015154775954045 3.971227386883299
20.241678379900684 1.637885727345356
135.881140018132754 13.486159071057855
4.674350129731995 0.042876915246969
26.471925715685657 2.276229009020696
67.668152648580971 6.497142445625444
134.932584546088492 13.388971274130769
32.819303388175804 2.926573317218131
58.642848191816569 5.572421137699402
126.530871100974167 12.528142314509022
127.259570978703991 0.703819439934374
127.079721773770075 0.384956746792291
129.107052937465511 3.979302771198375
136.091154197636570 16.361728024696252
132.595906927324847 10.164847931627929
138.803254597834268 21.170132031800630
127.549864256046348 1.218493364950856
130.710480074772306 6.822090402350945
135.418848211081297 15.169766694829175
135.815064984945451 15.872237120699653
131.099281306035749 7.511413481333595
139.006343880343366 21.530198097107675
130.876012086183209 7.115569503240549
129.101913679477150 3.970191151030136
138.757192560842100 21.088466587839797
134.629279148987763 13.769904417688029
132.388120665488628 9.796454381757247
70.431680214260808 81.481590661146114
70.141428850020745 96.329982971883638
70.612327700437987 72.240205175396127
71.479030858016159 27.902261977886788
71.000957628540405 52.359059564705348
70.562370789850718 74.795851413181609
69.615054217429076 123.257735982123023
70.875401438666671 58.782138984737280
70.521877495759554 76.867367315247094
69.924154846562374 107.445071614864261
71.784629837051867 12.268731564123883
70.426180561033320 81.762936483270224
70.448707877960189 80.610506277423070
71.176064033693507 43.401139223335967
70.728511207839020 66.296604178223490
71.389843931206684 32.464798597562122
70.372740793319295 84.496755282330867
69.438400841700357 132.294794714658593
69.424929223138690 132.983962457204342
69.653936206981044 121.268649604522977
69.814465670008147 113.056442055733825
69.631141585660856 122.434754304230424
70.083838516513296 99.276132312003554
69.725006609816688 117.632900205898210
70.836255809123841 60.784712396320266
71.667813710794519 18.244695451257485
69.314454720255497 138.635507845933461
70.129049629710224 96.963266884786975
70.503261851021165 77.819688062874945
71.739444599603033 14.580273265403624
71.509954642099231 26.320293607125731
71.796729438289418 11.649752127286945
71.564850147848730 23.512003600981625
71.971985652899903 2.684167981818789
69.879615235053564 109.723585022655115
69.992876285842982 103.929488171290856
71.047856577611142 49.959849498675517
69.442299317896243 132.095360323980685
69.827923838910920 112.367962357540151
70.454748223652075 80.301500244806164
69.413210897348151 133.583436981703073
70.268735561943828 89.817352075649183
71.799667678099198 11.499440560231744
71.001351588404958 52.338905755475686
71.442563088030283 29.767844097942469
69.462293826472489 131.072501023463985
70.448663243960866 80.612789619429449
69.348428255391511 136.897523326195738
69.507108094108816 128.779937029063490
71.854857399948187 8.676099337772387
69.694791804447050 119.178599344628068
71.712582836944364 15.954440760388616
70.382688417115318 83.987864579716032
71.440090459893099 29.894336363415704
71.219102860355761 41.199401482850014
71.605955215938820 21.409191169560145
70.028074314057733 102.128862245326474
71.143020142016368 45.091565962174620
71.755733059039756 13.747004362474309
70.413707346802184 82.401028844229813
71.002182149517878 52.296416731263854
70.512102032046755 77.367450822544768
71.449112950267121 29.432772721694054
70.136635171201533 96.575213253249046
70.296749131689083 88.384261572558017
70.193496379963747 93.666363755935933
69.600732011891495 123.990417212179111
69.745595519456018 116.579633123500244
69.547148860730488 126.731571079852714
71.416107116057148 31.121252554255587
69.306681571626868 139.033158897910454
70.734943217985077 65.967561762711497
71.710064724345528 16.083259874979756
70.496406696262540 78.170377292099658
70.639024983916570 70.874451943679162
70.841436864728209 60.519665076391341
70.213691422925066 92.633245715623389
70.475009454365633 79.264996236906555
71.091479528947346 47.728229685662214
71.237366933355119 40.265066094637525
70.172836155505763 94.723279091315277
70.481595029121394 78.928097914924919
71.005451469956071 52.129168068771143
71.275821600806708 38.297840238541603
69.650904837782974 121.423725392743435
125.246110115762832 93.407294181754665
105.685314448808867 110.267149129903601
129.637878903466685 89.621937696916689
115.273105732362680 102.003233230667760
112.101248970967646 104.737122271989847
82.382659437905431 130.352190151742917
75.986794424805694 135.864918684098910
95.488246421623103 119.056213274426227
131.121692382127918 88.343008125426891
113.841721656237652 103.236972814141254
75.421964958274444 136.351756900616124
89.849902692484292 123.916018521596371
110.013446212533950 106.536642714146708
118.657337037275482 99.086294171373368
80.559773354351321 131.923373424601436
126.406595711925377 92.407047609281577
126.837548873625707 92.035600152878345
103.014232095484857 112.569410336367895
135.662693735527085 84.429025001161691
140.303532029774829 80.428990349656303
90.433469254016217 123.413030414796609
106.164648862332172 109.854000870433140
113.531941901461337 103.503978401251686
79.830722967592806 132.551757053770814
72.918331319760000 138.509690591420480
122.711763260441160 95.591700230288097
116.924275984298532 100.580055389831386
87.273584629844080 126.136600423067350
80.023537578529897 132.385566146834691
78.507736989324357 133.692066071451706
100.786062995077231 114.489915436080409
95.195223564202834 119.308775744619808
118.079647374413327 99.584216857481437
98.796244360972906 116.204981331932444
131.089689923881366 88.370591707056590
82.709319958533982 130.070634682893143
106.347245968363197 109.696616642610763
82.091409237388149 130.603224732234793
83.399012060675773 129.476174774463175
135.573373029303411 84.506012367955847
70.921392567722677 140.230893464397980
137.321607058300003 82.999173247188594
73.198277247013763 138.268399398199875
128.775898605207516 90.364896370185946
91.899692810669876 122.149261961425225
137.577753064244263 82.778395699112494
82.522462375150496 130.231691104392894
135.157591720022566 134.332071201584853
109.852459381052569 29.846491771708283
126.194606642665249 97.323662129295712
108.327979862309320 23.551874390886859
134.094410528829485 129.942167157112493
128.505795567659476 106.866624037779616
119.181323281046218 68.365624450267873
131.350358703063279 118.611902562556168
108.619422164918973 24.755247582168440
116.973545268120901 59.249649009278251
135.903708449437659 137.412807462948166
110.833359689217602 33.896655813084763
114.327049139624251 48.322194541116708
108.586429694732473 24.619020775760827
106.493125890940135 15.975712456634671
109.290278687900482 27.525232404974059
135.396346171547350 135.317894823246405
123.330808656868498 85.498962384284752
104.529244474172714 7.866792692302612
129.233850202221760 109.872781418418825
128.481213551079776 106.765124222980063
126.930367140453583 100.361637228704154
120.550962302508140 74.020901207972628
125.044106522506056 92.573215853073236
113.140148444670558 43.421449301899820
114.610624797373433 49.493086141889037
104.381496209620835 7.256736090951107
126.047332439556300 96.715562940530916
121.493519674998510 77.912746225471096
133.376602007985468 126.978316258589814
122.754583398788853 83.119712627117309
132.430946280709577 123.073678049943084
103.850333565930669 5.063551093771589
116.255661376969243 56.285486904706268
129.315140513653233 110.208431324460662
108.619105874510339 24.753941610471767
129.558848871458281 111.214709759841696
108.585978749085328 24.617158808923300
127.657968720746311 103.365923935946711
126.935667878673755 100.383524120933131
131.749815000469255 120.261268475063162
102.839067941652459 0.888007836584055
115.351793624192794 52.553392378909663
125.556582350423142 94.689242479863907
118.015154549886546 63.550482053222410
115.283047926872712 52.269539525599789
120.994353690195155 75.851676302768283
104.870383141908150 9.275363526345771
113.393377013746147 44.467036948454712
134.331768636557143 130.922225237271562
119.759946067869691 70.754773668803196
136.383211358356164 139.392688010717762
119.450716805431966 69.477957636795239
118.015528246574078 63.552025057005430
111.131555513492955 35.127914478940355
105.741604213587181 12.872659018284864
131.564097079861796 119.494434131529772
112.549907667067373 40.984329083562372
127.487084848647598 102.660339782017701
115.218636320180508 52.003582250328826
132.050858688129466 121.504286046263260
109.884823288985501 29.980123227481510
110.220243112084361 31.365080796534652
118.188555456882455 64.266459112675761
110.493828448111913 32.494722087299039
111.965943208257684 38.573123956165325
114.667657963335046 49.728577634776506
123.701263101765335 87.028578859271889
117.755282136762361 62.477461793956401
122.480607564786780 81.988458959599313
133.008449198075255 125.458203297039816
106.647101976972550 16.611483902202831
122.392114464686728 81.623068543313678
122.113707037797468 80.473516708277103
136.531208184838533 140.003770931038019
109.377568800330991 27.885655652464997
113.381946672169207 44.419840757312450
122.465398930911348 81.925662096831502
132.659877929059832 124.018943050232252
115.880955179651778 54.738314828376538
122.636291641633747 82.631282745678064
123.901074637122534 87.853606121287754
117.702781589268795 62.260685605957484
130.254604027032144 114.087501713571285
113.038318077058605 43.000988945440589
134.519640788226297 131.697954459428530
117.863580915301668 62.924630394999561
130.578488081380868 115.424827779817917
115.475417809618051 53.063840001655883
112.645715861663277 41.379923723906018
113.387045230995341 44.440892845326537
133.156560565968306 126.069759161959098
130.870304431589176 116.629745423803939
132.615024022282995 123.833740049651553
107.776490262212178 21.274758838048580
76.198093138527867 86.190024840786563
67.883263893497315 79.400738896587214
116.470653008519861 119.073673633174735
133.082014053658128 132.637305156357399
3.903032703195576 27.159126768887642
116.403501039566251 119.018842210242667
113.565380703720692 116.701439178109609
47.197226892024958 62.510022789672448
60.378328615261864 73.272753571199772
90.461546562767637 97.836525447736420
33.091851409425637 50.992597154154957
62.801586961627308 75.251410419742442
66.601587684852959 78.354215148241522
70.607289098111949 81.624980127324221
70.061348109699068 81.179204348920948
39.800312824600653 56.470239743204168
135.803987206933840 134.859870830940281
36.557841323973953 53.822672903893704
39.442445107414237 56.178030944854100
78.320866744918945 87.923327664437664
110.936064988243459 114.554530840741052
103.865112382676472 108.780904260764387
127.431567696421141 128.023560856729176
35.662711794428930 53.091775112239112
93.173556337292609 100.050955750525631
89.347365226473471 96.926765852816033
84.265855711949499 92.777574076822333
51.266544230056667 65.832731914709171
15.918360525505605 36.969971212591773
121.569198871965511 123.236776054939497
98.636868654108724 104.511899977792766
116.124643759512125 118.791147599070626
65.300658444645421 77.291970772000411
29.154702765629015 47.777807390008249
129.440024969385405 129.663521261329322
33.484857875528306 51.313497703962994
54.455380831546421 68.436504389024520
19.642937320291733 40.011190236547748
119.563103019205101 121.598743814649893
8.720682377848947 31.092869754619933
106.141978267688231 110.640027652766250
120.608162504161072 122.452063523687144
97.593239591075516 103.659748247455767
77.720943142218317 87.433473602089592
111.199968577714600 114.770015353750253
0.515637657827516 24.393225883705554
126.473799737698286 127.241517071061821
28.798002952202165 47.486552217083947
19.458944861852029 39.860955351968492
97.505270109003760 103.587918754564470
69.428913773084574 80.662804381384390
127.599924443450107 128.161028754449177
89.856861157086485 97.342783242758841
78.025154323818640 87.681870368690866
53.513695068247735 67.667592156649150
16.950073174057344 37.812392863938534
41.459086783948891 57.824674139260786
44.538778384441166 60.339326729172654
131.897796955967465 131.670359442945795
99.530414563417267 105.241504700125574
10.880441481510299 32.856372250369688
46.992033695219696 62.342476921217255
41.903729945167655 58.187737465720694
69.603000735287281 80.804951156828707
93.578121904392546 100.381294623071966
97.891509794002133 103.903294042159075
19.732920186225847 40.084663712538884
116.894242947829497 119.419546426988020
75.584065707077286 85.688654615752554
126.491660520936591 127.256100890045815
34.239274782316585 51.929499782945584
83.116512400788622 91.839103765818919
59.321225851463126 72.409600194944645
34.488643704441458 52.133116341747964
17.332335791423517 38.124520766820972
70.866788595372810 81.836868578350789
100.519161690637546 106.048843825846774
37.128268877107189 54.288442633438798
63.928591769797727 76.171640730873563
49.077773483871383 64.045540617782450
80.142294137984393 89.410573046597463
101.748629036017618 107.052737606567518
101.416988302403865 106.781943859047828
82.014246531609245 90.939073476337896
95.850975160365962 102.237141593498976
14.678077731007489 35.957246321271718
1.185624536335005 24.940288530814922
40.360131022000999 56.927346643046846
58.810423084387580 71.992515737216678
23.872388903753031 43.464653361413141
3.983383403507067 27.224735317681038
65.976438784254967 77.843763938867824
130.025691012971151 130.141733635935537
61.453441464533171 74.150612675804737
101.277621280770319 106.668146866568762
8.063013128012482 30.555864788881689
0.176348607574562 24.116187076049965
77.994527340347489 87.656862597362533
123.664935032585561 124.948002063164722
69.125333229316780 80.414922547855838
133.519316550583795 132.994374629253088
17.791851158919112 38.499727657274683
1.338815083597837 25.065372810800287
0.901202059551929 24.708049784001002
123.683430773613694 124.963104342584913
2.713155814214419 26.187559680782307
65.396754839491834 77.370436111888026
76.664155023361559 86.570577142052343
72.640866703458514 83.285451971730367
41.122773399091720 57.550065043948145
132.531728318862235 132.187981773465793
124.910071509662458 125.964690119324175
34.899821724288174 52.468854463174502
128.251378668804563 128.692958982376808
37.077633212547092 54.247097225668867
46.074817016471734 136.621870506846022
111.909816918878178 26.402100882512926
126.990296003715969 1.154634747183947
79.259466844932930 81.064728187727368
105.575259622399244 37.007302476270759
62.484477591163170 109.149112690530117
85.060065483185255 71.353470550617203
64.872737303261260 105.150731348375587
108.278495864008192 32.481593108427411
85.868491736486973 70.000017895809478
114.123576479861285 22.695864546568124
125.744039476932699 3.241094950396478
111.884370985531604 26.444702005251489
84.974328500361182 71.497009861153586
75.809483731910660 86.840627701494270
54.648918511946007 122.267264401161484
46.261845192023280 136.308751308044350
51.228022486799553 127.994466836938457
101.767156538402730 43.382759987412406
65.097553788639402 104.774347642704413
68.247933961901367 99.500037967900141
95.113365787286568 54.522416474139845
69.843972340911861 96.827979295356542
80.586820403401731 78.842496796501635
102.380785341032208 42.355433711708962
127.094629718314664 0.979961123668080
64.343668561710516 106.036488694705128
108.402198028814951 32.274493174847350
111.429646662995950 27.205993265929823
125.635255548019884 3.423219042465649
65.576412800323354 103.972650520678414
77.556456529586924 83.915877347043121
122.105017195167591 9.333480431501409
96.933494886163317 51.475189159457237
59.612760815222302 113.956889130717613
58.395612001754365 115.994617725201351
82.182585223065118 76.170896112083852
97.530558740926352 50.475595620753609
74.772029983554063 88.577514058436236
122.862476083134169 8.065356420635760
45.552432129769699 137.496437863918743
54.413850454510289 122.660811103903384
53.060881397345653 124.925927501117599
99.588320242161714 47.030528423302414
60.260074471986520 112.873168279665734
50.777098296412376 128.749395984902151
80.955471945101905 78.225307033334886
55.367967849800102 121.063444966449069
87.757236777268545 66.837915008551235
108.277763098531068 32.482819891175126
115.273188444397235 20.771204926664367
56.533928398222749 119.111414842218608
105.705491574395950 36.789270490729891
76.348300428677689 85.938550504327978
52.847198400068464 125.283671721782000
100.928551779488117 44.786736952103794
109.749121221763517 30.019498654477690
109.115525919095901 31.080252484486149
63.711590358894469 107.094702623500140
117.390018877345383 17.227245588938366
101.818212468779038 43.297283069475519
114.871959229342806 21.442935643082805
97.369131961273951 50.745853424214715
80.395585583763349 79.162658682974467
69.889062833670963 96.752489605502788
73.689445307297063 90.389957801016365
114.788098871849002 21.583333141332698
71.978406396927809 93.254548289339212
62.775349231095497 108.662140636286694
53.841164063925916 123.619592331681474
116.289035748498563 19.070491689062390
111.111979839297476 27.737825333633097
52.209587177128341 126.351148933091011
59.579237772084007 114.013012805013787
95.859553537795492 53.273162398351701
80.554174119559647 78.897152616194802
89.327538159374697 64.208944752105822
86.662836962872547 68.670139442339533
73.669821799012453 90.422811124712823
127.038547223757035 1.073853424712577
90.551519284934912 62.159777623925315
54.349535960912711 122.768485269291673
43.977720302256607 140.132792008530231
94.607835267804901 55.368766553549541
64.485663558179468 105.798763232233526
98.856503432696627 48.255722928748291
73.888674252230246 90.056412294134219
75.040553321170691 88.127957128919491
99.646241947163176 46.933556949299650
117.751019097982464 16.622865529518037
49.279688087174549 131.256333154188667
59.359306607521304 114.381217594673487
93.627151777571967 11.853773948513149
69.837451847437549 74.273329011136084
59.098645006954669 102.449873770210985
92.739284613808209 14.183365052209469
68.566088721961975 77.609139082228594
59.073212810655946 102.516602916938069
89.689406841041375 22.185652350097779
65.574427700925341 85.458676923383038
63.577354193180120 90.698610177980584
95.684259196293311 6.456323364028935
83.571430640683502 38.238034407524502
72.615106672356148 66.985301890232961
91.445335173586997 17.578437229216203
66.566451448889225 82.855799159421608
52.182956347214855 120.595298485963056
46.200727761294345 136.291505151565701
49.061546195761842 128.785272861169517
92.836278342769788 13.928872333788211
60.972907951601861 97.532171595790246
59.831701472629931 100.526475889716139
75.429921803534484 59.599773338478030
94.057603208745832 10.724352943252464
62.558930481720694 93.370756321951006
68.560931341448025 77.622671047655444
93.663109391319225 11.759428149372804
87.641893834465137 27.557929059377866
59.070290511903330 102.524270461650048
93.869050530397772 11.219078573374592
58.491887388006141 104.041887991359246
76.311274255354974 57.287275574422502
78.928128147505106 50.421158889823346
56.736134310255068 108.648643277676683
53.323108514761984 117.603760500575163
67.088031174716022 81.487275196891360
88.146969228214786 26.232709260745697
63.168154878744538 91.772269753931994
94.339938996795539 9.983558636469542
45.706376828346556 137.588586046659572
54.289567040602044 115.067960917285745
51.743592031731858 121.748105169670055
78.745279322792300 50.900918715118131
58.165839290268920 104.897374914251955
49.152214661917192 128.547376404625368
67.134281620171890 81.365923005174693
52.583670096483182 119.543903385971873
81.455509940075814 43.789799628086449
91.641661140484061 17.063315998728090
96.239771377986671 4.998767223556412
52.755853232342830 119.092128258029518
88.210414457206610 26.066241294518868
66.605695051404084 82.752831563561827
51.239971016376117 123.069508961689806
84.280025069317873 36.378820164171032
83.838307060580277 37.537802482128875
88.340873812919796 25.723941267141949
54.597534207692625 114.259914846921475
97.259467100298522 2.323283570005117
63.421551216606908 91.107406947325842
78.378749295935847 51.862622362522714
68.778232249269905 77.052515643393079
58.034987492706186 105.240704632869551
65.532797747838202 85.567905839956524
94.614561988851563 9.263001209329015
61.699346056975621 95.626139008110215
58.557138621188841 103.870681420678949
51.227680268788681 123.101757497738930
86.783009763582669 29.811474152939468
50.478610058221143 125.067172336581208
57.286785255253307 107.203842078731569
73.543906310859896 64.548311917766256
97.680650091754416 1.218181151570635
68.409655893297099 78.019588461208812
71.210539432848179 70.670613701777484
74.383819917102215 62.344541641274496
60.463293974711540 98.869299755649621
66.713592544810695 82.469729483645239
52.755290283117496 119.093605327528962
44.710610179060808 140.201284457196607
78.977905110397543 50.290553800846183
65.097426276078465 86.710236076740159
81.650648271451331 43.277794522688140
54.579259905848815 114.307863067938143
69.114689284744529 76.169717688240539
78.817258455119358 50.712059442960715
86.201685164874732 31.336757065497093
48.453108304033385 130.381695791953263
55.545861141366132 111.771689042155430
116.569840387555772 118.851816689359694
112.172855552927828 128.686753622802257
120.253206767806532 110.613062767072407
112.935575435874924 126.980743202299578
130.337624096100313 88.056785644347940
121.981927496676420 106.746354105701954
120.361978132575388 110.369768884354983
124.428033120913156 101.275037862478484
121.384900246684026 108.081752241483557
128.507256515987194 92.150852463423846
125.792962688777351 98.222037517147214
116.514293271041637 118.976061463516942
132.120165152517103 84.069694596622170
135.778798244740642 75.886262750041993
110.728416285123174 131.917596947793783
109.001640528869558 135.779955200023011
107.734107257898046 138.615104796826159
123.474966893382813 103.406804651241544
123.368581372040239 103.644762008928083
127.672488256677681 94.018016780137657
120.550404636760462 109.948306710854922
137.871666700338920 71.205048225784466
107.484030830685327 139.174462170726628
108.913367486353934 135.977399548529036
140.814129203297426 64.623507867102447
107.515792401362901 139.103419614004338
116.317337517207889 119.416601399515471
124.277850818354366 101.610957482339913
140.702365703428484 64.873494395146778
130.264350766943238 88.220679448458412
117.670222782758273 116.390541095626020
134.458664030137527 78.839067281468132
140.563298949776083 65.184551358759322
109.507160793399308 134.649234920736887
134.123932299374104 79.587777041791611
132.746572448761100 82.668580768643878
129.206536246424747 90.586741531422021
138.566425772392080 69.651048856997008
139.022608337226899 68.630684465481806
123.028889013285777 35.250039341259857
86.640102815722756 6.293869426103699
92.165467674701333 10.690647126551738
108.820948291784575 23.944151218401618
93.810001770793633 11.999275791964754
127.166140999674468 38.542234108331016
108.966964461794035 24.060342756261640
111.936215123553893 26.423107103932203
96.296321624676523 13.977750692490041
91.755473756132943 10.364396794765684
119.543241406759492 32.476355058114073
134.485288379898748 44.366404060722502
92.756865168229709 11.161248322673856
134.839013401209911 44.647878737143941
84.526476185356344 4.611963041158464
93.578486779064107 11.815049052385437
80.103377938882019 1.092307736335011
108.646466371022740 23.805308221076256
101.084467031158141 17.787890201288523
124.309182147960215 36.268825330645896
91.515580205602333 10.173502864613656
130.597140141026642 41.272432185737678
89.851479998175449 8.849304577248798
134.999191947736165 44.775339905669753
132.037986066701137 42.418977146563677
114.663693188999275 28.593482281441883
121.945974624937165 34.388316368079465
138.965947624445988 47.931863202795071
138.065182523849842 47.215084490669433
87.601529600973947 7.058919329213155
87.272165935194451 6.796830063074653
114.031168872260665 28.090154649365559
113.778423911599958 27.889034282603209
139.396352380467903 48.274355342543778
86.484536609000486 6.170078500777151
138.540968215198433 47.593688251924078
120.453252206685988 33.200490982962904
113.348810575721757 27.547171910938292
126.330660443866108 37.877405201880258
87.549167758928064 7.017252690839474
137.727567718242057 46.946429426882041
139.474237959756181 48.336332349843978
122.567026013734207 34.882514482916719
119.660557657059968 32.569708797891671
130.644672493428715 41.310255785160557
140.973368943305616 49.529257314393618
106.319997572950157 21.954033890199799
7.650214457462491 0.653544579568189
6.688070891377409 2.217237368476597
2.631735618056315 8.809665400912390
4.003526163705145 6.580207075007913
7.158472643809183 1.452732097022738
5.384741774768197 4.335430965622127
3.968875181150267 6.636522466452153
3.565370880979285 7.292304811947877
136.858974592728430 122.582519190440351
131.960858208974457 135.621975484818421
139.905092740780191 114.473335711098130
130.729488739370566 138.900049569457821
134.930704450216894 127.715838261916318
131.235364991793915 137.553337738412495
133.647225685993078 131.132634421837764
130.804953957905184 138.699150827628898
138.006622865907559 119.527322390896629
140.578166240701421 112.681521920344494
135.275348006007135 126.798349939717312
130.745511474242051 138.857394855950815
132.405790849508747 134.437503890915139
132.263235472956040 134.817005817054110
139.102795540482873 116.609160681096299
4.005499653460350 26.821582644523328
10.336026352290904 5.967716243698715
9.810341760708667 7.699413583171789
0.428056347108860 38.606308989798855
2.657016475446489 31.263722987009430
7.016876911930082 16.901577245571275
7.340824514443939 15.834436967189776
7.551695103286799 15.139792224848771
12.050875197564583 0.318703070189500
10.436166902040862 5.637835691077963
0.600596680593156 38.037930838277930
0.875082280097482 37.133727081887308
6.152681133095961 19.748389868491348
3.860979101625814 27.297658715837869
4.197866525817843 26.187892392995177
7.595369936883720 14.995919654960304
4.251362159570911 26.011668383147786
4.851160932556075 24.035825917856293
5.682012169676982 21.298856069663369
112.885729376700880 122.551125169380285
122.885315277825867 112.510289588765630
109.863778993499039 125.585541517270414
126.629958366699171 108.750199327504745
128.706475761850555 106.665116009939013
139.583852273048421 95.742868811173494
122.764489302682080 112.631613987823968
123.481450121330056 111.911695606306054
116.467989765783045 118.954087459081094
103.416094080303267 132.059824025481561
105.587061592057410 129.879900971475195
132.034712564233871 103.323149768884804
121.918013949505905 113.481581169297812
100.550130921468821 134.937609680057363
105.121696659669524 130.347185598788087
116.008943763959365 119.415027089364344
131.415523067411101 103.944893508307175
94.605814287670427 140.906447444865933
118.520438461490016 116.893172127685006
102.266156987436133 133.214504768434097
139.044550541424314 96.284395237279739
139.458924947228866 95.868311479548268
99.005505438159716 136.488606957833554
135.873220899561915 99.468807054001786
96.030906651461194 139.475476377313754
114.734905492663529 106.635464902268410
120.391067510341813 57.953485770040253
112.399366464527944 126.737198529211653
122.439270464698780 40.324822876203314
122.207532071106726 42.319370345976168
123.525458445477767 30.976119559592014
126.722913700814729 3.455965516967641
124.670748940067455 21.118727252990347
117.440498430875067 83.348717007379875
115.068322412193780 103.765781277900530
113.971390443393830 113.206956945727853
114.956001681760696 104.732513743832229
116.455652917700476 91.825176587389265
118.272570212620707 76.187164529064617
116.244044754052197 93.646465329603089
124.294825626558392 24.354258846033229
121.583011173357718 47.694554652372041
117.537139695443869 82.516936020494029
113.469011503027659 117.530878540430763
117.528693294165407 82.589633289330337
120.132625457218623 60.177868769980805
111.965331815806280 130.472888144482710
127.015413223370913 0.938453534679664
111.180145674019613 137.230900954211876
111.580368792181432 133.786223551815596
122.764555280574172 37.525131394774263
126.647923139002941 4.101401230058209
115.100521337531532 103.488648585012086
114.097580840871629 112.120849744855391
125.849325500978964 10.974845347786646
120.980200879684205 52.882878120756729
115.761880504249319 97.796401253264023
119.814402725701626 62.916777649657895
115.781490290934514 97.627621924947121
122.547723408715598 39.391380032636704
118.222895597885810 76.614708604069378
126.213551725134479 7.839989346786272
122.146858216750132 42.841583695315734
111.082853331864129 138.068285695974225
118.692260728366421 72.574933326056296
111.291433192217113 136.273061235046271
119.041276082621351 69.570995648959880
120.106778413529625 60.400331499578094
121.885042966560576 45.094999440195451
123.882246795811369 27.905280539904140
113.251735252570882 119.400951897170700
121.710311348868373 46.598895711137871
115.646596595474279 98.788637477001501
120.757367821418555 54.800778325622588
124.121122071734760 25.849306690258441
123.094600726985860 34.684465677511639
119.805262073136291 62.995450264772124
124.007680298115986 26.825687854512474
125.523346214955041 13.780514059212402
121.392635065134243 49.333101373425031
117.151181057415869 85.838840574086660
120.056933151443005 60.829344318015316
116.800715331857731 88.855261441250164
113.863008380296861 114.139789724828489
123.965564720939909 27.188172104931827
117.510125554005157 82.749443835101218
117.312263931130929 84.452417576964834
111.435701959820534 135.031355443742711
122.471385585906688 40.048411476461524
124.029625690348396 26.636806220046029
122.498673715517484 39.813545475077966
117.646296715782952 81.577433267624855
120.975749755303653 52.921188470342230
116.754824976794723 89.250234799609586
117.311504304615084 84.458955600818712
120.066258940598487 60.749078252149509
127.005131429298061 1.026947832214395
123.127024870269736 34.405394557944788
119.742560420060570 63.535116659943803
120.780836910953582 54.598782392085774
123.969005161290283 27.158560604267617
122.145644452843925 42.852030430923350
125.619468514985371 12.953199744383229
49.320094907933580 59.484394684262590
42.381641473459695 69.373459648311396
25.013657625485621 94.127264251770455
28.780935967990722 88.757932221438551
79.463767670636713 16.521976470958954
90.023839878628934 1.471181495378092
56.239238870697648 49.622850639963865
49.880272715137558 58.685998502869396
64.895778758422708 37.285074488255205
40.735497077872871 71.719635063610880
21.187824637747909 99.580051578894455
3.820670904523910 124.332673057213526
89.350082723618613 2.431457202178298
43.791345400807565 67.364272176020620
16.845444556678800 105.769050197365416
43.451509403397395 67.848625106720419
80.286082477634537 15.349968238274560
34.790462749324469 80.192824549384710
11.155657734118515 113.878446916859872
3.898143180991198 124.222255313240311
38.717658749731640 74.595569088734081
73.512490977742090 25.004062917292089
78.300723437143091 18.179610998552043
68.009577713205715 32.847117176926616
31.844712758960021 84.391269245694630
87.349082236215054 5.283393011779603
17.778094540761007 104.439786209589244
74.721125059702985 23.281451233413133
23.100171343560724 96.854470008568398
56.596359980574697 49.113862017505063
38.471970466732628 74.945737525321292
22.983164432354474 97.021234685608988
82.637457119482548 11.998659937707256
17.926638154292274 104.228073692084024
83.541788207213017 10.709757596568542
9.659103924628900 116.011417611842944
53.287198978975752 53.830260049192674
34.619098597481766 80.437062151623550
51.836666636267431 55.897638421759964
65.165555158019757 36.900574344732270
47.079925226703537 62.677207566468830
41.334540762571692 70.865845098709428
4.737888974532066 123.025403481050731
27.676536332404567 90.331983246746248
19.752293739342289 101.626049069012225
75.532149963698998 22.125533990641287
84.032396015102933 10.010516399677664
90.744083406091335 0.444650857062799
7.659112506910446 118.861915239900824
77.411292674954979 19.447276577252968
39.266556193738076 73.813250300600345
27.578116604991411 90.472256448450949
70.436829385020872 29.387664765324999
59.830905126010471 44.503810602670079
75.356315199801799 22.376143354750866
5.197759866382907 122.369970225277484
90.012791233297719 1.486928631606197
7.829359137921645 118.619270389736485
85.835793775863664 7.440214850405233
53.647312903931059 53.317005902289026
40.586589835642762 71.931865844711837
83.651016781740864 10.554079032226024
41.137896652342945 71.146113086268116
87.573813867572113 4.963093146261335
16.673154170658815 106.014607919431754
36.086236424840173 78.346016730193710
10.365059446844072 115.005251023446121
69.080839436418472 31.320296124598951
19.452597950246883 102.053191969920235
43.847161577408343 67.284719895146694
30.512235515256457 86.290389006393923
85.181838526276039 8.372267793878368
37.863929385086358 75.812351074579240
31.545542368025568 84.817663320283529
54.500215561522950 52.101402184747378
35.463259886867128 79.233917112213177
60.078983548111694 44.150235608544058
66.766907720620324 34.618238710220119
64.227816306684232 38.237091265649347
56.075281395558278 49.856531839716347
52.070728701467040 55.564040309408590
60.736465586241046 43.213156092314748
20.402146488664673 100.699843234267433
26.553636238738708 91.932402141139278
62.541325723280821 69.014272963668972
52.345409334918166 89.087860697503075
55.696556947896497 82.490164810654775
48.064328404577246 97.516397219137190
87.065122798462923 20.732139862098222
47.003646077419255 99.604654805893688
94.739027476005177 5.623856021957613
76.724888210241829 41.089859393026479
64.986393122531993 64.200456031036381
86.985591181842466 20.888720675733232
57.496863181674762 78.945745284739075
40.399841888933402 112.606138704480259
30.604735072814574 131.890617759257282
28.340223293324993 136.348959133237997
91.970679841401619 11.074142882331779
54.145355092782623 85.544150871883659
45.657379777661589 102.255166407983197
66.100916913995306 62.006196068791162
91.755620410860828 11.497549095418824
52.576272526123368 88.633340245721016
30.866745140953238 131.374775740786845
58.678060797482928 76.620218763259984
90.599973572674116 13.772771577838030
84.963803976758143 24.869189060774662
29.342425765288915 134.375835925696265
48.945759249028214 95.781047622941117
92.520599532740704 9.991468137837241
44.681299972032534 104.176859649395212
75.652584596493384 43.200996817854211
32.721341692060740 127.723470143379814
72.185747139976755 50.026461365774509
49.341136004476567 95.002635003015186
34.891559496585096 123.450773522370710
53.835070168634907 86.155035799743047
86.470794990638353 21.902244729439090
49.000732996435829 95.672816023189696
92.460413937605296 10.109960755689864
31.906290047588847 129.328133232965968
53.816892217222247 86.190824314340901
44.559367767296393 104.416918190101228
71.012219314648405 52.336887703392520
97.536038129252290 0.117137782829225
53.445815960343353 86.921394428362561
39.369522576756822 114.634617981776628
33.303689784471715 126.576950784120910
54.849742133303252 84.157362816951647
40.285152191542366 112.831938290810101
79.320233250611849 35.980177792763271
89.797034740630565 15.353587119668568
95.407030930812994 4.308699497930609
37.145907981796420 119.012441510137236
85.270907484244873 24.264567664708746
57.135937666146852 79.656330751053630
41.735690225102381 109.976137853768051
80.171621774831621 34.303975126369131
77.611340056980453 39.344624512752560
84.970969509690775 24.855081652621813
29.563183709299434 133.941210553317404
27.002145975446009 138.983348374184942
50.712796589139622 92.302127462692212
96.166906009710445 2.812667313867957
30.495433472772547 132.105809329521321
71.033717565937181 52.294562225531429
59.330150546130071 75.336392937192713
36.199116460114759 120.876472358587449
56.765810275013450 80.385032750521930
93.298766980150447 8.459422176277352
47.341904401454734 98.938696211727915
49.856614095592384 93.987768433621483
36.546368463792653 120.192807124775442
82.257566338515488 30.197194567162661
38.560745100799799 116.226928569896245
51.649154982464346 90.458637221818023
61.794380724536040 70.484848573897139
96.688278345739917 1.786196231658312
58.336979195005540 77.291735791345957
59.595936771034559 74.813116470336411
67.682529420313557 58.892337912525221
41.080597635428809 111.265875634239279
47.309899438345838 99.001707167331446
45.545744461028100 102.474952569155960
27.214057969356663 138.566138793448033
73.032723256829073 48.358945789685386
65.874897802724362 62.451179558926377
76.387067407109598 41.754956601721652
64.073755664552934 65.997244802552387
71.129120725513630 52.106733724306288
80.274745234049931 34.100946999500835
37.342592528079479 118.625211530475141
44.620900491031939 104.295773362960702
92.294271148504748 90.460230024419204
30.543339062366019 45.950087614857466
64.992942342134569 70.781401023964648
72.431484673664315 76.143110836443128
75.191838742971413 78.132777203815280
73.142515026590360 76.655622327316038
43.183406444633427 55.061062627613069
46.501040033992140 57.452416709833457
42.048939801697117 54.243337775046399
104.332452934963470 99.137365211950183
120.085788095243629 110.492387196582229
113.056684683194888 105.425801425125428
122.683619623060281 112.364907130335965
32.327888376074611 47.236392799356615
98.531898527575052 94.956318966897229
99.540853707450921 95.683575013469877
87.600731459915323 87.077121253645856
56.319239356915979 64.529386000907508
17.396177072779174 36.473598229696535
123.326661551905204 112.828412487441852
103.667232905792588 98.657873854786757
75.454184848543861 78.321876576490894
31.040010692377237 46.308089093308858
133.690447633870065 120.298641337866570
35.838243048412558 49.766660458407955
56.024355168072240 64.316833140629157
20.980434652748318 39.057135189016194
125.642700451009361 114.497815972419389
9.257046221404959 30.606903411562069
106.430128875210769 100.649372426663604
126.469263608645903 115.093603640945247
110.432477164215186 103.534269646801903
77.359080337147489 79.694927421372171
117.733393455947905 108.796778452531427
0.480608633166686 24.280837169255040
132.415940083334675 119.379974839079821
33.017643469937163 47.733569059185641
17.768851857970493 36.742222640712377
106.533523403783249 100.723899321006002
75.658094691483257 78.468855024286370
121.022277673949020 111.167409955025818
93.321631211531127 91.200752331797702
85.561236835273647 85.607051197703925
53.428217922808862 62.445534447675847
15.968545138792196 35.444559500344909
45.878868892618286 57.003955040185467
46.854887646553159 57.707470473303864
103.474000347610044 98.518591606044808
11.574560765519626 32.277370543149374
45.522906455528371 56.747376908778065
42.079816308190956 54.265593596209293
76.670913085701656 79.198895680171518
97.615877631605301 94.296050058358773
94.687641261311768 92.185373936598978
20.414201019337249 38.648993339026731
132.581943240278633 119.499630104294340
94.052639659306038 91.727664056266349
133.410887782563094 120.097134277595600
37.518703194157673 50.977938051697883
88.421328101678725 87.668608250712523
61.206810935855891 68.052353179962850
35.527379965962979 49.542589993359670
18.784294107269048 37.474154574337554
74.336633405973899 77.516344219677038
101.979376875817309 97.441265299692574
41.735621625027150 54.017497675278662
75.348910980743298 78.245995052285366
51.165879672944918 60.814838452033591
85.507814937490934 85.568544632737741
106.815452977825075 100.927114480132090
90.304858075835625 89.026258808366535
101.796955548341060 97.309775798397553
16.468145698823783 35.804672154901816
1.271280983191898 24.850754702642767
38.625797816037803 51.775933120209658
63.432943715565372 69.656952231346295
25.668727978935230 42.436462375774873
4.301708598308391 27.035090390443351
75.772977754943597 78.551662867703740
134.125528460837728 120.612248095105244
66.948275051386801 72.190807075123303
106.549394149464547 100.735338972628355
8.324579733705789 29.934780501712890
0.442149351388335 24.253115675002348
83.510601848022233 84.128951155662961
128.678107836905724 116.685741084688402
73.356562769778421 76.809908185195169
139.875463801963434 124.756808059354370
16.692981487940497 35.966734048613660
1.757962018674234 25.201554949141617
0.918293726733357 24.596321084834141
129.328240569192815 117.154357501017969
2.885397649002864 26.014211839786441
65.594039144263647 71.214672285803687
80.395830069748925 81.883820098680104
67.251131332627295 72.409106228710812
45.527869413419261 56.750954214496922
133.742139084556442 120.335900594588352
130.154900275125414 117.750214761665958
36.153030021085144 49.993559268012746
134.964749335630842 121.217159460621360
40.099152934319989 52.837929173048472
98.288091862931111 66.336478617316800
86.233658343462821 114.852804252012845
106.890704956050527 31.712937207343348
100.064620915554386 59.186357304907645
108.691651729247681 24.464540179140013
110.027421605442271 19.088373295660226
114.574060325368436 0.789196953362463
107.774294307752271 28.156693054909521
96.005379410447702 75.523871827972258
114.689293875724658 0.325408385936541
91.511650338798702 93.610098990958846
80.103364532441219 139.525828520763895
83.254247318788671 126.844249162239635
86.134218788542086 115.253025616186633
102.989549509512997 47.414191661989136
81.557163656002203 133.674621031651412
88.902341685331407 104.111966881191648
90.729467401206179 96.758205622834467
97.220358152596830 70.633861509516294
101.641845420454956 52.838391010581667
113.748870261883368 4.110397386870870
84.802991804960683 120.610908400543209
88.511075001749589 105.686725396388965
94.822068803147232 80.286425178825326
103.873979137043094 43.854565592383842
85.005075626653635 119.797567443216181
108.619021723416537 24.756859267221810
108.641233505686742 24.667461946326757
88.993819206671930 103.743790873049591
80.148368282935976 139.344698763794327
113.399326488903810 5.517230771954368
101.908192089361307 51.766406856410661
88.307595549728802 106.505683445165502
97.154830624100953 70.897594757985331
100.392073519211522 57.868435801313069
91.156764842397848 95.038431585651708
94.083040252387221 83.260845317615235
112.594644663685330 8.755890257824733
103.253999722709167 46.349840306376329
80.605796040756772 137.503657124057383
81.821891312738614 132.609153029526681
96.194550523985441 74.762501554516220
87.585206787009497 109.413132259772311
81.189222980390085 135.155497723485809
93.209170173133657 86.777971631266652
106.994860321575985 31.293735788855034
110.576348093041815 16.879070288689565
85.139276083192385 119.257441435698439
105.639484168361705 36.748813433162780
92.135147451792903 91.100666347984387
103.339808190377425 46.004480936905885
107.122064642189827 30.781767621203329
107.172381651200084 30.579253219330976
94.096414691199584 83.207016273923259
112.317757950540781 9.870295668676018
104.995378180485531 39.341192063032800
102.232825032068945 50.459833840373364
94.466273760034255 81.718418490083124
95.241396404660506 78.598727915426139
82.342398694009461 130.514230396769591
89.926711242544854 99.989114743198428
110.116402328720227 18.730246326127258
92.793202343019956 88.452146586627322
87.687282761416625 109.002299912833990
82.269909467471294 130.805982880538608
82.637790418964826 129.325346564561045
112.894078338723872 7.550738505093979
107.808406020884121 28.019401246083344
102.348413494207890 49.994616834556361
94.909515800245700 79.934471104819863
99.739367628068635 60.495427066164325
83.217257357034043 126.993125260548510
96.454918597188126 73.714579874581787
95.824059529259813 76.253642694894239
101.682059213415698 52.676539732283182
100.534693955111464 57.294421311199670
102.517308730941934 49.314852307230865
100.788877103127078 56.271392534271932
86.918355932854354 112.097053751206602
103.272408659318486 46.275748565633535
109.708007091504314 20.373943334736204
82.428563594154085 130.167436468465468
54.209924618860555 92.777007472205952
50.086299872897214 84.617966319435396
59.149996214125913 102.551477732347635
54.698326016963577 93.743362888055600
57.596970224167130 99.478646487021550
36.545485793165014 57.825989327178704
8.857371587991709 3.042036576928011
34.061646344939618 52.911442169417995
36.730108759420702 58.191285995092365
44.356356863274648 73.280649347442377
76.655569106886404 137.188162308138402
73.595045550210230 131.132582766767968
68.772389222985211 121.590431416062088
22.252352406656826 29.545466562172503
69.339336527248676 122.712198470997450
58.225550433791049 100.722360964959719
68.140825055671115 120.340812852497280
41.823256445377687 68.268633990333697
24.540987297878818 34.073780221029573
74.397451762687723 132.720230943351282
51.970367255806714 88.345799053681958
45.361521987134893 75.269478136709324
30.813513850640092 46.484657890226750
33.311593646549426 51.427381128484811
49.063450768976956 82.594147847560777
25.448726726297796 35.869841649682350
18.538619048758108 22.197440210556987
59.169712310283813 102.590488178213675
59.896320843941510 104.028162383140028
31.396764637670962 47.638683163362742
64.901199217138725 113.930859919209780
51.312225822997164 87.043594472653311
72.272224290707200 128.515236679539669
54.858403610690473 94.060093860274335
15.060338533152111 15.315282978502768
53.915151249804303 92.193766222811192
36.966454101247315 58.658921022289412
40.268300390787154 65.191983901701533
7.960205347637512 1.266895353640918
78.569498250116851 140.975079790964827
20.056998451458096 25.201719405523900
55.819648977107200 95.962022620931180
41.481501921338051 67.592435403516475
73.839742998282389 131.616743346789946
50.368189074619451 85.175714839017530
73.412850509956058 130.772090015161581
73.510153780435544 130.964615144641016
23.532350818257566 32.078082975912551
67.547896836114333 119.167639723992181
45.686509012132412 75.912500398535357
33.651555582694023 52.100032884708405
10.129317920463508 5.558721074204803
62.090345475561065 108.369279328153013
52.215227240570137 88.830281230268781
34.125720127007533 53.038219133111774
24.879666637889063 34.743894220961749
57.249959561716885 98.792048057289733
34.826016260499699 54.423831385507413
43.986816446179333 72.549473341758485
43.808915805165206 72.197477527260745
59.851683844668742 103.939843213370935
76.718707240284175 137.313087988925929
44.189252775670887 72.950015690999720
56.281636848969008 96.876115995283783
69.871818085661161 123.765771290015905
61.514544596087184 107.229994509371195
71.573689360056008 127.133109158986272
25.046264914130337 35.073527074475834
13.447252905185209 12.123617191161587
48.877612394902641 82.226446362763795
46.777941289873851 78.072018157340125
28.072235382129730 41.060739562625677
17.123083132693143 19.396648066775064
45.930489057297109 76.395241518687556
47.340105767961148 79.184321869221279
75.750102267342299 135.396597444351698
14.744604687581960 14.690569141034628
26.313488448065439 37.580866999927849
58.064419566949411 100.403545977046619
54.332112798895110 93.018770108406059
23.652105110651050 32.315029900051528
14.539677064523987 14.285097495850076
64.265360079715876 112.672782861190953
20.208570456728587 25.501621143629563
61.009859751719588 106.231420519726356
36.802161384354136 58.333849969317356
34.368428629095511 53.518444366652140
35.183224301371176 55.130606440251171
68.179123209401695 120.416589925245930
60.065155257614997 80.833287068617153
51.190438972397459 98.936268233909516
89.002732921900076 21.805324191841407
53.162759313835096 94.913054776095493
33.789557211730326 134.431243470192811
96.273113189072347 6.974928175648468
80.273379718503179 39.611788257571838
67.728438001144184 65.201433755007997
90.863000519440192 18.010680149330852
60.380947100188422 80.189122951756090
43.468878098517017 114.686999476929728
34.496670700065806 132.988846693815447
33.832187095137236 134.344285425384157
92.846889648217882 13.963868242553307
56.085611424944346 88.950910746265393
49.811785325263251 101.748497966718432
69.757218490312354 61.063050757334068
94.509408607175502 10.572599335052276
55.549564551893702 90.044359385599762
33.947394816614214 134.109280367761329
61.967002633910113 76.953827024392524
94.053317301243297 11.502951591461532
86.663938724717767 26.576084849464934
51.803995148005768 97.684713194410733
94.092676759628205 11.422664683021994
48.640285134779404 104.138168261732886
75.901738420209426 48.529227141364423
34.414611539780438 133.156234065461376
75.084551077028422 50.196156720483742
51.324567978488943 98.662666825936853
39.960941471947798 121.842620979512247
58.211978875333607 84.613466182656538
87.566924576045011 24.734140235829088
53.381583456440723 94.466689032697104
94.813799911345868 9.951690466624187
35.296454658179002 131.357417196272792
53.933913760611325 93.340024836110274
46.366474385079137 108.776373231037383
74.337829373789276 51.719347828234376
54.713583382947292 91.749625319698850
38.953670890131740 123.897289521575090
37.390890972488471 127.085106968958385
58.885104256738884 83.240399629333908
43.514333883498708 114.594277051453702
80.298926251732112 39.559677475095079
91.425604412537083 16.863059498379094
96.952397045056216 5.589299333490867
41.337903877050913 119.033841106017249
87.213444770694650 25.455181681314802
60.157741756425672 80.644425634599031
44.148671748844180 113.300330737033633
82.338883471745731 35.398495760089595
80.867537097207986 38.399803616008839
87.222986842852194 25.435717402458508
36.830787825057996 128.227626504534328
98.917623396138112 1.580556464895609
41.877346298183895 117.933466099573792
74.145551060838969 52.111564386597102
62.479492679378374 75.908430490875688
42.725630094183494 116.203104802572952
59.494176917073872 81.997990233474709
95.027721570294531 9.515324994384057
51.679908727996001 97.937829356337744
52.271577267853566 96.730921542171487
40.395821403354375 120.955536485269846
85.003480565099224 29.963150060710010
41.606423980014739 118.486103667407122
53.154501041982471 94.929900310645692
66.239309218264339 68.239014838481225
99.647045936391237 0.092652842586395
61.682823260934008 77.533506832874963
63.741258919107949 73.334632102427676
70.188502001908020 60.183302375932612
47.002910630233508 107.478146562300935
53.918750480198597 93.370955467681341
47.381350671141917 106.706190286451431
31.563228933485352 138.972591902475557
75.579559111483420 49.186420652714027
65.650941051836170 69.439190426386872
78.870492260097294 42.473451033073623
65.714824387774001 69.308878787108341
74.442591409265930 51.505650275082118
83.775345264189156 32.468346791093211
40.105173924671512 121.548410179846414
47.572769147047836 106.315727656137724
33.508796758451737 90.905313880729963
140.498555755359689 50.327321183715490
83.131389086089456 72.084959409831470
73.860860054364380 75.600991812125898
84.825169284825861 71.442559602793310
61.028037749435306 80.468094744721029
17.402890119440123 97.013799104960611
107.650410376071008 62.785633229728866
52.990532224391103 83.516478473736456
100.146827424228789 65.631516210268117
133.427182352525705 53.009280101917696
46.767482081405639 85.876693933820974
68.536850106611453 77.620228408265859
118.595398728185486 58.634528847543606
47.989861250880864 85.413082337000930
38.680257625555257 88.943934555590175
107.520777287630395 62.834799155190822
137.906708813491974 51.310330653639873
77.110019401953494 74.368683547166469
22.542301536765184 95.064575170684833
132.051603708095655 53.530995644705904
44.800015678910810 86.622894673597997
102.980853832536567 64.556655363981108
109.813658450366518 61.965178399438699
53.768288873001545 83.221498805558312
38.218079130130313 89.119224936537890
9.689801829796824 99.939141149124112
129.237053651194088 54.598469697597587
52.591510972313600 83.667815214790551
40.554836401634930 88.232963294425488
45.996512881838946 86.169099327037586
122.180719084970505 57.274724838093654
13.802925033426254 98.379157419058686
88.622448736585795 70.002365893538467
131.295877612001874 53.817619787948644
132.650025915310437 53.304032127994034
60.375432888968767 80.715608109647974
29.104889760097546 92.575583144750951
124.165486491435828 56.521962348674933
131.650348271395103 53.683179744686370
140.270542013983601 50.413799927280529
54.814048699282232 82.824873605244733
16.329351293487299 97.420960043053142
76.757021635100898 74.502564966656550
107.872767806563147 62.701299754495054
69.627149735151363 77.206710602643653
31.135720169481768 91.805350345897281
128.219705785725779 54.984319097038600
58.517158219692391 81.420395714236577
43.730107497750986 87.028678617487742
127.008491157476627 55.443696319685031
14.263829646403273 98.204350183349874
49.728460800189481 84.753683900399949
67.632035061713694 77.963397498730586
88.983264395799992 69.865519382976785
130.332909615858057 54.182844541059005
75.509267023698470 74.975800704206122
39.535041555876660 88.619740759779233
112.165343078977443 61.073255260437953
65.350012958040040 78.828899740491607
125.577342366031999 55.986487945276608
90.389729861537319 69.332089399281415
69.628343213721237 77.206257952173672
140.907713635938620 50.172139924820087
11.145850347905656 99.386905807272115
17.046408598538846 97.149001807418983
28.068157742809124 92.968784369061638
49.117267677388853 97.994639405824500
56.365421550607060 101.286731407025982
134.214651716987646 136.645642436413596
8.164795088769594 79.394136464438176
98.112037066973272 120.247931930993516
86.677892396849799 115.054574164655065
129.380104951292964 134.449804294016218
65.465165042615709 105.419810434737869
80.394805688055342 112.200813074771702
55.779625275381733 101.020664313841223
74.475679451749428 109.512361852916996
4.733933529705959 77.835848368822980
120.367090886161719 130.356117538803801
88.763538885209655 116.001869192018319
127.628722639022399 133.654331156701062
44.071076764123482 95.702673060645296
114.389724761206580 127.641213916113415
59.027828116185304 102.495989310734743
105.764618422044876 123.723713807074034
115.920976040296210 128.336704130021104
62.348430048018621 104.004197780115504
78.846200319024547 111.497440679872426
102.853025432305031 122.401276099495306
19.223713847426449 84.417067630653364
123.160605034739845 131.624924154203910
51.565040419897883 99.106411204178315
76.266130085201524 110.325579716670291
36.495815690726417 92.262009848611328
130.173592039786115 134.810203996171680
81.254943200762625 112.591485220403143
45.890594516587306 96.529093131701345
54.046751064712502 100.233597506510932
40.222489756666604 93.954655189502716
140.510268754087093 139.505094767722966
22.171445291647711 85.755919327092613
126.746624409925047 133.253684512730757
92.281282671000568 117.599618961413952
57.333195621776220 101.726291788109819
40.296450383835051 93.988247907505666
30.722584544322142 89.639823784323752
84.498685805058400 114.064784389866986
102.962787513203153 122.451129741523388
2.335479196400120 76.746476859327515
96.053961385367060 119.313159489928481
25.130028649932171 87.099699933721965
122.541096588339329 131.343545083512822
65.704030710532763 105.528302578870850
48.391943937590192 97.665199313376164
21.186179203584313 85.308414118965942
55.545531641451035 100.914339614714322
98.110504314701259 120.247235759032648
32.123974178262792 90.276331188162075
60.765723797635864 103.285336856592735
92.821715326741128 117.845082020597260
49.897571388337980 98.349051253345451
82.612211862003051 113.207952997068475
56.226971125506203 101.223847596194972
55.101371262270810 100.712603164698734
27.120835977957064 88.003919269453874
128.369688023910726 133.990875642293645
25.137603097448388 87.103140227418521
91.770345928149126 117.367552866559592
56.551422303450984 101.371212448869954
120.379979073574617 130.361971318874424
48.709356697412765 97.809367335464160
131.613560837854379 135.464233952629485
42.248692672777985 94.874951106175857
119.928813769239994 130.157053250687767
64.511687741613045 104.986743608224089
62.667737774272425 104.149226490861551
88.879466086460866 116.054523015134720
132.171266870994998 135.717542533385199
121.715243434781613 130.968444801627243
18.818139304926479 84.232856763912721
124.906376421420063 132.417848824201911
8.361056228545300 79.483277746439597
123.821164910297412 41.090212903039472
104.613585688866181 30.451708911238320
103.605275016816321 29.893235769677133
87.140383675398525 20.773824612189621
96.480347363248285 25.946951315506862
116.784138144992426 37.192614123408859
131.245228194280401 45.202179641352487
78.456963373647326 15.964337665516300
134.446071393795478 46.975031012293400
73.491738423419676 13.214247982468180
83.237382312923984 18.612068823185165
73.186802284359288 13.045352969971290
75.139222191118179 14.126739996013153
64.326421523066571 8.137852914330940
108.394373732319821 32.545774395948492
131.122836163308989 45.134390353850748
74.270542412321575 13.645604232480087
85.732110985860189 19.993824464514489
122.120696682904224 40.148374381042451
70.547708033082188 11.583637550069520
52.431443734994154 1.549580273518396
125.768891359495200 42.169000363231611
81.907957073189223 17.875739921105769
133.889654288416807 46.666848209638495
50.015704008514810 0.211574248551556
130.474494448315255 44.775293257673425
73.024975280041659 12.955721829494550
108.273386047325872 32.478762933706008
105.867000723826635 31.145938032934843
102.815902185973783 29.456025754030410
137.811810313660033 48.839213193793285
140.033224701836104 50.069588222505239
82.724798948696048 18.328164219507400
54.346144175688401 2.610075614789795
73.247335627375875 13.078880579249640
109.819089818504082 33.334882049511798
112.593856566635480 34.871742409997829
137.041950476186088 48.412810841905269
79.706779396601306 16.656573402041463
137.242168188072128 48.523705447757116
122.575001408700544 40.400000188915506
101.233851296008595 28.579775055590066
121.984874387078264 40.073146471285455
75.133658688788657 14.123658538372956
49.658211779853708 0.013569988993147
135.700048190443511 47.669571276996898
138.281341264491630 49.099272352582169
118.645566952823444 38.223603899594124
67.558203203231926 9.927840184913531
116.225904062269663 36.883424951314794
125.803914059252776 42.188398389754354
140.870809099774135 50.533501184061166
58.873184744784709 5.117468067017227
97.064589563780913 26.270545606640130
68.841600781502677 82.969963250842653
129.820589347969729 36.520253106857055
84.250249611939836 71.232686383678370
68.115028732183660 83.523417184451347
34.863363903457497 108.852308814324061
11.643042285084473 126.539994917019953
105.340489815768848 55.167553665593218
57.569471517925628 91.556316506406802
43.117394121121144 102.564941310478503
107.014384312266174 53.892492927431526
111.857649423023886 50.203217886407209
137.154677079761626 30.933636186489970
58.017082808109976 91.215356199012120
19.057334893952689 120.892283292068385
8.041296580824383 129.283563610240719
75.003591438343832 78.276171394845633
110.913685024750947 50.922266754169691
40.779288537246885 104.345953577328658
50.587655273738129 96.874596596729859
107.795860361443204 53.297216803276505
125.377967838803016 39.904344680552121
40.953445874437435 104.213292179983057
77.214004059086932 76.592427076584087
28.379090494953239 113.791594089465647
109.241900132519646 52.195720537067331
50.423390752496019 96.999722309340200
2.001135037942807 133.884554205286179
73.970199101112271 79.063340478129149
100.711476381095892 58.693626126746082
119.907844699020970 44.071118191690815
53.956566020717666 94.308385982600228
18.509868696982494 121.309306380852121
53.949848121878404 94.313503228084201
43.629860270110655 102.174578914532560
121.320534723245828 42.995025529428631
55.147289169148813 93.401372822713611
39.797873912781164 105.093529519619224
14.640670032135910 124.256602829951504
72.568436394392478 80.131109441643716
34.082731341771343 109.446942426191143
88.147216499499706 68.264237961964042
120.386775802687737 43.706300547659019
132.143295744870557 34.750970909464961
21.629171243052841 118.933230579620485
118.872661059920020 44.859651768787181
68.369502472465740 83.329576129470993
38.763445475764499 105.881487834338515
111.776352859218179 50.265144164839363
129.920270755723948 36.444322485412215
11.156833061548600 126.910356545402124
130.391686283256377 36.085229704012818
47.822612852425834 98.980820757299298
1.579614788033610 134.205640105337807
71.713979166381762 80.781977740783660
109.716264027788100 51.834381886558624
112.297797995399179 49.867942177712287
75.102067310568728 78.201159069640582
5.817508827305668 130.977496209009530
65.475500664912673 85.534032914950259
134.014776959316862 33.325401840601337
48.110805479312361 98.761294912426990
51.671342753464693 96.049116041815481
23.396188957037229 117.587234810202318
122.969582621539303 41.738891265971816
31.782523008371829 111.199087105349406
53.151672808541143 94.921499733440953
131.404213967382077 35.313953916302161
74.739925556194379 78.477014407965640
97.119291261337409 61.429912206900511
87.230466539741428 68.962556692830944
43.214738293557424 102.490791038390228
44.971937021070012 101.152274715355887
101.946266585999865 57.753045634107949
65.126604626452661 85.799798553866808
110.131807890256027 51.517848398261961
96.006915665453874 62.277245447656284
71.486243187839335 80.955451759315835
121.309015780932725 43.003799888337944
30.934776684638287 111.844843486994392
42.631935643802201 102.934731070664952
111.481360201524282 20.368859733680249
123.485371630569489 2.745299650036626
105.544040249032207 29.085672070711041
78.312631582991884 69.065171392662918
68.385268724648029 83.639922244934553
46.047279192539499 116.435200972708131
34.727631754178354 133.054019434753513
33.854280290751447 134.336220978864048
99.930842717272853 37.326627566884653
60.039315941181421 95.892942929235559
56.616138709150597 100.918643711199437
86.748502584856183 56.680138244535726
125.168050738896568 0.274892441381272
61.953095292555240 93.083248387945403
33.985698729907241 134.143280412933137
72.230308748892170 77.994868148491477
98.891603186314327 38.852375890551670
125.320859928488005 0.050547275599308
56.629683774899881 100.898757668814341
108.624614148966089 24.562960680564764
108.587039918491840 24.618124882321279
123.841738731403197 2.222103129398483
54.461963619681633 104.081272666057444
76.955210782471724 71.058054120087760
34.491022564230214 133.401394668444425
119.712348018052296 8.284623627295742
90.548369014986690 51.101405273723159
54.350044361565274 104.245585719372102
43.026488724987637 120.870141960533616
70.723704929372886 80.206772318400866
95.154996772072636 44.338234350414389
62.771701496779656 91.881420506468615
119.717640586941926 8.276853399286995
35.713294595274846 131.606929151229792
54.117997576558388 104.586262707390489
48.219364801723536 113.246276881245706
92.413731331761127 48.362793680277370
56.980621864623011 100.383531692361998
38.811772453263167 127.057932257910451
38.683775535165957 127.245849554552578
70.446875992720365 80.613195740006589
46.274976935194658 116.100908984374641
85.486514858825728 58.532911931563746
105.183564765519762 29.614900269127322
112.674246082027452 18.617537176863081
44.267071224821244 119.048794125789541
101.889817807970985 34.450579387711485
68.555279329483341 83.390323006639761
46.229758544190851 116.167295878076956
96.405417547434737 42.502442557421823
103.715503763280893 31.770218216993417
104.921927325602184 29.999020458430152
39.380273983621045 126.223292859478761
29.429319055053707 140.832680155537417
115.494184801529030 14.477474519551679
30.202714111467049 139.697228533747591
62.614035679141047 92.112895878407002
116.239138548381959 13.383778700049934
90.516043563814435 51.148863536682370
72.421442010421643 77.714257909284527
49.518440219356386 111.339053299265316
66.630170235480932 86.216651187536769
111.868596966594509 19.800342247992230
59.945411438871481 96.030807812851009
56.329177136400190 101.339943253353084
42.662423564558964 121.404640304449813
115.104182266149621 15.050052541128853
106.175515420438941 28.158578599466239
43.628635131693407 119.986107199282685
55.648850691317087 102.338757195865909
85.505928767201539 58.504409611090139
72.035034003929283 78.281558661993031
79.147209700395635 67.839894518886297
80.680753423791032 65.588438819272483
56.119888410589802 101.647208241890510
72.596119438833497 77.457807124222441
49.440702838801691 111.453182597212830
30.748171938256078 138.896420500505400
88.903997286918639 53.515571914662239
65.038346594921848 88.553669919798068
93.535277718383156 46.716207432999951
70.950347862813715 79.874028936854018
92.504827090404447 48.229052423422921
112.301882399179192 19.164218907085733
41.534401620167813 123.060733572117357
51.233663846317526 108.820866206116293
116.294444258235188 24.607751854899576
100.598572252258336 10.784368054021460
88.707354560085108 0.311750415695317
121.476558427334879 29.171649485573166
137.768064988173620 43.519609751765593
98.743367591468811 9.150485843112374
135.384044274318512 41.419998254913843
89.334332504006085 0.863931062314042
98.268577794309564 8.732337581685798
108.813351133987283 18.019139163154261
126.043733690473374 33.193969272852229
99.309779774952233 9.649326111356357
134.412117581789317 40.564020600914546
93.584655490699490 4.607198457740360
136.428052789671710 42.339458504947530
133.690502560936011 39.928492903827340
119.294411941152291 27.249828998202155
129.657423752215408 36.376552861827534
140.980063280629338 46.348422649033935
132.038072639898559 38.473194785069914
90.020774165224779 1.468481515855282
93.104549817964042 4.184368494761940
116.606907463961591 24.882938783970111
114.589758743590266 23.106432137220882
89.703773910331535 1.189298799106762
140.666134021166386 46.071944563698530
108.499670015302598 17.742879615865888
118.491030401973006 26.542289375657667
119.077603638452189 27.058885520942709
129.527535405162382 36.262159951902440
92.865807201976992 3.974107426809952
140.525840793616140 45.948388056079700
125.308688524225843 32.546613621624239
121.999469238038969 29.632178013535071
134.471243456064883 40.616092868856235
110.871174851489315 19.831468355871209
114.180767895089971 0.702866181481526
135.405719345095292 5.361909429572507
120.054948586213342 1.992294897090571
111.410067310701777 0.094675680759690
135.494831590278949 5.381470266035336
139.898052020251555 6.348011671910495
125.177665162780741 3.116771348033597
141.045655404480641 6.599919612023948
132.752177830614897 4.779436263229122
118.239237088355651 1.593731988030401
129.108655443974499 3.979654533940834
140.443401482800084 6.467720154510398
139.819294792542991 6.330723842967369
41.673318630709403 55.690067150962356
38.087697395971816 57.183604119389706
22.285790362583029 63.765652467769037
98.341710227411554 32.085695063070382
38.011267803804067 57.215439724410807
126.676418251572485 20.283295659114192
139.881760788848936 14.782807467808599
10.510567375483262 68.670445721537277
4.595177871843303 71.134412863616078
1.138207880802667 72.574362078090488
93.966807508198627 33.907995444693377
62.635184018872053 46.958715222009957
9.114175832980331 69.252091761259052
108.530043018866010 27.841897217592830
110.998661879089752 26.813630904078828
75.576238497998688 41.568312273768115
13.878594637094862 67.267544272506726
137.140692030797283 15.924558716794339
57.354630305101040 49.158250998091603
30.548237333960863 60.324053594505294
91.513368395950963 34.929938860921411
135.369331965683216 16.662392293864112
53.238787299585837 50.872643925438823
26.909942055340455 61.839531149142196
32.598635332950927 59.469990933950669
52.656163513532356 51.115327161115175
44.893129779889378 54.348902909724032
42.022391796455786 55.544665937728425
80.309105467848468 39.596907230302413
5.098010325709143 70.924965515553211
104.901388131567828 29.353359211218923
118.695863981569374 23.607476338131931
98.156962352635958 32.162649030807550
16.240137989740909 66.283878662332810
11.464179782005063 68.273232717304410
85.977212731910541 37.235941811569916
88.499610319446688 36.185274772463963
103.951803891436896 29.748894342908667
121.098801704289585 22.606568521393744
72.028136789521497 43.046221043944946
31.335825926595266 59.995995330119982
117.096075777732921 24.273844219082587
114.186089313699625 25.485955615442879
46.338610954404608 53.746809317018531
14.190950772528099 67.137436989823030
59.195505436887103 48.391461958316661
26.021506028839116 62.209595905789463
118.343080897332186 23.754422862499727
22.991483726745230 63.471706437569537
117.743079110645866 24.004344644771884
108.179920020657974 27.987735722857771
40.156312479422454 56.321953404403892
52.617414284088802 51.131467573859098
137.508981931875326 15.771153059490233
27.763028801483308 61.484190607231049
65.302921204002772 45.847509144401862
66.421962606711915 45.381389162749855
75.644158512958313 41.540021206029131
130.816162664153154 18.558946957659028
56.007346892368588 49.719441779864773
34.187533460084929 58.808159151789980
31.022951897287303 60.126318333761617
7.916843728227068 4.374753324446019
3.567894746175365 10.537162106182770
4.875643271563897 8.684098060038076
10.530598583187054 0.671093902827861
7.550518755248087 4.893831437289298
4.864196289518099 8.700318296921605
2.930916090103287 11.439753256402593
131.105261534553904 140.139341994029195
140.014829272647290 130.128583922888964
131.893506399072720 139.253672916529666
132.229411065001727 138.876251649367049
140.322941936384353 129.782389648823482
132.021228357185208 139.110164986557976
131.799327575504492 139.359491901903681
40.618577874801083 55.305036253231918
113.442979950758016 81.889431281980947
35.953291243874652 53.601983166856677
112.599134920005994 81.581387425786147
138.285835862643211 90.958263656533205
94.649227082669157 75.028811268968710
61.925763380537504 63.083179571793309
2.624172999823501 41.435258551176410
127.673583715384225 87.084283298504758
116.969983975603270 83.176956693678477
114.527042011163331 82.285165860336079
26.234616782894452 50.054201466472321
32.127772148018423 52.205485455441327
57.157161839002164 61.342411594286894
12.561144773636597 45.062729227132600
107.038632893826559 79.551537839545361
76.836829431688571 68.526432916875578
137.541898903817696 90.686691032163765
6.238480150793278 42.754653785707774
17.367936992217292 46.817438631084642
24.674129954085338 49.484549027020059
137.835720009602397 90.793949809734187
90.119821017438653 73.375361097718297
109.072195728572709 80.293885681389469
101.113243524072487 77.388486894885446
107.261005154131141 79.632714366133342
53.387637518828292 59.966354658131650
21.273963971692240 48.243325576328729
45.476974427253012 57.078583710881915
46.938732447974886 57.612195406296607
113.266310873491364 81.824938606373067
1.213321121194979 40.920230036017529
45.623961754608047 57.132241126023480
42.010340499104721 55.813096276191608
94.792465348751847 75.081100097166768
107.329002635306054 79.657536703824874
89.480910419692421 73.142128125879765
16.660507010192514 46.559192801922705
32.641638491693847 52.393071284954878
101.375658932738517 77.484281088682337
63.161924797982081 63.534437700989727
34.161882450469797 52.948033149221409
6.655549189463057 42.906903962327057
80.486510477794482 69.858741317532534
105.132298488243890 78.855634468556516
37.735873746863454 54.252711165712924
131.303777775868156 88.409478015987844
52.033726549454094 59.472112302306215
98.343538370184802 76.377411845517869
120.447501507453225 84.446417165041851
116.461579964346512 82.991364877142132
118.276054821596887 83.653735112939813
4.049546886846461 41.955588294999913
137.377140114642799 90.626546182209267
39.701198668778645 54.970148900794428
70.354168396099098 66.159951121009414
17.762891277071613 46.961615863269984
111.339988868387650 81.121738804157928
77.027334303294907 68.595976320148580
120.882347253298576 84.605156691280129
3.367007705969587 41.706428800520243
109.601494985318183 80.487105263406335
96.616362683560638 75.746909988607641
81.206645499219746 70.121625094643917
22.159003540248200 48.566407412030237
65.809209357613312 64.500823369537230
87.834619270500298 72.541152999481767
62.785164975043401 63.396902318913867
44.894314401816565 56.865884892325091
136.797846137254993 90.415076132423067
34.579952814011023 53.100648857381991
37.359889991976047 54.115459085649242
26.672325454822804 65.656762408872325
0.169117734459850 85.328996949402693
93.484042843329277 16.065188875963702
38.021233391426840 57.232937600065220
13.209686058177686 75.649522626417806
106.152575509999267 6.661861228509789
17.892511475051638 72.173655067853474
17.525611708720245 72.445989584199253
83.543732317395197 23.443470106489407
66.880420112368611 35.811957324265173
15.815480433127005 73.715349274676214
109.206292577590204 4.395213394484999
96.628467724903771 13.731212384586543
75.024397284099251 29.767020020622581
15.874561700071798 73.671495694666092
109.812797050163667 3.945030218160329
49.517833990008690 48.699486638944855
31.497308581110286 62.075377064278683
86.280942248671622 21.411752424506062
102.408504573279743 9.440930176716378
53.158977417864165 45.996816522019756
28.064065035068666 64.623731700634679
35.811040523589966 58.873472320792182
64.697980125408435 37.431892229771961
44.406021271384851 52.493773722571014
42.081914337268088 54.218862141588694
77.183313331428138 28.164545962218803
91.862972177549437 17.268442560591961
101.982205125408399 9.757354619052100
83.718999176990650 23.313376768146256
22.895536329765871 68.460116714591322
15.554919140079678 73.908753141977641
73.471037489863093 30.920014726790377
52.179263936769054 46.724017304127891
82.500195759053042 24.218044118206198
108.767504238722140 4.720907823889118
79.076125896346213 26.759589508977026
30.080308053155221 63.127157928848149
42.406339573284541 53.978054711743923
22.615854942139780 68.667712637019008
67.736965712056900 35.176178964546828
28.968954027270506 63.952070040825035
99.021919948189620 11.954651826527856
25.609578005227029 66.445595870330479
111.469128103193711 2.715604206948266
73.431330545875866 30.949487548467140
39.974819138327163 55.782871728282743
15.196981977536481 74.174435088352439
48.853600364810362 49.192519776762680
28.866607068417771 64.028037953852930
56.996176838322931 43.148622153454525
66.724952238880078 35.927354694389336
63.785564340882338 38.109140716108527
53.892723633710830 45.452187064194852
36.452612062214548 58.397260312211252
29.156507618910577 63.812856769639474
50.439302552031613 48.015518650424255
3.523116888687542 82.839462146413055
8.196451474558271 79.370639239026403
125.300726193602486 108.177144712935629
116.231104453892002 104.267076407690325
120.829315661141877 106.249443524895526
48.073625478256979 74.883227118672494
97.315945979935606 96.112429636272765
97.031163575814389 95.989655094599158
85.336307125444392 90.947803421693024
36.134478833214288 69.736057784800451
124.192691671359015 107.699452170635595
103.546404570139316 98.798486382612481
50.079634985034026 75.748051961160371
13.503058025874839 59.979267067278037
136.918715148135817 113.185857500031489
17.608082713223752 61.749013081268345
51.446376165257170 76.337277347139320
129.503122732946139 109.988869389678840
106.447439861532644 100.049172075005771
130.271419902926624 110.320095376777843
114.440460673357634 103.495099395507296
77.731977537564859 87.669447503714466
120.618863462981992 106.158714000179927
11.312683839343135 59.034959473292488
137.053754742381386 113.244075367608161
35.500685858838295 69.462818845810929
107.385556496255717 100.453610123837933
65.053892478663045 82.203709242220199
118.776076313339743 105.364257094046664
91.874303057307827 93.766444750589045
77.863822234935867 87.726287996868436
53.671305359039799 77.296482192908570
28.888297330831243 66.612105602487375
18.426174670231124 62.101706448607473
36.232279465466263 69.778221302020469
103.357571016967142 98.717077023720194
50.567177710270350 75.958239928432775
41.285562862825643 71.956777786126707
64.499391169085541 81.964654289541969
96.612017180928206 95.808953949508762
95.553629809222173 95.352665138845367
10.837491338524774 58.830095897978765
65.454367208841276 82.376360714846186
1.772847040706364 54.922173452653766
139.157756557106666 114.151146361971186
10.684547827550510 58.764159347159342
84.634880010318525 90.645406253431304
56.650610210612513 78.580911224914686
28.713199820796998 66.536618085591869
69.152947170062347 83.970881489341835
101.871620799125594 98.076458592577112
4.723137246909780 56.194093777185380
41.694604022412221 72.133122392279077
43.380691269360113 72.860023303185173
80.754229130482997 88.972391606907408
107.254019332659738 100.396902213728865
45.804812100474905 73.905103054232143
84.165026312852149 90.442844327113946
101.213934360303270 97.792918774376176
23.840232518288012 64.435798939120474
46.122108660190307 74.041895001803070
50.779953532747477 76.049971207141738
2.960537581845327 55.434207060517913
52.718590044539930 76.885750404741771
137.257686886265731 113.331993985948287
53.201292359657955 77.093851588823981
106.961992408881329 100.271004436322698
77.877056328791681 87.731993439986056
132.070016984968561 111.095501192613270
66.363270526743122 82.768204405559317
30.240541744923959 67.195081185839300
133.318879838586497 111.633907225595806
65.239293026571801 82.283638574110540
76.285676887682683 87.045922676190571
74.020405660686137 86.069325693244522
17.717071016786100 61.795999794014662
134.575514933948881 112.175664004285025
133.900092137164165 111.884477740277461
27.945146329567788 66.205497152550151
140.709406449851485 114.820089041233643
19.366578093917255 62.507130371084820
70.047311951794100 132.707647205269865
58.942637912954460 125.178482014548891
63.497362428240940 128.266665706737825
28.262284377223143 104.376660270632286
63.502148574456605 128.269910798431539
72.802838571916396 134.575942937118072
38.201153139316197 111.115388886795628
28.205091622913258 104.337882572754324
80.158588989262626 139.563271678169684
24.689699591193108 101.954384666882348
69.615416996227495 132.414814794869812
49.540545622631967 118.803697329771325
19.317851383826110 98.312176674888860
69.946000304988345 132.638956118806931
25.121547978606113 102.247185503251472
54.404698308573444 122.101678788502127
50.907151545712857 119.730280290199133
14.184512628559210 94.831682305296994
79.614172964208777 139.194147994685608
64.476281939849443 128.930390430718148
39.488338123371058 111.988123047390317
67.225490302886485 130.794402272634414
12.600551434572347 93.757728631059749
71.482758073059117 133.680905036304182
42.580273650433526 114.084509961665304
49.944784033147727 119.077778114003479
46.789539958519761 116.938466885972190
49.152534578761617 118.540618986822579
41.580022177498556 113.406321791022123
16.687188972109229 96.528541082384194
44.126512010062655 115.132886887737911
24.610695888000862 101.900818760316099
44.174647162614065 115.165523371597999
76.762224768890761 137.260476731321660
27.122348701037922 103.603763742307763
64.016072658609573 128.618360407266863
57.800503214944072 124.404094510575561
64.638526439509747 129.040395067950698
13.938088273837922 94.664602239081248
10.490643228884153 92.327173590693704
75.097093271856735 136.131488157538030
39.713076815530130 112.140499851256351
35.356080974152476 109.186379693358901
53.916729461621067 121.770827289054267
63.759891561143384 128.444665097092354
50.488076890052596 119.446140269638903
13.639265617312525 94.461995198492716
16.054877285830891 96.099822587688948
55.845033046165753 139.012941509195940
121.874986434440501 109.698048332256661
78.794663916718264 128.824141685813032
57.698719790373204 138.189972142999181
124.015702694935342 108.747648320166277
77.098141227870514 129.577335938478598
109.004386648099612 115.412125633524582
134.582246456104770 104.056487934414136
90.653205866583988 123.559381184614537
105.965428090974541 116.761312493424555
135.631495973562750 103.590659383250895
136.328565995853012 103.281185694542913
79.638889330735637 128.449336365511670
111.907287142869009 114.123343595363096
69.827090972305442 132.805417295323792
120.661984219041912 110.236577114167261
69.860453655721713 132.790605479621149
51.390120786872941 140.990760215592246
54.689904299023326 139.525776580106424
58.425430472925726 137.867339081238583
88.127632604029998 124.680643681453603
65.946173949623528 134.528403033016133
72.796622355226063 131.487053570848673
72.997676535980489 131.397792840995720
73.717946879096672 131.078019055259290
101.900525194483038 118.565981254654346
100.170222787960896 119.334172471036538
133.383874267974846 104.588521517334726
61.114799491655155 136.673357237364939
98.110251752535305 120.248724545547219
86.610554032543334 125.354171284943519
113.008330249858616 113.634520577803059
80.038877017327692 128.271756408191578
79.200005221116641 128.644184917272412
140.553738107752196 101.405363241872507
64.249281586704697 135.281761407498379
66.415962188023087 134.319834174221342
83.411634360420621 126.774375050929194
136.989413819166685 102.987793342245837
60.500162500430179 136.946233664134525
51.697590531320863 140.854254853236000
140.788150519853218 101.301292672873572
63.530544911118476 135.600854300738263
92.247680697292040 122.851492462345277
135.443758743019998 103.674007872478711
140.605547865879771 101.382361597208259
56.383978749046868 138.773669256265094
79.808056919302942 128.374232120644336
36.216215000671482 133.474068826462457
53.030238289097028 138.218660888157302
57.022833957387277 139.345294138770612
31.840843931940036 132.239423763614099
4.038951256497547 124.394267549348612
30.319566240025335 131.810148631964836
34.349496831150560 132.947317075462593
18.793201999614777 128.557631650327181
41.165981264052043 134.870797100096183
54.676110871044045 138.683094287166739
59.305032389339473 139.989286381299905
38.494850028396158 134.117055545261906
31.757683139566236 132.215957396964484
10.098859144535266 126.104256310930595
33.257111515446496 132.639067074359701
5.363823874261898 124.768120969031244
30.656519862558586 131.905230425013826
9.141791916274750 125.834190456029660
23.584135663617072 129.909540437439404
52.583322070711148 138.092549778066456
15.497922014143297 127.627767394049371
14.155805816258477 127.249048169677906
62.171169228988632 140.798054744698788
38.749608262608255 134.188943390006756
56.888324967168089 139.307338304151330
119.829916014912456 102.953440124523766
73.658968585411714 119.806734814499450
71.607670014514198 120.555498728544066
67.039788241953786 122.222864505247657
125.333252722140799 100.944615084779869
90.902711189979229 113.512433054358851
98.871802126395977 110.603559716472105
34.101428824880244 134.246006952300519
17.164358889487694 140.428367217741254
28.631448330220909 136.242656325061944
80.997130201645049 117.128162961715063
106.220395302858861 107.921180141117290
118.453440979771486 103.455880310228139
79.141177701862631 117.805621756711417
126.979040215603376 100.343870608683659
34.687583325880013 134.032049147897879
64.578999005235161 123.121100484478191
118.088912146069418 103.588940431352029
78.099013437454573 118.186032002575445
37.841477480702849 132.880816379859453
54.481714088620961 126.806806057840859
53.924818034614177 127.010083959473548
95.707581601578624 111.758561810597257
63.093309325782272 123.663406141599637
38.562161892063472 132.617752539082147
49.570732064255033 128.599410106094126
82.935516956838057 116.420614058624096
61.318801422489891 124.311136073274568
99.646185430004337 110.320894734588492
75.301386543773773 119.207220284314673
123.871641339314465 101.478131694864771
54.063602422003754 126.959424956155146
24.906091859179263 137.602483964023406
25.097918388314639 137.532463546317871
32.272872651850271 134.913465554667368
26.568285502676037 136.995750923761875
99.804224540477136 110.263207382484538
98.785501497533616 110.635061126149012
104.442059505822911 108.570307328531911
75.428912535213541 119.160670814701803
72.847403255487890 120.102971959865755
59.915871339213815 124.823232866587873
138.952839230292454 95.973200856644794
53.370634176804160 127.212371856692030
62.857257275209548 123.749569735633528
97.256902129988774 111.193029654810459
139.368213662773030 95.821581102080174
55.880023104330618 126.296396044154477
23.274675722885856 138.197982614964388
63.922828808578927 123.360615380894643
40.589967536818087 131.877564000451258
88.122617128757327 114.527221510912966
136.124790296253877 97.005493775385503
47.487418220747578 129.359860217930105
69.504171881109329 121.323316499150081
113.181643123722822 81.027546775817385
116.980656208711565 93.556628703574731
105.657265986496895 56.212276204585088
104.417179559938631 52.122491808410977
92.067318372243506 11.392855148704449
123.146925029611566 113.892880650403839
114.651489768208847 85.875076546844539
126.062111813919131 123.507118147933625
113.532380889213684 82.184274089118190
88.962642852442357 1.153686955155999
128.534070085479925 131.659595387025291
92.425184997988381 12.573093324478181
101.050770044595410 41.020129253573430
123.935102895003382 116.492278132912986
107.533331893227142 62.399510341833434
124.326651161643966 117.783597799801029
91.307538922304403 8.887115167726838
119.977746675791352 103.440983183773724
120.762097967026051 106.027760688397890
126.988116925322373 126.561067593945381
104.352597676025042 51.909501830092815
118.046469850358847 97.071664355514201
108.860036874735272 66.774961290649699
127.015175049541796 126.650304837295877
108.244876600155862 64.746172943128030
112.335117651618845 78.235719857444067
91.693954350294064 10.161506818169421
102.698120243903531 46.453062794232679
90.925885643438832 7.628429005839563
128.823827606987180 132.615210870555330
113.369885604642747 81.648367344993488
130.663230356136069 138.681530524281072
110.309462431977295 71.555142655811864
111.060874132219297 74.033285937551923
94.625184179411150 19.828654010478434
124.834987595816585 119.460082899517872
98.412542393627533 32.319298368399132
118.888512288091164 99.848706301140481
102.421478090647639 45.540701576918110
127.029979595467594 126.699129983368778
98.688348371173888 33.228901892140016
97.097284369413188 27.981599294227422
110.041508771914792 70.671435944447495
89.454716682118985 2.776538255901658
90.266983584045690 5.455380979991782
101.762335225414361 43.366859377417306
107.783820801624856 63.225618592871193
103.883600383098383 50.362756563488418
114.494166812971187 85.356228058778512
89.206655510935590 1.958436641792195
109.376229559116126 68.477356172802530
115.889250841184008 89.957191965602249
125.265801516687802 120.880900040564811
90.695849982679107 6.869775225110870
113.952625067553925 83.570232395209061
114.841059983916622 86.500275963253600
130.714704299335580 138.851290732278159
97.378304108298707 28.908397716092875
103.582855692361079 49.370905578695861
90.268597028562255 5.460702093155018
113.252098689592955 81.259908059473290
128.880758044072252 132.802966504575181
106.251701992173224 58.172716258175960
115.949646476596200 90.156375766034074
113.650191589524667 82.572811818034012
109.149879762744689 67.730858311483033
125.554655279929221 121.833534944375316
103.989158972124599 50.710887033297453
130.230997983648450 137.256035353410198
106.581050209889838 59.258901198900993
125.670223049596899 122.214675525358189
103.666688974939689 49.647386349412507
104.327580621601200 51.826996000958928
102.677100789265012 46.383740982659170
126.196407826014052 123.950024160749578
127.790242817812143 129.206465437688166
96.638693394171412 26.469173890156664
73.215025981593129 119.027247164260658
62.493378770049624 100.201859558454956
71.091036742274540 115.297883577508557
43.988334116212705 67.710150831445773
24.784739887035311 33.991907948052749
78.376412388596066 128.089763191700314
57.137569689225650 90.797970407854010
48.473377691811145 75.585123965113567
31.565763446994147 45.898231142765283
34.332586340465760 50.756301211526811
50.426660185153665 79.014755561387076
25.737120598735491 35.664126376089236
18.227806282157307 22.479048572819597
66.716426221897649 107.616812092348695
64.646140150778891 103.981742128309037
79.733498152745128 130.472574808269968
84.626939003433819 139.064624044987596
32.597022197278498 47.708945980974065
69.484416882308906 112.476932561094316
54.383302287438624 85.961945645460105
75.430298433533423 122.916888535349543
58.434682588634189 93.075479881730914
14.181479878817063 15.374388120974750
53.796274487272633 84.931224744514012
38.654818344867678 58.345404937816141
41.656046679496377 63.615051063840674
6.358295681045289 1.638208229129029
82.194963659835864 134.794489280461704
19.868163502319963 25.359236651410377
52.176456365848594 82.087099827413184
41.659774472187124 63.621596433309811
80.883930153191201 132.492537589660685
53.526751650985069 84.457988518622656
76.905891047894031 125.507778010214452
82.946896234510106 136.114754897524108
23.606165650948299 31.922532190877451
73.311741643499360 119.197063404901030
49.340268984756520 77.107237524700196
34.892766424899570 51.739882093311969
8.326407892384003 5.093878286084486
65.581719483075645 105.624460193822785
53.856653796397282 85.037240534365651
34.748142430775182 51.485946975622213
25.145264002192420 34.624926930599152
59.848012677515321 95.557046959361401
36.369659102844089 54.333054258550504
47.062670805723087 73.108162785100660
45.262843249102872 69.947971938632037
63.240327780456610 101.513374884900799
80.811390004468976 132.365169435333740
48.385439922629075 75.430720210039439
60.097808886847780 95.995646585926380
73.976500968336424 120.364267632732535
75.623852553781248 123.256736626270040
78.627576149559829 128.530764006163281
25.384344336713315 35.044711304910201
12.746958086035630 12.855612018268221
43.993367244844912 67.718988148651022
49.194385716896377 76.851091336667466
28.629121763753997 40.741988183489362
16.637158487342209 19.686141784255028
49.063710814599652 76.621648449996272
49.985809307423416 78.240696455926468
79.886607927788106 130.741409512914800
14.339654216817369 15.652115336149423
27.042718084362804 37.956533339231697
61.395048373902767 98.273378326164377
57.072590766557674 90.683878479505964
23.870030905537416 32.385834666265431
13.917639496318387 14.911129316744189
64.549343683979927 103.811784008030585
19.898097982432631 25.411796503435049
63.876735603576464 102.630798701336332
38.475367783701799 58.030320296121360
35.091884215304511 52.089499042053653
36.479561546465902 54.526024243403029
77.727621488857778 126.950596800407155
97.505981373677173 95.931746642771003
63.512425551929404 128.252343899489546
131.663343731150036 63.455404423773381
87.667249195039602 105.286275540245782
112.116132541293950 82.040619329569566
127.417796543559078 67.492011288440779
77.595359148439400 114.862487676366470
106.821654513336100 87.074534961210972
89.292646614185983 103.740870415762430
78.943610594862633 113.580589065078655
66.051470424743997 125.838255559296684
85.421921726211281 107.421101482256233
139.535102379421431 55.971046438190029
110.385279218458635 83.686290451801028
82.725248916284301 109.985060259614656
117.659857612419927 76.769723096607464
50.607414360615643 140.522247980575827
54.643403242931385 136.684886220542893
57.004647182813358 134.439848519692305
114.430647086943921 79.840011282943522
64.141256075545272 127.654460635876447
61.577359316952837 130.092177801353387
127.175145267623776 67.722720726560695
94.863389464291487 98.444286056564096
65.346007512833268 126.508999825503494
96.082109993196013 97.285543629329766
136.614831782734797 58.747598862745811
73.037890156323826 119.195665428542483
138.541968925914546 56.915303830423042
99.912415471972622 93.643742771576015
58.477217924499065 133.039748861874159
133.824915422261768 61.400212303352411
103.144996291103425 90.570250157188241
109.569673382624018 84.461757069017182
91.968840972932355 101.196382263263615
109.403421183155700 84.619827334164938
57.096378690915657 134.352631485243990
72.499389821236647 119.707664012751366
65.876800358282154 126.004329414603859
129.871642770828146 65.158928628381346
59.682202532539691 131.894066356011962
64.164486080685236 127.632373872010476
112.959492671041801 81.238764318023058
112.292187228838600 81.873228995909685
58.709593083085572 132.818809812351816
50.387039893433709 140.731776940617550
128.564773979955049 66.401481189774813
63.774026574945388 128.003617306979436
136.266303291146073 59.078974876134929
84.864050095830777 107.951518022997817
140.399417313771721 55.149267891615303
54.520447022066016 136.801791275007787
70.257747671074867 121.838986005336594
81.261589300480281 97.912901519615431
126.782572059341859 92.361193792721011
107.005321108324495 94.773213706770846
73.997044636928067 98.798880386870024
3.810682455406226 107.358760811901263
41.376735664045476 102.777230817873843
56.652823858145709 100.914169615677011
106.598176970475564 94.822868725600941
28.612921324844450 104.333896829830579
78.228271406376663 98.282842882261946
137.084618583280303 91.104763289171729
25.547849215092846 104.707710914762316
52.799375911647424 101.384133475048998
136.713117690185044 91.150071282403573
114.330836582284519 93.879798881442824
90.146520462492163 96.829301430259619
8.738277932953199 106.757794658937854
54.063060909474544 101.230015322460744
43.759227490184344 102.486663754537261
3.082128983719945 107.447614691872232
105.568184509169214 94.948485897276882
57.105458659777327 100.858966586801486
39.893745164437739 102.958095318519554
96.444653447172641 96.061185466215491
25.426111902596642 104.722557913607119
95.769852381790514 96.143483739709367
104.355063856672075 95.096437257110225
36.905907469580150 103.322489947368354
74.312741979917092 98.760378156201654
46.447342215546726 102.158823132760105
12.783327769225567 106.264463164961370
55.425451436652764 101.063859111448110
102.335374015498573 95.342757240063364
22.561075642568110 105.071975763983772
65.601233198996439 99.822827771319652
112.455472313498291 94.108517016921468
85.533456297098610 97.391907560872866
18.737724745621385 105.538269007907104
104.487311828809837 95.080308385449584
56.022066193851607 100.991096386287580
137.503035400601306 91.053733462111794
23.386602457113543 104.971295081860788
55.227746856721332 101.087971025943958
112.435712463247725 94.110926914658052
131.527669336121107 91.782484994716597
57.410517090345522 100.821761870569603
43.129430573266063 102.563473353059138
45.460797202391511 102.279141483562753
64.673558650547434 99.935966320765075
66.167474948708403 99.753769317247631
79.967649737036098 98.070709498203243
136.722905616110808 91.148877553694334
7.326923589312735 106.929922463306241
24.330148905018220 104.856220806481787
42.246718624588262 102.671128294782520
108.695493164083231 51.018898099722293
79.277315403143220 101.304709969129604
91.755398344247482 79.975362639521961
109.551876863380542 49.555042998266302
135.417868018815227 5.341143156212260
136.845188850988109 2.901359583375596
73.098072118459896 111.867167910404746
107.818326511944164 52.518278435446156
118.735471910732812 33.857111719560848
133.470245495405635 8.670301766941469
77.786327615405327 103.853322327211160
78.436763211362631 102.741503564089086
130.841735717958699 13.163331526965960
108.047919310399166 52.125825158309212
65.509640287166320 124.838415094821030
73.483521111000186 111.208302644117964
97.043033663619525 70.936970218866435
102.102780669760051 62.288117522238736
89.017427096528522 84.655499804559014
134.273087333815255 7.297968171868855
58.202329028790466 137.329130264058278
112.423049180062151 44.647219266471424
64.054807621221300 127.325225880168674
62.377862597604292 130.191703289415557
94.591986412596768 75.126655315936191
64.729236380780961 126.172394525414816
91.478594695003594 80.448515543272663
115.579945858375751 39.250994056777742
122.760984172269644 26.976122900110411
68.823345087950358 119.174150722055444
114.033825296071171 41.893847341412510
86.352977137486775 89.209963730387898
59.714514329578833 134.744284045333899
109.738527775751137 49.235992214733997
123.276884450577839 26.094271394922174
118.886224502384692 33.599423547158239
86.261203105874969 89.366837202485002
123.380863562819087 25.916535230602236
110.327995420166999 48.228388708117215
109.264468251732026 50.046323440326674
91.094017055200652 81.105891367209267
90.628286127220605 81.901986149710183
82.585825403577005 95.649325301804481
122.986671728995063 26.590345027973523
85.860576657373585 90.051645975583043
62.622880964680093 129.772882395359971
70.103411489978598 116.986075757119707
64.936547660158837 125.818028049084532
120.006482912102427 31.684515557480374
122.903330114550485 26.732804590863825
60.867563838441988 132.773324757849025
64.058787683946790 127.318422580281478
112.209516744325029 45.012219844642857
91.906278248612281 79.717456845783886
104.051231260239547 58.957543459293902
95.658192048467242 73.304142159099115
92.801906999962824 78.186518415088713
133.010342634278771 9.456434373140251
113.731766763331947 42.410169551248394
59.617125832373823 134.910754575510566
104.307143165072461 58.520101752124134
63.780754907963022 127.793676485545859
108.653764457086254 51.090226851851490
119.012379456354907 33.383781221066798
80.518710988902697 99.182736766428462
112.443633614157108 44.612033369209215
132.970253224524299 9.524961000902564
56.985119736937961 139.409760748828063
68.120116121444795 120.376211563422984
134.904813181004528 44.258187372097645
20.988596942540056 73.642947628241927
23.341779366916445 73.035942728829511
110.536838740622159 50.543921839959211
55.902459989107470 64.636894503271421
17.181320275958669 74.625037060023203
107.855320932594324 51.235621059906379
131.207880504583812 45.211813501606038
76.407616157333180 59.347576459589241
16.246885156850247 74.866075191876561
105.078208636886998 51.951978938603162
35.708329079792854 69.845983384078522
98.735314931761010 53.588132394272449
117.230490094881517 48.817290226147648
53.474339311448944 65.263229772664701
30.758133639551698 71.122889438683146
36.309002036645964 69.691039413743965
135.373459120229001 44.137299854728738
48.121500829394570 66.643997855373556
41.446783833827624 68.365745339346958
129.973589798905607 45.530199572267108
85.096452211752322 57.106285686468922
1.411887095642824 78.692772354257855
124.013336344541159 47.067650732475308
122.930728559062473 47.346910097631302
30.915063861834764 71.082409188276316
16.249361175023395 74.865436501417818
111.722673824367774 50.238034927719717
135.857173106486329 44.012525525067367
63.537071363703433 62.667541655194775
26.426155668263430 72.240325904925456
92.199604782298010 55.274022974096432
109.907648442449783 50.706221876580727
113.411261621807739 49.802462633996797
32.978933350819297 70.550032744111178
47.253611375137119 66.867870490756786
37.957363503513513 69.265843527514960
29.918054797166917 71.339588309088569
124.502798947800613 46.941393543410847
43.990227539975734 67.709662421584753
91.586424267456692 55.432193276949832
18.111676084762628 74.385051188851108
71.182542698216579 60.695387473567081
101.427067449709071 52.893793124407651
31.825113282550770 70.847661362795492
93.379485650302257 54.969671955585262
65.887393757763206 62.061274502417163
108.543096627327031 51.058208883070940
104.008330566658572 52.227954665633618
62.549917317873593 62.922178667644964
24.659010982225759 72.696161997904838
5.619687169821320 77.607367655363262
63.534541713447929 20.976520649364389
96.471367119587853 9.913611451258772
76.686527972219977 16.558996253452055
73.850055214118640 17.511718326051248
31.015189960416865 31.899207677907665
125.522077978160198 0.155980823356914
109.170150749949329 5.648309968897621
93.522901919154464 10.903949845562197
122.348348481412344 1.221981593283149
74.442028424551609 17.312884777463104
5.523710433755427 40.461354146226768
111.733927121196757 4.787181889623999
17.588308071673843 36.409064754818381
83.514864011775927 14.265476442472414
96.744589830266264 9.821840674876293
52.808404324436246 24.579244424890170
16.517454573544608 36.768745897982505
85.743993180532854 13.516750562527433
38.351414535226006 29.435096904411722
43.268743663169417 27.783451216983178
74.235280795702451 17.382327725187370
22.214498343323989 34.855207566782141
87.264327379270895 13.006096636898089
100.526936493463396 8.551415939804304
74.110578640543920 17.424213019301671
57.677394075031202 22.943835097089622
66.310931134558359 20.043979529035290
109.362386232122688 5.583741399895778
84.647553302410117 13.885025727583040
44.405325802655383 27.401692961587440
31.875963228727269 31.610088845413891
118.057827460525345 2.663093293677569
80.624816470633391 15.236193356796170
95.960725826395333 10.085127017489972
3.370717628178159 41.184507140438406
112.048498970861047 4.681522653610740
20.380532849417012 35.471204812459916
31.840541865887253 31.621986267704600
62.630757040802173 21.280086267629944
3.622416625646840 41.099965806538890
21.492974613227332 35.097554891149642
16.974338191863993 36.615286603674591
26.765535386330999 33.326593046616033
67.244038496740146 19.730564927214658
36.247221699233954 30.141858834040338
44.870446676922249 27.245466915673543
48.243713401968535 26.112445046686087
131.112276771876168 66.719032907966763
121.860249547997441 121.513063063884545
128.248903605286557 83.677019718989243
130.465161671213707 70.551495078909596
122.406559735579464 118.277605993936021
140.983575093158123 8.257443376712779
121.995877327080137 120.709823683237616
134.272673842915822 48.001957371452889
140.157655833779842 13.148851898288141
124.919893936889224 103.392683296882822
125.152759916705904 102.013562244641236
119.287666314609794 136.748881102231877
139.513355214107975 16.964645640513606
133.326488556121660 53.605627127619933
126.436617190829026 94.410070329633200
132.509256761286821 58.445585174325977
122.822016982927877 115.817109889801117
129.988330208680253 73.375472668374130
135.564715896386161 40.349992074825863
119.501828629291978 135.480530280838792
134.744047516151653 45.210302889575644
119.201943501397253 137.256564261668984
131.093129640719468 66.832429513555113
136.299910145640524 35.995891628587337
133.020746360913051 55.416348892571072
135.974102481590080 37.925448744776205
122.209160682518956 119.446678393359107
133.309194713387541 53.708047853084331
125.171404939765338 101.903139314503491
132.152940829044070 60.555823878115675
119.704869973530975 134.278042083396457
138.728862153412450 21.610712430494136
135.961201929514374 38.001850729158747
133.567947033101433 52.175618033517424
135.125487749498518 42.951268502523057
134.174831375242633 48.581417742081506
127.564505306656969 87.730287192844287
133.764045956399514 51.014245497884637
130.086688407322839 72.792957942455985
122.266395909333710 119.107709574074292
136.495057819112986 34.840152756839451
128.847188233909719 80.133750207417748
129.875949243024877 74.041035563085259
119.314092167805171 136.592377131605076
130.827848948773720 68.403522840728073
138.082446550640753 25.439031908425765
136.882419529244174 32.546049128242586
128.471342438472220 82.359652201742250
134.240924840805832 48.189987058021927
129.783641617588188 74.587716489266100
127.252188021070197 89.579949148062923
133.579646074427046 52.106331853561393
139.292222284265364 18.274279100626039
120.360751809028955 130.393659968713422
138.827101013311534 21.028904474082125
131.030618914243888 67.202641851747444
120.544519692747997 129.305316547479009
132.582277677223260 58.013127489862249
135.552916796567416 40.419870839299357
119.741815438305935 134.059236965121528
118.887195806980358 139.120620023942706
94.986646426681489 108.759802357224530
117.479002102854182 82.584592947253341
129.044592070813792 69.125276203391593
85.321054980214981 120.008018587883811
106.585518641548560 95.261753797319187
99.384162727986094 103.642245453554025
79.557787633962988 126.714951905393235
71.566355153629530 136.014885699342926
100.152453014427934 102.748156838524466
140.700827250489994 55.560472180524798
112.294274478969740 88.618257595043147
123.968136704888508 75.032940308322566
102.800928791758551 99.666024887254267
67.560533374530181 140.676612796163852
75.200320474138209 131.785902100543893
130.995837841058602 66.854537318509713
75.141163575926413 131.854745232007417
98.197661504446160 105.023022035539384
137.364805746094845 59.442727233347675
85.962415082609709 119.261643453634704
139.193481956035043 57.314627205615828
106.207168668141279 95.702054045402292
135.120498004629269 62.054513475707004
101.307038213499951 101.404522147589049
115.015903206610531 85.450994774383645
98.279877161447615 104.927344549829371
117.294620010254320 82.799165398211102
112.316628415840867 88.592243468858996
79.118441780040399 127.226235378560503
78.089135998278977 128.424077648725216
130.530831108642388 67.395683331549847
69.102743118782485 138.881884685374416
68.275848701457633 139.844173155511953
118.303637988235849 81.624932816602438
116.311179080231625 83.943632996727260
130.769588511484613 67.117832264834021
137.396420587666796 59.405935840284023
88.820515837482532 115.935562946520704
140.311104564527028 56.014007286574369
78.752596236348964 127.651983746392503
18.722113237793124 72.567354696265227
5.440640565459394 66.264437934638266
131.140408045807987 125.917097766169363
8.517041599783752 67.724388959882702
47.653210570106275 86.297029319467697
120.278953168549037 120.762635780629523
2.615163237180859 64.923566417498407
106.044849716739506 114.007634174517889
121.494383581422994 121.339436027928329
84.509286972147891 103.787618462201195
78.348976268354306 100.864153079280797
109.987390696724759 115.878624556323473
14.976392285581504 70.789768132144900
128.442572601901787 124.636800568786356
43.574478147485515 84.361407300210814
89.463859945554745 106.138883401806922
50.114946891959704 87.465282231513882
125.739249500646110 123.353899123490251
85.859749952699659 104.428500385920913
60.650956988145765 92.465299644812788
53.866897940030569 89.245825378581500
34.451095785869327 80.031773002235170
2.788007583577489 65.005592225549435
29.342404260880375 77.607368853897853
138.795841168455951 129.550095321234437
96.926589998079081 109.680430901545733
54.083090210394985 89.348422576816347
40.788019293395287 83.039052569653435
46.934505647616540 85.955957405653464
89.687389399816880 106.244962567780789
99.850454259329112 111.067993374142873
6.966081881084760 66.988358381891203
117.454832665816284 119.422408164861608
12.405157928797632 69.569551328988496
128.840655928047539 124.825716823089607
74.163368136286493 98.877811631756913
52.347446089542522 88.524747319453638
25.084362269981224 75.586652861155940
61.867399413798026 93.042580157550574
99.681315067194760 110.987725901140990
2.995043748239054 65.103844260146957
37.737372497928675 81.591323594462040
69.807686941773071 96.810759529440773
98.828539971832654 110.583029029411378
65.475564695622410 94.754887670022782
90.531332811156801 106.645468234918113
39.808616353380465 82.574262605520516
50.741480985640344 87.762613132854099
38.807475168951633 82.099156440129988
23.349967927373040 74.763570704305380
131.724074150770775 126.194085037605490
38.961995728494529 82.172486427608547
98.104328122776536 110.239343723195802
66.291192068605184 95.141955547753199
124.879675612208800 122.945975785246745
57.009830814142170 90.737350059739143
136.878884026195493 128.640375322454275
36.161525568229585 80.843482427145659
125.074681052411307 123.038518463907764
64.849133064591712 94.457605393829013
68.866414693638902 96.364065041834920
82.275273851992438 102.727434920201844
2.023688549770083 64.642873469258930
133.078233477864984 126.836721116542350
126.382207310258181 123.659024139006362
23.561488862821921 74.863951052356157
130.862552590642764 125.785237403325837
8.349888213023947 67.645063879813392
30.581729283736255 131.121784566075064
0.710133005779075 104.606592370564428
35.003961002547257 135.047129662007620
25.349776254959441 126.477699301094745
0.919286585059069 104.792245232948616
4.460482592594968 107.935548719916170
21.633711476842841 123.179175483154779
3.445547404970570 107.034652721073741
38.320910398666776 137.991383123473668
24.184263609114510 125.443144886147692
16.822654487436129 118.908693934373005
31.787764435867189 132.192308335736840
32.989016452110370 133.258586407707043
10.104455660506799 112.945359017613512
30.992724843037937 131.486600230594007
14.786260442247617 117.101111273187570
26.701364260720744 127.677421452145424
5.262348003439849 108.647315686958805
13.017085374398160 115.530722583040813
21.977037210635839 123.483924775173804
20.310843403183274 122.004946262325618
40.351611991154073 139.793912941950850
36.798212823020670 136.639777454389019
6.086884460472084 109.379206357513581
9.786043010750447 131.414959368433500
2.712249560865396 122.773558477843352
5.028845661264649 125.603530224537877
7.410447503448976 128.512913489102601
14.108162723800071 136.694894300402893
9.714018690798399 131.326973901090241
9.572470347751409 131.154057348418263
14.681160664089751 137.394873024210000
0.607350954163669 120.202198029815307
3.498251984342769 71.023148038599317
51.611601196918002 75.903444366827117
13.259977147303044 72.013312145851131
106.981863287815216 81.519833398098058
77.303647235172051 78.509473670486130
15.426228213708221 72.233042164617601
38.256880119264395 74.548830786470830
75.936499674393104 78.370799366364494
109.651532870182166 81.790626823906820
99.226475407417482 80.733178724995511
102.176926468172596 81.032452745908088
53.651890959352038 76.110397713436470
31.911471070034484 73.905194935072501
32.543964806396438 73.969350869126416
113.082307875968397 82.138621693059235
50.523818093194748 75.793106924643368
41.155989278197168 74.842897028273285
78.963830615596478 78.677871568123081
106.149341104988139 81.435387916365571
91.337641182182224 79.932988147255571
4.980092038080442 71.173455982062691
42.981813870033598 75.028096462471026
14.252095691439859 72.113946014982247
97.469758521641666 80.554989114259641
57.548668393829068 76.505660752003507
25.999055888569153 73.305479085452930
73.822615126240990 78.156381056945534
104.719269337473605 81.290331001593998
76.161880060560776 78.393660445234914
42.041070935894822 74.932673791581934
93.124885412968041 80.114274247680925
121.638526445728999 83.006507274772247
48.682499106788356 75.606335842697845
117.996929832061241 82.637128071839427
119.338597831223936 82.773217899655918
32.202721094547442 73.934737389474236
135.547232784435494 84.417313414566948
46.576905670804713 75.392758528240478
51.160515737925316 75.857689275043484
82.541176802548208 79.040733637521853
55.447891676732802 76.292572013292471
122.247946714173850 83.068322790572196
112.739947451205524 82.103894941518433
90.244567455329459 79.822114059648996
71.993911145842219 77.970889556831409
33.208620015705939 74.036769047877584
65.398950025645007 77.301940812533829
82.650698218175336 79.051842757366856
69.902109497154811 77.758711189028205
137.391273783552577 84.604360599275097
24.431046082303819 73.146430658657025
1.533879557855786 70.823895238759931
73.414782637044738 13.274239947529944
76.329166801503902 11.002290803654812
5.066416132828663 66.556169851693326
85.649722671538001 3.736320453004795
74.223689715820512 12.643645063193469
11.977638269241929 61.168429481895906
29.477304846588062 47.526318402871496
25.354603379338755 50.740228285856325
80.878937602724321 7.455453017916641
76.058876273846167 11.212999584054581
52.885320244496427 29.278270945146300
23.052815877393947 52.534619089992617
8.389793631103952 63.965384205086025
40.786734145279482 38.709893812654002
42.850423024719404 37.101116136723206
73.165250007518154 13.468766616640854
8.406943895300449 63.952014475544644
81.094464612283375 7.287435907879768
90.321439345167917 0.094418048195956
70.740772787608634 15.358801915106849
8.614344288183592 63.790332583776056
8.356191835280528 63.991578957371836
59.700381872329849 23.965493851572667
17.656951983875921 56.741040639644417
65.123500703796864 19.737825331910969
39.454620483187256 39.748361743904390
74.230010972496444 12.638717238691736
19.471081809041785 55.326810232607883
6.185939685510438 65.683429528683973
17.274974925157629 57.038816225347276
85.612538451058953 3.765307934790237
17.306551481054495 57.014200277315688
47.956211557088018 33.120826912541609
35.590598527703058 42.760614377148485
64.566210216613513 20.172268965213153
35.900007064583043 42.519410602764616
23.671327256236204 52.052449849995234
41.536208519245946 38.125630528817013
67.298136975597373 18.042557056640948
47.573914674352181 33.418851821553211
47.830517736991474 33.218813296917865
9.187844177917359 63.343252682854718
42.569373135700879 37.320212528519704
136.649617974131587 113.778754470807982
128.760768103948209 131.160115714196138
127.983053094130184 132.873641228370701
125.630998894392363 138.055880006191558
134.049692863117002 119.507122775939692
139.859698807670696 106.706041020003994
134.110385170080178 119.373400505978751
131.699815840897969 124.684564617633185
125.719227054058891 137.861488486484774
133.762057389350417 120.140864849653852
131.545350788014133 125.024894694619533
80.514246323815073 20.401936551255634
70.156514039225797 27.209885484517088
7.663126317193471 68.285651934969977
109.290140591180389 1.488064933562762
94.127388619438292 11.454265862014642
74.763234388232775 24.181972035497157
13.085158794622252 64.721848661569979
107.256769082554399 2.824563021437731
38.447795694749388 48.051448994470896
27.719014409471910 55.103281683270374
84.799787385162432 17.585128402964621
96.595760800607550 9.831849748529438
53.035662094036972 38.463109890615712
24.888732249556540 56.963574639489501
16.538070404739866 62.452312698787694
78.546817638157648 21.695091621667903
42.534311255676457 45.365456685598154
42.477721953098794 45.402651804329963
75.891628055944935 23.440299413022672
5.755452075519826 69.539531496805694
89.132288813942424 14.737454059778408
99.649750777120857 7.824517715654894
79.768541845201980 20.892074534186101
12.546294159377025 65.076034579673717
10.242531996844322 66.590255523599623
68.404641227432109 28.361359601878249
31.210663708557803 52.808284142505350
76.903676676069495 22.775098272997361
107.396668770728851 2.732609502394974
82.349351642774252 19.195755221659116
35.294130521303295 50.124295720329052
28.155972341158471 54.816077186844872
10.445171472028603 66.457064284338685
74.901694312207709 24.090964847260874
21.223145457940131 59.372898128656296
96.090157808820138 10.164173393707479
20.057531803201275 60.139034771247559
110.812477513642278 0.487460579001570
63.131358162360293 31.827392593583927
37.566820089292065 48.630498227315634
0.337452610052184 73.100683944839290
42.046737614194775 45.685929966931198
25.599276585726933 56.496546778317274
49.575286410929529 40.737551852737681
66.936506326261892 29.326337954251450
56.695175737991001 36.057778170883928
51.069663432855755 39.755325031964389
17.467798538789470 61.841219316132545
36.482195781261531 49.343402046217413
9.340917268923208 67.182870476034338
74.897108391164210 14.762460566636863
66.648752351857070 6.481302732525151
107.950172283370023 47.946968811424973
74.294476017658781 14.157431664251732
112.364146273321495 52.378496149995385
122.069555340003447 62.122501372709230
89.306975230998475 29.229632097610686
114.188410023797900 54.210014573394176
132.569991121808556 72.664694947004392
71.656596960275024 11.509062374978464
105.874661189149251 45.863203891993088
80.073894600571421 19.959833651559482
123.802797161157244 63.862635893728722
127.560397318393498 67.635179153412039
120.205705679696791 60.251239615517740
72.997524465267404 12.855322436986679
82.936363951357578 22.833686377630553
108.723512565772992 48.723384488383722
94.500686396158187 34.443997444900994
84.942420953497461 24.847721002200529
121.562796119747219 61.613726888820004
81.429661841012404 21.320992463195015
73.228569557739732 13.087286342090016
102.488094834526848 42.463169950117305
110.022741338661774 50.027779992122795
109.998231766572232 50.003172951161815
78.556449942130641 18.436354468411462
120.479871418513454 60.526495647753386
131.271282983368678 71.360822148156430
137.923633511488816 78.039627528122367
132.102813068449990 72.195659035113721
131.879281419577637 71.971238452829240
89.643654936647692 29.567650700194871
107.431576229814468 47.426310421901590
74.577761509430587 14.441843716580321
115.020348639706043 55.045261615810453
132.000473710741289 72.092912697566135
120.454346605828675 60.500869328821317
107.621035107854894 47.616522733864095
125.263116290855777 65.328762373184389
67.636866567202375 7.473346448437689
112.063588808762688 52.076743438258532
107.653821553108813 47.649439563190242
105.824449949442922 45.812792973857064
138.048866129301103 78.165358166947925
61.035771008521884 0.845999867011643
89.755090668251000 29.679529585801784
45.033577811933135 93.175424653260919
40.829350661066819 104.214504969576893
74.385574486609570 16.105600138849038
32.340877562045598 126.502771740242267
61.700599437766108 49.412663089953554
46.402739188719792 89.580404245947463
33.312446709415006 123.951713135224807
46.757989609683150 88.647619743898986
79.266509912311307 3.289680292089382
43.506334291389940 97.185522890311574
76.253913978193708 11.199882877237151
31.383923558757481 129.015455218617319
53.564567163581970 70.775522542576297
42.575217782177404 99.630364607992519
59.793514858937634 54.420113705783649
67.457860058222110 34.295767615340367
50.984878981818589 77.549035011727554
39.704769830651195 107.167327846092803
32.357432274397560 126.459303870236923
47.863504209779911 85.744859254658181
38.018524967580788 111.594917462075799
74.094889173865738 16.868855405275678
78.618113710126963 4.992180536690165
35.197353713901357 119.002494393077697
73.926379085526435 17.311313991012110
50.952376200170647 77.634377883137645
39.702033228205401 107.174513369878497
69.506119331962850 28.917633223433420
64.034682239371392 43.284039067689847
72.297772630305644 21.587561876226534
29.484348204954554 134.003188788913093
27.455967501770466 139.329127823843862
76.009500317629445 11.841642214340908
29.946783229173359 132.788968626623102
60.364065504549309 52.922013299830247
52.312984689522814 74.061814875945032
66.241151242067630 37.490491844341960
33.840404697946816 122.565448685207571
51.165667487528680 77.074336865508386
80.317051986701969 0.531261700820350
42.404818564930913 100.077783497962301
46.274040841550075 89.918328753830181
34.870488063999581 119.860748724356384
68.574634575288769 31.363441852072903
36.762446396415299 114.893015241555219
49.030518821116310 82.680617584889660
51.740663021495919 75.564565472761601
75.142273774366529 14.118727424056045
51.277159023973290 76.781592448702099
50.837094464156245 77.937074263994504
59.663563895143014 54.761327221379723
37.198157256129875 113.748964979168917
40.655342237510247 104.671400587826426
43.387001630423484 97.498855824403137
27.728250088129673 138.614192775928046
63.305540396813221 45.198553929316148
66.714705597239217 36.247075546104327
65.785206950653333 38.687669226075755
59.160457856262411 56.082337664329295
59.898670818982609 54.144004673845046
64.779864448702938 41.327406858270464
35.915962349614858 117.115636675600399
41.588647352930664 102.220812225437044
73.700324485104815 1.451320374054738
7.977015861554967 48.332650759666784
10.652335606883662 46.424308780319677
19.568957152002881 40.063961297289659
58.345288304150571 12.404276628974658
52.675320359475208 16.448741919252338
18.268063580895088 40.991906383757346
37.739061193766418 27.102978830596971
43.483248649668241 23.005571753003082
70.503054428371200 3.731976613081094
19.831671813311381 39.876563354430544
74.320554531185039 1.008901842268413
61.846095289819388 9.907103368093049
0.737904795358491 53.496407190986986
49.417668044728103 18.772469644584625
52.593376217042682 16.507193791122475
47.243599382920578 20.323262405171281
30.651793998488973 32.158422962541621
5.516757936373405 50.087586216201736
9.013055052913289 47.593629906338833
26.771198473522563 34.926504556560616
31.755973533372554 31.370796674942330
24.418550702313979 36.604680225937713
18.730051543580451 40.662364083370676
28.310445091583052 33.828538998259837
67.692521674669635 5.736767871241418
34.277670165747850 29.572036152525317
42.955817688881503 23.381795434465509
53.396910739278383 15.934021682138319
107.995383874822778 135.109759941102539
105.347005281612013 138.203047860285750
135.236902162512337 103.291854587412260
123.348533591793029 117.177387030876332
103.455028382416714 140.412863821137250
107.412318587171200 135.790776173076040
106.804248328710514 136.500998038383727
121.409132302435140 119.442594352140048
133.964253933772881 104.778298935445207
121.887585567063994 118.883764241081067
108.551748544441551 134.459929846717984
139.605841186504392 98.188963959460622
140.939632166146453 96.631105300347841
140.619487511648714 97.005032047334680
135.516088919634598 102.965766381890489
140.309789769403466 7.904395639562928
138.597408999888984 7.007148201095163
133.224188122631119 4.191706241998697
126.898413543666535 0.877148441335241
139.596909257421800 7.530862938953071
138.489806423356015 6.950766969837769
3.950753929583676 35.414609022656585
12.735908442754420 27.454919973411553
27.022398483573827 14.510808613779242
12.678278001000340 27.507135377869755
33.008564526181182 9.087111144956108
35.523935984202488 6.808087524007925
32.017569748406096 9.984990660756271
30.971780734057482 10.932515869658610
0.802390333296138 38.267147951009129
2.175707073142957 37.022869981974488
26.300044034748950 15.165289623460380
30.283198250392594 11.556398175486287
7.291528596761109 32.387738238032206
10.532557812167630 29.451240682357056
12.925746943386912 27.282918965080484
11.668917373234040 28.421655062586243
16.178618536692845 24.335691757975553
34.984826127649349 7.296541860822675
140.685961088186275 7.237553156086443
140.375936416092287 6.887538391478467
135.489593519459447 1.370905966042788
140.235434883994145 6.728913562195618
139.864192476606718 6.309784584632128
105.484455836457684 133.437411181931452
109.648943777631672 136.211077386057326
61.307582698831730 104.014370040588616
79.048820449676981 115.830533819660403
96.978439045440339 127.772164544593153
15.907287786131949 73.776495556264024
116.330537846330159 140.661207130655015
50.224513770214713 96.632734132516703
72.552344976917865 111.503698271267652
41.183322270272200 90.611046073227698
79.324276986123365 116.013995627363826
48.846862220214575 95.715179417681881
54.029289570284533 99.166821924341264
37.941439511641192 88.451860893112070
2.749152820904921 65.012807252225258
26.503178041806162 80.833656753495163
112.009691471545864 137.783401808068248
89.310088175020155 122.664826991667596
57.218960405416176 101.291232493578377
40.469418226965502 90.135565883134888
109.386391140245294 136.036209938387998
37.434989518537108 88.114550940533221
82.015837161310699 117.806650474668672
106.073965637423569 133.830041304778973
6.665706633895110 67.621342347339208
84.186809574905936 119.252579217586614
15.039257701097428 73.198363083548543
114.630086165662533 139.528658441586856
64.730180116526739 106.293916270974137
49.148787568457855 95.916270199170683
23.722937697856992 78.981938417342377
55.931499086788371 100.433747011800122
96.848620818143033 127.685701950675181
2.844889693391528 65.076570704408525
34.698984518022812 86.292294588385744
60.499358573597071 103.476070020708960
89.003792189224413 122.460825242530220
52.054329344143895 97.851442816245012
79.269839456042149 115.977738699848288
54.964265664397033 99.789542323712709
106.370919816941324 134.027821147952210
54.740406667602713 99.640445929949848
32.891319528394931 85.088338817367486
16.663923826768048 74.280436459534911
32.157310426507891 84.599468092278798
87.898625866596873 121.724753359909784
56.953214721890717 101.114238387292374
114.763945812494683 139.617812734685799
50.149229965346372 96.582592999145461
40.080172844433910 89.876317500646948
113.633876052200847 138.865154461518159
64.475236402282107 106.124116580317477
62.266562847002064 104.653077815705331
93.556796644705472 125.493254382387960
2.157322348555019 64.618631496906360
115.766433950416172 140.285498055778618
22.043063209281378 77.863094717479996
7.380278909034320 68.097267598643981
108.622102452941547 24.650045310473001
106.345770693293915 103.574209262089255
105.882648454039398 119.631418579514246
109.226687107732403 3.688101509832693
107.830013567637636 52.113069003317669
106.427004776408353 100.757690067552105
107.392224596356797 67.291932277152512
107.159728648945560 75.352948951809580
107.423661936808216 66.201948006857108
107.034492928019077 79.695077259385343
109.073692331192987 8.992681905972578
108.021771617102843 45.464502215593967
105.299622475010665 139.845887653230562
106.647629181996450 93.108279262397858
105.423710977810345 135.543535283913457
107.249208654356380 72.250530076571366
107.022241570387166 80.119851967321964
105.530464250495598 131.842223838393977
108.393106027884059 32.589727792593976
108.886618457699825 15.478840612875878
105.890379424383113 119.363373129493368
108.227401056339076 38.334991542654130
106.569403260321536 95.820500554998304
107.939203087906193 48.327288849370653
108.456418207332362 30.394590458268780
108.441653460228409 30.906508510722169
107.231025848722297 72.880957836883923
109.179657190226806 5.318706057746627
108.317694638179617 35.204364635236864
107.453313802489177 65.173869081824861
107.887286812487204 50.127311458360140
106.910940805558113 83.978832440655736
107.315474685578309 69.952977845699650
106.407907515062732 101.419823510570609
106.172173276570120 109.593117060137075
108.815751455190266 17.935916081387418
106.875632187582340 85.203040266344431
106.642257343383619 93.294529737357848
105.472561117356761 133.849820645754420
108.526689209766047 27.958179292095270
107.973080265555225 47.152711412818221
107.002385253489336 80.808303114075088
107.669829259561141 57.666922276033297
106.423565201321324 100.876945789808104
107.049566083857684 79.172466169138346
107.346295331454755 68.884375390044255
107.968234907333098 47.320707947201591
107.614231585422587 59.594585030130368
107.866087131832515 50.862339234790653
107.970214588665073 47.252069141212381
108.023230481127470 45.413921001772742
108.732309480639273 20.828986501372338
135.874460540781001 103.285623693039881
123.826315530150609 118.411756162302694
107.225205431420591 139.254017794167737
109.752019849784531 136.081668060354502
107.472187587701839 138.943938125458715
122.998776972407057 119.450709282206830
134.536488351338249 104.965412951871315
122.950056554853518 119.511876498340300
110.704072581892618 134.886390635416092
139.694470520807812 98.489700591117654
139.795992869729133 98.362241924491343
135.425911369774639 103.848765502308751
140.915963987539783 54.049913375796265
123.316853507141005 38.027935773754500
92.637662319895213 10.098040419198346
127.510341119634475 41.845626711977850
90.480666949854935 8.134342791128795
133.512463336470432 47.309872636791447
130.570108355422803 44.631194890202650
113.366999948594597 28.969731892587969
118.281018395651571 33.443383761667157
136.406185356321060 49.944275633478078
88.081381621948736 5.950067862720615
88.437924552598531 6.274659429743260
113.342607884928029 28.947525707896496
113.564577221628824 29.149603406364335
134.864616523298821 48.540853492217209
87.165595497816014 5.116349318510272
135.900814689575895 49.484193431463481
85.822235284058266 3.893373459572807
121.347587120105999 36.235143917559824
111.936623678599744 27.667537864891276
124.286178379466037 38.910395225940498
88.595660358410896 6.418259843558524
134.412136473147967 48.128922148473308
136.634765374615284 50.152371601593238
121.169609471609590 36.073115620672368
118.677515944013351 33.804349439233206
127.540764119904054 41.873323374797771
140.546080205144307 53.713176488809900
105.884041477244537 22.157353894364118
138.120827234486057 11.784790396251550
131.681332845360714 7.472269258325573
130.971383187266582 6.996816882349490
131.519696710012227 7.364021745676110
136.874456819833313 10.950097727219568
134.017281286288465 9.036650934877436
78.488432200609964 103.846460619079195
123.630517858782483 103.405284442790133
25.441001603353364 104.364896182071845
54.262059122156799 104.083226344106549
97.268848147673083 103.662918543522849
1.467415564279147 104.599191404954212
118.038976979261349 103.459930890530060
86.230767334035306 103.770794336498057
17.134829471032134 104.446072875782562
54.109787994898426 104.084714498512881
44.460750792427952 104.179015089099039
5.624577434750699 104.558563225031008
100.474774409298192 103.631586843426419
57.942620252918530 104.047256010379328
39.836902651983948 104.224204220540358
91.362356707830529 103.720643021041340
24.782549681848558 104.371331270233242
97.824303014645409 103.657490051446331
129.587248622668085 103.347068973494018
37.576483942944499 104.246295421430318
67.709314290339975 103.951805552838593
45.577834873033304 104.168097762704178
13.498205762470119 104.481613806578153
52.990595982672744 104.095652425843625
100.929987055137559 103.627138024290986
23.002681815211730 104.388726020348443
59.726018828897367 104.029826754440478
104.611885752721449 103.591154618446950
96.159402823200452 103.673761215918603
23.751862608706897 104.381404233749421
94.092998987207039 103.693956298395193
58.706019739598659 104.039795263681327
22.606439860856682 104.392598515554596
56.229689317923764 104.063996582046087
104.006517132399992 103.597070920480078
52.280770942647358 104.102589586420649
136.814276571638317 103.276438817399693
41.195807203578681 104.210923568898494
46.277303388789541 104.161261817029157
139.378466515721698 103.251378842914320
64.543864710965863 103.982741672012168
62.786621858812502 103.999915306571168
82.808879207722654 103.804236644208132
135.483032354055268 103.289449143020605
139.412418092349270 103.251047032220654
8.541945562416634 104.530051620025915
23.880235806704448 104.380149635167967
44.450422802409257 104.179116025134192
75.982142906903078 50.248701551821860
78.754490616409100 109.536200787392872
77.275116337152483 77.899331736007625
79.077828388038824 116.450877406994934
77.736277493060257 87.761403360215354
74.162754077412956 11.340517896597397
76.036164985497138 51.403980138403163
74.843712813524064 25.903027645360776
80.102407767675714 138.361819161781654
79.821778726754118 132.360481742211732
77.328893906497782 79.049381417913722
79.330471494405771 121.853727101585065
79.920088326122112 134.462862434717806
74.488599577894064 18.308823060645619
73.650599704344515 0.387940809071906
79.207650429228750 119.227161255307507
74.457167725870434 17.636643342194773
77.671267524218280 86.371145397692487
75.117187216570244 31.751360957215493
75.500891511969115 39.956994053721665
74.670523725727662 22.199326311241858
78.110970112269115 95.774319019657639
75.292600789059605 35.502633573277308
74.223593697706804 12.641591686618732
77.096512896330594 74.079842815159026
76.063976945449085 51.998747363573699
77.307966022046131 78.601832241749847
74.768607416937783 24.296875889060967
77.888848132411113 91.024172901304482
79.874938002933234 133.497309036647351
77.977738171676691 92.925113435183874
77.928944073998238 91.881636811060730
79.063692192938632 116.148570573936581
79.607682223232629 127.781962877011168
79.652190256700322 128.733780713981957
75.073147087765491 30.809549403818522
76.579097567235920 63.014758582402891
74.314813287848608 14.592350374736052
77.310816344036780 78.662787244710643
76.843153123563155 68.661666991553446
79.753095198383392 130.891663591510934
76.601171748463955 63.486821663882729
77.739030193969825 87.820270706657141
77.075989810206039 73.640950374377098
75.937913921432965 49.302851241178040
75.573965961105472 41.519713380902893
77.624210022928395 85.364806415686274
78.036084174159413 94.172860449648397
76.027475034046176 51.218142882765918
75.334788491731075 36.404830430226184
79.629669243935993 128.252162004152865
137.206124589898451 90.993675433111875
119.484876362870963 107.195470941314412
90.506778131787669 133.688933238206516
86.019378892550975 137.791574536740598
102.929932129660713 122.330963525132290
106.174246997271169 119.364822236671671
125.246632996967691 101.927738016537120
96.807429972985958 127.928510981732245
138.585920557799227 89.732185732805320
112.664367664284413 113.431176563217576
87.349313770946239 136.575670743568509
93.027843835049779 131.384028388180212
137.426073184354948 90.792585639433256
134.607789469933891 93.369224476617845
95.400843896728119 129.214493756774971
136.690623564207755 91.464976443938596
89.251644776989792 134.836449129268004
7.321455078842066 46.229319755544530
31.704729924143905 124.461726752071087
23.135432946202140 96.967604936780262
24.807875373793181 102.333545217717202
33.523121087942393 130.295935590207534
12.605403006784341 63.182578391633044
20.302812372013822 87.879296371479654
4.747811354107807 37.971924282013163
32.326116092887013 126.455410371828592
21.504389835533740 91.734492105454521
25.578376830805031 104.805657104196712
11.085765640077637 58.306904811542317
29.994933031974785 118.975936709584488
13.269228310611510 65.312425660840447
16.244673179748624 74.858978184030860
11.183186386073407 58.619473959821200
33.656321492521364 130.723301820922558
33.836284402977668 131.300703000395742
20.238306695789031 87.672333428724002
6.331212911818824 43.052181789984864
33.083007781834652 128.883856060019184
10.324582165086980 55.864689161991329
13.816865334850576 67.069489174189300
24.652732975056171 101.835779295895165
31.611212548008677 124.161681353022985
9.203254886783048 52.266971768854354
25.332483704598047 104.016722424621463
7.052618815994241 45.366773273828265
29.967949433347858 118.889361305607522
4.393106394352096 36.833872771239875
26.304622797562661 107.135777664762671
0.808882138107671 25.334084799347984
21.263977247728867 90.963141434325834
9.095876344466777 51.922453574375730
1.803015627932267 28.523707861806326
16.050540258757923 74.236113298869796
20.568789215996119 88.732668563774979
4.829456011399876 38.233876710425172
0.477672076236828 24.271415386563291
29.833808055888237 118.458976014744209
28.708904596730658 114.849784640453791
36.367373640178052 139.421564722435619
0.655983795395131 24.843518808845417
0.806569562219155 25.326665025783189
1.466074065232949 27.442649241322552
35.865472569318989 137.811242520165678
12.469912888625569 62.747865739823382
19.033636319739038 83.807214253644815
13.279669609562539 65.345925998850504
26.216130007594661 106.851853376292098
20.213945561854615 87.594172059632058
126.983168455301367 126.567614495194888
120.471667803991295 135.182429088297539
118.929533761399313 137.222695927857643
132.326484438677426 119.498326020212488
126.359142190830880 127.393210752880620
129.423587694673216 123.338902650959852
119.393993407880430 136.608208737472751
137.614931530737977 112.501629924609944
134.062198258781791 117.201950184962200
136.054217642978756 15.448288923561769
119.697684105600914 8.278195515754856
107.548121735795547 2.952281142980872
101.638599642655933 0.361767370213459
127.274768803253977 11.599706453074532
117.284706281756243 7.220436159324224
112.130925227552098 4.961211032093894
137.835139144365627 16.228978394697894
134.007344706173427 14.551016276073952
127.917493744078868 11.881453062202342
23.420797588895834 47.171771779605059
97.940279576888301 51.534126117222705
115.130240500648043 52.540422707036967
53.206750765542253 48.915435028111766
20.765339251215000 47.016321823584001
80.753467327998422 50.528013850153464
54.524258281444610 48.992561632772890
129.935873613988264 53.407141263179938
43.314387207915466 48.336338207741250
42.348551200386595 48.279798377022225
124.941001313521653 53.114742520401542
83.339233546012480 50.679384044581766
16.560392512356028 46.770165152115617
130.914842635536786 53.464449897695594
133.122619380401176 53.593692670223213
116.432597059529272 52.616662377955180
46.067233527100527 48.497489235109200
131.858316942273319 53.519680679292890
69.085985495237125 49.845001990376673
36.178556041209454 47.918608196579825
0.172484821505957 45.810820584863031
95.326048155418036 51.381089575948522
109.650903707604087 52.219663517778848
90.936596672274405 51.124132036706108
58.650860791951260 49.234132050079786
130.385526833061391 53.433463865247461
7.838623357828192 46.259594674598276
126.346376750935207 53.197012894159236
37.350239448147050 47.987198289481881
99.160103898415301 51.605534368839422
17.954764218692144 46.851791369839013
121.068646260511812 52.888055694196609
1.603190946587476 45.894573811591187
47.688687025112699 48.592408771740409
131.410765478194492 53.493481113507585
102.696148914826082 51.812533678333224
21.505334327206054 47.059640975078985
79.479171664640276 50.453416857982297
66.284166125198297 49.680984091217375
113.294903730718019 52.432982489986294
104.265927802473357 51.904428194464344
55.680691135430749 49.060258961607829
80.056666965474207 50.487223307830583
140.514093037355593 54.026387937401765
37.174045324022934 47.976883923612299
49.033536470174866 48.671135967013385
60.376502154642672 115.366222873132102
46.035203024944060 88.902188873240476
69.839343704424223 132.828027291562677
49.612972462659584 95.504255477332478
6.470302130063721 15.892981477504424
54.105020310949229 103.793442245642709
12.398674647298549 26.832621634317910
30.315189091522985 59.894009108596805
35.885284907825479 70.172520401902574
14.174151751707770 30.108913832966312
61.420562076510663 117.292829174301914
40.946378265446178 79.511768226064959
68.846505700903791 130.995940920312080
44.712242485935150 86.460926588128203
70.832559293843644 134.660810422986714
66.863870659410907 127.337379678897761
19.661610659653288 40.234935039242494
62.422373702338369 119.141474592518520
37.554961520829899 73.253578697651349
27.118742967142843 53.995599337668651
58.229580503342611 111.404503152953396
49.454018314147710 95.210937002304576
30.925292252693243 61.019833948775741
18.286364044323555 37.697189130926951
53.753801303948059 103.145336961830637
27.581675523909720 54.849849905287414
36.429513244146385 71.176786268324378
40.095855485937783 77.942296482184986
55.768725511594482 106.863481479710202
74.030848293100178 140.562620855385319
34.185569950331953 67.036032276354462
51.014911944594274 98.091257797009334
66.460370105268296 126.592799129588073
47.085161113147308 90.839679075026382
66.173305942518212 126.063078935171632
17.225782762092642 35.740095923486315
7.689235029756687 18.142281307968176
59.474358926902859 113.701495791173528
41.587370735491007 80.694593182683604
21.994376146690978 44.539592839378386
10.505494803720863 23.339132286159952
38.985523162535245 75.893397558038416
41.833295666593195 81.148399053354836
72.943159710834195 138.555506481571541
10.841320820265246 23.958832847420418
15.090074636614322 31.799068549650990
53.759897294101904 103.156585907218059
50.182144406255418 96.554549842639460
14.061728761506822 29.901459417007171
13.599762942321849 29.048992772588459
3.178819646099198 9.819200882181507
8.754291437060587 20.107632474538871
63.966715154244540 121.991251612094970
10.091117333885638 22.574480537993026
57.687468317095565 110.404142223385463
30.126023512952504 59.544941408549221
30.741905988452281 60.681430831450328
29.236725739627655 57.903918074717446
60.127630305277840 114.906979047057234
115.837530095115213 97.772403045492666
83.899085768340569 107.904188479824782
26.522688330641543 126.105618138889056
54.325867350551675 117.285656798884077
50.408874290500570 118.528238711332961
101.185152018471626 102.420555261560750
60.873303973645605 115.208623167209524
39.032695954635457 122.137086931440436
27.364572701340553 125.838548405712061
89.836137554750081 106.020786326702620
50.607301016622202 118.465292094618249
97.781336380726458 103.500342659682318
48.696645464123286 119.071406528332417
114.163144592973808 98.303565880741701
48.404972619931151 119.163933473105956
48.329051903704581 119.188017689574309
14.928063680377669 129.783763760077306
37.605947153338107 122.589692342509792
1.665693847140676 133.990965717890589
38.319751823721006 122.363253143143993
101.131804405297984 102.437478645949128
140.237224913757359 90.032123962506020
4.438285159072823 133.111420678621386
30.784515603859628 124.753644979249856
107.143633554688805 100.530354980616806
96.534899954522601 103.895747842809755
92.183891449857413 105.276011832539055
66.865218415007064 113.307817015237489
41.849399993617126 121.243548077043116
137.461464243826640 90.912674412523401
44.283046472924333 120.471526005489423
60.067795233998957 115.464153512772981
106.569779031066361 100.712398002010602
132.744125806804476 92.409148704634376
9.370178655476547 131.546883402500811
8.957904340543267 131.677668573383045
52.255840416365508 117.942328380188385
64.218095373162370 114.147559940842768
51.492674880736509 118.184426253796701
84.712695449405444 107.646088284602229
136.723107343831401 91.146902279359068
40.285820855343246 121.739559973443093
60.665003710060660 115.274701951603816
104.441805962703640 68.331084799654207
106.664134644695068 67.548369279429920
53.816413967806845 86.161606609027402
39.135461314843766 91.332313168443690
7.440043200120989 102.495601425228642
125.540671896030688 60.899956380635707
53.294575099103263 86.345400925727930
40.436258462514395 90.874165764598416
67.974962483891133 81.174893456652057
118.016978285175142 63.549839724332571
15.891443900392000 99.518974903084896
89.595200300881018 73.560135195451167
135.248205089849250 57.480913574111966
137.926015004811347 56.537775235649320
64.992494834476943 82.225333806308811
30.428455308316000 94.398965185861869
129.837642826055713 59.386541257059427
119.979130863146409 62.858759557716553
53.289827912973344 86.347072908945975
15.421769901630535 99.684396485974673
72.748725025672826 79.493549890510636
107.075048264456228 67.403643402351108
75.970360563519222 78.358873388149689
29.173764229459788 94.840873796620428
114.554686211606878 64.769276688581698
61.787914435424774 83.354003401616822
45.534670442430922 89.078479007047278
128.327251825489810 59.918508687138512
15.989544454176277 99.484423386645503
50.585572638787475 87.299525438090726
75.482564686797716 78.530677589078763
93.491360204677676 72.187887763876631
112.831554521500763 65.376172476844545
68.415435388021493 81.019756648539513
40.502882158219315 90.850700558454292
118.866724366332619 63.250554811456539
65.244000545435568 82.136752209451615
133.216301042329150 58.196560564806148
86.020957687038859 74.819001712169268
71.057056500507287 80.089364191271699
140.344609530854001 55.685933882026198
10.034615490815170 101.581779803464585
18.438399978767023 98.621923954668347
30.250005789272613 94.461816018532872
105.166472242353407 70.203289699781223
108.666500741881620 79.245756130767731
82.174167778872061 10.801733023863870
96.424491858443332 47.618026701921401
83.994529673285413 15.504712249518311
129.270807002558058 132.477822018530077
111.096549489809050 85.523886217924641
131.723051874389483 138.813296697403018
106.063202377438813 72.520028590695077
108.274398493301987 78.232743973645711
80.656936568383983 6.881904287974170
124.230893198690708 119.456999075894245
88.042761303716446 25.963483836082428
116.315545793157156 99.007376104601022
93.967955157088369 41.271463906366257
127.032902880402759 126.696105411627173
91.645901747280121 35.272344181489977
87.906714915292383 25.612002440846020
106.442771536831941 73.500661000549073
83.971918607590780 15.446295638756402
81.606326682893851 9.334692384277709
97.050113623968926 49.234346058755882
106.163243506348550 72.778488928948391
97.629245506605244 50.730556906341512
110.769812105883162 84.679746855546114
82.667376981329710 12.075959121530801
105.556974249294655 71.212167567340060
113.793320106413091 92.491103135158255
124.638491800397091 120.510046693576271
110.636500386924752 84.335330590449772
112.292079528344956 88.612586850549206
131.822736449414009 139.070835864146375
89.444384766780331 29.584635239662941
98.162933707722729 52.109362148604227
81.949849639136360 10.222197957593732
109.336595544484254 80.976973393407107
129.152330917124374 132.171734217944163
101.206369028586849 59.972201473341705
113.818120721954429 92.555176537283572
109.033783352891945 80.194645741579109
105.189814117569270 70.263594386758584
125.308071265600844 122.239932561019586
99.200754739694332 54.790615128184236
130.823212604468409 136.488525229787314
100.117415785684926 57.158846340610168
125.427995313124825 122.549761230743229
96.395757306624404 47.543789814916899
100.105919644673847 57.129145591261192
96.388315766585734 47.524564292609398
131.827539668089599 139.083245175567754
126.055444446129471 124.170801666017056
127.940019662742202 129.039678629500884
89.523009997229551 29.787766730466931
98.484126941230215 82.049146929055013
140.903418644585599 6.852064072470789
120.420609820534509 43.162134571736388
66.878073828715344 138.077498634969686
70.740036260961475 131.231361008780681
103.535581802592972 73.094384732350463
71.507160054058218 129.871473346484095
94.060371637945252 89.891180134245502
120.207418949922456 43.540060060775410
127.388222796082175 30.810580616076486
77.516573672332441 119.218528527579736
119.311349320454013 45.128531236664408
93.184525565384774 91.443800817978754
115.385530395448214 52.087867876419253
131.374101101957280 23.744776139208188
124.935225443127877 35.159032412184487
100.807023426348621 77.931326181828823
127.103301312368572 31.315663646888570
107.216654596993948 66.568911891893023
116.786722286528544 49.603961651195590
98.279934412625352 82.411120971421710
103.947052965571459 72.364965878495767
88.754848240581026 99.296332047180115
128.031049835399671 29.671034994333191
95.183204305882271 87.900723957951996
79.410470709597206 115.861199191932855
75.389044937549869 122.990019001018140
72.903282226646581 127.396554259569299
122.370395210674758 39.705731420069974
130.031247443250891 26.125265623666550
67.214443896566593 137.481212208511408
67.380939518743389 137.186063831597437
122.234194594455900 39.947175551069371
99.490308295469617 80.265479648785345
113.389022953895861 55.627095654103314
101.670159064387093 76.401237406562572
105.100078495292678 70.320986528238393
136.595452692540050 14.488836390705639
127.427033728527405 30.741780106081283
110.603123929771257 60.565685416803284
114.924834702165185 52.904547524484521
84.400299693074174 107.015681776538941
120.418832985047416 43.165284384945828
74.428405440808859 124.692953796273741
53.949794874770163 94.310250200965683
41.760960996253971 97.666055576594175
2.074682922814258 108.592402315331427
115.956564670633909 77.238670304132413
55.289115397674209 93.941511152157005
40.110938461527866 98.120336482145078
107.364352858097973 79.604260882888966
22.309181352373955 103.021480660328223
92.376028717514927 83.730816320754514
80.009207775386699 87.135624738906557
34.292544055784255 99.722245197853809
93.998251893168103 83.284189079167334
49.288417162253566 95.593611393792287
13.062937728267688 105.567137969911954
62.807950194828464 91.871440587389884
104.889719646832290 80.285571951350676
97.610818071726868 82.289584581095625
24.227785834982601 102.493254309832849
85.387076003149033 85.655000809823733
129.491780768638847 73.512181667509253
71.941734858031253 89.356745254095188
131.022780071893692 73.090670000096850
50.883676979656272 95.154407650093745
132.120147748900592 72.788544925110685
21.177884048937617 103.332947172231144
53.031043247534477 94.563199062216398
103.825010104255085 80.578705654055511
131.143394030450082 73.057462806157432
107.705453302264885 79.510349790525808
77.902722756304385 87.715577983094818
52.275142432638553 94.771312163383584
43.278306225431173 97.248303121559715
140.836788625985292 70.388696785060006
64.950925042774443 91.281441036469005
75.148788227745925 88.473785731856964
75.204347388392307 88.458489294821163
138.785389107983576 70.953483999217184
7.199592573143839 107.181422436074939
22.536955275416343 102.958770399199736
36.891642295427218 99.006666666608609
52.615426133302506 12.789622234075360
7.826114480385096 15.801800168956431
88.508156517656303 10.375758602408171
33.386586314135798 14.082803238184047
34.304100811595603 14.021098406781441
43.915630744221140 13.374702261918671
72.611869838474931 11.444818210928748
32.028460598123125 14.174140125570689
84.702582020953571 10.631691705764252
101.661022519244312 9.491199959099584
65.171351347387088 11.945209147869372
39.338994705954867 13.682490919116052
41.162117743725013 13.559881957641050
111.595745422293874 8.823068389013834
86.095975635937478 10.537982976007848
50.199244838720190 12.952115644079342
77.652182574096429 11.105846294486035
130.527208847702582 7.549886589594281
117.075346976127520 8.454553350865826
83.550787937315533 10.709152345283480
95.650137006114903 9.895444990861844
113.236523713152735 8.712722505557171
10.072917171207443 15.650697835842418
26.100570949798289 14.572803506188441
80.772683566764272 10.895985863749173
25.108019412328868 14.639554740580378
14.464637523939489 15.355345157837904
131.600677097027329 7.477693531583748
7.941609429409283 15.794032884213651
2.205812157445003 16.179777637681774
13.405481835227505 15.426575665238087
67.498565074191561 11.788698998931283
140.094040343347302 6.906496511148440
38.187728761692853 13.759916040121697
55.072539307851599 12.624376066747850
138.330413444182369 7.025104228815417
0.415149844208658 110.478173676034231
38.531800139653832 133.294029560405505
25.738841853658361 125.636423492567843
14.479370649177778 118.896731774002674
33.907366673856046 130.525937225830290
34.117206364077553 130.651543019985979
9.026804529270496 115.632935983251457
32.460016186853871 129.659582499755032
13.863833314770730 118.528283576051763
27.815626035472619 126.879544496851864
50.052307710603593 140.189972367977077
6.797141805186981 114.298304975827293
22.057190288467329 123.432661334120624
20.047233822174885 122.229542048629057
51.062993409335974 140.794948384178326
39.161865185318916 133.671173752464568
4.340809963397339 112.827994419362625
54.508072549335154 128.417124257665222
53.316540743768343 55.622837331029572
53.232048235826255 50.460934109016065
53.854315834359937 88.477146434343908
54.521130703729369 129.214886460288625
53.787558274754261 84.398724922006537
54.378868211143100 120.523639902000113
54.355570212602707 119.100294605935247
52.474220171046468 4.162922313691936
53.691496801107668 78.530038544894808
54.493915657718219 127.552236870238460
52.740827097695650 20.450746964664141
53.166193176598789 46.437649078286938
52.676628474878783 16.528658651291362
54.280421301451376 114.509220011856726
53.800147146240491 85.167817210411869
52.523217397652743 7.156311290404679
52.770294952823399 22.251027486980540
54.087608346379284 102.729692592516287
53.279152173976058 53.338656359510672
53.622251385222761 74.299626357212802
53.346306195987559 57.441298961029219
54.173964056227852 108.005424462283386
53.692116941835096 78.567924820222601
54.000409355260622 97.402442115819923
54.638566456902012 136.389392312298270
54.021962375570347 98.719181406563990
54.431458715880652 123.736553123112756
52.941262167590352 32.695932464462636
54.502090213924959 128.051645268093353
54.001097938974254 97.444509780475570
53.627353026585041 74.611301079941839
52.846074930187690 26.880655827388338
53.665702537454315 76.954188852363657
53.665279828415407 76.928364276871093
53.248344041472137 51.456494232837905
54.091128357220590 102.944740716259020
53.934204526346534 93.357788595548357
54.418203811236765 122.926770851817963
53.091591558819971 41.880010293983581
52.978690451364592 34.982539683425728
54.283211502877258 114.679681867956475
53.124693738637440 43.902322719277166
53.311892887011460 55.338885684272249
52.689757763111665 17.330766635569937
53.171165768874282 46.741439801438737
54.647517683556487 136.936249860192618
54.220769868772635 110.864933316601139
0.675671414478090 138.932908319981266
0.508782936788832 138.876333576339931
26.404495519474548 60.620194433189084
32.132078774970275 74.437387868177765
2.340945398800581 2.569405484662535
13.864019285458463 30.367611770856161
40.290583603455239 94.118924447729256
54.856025170714325 129.256523435528607
37.770054852947531 88.038413392599935
50.317137964785950 118.306934454219302
18.750321814040252 42.155303753247999
50.638139765160659 119.081317605175911
30.714116031241691 71.016701578736942
53.691091450166347 126.446243106507154
24.029947604492399 54.891846821571932
2.796371715994421 3.668073673206807
50.103950726959951 117.792642619161938
45.004969650032599 105.491885961692077
28.783908033076266 66.360277378386201
17.119058654910294 38.220052599728383
47.341822830147315 111.129298981892489
24.097473375716525 55.054745657124492
30.320508180595990 70.067163952254873
36.129061774537185 84.079689830071658
47.907067021817582 112.492891266093338
27.401532121781393 63.025440586986846
42.729620518897434 100.002845004171022
57.001191491272131 134.431512026559545
31.675443774941897 73.335803859158915
52.401092942506359 123.334257105416327
16.129776254491599 35.833512644102349
54.291961684485635 127.895779479278389
8.461632296514264 17.334920196223216
35.914079097377630 83.561066686071968
20.171240747837054 45.583121540945790
10.862394249349007 23.126506422726305
32.542644451499875 75.427834469706099
35.805197250775663 83.298400659416714
11.025817830514056 23.520748659297780
14.285604412733335 31.384641640702551
46.074471738641627 108.071947495194195
43.618381129918042 102.146886693671959
5.272703885005769 9.641965114362854
13.273472673241422 28.942980052836031
3.763048591549304 6.000080172781671
9.358799737622739 19.499242480927649
10.707485668623082 22.752805730977126
50.686214123127968 119.197291947872685
26.250225578458373 60.248034392707879
28.371042189802790 65.364281866014451
25.919778951701204 59.450866589435464
44.464898905352463 104.189021976142214
47.785586810874271 56.649892379722566
137.843239750113298 39.926887949221005
45.603694127788962 57.055052849879758
41.923904896287745 57.738361037616173
133.108143184305618 40.806158486087881
83.174906979187426 50.078371374545675
8.401643644871378 63.963183749863546
119.903312265572467 43.258192696961508
138.289371591731026 39.844044742447728
117.106997380112205 43.777446582582748
8.874456162809537 63.875386149390749
8.343427239720061 63.973994082683681
103.816740800228089 46.245343673103825
133.585432823336305 40.717529519113484
67.745090684190771 52.943568032925690
31.462117786902581 59.681033386619660
98.685355974947825 47.198201851915861
110.887132137265311 44.932427093605270
71.335828778302712 52.276795947524818
2.622906233789282 65.036250259751739
54.685996607945647 55.368540047716344
24.067153587161265 61.054220617682752
21.313398181409724 61.565571539541338
123.235005589597250 42.639523206914618
40.709121234568343 57.963936898123450
113.227616060737105 44.497817465835560
59.211136316106689 54.528256863351409
110.739116405232764 44.959912461719782
27.314870320633485 60.451144926164190
80.088702859022931 50.651455432263297
66.170232218921740 53.236006978784914
96.563275837197409 47.592255598457790
109.631506952981425 45.165586906619680
58.459503141124266 54.667829287294374
119.760940056725929 43.284630106794154
31.226215638334590 59.724838577482551
21.433127529286445 61.543338732559853
139.769511599565419 139.813702130681406
138.416596315821437 140.377341125558189
46.023163292828464 58.652580870001074
41.660284526895964 63.610235485675837
15.761774645463476 93.039397729504373
11.951725208480401 97.368857746753079
76.156963771577495 24.410745823419916
86.674494040375677 12.459397807573422
94.505088480363739 3.561286090140345
79.433962643065669 20.687005272191950
34.152852969049349 72.141128666858577
23.258198545854963 84.521012840831673
71.364736351014187 29.856280679083241
58.009356012717227 45.032352839341414
77.468274985557585 22.920668184009525
83.900304598841203 15.611782695499572
20.031866253548241 88.187179617124443
94.511264686360462 3.554267903798319
50.558785622407399 53.498633170886301
35.198305570113178 70.953153205884362
70.651703101710211 30.666519232385298
37.119230400048089 68.770355479792713
91.279721603448451 7.226355839371827
1.201926571260218 109.584138457171363
32.388608382302259 74.145886485701283
70.157088015613539 31.228563445879608
12.420043165142401 96.836695657451358
42.347254828170257 62.829612950037699
14.646566506735088 94.306638254172753
95.436868327968824 2.502479987540638
31.337117863347789 75.340722992582442
19.086599469550318 89.261311282511144
52.634302975695952 51.140167868849709
32.969566281080674 73.485728648889150
59.073217343662385 43.823459051372303
66.751519120882932 35.098401517428890
64.037769040599684 38.182107559494071
55.242628049444122 48.176259052033458
48.108652078978238 56.282784764886635
12.459939956292672 96.791359877704025
58.826335678193821 44.103997222153716
14.508494707051776 94.463532894550923
20.426019100592477 87.739293304837105
115.301419753130588 136.771617429935247
107.531248399599534 139.159948822566008
118.137269465878504 135.899957258546522
139.542039221974591 129.320735097984169
117.228794300082725 136.179196886500080
128.982521036587457 132.566432988771993
116.763583507031370 136.322189555603842
135.362703769377703 130.605344871388439
115.103219327196896 136.832538647467345
132.606848937758343 131.452416873848051
118.671357125365546 135.735793784469450
123.167997210693017 134.353653521594936
12.617345494524645 0.187398715624806
0.336860854554663 3.033940040114902
2.216938095405831 2.598149620093726
4.359427683516177 2.101533620917575
83.364365207785085 132.800926718577330
120.671652758380858 69.200521984418160
81.790660138486913 135.483734446258495
98.662120530551960 106.721747718157758
130.258891908507763 52.856468844550818
138.021866130317022 39.622370767108883
91.290403206900223 119.288842142651148
130.698124031169300 52.107678390792131
105.300127387522934 95.405462068633625
127.207563768508891 58.058286436287233
138.576854551320679 38.676242262035089
128.168064132682929 56.420852682200177
135.635365423895394 43.690809423254187
101.114137866963745 102.541618171096303
132.716275442370915 48.667191156410283
111.512573696911332 84.814659959783285
129.583596646768456 54.007693036431107
90.468414515970110 120.690145128271780
99.345248112483404 105.557171209158440
139.684482226496954 36.787990044812638
111.974876216264434 84.026539748668981
106.440115877267004 93.462042053397269
83.629004584718814 132.349777021383346
85.115165090285700 129.816212780729586
127.587930679565787 57.409847724202045
113.583696077044294 81.283869321311158
132.666885922722713 48.751389007433133
93.674271093382757 115.224891843197312
113.018503086253745 82.247394287269586
128.969263620776104 55.054990539410511
123.314214304787996 64.695558077339996
128.010010690730326 56.690297703207989
90.852315453997463 120.035681707331548
137.792362552299181 40.013621951748824
84.198633569385962 131.378689698993412
34.152538763185810 13.443881678350841
44.292253837046417 4.985807578202312
31.210378244646545 15.898093803550308
48.326440953332046 1.620678152487898
35.930255766839174 11.960993644863986
35.701349375432031 12.151936605925126
2.323092282418652 39.994511054028038
6.307771588064667 36.670678718801440
27.569301462974806 18.935309050663196
5.043733168980803 37.725080202094340
13.271235355467777 30.862084284996488
14.157685774297290 30.122648977993030
14.927609958031578 29.480414383619802
19.829088699391765 25.391831016854372
36.896762291974433 11.154779293836983
42.487410955934642 45.186839163181290
64.889462092371858 130.503967050945761
52.839966989080317 84.614047933744246
67.356494106743071 139.899539116709377
63.588658531268564 125.549919624502877
33.519343248902793 11.032387197732724
61.905274994430123 119.138834870616165
51.012445237142245 77.654019761405678
33.431869280732698 10.699246822158839
43.548593115303127 49.228300074579494
33.676207178218661 11.629795883076333
59.592994345691196 110.332625893618143
53.293055652214676 86.339614185767246
40.424375617075128 37.329868889768747
38.180960898153351 28.785932474579276
56.732064327303867 99.436912337296206
44.759420321261381 53.839676905725966
49.956854658303705 73.633854113921558
47.912577425846443 65.848323181179495
58.221012582722544 105.107499729144394
50.804111863494143 76.860592187538799
56.072345181493212 96.924403889282459
64.326750082572588 128.360905586991748
57.615365725591069 102.800922976417354
63.588946071104658 125.551014706056762
39.508257542729119 33.840877527627711
66.602273431362576 137.027126165541262
64.032587147437852 127.240600280844603
50.613364846163080 76.134141400835034
39.662131527968178 34.426899155615509
33.200568768871577 9.818350013613346
50.773818401383721 76.745221002762165
51.065388149064013 77.855650279953764
42.707890920283496 46.026526440050532
57.140957878559639 100.994163643995947
54.916166950106884 92.521155033743781
40.549111552509025 37.804919664842835
63.823946165770487 126.446001196719251
38.725238852886598 30.858788731698450
59.134556476793051 108.586687450251219
45.524028705110027 56.751650942012660
41.155245284336594 40.113350656293775
44.016655988141707 51.010894879772614
60.940079790482010 115.462935634855654
38.802672168209718 127.260631811813269
40.592363082897890 87.397094801649857
39.470417194886195 112.387293423710616
39.172513807870558 119.022787070287990
41.174210800683575 74.437031227616259
39.704306625507634 107.177645267515715
43.800651929716103 15.935737907676760
42.289566591942553 49.593620279140140
43.875903986959976 14.259575200243763
38.829815226772880 126.656047908122801
39.175176096689498 118.963487306292677
43.144740585027662 30.545493117240113
43.327226792514757 26.480799249543107
39.064155922792928 121.436348276127873
42.091895305894269 53.996546260694728
41.281018452466881 72.057999884891785
41.085589148038430 76.410988015980095
39.185290646634364 118.738196037974220
41.317199086883122 71.252113210681316
39.998128805222599 100.633056344732267
40.760350955344954 83.655336537363951
39.097293322286703 120.698246551243642
43.010193388678822 33.542394480065866
39.274273308310661 116.756198142201129
41.772036783125273 61.121068129678868
40.877164679048846 81.053430163504572
43.057741202093489 32.483315504890953
44.374152754618770 3.161592846516881
41.101960559645825 76.046331545321635
40.857272382025130 81.496510760335070
42.455549020335532 45.896531232659136
39.474651003541481 112.292989660620066
39.783475827169561 105.414232169413609
40.443461291501968 90.713730106369567
38.248807805728809 139.597394730574138
42.786193883558518 38.531754647979263
43.074186704838553 32.117008729822565
38.476206581371940 134.532319284015699
43.423946473919528 24.326467142447335
41.939006172982801 57.401995524725898
42.866976898359404 36.732395510667615
42.187641131573045 51.863905795131572
39.106564466276318 120.491741289065004
39.976377645293120 101.117541214016995
72.927640672434833 131.503342900674625
74.960353306386352 131.756067307774572
106.581831061421838 135.687522784454671
55.817833116921641 129.376103714063447
117.080960670839971 136.992865340646517
38.162095961133204 127.180989840079675
6.315402277612350 123.221533572217737
35.748913506307467 126.880962135753222
5.999705081369125 123.182283367633431
34.787539097553918 126.761435758342472
95.720254889609365 134.337117738338492
10.494605036295097 123.741128187657978
28.987605984885409 126.040337934362739
80.722625495905575 132.472482800216255
62.151448021334268 130.163553471979043
84.107520168406140 132.893322167727121
128.501477922593892 138.412762773769401
56.382244649490318 129.446276235031917
65.141832863097974 130.535343966863849
126.570558753853334 138.172694210251279
78.584610451082114 132.206666287075677
19.771508522765867 124.894513026312794
116.407454587659757 136.909129242042610
17.282542746606449 124.585063284344486
129.265195912802511 138.507714796521327
57.295785313432503 129.559855507773307
115.159970954023976 136.754031292430057
63.698638508461883 130.355913568531349
43.773929355163887 127.878701480948976
98.085038211510920 134.631128044057732
131.853452810951239 138.829509269129773
117.810798288198640 137.083605062555790
120.424631772253150 137.408579437429182
46.395693014519992 128.204661803770847
86.923717922539680 133.243456218060629
113.130554112277736 70.914100503805983
7.470796185453245 94.923372898178542
90.290743601058765 76.104035089681958
64.319967336741868 82.005425116101733
27.504646620416384 90.371042080477181
140.395655891395506 64.718598372062601
108.351533272120662 72.000046708691087
54.170639298033393 84.311676675659115
18.319272902448585 92.458252423998246
72.162642228642810 80.223318839551652
106.212858474179697 72.486021944620617
78.414199425658978 78.802765332926072
32.847441192693651 89.156988473409299
102.646143556702327 73.296493515699666
135.925160396927964 65.734437762294988
60.843140356968625 82.795471276185609
43.477322022035317 86.741539968140771
130.410546509353111 66.987534206716802
9.284891113908980 94.511152577583928
49.905911867362747 85.280758988356055
18.293099593226227 92.464199835982825
78.615365070895820 78.757054071915732
138.086988377859711 65.243201383541276
97.786781525901588 74.400695805668633
99.236202589612461 74.071341036969685
68.327327247470706 81.094824925766162
39.147101669404449 87.725504364935730
130.385834803587869 66.993149495703733
65.255018914661719 81.792951526557715
83.828628345045402 77.572434113773099
71.228612721697729 80.435560181919271
139.399007114509999 64.945068812988040
14.177212273187282 93.399460920716677
13.622097829954214 93.525600655835731
25.077807727292928 90.922497404486265
73.344934114536173 130.874445854396299
95.950834523423268 96.805412983855035
127.072209619016874 49.902828617368336
135.358226267982701 37.415090085684405
81.066984493006785 119.236652914785466
127.080480648707677 49.890363465469441
98.380976706609673 93.142980060523300
123.052996712183145 55.960127559674156
135.113854201659308 37.783379771546322
116.835827416233101 65.329935498055221
133.372183620846755 40.408226877571337
104.195002498647312 84.380743996648818
127.696209947200273 48.962406545803731
104.725123105089608 83.581806726309708
119.609550566451802 61.149696557365559
92.736253936056798 101.650061934574879
136.901910782899506 35.088624980150691
103.066193440841218 86.081956166894528
88.066109564981531 108.688370482806235
77.206602528337697 125.054579989942013
75.333165441602617 127.878010533932937
125.897363358144347 51.673422805413338
68.385001682683523 138.349489891572546
67.978757166827677 138.961735257332379
139.449676662339584 31.248923047333083
106.585424063896099 80.778173454981967
126.338586799991049 51.008461194876489
107.497685494211183 79.403317152256975
119.734645213918299 60.961168182942124
118.331046798127360 63.076511509227963
123.444876235173510 55.369531471548314
86.442074657209403 111.135930529299358
133.064988764761978 40.871195901600977
76.504084787652275 126.113334543692986
51.746428172845768 119.086975273894012
46.120288938356730 116.016487394436609
49.805177241665127 118.027529851954171
41.533709018235314 113.513343148278508
15.560517635117174 99.338370576712805
44.240705534487077 114.990697270965669
23.475108963901594 103.657790294752942
44.341769989737415 115.045853599658699
79.338720324730645 134.145578534093005
24.489265440083937 104.211270228008459
66.078856503184312 126.908955078752712
90.639560301879058 140.313056929368344
63.591644911556941 125.551549453431136
16.438961591571335 99.817784862185988
63.435184107283170 125.466160346779162
10.333635892748649 96.485779062639253
5.787394697223847 94.004649835979322
77.670654195345037 133.235224805018106
39.393142110916145 112.345120239076351
34.672486236692130 109.768803507339683
53.064475349959949 119.806304766678892
63.848126152870186 125.691525111682353
51.068594825716772 118.717045026897452
12.120834436457994 97.461149780982623
22.901950956614890 103.344987031086916
102.113273095050772 119.344091491089316
74.274143304662374 17.524464573328114
94.612554571678544 91.910749737404927
78.652116159400833 33.536587297058425
80.046902759969825 38.637919571778475
75.619202779281039 22.443923440004212
92.562525824881476 84.412916157792523
77.680777897307124 29.983987046907199
73.079235954315592 13.154176366417103
86.526782127281237 62.337615094572385
99.737673728423331 110.655506645323527
83.579134033145948 51.556802925173109
91.687821699781793 81.213748355075325
75.722364510892120 22.821230098075706
91.671712819920771 81.154831278648587
99.496922571030183 109.774976499074029
98.150606669324532 104.850922340152522
93.615070920357567 88.262524595355657
97.143174412417125 101.166310884422103
106.114130377887662 133.976940971546298
77.841974453036698 30.573551925134094
85.482024177535024 58.516487585793250
73.586444434866095 15.009255122399207
91.266062654645410 79.671194800121725
87.241827205947956 64.952841349394575
99.266337555738232 108.931628290756095
88.519745222722506 69.626735134120281
91.149144365294575 79.243574515608557
87.247770138781490 64.974577201357747
83.647761991245375 51.807804775533505
81.286732403992090 43.172507856197910
88.937776484852975 71.155654589238495
83.134057210415833 49.928966265717996
78.972479693269847 34.708294018576048
8.501221306217298 63.753342680938907
8.375528146924385 64.018217217517076
33.629958397553608 10.799286713965479
10.898198919188918 58.702166165082744
33.283854175754954 11.528635835845966
21.562162320170856 36.229882233231407
12.299812141855535 55.748531656218880
7.474274346059687 65.917438974582268
12.911611502307371 54.459280331881764
13.663115875642522 52.875627142293688
21.987166970107410 35.334265396732135
28.482271212350703 21.647062880149665
15.987246529126109 47.977961801938797
34.448156530701745 9.075089052247828
3.941949302786398 73.361145252186049
21.980350793659632 35.348629198135477
19.078083261935767 41.464608554655648
23.450927719146307 32.249666742007534
25.875160111985153 27.141055937543431
35.141813505147226 7.613338303964835
8.649480197259910 63.440915136914867
6.172581508718100 68.660510188621117
0.807640643244030 79.966107354813957
2.832140076945489 75.699858083007356
127.016358575211299 49.851061960159257
106.604518159853058 30.931939347762555
105.858527975546195 30.240503422468596
131.380075640400378 53.895660414887658
85.668138617936492 11.526637152906956
82.750372619862361 8.822247369891020
109.553648551182278 33.665399846087951
112.357616628668225 36.264313749965403
126.155351096125429 49.053019954365432
84.013599220409461 9.993094214500376
130.665283877280274 53.233141370371435
139.495692452337352 61.417782203804670
124.737936388490041 47.739260778284894
103.828195771692165 28.358649404067098
118.413695507845119 41.877511606405861
83.378516900035621 9.404455461520616
127.729750961017785 50.512283963818852
140.587208232595856 62.429475439684509
131.135858679239902 53.669303039060537
116.470692514260932 40.076600413497751
137.292752135690478 59.375942903166461
114.866972481331402 38.590160419771287
119.903862884281452 43.258703048926641
139.736446986433691 61.640930359844162
100.065406475829946 24.871032873444626
122.106589547802457 26.433845157146834
136.113770145268091 38.041187264917589
125.911213708303563 29.586626255037192
90.537805815348534 0.273714632727151
94.501757963547206 3.558526187973282
118.056647028712547 23.077775889046702
115.021320728737720 20.562489495231187
90.380042650628837 0.142980898542448
120.358592894827694 24.985331302903592
117.280454007725353 22.434567366562664
122.508019429489281 26.766498394291794
132.285399585902155 34.868728218739641
94.130032719520599 3.250488317861721
127.366961346042274 30.792961872418307
123.576311064961843 27.651760520921606
138.367996095075256 39.909198575656319
112.962281548893998 18.856223769059703
48.336474072383581 119.069567900045712
133.981477557960375 119.506774545645655
48.478794353090379 119.070294426638000
0.545921826368187 118.825603323146979
39.149565004968792 119.022669919622700
7.731915600472536 118.862286890260236
40.995032746416285 119.032090793321828
98.267047242883507 119.324457006477147
13.628500849244380 118.892388193922912
38.790572684575565 119.020837310342415
91.626088227982407 119.290555771188394
122.845264763689158 119.449925622272204
75.372303220730700 119.207582304761715
72.044180724553740 119.190592670650190
30.415732182587416 118.978084834724569
42.351827302050893 119.039017053725786
61.303921544068814 119.135765039170636
134.599774569117073 119.509930871773648
90.068669100572833 119.282605348340866
29.033189286599306 118.971027132379405
126.988091467266202 119.471074215799646
23.902515687972897 118.944835708450015
52.754646825386544 119.092122099478331
127.651079030280528 119.474458681404229
64.057779278739758 119.149823126083305
50.777986433309195 119.082031504296594
90.480172058310927 119.284706017620863
133.826895360055317 119.505985423554890
129.049436617488254 119.481597115698932
1.302347133174386 118.829464776326702
136.489202462844332 119.519576156354177
37.711273415423143 119.015327627420362
66.344990901462722 119.161499045058704
99.508385551993555 32.990959207783582
87.151700873244408 25.417337800398368
132.359286228383667 53.125832847674779
81.228135250514796 21.786684063194024
53.477035279954585 4.777564685325608
69.649964941062748 14.690227303653698
106.603038385811573 37.339392139197486
111.650424786358400 40.433020785420730
125.752929976745989 49.076685165022951
77.763523253921122 19.663164667185480
131.527294540115093 52.615891044929405
124.995219132536562 48.612271350192707
93.400654876086207 29.247427589051856
115.998301144579557 43.097907874424394
71.820047594580785 16.020307731193043
47.653229247287307 1.208055291165606
127.960749601191623 50.429895221447190
132.168468626149462 53.008877506111972
114.210604991449983 42.002198612009749
67.448812503002713 13.341103678731905
112.825971667998488 41.153533387274692
117.092676552968442 43.768669104978756
140.120264895174813 57.882668172133307
57.726588051335540 7.382187581990957
92.225714608939086 28.527286791498948
8.084301256755776 63.617014661182203
1.443499905865700 61.445549655040665
86.429087788881077 89.234851030483867
56.303078066474278 79.383995323421004
27.356968075412329 69.918953141261682
69.397915874697603 83.665855382048562
102.481111036646013 94.483676423464516
24.673274526214882 69.041416482450330
42.154288053527708 74.757505120060145
82.281632223770401 87.878681172616083
110.087786538288327 96.970971072426821
53.549480279563689 78.483600789790856
87.658452493299563 89.636839027771643
104.435937242634992 95.122881916160750
29.197097672186587 70.520654173265171
46.883681747604804 76.303961995415790
48.943926043598012 76.977637980656979
47.512419620782694 76.509551986367498
140.077681937816493 106.777318974881737
51.334997358958255 77.759490563523016
109.937888768553918 96.921956240589807
79.215370228620571 86.876049069904994
135.582042129061449 105.307296908400232
66.443545040455191 82.699810390977916
32.094221502261384 71.467980058058117
137.450599451362081 105.918293476879370
65.238582727163148 82.305801692512276
76.998185362494169 86.151055338795288
73.492920516234378 85.004874396356598
7.939585507807378 63.569694290028977
135.286815602395080 105.210761258910495
137.664715537206916 105.988306953129751
26.248569243233881 69.556519580950322
13.317591788906629 65.328239957209817
5.626937690366386 60.231679796984615
48.388518932727528 119.141266399459681
42.568144089401535 111.122950286487807
22.126855379822814 82.962441892794189
44.836855708204496 114.248392791207834
2.779100280223568 56.308416913142004
10.100392128082060 66.394439544273297
29.915829124045565 93.692756581792310
45.048420373099340 114.539850370337319
35.677322110935833 101.629955352508858
58.553633485095958 133.145021140259871
51.269376815545776 123.110019238028315
55.269780008742707 128.621089958701219
26.144476369019561 88.497232345410723
2.384046686362006 55.764179697770921
15.778263334084311 74.216438539865635
25.133570049428744 87.104578667722805
42.167358664843391 110.570816735971945
38.943660020816218 106.129756584939173
59.292976745529650 134.163561721877301
63.395477819851486 139.815285425796276
49.505555216035667 120.680127773567619
8.037110087528108 63.552002746521403
20.556568503580948 80.799169440299792
10.335873531933428 66.718845512210535
30.695229762011845 94.766481361053152
85.576342740057697 37.033492574291813
36.941446082165299 12.471669705036438
126.524231852072433 57.713186957399010
76.593341897408877 32.496855494880904
48.126826763550859 18.120562946321854
54.643847629301789 21.411819289802526
100.710471923466201 44.676601243732883
110.124034693188918 49.430682720351491
111.126270065827597 49.936836313505232
71.221982880781638 29.784186654200514
125.283687003593187 57.086681198703836
137.835058736331661 63.425433626497330
140.849184327509505 64.947641423029921
127.878956912465156 58.397356540485966
73.515235845505657 30.942335986976062
20.876240277836626 4.358344367888408
23.027413750142301 5.444740051207678
106.793522510919999 47.748691888537692
58.764694244618624 23.492948511660501
32.506440815877284 10.231882612631777
118.666470610316367 53.744823641516597
139.123863007021498 64.076311584201108
19.408205012885706 3.616950335591360
125.568059204796242 57.230296177142506
107.215675651863435 47.961889641264285
23.224654656586118 5.544351575844430
66.990323918058337 27.647094462628228
119.789461122487680 54.311961559744908
107.350734947391160 48.030097918068762
37.752259557655300 12.881150516830424
103.717181988971944 46.195064016824340
139.469883700102713 64.251060572203315
51.442197116459489 19.794906780686873
80.012126834462521 34.223426245974778
129.967116486669397 123.660226339182543
117.764744248081769 136.285389835865203
135.098240850536769 118.351317321411429
115.135039697668361 139.006209136226317
133.808541491064716 119.685702550491001
119.402096909990206 134.591305714012918
107.515297344810776 30.667666886472205
123.465642622578841 26.039501163534322
73.058280799225230 40.665744051187808
34.613872230762823 51.820806269381634
113.311944300550550 28.985706886150435
113.606899935990882 28.900122308640697
23.308672004263471 55.101132761884699
62.141559608543226 43.833349136953942
17.062865538723422 56.913421266774108
122.529489839962196 26.311136049456092
17.186299033375164 56.877605699207315
118.746408779621163 27.408838060645152
120.316350162448501 26.953302536586580
38.282519439995070 50.756308481550910
46.986599991366610 48.230725081566661
137.842297261473362 21.867958851971409
24.805496785573787 54.666812812976744
60.536809680593237 44.298984738007483
66.512219291548789 42.565154813931514
72.840599132508160 40.728906748349985
125.278949120553136 25.513350611119481
54.228341514461910 46.129455215121773
35.333659728985090 51.611952118010073
54.903317690982135 45.933603554886886
130.794703113452414 36.669776650544406
80.409266682561992 23.678941619168405
49.131632992562203 15.614655424170079
60.844255544914169 18.634511123367616
111.198491208879346 31.617301687042410
113.064339398931509 32.098371768946045
75.916660550669306 22.520616728990714
120.709349262346535 34.069478282731815
99.868644372374987 28.696136731258694
17.828692545674169 7.543844409160238
24.295461363032402 9.211166017212088
129.421513503807375 36.315728319333331
65.262575010204529 19.773682744282947
31.222081302080777 10.997050656251375
17.761688355188397 7.526568774638223
122.868038530360394 34.626051335408157
2.666577487772853 3.634608935649876
4.069569993823150 3.996341322772396
20.542647020990824 8.243581026900202
67.226429117508218 20.280021610051531
118.848438423411011 33.589681193946660
37.638388557825763 12.651361801979609
53.047448931263055 16.624266980133669
94.713569217578041 27.367008005695954
25.045733025426660 137.492702043143254
138.702281168763761 48.139150285496598
34.307791863014423 130.211134309069109
28.093446027060878 135.096676597336682
105.978861051676574 73.865374254852455
138.460282350180847 48.329402886994458
95.703940869206690 81.943224825962119
80.122395641157823 94.192993367610342
85.194725651206255 90.205271503022857
62.342799035105998 108.170807506091762
44.936419352000328 121.855209094341205
127.460420792656990 56.977181788106350
45.524817541139406 121.392627141024818
58.602359654984113 111.111434766094035
97.977096023699715 80.156134772039351
102.324503630153302 76.738326322631409
133.989521537568493 51.844188125430684
51.660148263790589 116.569204291816703
24.055773240881532 138.270980323553346
119.301211040007757 63.391720878413715
64.463064348573511 106.503915105066724
127.875013415001291 56.651240837548336
54.650745217348501 114.218081861642290
78.628183162316120 95.367700801947748
42.330929200909210 123.903571488525060
56.730978800169368 112.582661270862403
29.641417435492990 140.994283907249752
6.061528706054157 123.028100121479284
25.742699518778604 138.023740516469530
9.340634148282836 125.526543252572139
19.206878667072068 133.043913853164298
13.649764903125691 128.809791786385944
12.949860920707406 128.276515157102210
26.348396449623866 138.485238130088788
1.093190931296191 119.242583124545931
119.868358379024812 20.821898912648511
115.943134461749608 15.128643734744706
138.818910675525331 48.308313002646145
138.397192047641028 47.696640442705288
124.469988330839797 27.496232428927055
114.518291818592758 13.062011887285133
123.885901440258650 26.649056373693181
130.258899854665032 35.892632532981189
137.849880812401352 46.902804832400498
139.032856643149131 48.618626251937549
126.973845460551360 31.127897238092224
124.112728538865625 26.978052777681658
133.621744546982427 40.770197064462153
140.804012371733847 51.187560339559951
117.162547807264460 16.897315150610538
87.821412483803883 6.550809648676065
36.984391659206729 124.025994975504830
67.947403618411272 52.476059334420910
58.147616058895551 75.121600734058632
39.311904221230193 118.647533273006019
56.052396105027128 79.963276119215578
88.313106970863387 5.414592379163144
47.896183327951931 98.810812658736012
49.941576753924899 94.084277392015750
38.477599650331648 120.575460647497394
77.409701295487665 30.610396177890362
39.922345104201838 117.236914501587606
51.588511065381439 90.278509266322217
59.695165597497635 71.545492891764198
87.642737610103865 6.963695053066257
57.242714879149318 77.212664137634818
58.041136033448460 75.367656866383186
65.628653244187731 57.834273201405964
43.051891806413060 110.005096569145991
48.107738369758025 98.321947116659061
45.928615975001463 103.357505908688211
30.556993046508985 138.878553818424649
70.136309760384052 47.417892067332161
66.054393518072828 56.850464221955548
73.009767376548538 40.777849820317080
63.018061127270734 63.866880694392584
67.849791323824334 52.701623740256998
74.792789976959355 36.657606205965912
38.699998368589860 120.061537325082881
45.316575332766369 104.771821435205666
45.091445609482804 25.690564253002631
33.539794962171285 54.499470303325815
27.502761268175227 69.555356411987276
29.599959858228484 64.325108459174075
12.497180909871499 106.978090874058026
27.767043393599668 68.896257625624287
9.358463584771407 114.805804444877879
41.905296497436595 33.636568961223489
15.613731668337509 99.205658972942118
36.802915289684051 46.361505451688430
18.322932068542745 92.449126752226505
42.162181936934317 32.995916926450569
25.356266148576729 74.908546023238415
19.687036697225679 89.047157346262523
37.925172370679277 43.562684763822013
0.326428675536343 137.330987476096965
29.309613852214881 65.049208509003677
0.820226294306455 136.099495142978952
40.270224935042677 37.714308538426202
42.572770642476264 31.971941063223227
44.647979462053264 26.796533864433858
31.625778330773723 59.272876892237974
32.275876165374470 57.651584142626447
32.850490934232667 56.218540208336712
16.619522358485053 96.697296282325752
20.257654369073844 87.624081856808232
85.593445157298646 7.548768482138077
89.178344394821295 5.943008012226356
5.387200520675411 43.475027086426849
23.931658973253374 35.168529094129703
31.841702904157184 31.625434848533072
90.317158134568473 5.432906621722025
1.979302732245453 45.001504454851286
22.700890802153548 35.719819031679890
17.580797130527415 38.013229104154867
27.506421310405887 33.567309179704594
67.372886524318048 15.710184146575882
35.582906691858760 29.949661903705046
44.280027938501654 26.054017263623294
49.444475362046504 23.740740105128765
113.667482629539165 28.543003510442023
95.760224866719014 50.840468551223282
73.954110745470757 77.992647502002285
43.999686307625197 115.290805632407086
67.117824045129652 86.504942669054572
117.786308154604782 23.414392007182769
59.358844973110337 96.166140765488180
55.740628663310687 100.671411910087855
39.580102629922770 120.793910231313447
117.627493957953590 23.612141659570195
114.549426664355877 27.444838925740470
41.498068263316405 118.405729292252730
55.280425510729195 101.244440111404558
92.404554853455878 55.018826611410660
73.629550125107770 78.396778563385865
83.296331029753574 66.360055122359896
82.969224486608340 66.767356274049078
53.728788268665298 103.176482282190022
131.123320401563376 6.807630197875043
78.257302042418857 72.634470455670225
48.613344343106085 109.546046712934569
25.440229542402015 138.400365112679111
92.637610366409703 54.728634376425440
65.020302190595913 89.116700473805963
98.028452204345740 48.016154497382836
71.519982043218334 81.023535891620682
98.770276099534300 47.092462406250633
126.528095575531239 12.529436756426845
39.493748038795069 120.901435822461124
49.918505517873392 107.920907562518039
110.027204791078489 50.001469132213678
104.342331719662241 83.512277587071694
106.549528828857731 70.501440120837827
99.987705502975757 109.181636112174118
100.487967574511003 106.232724809169213
114.842505083439519 21.616559966645770
103.940629342944916 85.880205812192457
102.035171879378154 97.112368655286119
96.117377241204693 131.996187538090737
115.645098416197342 16.885486624581986
113.843572370224393 27.505001518693355
110.748354700864212 45.750483016872451
104.827700180119578 80.651160143623983
108.794886628290826 57.265655577511353
100.210341921118356 107.869253888380015
105.236958415237922 78.238692151228292
106.760269628939881 69.259179388459373
110.906689846580448 44.817139620614846
108.358763368693118 59.836485714171857
109.786890403181516 51.418058266323477
111.176825791732242 43.224760371152023
96.286187757237087 131.001094631554110
110.893789383449686 44.893184405348407
115.512547706526234 17.666837656793785
94.971545606673089 138.750558997916386
56.105397871821111 53.172453104789483
137.428807218182101 48.390060926821945
14.839760592483742 55.599164706402625
16.000706483861272 55.530892869368337
125.142661844172380 49.112573251456375
39.426191927190040 54.153308490531892
101.321604019593337 50.513420086664432
1.279105891546466 56.396627202025151
132.939814221580406 48.654045493706811
56.530744959502208 53.147439684897272
139.588841214097130 48.263035636450617
104.435881749817199 50.330278509389828
24.951990489796867 55.004494001479898
82.983099768883278 51.591853959384807
66.191277807639125 52.579331964140529
105.758266004368892 50.252512953739043
105.572513047213604 50.263436542610613
57.672798047903633 53.080278878424764
69.642826025252958 52.376356494586709
33.881935154695164 54.479350037910905
36.968883488680461 54.297815622606628
43.624003166480954 72.483572968861154
91.609340805809822 81.199493308561117
119.015636355274310 86.177494935033508
43.301013984805245 72.424906131936311
109.859985537105246 84.514488543600606
115.911050799172372 85.613586838811443
28.508037699438241 69.737951965656677
137.030292921158150 89.449625950458682
45.726008176743299 72.865375184379616
54.079748518995004 74.382724836243426
77.863375375021747 78.702715217979900
58.534163388117307 75.191812092251908
119.419944399253581 86.250932298973936
121.536181928630654 86.635319668811178
88.869169340483339 80.701776352010427
72.317319236217884 77.695345344527155
31.586254580136000 70.297070530626229
65.426455269463503 76.443708399563477
82.288680461602141 79.506515055826441
69.628707760419147 77.206993597924892
1.239934357672830 64.785051179005919
136.898881790413242 89.425756806181084
26.354731447691556 69.346831538448939
10.770483924199709 66.516153113512857
43.562143938755163 72.579281100004579
87.352147429912392 4.827717574491655
22.876944502895093 104.583265842768597
38.247897051705458 80.801443850708978
15.485178936899509 116.019749843309484
70.296093663527913 31.216715476287082
22.872582999616981 104.590013927784682
44.921569874843030 70.475987532428491
36.731061731217821 83.148280032042308
84.990350524386741 8.481871954986138
41.311492318690355 76.061472332106490
36.882340072173243 82.914223322516222
56.223774198865875 52.989302143330669
2.686732440152952 135.821409850651207
0.961584256144676 138.490546125174745
36.988562423362239 82.749876900943889
2.410914434046943 136.248153391924177
61.614330206224139 44.649074496531796
66.697483164460778 36.784458531625241
65.517446779737725 38.610201936695418
57.018439954747834 51.759801272154476
54.890219613017884 55.052567752708022
63.321684486210117 42.007468816267682
23.362386966882841 103.832192919390351
29.673666448817443 94.067428848661137
76.474883383845039 92.036654809991973
76.103052546130158 92.302907555444236
59.095019425380222 104.481659433509435
37.022208653295920 120.287089946032296
127.107760678576213 55.780537182096396
40.590126651919860 117.732250846294676
56.899574520253729 106.053727089520635
93.516555227232374 79.833815628380975
99.716086207629075 75.394586880730188
121.028327790595867 60.133768633164834
49.421351008167086 111.408574883843428
13.309623186221394 137.266695567718813
117.359511657255766 62.760856730710906
64.655480746738121 100.500042142455470
126.462503582609884 56.242579207387806
66.790583193184133 98.971183235319870
76.845858062502245 91.771015124771750
38.149979215207658 119.479539904743120
52.154848509256290 109.451229928743246
101.790144615441491 107.002546639534330
122.874994470991695 81.511658190289296
127.263913797389179 76.205599397915009
82.182861663288236 130.707105408045408
83.228907614244022 129.442470334460609
131.586926151883631 70.979219962060611
122.528762870990022 81.930240781757135
112.692714538197777 93.821698987545105
119.503216138755690 85.588027049040520
133.931213376550858 68.145053982868021
140.433094484526890 60.284494046746758
90.911300059064061 120.154711105637787
139.796358835143536 61.054286457946482
82.556714461893520 130.255129697951531
76.694452015077943 92.166459529529718
94.967595759954435 102.969187977386795
17.386011684980904 57.104459005858814
46.143456294160579 74.105302938603742
50.053657188534821 76.416937927538612
8.854343801794560 52.060702297317228
50.586001049511168 76.731649301306675
132.236905612226820 125.002081681625768
51.952239432011424 77.539342955296988
101.259325567158527 106.688736705479684
0.969474340722616 47.399320280955422
73.705941536942916 90.399710052285542
125.903815008421802 121.258081252155989
64.083128221692988 84.710889310741550
137.352630934513854 128.026399349240450
28.786980079618491 63.844490569634125
126.224627918620271 121.447739627300777
65.141451167745515 85.336549326115048
73.644333961720363 90.363288847770761
77.185748013614202 92.456904202532087
23.536256639315098 60.740364630916027
133.207027392805486 125.575598877312530
127.364009971752381 122.121320215851611
29.059057314478402 64.005337358017727
131.798553305711778 124.742936293295884
23.368060202723633 60.640930157255511
117.521566690113914 23.252709762883747
123.181162437104135 26.709123906238229
134.614741427240830 33.691810638181160
89.298143645859952 6.016171510851400
128.411247522111097 29.903228373572148
123.952016157621770 27.179897760266869
111.465615821575142 19.554234612143706
120.083855552240507 82.155631368341645
53.054822362623511 97.620608491087964
133.938640944814011 78.959047307065063
22.866678745376557 104.585634364252769
53.987906172412032 97.405326857364216
121.410870346141309 81.849461751197282
123.826171608783383 81.292202053513250
115.080990703845472 83.309895226060632
67.698191724819878 94.242081882391929
47.399435009848389 98.925422716641847
44.314641002862579 99.637148165694128
64.834868048865658 94.902709569179294
71.199103677375064 93.434349461399734
77.006178597484265 92.094537792991630
138.065038428150871 78.007002504350410
6.615492496126659 108.335117410669000
23.858228978380641 104.356863323708552
39.452380572957068 100.758971691040330
73.456674296484664 120.795042037478964
66.920857446089073 126.211198548323765
131.976313626787658 72.300487672491485
59.883241744295205 132.043190015738787
64.391653925961151 128.307120515898987
120.530118330987662 81.785818518626797
131.368347064955032 72.804302593811769
117.307107565246127 84.456690598271663
58.772446723655563 132.963693117487622
49.498682507573548 140.648755228114538
136.129071432559812 68.859144877469163
63.747183586378370 128.841185699437034
86.055045662517500 110.354916088103622
139.264643065367096 66.260732605065684
54.353757421973405 136.625410295082247
71.319866261314829 122.565790364279167
80.613270205537518 128.924208784221975
54.683065219585671 99.470127152843787
39.210903359140055 81.895321296185315
11.574830257490934 50.503546586046895
33.583391586207881 75.503038966319977
39.337121853356201 82.038692697762968
81.055239733214350 129.426241319399708
3.516887832256747 41.350541659846883
56.426847377589617 101.450886736387972
51.287336751389873 95.612924189950888
34.098608842202509 76.088273488152026
64.337043932102162 110.436067345761614
60.832045341237922 106.454744611556052
20.993072053901006 61.201713563354240
27.015218089586703 68.042260370726737
21.334372246751194 61.589395949454186
80.615547026753518 128.926795022085969
46.590198362114748 122.182888332557113
63.454803779817226 125.524435795843971
126.627059577806179 138.041366129138225
81.368387524432109 129.073827485575521
29.351771198141954 118.767271949361813
116.890960301818652 136.112258567342820
25.099761720202132 117.924780166543869
129.227467971226815 138.556610207213339
54.801295855883538 123.809832534424018
115.782643675994308 135.892657069542338
63.850965475398446 125.602931146083918
48.074815502076241 122.477049892529550
96.851371612203636 132.141620945379572
131.828686584042970 139.072014821897426
118.258040965729563 136.383131487963027
3.888221314716693 113.721932410618564
120.879123298932441 136.902471893780444
39.348822719468004 120.748084504654102
80.611155217778091 128.923789721231316
118.653917722908574 27.094997851049133
122.414676301206725 39.855985803873587
135.081593862393049 82.837309659782335
125.762000013315713 51.214108553607915
131.936392864017989 72.165028731917332
138.825807646552818 95.542157896566465
127.223069505151386 56.171802538844133
139.702377470347130 98.516530414333957
121.273699959248432 35.984430358063463
130.414993347639779 67.002623197042354
140.599839171549689 101.561793150223224
127.316765329415986 56.489730759913648
120.103432603210706 32.013484783902435
123.239171252087843 42.653658112878809
136.930890522202702 89.112334207544791
140.565461913534676 101.445144403368758
115.831526422635434 17.518073241003965
32.780633162595130 34.414298034504306
40.892019253809551 33.722934358251727
5.457259402228798 36.743171043156956
21.957394280352666 35.336803034074187
133.158295779068197 25.858735636194769
16.617165197495833 35.791970667477024
30.667633633928176 34.594396861712312
66.866553922736500 31.509027933909582
46.865222789258375 33.213815952490513
124.410266840272044 26.604362755786667
47.789022533679628 33.135077056296673
44.548409170126369 33.411286614459129
90.073545428986648 29.531009530877167
67.568801473163546 137.744061919334683
11.293286712431300 96.000908228810573
7.688125157026631 93.326728996043514
71.242679361267875 140.469212457279951
36.135962525646676 114.428312028917929
32.430027056360593 111.679382329752954
57.656588068452436 130.391538369344062
63.557223437102543 134.768417552280880
47.670814530589631 122.984450557139141
12.432361120380065 96.845832673804310
26.906079181061521 107.581916387105522
22.196900285445906 2.977902491836081
17.696000646904494 7.682542827087016
1.380551231701098 24.736538154871482
8.563767014897088 17.228162180199316
1.130658941151474 24.997742234944901
0.804778327632052 25.338374375619914
4.888886578512509 21.069392182351109
47.377027548261538 77.769325294809363
33.896028873236915 37.727308779705169
25.953468420400149 14.135871343107201
46.938946604827436 76.468112766360747
47.798386714312926 79.020869864506395
35.427429205008274 42.275959725693973
55.540732510522460 102.017618526148368
52.916996613932994 94.224451370279979
33.108233665250914 35.387355376465344
23.102380600135955 5.667410783391062
63.818828581476147 126.605682628612996
30.812898494384864 28.569622429885225
58.163113387069558 109.806760925674681
40.601611965735643 57.644606852783326
37.277783128505867 47.771984475013426
39.134765534698133 53.287697514490702
59.806146019627377 114.686988377192861
49.575326971622651 76.658617886918364
37.943095747225200 82.535890679668753
76.127621915348257 63.242870069721270
108.445671747697986 46.913930992578848
37.084030668061985 82.969939807438678
92.845328200513620 54.796122544541817
65.680354054601366 68.521431161918244
103.265419408269210 49.531292661787177
108.100642477239262 47.088259640698944
65.395842951519938 68.665182548313382
113.314085344840464 44.454128206134172
13.398713696190105 94.937125323359524
14.452761727799587 94.404559584343161
23.492068805621912 89.837381325165012
30.438910320941510 39.706098965178633
20.726828006304071 45.265113755676552
36.218588122642430 36.397919180134522
67.279658171815086 18.619141960360846
43.488361930915495 32.236836230615367
46.491957722400137 30.517634015414231
45.818169904937371 30.903297596260085
11.302198148823777 22.864489529697163
5.016168556597978 26.609444827299583
11.069161796325584 23.003322907748931
5.395557130364983 26.383420875561310
0.168543586309367 29.497458405174566
11.233982404258004 22.905129636499620
35.542963493955419 8.422848543873597
53.605143149213504 76.949812824646628
123.215151114746490 81.979839267913789
110.750773795690606 81.079162061487466
90.560278824914178 79.620194786897528
71.660999417734828 78.254530883743300
33.853178214606039 75.522533776255273
65.382959696643709 77.800879078034470
82.653103799070308 79.048821493976348
70.091614300427366 78.141126951313993
137.553494588262140 83.015929464314027
23.603051191854799 74.781858527420141
133.585795917812021 121.866779166173743
132.854091009551723 123.567522532730848
82.635858902263948 66.595621305409551
87.295930111292108 64.933544827447065
37.036072761285908 82.859392510924096
104.815042771302856 58.685119908410002
65.546734835146736 72.690685064502119
118.291475845953443 53.878570519890310
96.507973980193114 61.647946659162415
67.113713765524110 72.131801153759000
15.652125111208168 90.486262316329416
11.985614812541959 91.793972059436797
21.429223829076196 88.425783096348098
119.850168791169565 85.766761464588768
135.155117123698290 68.542704103774014
90.332176994155645 118.986055828833400
139.534980875790552 63.613643066811569
81.164963596720895 129.302759026103047
8.885547364451890 28.602774911231620
11.157739712047748 23.207502985075937
9.287656270815809 27.647975949753757
15.191746167791234 13.628841300191704
11.279532732783245 22.918308073266985
98.304351247416619 74.667324468216279
140.868578970066807 96.594501886637701
84.324262087904259 67.465410755052545
14.825919368471128 31.662987625821525
3.180242826338433 25.663658391874055
0.932178396138007 24.505556618473012
3.215610752828973 25.681878358277132
66.016460979371729 58.034054319696779
89.679447070749589 70.224161412822127
58.108975174417679 53.960472970854184
58.838549728101150 54.336316996095839
136.401766664414765 94.293400911447208
39.101967364928100 44.168916663344369
48.407903672847986 48.962916869289707
8.332327476145583 132.210661066353737
47.561309579091443 107.121011785029879
2.069399480424879 136.216237006980009
117.068548153469607 62.666321786496965
64.796564591088099 96.097873269980241
126.909983954948373 56.372042418355399
73.521317733628678 90.517789753206216
75.574195188090968 89.204832531557372
34.415929913952006 115.528391935824786
48.175515142067397 106.728184815386243
140.337726816858748 19.741848863811619
135.396669004223156 12.806109402224779
133.036988573828609 9.493837152349645
123.511255036465784 125.201283624498188
135.215213832624585 105.911870346770328
44.921694637014987 101.036461492863410
3.476601384510264 136.347747493383565
97.441559463923866 56.289452327922973
65.191774980118410 83.766320492382249
104.839233485005295 49.986622183337950
107.804465938099213 47.460239371956639
70.597027161451422 79.161036954542695
110.796780741464630 44.910782354657229
31.515097219657214 112.458904019749156
42.666179486491878 102.958164022844187
132.286158625828733 134.592547247762326
13.707028667598648 29.083843739198215
3.744727928520307 6.119842851657647
9.491204005593787 19.365988013337869
10.996793320693433 22.836507050431177
52.054664973149251 117.478600856038483
27.155512148891201 60.083809980836563
28.950111570331870 64.220523355196718
26.719186880073234 59.078040919771354
47.059625697739094 105.964585232732688
34.706866355240720 139.266381503819417
0.869849192546762 24.913004339250218
3.220664981361725 25.676791675328534
66.395645819428921 46.202538758825312
100.089494466021407 57.149774617310086
51.936581978890644 41.504744101542407
79.752853416134258 50.542336907312162
138.907098242850509 69.761734398554395
42.073259310533693 38.300119995481353
59.282243360277342 43.891372252041201
0.303962180328531 28.612223325871994
1.603240911509219 20.118802470607871
134.846685835978207 109.520417012692036
139.667457025247387 102.851603861962943
7.148963588179925 21.723268519265059
66.628666978880617 38.931695669082558
64.616988849768433 101.701085617441734
65.658744267920625 69.195710564390723
66.177636894428105 53.004962579796313
66.578775465629462 40.488435688798063
64.106497110856267 117.629704893794383
105.614360428834615 50.210878774819761
47.989182944539543 33.538995557445936
96.352046869327708 47.531143688036174
139.890992373698936 60.127655257207600
44.931614505953938 32.654392226703578
68.657892262811714 39.518782918656093
75.187705990631798 88.424907387132322
109.671912311279030 45.114840232475430
140.985557118354421 5.786805629008493
44.831902259313630 126.549951817973621
56.227315154111508 112.238005846543871
58.340037214200443 54.426750155141470
46.255256909831289 30.039977934359669
54.276217945960958 46.226068608191831
31.437770408854167 59.306982656548200
22.912062221241747 60.853597240952922
134.739519984680101 110.569761917073123
133.483708148520265 122.866400586694255
33.048055968405450 56.126400371398042
13.941980985756848 93.864081907520259
17.913381785383862 86.019903615289522
