# Supplementary material for: Universal hidden order in amorphous cellular geometries
Source: Nat Commun. 2019 Feb 18;10:811. doi: 10.1038/s41467-019-08360-5 (PMC6379405; doi:10.1038/s41467-019-08360-5)
Supplement: Supplementary file 1 — Source Data [file 41467_2019_8360_MOESM1_ESM.zip › Configurations/2D-Initial-configuration-Hyperfluctuating-PP8.dat]

70.755940146336911 7.895931577075913
79.015123351676678 1.204313533260148
48.815516089347554 25.672137027246627
68.451538533485817 9.762965523336208
71.693526996587593 7.136295553900441
55.982572047489491 19.865364156591205
29.779446259022702 41.095224903246617
42.562298093695972 30.738515303558778
38.662056780648562 33.898503948531570
74.762874955891292 4.649499501968001
33.345376417418947 38.206096281486076
78.932386665880102 1.271347074688790
70.087320918430237 8.437649126943283
55.308585653809786 20.411430202240556
19.095869411992645 49.751094839133039
8.661731655063614 58.204868384292361
68.195811195972993 9.970156673290552
35.452299422005915 36.499060168603933
3.190938178329704 62.637323680747578
56.130620413930188 19.745414871583030
43.933604129824076 29.627478535538462
56.025273793939817 19.830767057829114
79.431515615832367 0.866951118738575
28.072212766918913 42.478431227254816
62.841494710909352 14.308241918885743
8.229582172651210 58.554997350104244
32.743876363046269 38.693433650948236
12.623670315463535 54.994892340743320
68.985737253022222 9.330155921979776
5.369437807331743 60.872295945746949
56.059426967532040 19.803096041581945
47.964838333195964 26.361359009737150
79.096500146152820 1.138381780358439
30.699066136132750 40.350145782209239
49.897854761289565 24.795222590719263
51.757126006581217 23.288834767127028
71.531100200078200 7.267894291366235
79.062323807215549 1.166071565246160
17.123038165610808 51.349489357995033
37.640064203182263 34.726525776113476
32.097624281550672 39.217029263477272
48.638833434273174 25.815285909325016
66.074592048252228 11.688775569478576
8.682184713385460 58.188297247569160
25.630801375470138 44.456470957483056
58.271181490519389 18.011125079496423
32.001360315115669 39.295022653229097
32.214247372691261 39.122540842334445
33.643061040346517 37.964911197607478
52.788444949412053 22.453256686922423
24.441952722224478 45.419680139509857
51.706800344877820 23.329608787698902
17.320018372485301 51.189895331100999
29.880475161386443 41.013370946360531
36.853466945420159 35.363829523032891
46.085011508361028 27.884401033091418
32.383507317022776 38.985405865494158
36.050015429349820 36.014788646786371
66.696876162264687 11.184598884910860
24.888830312178250 45.057618411374534
74.957092902711679 4.492143467471043
44.752425539662980 28.964066672099214
71.006922356993684 7.692584944878456
67.764954585447470 10.319238149946250
29.467976605080690 41.347578665670959
42.706007012713108 30.622081853465236
10.531201607297579 56.690217533993710
10.246873386197496 56.920581216137158
78.481372669231021 1.636760133457017
77.367512511175306 2.539213384174871
17.372544653421578 51.147338361416580
53.607697694538935 21.789495354180438
59.416913632480046 17.082849040097400
40.183079451359085 32.666166259037169
41.621238957035182 31.500964584875810
131.653486941780699 48.043215363244279
114.687753468886953 36.858395083624707
121.475902991080872 41.333546868734921
102.656483693251047 28.926666674056932
132.852684165799729 48.833797477003237
118.959962310964229 39.674889175788813
60.285673675740625 0.993309362690062
87.262492648121835 18.778032457862594
70.530533844662756 7.747330340462883
129.286954869409158 46.483056708287137
136.343490075287832 51.135144294164974
114.018368143748930 36.417096475966780
97.176185127042032 25.313728003315820
115.842748830781488 37.619836701649916
121.979989033472862 41.665870360591420
60.926404361349334 1.415717128179295
104.186207794348263 29.935151758153729
84.620794615520310 17.036468040687236
70.369980864000468 7.641484269207896
125.119565682899434 43.735665965599068
129.201842000314883 46.426945244210259
66.012667456894405 4.768884187500641
106.981920737876976 31.778251962264218
92.178197278330941 22.018757235510815
82.860144899547009 15.875743060539017
136.249529280643117 51.073199751471883
79.983655950516351 13.979390510699512
110.372620409568867 34.013602795202324
59.013003777225009 0.154289693253340
129.694842225279416 46.751960306061250
85.412781029867133 17.558592576152940
106.672295825437786 31.574128809837102
106.751197110974346 31.626145228694995
112.829652423673892 35.633424392832843
66.825953019230880 5.305050387758141
76.557684029052169 11.720786113440633
94.222177509109073 23.366270537713447
77.033740594537093 12.034630907500897
64.719321702683260 3.916233764613082
110.907110598475896 34.365970508257377
140.531350755642478 53.896031062820690
138.980793129745251 52.873811280424448
103.769777809647650 29.660616351514047
73.808085851741652 9.908087505182811
86.868670752733223 18.518401647963429
65.438723417523590 4.390506150313065
114.948533333373106 37.030316676138312
133.589178167367180 49.319338114412801
131.313123639795492 47.818827636738675
139.586912718629691 53.273401352994021
106.769464123762688 31.638187929672789
118.876959815012313 39.620168995169138
60.012900177901031 0.813480853934247
131.765343058666986 48.116957566406192
99.423529958889063 26.795311342503659
113.529978050500134 36.095120687058980
67.856746365152546 5.984610651862375
80.233926912551013 14.144384009862835
70.110633551238067 7.470507099969431
134.631947377309814 50.006793580158750
68.889332817455283 6.665353038310227
63.264359468788875 2.957036148680780
121.932272129297900 41.634412540135308
88.188802744912294 19.388711151616199
93.290133963938828 22.751812013879846
92.977796895951116 22.545900847251684
137.471184213057086 51.878587321929217
133.685598318518288 49.382904011147076
113.081782894431740 35.799643790711990
134.934065794035092 50.205968004278638
139.487226721576917 53.207682416455761
82.925362507400266 15.918738385443227
103.397958932337630 29.415491239421073
105.671321319782081 30.914226898250011
89.474695151165491 20.236447884357425
139.058120704864621 52.924790215803284
59.500125130324072 0.475429053215754
36.276159101636097 1.905151167653769
36.900235787472077 1.112631534182430
36.935959428863669 1.067265815794785
4.255896352437713 42.567921422654734
29.659838018113678 10.307266611235706
17.446961257276495 25.816489810567358
36.153100627857889 2.061424040439609
23.431041385097757 18.217261867592271
3.759906475416206 43.197782663210511
9.625686542656817 35.748784848645727
34.413401747108004 4.270680611970572
17.865386946928556 25.285127909499320
23.642683685503965 17.948495733314587
6.803166359004961 39.333124261063922
5.087503802496456 41.511856925340993
5.219673484798868 41.344013660960712
0.231134604038959 47.678996356302861
6.927252765304163 39.175546009110342
35.707267268189412 2.627591145881888
6.209528865858684 40.086988936929714
27.542662291686430 12.995883841752695
3.615327556541155 43.381384509578226
20.223880273507159 22.290059660441319
30.841565495856809 8.806582081946708
8.426514034327917 37.271622952262213
11.819821159501815 32.962436949750149
7.494958164376694 38.454612692734358
32.378798332792996 6.854438648072350
2.330541426024672 45.012943989936055
24.865816941556069 16.395229697627752
17.493848298001627 25.756947608185190
21.462427577051312 20.717219210990990
14.639402899196819 29.381829089207720
34.435836475335805 4.242190583428153
26.078150318148701 14.855678509338709
26.162473245828846 14.748596195169618
25.478724005269054 15.616894450517647
7.149276701583009 38.893596158082211
9.974251724236451 35.306139327324367
30.215035383540016 9.602217339987043
28.756058395126015 11.454983088722095
36.728681223648451 1.330489953071620
18.432220223026949 24.565302108586572
136.716826035878881 32.919876418042101
116.370542523221204 17.755039104173367
112.498056404933791 14.868732032539846
98.259475012869146 4.256190913833376
114.665623915932031 16.484300234500015
137.146239404080831 33.239934076981719
97.965752247762353 4.037268477927412
99.221641972689227 4.973329520762457
127.223156924111890 25.843893843530054
103.794502001835383 8.381651161319230
130.163356355002890 28.035333179959888
128.161479607158526 26.543260429445507
109.761708470193199 12.829230752678773
108.163784792112779 11.638239159398704
138.449704944272725 34.211455133834569
140.366281003892624 35.639950127807786
137.368794158158551 33.405812363152144
124.091568718437301 23.509805377519012
99.368008471191544 5.082421883336051
108.808941551580062 12.119098343985288
95.093435022867254 1.896424259264149
123.582386959129238 23.130293387612227
94.413808890484844 1.389873776694618
97.756112471540632 3.881016202226029
131.680170856193996 29.165871105059090
127.927403248472714 26.368794665401456
116.974017686402803 18.204831454059565
97.301041445895734 3.541834942618247
117.708874273834525 18.752547236673809
98.225165151979098 4.230618506059954
119.980150789119278 20.445413593700444
98.815199323734205 4.670392788116096
115.852050891970265 17.368588122517099
138.812226874172268 34.481656130798754
140.188742346501442 35.507624002764608
120.042918740437898 20.492196868379562
107.074587062699010 10.826419823502805
126.150610698765817 25.044485489229967
140.516717807620068 35.752076239346827
109.852329330259892 12.896773829983250
94.739878927278440 1.632905830082925
126.329121463408754 25.177536161747131
93.380394730763214 0.619631997635680
118.737103534201822 19.518924518555746
140.125623203210040 35.460578971724416
129.638605666084317 27.644217091223602
100.439749204246269 5.881229874451976
98.707737945918666 4.590297850331361
136.260017376265210 32.579400035596251
121.463696547488055 21.551155094812746
136.867965991429543 33.032526614630846
116.749195764326785 18.037263363761742
119.020472580656019 19.730129945167963
94.968210654612079 1.803089907998458
122.292317461093091 76.003447998056032
107.293147070078945 120.803437393305273
127.728768415978664 59.765686923445180
123.188699441098791 73.326106375054934
139.630602049401375 24.216919447558986
102.261169339743830 135.833105240214877
124.947968486073393 68.071466784756709
128.840084666048881 56.446372926736295
124.365486905150647 69.811240916791377
131.862697285911423 47.418339389833953
103.430235101650723 132.341303202473142
123.122243358448401 73.524599473031287
121.211737408417036 79.230958162858713
140.717020295438658 20.971971584946868
140.998972156887504 20.129828981483556
139.851083249454604 23.558379330556654
137.224371415986667 31.403924065100014
132.199433738044547 46.412564464202390
139.347581484035828 25.062254089174228
134.820185542818365 38.584821329036210
127.220070593546453 61.285081427023933
101.512912100575178 138.068023272731949
117.065476823970243 91.615138445552077
135.621346939642763 36.191887510301918
110.586888439434219 110.965588060904096
120.265483510010100 82.057258785407882
122.621431659329303 75.020439457821013
115.411127707741457 96.556399924086350
127.928743943364267 59.168393788382694
108.754628873726361 116.438238012412896
122.650084735853525 74.934857556224898
135.576471521596886 36.325922806931906
108.147791872897926 118.250757671369911
132.052606974276358 46.851111216341053
127.948150889883749 59.110428515930828
124.019171224046829 70.845627381935714
138.183350633049514 28.539615064355601
139.905797853741518 23.394956045940347
110.974334236574265 109.808352883850119
111.442493198206407 108.410041112622025
115.556485491409916 96.122240767472903
134.966103398432836 38.148989332086522
140.221553501551853 22.451847240278124
120.847243044277874 80.319641284816285
113.381421318220504 102.618790200050171
129.039015220189498 55.852200950316238
116.429518868551909 93.514637478887607
124.674486236391004 68.888312087940875
107.891552364587525 119.016101817458662
118.212149580221975 88.190220534713902
101.420857200761148 138.342975715296404
138.218921034969895 28.433372279769831
137.452249129216824 30.723291812116127
104.842818582380133 128.122154855808986
119.324420645011159 84.868054667656949
133.280992473342707 43.182131139654985
125.694732359369212 65.841009183951584
131.717006750012786 47.853492421174835
125.166346644065413 67.419208099299155
127.801465488671141 59.548553041984611
108.266088129440789 117.897426727026968
119.457595644471866 84.470283430447310
120.340575404193856 81.832971976510962
139.534060900676110 24.505271558132211
116.849865686942820 92.259132506591158
116.865869459160180 92.211331941164488
121.787600992986029 77.510950868504835
130.204822153736728 52.370132482641921
118.008526885138949 88.798407143875693
118.992208390837888 85.860316577879033
117.567111220180252 90.116841203461703
111.330912199215405 108.743314716507697
111.936008451760827 106.935994378752255
131.506221539740892 48.483072253837634
127.236971266169164 61.234601971525329
135.349095037849878 37.005057972080635
102.526570843082538 135.040395761950634
120.482879900462720 81.407932473822100
139.482550322005238 24.659124959223064
101.459812859463369 138.226621740293155
102.599241933623617 134.823339484789329
116.643441415282794 92.875686951951081
111.415756418538209 108.489899359069810
107.589372759917126 119.918661274533932
124.988845019660801 67.949375480805102
135.152098972902991 37.593451955911462
102.150428238605954 136.163870211027358
119.968592068683776 82.944023391464214
129.626793341680269 54.096606945909024
135.778448236832872 35.722652461654604
124.945998882387343 68.077349658405495
127.546336302430731 60.310580843524640
136.963680124841602 32.182564934846326
124.887860045608804 68.251000547303406
107.603685524745245 119.875911462657697
111.711820163400759 107.605606942596864
127.234906874057003 61.240767962198248
101.039287115929184 139.482661131781612
128.492816218827471 57.483605143402315
111.191627276276449 76.547114851857344
133.058347358659034 75.476171449941361
53.990162692435518 79.348610953933999
107.806254901517775 76.712916681949707
125.413990886882331 75.850561074654152
74.372857336603445 78.350349108526871
105.447768216919471 76.828425809238183
139.854504096265799 75.143323213484038
129.789460814132610 75.636268275769979
33.938863983984803 80.330642368373816
60.402799891702458 79.034545951429621
121.639575137747428 76.035416673820137
53.432533739092129 79.375921361990180
60.819246244251261 79.014150095451498
128.438492692222241 75.702433223732356
76.485975349210094 78.246857145189665
53.454871134206577 79.374827366831155
29.099464166102720 80.567656574650229
107.651116252166076 76.720514744772089
93.868769750780913 77.395518265783465
53.757455497115139 79.360008010029631
57.690801689440008 79.167368641333667
44.751379658987943 79.801089135121103
58.461931583480307 79.129601821758925
88.787979269958655 77.644354809236461
77.991880845740511 78.173103992026213
84.825418475256669 77.838424990854421
7.656701334974624 81.617836267184344
110.282313444008224 76.591649361160506
96.443506655608289 77.269418078397976
19.075180667053456 81.058605387814552
3.421113686715143 81.825278198486842
68.134615240514336 78.655872945078102
92.550928304205627 77.460060803332041
2.609581020966191 81.865023782211722
119.016757943993085 76.163871639059593
11.435747998924292 81.432753864563281
110.006041311976119 76.605180051443199
124.332998580602919 75.903503700414674
48.907316344108885 79.597548185452268
55.432362334977682 79.277977855526586
140.215244066561354 75.125655630529664
28.524841679433401 80.595799257154638
25.788245225678459 80.729826669807920
103.005401494738749 76.948043041101229
105.210089370466534 76.840066356673958
13.340642665858265 81.339459837511583
82.806461041638627 77.937305350329297
27.672397799857897 80.637548506465706
64.386984038846890 78.839416745571242
15.554494702543419 81.231034329590230
9.629504193756143 81.521216371885316
82.498675324883635 77.952379448379716
133.353968531152134 75.461693122009436
131.529660571712014 75.551040338458193
93.790703808760441 77.399341619501186
49.947844003679315 79.546587354228848
113.047505861531306 76.456221433999161
130.465577752795127 75.603154806001484
112.935799958196455 76.461692336799445
44.695652868545579 79.803818407655328
36.949570712574321 80.183190144449085
39.194889065532621 80.073223543777274
50.879284980758499 79.500969146975123
71.893125938391378 78.471796310916361
132.506344986733239 75.503206290824153
16.550608708235000 81.182248699283889
34.376151005429669 80.309225820825972
120.804050124930754 76.076337305549131
22.536246983510232 80.889096374975011
116.106532733053271 76.306402685142558
84.977171405508713 77.830992746843307
101.351954219455408 77.029022193128114
113.979254435087825 76.410588161915584
49.702348822580220 79.558610714083898
82.288902789545730 77.962653257701689
37.850290556820070 80.139076533878523
100.180319334695668 77.086404125331967
119.067939363208936 76.161364980401899
102.565226190483898 76.969601045045209
38.290615534428206 80.117511199539777
108.894212438659494 76.659632927386738
111.659829776315746 76.524184189357953
60.218944392902415 79.043550449251157
23.479644590120714 80.842892580424376
134.951459221608957 75.383454496915164
113.313644354760228 76.443187048309611
30.501714310855849 80.498980040871899
124.861296286145759 75.877629818100971
46.408890167608000 79.719910982379147
10.082255119182177 81.499042464940430
4.702709464896204 81.762510827001975
15.198055826923936 81.248491262344345
102.465614560498523 76.974479619311722
32.868453271078160 80.383066750540365
45.541282518782978 79.762402891703474
130.360336426864393 75.608309099978342
75.182290487645105 78.310706350530509
81.671177906299775 77.992906921050334
37.454820272600394 80.158445066970970
129.662438808900077 75.642489299219747
88.456372385939133 77.660595571597369
21.678247959950472 80.931117692743300
31.067655755574467 80.471262520648978
132.083010553756509 75.523939497088847
117.118273872466986 76.256851701107465
87.828631781905372 77.691339764392268
54.132108596547319 79.341659018350384
44.246368800069327 79.825822521985572
47.480303725326593 79.667437484934680
72.122728392485300 78.460551312473541
105.045172641343115 76.848143310247920
65.040576499081524 78.807406433544884
25.265679803863552 109.109321151271232
7.192476420212692 98.865428338942365
28.933955191415869 111.188499871197706
14.361722392924211 102.928957406296973
65.127379670659039 131.702935137935242
24.075863752878892 108.434933338887035
41.348311117417985 118.224957589318990
57.320871923171111 127.278206056635696
16.473358626200717 104.125832955867935
23.460837573516713 108.086336461818647
81.405272044540425 140.929245557233060
80.205024866194080 140.248945381205459
40.877388958709545 117.958038880202722
32.825010193038686 113.393950090363475
14.012851998585399 102.731217644886769
20.806469804891140 106.581840643943991
6.922886600791458 98.712624812371942
72.939045057333630 136.130587569449517
11.610273193593324 101.369435827404644
49.399493300647570 122.788368156155400
17.872051947674411 104.918612418276794
21.638071726468294 107.053192665294517
57.700010139312091 127.493101621343342
42.923824228040573 119.117958519316630
44.119874096266578 119.795879659704525
21.686497859254192 107.080640600397331
54.824187098162120 125.863084941100837
10.397839749940159 100.682228475436190
38.393170677207067 116.549983802309910
23.841620878976784 108.302164463255622
70.877447882793220 134.962074161511225
18.468047800925266 105.256422905310700
55.420941813522148 126.201325551225878
8.704285795844100 99.722321987948249
0.150624760502143 94.874106376193367
52.230101085678569 124.392756826391434
38.962578066539301 116.872723946325763
25.500379195163024 109.242348780992117
36.414192272815981 115.428298718478302
46.310981150287411 121.037799275461836
52.765405177200698 124.696167219067831
80.398248320370868 140.358464447161708
77.123335479157646 138.502243643192060
58.604190921042047 128.005591345184342
26.309598625835523 109.701014405092934
13.877014412034315 102.654224892302921
43.989930538234596 119.722227642855287
17.073138308424845 104.465788117401431
61.645737548432180 129.729540164510411
18.845055172022960 105.470110706914070
33.721894238789154 113.902304023793292
46.164334178584454 120.954679762695392
71.205923319825274 135.148254059839786
43.314079240743304 119.339155085013289
40.193373569691275 117.570338914770744
4.803629621954144 97.511429823738794
34.145183332672971 114.142224308776974
70.465182605633018 134.728402176538452
33.960935035136352 114.037792362167750
22.429838854278092 107.501966323037252
40.841576054177594 117.937740123666003
13.890721415556110 102.661994022759487
72.902837616367620 136.110065189637226
35.568211983222902 114.948797037233803
2.878160235556503 96.420073654664691
19.916321136685479 106.077304322929365
70.607969750134060 134.809333939004546
31.683338301680323 112.746850390677523
54.307252169483299 125.570086191077110
13.079204668486906 102.202026279580849
59.213576821927056 128.350991312057801
58.781094937164674 128.105860552627121
51.346295819074491 123.891815945802790
63.953957432849080 131.037839339887512
37.475981848483691 116.030121116616499
16.028532019942652 103.873705207518583
17.555248239766271 104.739048056748317
72.849205790206184 136.079666667202389
57.537484810140811 127.400982254567168
44.044838117354061 119.753349262146827
115.774110459468901 24.525854496674775
117.293737063081323 7.274751103839114
116.664951728879075 14.412847256167513
111.243690423136115 75.956083655576890
111.402400267160687 74.154377945621604
115.027651801785737 32.999801617341092
112.872263489714996 57.468198350362108
114.318704948126793 41.047907279234103
105.996704902933445 135.520906681545483
109.412792439284729 96.740801655427163
114.780373754588979 35.806951182128607
110.494251612629810 84.463862063716320
114.544116921801205 38.488985729297546
112.144743339589866 65.727151767171762
116.662382157753811 14.442017538559249
115.121054691971693 31.939473434116842
117.057577100734861 9.955685958495085
113.540344287073921 49.884012286094908
111.963990731472038 67.779091318475324
110.125536745314761 88.649586559067259
111.335639518642722 74.912259238649909
108.580770943558193 106.186075128344896
115.497775765148162 27.662860897735733
110.843912684752226 80.494440040375721
111.001418445655105 78.706403321458339
109.504714176500372 95.697287815259955
116.971094674003211 10.937451664402136
111.297161974807608 75.349063967801541
107.673796040437907 116.482234587017871
111.879725348631695 68.735688701253380
115.925719104017986 22.804763015289232
115.295634147158268 29.957612742464782
117.901228309007024 0.378389676107879
117.740409622130500 2.204035389477132
107.509988649890516 118.341808658784061
113.874845927391462 46.086683147164905
113.597494170688137 49.235235442643003
111.808041167084014 69.549461785095318
115.225796205031941 30.750426949257363
115.336409632166692 29.494721328152199
108.239311306167664 110.062392833695299
108.469496821491362 107.449281089703163
115.952506826213863 22.500663465991369
110.325962061806038 86.374318510249651
116.411157887510754 17.293965412102754
115.532430999691385 27.269447783759713
110.450483597728649 84.960725272457438
109.351942938483845 97.431577288877790
112.580270176381404 60.782964508285431
105.671990192487016 139.207132646377858
111.768088441944599 70.003013065763383
113.053270742096970 55.413368026734219
107.455151295525170 118.964333210339831
111.483519797074635 73.233492910839118
116.381512119090615 17.630510070481474
106.731742918184196 127.176608964848455
109.866778903137259 91.587057039315482
114.680531233077971 36.940383340721581
109.069852284452978 100.633926489181960
113.854262061397620 46.320355287175936
110.749969116913690 81.560906103829552
112.988123181986353 56.152936084168445
107.643487761397566 116.826300197702096
110.806873874328190 80.914911981741795
111.397508485612306 74.209910422524501
115.816826560380335 24.040932824725601
116.626299264296250 14.851637720431048
109.642272432915448 94.135699133992091
110.058881638838102 89.406268582635477
113.494324010835385 50.406443613415945
105.782259970759284 137.955328195496463
111.554058018642380 72.432728992571967
113.743431652146711 47.578524132412326
109.817405109435825 92.147558163746481
110.763548599579309 81.406749116232234
110.906651857081769 79.782212479957380
108.382887727163066 108.432484751356355
108.486563468211330 107.255537122313257
111.127377619485969 77.276489732247057
117.722421094036804 2.408244737544352
114.584603836780914 38.029370219335206
116.815585225222094 12.702825851132681
105.955291845697801 135.991035942567635
111.322260551936580 75.064139929201502
116.269032719136305 18.907398586096377
105.730479480216317 138.543150621061386
107.110327896848645 122.878837002716708
112.807892513747717 58.198950470172029
109.608321371218878 94.521118337783207
108.295627780865260 109.423077013993819
107.382858995292892 119.785009778418015
113.404053182500647 51.431216007672575
115.664383840463458 25.771492895548018
106.093397784536450 134.423229861516717
110.733305126157703 81.750079040645602
112.748879671463143 58.868875990912422
115.080277394562700 32.402385423161306
111.793508091849233 69.714444145166610
113.276756590431020 52.876312234685493
110.628100347599087 82.944384607566121
107.411050199163782 119.464977626052999
116.312930852172073 18.409058250416539
115.971542736244004 22.284564029902178
108.231074609078675 110.155897456975751
111.569334467438281 72.259307708009572
106.220350825409540 132.982033696004322
113.271925966252269 52.931150440966746
109.502756334190650 6.039213618472342
113.467298447013007 17.725854943802567
131.693716504512167 71.453524980299022
128.895654902923866 63.205424338819832
129.806276191687374 65.889745524504733
123.565129077759451 47.492148600714977
135.017248894543712 81.250603651703301
122.370878353596822 43.971747134763923
129.012481491400251 63.549804697996620
118.571336076370528 32.771490830067798
132.467720911928666 73.735128160763665
119.406861623944593 35.234445470167955
121.766127589472759 42.189068310725446
111.982235516731762 13.348199891127281
109.428527711640285 5.820403157356617
119.567330770777062 35.707474967508226
108.972531324572401 4.476221138436123
122.722559794531549 45.008430500463795
128.114977060608510 60.904149267415107
125.309188273751460 52.633270499201316
116.649487241564373 27.106282244884138
136.186813608445021 84.698235920236982
131.904776597345233 72.075686009955731
111.436246889186776 11.738739560969432
127.626046595701283 59.462884472190126
135.355543191750741 82.247824516396989
114.966306248439423 22.144616561312763
117.109737244986192 28.463003035559233
108.087427513043465 1.867120140980030
136.281113794049645 84.976213153095529
123.221684254710226 46.479745062602412
127.371978115017271 58.713943706440006
131.766465417063159 71.667973565683340
117.801569552374076 30.502380043957750
117.294796407883851 29.008518759495125
115.595872055059672 24.000444942821609
111.416301456782065 11.679944596012787
116.303506729063812 26.086404024377739
133.205138020051038 75.908879631813917
132.879355344578642 74.948540412326565
126.644520687619732 56.569551292005457
134.810497269377123 80.641143084003403
112.840746250580068 15.878910055103438
132.958538001657416 75.181954331546507
120.667072664341532 38.949284158778994
128.089527416573844 60.829129037278427
123.446915884344563 47.143680820061704
129.037056841613719 63.622247692727477
127.642767863086931 59.512175272711318
138.807284922579271 92.422837521152232
115.655549207813920 24.176360713094340
111.802677220301121 12.818899571530364
136.974287589452956 87.019544587713327
120.078117349553239 37.213167017201222
136.169714125198681 84.647830218427927
124.673752891532089 50.760139835913918
135.194016402776214 81.771677311131540
140.536688117120860 97.520756591331974
126.365357509678248 55.746636605013080
111.213640960910453 11.082543822187024
129.857565245921421 66.040934933947497
107.715195287263725 0.769857357883952
139.549928753266215 94.611996277629459
113.647795257729953 18.257921807310570
129.251289009006996 64.253759335036818
121.713004875812985 42.032473656638629
137.320330613474738 88.039607079115754
135.672830685516942 83.183121716208703
116.334604265318674 26.178073060036791
136.308328330053030 85.056435915789280
126.140054489719617 55.082490403802574
130.736513519090664 68.631890691189923
117.215055096231993 28.773458043385510
130.321415963326189 67.408269876682553
127.992464533004821 60.543007948387782
132.330123896551669 73.329520925328779
129.125886799305363 63.884099837298933
114.285273393793304 20.137074081873912
115.225749109388573 22.909399876521832
137.538515706817861 88.682771120730564
128.037634979580389 60.676160981603495
138.729403439890092 92.193259192010586
126.780905581004504 56.971585445212320
122.723420664760340 8.135820827536264
98.077741909646605 4.227370657542550
99.651644040410858 4.476968897934404
82.063771499030949 1.687785280505284
104.989843340449809 5.323530527216715
134.896569134036810 10.066307087494925
109.385019357061879 6.020542227319122
135.673107578805343 10.189454915826989
127.392268178332387 8.876232890819729
78.816029565264117 1.172740122315326
90.681184028799365 3.054382962863331
72.994333166616769 0.249502807367221
111.821278490008368 6.406897884914377
99.626713685003367 4.473015302141852
129.213654687824203 9.165078594092167
93.154848243211276 3.446670528379024
86.185731241407311 2.341468809203213
138.705765183597009 10.670390793014830
135.488402846609716 10.160163401922185
76.169979700059656 0.753114672019125
97.522944939171154 4.139387837709816
119.490262585919766 7.623088458976952
96.283887518925880 3.942891152310778
105.887598662011158 5.465901608737092
98.221089094024009 4.250103459211974
79.082010593550066 1.214920887777253
127.508603340127422 8.894681974223431
138.203204121949767 10.590691837009436
98.748453497019497 4.333735868406980
79.084475671623096 1.215311813704234
85.140440599802830 2.175700747935100
129.677976582453709 9.238713368205252
132.846071731495243 9.741127691903197
87.395228208063571 2.533277631833168
133.718358849988476 9.879459882727970
114.413554481830943 6.817995572325697
95.972440160669606 3.893500080861051
112.040683085970741 6.441692298121949
85.617524162861258 2.251359339109017
88.772636811945418 2.751714825041959
138.965727889138265 10.711617139051429
101.454122467851491 4.762816051349828
78.073334417083572 1.054959354051551
73.804999107453725 0.378062765717525
98.787628721253128 4.339948495510379
139.595030964842721 10.811415555546821
128.789577294170158 9.097826018994247
139.374227149822303 10.776399246321713
88.894277434832063 2.771005278265981
127.482059625399359 8.890472522847702
131.246040849238028 9.487385807336288
94.418660256017773 3.647092936111211
71.562784638180673 0.022479800822540
37.159800732069783 1.647640910474722
42.699665816170771 0.033217106286242
19.768802496330171 6.715714068240808
5.407560777445488 10.900857593705318
36.127834850821230 1.948375722334915
37.376413910556771 1.584515641837046
17.984284684461535 7.235757064007495
19.191531444071593 6.883942014966427
5.308046190283713 10.929858068615625
10.759261522343381 9.341268516301199
9.384597385042563 9.741872226379245
42.276287791032928 0.156597649237449
35.354672501615831 2.173690180739639
38.146907009080167 1.359979054693622
26.129702698409364 4.862024755160656
16.646844473077916 7.625513002312444
22.360258009894622 5.960513823274409
41.168494026054034 0.479430172622578
40.182936033764733 0.766640828298381
29.044771435451871 4.012517359496207
22.718994431439292 5.855971093518561
34.345686472584632 2.467728219325904
26.475659814264834 4.761206162182938
14.740966419601623 8.180922719101938
41.502433099207359 0.382113869668818
2.017502650678582 11.888786081917454
13.172089868617670 8.638123681813219
22.914826506418372 5.798901840265929
27.515678947469585 4.458124476985240
25.329834252486343 5.095121886537261
38.472834349877274 1.264997525463088
42.698111042877585 91.048020060078727
67.876862700917130 64.960952309112756
18.917360610841712 115.686654100192058
108.848708072719191 22.511059613379249
94.329347116081422 37.554202264798164
97.019959212864663 34.766527124520053
57.620394529748509 75.587419566137001
11.694319252301240 123.170264560606199
3.054998927994344 132.121245835745327
53.532423192139383 79.822863272662673
32.178709014277338 101.946906436446071
91.072926524555214 40.928097275580399
54.895421821947082 78.410694866413905
22.708313881682006 111.758943300217581
116.641506238543812 14.437138535701063
104.913883779529826 26.587831540703991
125.715934473464330 5.035352959486279
53.832713593112572 79.511739983408930
106.665086907563250 24.773454272634623
60.564717720002669 72.536880778985676
39.629778227413844 94.227042083355130
119.420959543234162 11.557417266956113
49.722806007828531 83.769911281320745
32.515947303974450 101.597502374202193
71.378632553175407 61.332857134863595
64.026168383559337 68.950559296363778
5.602060625679417 129.482299633176780
84.185175190929456 48.064322221614589
93.716914122654885 38.188728599122740
78.715653660664515 53.731155139434385
60.883021699454630 72.207094076684484
22.525822152151321 111.948018365451702
29.726641265725451 104.487431810983722
46.987491900130827 86.603901044466880
120.514455002559856 10.424474279145414
14.488331869329659 120.275458756593991
81.249660727603825 51.105734509592921
48.225672338861045 85.321053608987995
6.848709602054990 128.190678160036839
111.502656169110367 19.761371116570956
48.723348079491338 84.805424361749715
125.910951455714581 4.833300796708515
128.099691669291303 2.565602420859590
1.787518764915212 133.434449974549153
87.177563609769408 44.963984266831261
95.244582769731380 36.605949752952810
67.942191685859740 64.893266600168758
99.427853863596212 32.271768379371309
97.939520844855593 33.813792575931870
16.084082593604411 118.622141792227509
46.268911769311629 87.348403743082329
118.271529629664244 12.748312528068514
87.774318687768925 44.345701424141723
24.475020007404769 109.928503768356975
115.199062412215881 15.931618100670416
90.403282022620544 41.621899006829217
11.818722129587988 123.041373885950435
66.803844027576716 66.072679816880026
0.620008766537682 134.644077554234173
1.731360588030254 133.492634041220356
76.881339120116408 55.631642039887268
55.365649543842160 77.923503817149040
14.466199608341960 120.298389432415846
103.459346171351740 28.094841167162347
96.083527905219526 35.736739917371679
25.174585974116294 109.203701164251456
95.081694910675651 36.774713743825245
13.513226928387898 121.285740322738590
49.131999919653794 84.382030526119621
114.471363430777302 16.685568609771064
36.689975519653551 97.272897312930368
41.344906937489363 92.450040607307727
51.002124218330678 82.444442040999689
127.491356542481142 3.195883059229593
70.480915639811087 62.262958922997541
25.886882673891932 108.465708569614492
21.401049089265246 113.113367287212185
38.146021551355986 95.764324847010741
99.755722134550794 31.932072356552272
88.009414853360397 44.102124233220152
13.069039044156744 121.745952154821083
83.010591581099959 49.281278591213322
73.880696933324785 58.740531514884161
69.044675172280762 63.751011344817250
82.623161550448501 49.682685046768739
9.930429757627893 124.997785852277090
71.257753014993625 61.458097366987914
116.352716469544802 14.736346311049902
16.248657056035739 118.451630354256594
5.909193945924137 129.164086568342611
62.999846037978756 70.013905920021429
40.529990270940132 93.294355153969263
6.520221958933492 128.531015898692345
77.145425015281205 55.358029323387129
91.034152410315784 40.968270154636734
72.166219786550258 60.516857922675271
39.038557852995602 94.839590559652422
87.950736967776848 44.162918906343393
33.535803332323752 100.540855338276401
19.059166737875199 115.539732358651165
80.946342210433798 51.419995153448568
22.243228405985715 112.240806598257848
107.107216483929051 24.315375001270969
117.477593283150199 13.570889895793300
21.831760949243257 112.667117623011549
79.437237753436477 52.983540111818392
14.950514215535673 119.796603317590254
113.087702350436373 18.119144858405445
4.125166369928558 131.012472416722346
43.028243389087820 90.705978286152188
21.277685849382518 113.241180819849006
18.860007976674936 115.746075713841748
50.495898743895481 82.968929451186270
99.740006925995388 31.948354486654413
109.380879722444064 21.959690027227285
85.155124200868670 47.059382585173658
58.224343098841892 74.961683729268870
59.121527596337579 74.032133563750122
56.666067937185822 76.576173211069275
38.189105740803313 95.719686408045519
90.828682322696721 41.181152515498482
6.943804560945981 128.092152678350658
77.289411850264017 55.208848205496217
54.252211033785819 79.077109295405549
96.560673212740369 35.242381732605310
79.891426780283069 52.512966348829266
79.839648767639886 52.566612238116306
61.269242025759908 71.806940965205314
2.560013436948110 132.634087783433642
22.560439342313703 111.912152370291253
87.055828224634197 45.090111220337228
126.297527430404699 72.641624097257562
76.881775751795843 83.521674838049876
103.683793013719352 77.620574523682905
136.993435414121706 70.286666060019769
126.881313323065726 72.513089775342948
20.401461609326635 95.957156700647232
65.964792835276256 85.925307769520842
123.247041288616870 73.313261032431456
55.415403728450606 88.248006198012220
46.962961291909828 90.109012040669455
74.192766769863354 84.113723995900415
32.736331201184754 93.241342360448343
26.208088245727268 94.678690011568747
107.639186204482570 76.749700821403124
93.323985900711463 79.901531976023733
57.895056295559151 87.702051824492983
53.579709768522818 88.652177798162654
40.593938455755350 91.511303603030171
31.282259403533704 93.561490782799410
72.943729628994873 84.388729171540916
79.836790697522417 82.871058152940904
90.901598857950177 80.434877985014822
6.913692471803642 98.926809242831808
110.590781860063188 76.099836974185337
97.190930516537378 79.050132327068638
13.000577933371360 97.586636920735657
64.954130898667984 86.147828985500752
99.316050520455178 78.582236713069364
13.015755314864368 97.583295259926160
138.795428352086560 69.889914539834081
56.559273830110286 87.996156042461109
110.506361916935617 76.118424028587270
120.777434549963345 73.857003578352987
47.674094955516352 89.952439084057445
40.580368440371416 91.514291364035813
13.238788366955635 97.534189239250622
131.060207761904962 71.593006967927778
51.631008442795988 89.081230652411463
102.799164399783592 77.815346511954502
105.423377783632745 77.237563643110576
19.141718433027798 96.234519064122750
81.867919161081545 82.423857007680240
22.083238075877627 95.586873690287476
62.918591695010072 86.596001259894336
9.184179880314586 98.426907544045690
79.201672927784628 83.010894406086820
134.924706028218196 70.742145940888236
95.382376976842693 79.448328319457758
0.367514655718688 100.368105679248927
112.877049172283392 75.596460955021428
127.653905099437338 72.342985356340847
112.576340847283063 75.662669030848363
53.324316577531611 88.708408671567341
36.764688165133485 92.354403951520752
41.160178769337669 91.386632356838760
51.282299795841730 89.158007138526472
72.418715577382656 84.504323477549278
21.522083601123388 95.710425168335547
10.610138693495363 98.112948862559051
37.286249016286426 92.239569949564014
121.992310430452136 73.589519815089616
18.971789829134938 96.271932879958030
117.974355671779080 74.474167931602935
86.991149431185860 81.295856250795509
103.102624669929384 77.748532530079359
112.993956381176673 75.570721057893167
0.415635714023931 100.357510685987137
33.646641957317961 93.040915838940919
89.198270872674129 80.809906073802097
40.185121779215805 91.601314298675575
99.448401068386133 78.553096598264958
116.376765036886113 74.825915432757995
103.743650697620865 77.607395433697377
38.888543251997369 91.886786839036930
108.789090765641973 76.496522036349887
10.577277022476066 98.120184139489439
112.212948685295871 75.742678441348502
52.896161333478567 88.802677211901013
22.906177478763723 95.405684046179033
132.689207694675702 71.234343964265221
112.280585474924479 75.727786596580259
18.622355509018409 96.348869140245412
126.064023536426461 72.693035522326610
42.939333170777005 90.994909282599991
1.043893039180674 100.219184922565859
18.089887080602072 96.466104704255827
101.892468865350480 78.014977056588137
18.329362993364107 96.413378397490433
57.831112954584455 87.716130468866652
128.014554899150482 72.263579741992302
73.265281744644682 84.317931840422034
94.474756504501229 79.648162511127694
130.255711519872676 71.770135912378848
86.217689819484775 81.466151744345680
36.631153617617635 92.383804751939024
132.562930768870444 71.262146826985756
119.085847003980476 74.229446730740634
89.281904344721909 80.791492179677277
49.497167823956374 89.551046316791798
27.030438565377050 94.497630068118170
30.759113307169560 93.676673814119226
70.174290642903941 84.998486904017966
104.066893583437420 77.536225839391534
68.566571069838531 85.352464531347863
1.042872511710511 100.219409615913236
127.923805442506833 66.735107058633957
130.146207486050940 58.663513247992803
126.458068795079228 72.058550170907040
133.117007765439979 47.873794431172598
108.224612581982697 138.281065014137795
128.615940765094905 64.221324639221280
124.991359640864189 77.385525353261215
140.480461268077363 21.130295931661717
140.770620484119576 20.076459908107758
139.830264269622944 23.491761573608755
137.486434254032218 32.004372467750692
133.269625249222315 47.319499432627417
139.389945545809013 25.090965415312354
135.820901348215187 38.053460270321892
129.717043967935894 60.222202237967892
120.651514034027969 93.147511822376941
136.890681779305083 34.168099774270537
113.702061325313664 118.387391183515732
123.554831644884757 82.602884883164052
125.931665664569465 73.970405976865891
119.547276002017711 97.158019682797644
130.767659838566260 56.406445955986598
114.300895691523024 116.212470683448885
125.253530592837876 76.433340558692748
136.181862689050433 36.742476358553965
113.968470346673612 117.419814045907216
133.383183151248090 46.907065839973235
129.692631336458106 60.310867043559611
126.713292234429417 71.131598209458900
138.447408894321313 28.514186260771293
139.853331930871860 23.407981596757221
116.197767039247765 109.323179398663484
116.040100049415415 109.895813815991417
118.382395035835827 101.388778030091558
135.598800017045448 38.860115274627923
140.181461503189610 22.216240150738468
124.651009581987140 78.621650669408979
116.823648664934836 107.050025326129756
131.089391072284315 55.237942785143879
108.249135975627581 138.191997928848252
118.154645969145747 102.215945176744910
126.688094188562985 71.223115579885430
113.350649003614308 119.663693789991115
120.572083546040574 93.435997264098702
138.439601563795350 28.542541886583429
137.671973094761995 31.330509625148355
112.009481378722995 124.534711764237429
123.808210905945955 81.682630835851796
134.313403513151997 43.528576813882381
131.535752153307669 53.616793565377407
133.090147896399912 47.971347415938865
128.686097747388175 63.966519859097545
129.777789344240489 60.001579689122813
112.046310582497568 124.400950920153761
122.676424046992267 85.793193923315158
123.115542085178646 84.198350879743387
139.549425511565687 24.511746408444555
121.208577591233976 91.124299697667368
120.497253582814523 93.707773952650967
109.108976748895287 135.069122172049248
124.575862700700597 78.894578380055904
131.754781143203360 52.821297068994710
122.336179832690689 87.028934820080877
122.182524380616996 87.586999639869930
120.312903429997547 94.377319571901353
116.215619100374269 109.258342081529804
116.983794556858285 106.468387726486625
133.868067602123574 45.146002694836284
128.699659702266388 63.917263878896627
135.907837654059762 37.737714273681235
108.649469277563341 136.738018073364913
123.339220464013536 83.385968159243973
139.507167445557286 24.665224463881813
108.104014000694818 138.719069813999795
126.873541613489877 70.549584752469485
121.007386062177545 91.855011904040083
116.876917041011964 106.856558668782057
112.419718379745362 123.044762433077011
126.856323998724960 70.612117809066561
135.833709564440994 38.006941811110515
109.728676274858401 132.818421011675781
123.340865568331168 83.379993266507213
131.553651845249249 53.551783256775565
134.920127629615791 41.325001345869254
127.646796993487385 67.741180504748499
129.423445168191734 61.288530565783510
136.635875968200935 35.093534941952257
128.543587462118552 64.484106287654242
111.187344445747996 127.520650064185219
117.923861518522713 103.054136605092609
129.965380991795854 59.320261209537009
111.511524730223528 126.343252128782012
130.320562191808420 58.030270326021771
79.325712905891265 88.559062666119942
36.882848960326520 1.076794200442074
60.473448076558292 49.701202011358234
46.296444208777103 20.479883205189630
43.863282862589102 15.464706227958972
96.253258374224515 123.449735430921606
95.074981275595619 121.021097401183155
70.812721331998276 71.012277527668303
83.688679873999178 97.551911218951560
75.520727795934079 80.716313663034185
69.620715736145129 68.555342630844194
42.862039037574753 13.400965166284930
37.229172677614777 1.790628791121458
92.072527330503533 114.832507431918643
87.692793546290730 105.805099498040448
65.749237098781990 60.575538677291007
57.565562652031055 43.707534531656819
71.414262470651082 72.252160478363336
76.556366567967686 82.850948809350143
93.729085055795807 118.246966640863135
71.325793709598372 72.069810674750514
37.896536309913664 3.166183572718655
89.553684714933070 109.640726165679368
43.476291645628642 14.667048709384964
62.262776508022505 53.389325188328279
71.114987426884269 71.635301546377363
72.312178424098377 74.102924474870221
79.407758161895629 88.728172486826537
80.760453289469424 91.516317001635841
46.608890060494907 21.123889507780824
85.223623566664131 100.715702342322416
53.440616773093623 35.205289648973640
93.159550085562998 117.073054078544033
53.369402932950145 35.058505296958813
54.045702077850187 36.452477754452147
69.285570018653658 67.864547879803965
39.017529483994743 5.476749276506450
94.664759374935386 120.175557324290907
57.571098914659260 43.718945750611283
59.051205110597856 46.769707069566628
67.838694440384288 64.882280756243802
54.133578155941187 36.633605933387635
57.621755633441865 43.823358230358494
90.555171027156632 111.704967036488924
84.775636334998012 99.792321221762862
93.363880380864131 117.494215048551425
47.588532617735282 23.143106526284154
80.205255922448913 90.371956781849121
48.480607544420991 24.981831130917580
67.256406163958573 63.682081368473376
41.626205056903700 10.853692196799757
49.002201463801946 26.056928686630901
77.729675400338209 85.269346361368193
83.431541942470787 97.021904346947650
40.842399813638799 9.238130607835158
71.780012603494171 73.006036356149863
104.182716970264451 139.793755631253362
93.260163174414885 117.280435495156027
38.112702421578000 3.611740258951128
48.615668855326263 25.260216441463438
99.755600102385955 130.668682760077530
71.337437982700422 72.093811586350327
88.246639934209284 106.946675110345481
42.537122459940029 12.731254486297679
97.217881201728446 125.437994123173169
56.442536434838189 41.392778365520975
39.689563383942534 6.861930307849473
87.158189096734034 104.703184932636773
57.424215064767594 43.416192090868257
66.852795275979929 62.850167760967928
44.838727150169980 17.475269868266281
67.648018970515210 64.489264802695047
85.127837128874077 100.518269509399786
72.159647071257154 73.788530310145518
86.783852473168480 103.931610774933887
104.028832924646835 139.476573326860091
58.801594291937164 46.255214911873914
50.514330307679501 29.173694361172863
85.825900739874413 101.957102390752382
63.425661600355340 55.786237563814332
87.920783926332305 106.275028098051294
89.260565940106588 109.036556395595312
89.011784243848226 108.523773206191933
69.019162618755431 67.315434989848399
41.909946763616958 11.438534166781688
101.775556494239552 134.832171057845102
53.276523073693831 34.867063437782285
57.766373762553322 44.121441837820946
103.495611274165370 138.377508955545238
102.236830042368481 135.782937632534441
57.519733191933533 43.613071888018290
42.911647186213486 13.503216357035473
47.855241098566573 23.692839997429747
87.173828697664817 104.735420923334246
85.009559285589859 100.274477901627961
91.836377236023125 114.345760213587056
60.551054387682903 49.861162379563872
42.264891758282950 12.170138738842256
88.567548530062183 107.608124629194009
102.373801923178590 136.065260966432163
74.853496200356972 79.341031032533039
73.699439225552908 76.962314972655861
70.690765462176671 70.760904855023426
80.554831591742655 91.092494222240646
72.552735342290546 74.598754938279882
44.673620215877499 17.134955200296535
87.942513434228260 106.319816466852686
64.149065436962815 57.277301143415457
66.066752748611535 61.229994732755770
67.055189149496115 63.267337422314505
94.636188746740686 120.116668193501624
72.999306031593875 75.519216313851558
81.633196293581037 93.315195085950720
102.899455730709008 137.148726671511838
37.000971421284191 1.320265537686865
53.344572954600643 35.007326308784172
133.441504892936052 64.257272609249142
123.394910257309419 68.768898969257549
71.079656811549057 92.262120805781976
6.138705019108688 121.425167646731254
126.845602002284636 67.219296103657044
1.160174400444281 123.660877435760085
57.659459494114813 98.288731629626966
10.041062117411318 119.672735326188047
70.992460813476427 92.301277930923348
22.206136599428749 114.209762777270015
108.092471410862501 75.640768391282890
92.752712708565284 82.529397048801712
62.146546586183270 96.273714488152876
47.407319893643269 102.892662110105491
34.494539469863277 108.691407123100888
81.659015435743044 87.511246009695540
94.240077915331128 81.861465643466815
5.944172909894005 121.512526221813872
111.971195259738295 73.898949059016203
97.715801676913543 80.300621644918763
3.863624919590249 122.446838344155367
60.304283487171524 97.101019964388371
100.941818354402599 78.851913658993496
23.606778379243057 113.580776279464018
77.845868170722866 89.223616851697372
74.702579126844711 90.635174321847245
113.487668252467870 73.217946214134045
8.121806921091837 120.534615659708436
116.958876299811536 71.659130088326236
46.060965971655691 103.497269548211904
1.758451126301748 123.392209181007772
2.043449994530750 123.264224679481757
134.643287209555325 63.717587972285266
119.773862213582376 70.395003773665906
11.414763485278780 119.055846964825008
67.059911379366255 94.067268730039629
102.745258073485417 78.042042606124767
105.251206964977811 76.916695611870750
25.556454292566126 112.705234908178937
80.715006989815251 87.935172080487263
13.690970983803357 118.033669986092775
60.988022399503521 96.793973187632645
74.037799136950568 90.933707211327700
137.722849919568574 62.334648100248891
96.476698380716812 80.857066022008510
13.063474940715313 118.315459765761787
112.493956356807885 73.664192623520876
124.243030278970963 68.388033533260923
31.644627476463885 109.971217699664777
111.814539045340595 73.969298698069963
10.708560183647862 119.372981829594480
61.107390207863908 96.740368660898241
36.530414262217874 107.777156403131357
43.466361390426414 104.662429171649080
51.773655582290104 100.931870826690101
73.018752596068765 91.391330655157518
27.100375082999811 112.011906075025394
22.193764313739564 114.215318802199207
40.627454425106450 105.937297717945327
124.541816191079107 68.253857681048686
13.956908789207413 117.914245240047066
124.124391289301400 68.441310769233013
138.477455165314126 61.995777364284933
88.752350609799393 84.325840495456703
103.257296610264447 77.812101353027884
111.356527322195490 74.174978118637668
8.194397554293552 120.502017368832711
7.947366510146380 120.612951651635626
0.583449590056233 123.919867367312705
93.048542702210099 82.396548611513694
42.897662075767215 104.917815092151585
4.183952983292102 122.302988553409065
98.824882637209583 79.802566425480421
113.303278726845789 73.300750057075604
103.729815233269647 77.599907315897596
39.625232435049242 106.387365757207888
108.205005572233858 75.590232651834995
49.010978678041567 102.172506723473930
19.292704454583273 115.518098361565322
114.238491850039438 72.880773703708684
39.740184440680238 106.335744235931244
22.164964947577555 114.228251739601404
129.781257022405782 65.900980888101074
24.187123420606053 113.320160610028267
110.556851381708995 74.534088760941231
13.205575706886137 118.251646544895848
128.393882572793046 66.524009423151014
37.974656024427574 107.128590452087224
21.520276920448772 114.517761927149138
101.592377918309111 78.559766739193620
18.703553214122810 115.782668632676632
67.405132112932080 93.912240382816989
125.044172679026659 68.028264347651088
70.671690724338504 92.445326222124919
98.119457217378923 80.119351966706702
131.256399806711698 65.238538208583563
83.021490512230855 86.899399041356759
124.930600284996643 68.079266326456718
42.556455619731189 105.071040746922037
134.343909503350119 63.852029581596788
133.346968550320611 64.299726064453765
0.755110003033010 123.842779789656305
125.150255859320794 67.980625551628464
90.558499616485008 83.514752782236002
42.424339544534497 105.130370140518210
67.535220902627159 93.853821382746190
104.411737584179846 77.293676302760531
72.053408488742605 91.824837935887956
0.309177257081635 124.043034901402422
24.715157813229297 113.083036094592757
140.516906096457433 61.079920706919573
98.802327598926851 5.457353108891306
121.251888720474540 43.565428700907916
131.021005159390512 60.148480178208061
116.072061383810805 34.772684351455460
137.560169903717593 71.248696482493983
102.490440956926037 11.717916595081624
117.210181574298787 36.704640616305873
121.223338821048898 43.516965315830284
102.088683545934828 11.035934363677949
106.621879918722868 18.731024219214177
113.687157381229028 30.724315587450725
122.249834229667869 45.259438784007095
130.794300548580395 59.763649650830011
125.971604501674165 51.577134800148983
112.684547550364755 29.022387829620207
99.038588226036083 5.858404950775809
137.080224996716368 70.433991166119171
103.204734135474666 12.930427534409787
129.527396668117007 57.613083384384012
96.188635028093543 1.020616304802656
104.315629107624588 14.816169057118101
113.908660866858270 31.100317217440345
96.447990885270457 1.460872243750341
140.065287525221891 75.501127573253655
122.962293653066212 46.468836928412188
132.087507984168809 61.958866138347865
97.827259929345772 3.802178103084095
138.210093673313963 72.351940506140153
113.784315636297777 30.889241489943952
113.265657465187388 30.008820501574576
113.907894545019303 31.099016387976061
97.603610730255923 3.422534129695685
98.187034734370741 4.412894962614797
113.494165292602574 30.396711984769190
135.768389985972703 68.207154414923579
138.311298924171780 72.523736174176435
128.572406097722677 55.991989205784769
99.056897263866858 5.889484498117289
101.692925642614995 10.364136282005250
137.835973616667019 71.716872616750223
118.006564511735093 38.056498722381974
129.581967534299082 57.705717297462705
123.355208971993193 47.135809729967704
131.591343682050280 61.116628438072986
131.115046441151293 60.308115026065721
111.757856856552706 27.449332622927880
100.277956647909932 7.962229843004762
118.900241915055389 39.573513948480048
125.659311253746921 51.047017768708905
127.490968856043523 54.156252109152810
106.117291359908506 17.874486363616292
95.669020095503797 0.138571216141028
105.094727390369755 16.138686503749422
130.887391050709653 59.921670552567626
121.053808729267189 43.229188395927039
99.598467538583179 6.808798726824845
108.047318843880362 21.150703339781341
98.561501420537041 5.048551254773717
127.765815047898286 54.622802853671637
131.826698011288755 61.516141841518532
114.878138487310878 32.746003128400822
134.957798837515242 66.831177905076004
132.697453397053806 62.994246998373463
133.366153109086667 64.129363138797657
131.674573276469772 61.257910472873554
109.734757860260473 24.015126980179794
111.113168128037898 26.354975068829305
130.366779407362543 59.037933549811122
129.656084027579539 57.831529865167468
15.034327179091205 4.996569816061424
2.462376775942048 7.252064495493848
35.969656337923105 1.240627260156644
37.864989466374723 0.900591414493122
16.723363640211009 4.693545016467171
20.662503772645234 3.986836087038145
8.247187349387286 6.214229549321773
4.414354214785305 6.901866269562222
10.914031563016701 5.735779289669964
4.441839099389131 6.896935291551586
42.221623471226835 0.118981202626808
34.793741431510334 1.451594511046750
38.154674630726404 0.848619896474567
25.817028133474235 3.062078837920906
15.964860295759694 4.829625751983991
17.936236874239679 4.475947186500180
41.209959575591689 0.300480688451006
40.034550495349400 0.511357190634708
27.562401637743157 2.748946783922762
22.279175089272076 3.696794093861870
34.298575932025244 1.540430619503527
26.547731940049136 2.930985531383689
11.149187303832399 5.693590726619722
41.188503624956482 0.304330034093326
1.180094738545535 7.482114743874970
17.548412864986258 4.545525490691412
1.117929075303473 7.493267692955217
19.750682291640683 4.150423154521564
31.069462115193744 2.119755927000823
24.374046519867118 3.320959699493063
35.135269020864008 1.390322104143730
138.420484495927411 128.740565981317616
121.639260881648710 140.053453231824989
133.610447731532361 131.983202206014369
122.540890660375069 139.445628900126565
132.431203307293998 132.778177561735561
134.483052574005171 131.394944733016843
135.304729080436431 130.841020067729715
125.182731788365729 137.664659198412920
136.912114521522454 129.757417901339380
121.283751440255145 140.293116221808276
121.338558063136574 140.256168907387718
122.081878977499656 139.755066849014668
129.996053840405381 134.419808231241916
125.077347644059557 137.735702822521034
129.756396491685365 134.581370738669420
122.296614139725534 136.155503753116051
125.085630935762737 133.606027542453234
121.475113598431548 136.906447989110404
134.500328297888160 124.999931304727809
132.186529591591665 127.115004532808399
132.317396067566932 126.995377799923077
129.018445325422391 130.010991205047105
124.486624304257333 134.153587227006625
137.238029511103178 122.497363329909049
134.692727791547583 124.824056447062830
120.064652411659338 138.195768744312858
137.991697176604589 121.808426000212123
118.631681573733459 139.505665861840640
118.638074012750877 139.499822450920249
126.599853839266913 132.221856864237935
120.081128809773077 138.180707456375103
125.594803426307749 133.140586404338592
117.353382475336360 140.674175548159326
133.223849852619367 126.166776708549207
140.188219044310131 101.495870992959922
121.669681086321063 137.369999015675432
140.829487698885401 100.253604791201681
132.983967078639523 115.451954238336839
133.400106530892941 114.645808525359470
137.152418249674128 107.376826962880315
133.019591103072230 115.382943346867762
129.524435006254549 122.153762812262997
129.137961359001025 122.902439901698003
124.562399436934115 131.766222482183878
124.165674291210522 132.534758783473251
129.802393208696088 121.615301937977279
131.644130900818283 118.047486060647273
133.969970235821705 113.541868054870307
120.688965571418819 139.269841973865795
140.049338087178569 101.764911305286802
134.008997636127248 113.466264140666567
133.389178483823457 114.666978347755659
135.150583892400476 111.254782240776535
138.657802867959816 104.460594556071470
120.324893666835166 139.975122387694228
120.499047130623339 139.637752144443397
124.896314877882787 131.119361196237378
128.236959031438062 124.647862403252148
126.080808470902397 128.824759165857387
82.242084816684354 24.573197051527593
67.874216213024724 9.142955477552993
89.033181168954727 31.866433101930973
124.946538450046646 70.435255929177600
102.132446303698401 45.934269539351817
129.409575405138241 75.228293802108780
92.964588890375310 36.088532603304280
102.626706782536047 46.465076077142037
114.712727384567003 59.444747780839990
60.610181153905081 1.341811212112833
100.977734272345259 44.694177074446088
81.636138725662590 23.922446768156394
69.295148206527941 10.668952445144910
108.367715317352975 52.630579883873082
119.490174233346011 64.575443294349029
118.491594845377264 63.503028059202414
67.827590478955059 9.092882195279541
94.546762942403930 37.787694010491535
88.321929325091375 31.102590664789606
138.600287064603748 85.098574847564336
127.712338643944776 73.405561846808538
75.178911396613245 16.987766313191496
120.859480321423092 66.045997091198316
75.623972622818243 17.465735761896191
136.627530449973960 82.979950856067063
99.428443391059744 43.030330248863166
59.520927916836179 0.172017622900446
136.943052684943240 83.318803085429479
101.801607408090248 45.578968121854125
90.239052981429936 33.161468147630075
80.637539828566489 22.850010581360202
125.472278083192037 70.999869217914110
90.234935464924121 33.157046178295431
92.178306102453078 35.244111367435806
108.702407585736779 52.990019595953157
70.260248943320889 11.705413587902234
71.961888595247572 13.532873987588440
91.818324308819228 34.857512200139119
75.941107184149644 17.806319534464468
63.978758663448858 4.959464335672092
102.858791527405742 46.714321374253203
132.372593681582970 78.410400282536813
130.244354582688146 76.124797293742745
115.221905469630258 59.991574945914337
108.311943167032794 52.570683891205029
139.337953966373163 85.890785495462978
96.463411723518107 39.846061505411626
65.644119074664587 6.747962975355302
130.796592149865546 76.717867797296861
84.248978018076244 26.728481719342305
123.990227567911191 69.408234570740873
101.505004253795178 45.260433866800469
123.583725360781585 68.971675229241470
111.283772602688416 55.762253035784681
96.696644848789532 40.096540095191777
139.722691633665050 86.303971007711397
110.982886207778662 55.439118833499641
139.907843946494324 86.502813647057948
99.915585603835979 43.553492189674849
135.417399252050274 81.680341482174981
59.776110260998166 0.446068376317660
119.846122778515962 64.957710991206895
92.679818123170890 35.782705632555732
65.411849465791150 6.498519145231675
76.798895148251432 18.727533102771158
65.179144814321063 6.248608105075300
126.348208708664856 71.940566932093205
68.064152657705577 9.346935991710863
62.753864766278681 3.644000695434689
113.084730225579648 57.696375065451946
140.620173017499638 87.267812962473243
82.872528463778380 25.250256262032934
132.181966866173241 78.205678351025014
89.755803173655607 32.642486419704518
138.869343703354559 85.387525773239531
113.878969047511291 58.549340611553390
129.681204008750456 75.520006866012409
105.188937732341884 49.216760659902498
122.978955493780646 68.322188140940284
104.186867063623581 48.140595995605715
131.824277744735269 77.821541378143351
123.879834572722160 69.289679019404105
80.060154869027002 22.229933264909480
94.116367469804061 37.325474714243981
95.826653539159054 39.162220855145442
140.153598129020537 86.766739112191175
86.742022620572172 29.405864254801148
120.678864892032394 65.852026796482846
59.793202189685097 0.464424097397789
106.862592083072656 51.014166500357618
79.060852363960706 28.245362001713222
48.180038970031049 63.891748194373584
0.006870142273130 119.499071688515798
0.182636174504095 119.296181182215605
49.604422274949115 62.247551951036662
8.980419165941452 109.140711306747804
27.663845568446586 87.574030907171220
95.336630030906079 9.457882251718761
46.847960074876681 65.429395474904695
92.481531052857179 12.753584327034140
80.464902623349815 26.624636629565877
51.940868972767461 59.550541342975066
103.100118684284539 0.496320546382826
14.976127048996878 102.219736914933875
5.583625418000886 113.061703290064727
64.834104587353735 44.667602537974261
49.262779501621232 62.641917542467993
6.344643799400523 112.183243426425975
76.909065510666039 30.729215784914054
8.587280658327268 109.594519530347782
53.688893650718356 57.532758911221300
99.599466731932807 4.537198285832189
43.477549798983617 69.319932449743973
15.604823401298795 101.494019211640605
6.677752261288225 111.798729173999376
30.572681241944977 84.216299410082684
90.768632513558927 14.730819902463368
66.574253793177576 42.658910932854774
51.191855254186599 60.415143966472769
95.781661399775217 8.944172983760289
102.093808012526353 1.657926569439801
65.371750772422743 44.046985998393460
80.567540637914419 26.506159364781876
49.049684315168378 62.887897893283110
73.401470155973399 34.778108442823559
67.742132041299627 41.310803986075008
31.885943752968522 82.700372285912749
79.106779567557666 28.192347244126299
19.457892328119257 97.046338988962887
102.101496864613225 1.649051162326311
102.294000714525978 1.426839833562771
97.703114785608079 6.726198069405960
23.116551640505620 92.823069959969828
72.539924317692027 35.772609309180076
2.402153684721680 116.734144446935133
66.695380323675423 42.519091977012373
29.245068690631712 85.748791093984977
7.655303098158815 110.670321246088491
98.939768381385733 5.298702261594821
84.353637712240811 22.135786189933160
10.440072902807639 107.455801646236083
87.080157824070440 18.988505461652849
4.050053776147316 114.831937975993355
39.257253808282591 74.191510759965453
96.693908655706096 7.891146381990179
37.001023765250658 76.795925560425616
38.354232087415532 75.233888128455220
50.133752870125726 61.636534275480059
68.571980345014069 40.352892264703563
21.265296288347255 94.960013776263168
14.204885461623700 103.109997644813134
34.284153076925996 79.932067751893200
81.247493609208732 25.721275045239693
66.894005281025457 42.289814922458106
18.549328813083775 98.095113369494001
64.510924157784387 45.040656649450597
65.352727007714307 44.068945538609753
53.748204663918408 57.464294934737360
69.891257453014759 38.830022362054784
5.402202221408210 113.271123982698469
97.607312271954413 6.836784968668058
48.170383154312098 63.902894109856184
37.137263954250834 76.638660583946219
2.187782950538026 116.981597189893563
62.058586929784013 47.871442185725464
72.669762962536367 35.622733772619156
57.826976090039345 52.756081469230793
38.059775545894006 75.573785638994721
78.276042331486863 29.151285079210147
17.862198853676734 98.888282240569978
2.073782643317200 117.113190193142444
23.002702952632426 92.954487945749079
97.588849908698563 6.858096471129238
9.006076458518109 109.111094542831054
65.807033949157614 43.544529277997967
9.385015115806141 108.673677511462543
6.347693080380478 112.179723575895011
92.296187829317063 12.967529990971947
52.987046571179512 58.342916070175860
18.426413132135636 98.236997580130534
55.729445653212842 55.177305905523475
38.422396175610572 75.155204857348508
89.053353066435108 16.710803810935424
93.075330473469705 12.068148901544577
98.214517936663313 6.135874427664025
40.567555099266521 72.679001835691594
32.995797751923682 81.419243976254918
34.837641653452316 79.293163999572954
32.030684081560125 82.533295415727622
74.998973162948715 32.934076408946758
69.709686260751837 39.039613889269496
75.422603608992532 32.445070685878093
6.532358236700476 111.966560619513658
0.189356547762832 119.288423711015483
91.297378990592165 14.120476487025989
53.621361373771265 57.610712869033783
11.694639907363651 106.007628005908217
69.116327665637158 39.724540460418361
50.946550200701168 18.036724775954426
23.013399292008064 32.712758659095080
40.902876197619676 23.313655418768871
40.822229049056062 23.356027304732162
10.408203448354616 39.335508878351902
75.914436864289783 4.918636098346444
29.048105756345777 29.542133303046690
80.434126556071774 2.543998189623048
70.286970682531887 7.875298045638772
53.789459385436373 16.543064728140720
3.372310077505759 43.032156272205611
9.450113870925493 39.838887646733454
67.853234828062412 9.153979064459762
40.153710338408125 23.707265991733596
44.485643752834946 21.431274938040769
36.752549868040667 25.494230393575471
56.592199259647224 15.070509573371325
83.862352420146252 0.742813672177186
3.194789326748654 43.125425397539452
83.364788450250160 1.004233005251888
6.178591563812881 41.557740359969358
60.764006136601893 12.878648752505171
6.891878861173462 41.182980327393878
68.662935790782896 8.728563442608126
22.097043013279180 33.194210817486137
51.109137756445122 17.951301527969438
78.653275845060861 3.479654373239537
36.069602682868350 25.853049778568842
56.925489113742273 14.895399604302865
48.624815469406954 19.256560579495439
71.503644770590924 7.236059379028615
79.825963084528169 2.863526328214979
7.143469478275651 41.050795009907084
83.077500051369796 1.155173881559885
37.788572515623784 24.949905711790311
30.302480880562374 28.883086570891521
48.370691746456011 19.390076786840932
65.941267411078499 10.158523760718296
3.477000998907955 42.977151825525809
22.794305794765307 32.827870040536460
53.831120601297947 16.521175990361169
13.506560345013721 37.707637001453122
35.180801776137208 26.320024387526871
19.282345518497760 34.673048487437207
50.390971630569339 18.328624889430856
10.070286140757675 39.513050104266711
47.575338076485707 19.807954363478075
83.543742742914134 0.910210699237975
0.801508766946219 44.382851267694015
27.689239834328731 30.256079337253698
27.140942165879782 30.544154076351592
37.152238119232607 25.284234810321710
21.887138297862574 33.304494427299979
35.547688355691584 26.127262751347335
66.011731670676255 10.121501948721962
25.424849659989825 31.445786400086575
77.905930469779278 3.872308466789278
38.452298656264887 24.601185033589161
70.754005731261444 7.629918560088641
68.175657752175027 8.984578563440552
37.247851131930680 25.233999882704236
52.770537062528639 17.078404926035425
7.521472454184650 40.852192836435783
27.305573242150292 30.457657165871936
79.472129779914923 3.049429794116914
78.795011786652481 3.405186530780344
11.570807325502864 38.724678616149419
48.685102194052277 19.224886028475748
58.101780238725929 14.277378083453776
36.414931016160246 25.671614811322698
31.233331662147616 28.394019023325971
137.359642718421384 49.414345602060706
4.889349711529435 1.312807934709155
38.732271043216457 13.601574859416303
110.133103466855331 39.528065639709482
93.921145383991075 33.641310996962162
111.986202577253763 40.200947948919193
42.537794183222331 14.983405536377564
30.839209638601044 10.735510462283315
121.209779129837628 43.550138208117410
102.688457276147432 36.824826135711341
17.277695284175110 5.811163435196951
134.528478974606429 48.386316401140391
79.667014048438475 28.465466512970661
5.192899688948108 1.423030538896852
64.882805565368812 23.097144717280553
19.353512557887562 6.564917356287952
123.739214430822869 44.468606225706395
10.118640345338735 3.211625508718904
8.447260637276552 2.604727674050290
54.946387167694155 19.489113112719629
11.008513482920709 3.534749020224493
23.001255299951595 7.889456095694786
129.188965259643481 46.447475516472998
75.292118719119614 26.876890027652536
43.263209177874835 15.246812341765423
99.177355717777814 35.549903433947350
88.135966985164188 31.540643969306068
55.788598147625393 19.794929928365317
137.792904557992301 49.571668124891247
67.426748027672545 24.020880457547321
56.019554142557482 19.878792794805484
105.653618031613235 37.901511243982135
33.198631626500671 11.592244625453230
130.071081072125423 46.767782251046761
87.601800740209001 31.346681857732843
76.581096170519501 27.344933058459848
92.094360283337537 32.977983617406423
95.835034416098836 34.336266849171778
111.762823350578074 40.119836297075238
79.153223547730789 28.278903076278986
55.940368976232989 19.850039719876779
92.203233043383705 33.017516610422724
51.061583552962816 18.078494753216631
74.292667930167383 26.513977568713923
40.385806735321957 14.201993319832816
53.927229902251320 19.119044997975557
108.038354300980643 38.767437323587835
46.392749273301774 16.383185541859692
105.384229673695259 37.803693129811720
94.438322987598127 33.829104330968910
93.623427784289674 33.533206198435558
37.965186375564251 13.323037300559982
26.901633404052252 9.305729737374966
48.273709314928226 17.066184486297516
67.139965575104227 23.916746340898001
16.099967579721447 5.383516509597469
134.107959608578199 48.233620821884692
133.477139065785224 48.004562386127212
38.174782982694708 13.399144319454482
50.027279904213572 17.702926806694439
41.453458917345770 14.589670515100870
101.225465849419379 36.293596562480829
23.143750251415391 7.941197705980853
117.574519290335445 42.230132158977561
34.839519938176529 12.188070671734312
77.274048453377858 27.596552267408480
132.178609231272901 47.533050771491290
94.208362718583814 33.745603024442701
26.305229305565252 9.089168321549879
116.702341999274992 41.913434219641303
36.124416218423264 12.654631780795285
4.750301582267364 1.262317906526568
71.675327723964728 25.563590235378882
135.157668791588918 48.614782700976555
63.938441384035556 22.754234860217455
42.247825938186111 14.878114620623188
51.822131707065296 18.354658826323131
120.932481295847268 43.449448069188904
16.497839333100021 5.527988471555895
79.884716719863860 28.544516940143094
40.553122855698234 14.262747791525705
103.321189501787160 37.054578726228911
3.484865558373079 0.802823047812793
2.229043037906922 0.346818966440606
89.902699469048926 32.182165530047946
133.874655873645963 48.148905463149958
110.755522934110274 39.754073545100766
35.957845362873257 12.594147923617546
135.114994045588503 48.599286993557250
61.693363127846034 21.939020264892047
77.574280653478795 27.705570147223671
97.089438534387341 34.791755891856965
99.847717566164945 35.793319787674839
86.304054736906735 30.875454861524346
22.549914076451842 7.725568733704332
27.767597235834980 9.620171495806744
7.917439823573006 2.412343440205619
94.744573997385132 121.580623980234336
50.658016803383425 66.961718834999658
60.556288345726287 79.224703038868427
77.706867264063618 100.472582273447870
71.031221417448577 92.202114119743754
58.144193689821179 76.236355170549658
35.687625861982404 48.414877918904907
18.836238121201990 27.537667105435343
91.139718507554988 117.114562836133445
86.487250897345064 111.350613386075111
42.746385818137057 57.159986746333310
58.675768940167714 76.894924585450198
49.721584933263635 65.801571916201326
12.616985778875751 19.832625583027447
59.874229064848301 78.379698721525870
5.361606449708754 10.843924704692904
3.212964969015647 8.181969390090549
66.826352142455818 86.992694952166090
95.316468493521654 122.289144972248010
46.069965669419247 61.277575058819949
10.425455735901158 17.117535561063836
7.057646810145937 12.945151778550507
87.609324885033843 112.740752616721295
32.516686914148046 44.486396662113570
46.033455759843655 61.232342874342606
65.364377196039385 85.181451888398499
53.965755047478567 71.059680955391272
70.506300100364356 91.551788273242039
69.109817857306439 89.821684222818206
17.106717713746651 25.394961548594932
81.123142963419326 104.705011618111413
36.171834348333029 49.014764575286875
91.171533622556424 117.153978632218454
0.209390310460497 4.460836014890745
50.443795234869079 66.696319396362142
58.535601122548364 76.721270455433256
18.464620405826867 27.077269332548621
93.719385422912183 120.310516240618512
30.995139232035303 42.601348842263057
46.017375320390592 61.212420792577042
47.212345542323902 62.692871282642436
28.194429589590126 39.131545255040095
36.261870297560691 49.126310254594216
87.037037935406687 112.031745413459930
74.469461508699453 96.461755184120747
92.927483146748941 119.329427263411176
23.086960486270254 32.803893738527485
78.012973481382971 100.851817748210834
38.443231029961673 51.828801501671215
63.600152054662026 82.995750582041140
30.220583416417682 41.641750422346867
34.327255723595428 46.729513211835481
72.237244055656390 93.696257465739492
77.175685859329334 99.814500794496695
58.699768566998337 76.924657760930742
108.175979969735351 138.220813994226774
91.063248320533972 117.019823800990409
37.399912408575226 50.536232418378930
33.149084067084551 45.269874490930164
50.339520349320594 66.567133076420205
101.411208920660314 129.839928486820241
73.338434547803047 95.060524100866445
84.869254241553705 109.346074780824267
22.659184343276991 32.273921201213504
97.455951947321523 124.939754392908213
28.052836862103334 38.956125801944125
31.316030584776207 42.998901644586802
83.789195404951570 108.007988187034400
25.801968693654761 36.167521682871573
37.652423483329819 50.849068786604541
56.332159529333623 73.991423195116113
79.026055984406469 102.106927256840535
48.198331970561874 63.914411421543221
29.936878418572778 41.290267853673363
84.382700936835874 108.743283125274019
107.064062133179505 136.843257235215418
17.335459162946439 25.678349690282875
10.833786365490869 17.623417021194928
80.622428681816928 104.084675905994914
24.735257597111026 34.845971625263111
36.746647271422233 49.726901211048848
81.875963524130910 105.637682196490857
84.942308967612661 109.436582396001995
86.766340177364683 111.696377534664990
60.311020354803148 78.920840138609663
25.265104571449381 35.502399876295016
11.073393192454391 17.920266296507620
106.497525946908809 136.141374661733977
45.467455015007211 60.531123660097393
108.608325760074010 138.756447874834322
103.502718861760414 132.431103447037003
50.424053000353936 66.671860710926751
29.660791358700987 40.948223160353187
32.457602040707094 44.413196319347200
0.728068302301102 5.103426995914726
84.729486738133360 109.172916600699011
7.706662192883417 13.749217958441724
78.732070580224331 101.742708276563874
89.474913987452496 115.052033894063868
48.013169058471924 63.685012798118116
24.228979103163773 34.218742401708795
77.887240776094544 100.696047301596423
1.586955898661462 6.167504191818057
105.368866811432596 134.743077081122152
70.829181372175825 91.951806389436513
56.986110563785033 74.801604161689497
56.877231333612720 74.666713511941126
76.162429926096735 98.559176422907811
58.258495067174302 76.377963326980378
84.931147698299199 109.422754681870231
56.478655854612406 74.172917723239877
54.196759682228098 71.345872961221374
55.494206980646588 72.953282462748561
93.961768938289353 120.610805559580257
68.837444773736379 89.484240780587882
75.443648253783792 97.668676676977668
105.091076648241213 134.398922410416901
9.679951334441730 16.193928983905035
74.715953071257388 96.767133969205005
15.802083152476859 23.778647735801115
0.244816120298591 119.573813881636454
67.110771546586633 140.577355085155176
7.369592682437998 121.811806850326263
23.575964884254372 126.902457303614895
53.761577230082992 136.384184568515366
19.845484089165289 125.730660586001790
35.391803264635783 130.613979059256934
27.582339882834667 128.160916288055688
5.950461114377863 121.366037576965283
4.435727342094691 120.890238300701554
44.820121357287555 133.575546964425001
34.750033342144562 130.412390060426560
49.830404939749663 135.149347817110993
3.856345544723825 120.708246293318012
42.563207327107868 132.866618384500100
4.789883087133677 121.001483623316986
31.065022724971417 129.254876168046394
1.521339841879097 119.974788015821090
32.132522145768327 129.590192816503730
11.762523459473526 123.191688465588371
53.508294882625322 136.304625005101713
1.234962219407727 119.884832758994278
46.002864186195531 133.947063195394264
19.419297123813433 125.596789239513114
17.870035529514666 125.110144286585523
20.189010585793842 125.838567111533948
36.179759842748865 130.861487351772496
48.700701810356726 134.794492105042309
53.246425310902033 136.222368073235970
48.941633525372112 134.870172160330497
33.233977278743723 129.936175433842976
33.581457816523297 130.045323979558702
47.580596023217666 134.442651053755611
12.668123582102123 123.476150257366854
54.594971802271694 136.645965576864995
8.883840176462925 122.287453379719523
1.558087253421820 119.986330896911184
5.544572650903477 121.238542276669818
49.002801463111233 134.889385873683551
3.549584361790987 120.611888272195102
68.308857164882440 140.953690703016150
24.277404858613782 127.122789508685884
40.944658342700251 132.358209283528026
66.468346969912687 140.375560450197781
24.168294450178966 127.088516388012096
21.689206538635332 126.309799853337708
1.030487122299869 119.820604242407342
22.646363621481978 126.610456414657193
46.708111721377783 134.168591409108501
31.157033194297089 129.283777956278044
23.892668057068803 127.001938244208446
67.383529378186566 140.663032173264753
1.204912593503951 119.875393746991890
36.392130210197003 130.928195884308451
56.386887930953037 137.208831746981986
53.887890716311155 136.423861418949031
57.768389693812381 137.642780966939426
57.596375354366124 137.588748832901700
31.421294114740743 129.366786044559007
66.830657697731880 140.489367368108589
54.766257341409521 136.699768784430205
30.699370558200989 129.140019656957065
119.161414324557981 80.232045905635275
83.849663004751818 140.030557376955130
136.819973435860362 50.328245892410884
131.400670349237942 59.505538031138208
94.920940673873005 121.281956699996542
113.371644828011398 90.036702562846884
106.609117364238017 101.488671411833096
118.278257027014462 81.727624284341033
122.150769301780883 75.169737432788565
109.987529892368357 95.767515344307796
136.556322541267548 50.774724202193539
97.510945727710350 116.895925389343404
122.380945245848551 74.779947113212089
95.658014261440968 120.033763060938298
138.707992291943071 47.130989653233534
130.568999520451143 60.913926902739554
124.663803145262094 70.914052639467712
101.157816140891924 110.720150637703171
103.951482703022890 105.989229748233470
90.806265912762683 128.249932422146543
112.805528449741900 90.995389557254427
140.403263149443035 44.260141563568112
118.487707611408368 81.372931223095776
109.154768362818047 97.177751257748824
134.529279694841506 54.207409933554516
115.144691996183482 87.034144562681661
125.378194336835818 69.704270392265201
97.020476972466554 117.726507288868675
116.590553530401351 84.585657463958441
91.122172967228394 127.714961175627138
85.023117653577600 138.043376377537442
114.327491931411899 88.418027990185209
139.756640640383353 45.355161268918472
117.363704705723265 83.276368411488818
137.964694477180444 48.389723679199527
128.876972265170480 63.779282130191376
130.949189450203647 60.270096137460150
102.637625219793961 108.214175236521328
117.205304077795844 83.544611175219146
118.927381804466265 80.628367124897963
111.188928863039465 93.733012170600531
113.022702505109521 90.627617222102913
120.999262352361740 77.119751208670678
134.820788650990238 53.713755526544780
112.859712018640010 90.903632659190478
116.601821302240623 84.566576111196170
115.353014356300690 86.681362087284725
102.853010130978546 107.849432718780591
102.898003514915189 107.773238894206372
128.745665936940156 64.001642185455310
140.612188882999874 43.906337308389610
89.009488075038234 131.292677007865024
119.052123579050658 80.417123780695604
85.608665824012149 137.051782710329491
130.412648786576398 61.178698283475704
110.902252293565482 94.218483196180443
100.557021657346013 111.737563098808621
99.006194643526428 114.363803472332847
125.762814010297191 69.052938099304853
117.730795953015729 82.654719545550904
135.590454991733793 52.410367850039883
132.391913230895000 57.826922652002729
126.449413744955052 67.890219158029495
130.130321472603242 61.656804083734393
134.472667852702898 54.303278978985816
128.332052527122755 64.702073778543266
102.358523529036674 108.686818621021274
96.350977401194612 118.860268042623574
132.607437759681375 57.461943699521413
91.261369943631095 127.479238741052768
131.978935675331911 58.526277460833327
7.205229038858070 0.596779632812794
6.773793968450730 0.730171609327653
4.843625172451823 1.326945141119008
0.278630170991701 2.738359622214264
3.109792224881531 1.863015154167867
0.422873550154350 2.693762159547348
1.753233712342154 126.308880028477844
4.024211418947494 136.448767784140756
2.014859519474352 127.477036065672394
0.529221581505372 120.843680796378294
0.923781330405271 122.605385261865024
1.222770643922235 123.940368899259028
3.300729161489117 133.218428330563512
0.358804143712165 120.082769015604399
0.661293482570578 121.433380223450158
3.731718333689117 135.142789726671907
3.213919436565717 132.830823967798125
0.530467574311740 120.849244139058456
0.889122447458118 122.450633772320032
1.397765252126455 124.721717690079856
3.809815035919079 135.491490549403892
0.468132538332969 120.570918963856855
2.784416841556259 130.913100120710311
0.356786531893826 120.073760403449015
4.897440379369703 140.347724439647095
1.281929475097158 124.204512358759004
0.182235055773643 119.294390191977527
54.485190067806343 84.085890397604871
60.071926925289688 109.082992387211220
61.658367171775026 116.181305705600508
53.435227545848612 79.387974437685315
40.865331921202262 23.145668608100522
36.363431622713676 3.002521762438637
53.159568544742406 78.154575346089473
54.850482814178740 85.720343616016777
50.137134140264116 64.631099479414601
53.916854878824090 81.542951103042981
56.150491326599301 91.537056699398306
49.737940616005382 62.844961794028620
36.499049283834239 3.609324730450563
40.674286381977232 22.290861061138528
49.051552530867632 59.773810707745312
58.397741421216480 101.592074725896737
51.481805785120372 70.647651736387246
57.103938498948573 95.803127720264825
55.318790346042363 87.815722624393615
40.607648299742714 21.992697932911582
63.028003603938437 122.309559542651996
45.058661916721270 41.908159172455292
62.139874746849877 118.335746530353404
42.074882927415977 28.557641757230574
50.497645513752950 66.244159088521215
53.725023277203704 80.684626425711642
37.316062874499117 7.264942056580423
63.543989845560937 124.618270519399417
45.348488499219215 43.204949199767178
48.706983156443236 58.232081427361486
49.764494210781727 62.963772279245191
44.095861382599203 37.600237793473731
46.124635048742846 46.677712451778135
61.265945621362143 114.425468305553494
55.910729500819315 90.464274686368867
41.409290002959708 25.579535817999293
43.971295957302026 37.042886566816016
59.308364951110590 105.666537123460330
39.438169471448553 16.760022349418396
43.308558843667093 34.077558568659242
60.617512962818715 111.524143666056631
59.739982028129084 107.597749630853627
36.510828284381326 3.662028282724877
53.249605811651719 78.557434976176197
61.050049831885779 113.459471659150083
56.176026469993268 91.651310261007055
38.010042530636433 10.370060605333965
50.286641476932147 65.300049930853774
63.520446834343332 124.512930485035625
38.213493940711572 11.280376551352671
44.718583957100030 40.386526122979838
38.435531446297297 12.273853479697646
64.139590108672238 127.283203717763129
44.746190400493099 40.510047437598814
48.008134205254308 55.105175873397648
38.364668996382136 11.956788986962501
52.877476247550234 76.892391337198916
59.640819680290569 107.154061054555669
50.157385056188190 64.721709476565096
44.437103660569385 39.127080428662516
41.634913852986379 26.589059361756263
60.769063345559346 112.202235452115403
46.059738728557299 46.387342603365560
58.757129586435120 103.200108690803177
60.653814733614638 111.686571052586132
66.922317389259391 139.734142327646396
54.932760930604424 86.088485971791172
38.413115311434460 12.173555501884579
63.451996601668093 124.206659133611012
41.692057400636251 26.844740473126016
48.358662141195389 56.673565935154109
65.997975212683727 135.598297692292448
50.522056056326988 66.353380775153440
40.039710345176516 19.451536010269148
42.575520205087514 30.797675861036907
67.203119094105006 140.990551754820189
59.439867258930569 106.254926497132303
63.164654818326760 122.920987005624951
49.547580733142858 61.993222124158486
39.239065965421091 15.869160514751895
54.867932665588732 85.798420627074634
62.250976714941714 118.832857330178840
52.274046283980439 74.192425198157693
52.647349957934232 75.862722233611947
62.797522040674465 121.278300814953695
52.911256324147466 77.043535742503551
38.843065750256436 14.097310861028248
64.786911476378322 130.179556036008819
53.658185495070470 80.385569767171219
52.047264695044525 73.177721507504572
52.548651284769711 75.421108307223520
67.054458866592313 140.325391579259872
61.325302402415460 114.691052231844395
59.955570988003451 108.562373409507885
44.985407933541438 41.580394086072459
35.995889954455933 1.358006045797677
65.977117045302165 135.504970630242838
42.812320807556461 31.857208278997039
83.186494288317022 61.104477337067479
95.576784155594325 51.183451895436022
23.254680504085428 109.092462742217435
129.042970212365248 24.386751668070367
135.859528722169159 18.928667061128493
100.407977008833640 47.315068853244306
137.894913176068542 17.298914959527806
132.836166990213400 21.349502165334123
55.642028381270670 83.159598723828594
117.302086539422206 33.787791262319942
56.129641856864190 82.769161877809211
38.759867607426088 96.677308829171707
133.309787332806934 20.970269756820873
65.031765645736172 75.641144895155762
32.727587438372915 101.507414151104427
74.135093335443671 68.352021994842019
70.130090394233136 71.558866749821902
5.880130971023218 123.004433309559289
88.030545608379029 57.225798395598616
2.732332316715473 125.524906266128042
139.343167088285327 16.139283985357359
71.671329039922753 70.324781996413918
67.872557812423892 73.366495015129232
21.542797670165314 110.463183954581240
28.532992567062777 104.866067005991141
50.671282196207471 87.139723474270866
9.009810612386152 120.498468422642517
89.641506662216969 55.935886232783673
47.728445083465800 89.496081733749023
3.429046291576265 124.967040619385656
124.043153413031291 28.390153541717439
102.537529131287414 45.609915784796627
105.214391019776144 43.466526470752569
77.224230170451975 65.878520126759184
121.897864872663718 30.107906912834011
125.956524773318847 26.858098509265410
10.732324747008466 119.119234624546323
49.219728922234268 88.301996279445845
112.319913501843558 37.777065604558516
92.685519874663896 53.498515287564253
23.936720762427623 108.546346482814954
125.351495760801214 27.342551116138253
86.959741634881226 58.083201537725920
14.375847628802608 116.201830464139121
64.985421157599177 75.678253376943658
104.714985946240091 43.866404963774464
139.170856165295419 16.277255015023773
81.920277608536182 62.118349331127966
66.255901844063644 74.660967151315973
12.583511948724654 117.636971051847141
106.329865999639779 42.573354819945806
103.756615993599226 44.633781093347956
23.381416220388047 108.990984223210191
99.978296097400076 47.659118532451089
10.550255389559476 119.265019327466248
51.309245614656710 86.628899968681964
129.423298053019693 24.082219471994883
36.673648119111540 98.347765036581166
41.673913575312064 94.344003919023265
51.181037366336156 86.731557558378441
133.785306095488920 20.589517264903776
71.215134891408994 70.690061082069647
25.489120391851174 107.303325021326373
20.243172777787727 111.503806228956577
38.432633233493448 96.939328570754668
113.753393559545245 36.629264199194381
102.831776479798521 45.374309074866375
14.348659056963138 116.223600617689215
94.626884537183514 51.944045746120530
77.773886402252813 65.438405043233246
76.205647864421309 66.694108872524865
89.805301471155076 55.804734138354156
8.385927200564415 120.998017930167919
132.563536250933396 21.567800246294322
9.309864945641610 120.258212003625147
2.446150671443846 125.754054689133582
68.981247162774039 72.478756683781654
40.874231586721351 94.984317054471035
4.778092545050260 123.886846181158688
124.772438181317511 27.806208144324433
85.305839994307007 59.407496645415641
103.722026530519685 44.661477212397671
79.179713605684228 64.312745546871071
39.117378215865287 96.391046612551108
93.531024783448345 52.821511294846673
33.888298793040924 100.578021295618143
14.698207017913145 115.943714170253145
59.370694057407071 80.174019901013210
22.338312736467415 109.826207314282627
113.800602773088585 36.591463323374697
126.983591640922697 26.035716092638879
19.572593591468838 112.040745496670411
86.886259480934825 58.142039412111203
12.545611272654304 117.667318491299852
131.250243809846921 22.619366259671573
41.985525113340486 94.094493533890926
20.854508311422361 111.014303929371124
133.318881734096209 20.962987781376082
13.329597109776589 117.039573416787093
53.473491858867064 84.895966979965337
106.881775571117373 42.131435465454359
122.292193558706359 29.792164103868263
79.810444483753400 63.807713206613009
64.816056777775458 75.813865080877619
71.364612228162542 70.570373126681631
138.699843302015381 16.654399589524662
111.561112304337655 38.384645093516099
65.188888394783490 75.515335183885455
38.669963008872053 96.749296314462896
101.272945552038905 46.622480139398817
138.713540976439532 16.643431728569929
2.950504288974400 125.350213848870879
80.908269690124001 62.928673900871544
50.546531244216617 87.239612773215967
75.448750848349022 67.300163664913526
63.846226452717787 76.590417641958027
1.050289928003534 126.871733944178231
20.876204508259047 110.996931573832313
98.799896612448507 48.602674445657414
65.461506115842582 106.451484353740256
19.163984031025219 129.056644606242060
102.987830628344497 88.128936167718038
90.175487211884516 94.384672179001100
66.856762295107671 105.770238617352916
40.604224287987662 118.588264333689324
28.962929635206063 124.272225792590362
85.294191150895358 96.768006636867284
105.750476757981630 86.780050619005692
5.330392829473571 135.811013563738044
103.071735711285939 88.087968794941233
101.339422235202065 88.933785632885716
53.948451773743237 112.072831386571295
116.651117417591919 81.457719792876333
30.264310470061904 123.636815494225843
92.540754563590895 93.229810209771287
93.298325944010728 92.859919518305631
39.209714285586394 119.269145742855173
126.028253497342220 76.879253079173196
44.489629765936733 116.691181951740617
11.656057449731186 132.722453830831796
13.672861618127573 131.737731984574168
135.820182114281295 72.098260369423969
46.278975880857175 115.817518441178109
81.360483522104587 98.688672956166158
99.999758135263193 89.587888062129394
109.548602270898840 84.925583424815073
29.885865939018753 123.821594266084105
78.136152442807528 100.262980121484929
7.427267826095655 134.787196452289407
58.517963061274457 109.841728505060189
5.965685411536345 135.500826539075149
63.205936013253783 107.552785704952129
134.212048901076599 72.883445134286021
99.091725747264732 90.031242624552050
102.362671898377855 88.434175252614580
20.277268398255099 128.513074013376809
114.269639237690271 82.620496837312743
129.925173066658232 74.976548843855468
53.051733617298112 112.510661678884432
115.447711773303396 82.045292868343978
22.511249230474789 127.422313807661524
68.893711907614929 104.775680586090616
36.334524760559965 120.672981564791129
45.472547705915183 116.211263879504131
52.272743437218331 112.891010282068180
73.968975121152354 102.297640010712527
140.549358943641664 69.789199424558248
30.961824829125902 123.296248155952824
29.307436544886748 124.104017353979771
43.382448624107084 117.231772592720418
118.713963067411314 80.450517800404356
10.381389594429400 133.344821288965335
105.111311889249578 87.092128320680260
93.621212017582025 92.702267637433721
114.583699223468997 82.467154369125780
118.716997846588626 80.449036043572789
12.713857482998661 132.205973937516831
69.028418733755885 104.709908828663856
10.229991676624762 133.418742614335599
104.805521367540109 87.241433152465319
45.222936945148632 116.333138463581037
8.644168611853914 134.193034258834103
91.990185097624973 93.498630449988312
123.249103621216605 78.236196722948506
17.187502020117410 130.021678815003952
113.605383828211416 82.944825209625037
40.253781306612744 118.759371109961961
113.102983535002025 83.190126440176769
69.747355498093242 104.358881818201240
53.354710112560582 112.362730819526504
103.688614537920415 87.786772443505825
24.731110151967815 126.338447768855261
21.628422741169071 127.853361374944910
133.719487928124181 73.123942232755326
41.539974052150029 118.131376525819647
118.940572438748518 80.339873841006010
23.189359050709456 127.091220901066706
13.704181085056899 131.722439987571306
124.133645445569101 77.804311628690186
33.359815836479314 122.125408582595639
23.848478429559940 126.769400239538669
93.868715013206526 92.581422187674733
71.770999026110090 103.370820596243092
77.612867452980737 100.518478483386289
129.919278318943839 74.979427004731690
66.338773866204960 106.023150888183196
114.938808140867678 82.293769409771286
129.751472070233632 75.061359837692322
73.960894832018170 102.301585280837983
47.334643399186255 115.302079766480304
132.273785378614491 73.829818839914694
12.843147755116789 132.142846858815602
107.945957868968662 85.708088230731832
94.633644112834489 92.207939027016280
35.092971002566983 121.279180782323976
63.494664079304115 107.411811762750546
0.849164087387590 137.999011739048399
57.271115609223145 110.450512413892469
76.919327863277232 100.857105106599107
3.612161380301475 136.649954731869400
37.571294012315725 120.069118423258658
132.629521052161209 139.518639769730015
139.739169515753588 126.286244764239228
135.737847959771273 133.733457892128484
136.479430762672592 132.353232607078183
140.078662369870386 125.654384613878833
137.350530870548710 130.731951220836748
140.256738167131715 125.322952011782391
132.103409560928952 140.497832356334442
133.982793505709054 136.999944823405428
84.048522989968234 58.899092419346893
102.701067320770463 11.179057267999996
66.225367152071726 104.497248253123956
99.695890005144946 18.867400723689393
106.085760083513492 2.519774397518827
80.771140559787156 67.283836184002041
74.313116022384563 83.805826560628503
77.251616965859441 76.288065668173559
77.816329397278494 74.843324586217307
86.307319254282305 53.120264865252963
91.777290982746962 39.126075197082329
77.752968634022551 75.005424608400162
71.395691614000597 91.269665962397255
71.808253089899821 90.214182711273622
101.945229172676250 13.112767884423622
56.952683432642424 128.220166970854564
60.794850526851370 118.390497326793025
86.021244953381057 53.852147628955109
101.922930262975100 13.169816656746752
85.892011639954433 54.182773743552232
106.364372891782708 1.806980862844446
58.054244304610755 125.401971093691017
89.457918124154759 45.059879850119685
93.288484362173335 35.259889442057904
81.157261825889279 66.295996666545548
94.262016314708603 32.769238398852771
93.414625514141434 34.937174208189845
62.385319191343960 114.321496378146691
69.938560975071113 94.997539440493910
88.909870785836389 46.461985524570039
105.225202798998154 4.721394891673287
89.944504001693872 43.815015086980097
53.241206505340521 137.715483335913859
67.765376193330880 100.557341488719686
66.128091182130646 104.746115786831098
82.498997734883091 62.863345141612534
79.430325821037457 70.714131018306148
100.979055916711758 15.584592688548586
94.031929139468744 33.357885604059440
62.648161483437740 113.649049595792036
93.805342923533274 33.937576074029032
66.914783140731345 102.733469830766381
102.804634879342515 10.914093547879752
53.302222582501059 137.559381878908340
72.714246486050797 87.896320014128491
56.433884554033185 129.547444380555163
95.188327989607600 30.399394108265206
89.773111392216222 44.253500111001614
53.077360502698099 138.134661377624354
87.413394495222548 50.290519580019108
79.997304772259369 69.263591349157480
80.337831136842809 68.392400277328875
86.394457291775097 52.897333873189403
88.809054268415778 46.719911074555391
103.437932827007742 9.293885613353909
65.815245490754947 105.546489565583784
77.386682820898528 75.942517777445929
84.086340713473049 58.802340841493042
91.054867125628832 40.974299827698502
63.678699674715176 111.012555729839661
81.451800534339256 65.542458850395974
89.107154522210422 45.957261521903497
66.416715128705192 104.007710096336993
63.518989521193397 111.421152755796058
93.523751967827792 34.657988799834861
101.550185712158964 14.123433640679927
59.003552738856115 122.973292675977802
84.885899685516634 56.756776355768359
101.145001313891171 15.160043627242821
54.404624752189306 134.739033654265796
66.151961392683205 104.685047051840513
58.475858971375295 124.323326466903964
69.765646752058942 95.439917308840919
96.428483260761510 27.226623033014921
100.575187527366197 16.617835842634580
69.495568169093588 96.130877171697264
76.829880981098938 77.367020670796137
80.495689875992298 67.988539846946651
53.465233679993631 137.142339830142959
78.185996341454469 73.897581246460831
55.319334248398910 132.398871983114532
90.949425477251040 41.244058155450901
81.761783708784492 64.749408437620659
91.664279526346846 39.415199864273838
89.784468739457651 44.224443860016471
58.386742080758815 124.551320089509929
66.411242455234657 104.021711198050241
71.546487291215158 90.883875429495717
56.185094154949276 130.183941277656544
89.195909585175940 45.730193586856132
25.511863122516630 98.076538047867103
126.567982170918469 30.441647051132332
100.246439801640022 48.058142378440643
139.332400988580389 21.898670302186162
134.490259166477585 25.139421455234046
53.687562002493102 79.219091903598539
119.184647132165040 35.383169298778519
59.295083802831762 75.466086847605169
42.237271064922943 86.882548473433076
136.991439766326465 23.465430025255383
36.004137251488523 91.054263457241049
73.258753681594683 66.120474735663947
67.080256968293156 70.255622173175212
6.401146524753717 110.866968218059029
87.705552985278160 56.451513515331108
8.680228554328869 109.341623032686300
73.534481741500102 65.935935318832477
63.512726559612005 72.643300748117497
17.078890867917039 103.720562027702996
3.505426986917846 112.805016870064335
43.427335337420551 86.086061649008997
89.014873565677135 55.575210768214411
48.542265847698147 82.662738343343534
126.799481142731523 30.286709300980526
63.366532252612593 72.741145748611856
103.823628036104097 45.664000008923182
106.147533976477447 44.108655053626265
74.113605595324131 65.548339010010864
127.935345038538301 29.526497732364660
135.440267669949947 24.503599278572501
43.080663405860669 86.318082416513931
111.697605838695466 40.394100121575406
92.535498027424012 53.218925429405402
21.027905479902110 101.077563510233745
127.533727140895394 29.795292764127197
87.235225443815921 56.766294572619934
19.697514566205413 101.967968220786943
65.856985144375926 71.074334164582595
3.973867282091661 112.491498909935828
103.326510295464118 45.996711224407562
140.046136511251802 21.420981026851344
81.002937965168229 60.937443121049348
55.832184721523987 77.783737714296038
7.346726969684815 110.234109654680722
106.577237440432270 43.821062899690659
104.344473007472317 45.315408620332299
11.338646094399483 107.562395983007434
100.178317296283126 48.103735443636737
2.280292080115347 113.624975786537220
47.889396392323654 83.099691146055079
133.245044604730140 25.972819293429250
36.792451869850041 90.526659846632597
40.571434491697204 87.997460426409759
50.944147557435670 81.055205725280686
135.248156611699216 24.632175465807933
70.951542743398733 67.664646051372358
22.924358883228393 99.808304207361388
15.435392963474033 104.820523145021653
36.857766220448880 90.482946224687950
116.130800335579281 37.427049443323547
104.094531280564269 45.482689747038400
17.276459025753958 103.588333510067912
94.487937942883462 51.912195445083270
76.794754257049945 63.753898463614931
73.848895666994082 65.725504206111282
89.306811912155283 55.379822122502020
4.869645408053046 111.891972068046712
36.045297865903059 91.026715460192463
137.020460427590706 23.446007062254822
65.748827210550317 71.146722161802472
39.585445821332456 88.657363427555040
1.199888896269438 114.348068581511313
121.897344713966788 33.567613675032575
84.147636366417217 58.832757768109850
104.836733848063190 44.985948033394692
77.399423073290421 63.349205409293674
38.752787454132530 89.214645445045861
93.409961180674927 52.633664283343983
23.422972474816675 99.474591847989942
66.543357696762627 70.614958391982526
22.727621907033477 99.939976431322393
114.757380167078949 38.346252795519824
129.067756865676046 28.768596566031622
9.019224194663629 109.114739857295120
86.047517198368709 57.561204554055784
9.089889961557438 109.067444636717980
5.526311744029456 111.452478087145707
136.362840509576955 23.886139257029079
44.715109589634558 85.224179439430188
19.198840108526735 102.301721316646478
128.990931818815881 28.820014072652047
3.396340773243263 112.878026146895891
49.270096674939786 82.175615355363206
107.590947132599439 43.142606758907895
125.044084895117720 31.461561798596946
80.651292975524328 61.172792259409995
59.753379306279356 75.159358598867200
63.131871624290284 72.898199533847787
137.732311912545015 22.969578736646053
109.522736749072806 41.849697617243557
57.858157781558489 76.427793429397028
36.008771327108853 91.051161960741837
101.901914924920305 46.950165141978204
138.023067506354494 22.774981684244153
80.220359003532138 61.461207968393651
54.406067090481734 78.738210451150962
13.022984992272992 106.435100784735752
25.490217186456750 98.091025251014415
76.433568082642552 63.995633330989676
62.194947911381014 73.525264315194903
12.780254257809638 106.597555734733618
99.237342799010960 48.733511336012221
36.483161401638299 44.532356617806258
25.845489505039406 96.448312189706868
24.052204172792255 105.200238601956016
34.100093636902031 56.162649542937032
45.449939345261576 0.771010162565301
41.501860406334927 20.039163267870777
31.635611262811125 68.190277268693734
31.801010089293268 67.383066987087204
22.635596880848780 112.113830405335662
23.813955479973934 106.362984423753161
28.416124344761776 83.902619351288379
41.116677473155427 21.919005045317792
35.445732129141504 49.595412946621302
21.017724830292007 120.009672119026732
40.000996332538726 27.363960773571009
17.319017487201222 138.060795331311311
24.069131195542141 105.117628180278274
18.763532683240207 131.011002155750816
36.828563357504450 42.846661404652707
45.168089154336634 2.146548168646258
29.260796633692308 79.780291698096377
33.069637166064702 61.191675901220620
37.778918771993325 38.208559199987576
35.503261426969964 49.314647709718315
21.403267546426278 118.128074461526481
28.862658320905172 81.723360741684488
23.563131204783076 107.587103954204764
40.274986386698011 26.026783276733166
30.798291925188423 72.276719673954588
45.559527727505710 0.236176447154133
36.725080056927133 43.351699958899083
17.465898316132797 137.343960044107831
19.918583039379072 125.373909420094407
43.115442963321449 12.164255942811257
27.958888095300416 86.134109196400843
19.500389311888444 127.414856648763148
23.277987643410942 108.978714882583020
19.868203791006678 125.619779648624728
31.950905264273505 66.651520524631991
37.571818464082995 39.219288849191884
34.609465035033423 53.676719996318774
24.320832424271586 103.889228777182481
22.202507739640676 114.227473017383218
31.537200418799163 68.670560271890309
42.969531993020894 12.876357944565832
37.460297072615340 39.763556397677029
37.641060614246960 38.881360360086624
44.077828178792636 7.467443653890191
35.380205747176532 49.915207048935045
42.445247330101118 15.435069994697262
25.067550836044628 100.244953952093752
21.623720098257117 117.052180694750248
16.920309137002700 140.006646378068154
33.733142796398610 57.953511652412161
33.531550316968080 58.937360967137721
38.222597128263232 36.043237120474437
40.242804777177341 26.183841985287817
19.128895524033027 129.227890099409933
37.097021105194024 41.536483704357188
36.482826123388811 44.533992905414465
25.187282946411610 99.660614917879954
21.989239998460530 115.268302127704629
17.838849437885354 135.523814240063388
22.156071242116383 114.454101095953391
43.325094517887365 11.141075222610255
22.485110150325379 112.848263887770017
40.304302273188888 25.883710405581951
28.591234409607367 83.048014468276079
20.122997960493073 124.376285497685160
45.335045045766023 1.331738807522169
18.544253081744550 132.081171470966524
42.789064879939488 13.757107296115130
38.049429079441509 36.888364213741490
21.819928164679030 116.094609399242799
22.043929946633451 115.001394015932291
17.630752823673674 136.539406249582896
28.048336785240103 85.697564973377894
43.398091725434753 10.784820600288727
31.170187865187977 70.461723565213944
30.970098731996202 71.438235968508238
28.674618598932337 82.641067355179061
29.217266880604281 79.992733738924528
29.713382525132772 77.571497399787134
42.345470606906503 15.922019016892385
17.830001778153811 135.566994243545508
26.079055345493973 95.308420499681162
25.512765530503842 98.072133947662905
17.201605791903173 138.633809842001767
39.264095744230666 30.960320820710667
45.402033717727463 1.004808164128050
22.665250876588850 111.969107430202030
39.295828697649220 30.805451727561667
24.276608667033852 19.922056423084484
6.739537644263804 44.471028647132165
9.411851692892089 40.730235029513238
35.763277904237761 3.842636793386192
20.742989662342062 24.868533214101305
25.090965327043815 18.782093027766315
21.275478254681769 24.123138065390503
8.743648120321865 41.665608497621868
9.250695847297385 40.955826313947803
1.718911308293944 51.499067497463436
11.932235258810849 37.202118728145088
36.188614241570427 3.247236916320035
8.317407958225253 42.262273578495240
38.160161619696396 0.487399668631013
27.871630498859709 14.889625923159546
4.879288586212559 47.075066824124022
20.824872783454232 24.753910512101008
31.951181541953755 9.178935402862967
11.682921517495103 37.551116351675653
14.518949932234239 33.581149947956085
10.233464084708045 39.580114820760308
33.145106837755421 7.507639273300195
5.437713235612121 46.293365524657652
25.294094616538562 18.497745927887291
19.424076989166554 26.714790809665057
23.321906936953777 21.258479490742442
16.715952823132898 30.505712614390188
34.505021297126163 5.603986020894101
25.972104156342063 17.548645742419335
28.292169313054359 14.300941777705933
26.732058124068828 16.484837035648631
7.900370136792407 42.846056918452035
1.766595130820589 51.432318105092072
11.283709722729871 38.109946229736778
31.259918600562674 10.146588138356240
29.430674063959220 12.707225160454364
37.580738400206933 1.298495461237791
20.514667252864403 25.188146476835836
131.673873767754827 17.950419239773968
135.314837346431375 9.043041428955030
131.518524865209173 18.330470107509715
82.711007074069329 137.734850728086570
123.168186301294099 38.759023931187187
131.062143275906209 19.446977634701557
120.029092475310051 46.438610416315619
111.167392192538799 68.118177036308282
92.233530225430400 114.438624443868960
103.868007914452704 85.975640355097809
102.878909113297212 88.395405486975989
102.007870742975683 90.526343543487442
130.708525574696864 20.312080071790444
106.409183326391144 79.758821925420719
106.219313302069637 80.223326446005856
100.433536851736861 94.377847813337439
135.645572092944860 8.233920634774513
106.174579930907754 80.332763694986895
91.122796034386880 117.155962553198577
111.098726249080187 68.286163748590738
126.668229505922412 30.196398542567884
132.590066284687509 15.709014534832985
134.974938782036702 9.874580900579987
137.823811778170437 2.905000578431494
89.592531407117207 120.899654268614682
120.066514081280317 46.347060919743654
117.724969134698441 52.075496552104482
110.633312151952097 69.424768711815346
126.901355602426264 29.626070887745247
128.267285552140038 26.284413147341219
93.461271282821272 111.435036735361848
96.651572487106222 103.630174768792500
96.673219472250935 103.577216844061141
106.567892349279518 79.370550744370775
127.053030347230546 29.255008605155140
137.168270687418669 4.508738720729746
102.906284004944183 88.328434615897351
102.690538110966159 88.856242748900868
114.386962639599631 60.241709793276321
111.320255862889752 67.744206125602403
115.297100732454382 58.015116838445820
91.173116421249119 117.032857037946101
110.222362339795964 70.430130385740782
88.087031060459779 124.582761801063867
129.210483604280739 23.976941177544806
132.287301421953771 16.449708848833890
81.957660431052489 139.577863718153992
98.180731429213935 99.889188039368321
122.798108534016862 39.664394836798110
119.866501589544697 46.836378319457936
102.273928873023550 89.875449835608705
115.795258331500321 56.796407052382690
98.022983101465456 100.275108942974668
106.637123662768019 79.201180891512919
109.380220160054378 72.490375813439243
136.170613091529475 6.949442380734134
130.543246861497778 20.716423567883655
99.447552756624390 96.789993021836793
103.560346343025429 86.728314144701869
109.766392585280911 71.545630386223706
118.944330124314078 49.092410127980330
99.645070403051605 96.306779097002504
106.646415769632242 79.178448363513226
108.148785571153965 75.502999503740909
95.254401944391063 107.048260564266045
94.645577064582426 108.537710570534230
102.360871632030509 89.662750096746834
119.660842713091313 47.339509227838171
127.885519907015606 27.218377677013986
85.717395913367781 130.379918260567962
108.988722647141870 73.448148717274549
129.901957871803518 22.285294882768227
83.067212384433745 136.863417875470901
122.167121000257936 41.208064317598208
99.398916958972194 96.908977300437030
92.332091640657197 114.197500427101630
93.674547600602324 110.913270258019992
116.300307825622525 55.560836698519203
125.931126153191371 31.999673391799785
105.853131246004949 81.119166750482663
115.235518774984200 58.165773045151489
110.446364640936508 69.882123495906185
116.674131684288994 54.646301226826637
101.089523538012131 92.773019550912196
98.205738930381287 99.828008833317853
137.157749906142271 4.534477119829099
87.893083848474873 125.057240892978456
108.629438667517206 74.327113331651390
88.783303608802953 122.879376827998911
116.928209137749917 54.024717455859594
107.994653710993589 12.416244616165512
138.604741083849234 19.570262711323398
131.316166025600523 17.866817790716393
86.024397535382434 7.281479454568603
88.589177983733109 7.880905569042191
71.687402936554975 3.930717415217258
127.369627387751422 16.944454894965588
65.005370461830026 2.369030228430404
134.317118265256312 18.568183532136683
97.314319296134570 9.920096704676867
107.521027940249411 12.305551455020161
87.831318682293045 7.703782939823783
58.291757881428929 0.799962316306105
97.141202021330940 9.879636705283717
130.268265182592415 17.621908277669430
54.917479049688907 0.011344775743869
93.178460296707243 8.953486914887010
117.805265564489716 14.709125844159672
65.285703860622391 2.434548179529622
87.149627305447098 7.544461851129538
113.141654176316976 13.619172723367260
97.048003406952844 9.857854847375808
57.583463197906617 0.634423651848836
78.276361804129209 5.470651960084896
65.702056647964753 2.531855819927213
122.937170694716599 15.908525954230356
139.777864716915218 19.844438593168611
99.979504142644927 10.542988772465714
67.886993303022336 3.042506971511874
81.318717689767468 6.181694329636155
103.912643219741369 11.462219997962720
132.937176972578442 18.245671385803252
65.267947155597483 2.430398181932059
124.943168962775388 16.377356628698621
114.399043696467487 13.913042756152457
129.897871570518134 17.535341958180258
60.307861805199472 1.271154827999596
109.881927794383188 12.857327739471618
99.542276241278714 10.440802317393540
118.462846408347019 14.862811954188755
74.500362468231913 4.588146554358148
85.474023594605697 7.152849141186643
69.862111365941033 3.504120497474022
63.894286195281850 2.109353839686082
134.601429423594510 18.634631142907292
96.870645316083738 9.816403708215542
81.737554511105429 6.279582524539744
84.658653143417339 6.962285328316513
97.028243826771629 9.853236749019947
138.265267309458665 19.490922803036330
124.559957134115365 16.287794507456741
138.389612589353618 19.519984085076477
86.767707776849448 7.455201759016740
120.041242841768963 15.231705923960513
123.441256646702215 16.026338098249877
92.859465463471594 8.878933229971592
57.262652158127295 0.559445493317244
81.348668898014381 134.988166040902598
105.519382998873553 23.802526240222566
109.624660855324549 4.918187816276522
98.062953259330754 58.102212536640842
94.327257757851768 75.286466700554882
88.102674107641391 103.919642896904421
93.011996854686345 81.336686169166654
85.429528567992477 116.216151633302630
94.765346311012294 73.271252922871042
103.410314004316078 33.504274585974414
93.809359734773452 77.668805211828825
92.293750576180301 84.640629597437723
90.491346379141717 92.931715371359545
108.034889594271803 12.231158962238752
89.758236705179598 96.304030636991200
85.172568092061553 117.398173595940946
97.544971326620683 60.484937033453143
107.062111874228236 16.705950759269136
101.756383636077899 41.112378567138947
110.271363656596534 1.943345433867944
84.245436969525443 121.662990374136044
100.794595024685023 45.536620303005726
101.761192302660092 41.090258630247604
95.940573694118726 67.865189702863717
103.769132694362284 31.853703342660911
103.651297349056932 32.395747661427784
86.324797549817148 112.097901170262290
88.722629257771317 101.067840102527256
97.224728128346328 61.958060448151244
108.795163236839898 8.733889042128233
99.377399312797692 52.055741388607849
90.265347655074692 93.971312820763643
93.851050531439896 77.477026934951439
96.428257693754787 65.621836143104304
103.996877233274063 30.806075119334348
101.547667160834848 42.072477418170223
85.400841215215706 116.348113877337440
100.217563494694872 48.190973814424680
84.430925278345384 120.809741429746836
107.785549257363272 13.378128173475567
80.154715164896444 140.480370745951348
87.298138120600072 107.620520251565665
103.480383237423084 33.181955084745056
100.866547914298692 45.205635954185013
88.142172515099460 103.737949642579935
99.175038290792671 52.986605061417080
91.379592853874527 88.845768544064256
94.555661733196544 74.235805059952952
97.193368482057650 62.102315281582342
103.156434846594522 34.672122439601765
108.234047077643098 11.315031614187312
89.064939762844972 99.493206752503255
92.803540857321806 82.295586818131838
89.116043609432026 99.258128307764380
96.564638160083973 64.994483995300527
101.147739700112979 43.912149610256677
88.793049195494902 100.743907354911727
94.867102356311264 72.803173620251272
97.778279258602055 59.411717120310357
87.598033232986324 106.240998330755829
86.943646587679254 109.251186508559854
86.255036747071046 112.418801887302351
107.089851423806010 16.578348423867812
105.892293819835515 22.087130987759711
109.902862570667210 3.638455840425646
82.541858726685888 129.499475307524960
96.592998952022668 64.864023935916222
107.078572121559858 16.630233379831843
80.974721666241209 136.708328798316359
88.415272784813808 102.481684391531772
89.103242452424809 99.317013817977198
85.418882373266385 116.265124285377567
87.457067274169702 106.889443811337898
102.800047557425486 36.311509203176129
106.323231938244419 20.104809314934457
93.409017995402039 79.510383091786679
96.923540683991376 63.343527114994494
96.949865708831538 63.222431614157820
95.086493468373547 71.793971283098955
100.631219704178534 46.288149176433087
87.476514596980081 106.799985840834424
91.911200803884128 86.400364167581955
104.504108083704210 28.472805758884856
103.595244458906663 32.653591779232016
82.676698885782017 128.879208595611971
91.991861824641006 86.029322287627224
85.361711096418588 116.528112998413533
100.046978492240399 48.975667330683983
140.582652688509512 25.899296871929320
137.770088389390054 16.899493500491396
135.087236619966433 8.314751666469563
136.413585900319077 12.558879606498961
135.700886783744551 10.278344397338994
133.347791245459035 2.748775325653191
139.807627889683602 23.419328396326790
132.753590677725327 0.847418519526364
134.974458503744330 7.953877829409965
140.239966291755934 24.802749429506669
134.860787106730839 7.590145621617140
140.254885990613957 24.850490331332537
136.969076195575326 14.336369078868852
138.368786536755749 18.815241917984459
133.062165901644732 1.834815089070080
138.442435288134931 19.050907385675913
133.629816108114881 3.651214537639933
134.580615037104451 6.693635082250752
132.402194850003440 20.355168591267262
139.316455616244355 36.197387440616879
137.798838009737693 32.720163907293902
132.091661509935648 19.643662719606606
127.619086016245845 9.395926600479319
141.001821189063975 40.058961533415243
130.960398948876275 17.051670650710133
125.536966614207131 4.625294951955643
124.584475935439428 2.442911860667145
136.063359926656005 28.743770113373195
134.332761343120040 24.778556415531035
127.443748680422374 8.994186987165961
135.297030577070160 26.987926983172738
139.998784356218096 37.760765159699091
139.575525393159609 36.790978027073010
129.131213212870620 12.860570296584383
133.014359214218530 21.757783007694737
130.577284702375977 16.173864628843710
139.654063303189673 36.970927091872760
133.649891382963204 23.213938632054994
139.601067943161382 36.849502095050632
132.955440097313726 21.622785272438154
136.643880951984499 30.073882100876833
128.042931042927847 10.367056544505884
137.086846486285424 31.088821683627000
127.421141431729367 8.942388393869463
128.619443547388812 11.687984055607387
122.287218373634218 138.841262516999905
134.829767954378099 115.376818737791169
135.370907007228624 114.364462613495746
139.208101875198793 107.185886784894961
139.269847633860621 107.070373597293212
134.560342746261654 115.880856023659703
130.367452685151221 123.724861939520267
130.126699946305592 124.175259131013647
126.470911705733727 131.014461725937991
124.569499677850601 134.571599398957176
131.394151765747523 121.804126231064018
132.447568742135246 119.833407019679569
136.483045003816557 112.283888857126172
121.402213281235333 140.496918897006481
137.444034958784215 110.486080953273699
134.384050715322417 116.210660934700073
136.932698621437680 111.442682532776715
140.769425446722664 104.264982312536318
121.506075647390674 140.302614490574683
121.809547863332313 139.734882491297071
126.024541115376039 131.849526204233570
130.379706541792984 123.701937578855066
125.664297351504558 132.523465700326966
55.811933847347518 83.502154449084372
48.599782206720960 68.961340118884664
18.492575003721718 8.260549043777635
54.647702938400549 81.154884684383916
59.161488218557018 90.255374656810730
44.444083771530579 60.582808666770731
18.946277626482665 9.175283775855242
77.951483030706086 128.138913362485965
34.195190777615785 39.919453604306611
45.011263087541970 61.726329981491006
61.343131951230937 94.653906195271190
49.252792756412475 70.277910489540503
61.259353500919886 94.484995868430246
58.156134542714511 88.228425992245548
26.328927498109856 24.059848937172013
71.143875763411089 114.413723122579256
37.986604902372747 47.563531486201818
72.872483056366050 117.898863057116685
23.159912352607098 17.670623760489061
49.869228242906289 71.520739870048985
54.214455674566082 80.281391122906783
24.617963819957900 20.610281261753318
75.368044757725869 122.930301822854815
35.621898678232583 42.795917622261690
45.203615903814992 62.114143040157380
45.394981083432214 62.499964870414630
33.548653159893341 38.615933666673286
38.487653047879967 48.573722122415113
70.714411523200880 113.547856722435967
59.905391241963677 91.755198326920194
29.426178852762920 30.304387200659921
73.979856348310690 120.131499062949501
39.156244161205336 49.921705321620429
61.379337740978414 94.726902672970141
32.285191102987540 36.068598544207198
36.237934589081888 44.037941396406410
65.781165887632213 103.601669730471897
66.308794351388030 104.665450403577012
53.345182494879857 78.528801807280360
71.272011329918342 114.672064263270400
63.710331057615697 99.426546095777397
37.461160282602812 46.504153780686288
31.154799643751634 33.789554349323240
50.608445535525370 73.011116381421530
83.293472534911089 138.909191277465084
75.851547026943123 123.905117255924068
72.861513475898903 117.876746684527589
15.165553584940463 1.552758756815094
16.351706746247036 3.944227176389234
33.969251118548129 39.463924270477207
32.719157416356474 36.943541820872788
73.145359403136951 118.449024020337092
33.172217547254405 37.856981189880628
40.119025008087078 51.862820571654701
52.634663729491301 77.096285970059228
66.639360636869654 105.331923215093568
45.556585929151105 62.825785259883688
26.495484882104549 24.395654410582743
76.332575600273444 124.874945335094807
30.330025850025557 32.126682685418025
25.212406176719988 21.808769087632278
68.482673505691992 109.048327349891366
34.226706257292726 39.982993690725252
36.482695245318737 44.531416774493280
65.958601872444319 103.959408147411921
69.389833013806282 110.877301369386544
76.788494550551675 125.794148526590561
56.234361301300879 84.353833598662135
25.760805447483335 22.914426923508557
22.130919216351376 15.596014283747055
78.001999975619540 128.240763344726702
20.395187267940692 12.096509940734801
44.836197685528937 61.373371026499854
82.248691825876875 136.802751609687760
49.290808949414810 70.354557020497253
32.149161561871018 35.794341928517703
34.836356965399276 41.212143907550391
76.213003684425260 124.633869840001140
16.934638475344123 5.119507794760517
66.301201284864320 104.650141605867319
73.787584208452898 119.743848660426949
46.700571950158249 65.132238196078987
28.673042809202986 28.785948332417441
57.935569424984095 87.783732565866330
66.590678231955266 105.233771949523913
51.120392132486337 74.043279983120328
52.099637038632629 76.017589325682934
69.173117691490745 110.440369726608978
52.626104237295067 77.079028708566696
15.305250938030607 1.834410249313061
74.168778791633514 120.512395958640127
53.948715816043446 79.745618424902943
51.094016042921929 73.990101702875592
52.022449458935078 75.861967214431516
79.480269973441025 131.221184533757565
65.062173905278001 102.152070575980673
66.098579923701521 104.241625570873808
19.290857035930497 9.870009214872130
15.451583135304528 2.129438614926469
27.998814151288041 27.426598970485664
88.090188869278720 9.032136583326844
127.530234659692255 42.455646590657246
130.248067110075709 44.758876677822087
112.044090327811588 29.331896613232363
95.151058623568133 15.015878391007803
94.224342486571842 14.230531785594414
136.924336099779680 50.416688146267141
87.158042099812619 8.242187782478243
114.021318292209742 31.007500617497961
78.413258306349590 0.831411177756448
132.751609376366417 46.880506313746118
90.933198866044421 11.441448519291566
113.871827095118192 30.880814138771509
112.938662262620610 30.090002579291721
113.945029605519821 30.942849686396691
86.593478046746284 7.763747357289180
95.845828639725468 15.604662002244675
79.052119787435615 1.372815039705491
113.425285790419551 30.502392220967625
140.641049913736765 53.566421339157444
139.603596103011000 52.687229970841017
102.020475756816424 20.837373465272115
79.218926409181464 1.514175494022383
125.179506433286434 40.463519380224696
134.177230047390793 48.088650113016804
134.145718642840023 48.061945738712957
139.915238280522573 52.951331475543029
110.785818688696068 28.265572934365334
120.454368683763803 36.459196218521583
132.682128521522088 46.821624687199645
103.165791204914953 21.807972296330654
107.951279830849003 25.863439874356423
81.187584215105744 3.182516708101624
85.628850752699506 6.946272900305834
92.914879996560856 13.120826364062061
135.070481821870743 48.845637307759219
123.405408559856895 38.960058194057183
93.456962870763746 13.580215089597644
88.139369959662318 9.073815152244917
95.331860825293404 15.169099414908880
138.354628856764890 51.628791309903114
133.917597055887569 47.868623849967953
115.275565369871074 32.070413677352171
135.085791524936752 48.858611532392580
139.816894422807422 52.867989865597430
86.618142507957174 7.784649281959553
107.758070805208263 25.699704673937863
109.814849320917986 27.442723880051354
91.861367662639694 12.228026182673361
139.509383848288252 52.607389692377019
57.481534779375771 79.650173877261309
51.464768789187303 93.531614199204981
68.546685576862686 54.121471132448228
62.417181521129542 68.263012434124519
77.783167940708097 32.811737809349637
70.613134198538106 49.353912735308107
60.719422699217340 72.179956820171597
35.190685193563830 131.077983892717668
49.424330933121830 98.239162469454470
54.023899687982599 87.627375459390493
85.275458967286411 15.526074559411033
89.108709324022811 6.682281040953296
40.328848962869408 119.223590046538789
72.129181999136321 45.856198663739399
45.650159793655334 106.946652759543909
89.886483388771040 4.887857877186547
58.870704023738419 76.445184686366119
91.447522850631714 1.286342351178988
36.305132535509820 128.506812885834705
72.778363102400874 44.358455730443424
80.528037706900037 26.478976004580240
83.453419511571312 19.729750090415642
64.056534099920341 64.480818639947017
77.084599678138744 34.423423167143753
74.865917315398164 39.542204064050047
41.617506310557985 116.250494517056012
53.177168616381060 89.580891161736119
79.482164577471366 28.891937627844879
33.885091138954429 134.090154547733817
89.061800194220083 6.790506337893995
69.469261412966333 51.992971963256018
31.499863369174655 139.593176768380914
41.920034470562683 115.552523779011565
71.111523725237973 48.204065045827107
58.657376778750880 76.937357628635795
83.060467749801219 20.636339517245457
43.718393137789590 111.403482822911727
85.396683034680862 15.246395299844787
33.520762517407178 134.930706768948880
53.483938279163020 88.873134740190935
90.016510347327142 4.587869234054397
36.212273394163070 128.721050672555009
44.374441860950412 109.889895421690724
51.464817759379002 93.531501218777521
69.566572706156620 51.768462498989834
34.315582202621393 133.096957202321391
34.864948062235356 131.829500663778902
42.593715961479475 113.998255351851654
80.906109349934923 25.606716894160073
73.431778452947185 42.850943852992692
71.762211127883859 46.702846889296048
69.678299613760501 51.510694388548508
65.079260155865114 62.121260243551831
73.749226379091439 42.118551326960940
61.995557631557510 69.235752087111521
90.364663102182362 3.784636783710818
43.769138532047570 111.286406778545967
61.861584721905530 69.544844538625142
44.058800803710511 110.618119272572713
69.627681493494265 51.627476795713832
76.128406666406107 36.629481413429360
39.624962354500127 120.847545500918599
66.989153997854771 57.714893528931327
40.282766892488027 119.329907212762947
78.929963677280469 30.165934963660057
47.775907075192968 102.042284852213285
42.882120541451634 113.332869499719948
54.360144546625115 86.851616032080571
91.571717579869983 0.999809398919877
40.881401265670746 117.948781980445276
71.440277140409123 47.445589326350003
33.111095828702382 135.875859646826683
86.957756686535546 11.644800893195645
34.251272342025850 133.245328186571982
44.428147252841235 109.765990288315976
35.086332940654565 131.318737741809116
79.402118964103607 29.076612984474963
54.827877227415954 85.772497564516982
86.401096212115732 12.929087030938820
88.086124185569972 9.041514322867071
59.445295561507940 75.119529317011867
60.027669063100213 73.775919972620315
58.936414414515099 76.293582501806270
44.582652655505804 109.409526777851440
77.227013330923384 34.094856853382524
72.501960028120209 44.996152590631368
65.113421762655193 62.042445094893672
63.172561917245751 66.520254296920498
38.368814058025762 123.745638536521923
61.054154316118961 71.407688632998486
39.506547382120637 121.120743822906036
74.136126102918993 41.225924717309383
6.832430950126301 0.749848392961232
5.060736267448721 1.477296082839713
0.402454943035869 3.389959715789645
2.937887467849899 2.348925642000325
2.266658031284914 2.624528604396572
41.860127580258400 87.944843975570905
37.813676530622459 99.342433817199677
60.837690838121731 34.490970555762502
50.635146893444293 63.228352967218761
68.925792045572265 11.709313486564202
52.443575414330873 58.134574175350515
48.194677432228396 70.102393848662800
29.564042631443819 122.579078069919433
36.781572199190961 102.249549632793972
42.564597218739159 85.960572845933342
66.611451026301680 18.228089907615001
63.416242249535102 27.227995911478406
30.614947914838897 119.619005839806732
59.403219090648733 38.531429816618441
50.968709998945997 62.288809793169897
40.598049421978637 91.499724294077453
72.856594886729070 0.637468558192919
26.987284140881041 129.837002615679438
57.561652398024336 43.718548496931191
66.989674974945657 17.162751075624659
54.809843101869319 51.469536534406117
50.694050055579012 63.062441141238111
60.287390834606271 36.040993935009951
57.515035673826389 43.849853261439890
31.476445089447562 117.192437144061600
42.503850213837616 86.131678201585061
69.457990642277139 10.210276121444366
29.486745922753329 122.796798776522650
67.678815293407197 15.221657856701180
23.952996465239096 138.383644095893914
30.201464222276449 120.783660367001090
60.718923247975724 34.825501793718445
44.234010780152047 81.258355812874541
25.057987707062171 135.271228599350479
70.802535096472013 6.423113982382136
33.943360015663899 110.243907640477119
26.804950099068542 130.350580710966682
44.735727978282782 79.845175035289259
36.606906186927645 102.741529281782718
40.988686910578572 90.399420393891475
50.245934991648497 64.324641434256534
66.637856035608209 18.153715236539441
30.150831564063918 120.926276764387069
29.116754130906777 123.838950191801899
38.528015885596048 97.330362776217953
65.792426744585029 20.535025718485862
58.329853942372310 41.554764477111704
57.650575457480805 43.468079988424499
60.438697374645457 35.614810629548302
52.817364267457847 57.081727623383109
61.758410247927351 31.897591304792677
42.771098470195220 85.378923262876867
32.534802404479493 114.211374866363514
50.111655464206727 64.702864958805733
40.322516128030280 92.275815598189197
56.981690985621142 45.352118808658552
61.581740728954749 32.395214206952495
28.574707378345103 125.365726738682582
54.913004438220618 51.178963243187795
39.085345796618078 95.760538341328981
68.254194359145728 13.600994585527470
37.249201515681477 100.932383780074773
32.505423863937267 114.294125046988142
31.371017015582716 117.489395127480819
71.208328653892437 5.280120166042915
32.074792366847554 115.507079588266137
59.238391202937741 38.995698538900598
57.105623366237978 45.003039967708666
26.820654754768597 130.306345596769688
70.404805049692712 7.543395405603682
25.994501559297380 132.633361332986027
57.003458742982509 45.290805829177621
25.322508891018789 134.526154972565593
33.178937458065064 112.397047433922594
25.436594605379714 134.204811117635728
52.055258926514917 59.228340540636538
44.910131475187200 79.353934810144011
46.985347619650447 73.508698538363021
45.424547145468047 77.904986399290223
45.398389420744508 77.978664546865005
38.706520075595620 96.827572178316032
63.514626370554410 26.950878545037494
23.556912137129419 139.499290043198101
63.742246732725739 26.309743017680695
44.957872685881014 79.219462718091947
43.663550581870432 82.865164169439993
26.081626802410497 132.387956712078790
53.023534912784278 56.501009254622431
31.605991252659067 116.827546029420716
59.952682594768532 36.983762595124418
131.660091585509889 19.852224162352311
118.235991389413712 10.754330742586262
129.411162461199524 18.328061113604075
104.961788322475044 1.758026858437707
137.696696742601489 23.943402679658114
118.674940746303861 11.051819170661521
103.808109987932369 0.976146331993577
123.826893974656926 14.543443986513719
140.837588098693885 26.072073829557841
134.122355807729690 21.520970457286353
125.653164205251556 15.781159116088894
136.867948602888674 23.381736561497796
129.479254694234641 18.374209151075352
113.744166613427609 7.710093700607823
112.220472809269651 6.677443196507883
138.332190217332112 24.374094630522521
133.313488739867068 20.972778305360027
104.477236450662943 1.429632312680612
137.593799156119360 23.873666067051641
125.084651504416598 15.395861935315191
137.877679290656857 24.066059685266875
122.168046132508465 13.419195757804538
124.592166231983583 15.062090698960517
1.289571600053995 42.142167460939348
10.095752102184242 24.798239747583562
17.851936542701722 9.522297784407986
9.212500820977287 26.537818713774019
15.850761935605888 13.463646445030722
1.682311840887663 41.368658634326330
1.513616623252379 41.700906838817204
1.761710985494091 41.212280619564659
3.665875556944739 37.461994934007301
2.425621321705091 39.904697510564311
17.350440845814358 10.510002398601310
20.053432150001459 5.186413383101349
3.957296827847532 36.888035604483065
6.562374778721209 31.757288664117691
3.909983822844004 36.981219401758651
0.264292782884122 44.161472162532441
21.858456341674280 1.631386422927351
11.195811317450563 22.631653733888456
13.364642388171136 18.360102713107299
9.249610140442366 26.464731255012673
13.888394786165293 17.328563133795914
17.546532390036074 10.123796646021178
6.002642559858407 32.859691134796563
7.476242353228812 29.957410368640360
20.406076083068914 4.491874941356296
16.864906777853403 11.466270303290438
22.637373709061471 0.097294938955047
21.725184966783587 1.893866744765462
11.297506856626802 22.431362577033699
130.397008789054638 140.425113329002670
137.730671173704820 137.447404693679289
139.787795614332254 136.612144370868151
139.963734206878797 136.540707503606683
130.508961802844340 140.379656715590841
139.140024680895380 136.875160719458677
135.852522182378209 138.209995085296327
136.616123882326860 137.899947627883478
74.932978393156233 70.383789250674042
71.565098313895021 72.172069514549307
6.580989064343770 106.677395506435118
133.771097664726483 39.141867038298550
90.159784698597591 62.298644721464619
10.405856118938310 104.646463850703938
70.689820678741540 72.636825290740646
68.972127112553736 73.548887903276722
15.796790214809356 101.783980383177010
44.945034279684862 86.306817194138986
95.640248405218443 59.388622733512889
48.321811109110222 84.513812925145729
137.100050044045872 37.374256642674439
50.446856083045702 83.385454463056504
120.191601505715624 46.352321212146698
114.104772571021485 49.584311602934648
3.521389097298949 108.301984894314955
82.385927686653730 66.426414933430451
44.226466924853895 86.688362792161328
108.848596465272763 52.375241140848928
95.800395634278857 59.303587600936005
20.359476661995672 99.361280663552705
135.182638193024843 38.392365865747969
85.567860729919531 64.736869008893549
20.749517331406153 99.154176486800537
64.988052062547979 75.664355976381628
6.016747771309926 106.976996900976843
94.046444969491318 60.234902043206304
84.425542928292273 65.343418034288632
67.682815753110674 74.233487712005044
5.308626664643063 107.352995739915215
108.327999206735612 52.651668383197105
109.935406539253364 51.798165663058548
6.087432908297076 106.939464437691768
103.401195710257511 55.267707330366548
48.941072024507775 84.184997157620643
36.790782319977460 90.636569888127340
40.671895056729646 88.575772844982225
51.028506299018147 83.076609261557977
139.414275590014682 36.145446895113665
71.354021175847322 72.284147460094431
22.400531398545123 98.277519419992885
13.954637436159876 102.762128470274135
36.883260981340989 90.587465477918556
128.918837491974415 41.718324898408561
140.043659876402558 35.811255810142612
119.361588618929318 46.793042267905811
17.960812348495679 100.634925790618780
105.127503961225443 54.351070484066426
79.300462407705197 68.064738309964227
79.405229356867792 68.009109052661501
94.635597119957581 59.922073457180886
3.489846328313305 108.318733504692247
36.026860009590017 91.042198104883667
70.110847540331818 72.944249014972272
39.676488749944440 89.104314660922242
113.832424581933992 49.728923204989698
90.629463331920192 62.049254300615978
116.416771376519591 48.356684212210453
82.738827587765329 66.239031798215066
38.771592691975734 89.584797256276090
97.222081730007986 58.548699325051793
20.688967348719981 99.186327375925842
140.734428955432264 35.444470567838174
61.275276138834961 77.635769373625777
22.801471114981300 98.064628056573611
119.362596520589719 46.792507091294766
136.054172805945910 37.929597563168493
4.401776730430675 107.834515806391053
91.704275911063817 61.478549264387652
13.723810109317817 102.884693390413830
2.550354611099466 108.817585737084187
139.980521383177319 35.844781149129830
44.271986900537968 86.664192550878354
18.797655622400118 100.190577929216204
118.978718368550389 46.996339088536025
11.286051101209697 104.179097056722583
50.827334286429775 83.183427773883039
112.650366843965614 50.356573380714970
135.868622477747181 38.028121258212352
78.278846940403568 68.607196691631401
64.727935837888026 75.802472744177933
78.245971560449590 68.624652893086179
135.385969775170850 38.284400663063550
100.824519660452125 56.635873303567649
65.293142777931422 75.502358609441089
36.009011165400985 91.051675501657016
110.565324907675674 51.463690990685642
136.333190646892518 37.781444396639102
82.515635947830333 66.357542313840440
52.883695704381566 82.091538973636787
22.916724852530074 98.003430514100089
30.229190070652937 94.120650568826022
74.453967545579758 70.638134899789634
63.712273508481921 76.341770122853291
9.790775919270560 104.973059737695124
109.772702019584173 51.884558668308173
11.089230294065354 1.654387732445778
3.311589331916713 14.133021302097994
6.929308969534069 8.328665208101768
10.819171262675685 2.087676915025367
1.128357499406742 17.635850780609406
2.625322637882776 15.234084034047545
9.348785110482130 4.446799698965928
2.646698493429166 15.199788099084818
1.467556129449648 17.091632368852824
12.037973933430367 0.132200698512084
10.681503944296631 2.308553660163057
0.206907595305245 19.114247091525908
4.426998594958957 6.888393441688630
9.384383171091887 1.606205767783441
7.754574596563034 3.342797841888136
1.633003957285138 9.865447936740592
8.653763728167091 2.384694698078069
79.360200462816351 81.657449220219249
86.575347937668425 78.586198971559440
6.320397334973697 112.748083791489648
117.210277678395798 65.545920042844457
95.416573269417427 74.822781024354128
7.633703152572333 112.189052831564752
64.103424222852468 88.151755536764341
90.154707504055182 77.062583689041105
19.376235168911553 107.190644344312460
14.028383011853180 109.467048579209703
62.454512739779751 88.853642756679946
124.611933962655911 62.395279147040107
110.960140735830777 68.206397144097920
47.022637072350719 95.422483122877779
23.879774053975680 105.273636414978924
129.622355709431588 60.262507905799382
108.603931699943132 69.209357598140855
57.479632945872709 90.971284961131616
104.422331506885044 70.989326847208616
102.507959244803843 71.804211963062031
22.835279035207062 105.718243486046831
82.289043743718054 80.410737259568805
17.436134569463185 108.016481164592136
62.494414950933191 88.836657701786166
3.421718582782351 113.981955707411231
80.361652768563502 81.231164012083582
139.863310497577345 55.903271306792597
92.690587028828617 75.983143435300306
8.476018587205875 111.830506939455816
111.376732706849481 68.029067685616255
120.561602148023155 64.119371778022767
16.941480610800244 108.227039035909272
109.501322576406707 68.827367907411727
3.041219409811037 114.143921652483883
56.090187299683066 91.562726134196026
36.651021287389469 99.837337797656176
42.216634915259462 97.468239688696102
51.464821537332028 93.531591746059959
72.427779183069632 84.608352254903679
24.678261602199768 104.933746608210228
17.664540805490162 107.919256165153357
38.905449206213454 98.877702207336412
128.038030527181149 60.936902868189868
16.120630601073888 108.576447804790504
134.638913715803568 58.127124661286821
130.075189022071839 60.069751703809700
85.646065725315765 78.981763751865159
95.695239962943745 74.704161806275906
106.554498722336788 70.081733604871630
5.358361559839242 113.157590682914886
14.143634228424792 109.417989938511425
85.211177509481274 79.166881318162496
41.446939163972104 97.795873777364847
1.387387776635925 114.847903217979848
102.899428140455129 71.637576568941242
106.695458683456579 70.021731599763740
140.870260874234788 55.474645751254570
97.197761714370543 74.064587865650253
39.236550297922598 98.736763395789239
105.063830038770902 70.716262085547612
34.707943465720803 100.664441923214966
120.386804972188344 64.193777169127927
48.354312149583073 94.855632975138036
22.494365447438714 105.863359153447178
127.256126389773485 61.269733664069129
12.553801132196730 110.094729438173303
105.051424785423563 70.721542592641967
6.336381218016381 112.741279979794797
6.772342759407161 112.555705534217708
130.976335092654949 59.686163550829654
40.756031884310119 98.089970212934404
20.071639725844562 106.894633566176083
106.172935612671921 70.244152432694918
1.749519752616765 114.693755582722858
60.725786818611823 89.589504349773790
121.902435788150584 63.548623132204256
73.289682529507303 84.241468434954911
86.501967188029681 78.617434735812409
132.185949333491948 59.171270674294341
88.358342835977254 77.827236865257873
105.608898704019822 70.484244336843645
39.538199507361313 98.608361278892005
128.429045122952061 60.770460854540566
134.012014839933954 58.393974831031770
134.765088002238656 58.073416430105269
87.969856226153823 77.992602798688878
46.785845737838947 95.523277382112880
4.911706279184782 113.347717100504610
9.726159057000716 111.298363384234065
69.980045512298588 85.650271726572228
127.098071854619249 61.337012265384800
68.960750341174816 86.084152053853529
16.289572226081926 108.504534928494692
132.990460256665301 58.828816915523973
76.455980757310698 74.262024974144126
47.358081795726889 0.165940892628103
90.043002128131036 108.860573798538709
48.105976333236427 2.070410236224886
67.302695158358773 50.953722877917585
73.353605193958188 66.362008519413223
76.677885956199233 74.827093479491438
81.834598786364595 87.958358659586381
83.381544822196815 91.897565531255026
55.105328506139749 19.893847859824284
86.396401557414748 99.574720450287501
59.283364328714327 30.532969743290376
93.266376112854076 117.068705599172645
63.306713194880544 40.778190412669524
55.805438839771057 21.676637545621595
72.804979129903870 64.964964594518548
94.495917673433240 120.199660688908565
64.577264949521719 44.013575543606343
49.234854994844888 4.945033188858064
63.655871666107380 41.667301873120778
72.987116399389421 65.428766412374799
61.404159325191934 35.933449158870495
63.891311373703992 42.266835206893013
91.138723751473137 111.650764308179305
86.729859869362144 100.423852380821558
93.390128235844500 117.383833083891417
55.202393433434800 20.141017974192859
81.100959146947204 86.090188573506509
52.686095326799823 13.733413207623952
68.897298837402587 55.014287128110254
54.489828351175532 18.326513005351583
79.632265335421835 82.350246377251750
85.101202561544241 96.276572572771727
61.224803124328609 35.476729168287811
75.522457389880202 71.884862759906184
102.457485007825326 140.473322488635205
93.353889753193812 117.291553924457361
101.757190786181624 138.690064542856476
47.593425545295780 0.765229874940493
98.795824929936728 131.149120993284470
70.120819977577341 58.129911572252787
89.063507053824807 106.366347343252571
53.773235479383210 16.501751507944551
96.852955537391850 126.201718637551892
63.795913262831981 42.023909542269507
88.062149098148240 103.816448349601401
65.027067234421949 45.158970541576004
63.029214681430012 40.071556809594867
72.960215277288299 65.360264291045567
58.843525664203760 29.412946517183780
71.385642028105366 61.350706349491219
86.614894461312559 100.131099747631310
77.063641402932518 75.809396980297080
87.524515185285722 102.447395289614875
102.564844223319326 140.746706400946948
67.068581813139247 50.357567047735735
59.812428260953254 31.880199852908568
87.123605491913395 101.426502393243567
70.759116760184924 59.755296694920730
89.075455294668771 106.396772834088509
90.082220705981968 108.960441594692583
89.589943766248993 107.706887392514489
72.110260906731426 63.195905600083691
51.031910962487835 9.521130255297756
100.054822408105082 134.355083840428165
63.864904220078998 42.199590947163685
62.263370298993571 38.121379244222005
48.083309152613253 2.012689597234329
101.578653491328140 138.235429848144804
101.442009139860019 137.887473063738724
60.551250738186631 33.761567729904506
48.252020255058397 2.442302472334526
53.574716218003012 15.996233913617624
87.903111801990846 103.411469251841353
86.531418461841980 99.918533036758916
92.159151672379721 114.249223843915672
64.963239111296019 44.996435989368372
48.891107390821006 4.069700182712159
89.886327701783429 108.461611609433504
100.969814438200657 136.685057096758044
76.466084092140122 74.287752520590445
77.720546273708038 77.482166502344072
74.642301938068087 69.643598796196073
82.060356931083348 88.533238464319069
76.400154056874030 74.119865573047448
56.426461563118394 23.258035294868954
88.727565445770836 105.510891845599289
67.171529534594129 50.619717350580331
70.016400942445699 57.864014655879572
70.879923512133047 60.062923965940534
94.501950388662934 120.215022642549599
74.703736999450300 69.800039557769267
83.439367075206377 92.044806489319939
101.728738785704550 138.617613201183303
47.654297350997190 0.920236339132281
62.064688520024397 37.615447808436834
9.206030445675214 45.525002067266364
104.284876428653803 86.153775208525062
99.273776657005783 84.012448883982273
29.022695773904950 53.992992940662425
46.000915039247843 61.248068575443014
70.991222376485538 71.926842776349176
78.476557784741360 75.125451163357809
97.143638252963427 83.102205295278935
135.449947012118969 99.471128501744474
101.440620315978023 84.938377238946956
29.624804423216506 54.250283986492413
50.846079892742964 63.318488148056403
66.621375054116555 70.059534294773272
3.309196457978729 43.005186772277654
131.214879582052077 97.661413711086155
45.989577203837335 61.243223729693739
50.099094451941028 62.999288838258323
0.488059424474595 41.799667969965277
24.479311644909178 52.051529293705549
140.695124133037126 101.712479973023946
101.136293936837376 84.808333512698724
111.969657873454437 89.437610206026562
0.384365311156808 41.755357749721057
82.991114921566989 77.054596556836572
36.447837787847241 57.165879688573696
66.091925803504878 69.833291819167684
26.106613022077173 52.746902252873070
29.136556283712757 54.041647431310714
83.063629503378465 77.085583244394584
126.619154525695436 95.697583914837452
106.069510747495016 86.916379151922584
98.755937576023442 83.791167627069726
72.800965345160776 72.700176063665879
115.959198962828054 91.142407505384909
120.392511499241721 93.036835729077211
13.085375586222828 47.182710803867657
37.293716479397176 57.527337730146471
35.116772778688329 56.597093459268123
50.192286273675400 63.039111254535271
71.335716302328422 72.074050763750691
112.545792914698140 89.683802296889866
3.516977351733575 43.093975005960736
27.832981276133459 53.484608137154417
114.004283474340667 90.307039584466878
28.791418380064236 53.894164261476121
105.526861643509008 86.684496159305041
85.033067539387204 77.927156891545181
62.905480932501341 68.471670898628673
117.920323214395836 91.980428534090208
32.858254095898566 55.631990841018130
97.172187764038185 83.114404976467299
114.158082492268406 90.372760464270698
37.139595725075942 57.461479367027536
119.090387800725551 92.480416603435529
104.714462432883863 86.337344457079553
66.877877122151034 70.169141897018491
24.611198308975592 52.107886660050433
45.189865762859881 60.901493722581968
118.660320261291616 92.296641586874983
51.385081425977631 63.548812472990917
24.330626608456086 51.987993703290044
26.226589455655247 52.798170179526416
8.339053221546145 45.154528271611710
98.719337648096285 83.775527868789467
118.822631924164213 92.366000061526748
137.969980120186250 100.547980585902678
49.044015604192360 62.548436088541571
13.484758420803146 47.353373735405363
76.472096575150886 74.268911531298301
86.711984071241446 78.644585865262712
69.229572598430252 71.174060509726274
126.591652886942313 95.685832006930298
87.643390167815099 79.042591190304734
76.185752964954332 74.146552141479788
16.128204893254132 48.482962403945770
129.664705455711442 96.998998509708784
106.567009724897915 87.128968744086208
88.667135853810521 79.480054758574141
59.690625596866184 67.097909713760387
59.351414225519058 66.952959049804448
61.539887972606564 67.888130301377444
127.468843562638924 96.060670180406703
73.722128143262694 73.093804256807275
96.527690913591968 82.839000746890065
133.569354254278579 98.667519920472159
58.445794964166645 66.565972868583557
10.653506707529969 11.804909695274173
6.173895526436871 116.160958079455852
7.737335020100308 79.739411465075278
8.434129156767463 63.507046712804907
7.339412886129656 89.009319005498256
6.356778995464968 111.900544536620984
7.688046108730784 80.887635230876910
10.026134866436262 26.420027739530820
8.092338162231236 71.469335429656567
5.982412620871004 120.621702226696499
10.709334391817071 10.504360096855317
5.703833126478056 127.111429575894348
6.009233855300360 119.996880579307700
9.597906969316579 36.395931750997455
5.454883440548294 132.910907347483629
9.370567942229078 41.691972311501516
6.660570865024400 104.823475175719693
8.644809972564621 58.599072221683606
9.402796664218100 40.941179009296704
8.758330261552182 55.954528244257070
6.028151588366248 119.556177181772611
7.942380441117638 74.962717905832307
8.231748133079202 68.221671051004591
9.522514704001557 38.152253576475303
5.108062392935689 140.990375087467896
6.640392525453295 105.293545388394080
7.534142020494468 84.472951417759404
5.347957808176431 135.401823637808747
5.502168885890099 131.809355890789504
7.195822262476833 92.354374963183417
6.480855298253586 109.010089956145507
6.567295887974796 106.996388766770906
6.168915013048127 116.276983036793112
9.302450735383511 43.278815956185255
8.664643432975641 58.137036238959517
7.154813358477349 93.309709477039434
11.067060053535082 2.170860836904535
9.556154911180053 37.368578622097708
9.765508064443180 32.491533068787568
9.474609947686153 39.268232366996585
6.208331654123330 115.358741533926306
6.176149514907532 116.108449653971533
5.960583450248513 121.130229840718599
5.627622105356435 128.886824958677153
9.108120603751074 47.805888462998141
5.732981716765983 126.432390352299194
10.209759748839756 22.142342391856552
10.409047284518282 17.499783277930007
5.371518980644574 134.852947685259409
10.006628259927659 26.874449404789399
6.964668506129822 97.739282627345744
6.149225850591397 116.735657485738770
10.384784260759401 18.065009405593511
6.506271326828913 108.418003678895573
10.922578881349862 5.536662819630102
6.319736065981830 112.763488570190191
6.344901010354577 112.177251495947800
5.531900473440868 131.116735289679809
7.425602328671400 87.001468486227012
7.831209206623018 77.552538820383333
9.059248778651677 48.944395877708828
10.689797619042034 10.959484508899983
6.063225983517005 118.739091696129080
5.138746975493321 140.275553721821751
6.459810386401460 109.500347648320073
8.886230243947846 52.974998054772911
8.758217567724737 55.957153535166157
8.219925964003814 68.497077732112132
7.353999100455687 88.669521727026023
7.611017795859690 82.682070064608851
9.672429202861599 34.659877996523385
5.698441026313939 127.237042769287925
6.347170506025482 112.124381818097149
6.257895148584429 114.204121140106807
10.487924033820036 15.662287670886439
11.061762346390532 2.294275071031658
6.725647872766157 103.307455348539364
10.211298933012621 22.106485891923661
132.324761665054382 133.178312550730197
134.403261647459004 131.246241499148908
135.109526461248663 130.589732568177055
140.669128636581291 125.421800640248193
125.543083760328059 139.482225791908917
136.644609644221447 129.162794966686334
140.451074966593353 125.624492575317305
123.935802144163759 140.976275495357640
125.015643147019787 139.972508567481611
130.581541576937497 134.798723951883630
124.803225966493372 140.169961099994424
129.098917864442825 136.176897817434934
141.040212548991320 0.923169483391744
140.544737068628649 0.382024441610801
12.146415282894456 11.331510499339670
42.650353755755006 1.658754789994122
43.888621993004747 1.266101684815104
45.349609500416754 0.802824614341890
36.475651186654389 3.616744233944688
38.120549515017494 3.095149302486157
26.464819975232555 6.791164640074438
47.565668486814083 0.100115446737426
17.162817858243212 9.740816343755437
25.627158292355087 7.056785973947825
40.756036326800924 2.259440165180360
41.004788000227322 2.180561361661765
30.721173595502844 5.441480932244620
23.125204451497197 7.850151995198127
1.172712841761480 14.811256009401145
34.436905246838620 4.263227685476803
26.394848492189592 6.813352498297975
17.046678119201637 9.777644090601822
44.406879952431176 1.101762819510338
2.493288665735211 14.392503284983929
9.340568761417007 12.221240459433673
0.501898772233055 15.023970201265683
25.441967166967821 7.115509817657509
21.649324417325456 8.318151464825473
26.275823190144571 6.851095253088055
44.620033833299416 1.034172025620830
101.821244638861728 90.081712618330045
108.118050125818826 80.042283050581403
108.447884606066864 79.516405279650698
99.235933664886844 94.203651510631943
110.693028215408077 75.936818585707215
84.675463853894342 117.418408809960525
114.326375347856597 70.143923647638331
135.549094119493077 36.307085145113192
81.793706525564474 122.012992490373975
129.015897892593387 46.723408709196562
123.267047354411730 55.889196058533749
114.518758336432214 69.837194232566077
140.564746021215825 28.310286751389338
88.116931480510132 111.931440549838399
93.884420875219888 102.735935991080524
98.698362961232988 95.060737413665905
107.476865279933179 81.064568098691936
134.630455285945402 37.771734146373255
102.926602627949435 88.319364440102149
102.634839991217447 88.784541655443874
121.960120825715890 57.972918806876883
112.403764063496354 73.209274898439091
119.139355378791535 62.470258940726374
85.350505965500929 116.342142797174134
111.861541375906782 74.073777779045216
83.288102784905988 119.630373871608896
139.950330178497893 29.289892138764369
138.037267728926849 32.340019026271953
76.431555055309559 130.562238950143325
93.651955977364139 103.106570747677438
131.592412134827413 42.615495050629697
128.481287570162181 47.575774673074058
101.433589279089873 90.699778189682235
121.830354809492064 58.179813681248461
96.774764096710115 98.127663231365105
108.233966597415943 79.857469456648460
111.644244971939159 74.420228363786464
97.255858163121928 97.360621910935606
103.849727009018665 86.847563822278929
112.573520795225178 72.938620079043318
126.204553733039518 51.205727837364769
97.320769454871112 97.257129379203874
108.149585787864908 79.992003578134643
109.576080193035480 77.717645550216901
91.432447076912126 106.645286264177741
89.974081176264235 108.970459206852851
99.928387998252148 93.099623996505457
123.831644486719455 54.989020063626974
135.218623901558203 36.833976516312134
77.904548586252574 128.213744171595238
111.265174070192785 75.024607143970883
72.949736664828336 136.113541205125330
97.219406704497203 97.418738975574627
85.394178406995692 116.272512823476120
90.175752199146800 108.648921240612779
120.086760779988126 60.959745424449054
134.855229987831592 37.413360397514055
107.323402445201182 81.309244438742510
123.262744462339981 55.896056454965176
135.734100102969734 36.012117396058017
114.833040470690705 69.336112635266375
122.230848228661600 57.541279509845566
136.707134822310877 34.460741297172056
98.386008391517265 95.558745762394622
97.137529505290047 97.549281419095777
73.074529592498862 135.914575267477034
114.128631667280956 70.459199982236598
85.302638654496448 116.418460939511917
71.462028645285912 138.485496303707947
123.250453082778222 55.915653445797467
82.346459815961026 43.683639668362936
82.661942689207052 44.435267863511015
96.820811309403354 78.168334755031026
98.686320884886712 82.612853662903973
103.831952220242854 94.872161287743253
71.372621243423040 17.538808428376907
100.178009721247875 86.166756213177592
72.418029005492144 20.029460111978882
112.814571152604884 116.272973275940203
86.803497409201654 54.302393984392531
86.531980682499650 53.655513774561300
64.151042888695969 0.333621189413413
113.333957544395318 117.510395302147870
118.434410898939774 129.662067783980746
82.806712379563251 44.780177176511117
72.930757272649885 21.251019362026142
75.835398257023328 28.171236736029979
92.335634201066881 67.482538913969634
78.406224470199149 34.296150734584380
80.066258915767918 38.251131495880735
110.133923712970642 109.886413599499747
109.211646093174920 107.689115674385647
100.583532295875401 87.132901214086758
64.124643238937736 0.270724839775939
70.013631452674844 14.301057253059710
87.435610706812923 55.808384379763865
74.555980625211802 25.123063770110498
65.307189526897190 3.088104822888002
91.155374072609163 64.670605635214045
116.694705610799318 125.517273702576261
101.372683490091987 89.013029544683647
99.680424358895564 84.981274465820363
92.099016325682186 66.918804138812817
120.061703229378750 133.539041467912995
114.284252489097057 119.774443637943037
115.540417487575894 122.767217923596732
65.329981512810434 3.142406024913832
104.155992432664547 95.644177079002986
73.751223750288943 23.205755387542347
107.568861745895489 103.775232739129535
82.317043013790041 43.613555046350612
101.891945479508351 90.250155186079965
84.875391361997401 49.708740917260407
95.298312334239696 74.541028001283195
86.113074966179056 52.657483852189827
84.972948403458219 49.941167553428372
104.125694641300740 95.571993527466773
99.755627359353184 85.160443290175536
98.108936296285066 81.237252725294425
117.608719004325707 127.694882364019094
89.904005228593661 61.689258039338561
79.838939183881294 37.709549260238241
103.732610637707793 94.635483037619181
94.481216282335666 72.594321910913862
72.456909202591547 20.122090979931045
109.576485268810075 108.558333734562581
109.009332542527247 107.207109892700231
101.911744332103765 90.297325340482232
83.926575476037257 47.448216393205129
66.631083214472227 6.242240617080486
123.084254823208681 140.740177224784105
89.041613882269417 59.634637309916172
73.640398754922970 22.941718261256668
66.802593183873697 6.650857818466936
122.689680137521179 139.800115230917470
111.125223112038100 112.248153780531453
68.009191840325499 9.525541826145956
64.534669646557248 1.247600083592355
98.977566007513019 83.306736166296105
104.214155942617353 95.782749843855470
109.756105301831099 108.986272911871751
77.223597186401065 31.478577781390044
116.864229640760229 125.921159464623273
118.191192665444916 129.082607859618093
84.554010278626592 48.943060418780966
97.612190922863661 80.053772225604320
91.269392330920468 64.942250611775478
120.596909362316268 134.814153538476347
93.213471946937858 69.573960212923396
94.192014399024785 71.905307362042080
78.628122976092556 34.824817066847231
102.388898956593010 91.434131486316119
76.569192432033873 29.919478679240775
83.481782244258127 46.388510265337082
84.449526056127411 48.694129987881581
109.772880468509101 109.026239228026299
82.428619707129300 43.879383069825536
98.267585058174234 81.615228497273179
115.133787961985419 121.798435646229947
64.137475760458273 0.301297925694796
82.345468444690468 43.681277756950273
22.113440084547850 72.791982917326948
24.543832386099918 66.179270554312453
13.006785627930528 97.569746767433656
7.922249307050718 111.403964464636928
18.556973366199180 82.468565344803835
40.793774752373892 21.965752137919083
28.638145156090310 55.039294240663978
4.512431089397944 120.681539557804015
39.017752146029672 26.798028243494965
3.063882935399956 124.622809566043941
4.223266962573868 121.468309329568342
33.175800860930160 42.693052047856035
47.490600566628125 3.744750192433403
12.869427825031750 97.943475585125029
26.628233605700281 60.507945103877333
34.715579368176975 38.503558703644629
30.264088183901521 50.615360888547059
4.887085603467254 119.662163988080934
19.895871960345950 78.825634415223888
16.237867917736416 88.778483813682527
39.136179429694877 26.475806369145314
28.863376395894367 54.426475724477008
43.984821128009543 13.283420563035914
15.879770587729944 89.752809909014587
8.008422607076806 111.169500569207202
9.417896748567234 107.334544757821973
6.138800760561844 116.256445376724997
26.454845063512533 60.979707854194544
37.706296827331855 30.366290368895871
32.853696957375334 43.569445732880482
47.694604821596798 3.189686938621490
17.745919583356315 84.675314178500216
12.064233312378443 100.134282273022109
28.382123051249579 55.735889821881109
44.006533696136877 13.224344105462899
34.350583882780676 39.496653586797116
28.334866811810524 55.864466561763223
34.814830428234899 38.233512295306276
45.330385515571557 9.622353065751158
31.159038141433808 48.180343856657281
43.015398397354062 15.921066210571469
6.341750047165363 115.704252524677585
6.200802728099819 116.087747847108972
4.176833917939902 121.594646286818957
2.594444147653411 125.900078126114551
28.378119666712703 55.746782396879787
31.275708690400570 47.862901779071905
4.048857298717328 121.942850390152202
36.021305887703157 34.950883733076012
39.340063345384053 25.921070539445427
34.180941203416154 39.958224437894820
35.999042185006566 35.011459740486117
12.721393792770487 98.346252731290193
5.956098975747697 116.753547984568939
23.998671701085875 67.662566398904957
44.893359507171354 10.811431588943215
8.787253825859423 109.050424226735018
39.546635364211703 25.359020807028937
8.483772057578568 109.876150032309198
7.320552334338512 113.041086590024420
48.123528038720210 2.022654826626813
0.805887448594645 130.766457511971481
47.067921440291606 4.894793122757342
32.627735942058280 44.184249852607223
16.495688834063621 88.076993951427838
5.147640132175464 118.953236399671454
10.094965505406186 105.492347950294004
46.131081611677423 7.443785856516903
24.545610609663058 66.174432289752147
22.990154045755855 70.406583141988079
17.312847640033489 85.853634317128325
18.999491616763528 81.264543300914980
24.477357360365406 66.360138566536477
42.907441856209289 16.214798853585716
2.827563170584398 125.265798201838464
8.255062317513637 110.498432996546455
7.175718504606526 113.435156492171430
38.208277834920899 29.000479584866195
48.540939942119081 0.886943175338095
1.544310540004967 128.757325281513829
10.203410216632484 105.197287073837273
37.718302308978899 30.333625355572458
83.144808592104624 43.297827860952282
32.921385537067721 67.568911129611891
2.786353267432653 82.132033932264122
5.899633377653108 80.627503253201922
74.740594497204768 47.359267079888603
51.403606175737437 58.637152025511895
119.896646797600610 25.537052686699411
121.745801132804942 24.643426244766850
80.295914479182116 44.674590774196254
95.965528728863902 37.102058097062049
45.973054377578194 61.261532580844708
43.767805111899257 62.327246251870072
107.586475888416771 31.486093293923972
107.872950147130808 31.347651105705204
13.742803578865354 76.837195355723779
114.624645776411228 28.084811640475341
86.374553686677672 41.737014054194731
11.928627916313681 77.713917926415846
122.587957703786770 24.236443784866601
90.829575471992641 39.584070305287362
32.478375084248448 67.783001347586094
69.903981976453949 49.696619217371229
17.932243340792962 74.812597366866058
12.542958954992894 77.417034940603330
115.174048266530221 27.819306169630110
139.162255484754638 16.226711729753582
71.624912360512184 48.864958567612817
104.433765266286954 33.009679249979705
96.879920528355996 36.660167079770538
95.360496409995918 37.394447362831194
32.865867214615136 67.595741037754678
126.203283279628096 22.489293496078023
37.172389361900464 65.514561554616961
36.705085423815028 65.740391896380302
50.036158873391628 59.297987654026677
133.241902367026114 19.087794761525284
69.406987204600625 49.936798017580088
14.876304377667131 76.289417235489680
0.061254903145883 83.448971036340282
31.442778791364070 68.283465918265961
103.832662798711326 33.300169367061883
82.465175129825553 43.626269041416364
24.702392277691970 71.540840115102554
74.703673961839883 47.377109380027782
68.904585133207746 50.179589961406009
53.792712404335930 57.482587229152955
78.031604484941511 45.768846264429314
106.088497085437027 32.210009866117119
130.184587262205099 20.565279667449079
44.034284999365781 62.198466588026072
35.077527717424573 66.526929057996369
127.814211362130081 21.710792803534993
67.792724143784866 50.716910379169725
89.118899714396747 40.410775281425444
60.537497792115389 54.223087222619341
37.539707213903235 65.337050711474021
86.384265533580617 41.732320685432988
89.257334162854661 40.343875141582508
23.829334854226790 71.962755789787337
110.301557957753801 30.173996686850604
124.797205642280574 23.168797706312038
72.723349108443145 48.334125578687065
44.322009635363230 62.059420139696840
127.735951376129833 21.748612898647472
53.157295117860428 57.789660402032723
11.904029971343599 77.725805184079533
5.348077524773142 80.894049362930375
14.307875589528605 76.564117397485703
134.754448221181804 18.356838483741331
53.518365090637410 57.615168922917903
29.359811872768852 69.290085149927776
101.484086309307997 34.435147671401239
117.325870902048848 26.779411570872330
86.940928042364561 41.463306721800329
26.192732920313652 70.820614777293557
138.733633312786139 16.433848635082423
118.810007515676602 26.062184405930751
26.492802427246257 70.675602519145272
89.238787903504914 40.352837848176733
138.737344055010624 16.432055373531544
73.818598005544388 47.804833157652332
66.940411687527458 51.128800794804484
92.299877318916472 38.873528960511905
101.447985901469309 34.452593634885758
82.510594174799650 43.604319732598015
53.601990438413431 57.574755951125468
82.349099794337107 43.682363866533926
70.215104078888757 73.755068776791347
41.703923173734928 140.916070386360190
61.439033695650430 94.427999831282136
63.726892055178219 89.038715554427213
95.566969528204297 14.036157732343071
51.098925705385341 118.785181376567607
80.108927915925904 50.449155182594062
97.288476400897380 9.980972286589591
74.560777197830049 63.518391442843473
100.840347236400731 1.614177389746182
47.660044470904744 126.885817716127946
82.520629072365551 44.768146535906880
88.078926415049366 31.675008864048099
73.716900105443997 65.506230212081292
87.331057945305048 33.436689506717130
85.902318564266622 36.802231193285095
52.608331198021254 115.229622416816227
62.251791332533621 92.513466121139160
84.941322171502378 39.065956448858842
100.569030743559310 2.253291128073703
101.363742469172948 0.381266406942899
96.763611644048112 11.217344883600786
61.433418964189450 94.441225905289457
42.158360515048720 139.845596767152557
54.938266368687422 109.741221909385274
77.545759298921951 56.486960918696774
70.351392754889005 73.434026866297771
99.046868384975951 5.838900189828220
89.563857775285854 28.177101225402584
53.728502572158604 112.590944218543768
90.364937833743340 26.290075245158764
41.837093962552977 140.602372977897545
60.655401288635872 96.273926084701586
97.918479439415677 8.496935717753132
47.423609045844849 127.442765533050391
52.391641970397096 115.740056046824577
71.266412314756749 71.278604741290124
42.253412523949876 139.621692042054036
46.438936566177837 129.762262231970368
89.439416766508828 28.470234744444536
82.986387864648705 43.671004081434027
80.818071894616622 48.778694037799681
75.445918426896881 61.433350780802435
73.657250951054095 65.646739893785352
81.015910239120672 48.312665590297904
77.749621441240421 56.006742799569125
98.469078024071038 7.199944458314289
55.588694930562667 108.209070931972889
70.492540369643351 73.101539228790287
47.465730851634426 127.343543312973210
77.871960647910598 55.718560290278383
84.892656457837958 39.180593512985382
52.449429331679639 115.603932009134908
75.149536910374565 62.131507745062159
84.831926062036089 39.323650169381608
57.759742062735512 103.094947443950261
53.844651026644890 112.317344658965638
78.068768991197217 55.254958115951744
98.165343613513684 7.915421916234524
50.340628489816488 120.571427996262898
79.124863747428932 52.767218942359186
95.666152324435274 13.802522515356817
44.633633835481803 134.014837388551086
56.085180666170977 107.039548020970315
47.333115465223713 127.655932414280954
97.787468547932903 8.805545267214315
62.896647628440164 90.994441185925382
92.403613036282110 21.487767371115439
95.721072457804539 13.673152526162717
96.076188620087677 12.836640098774275
69.105680021359191 76.368430571986892
71.594687580563473 70.505318789769206
69.706549739999630 74.953020516717785
50.081097958673688 121.182778696810786
85.272284696081385 38.286340384554087
77.708667630036331 56.103213688984255
80.897964691615471 48.590498386217142
78.869239175787030 53.369368755956827
81.322978905869917 47.589333951022802
53.515881717378242 113.091794380367503
66.735038699952668 81.952718579289808
48.120349313281245 125.801522598272911
82.910308349453103 43.850217157858502
107.246046964964322 79.897638074622904
106.712756868472212 79.809177692082073
16.397387658210061 64.827965473424698
140.999971669611824 85.496626526252342
50.002434387585723 70.402258543063951
63.489890640104882 72.639512801953572
136.379375875347705 84.730177506824077
39.322710331627427 68.630741536401132
102.491550268008126 79.108978020051453
106.812091396434568 79.825654972273213
6.254784102254204 63.145544223861577
83.229738740906839 75.913892967235256
32.579613443302634 67.512219114599603
65.497635384840891 72.972550803844015
21.328117007882128 65.645858412645580
20.944223972562781 65.582179516332872
83.769003344583638 76.003344381101314
130.588943447556858 83.769679888344839
117.851658830756435 81.656861598364969
94.028227985824344 77.705110347328912
69.613092752428429 73.655209145827087
113.950284477379810 81.009714632755021
138.663814677291896 85.109112596075448
115.065018240145264 81.194622951386961
32.824256487383231 67.552799686801620
37.130577622138908 68.267117873900773
37.144409937353196 68.269412332214046
50.503036117292915 70.485296688346963
71.500757052033123 73.968328603979586
122.710099208731663 82.462763484063842
10.626690908440183 63.870741543391802
31.198782925961854 67.283171553822640
118.116548335370780 81.700800585912972
25.892903083456734 66.403049902077981
111.693487656560478 80.635364703139246
83.930398239840287 76.030116028031287
109.066399248351473 80.199592040028847
120.685418943628292 82.126916274539354
58.857237378096372 71.871063729990752
73.333822490063767 74.272391385076020
35.372600388845747 67.975510473766917
99.424853052519651 78.600284514202642
136.313708017365599 84.719284741561907
130.388683406759668 83.736461420698262
108.297475890963142 80.072045598070574
37.693308963906233 68.360461872013417
111.428122595337896 80.591346831847176
109.059348943612932 80.198422558993471
64.854394431268190 72.865852139846197
24.060241140680393 66.099054051428553
140.412400771287395 85.399162225344583
121.784338099601953 82.309201318942613
39.388660311926834 68.641681099172359
122.394083079800438 82.410343782595149
49.311403028728058 70.287632566031277
18.002729857450305 65.094254283188562
17.189419503560870 64.959345074293196
11.937034325835077 64.088096939123091
101.390459378769364 78.926332735777493
42.977646775632550 69.237010203540947
1.246251238136056 62.314745497159947
24.556275889158560 66.181334641097408
136.807662634110415 84.801220285916614
76.313271662544324 74.766612476546271
63.840862241167081 72.697730800553487
128.471115528639245 83.418381656678008
88.927876783892827 76.859081100989542
74.123021028217394 74.403301006396489
24.380211236008890 66.152129623655696
131.144088472017330 83.861765493445034
112.705984392235550 80.803314284705280
87.312912478116928 76.591196208285851
57.617062900048396 71.665347723886129
54.440226795503854 71.138384746463373
57.128244379628967 71.584264138059609
73.369139338532236 74.278249626108831
101.956922178314798 79.020295695660963
61.543869790406418 72.316713353906223
140.535411785730190 0.464834919377357
19.693588485698118 107.669998758982345
1.352405017277078 79.966090210357123
0.007483981090212 77.934619915335290
27.683351347539300 119.738339933953725
41.619703751620811 140.788859011353566
20.144490453709956 108.351075141414398
33.731679656974215 128.874191753175012
13.091382722530730 97.697528607483335
26.315233405764065 117.671831281012516
29.170355887900648 121.984423883143265
18.333662358224849 105.615863640969209
10.759321798319423 94.175007681534908
5.879393118518574 86.803994894830879
41.581338216592954 140.730908810066865
28.791956373105830 121.412860681086613
9.163684433513295 91.764836510875767
20.328364404220675 108.628812241541794
41.215659476067422 140.178560026078173
36.154360330718475 132.533591591985470
41.296880364923197 140.301242190016666
31.949297907244659 126.181947761490164
17.202541509712464 103.907333294572297
18.454364660214850 105.798181512751952
25.275536729571755 116.101394908401446
30.805156506280206 124.453750189420191
41.352462435139373 140.385197546161635
13.580859971279558 98.436872006960158
24.565965297654824 115.029604634213840
28.620904239448816 121.154490621376965
22.269976050542773 111.561569093315626
23.264972550057909 113.064486943531250
15.211446397406471 100.899832879023151
36.748075402219946 133.430383670486663
32.060052865740801 126.349240414484271
6.828662426835009 88.237842942362548
3.559869852087027 83.300411793976593
20.430508070348559 108.783097748259507
24.211632731216778 114.494393968375377
35.306483520526626 131.252894430294759
14.810096312858525 100.293603403294725
7.152223624196677 88.726574208642333
3.490085199566216 83.195003785007984
32.493792388320678 127.004393343310625
16.764844617105219 103.246202855215088
17.682557911322682 104.632386316093303
32.888357109434232 127.600373693709699
22.469283250997712 111.862617739603522
73.806719946611480 90.504867924323463
106.319845086575228 80.191436936241914
122.735763715708671 74.984172388195489
46.579719111473842 99.141496760118727
21.770988067134351 107.011030507681340
132.833150459935268 71.781198177065377
64.838919395979104 93.349528094506340
101.900827664845195 81.593185645969101
106.908217006964151 80.004800518791001
23.166383460878613 106.568399599932064
80.630239135921798 88.340391456686035
17.279357533106044 108.435812694482635
61.435724034340865 94.429049683099294
3.904634181574510 112.678385061085237
74.450380185093962 90.300693597162223
134.784948264155531 71.162071843627416
98.007805041944934 82.828084474779956
8.128092575570584 111.338669285071688
113.346167366544265 77.962629658487828
128.386008403279391 73.191868252552510
17.666414129112415 108.313035155436182
113.577954495242139 77.889104872867861
1.848610523199367 113.330572693594632
59.471464127503857 95.052129098092792
36.613569922016033 102.302841338344422
42.719985946883796 100.365835898668024
51.632055637904728 97.538854016008571
72.964787242658218 90.771935909989281
25.034818886827015 105.975716499238075
17.895532360088694 108.240356966147615
39.516323324037351 101.382064059682634
121.074046578887334 75.511282745583259
16.063877389337645 108.821373003624672
114.930442469134334 77.460084551969757
89.458151067625849 85.540105108186694
107.858784235797756 79.703272767401231
115.134532031149533 77.395345662546788
5.034874818448106 112.319863425341481
14.119711330747153 109.438078484513625
95.797303121374753 83.529273883939524
42.015926958120822 100.589169206705520
0.927775711431103 113.622669077492290
97.184789827117953 83.089151677139597
119.051062288244282 76.152990018621580
107.705783234942402 79.751805944591567
39.373248201173645 101.427448666650250
110.347083167163333 78.913963859202426
40.014714354604415 101.223970321332203
109.858819184064629 79.068845214715822
44.688185588678010 99.741506767308678
22.457749942625060 106.793183986387930
132.964632843715350 71.739490882382768
12.284767588378523 110.020137747425551
114.828684641201392 77.492362972803363
7.156677066790928 111.646810282512661
6.117943727323363 111.976305050102667
125.533952290244201 74.096563933736647
39.767502565568442 101.302387936208888
20.189113712731640 107.512814077108061
99.502371888035412 82.353995565827859
3.445243599952970 112.824107535923716
65.977556982439665 92.988342877218145
128.614716974967308 73.119320010563101
71.007576520824529 91.392779265460945
104.106874430007380 80.893409448786045
130.122271766480850 72.641111218387792
82.527914526188525 87.738433198565843
40.663629922166500 101.018128960517657
132.492305160938827 71.889317112223992
116.404260688739399 76.992577278170643
91.242588867603928 84.974066746036854
44.901545284684076 99.673827315059043
6.759849749981083 111.772687174644233
10.622450587966510 110.547438386483208
67.982706953407884 92.352292797217800
95.340106269691162 83.674300489579807
71.701981404000378 91.172508319201810
16.574538743201497 108.659387017697995
92.869045437840740 93.277561465892020
48.054408789281617 86.759088488375554
46.607507360357744 86.548630732363065
130.764309544183959 98.789583285687144
25.874259374108483 83.532894650547519
41.491283686108936 85.804454983956262
98.913328577042478 94.156727275498383
115.821472239445683 96.616086221720792
13.493549664499438 81.732069569281194
79.989330547743975 91.404154031450361
26.552993430553165 83.631619306970606
62.490216396337388 88.858836000179721
15.272998723174906 81.990897743986821
9.855471659881829 81.202896180034060
74.273091480505173 90.572703579558365
125.829004743897798 98.071722930625953
92.077407430862465 93.162414466108658
107.813656795862300 95.451316573195371
33.122492766785847 84.587179969770759
117.080728390045849 96.799250201244504
122.435515962944677 97.578126048615786
51.990127402154322 87.331554926657915
36.874383763506579 85.132907926208361
40.156760436394642 85.610343095705346
51.201288499834561 87.216815068144513
72.930413410695024 90.377405539228434
105.002931771827690 95.042485073342334
16.908741695791903 82.228823278199755
35.504147492647945 84.933601432340083
111.303665514478638 95.958952676596169
22.052446123993313 82.976996215146698
98.039121411857280 94.029570252499411
94.055954670897350 93.450202289092644
42.150207437203434 85.900298150094955
105.744925501669897 95.150411109101427
133.955605707575899 99.253770420962994
38.928379569588309 85.431670053030288
92.152514099483639 93.173339039561696
103.331714658867327 94.799399679705758
38.557858683682824 85.377776268253655
122.369577280878900 97.568534996464891
99.155301710219845 94.191923261628332
53.802243633825398 87.595134675856826
23.387956306532462 83.171251656830833
27.996465066434993 83.841578185497170
116.966114102589628 96.782579082353593
44.406082043969292 86.228424377697465
10.200975123215882 81.253151077938114
5.580632896584801 80.581103322929920
15.341016786385522 82.000791250666325
93.439545512690415 93.360543045118945
106.468045094662131 95.255591824129809
139.567828290824650 100.070091248008907
29.529435774896470 84.064555071749623
58.757954031896546 88.315963108932209
71.402519789760859 90.155167136211077
25.640682160874078 83.498919885459671
126.217460448942404 98.128225408513984
80.341369914695761 91.455359603381979
14.300442174207712 81.849435399144781
32.980243748885641 84.566489265826590
129.484038118277851 98.603362548049546
99.643569261932683 94.262943782593339
95.300870321248311 93.631280383951207
50.596798303610306 87.128889486148580
37.852143245840693 85.275127059079765
40.352898960093398 85.638872249620107
124.907092598810536 97.937627022351123
68.752374329091211 89.769692593433135
83.602925201825116 91.929766216796125
133.190772693434297 99.142522317489750
71.132775891806943 90.115931778275424
76.452184129711441 16.803432783214461
32.666436819573455 23.142358572287570
56.033768982251743 19.759436193033284
101.858307748610130 13.125351624350065
20.537996437181558 24.898210378963910
132.772854275206072 8.649808136490808
68.202995491411400 17.997679719960061
87.543321287519873 15.197752860435116
118.763852683133607 10.677911501774544
73.244882436351617 17.267758475165568
56.249288232653278 19.728235160315137
111.464918896709534 11.734588673087496
96.192900247319997 13.945540839373949
50.112635036475304 20.616647294252697
76.121911167722288 16.851246876265293
37.323563013941801 22.468139696283270
53.179277434357331 20.172685051376959
127.136356278201475 9.465812080883893
137.750314675083956 7.929214015545631
49.724943995982215 20.672773885341055
100.529621722202066 13.317707416720641
79.388263017825651 16.378372407955982
85.507397352630903 15.492496504846338
106.048364374003185 12.518751083487972
37.827378851682447 22.395201550813766
29.387696164530695 23.617026585755969
48.432033623412288 20.859950384707229
129.629544727567492 9.104869593211731
66.643926376297841 18.223388404357735
20.849085433365467 24.853173576311228
61.236570241014562 19.006219150944389
36.029951644731582 22.655417679944087
51.596071475123132 20.401888061509897
48.754696175740868 20.813238061639254
134.431683577087739 8.409657025973306
109.801194820083197 11.975448407204363
26.424270460307589 24.046045999024106
134.453398036077573 8.406513392427186
16.841697586083054 25.433328894708055
30.748033696220009 23.420088559315740
9.348320501224931 26.518155902775550
35.376113286489293 22.750074802079983
70.841582886427432 17.615687617221241
110.634129289438860 11.854863282757186
25.712183936290256 24.149135792128988
101.068349031424901 13.239715087172787
115.618590456677452 11.133255650624195
35.709538241648715 22.701804390431882
78.458710261426120 16.512945101168430
96.224752347065802 13.940929564954340
65.271540523392360 18.422070683637415
38.677915667212638 22.272068109323502
50.144655542992744 20.612011639341876
4.919393899951361 27.159337994561497
140.736518423970097 7.496896991899501
92.662000038433234 14.456714355135180
33.373241554840227 23.040033431357877
87.950820080395772 15.138758672466107
96.174481969780970 13.948207279977447
95.699525938920459 14.016967349581208
140.088465483576556 7.590716550749280
128.706853494114824 9.238448933850977
6.090295099338981 26.989824939167416
51.086013146096668 20.475729941446215
139.727075044588076 7.643035565825176
60.376883389259049 19.130677256375851
82.950842961492526 15.862612571299829
126.739546926381578 9.523258743054120
132.135653287540009 8.742056642492754
91.131123871293994 14.678341505792707
34.879734406744269 22.821936288414342
19.869066999891743 24.995052258378958
67.329701305390444 118.124488522327439
115.784628716384020 70.983260436674144
60.158129341678610 125.101626405673258
140.235568938502126 47.195228723349807
127.971681251113139 59.126620587469510
116.722225104984830 70.071083954963271
72.173139917562551 113.412364151598084
85.824378428165147 100.131235014379229
101.004469787376891 85.362702950428655
106.772212421820072 79.751334084608359
76.206243687170073 109.488605003564757
54.606677142771971 130.502568854632216
93.758959833529758 92.411774233397594
100.419108280082114 85.932194265396205
132.359981104687193 54.857295353507034
112.580468831959934 74.100549843659536
121.601006941470430 65.324574577637719
70.921120208794974 114.630439377634914
112.088784130835194 74.578904097404404
74.792958904583330 110.863573120239465
48.916755112084097 136.038226971775202
53.070108998115828 131.997477902002885
74.721359213134150 110.933231616615686
53.299871877698934 131.773944303032209
48.151418147305812 136.782814289241884
129.712087054499762 57.433400283100035
138.923224548009244 48.471993121620599
127.588231719306748 59.499674119980227
93.563112137214461 92.602312150083321
107.129637239258770 79.403599690138321
111.968118732143495 74.696298042369435
85.535711776605467 100.412075399227447
100.778927201816927 85.582130675058750
49.183880195162530 135.778344125145594
91.375291383860571 94.730817188788251
113.369023167941748 73.333374619246428
133.831405202906296 53.425764181526866
82.585992942380457 103.281822105755353
107.105609425271211 79.426976067322400
109.301113309528731 77.290996201067571
80.331827052655655 105.474873546098806
75.345977275144378 110.325548062002383
115.132305175413663 71.617898325400972
126.740635253120615 60.324290737360791
61.604534740050880 123.694435632057179
111.478683443987293 75.172463868735022
50.546104816328970 134.453051838034895
133.055676055883566 54.180461930680700
94.196808314472619 91.985796604084257
85.888429404890431 100.068920573635054
62.059923249128921 123.251393515990287
82.305040658137472 103.555157273515391
122.520550641543707 64.429961343937052
60.292097345541045 124.971290512840497
105.423370064774645 81.063606924596996
134.582012343716002 52.695507336283903
132.932168267362044 54.300621203228197
61.070622448576998 124.213872611017408
117.865669482689796 68.958640389514485
54.487745177413679 130.618276362726817
127.030799901392186 60.041992969157761
134.662541436735751 52.617161530306838
94.425301567437515 91.763498209894379
57.432456833896737 127.753401080440142
122.050480665245772 64.887286886516449
79.725059944071788 106.065190118405440
55.382481492905569 129.747797941257716
129.385918858352341 57.750725478914532
53.517544537451343 35.143772165754200
54.273565086398946 34.539198747798579
90.674554231911912 5.430108452167574
95.671964291307006 1.433786811519036
43.532519670675953 43.128582394102452
71.834130113214499 20.496391532740120
22.365413997485437 60.055462811417094
51.315092207958976 36.905026055716654
35.929005570374720 49.208949540857724
4.937978860963635 73.991808908561481
74.033548200415595 18.737564061259917
9.163107482567616 70.613064169915134
88.887366270614919 6.859284333424418
40.912762398279540 45.223546096599073
76.073659275193847 17.106130990816645
23.834248777456413 58.880867141265945
28.152881741523561 55.427348985421666
58.112056293332401 31.469639657111486
78.406807439552480 15.240362444860168
83.545356139152986 11.131175260763928
24.164854847704145 58.616488557688044
91.073749615466539 5.110880465833504
37.438409114064825 48.001911900474347
34.088962998803360 50.680392120331639
49.173122369770127 38.617913394604898
67.167126878206460 24.228493922452159
12.123721484232146 68.245524651676902
28.281729386776583 55.324312287021620
70.014223324339653 21.951731958661497
46.744073849514294 40.560371398313073
28.500582716111090 55.149299973492695
46.347881260896770 40.877198113939528
58.055550487981833 31.514826137720615
35.159341191909519 49.824433636647356
59.734375337182748 30.172305913048028
91.915148483493041 4.438031837294393
27.965868449657123 55.576899503888683
32.163301125524384 52.220302619028658
46.966694132148469 40.382346733023560
58.189421461830854 31.407772391182096
42.122305806669445 44.256300175051173
36.689439084310592 48.600847169449729
72.404290820254147 20.040446244058753
24.361075633292522 58.459575003972830
94.947283398527972 2.013298578605793
53.591127674246330 35.084929309461515
80.916975325355068 13.233035024362648
83.862202188330414 10.877800270912669
62.282872343165870 28.134327517220498
19.221790526885570 62.569351076797815
18.590047466142959 63.074542452924526
12.647484656475948 67.826682476443054
19.111473252811049 62.657569434803591
84.567110132297813 10.314100506902721
86.990001456752125 8.376566280618233
11.309650799281817 68.896519518341577
21.759271285878182 60.540182137413446
63.664885201948543 27.029161475297510
63.966446012475330 26.788009762959227
85.984307451378427 9.180798206711556
94.892510754012221 2.057099087667969
45.130874040027145 41.850412686244525
53.594640984485309 35.082119790616460
44.206831406912336 119.065732199644074
5.212824411550112 120.653029221976112
125.666656761167374 115.749813980727126
123.963010782167316 115.819162898623546
137.084630787155902 115.285031888066769
133.205264767399768 115.442946055041901
93.467004763663411 117.060538773432953
126.079204227123640 115.733020749799039
28.286034427584617 119.713807008715250
74.460423374490347 117.834224074544323
12.827549696328227 120.343062852737830
56.869352899773702 118.550289335225841
0.885118052854787 120.829193610968034
56.015406197787087 118.585050242394331
119.866892507224634 115.985900221661666
33.030768330137477 119.520667021943041
123.645637264404328 115.832081961795808
14.451051941921946 120.276976279986101
120.876538213214602 115.944801402991445
91.932893899899128 117.122986564609420
130.521563933941792 115.552189261114165
12.170218663911688 120.369820287298595
81.278665958045892 117.556679472582729
36.354083504940704 119.385387560105130
45.956037851459840 118.994528689289140
52.516315609208760 118.727484849660541
129.903691198868501 115.577340499166681
75.319567701954369 117.799251591903612
72.827823668040267 117.900680970164629
29.716011199757151 119.655598118494154
26.210025250107680 119.798313409561288
43.833502367364794 119.080928998293004
101.374634185406791 116.738649396013187
13.399506518686634 120.319780676039741
73.742301038990675 117.863456090760153
107.448820135894223 116.491392496422279
8.205667154124953 120.531202030065259
0.537493809770289 120.843344065575167
8.271673616775388 120.528515159192196
45.766626507833720 119.002238901316588
3.589800442416850 120.719096325920702
79.957751128219826 117.610448867874339
131.658027359384448 115.505928177676168
43.958028055940730 119.075860033344028
40.277471792315517 119.225681414831485
133.871788207573246 115.415814432687014
82.658400331660957 117.500515758422523
29.746533938705905 119.654355654423895
21.938775224967305 119.972179676943014
44.819945370925367 119.040774672977378
0.255344124301736 120.854829301130707
15.447266236677313 120.236424202743621
109.555057402465010 116.405655625575676
34.175691755358955 119.474061564241069
22.552046084174410 119.947215763672503
80.084616622143031 117.605284658390431
81.072430227692777 117.565074541105105
102.598732989299165 116.688821011187557
62.413163331725777 118.324621996343282
123.504218872691098 115.837838564139744
64.587131442785576 118.236128061628122
49.001230625896717 118.870570527619194
127.561864740712664 115.672667305778049
76.862820090892725 117.736431684168551
106.043917539658295 116.548580712753491
35.945173970945540 119.402032704724164
137.718591249650615 115.259225780104742
99.121473190994521 116.830366970400732
60.215767527434259 118.414069582928875
45.072558373877392 119.030491762902614
119.763067173433853 115.990126554266794
85.816318459608596 117.371968978353081
36.315917468240144 119.386941153620569
54.157682503103402 35.512220719500981
86.181415918226207 53.944338318331418
25.909310065501323 19.253113263292917
136.994115384891330 83.190948635206880
69.270747701816205 44.210950233965306
64.064588021715267 41.214405570731444
113.629466823699545 69.742799278209759
55.823261714831858 36.470889451306263
65.289833572090274 41.919628468361843
105.791503773258043 65.231449686072523
95.937973725448501 59.559986516851083
38.733665547550181 26.634514591805843
87.648862734890940 54.788966642711003
46.246091031155373 30.958492317053540
70.778212910481557 45.078612215848523
36.299196219910939 25.233290557240220
45.732536953720341 30.662902511020146
94.882349134380846 58.952393506050299
131.780313844324525 80.190005494476523
127.131608232976916 77.514318453244826
66.989781003172723 42.898078749450690
103.032368505816635 63.643355472905490
111.470081688451657 68.499907319358414
137.024723479555774 83.208565944001521
108.614624756063051 66.856372591726441
37.771396269872547 26.080654732370466
28.931834493542475 20.992808163347387
48.917645436196935 32.496177018804943
68.888972141396181 43.991209083400449
128.536940042197216 78.323194821191791
18.433516811571600 14.950220199116227
121.630018981025614 74.347731386149775
65.764572373196657 42.192877102344916
35.534591735917012 24.793201964730464
119.407389932103584 73.068437698644843
74.816545101443964 47.402982484675796
63.506937501896338 40.893434876056062
90.619645663153307 56.498880336548815
82.635909322952756 51.903627022606990
25.386686943991911 18.952303526006652
106.028253445899736 65.367717302063724
35.605474145610309 24.834000234383126
134.804788763735615 81.930823052087476
35.478265494947621 24.760781887908394
99.015399687021159 61.331281465197570
115.640280159846739 70.900176758240192
81.202511474461687 51.078596493942243
25.905079931680941 19.250678496458434
140.221117008516842 85.048335862587237
20.244439806496750 15.992545438718798
54.456563943577351 35.684249938815000
61.186675592069584 39.557945980129347
124.758935101960915 76.148662875003637
59.131575410497675 38.375078019886381
37.041820535979369 25.660727875309455
43.591456684738539 29.430546408287551
0.654658003817746 4.717121763355203
108.177609552423618 66.604836784781611
10.998499168517764 10.670796630050720
66.908715421324189 42.851419282283622
33.090077762063856 23.386196464966723
134.787615095474365 81.920938287282212
1.855538757548218 5.408320849607880
83.458206127757421 52.376921975785194
100.670671186284977 62.284017316977270
129.193810690663270 78.701274318756816
98.303433312580523 60.921490146677975
113.262523694883853 69.531595330976671
131.571123927708584 80.069600634319471
119.924012402239356 73.365793600291340
73.191853158931593 46.467847515930437
69.913166535044752 44.580711602144206
79.278123827859801 49.970963634646942
81.440185141229207 51.215395939503921
80.417724962035919 50.626891594344954
114.464139217447936 70.223217333114079
14.772530664903078 12.843041554192327
36.124680783094455 25.132843522770042
53.211156931289601 34.967422571708099
48.239617416130400 85.203962099683551
58.371321931025115 0.131893256978484
43.199659730831009 127.522569648668750
53.202179035096535 43.535219879239911
57.149465619289678 10.391355928342312
51.869157620871555 54.728093630446601
50.874295371631803 63.081573504628679
54.022860711352195 36.644268020376508
53.032160274803971 44.962802736487333
44.574827786341636 115.975806582621615
47.920653104803016 87.882184092016402
56.027048861919098 19.815862487219942
56.550070103974996 15.424252068167148
41.636726154325487 140.645928370943381
44.777133449669414 114.277122882106227
55.100802198030827 27.593203391683524
48.875111502156535 79.867959993022311
45.099854103730117 111.567360308705702
41.656575502201804 140.479260947260173
48.424464695266337 83.651869810284325
44.923325407678618 113.049604620225892
50.370570595369628 67.311158840536720
41.712982829261186 140.005630078557459
44.083137546070560 120.104342497593692
56.319965090872842 17.356356334226138
53.487539729262394 41.139154677832586
53.328176191926609 42.477269681020438
55.215633285362280 26.629010431616219
51.646176687502106 56.600379708897584
55.248985564769335 26.348964028209259
48.824125139497092 80.296073085723251
45.176967938194409 110.919864773810531
50.654562225082721 64.926589152565043
44.787094405389901 114.193484525939468
53.208770809456198 43.479871257367243
54.765209548808670 30.411047212114887
44.218299203495071 118.969441473939824
52.450566217412124 49.846226805577608
46.253366770117971 101.881753230290045
44.911984362877398 113.144831059435504
46.851643582951773 96.858250409657259
57.412842370752450 8.179881531406508
44.229306735877664 118.877015411645573
54.161527565061398 35.479935196851351
52.256896967823351 51.472393825106209
57.858861815299178 4.434825915553908
42.445771818485468 133.852679679459527
50.461012290337202 66.551754330740678
57.036800435598934 11.337362619420229
45.339782897722245 109.552769491352279
43.030520710158463 128.942765666968455
51.224051837460131 60.144801503887201
48.648212500278454 81.773144602357860
49.592332116447899 73.845731316228353
49.237285114214799 76.826925938709309
49.155817761474353 77.510976310547505
45.199533542035169 110.730389982022430
55.664386102910534 22.861003722409556
56.973344820656990 11.870175280395570
47.090572443461141 94.852055653396803
49.403564262438536 75.430743181503942
49.056239449452868 78.347097518294717
44.132262566662661 119.691858386201844
51.905232910141265 54.425183149020555
58.325153873765487 0.519548872057946
43.691266003880678 123.394738774514778
54.187777727887436 35.259522564822227
1.818919693790844 123.449211501554927
11.014094381778314 132.117290088768925
9.100061435905964 130.312975482868836
0.407435586412508 122.118638066844383
16.372738303691644 137.168759822859130
9.021081742800398 130.238523152177692
10.728263878706894 131.847844281884704
13.632886226076920 134.585964614288287
0.787646427037197 122.477054035879846
6.143002714449319 127.525424592935437
11.331170732792010 132.416190634108659
16.508518225930125 137.296756416340543
10.329937562654685 131.472351272990977
16.168912494186422 136.976617944662763
6.208889106468946 127.587534171408180
17.616964485843898 138.341663078438870
120.313233663045395 25.823695022579621
84.289171435007319 1.036496477772224
94.180876302442485 7.842715358465800
125.969738653527799 29.715785575311756
122.914260060867321 27.613392068264762
115.886595894925009 22.777843376261313
91.343922115317625 5.890682679484490
129.820172132455554 32.365166384216529
97.055747080653006 9.820837434734770
117.663191236915139 24.000271352232737
100.275571606618229 12.036313004905823
88.002545822848589 3.591570573524386
140.773562859427017 39.901903051215136
138.753276843188189 38.511798007402689
116.674989391437322 23.320315960440787
84.993617636107984 1.521207161988914
124.369111001518462 28.614436283954369
138.625649233362424 38.423980845514478
107.017261073486367 16.675090116850615
100.494248399064986 12.186778686349738
134.008263647148652 35.246880701757412
85.952455503186528 2.180957981680134
88.095325180375028 3.655409580389018
106.880880704017756 16.581250413981067
138.927891589249697 38.631945767310462
127.802760212741035 30.977038929736835
96.939296686533794 9.740711017525571
97.041673274406833 9.811153623189673
135.675575502541307 36.394113618859215
119.343017897065423 25.156115373443594
136.430892939232820 36.913827446497898
88.398167382125152 3.863787240160110
113.286152607902949 20.988547553599776
115.609963466605947 22.587499964092213
93.340588715540775 7.264535831697737
137.778834469857259 11.434073763427641
96.600476869873944 45.360245355909136
101.773201515286530 41.098522593051875
72.327071183732741 65.358705091522225
114.215223818562833 30.847745043375998
116.082213532929387 29.309562922896667
6.609707901608342 119.502159888167625
45.814867391083141 87.201673767005147
113.907323142779674 31.101419346307996
90.857531074571483 50.091763946097643
22.957918759319821 106.033137831080680
122.440688982158164 24.070919574061321
88.167921226467669 52.307689265655213
16.049738887637115 111.724673612938318
65.943344499687214 70.618152517432165
112.023006852376312 32.653876547824922
138.276892272781140 11.023732130837201
79.711424955738636 59.274857464516273
58.053875115610658 77.118156589909276
11.217471521266262 115.705899222876496
105.438724641371905 38.078558373987626
101.150297811563206 41.611722710050181
19.872954987681176 108.574788746105128
98.310344321102789 43.951513683939481
8.551808057884299 117.902095509892632
49.178723399541504 84.430248124827401
125.051806028587094 21.919663182882736
36.729253225764616 94.687161852518344
41.106985628448037 91.080420123716010
51.021632753585067 82.911905417183888
132.150364657837372 16.071277473702999
70.856215854271881 66.570518607246910
24.593383127016633 104.685705635973079
18.782440442454607 109.473245744921144
37.690165765985512 93.895481814145100
109.095141374552995 35.066096762270199
97.172922644805311 44.888616696593189
15.235735406917389 112.395317693308002
89.919125750431974 50.864900659303245
75.978792682412362 62.350111806291025
72.536531694545701 65.186134021526641
86.914347655411405 53.340487914124672
7.519016255332058 118.752995690348328
127.876357960017927 19.592561300178314
4.020529032630255 121.635341775747676
0.886023378861502 124.217809432675395
65.450834357317646 71.023923523730730
40.226742101625312 91.805638288662223
3.954049921322245 121.690112822214829
129.565904279483419 18.200571874459786
81.713895283524224 57.625055094804139
99.086402403113254 43.312132193502634
75.810153505847538 62.489050850361963
38.938348452735006 92.867124626595569
91.454683823942403 49.599779616880802
30.068040056481131 100.175225829972860
10.451306483959339 116.337129996486709
67.508616964864018 69.328550276409416
22.471911908606103 106.433550882339475
111.768161612511705 32.863839349672467
124.310412179492687 22.530485381920538
16.649723184060761 111.230356418673352
83.735085618672969 55.959829618901502
10.757924360469707 116.084512570778159
125.832011769355105 21.276864504609446
43.526407156236097 89.087098517651896
20.320805417927897 108.205812142134803
139.223314554098295 10.243990378462717
8.119692355977591 118.258108529962612
50.751577481127498 83.134399514735108
104.551816886648098 38.809267086699258
118.378301106300782 27.417854133481697
81.808241986223962 57.547324398109780
60.339431959324358 75.235123895467069
63.198914966214872 72.879242874180505
139.748220911027829 9.811528663788053
117.668494833903949 28.002651847579060
59.075766183900626 76.276237345134845
37.435239746648186 94.105511168871729
97.471981919917980 44.642226678264741
139.455746091973992 10.052493857059972
1.074792996282593 124.062285249455499
79.339209107182683 59.581519980545224
53.401354335007255 80.951291944010947
77.231565292358667 61.317973056507185
62.262531048182737 73.650714184138991
0.449248162279546 124.577661350254289
18.500184629213305 109.705791667369581
94.298914909443326 47.256464402788488
4.743851485746029 41.497405339346223
43.366094291323201 0.906531942383427
4.856529028116893 41.378984462545262
6.968623039552434 39.159234018423369
38.413584908935626 6.111477764658054
6.147132419211159 40.022597182880766
38.069233672117157 6.473381073281206
28.209657190323991 16.835514177119165
3.439670912788654 42.868061849124231
20.794352313696471 24.628787679185287
34.637249805854644 10.080298033467802
8.739154112669892 37.298456460888012
40.330205246606219 4.097164565187467
12.677755782213367 33.159098668170188
41.440540711190749 2.930233724376729
7.598557352519244 38.497191058495972
35.320646747341549 9.362067378883415
1.661245173527817 44.737136475153271
25.529311457722024 19.652480940023597
19.006625415789120 26.507637557132398
23.853868408457476 21.413323702026489
15.716928919060249 29.965014558394255
34.727611648195726 9.985330319633920
25.904797286736461 19.257856064803306
31.203595576108157 13.688970497938433
27.823893598397618 17.240940687429948
43.414332856508707 0.855834588991678
7.161279403613180 38.956757685754766
10.191741798666541 35.771828316658038
33.475745651449827 11.301005704920895
30.409290415023023 14.523762521655526
43.193683207117601 1.087731064517580
20.318070795290701 25.129345943298574
121.414197315235626 2.332260540996151
120.826148048563823 2.005194652503593
129.026345406316921 6.566045225121790
138.406082915149369 11.782941760876460
128.631369664052556 6.346364495294770
133.598697720365067 9.109132270462453
133.993260735454356 9.328583446427437
118.849696666688260 0.905916303031143
138.382749922222047 11.769964232469428
139.364516046428861 12.316010674331254
129.970142099712035 7.090973528882258
139.210498096254724 12.230347753599128
129.742295546637365 6.964248032321211
132.456063323462359 8.473612841350199
99.833534152756712 1.579036883275467
120.753855219107578 2.309212811403799
64.158532316791394 0.333882590760627
102.080192414528611 1.657451348152634
102.512606218303361 1.672543762341944
98.787487096624673 1.542527004786755
57.779074462303427 0.111222214512939
79.149746215056723 0.857116602667941
67.187299918767678 0.439594792205514
131.555118904471186 2.686206200339139
136.889823997346440 2.872401872486171
98.190938537933022 1.521705842619385
65.594205954438479 0.383991493369414
78.919721472359441 0.849088115463628
82.727411672540171 0.981986827539987
127.252588575329852 2.536036226063060
65.088113041983902 0.366327478515205
140.860796451251844 3.010999577937562
83.803162062819865 1.019533432927434
137.209497910985050 2.883559358829205
59.601297939316048 0.174822754598571
117.872198580425362 2.208635181451374
94.611123640789174 1.396760596475246
108.564700125644137 1.883778249226574
90.384982550312031 1.249256813748692
89.911112578149400 1.232717466879288
70.766687440542754 0.564525121790499
65.186993242789200 0.369778665624969
104.203398345347381 1.731556991953516
77.904088122203035 0.813639757776545
74.316614274160855 0.688427193479736
99.670498891909887 1.573346510621574
140.790487409132396 3.008545601733148
132.541076932079932 2.720618808808259
140.251084743502815 2.989718986177788
89.597609448340947 1.221775357623282
134.635982440178083 2.793736691123025
139.051520407206453 2.947850938367866
95.084382348324922 1.413278608551811
63.697880537768853 0.317804594671321
123.889376585615878 116.003533480814482
137.406830531272561 114.073819919202336
131.554072473317547 114.909343135532552
92.658164231944184 120.462013181707718
126.058221122935464 115.693915357940185
31.952581611583586 129.128170767228255
73.333619913426304 123.220730569859157
8.279522925039736 132.507669789449267
55.503327791659601 125.766132733107142
50.907336957691662 126.422243408757183
119.660082638360493 116.607295544208483
1.896579548317139 133.418880765020759
123.789858571924114 116.017740391481084
21.743378968802592 130.585607712989145
120.970787685937168 116.420182992114690
105.103448223481507 118.685359575700744
130.312125804432924 115.086639935609000
26.213801913424774 129.947422754707759
85.134717284481482 121.536039227067633
36.215332967388335 128.519632418649678
47.334922439827885 126.932231219371232
52.826008321139156 126.148339301873847
131.112113767640864 114.972435912578106
75.761718848782863 122.874102021071025
63.328961946773667 124.648967295144530
32.910677994011159 128.991395632655241
32.831427863782814 129.002709157500647
45.802003084311849 127.151066458691403
100.103381599011840 119.399154970380337
10.653914372751244 132.168708369965628
67.420422574494424 124.064881927304100
108.446664358056680 118.208091479191850
12.592596803860518 131.891947539559908
9.174941039943873 132.379842427389065
47.380618717049686 126.925707747848818
8.025552094908505 132.543925948125946
77.451423093168998 122.632884613664686
132.501574239540361 114.774080458457234
12.624449409278688 131.887400351539469
40.716993830278724 127.876988023349980
133.377605178158205 114.649020754948069
79.202875365270543 122.382852232154207
21.520353953671414 130.617446134485334
21.519571649614402 130.617557814003874
64.463255595406025 124.487038736303774
26.387298477398321 129.922654875065689
13.754076005055190 131.726138047988002
108.898702294591317 118.143559819605571
31.170563222889871 129.239809504534804
24.498925794787933 130.192233627814630
77.303598345464110 122.653987657295147
51.960904351579863 126.271839102130215
105.578850767757174 118.617492450678398
60.254914076481029 125.087809690184073
123.469653253126452 116.063451998760698
60.584164451501337 125.040806836214912
52.426774352671387 126.205332816059723
127.584000236266320 115.476099439435416
12.497512298373232 131.905521535112314
71.251970920728752 123.517900902961372
106.923767625675083 118.425495917130078
31.500310928637358 129.192735653035129
138.257086575443736 113.952439766854411
94.529450640010438 120.194873617273231
58.136740549155796 125.390194162730452
30.401377178475556 129.349616332601443
119.221247253021346 116.669942444860681
87.850731759895268 121.148308668649477
2.734295118344053 133.299290855356247
49.604814746344296 126.608187802253411
126.956493769159252 108.323865510476722
125.152584023929649 112.840624102600444
124.885730665468628 113.508790679588756
123.851837411416881 116.097526757392174
116.293169052437065 135.023462683909685
121.883792897319026 121.025257755154499
136.998994250237502 83.178732582252749
122.016990104910974 120.691749034206126
127.103802814549240 107.955022557982929
122.599296479210111 119.233728572639620
117.078198384400793 133.057849942145225
134.082591963285211 90.481029785600114
133.169190158553448 92.768070731242517
135.289897391268653 87.458091870007280
131.056117924681473 98.058932534810452
120.074429521882806 125.555671537710651
136.372144863173446 84.748283033696495
138.022894516299118 80.615017664451798
132.917900428707100 93.397267978719782
127.853567424016248 106.077708157505896
126.164345583565904 110.307302948505864
128.109142841467246 105.437780098045039
137.930306455064255 80.846846292362144
114.914652973671494 138.475090105741998
133.974720582783505 90.751125884373110
114.624208080317374 139.202326859723144
134.824515370066138 88.623348750760400
128.989313382556901 103.233945973575061
119.299112473077912 127.496965968360712
136.516695902978000 84.386345773385074
118.767432516582545 128.828224374226636
136.251983521158053 85.049151619513836
123.223330271389983 117.671228009594401
128.952093986072271 103.327138567777837
115.562314082371472 136.853429773100117
133.668267869143222 91.518444166828701
128.044611799451445 105.599357549053465
108.706142823110298 45.869324049751334
61.649584000083728 43.890457988613178
3.966346774736913 41.464708990028001
57.974064414379171 43.735891629595002
110.378918564615219 45.939669166894483
88.127511105297813 45.003932340081448
1.395677666553168 41.356604828146288
89.682118401452612 45.069308128148066
41.724441734631654 43.052547423568647
70.929265785725406 44.280695774865876
29.882429046360283 42.554556121388671
37.076201599674228 42.857075317720863
103.550839266770595 45.652528442557184
67.967044330591449 44.156125690487514
106.968842429286425 45.796265482076009
104.676023669224975 45.699845740766612
98.989287510360853 45.460701836815936
7.696563203335958 41.621575511420190
37.516278829699566 42.875581853612104
32.697965044710081 42.672957652873393
49.371612538801607 43.374133343716586
68.906783769257615 44.195644485061578
2.944748927959681 41.421747809744460
25.118006464138674 42.354198203498065
134.715056493096313 46.963075013186057
108.496562006317077 45.860510562837057
31.404164443880330 42.618549549882033
59.008712710826458 43.779401619493626
65.339166380225180 44.045615729307599
16.055967023924538 41.973112915039607
76.563742354150520 44.517642010043595
90.722604761233896 45.113063625701379
30.197106557489107 42.567789231980512
115.613511722236012 46.159799133950493
53.331246071858430 43.540647525991993
107.730601257872493 45.828299670940744
39.744331817079818 42.969278004572182
36.396178954787715 42.828478374671278
88.502927770880575 45.019719709937824
132.643667158890594 46.875967027489970
85.833050189419524 44.907443541312389
24.995490986455142 42.349046068985558
119.097504195386890 46.306311217171611
66.607646500036722 44.098959031943977
58.052856996951078 43.739205088365061
135.764797874424772 47.007219711490400
57.488225974589213 43.715460700862785
28.905074008627640 42.513455480750551
33.718897763064319 42.715890862559519
7.667446989027422 41.620351089367979
119.352896063934949 46.317051192928474
65.807737473566434 44.065320515569816
17.824995698898466 42.047505749824907
109.527519170457282 45.903865329816021
85.841728418701209 44.907808486260045
134.060550585840332 46.935551123656559
107.195494676651222 45.805796872624086
13.028459018198598 41.845797340076153
99.047705426368722 45.463158481208168
135.296494333814820 46.987526176603822
72.191454028008806 44.333774485632119
70.065854015228311 44.244386782194965
85.248513074729189 44.882862044350688
88.819357978377340 45.033026526543118
82.168167392944028 44.753324490421534
45.872469200391549 43.226984122255693
86.545220997872363 44.937392408756786
78.575265853002648 25.135204812595386
90.232910363426853 33.157241195516121
92.977294811658098 35.045748935887410
110.158064468829593 46.868442547205539
76.817259949839141 23.925458941209758
65.447428643515195 16.101476975947136
91.929743202775128 34.324891723958181
54.593253841823874 8.632336440061918
75.017193372493892 22.686769636330819
44.916065784504511 1.973121998348162
59.147013912259567 11.765939367433853
105.049548865774511 43.353092770174563
136.774493390206800 65.184146118350213
124.980277950520488 57.068130461794034
106.711149859239057 44.496499022745638
99.152233055519034 39.294941747543881
94.898694734834365 36.367931995773851
47.724485806493128 3.905694875722340
66.523572429512157 16.842009473468579
77.694159447270039 24.528884415907100
128.672569189139523 59.608926299757314
108.721375222811943 45.879806001272208
131.291292785622687 61.410962375657220
128.976131261365907 59.817818069076345
98.327279991982863 38.727262446294674
113.955760118164449 49.481770878068787
109.317994274081656 46.290360614749190
73.386675635959620 21.564752869240401
125.282744534992304 57.276268387348473
93.145792509798582 35.161698145327840
124.956231846543389 57.051583489479071
54.749334738963128 8.739741210760693
74.234932772110568 22.148468524850777
43.223825236726583 0.808631587717672
130.524269843654224 60.883146834404116
65.891584817783283 16.407116505998975
47.590116004263955 3.813230275237694
57.540058319998955 10.660136542915977
116.605326470459318 51.305030942146573
81.285415067256125 27.000154080901240
48.556771624550912 4.478420104003079
110.246872774792678 46.929554675037586
89.707019502052376 32.795357144272394
123.272860327900702 55.893196170630148
131.790212497512613 61.754286627598397
107.604198650003141 45.111037395812914
138.523075131874265 66.387406891795820
136.380750229452985 64.913197561095032
133.501037046303026 62.931565344831384
131.432041998177453 61.507816873405204
55.866134642028541 9.508250616483442
78.701697976775804 25.222207216551979
95.087498644855842 36.497854625862260
97.239366694907105 37.978630933058788
86.408366898151669 30.525437935512372
129.118598133337656 59.915854548855471
43.606867001269002 1.072216136773844
123.347811258550877 55.944772549723844
44.902597206603929 62.447700171029176
69.537197391019546 35.150237807998280
62.890619099020761 42.515273952711283
27.813304748049529 81.384249341952241
77.879858311114518 25.905782011313967
17.715789175418639 92.573249741414116
98.482661964542174 3.075930782060148
101.140699207513563 0.130574614053525
98.461902137054281 3.098934630520116
27.096095081790345 82.178985352463897
73.486119863003779 30.774458954412069
6.921744853286532 104.534069743465167
64.933739723106214 40.251303442875795
21.884538104665289 87.953882422880341
4.899604986825824 106.774791593394625
98.496122951910181 3.061014737419832
82.852688441171921 20.395416821832857
4.880231941714741 106.796258756077094
86.096195195783594 16.801305170113796
0.074957373747659 112.120956566520675
36.692743614177985 71.544992912439980
94.926297966888939 7.016717790919010
37.087429614492450 71.107643568097245
37.548664949085378 70.596551279515452
49.934892436055392 56.871442038270288
68.243584427441576 36.583683080957812
19.697225973633024 90.377630733227434
11.544427318296105 99.411701218699335
33.186145279581147 75.430634869051858
78.790446092013298 24.896764796045936
63.367253362974957 41.987118196830529
20.558824120976290 89.422898656266895
61.279962700575538 44.300033278504934
63.838880008982336 41.464511354323975
50.576321211344684 56.160678408215468
67.814169880590214 37.059514933030187
3.494769222856333 108.331482227954055
95.782617805257217 6.067834578543511
44.831167788271529 62.526850709050713
36.208905746593842 72.081130941119753
0.279449326115883 111.894360180481286
59.294688471151957 46.499904522701897
69.851193854299893 34.802300087298313
55.019873156098463 51.236803408741160
37.793148154772062 70.325640809864439
76.890748481034009 27.001809069086445
12.524660914215204 98.325509866241006
23.259624095236997 86.430157345446034
96.639975417049072 5.117801415255054
4.035022732791248 107.732830342250921
63.440647691138317 41.905790353240569
39.760187308484213 68.145975750837650
2.831468482154733 109.066482060268271
90.056737481757366 12.412650465786372
55.253366135167127 50.978071147594463
17.413726878642091 92.907963279114028
35.273696734629915 73.117430804504721
87.795902255663165 14.917869305601906
91.325560617596267 11.006674661972987
99.578499807531486 1.861639011499570
36.181119782555484 72.111920412102833
25.995444592858973 83.398609989013210
29.050326108601098 80.013512907054320
30.238816060388928 78.696553854140888
72.644271169263760 31.707306772550094
68.450780913683644 36.354089816094380
78.909170864200419 24.765206541555262
92.669008212905183 9.518007912964825
51.993932927614239 54.589830812534153
7.599949611936190 103.782554852414520
66.197071400186118 38.851412693728193
1.262575818738037 57.815475790118761
104.938119882072570 68.820245440572307
100.663355077388601 68.366495210366864
4.304679906528609 58.138383714463849
85.152982835882824 66.720127445889190
34.871202753249484 61.382905322549149
67.045143424610089 64.798048296087686
23.360002994096103 60.161034698244023
24.692177704767925 60.302440040820748
89.517593638724904 67.183414491383886
134.519325872445791 71.960179364698220
138.602774863768246 72.393622139798850
85.525718529407769 66.759691939953839
90.771484692062131 67.316510317727563
111.675375154244321 69.535379786057504
126.598674148518043 71.119431930085824
109.726788515347522 69.328544632224975
25.925410484976130 60.433343069053599
37.231344395732506 61.633425494424031
35.968362549955721 61.499364714603210
50.191031635545492 63.009047625029297
70.735920345404125 65.189810405575500
137.106885932066177 72.234839147485957
8.829456897414484 58.618671799317809
29.623699641650280 60.825902574168005
123.337957825121890 70.773319137926009
27.243756870233870 60.573280586819671
121.902423670997351 70.620942578591539
78.082670952490076 65.969640391911724
73.175559648171813 65.448768955537389
105.093980726350807 68.836789483859505
67.253907963892445 64.820207867920573
44.547672284223829 62.410026223433476
34.011105216282523 61.291609199082828
104.337182285510679 68.756458171508925
104.093598471822816 68.730602664461131
83.255610897890520 66.518728540221659
37.352199517262648 61.646253811704952
103.761386332837546 68.695339593525290
116.261678395069268 70.022198651281641
70.623114534319967 65.177836492369366
24.290185880148268 60.259770118311316
132.996847170087221 71.798573968087595
101.829397368430492 68.490266220507536
44.095227860780575 62.362000947032875
126.656027941251722 71.125519819793240
51.508156699499459 63.148855504125628
20.529615803109390 59.860599727395211
20.945571235802078 59.904751834461479
10.940246430250779 58.842724181191606
106.845740485786195 69.022732203617451
48.763667658024573 62.857538299258344
4.633954161179975 58.173334940010825
13.663564783949397 59.131794197057616
127.261462834785320 71.189784460040642
79.086532526755647 66.076196528033719
85.028405533624337 66.706904033102532
130.295288370249978 71.511813647146298
94.319884587051433 67.693159640620877
112.515594146439284 69.624565876649825
21.489470039913595 59.962484649914543
132.508362655999065 71.746723171413024
122.523843852995356 70.686903997176955
82.556404370352283 66.444510393182554
61.024848234942105 64.159016570828001
62.452068782086890 64.310510672003190
65.432474341506534 64.626869529269527
75.913880781525179 65.739431460121054
114.948163439580739 69.882773971641214
56.914032504794939 63.722668919176471
107.143483913238711 31.528753409430198
113.961842395863940 30.872145667687814
82.186606305093719 33.932100063758050
0.202159558485880 41.827200119506792
127.345145060868830 29.583333974621720
92.213911306112763 32.966470857071592
43.750481932704176 37.633497825374029
72.715690336318559 34.844149021338680
31.259863092439133 38.836344089701512
40.566636775646927 37.940102029884535
113.132218637788924 30.952038413672579
61.567377884025682 35.917731215966889
104.196422674709339 31.812555328842080
93.580834847655368 32.834836156133839
93.320527123216962 32.859903783120181
7.239152598654827 41.149537875649067
138.392894281688854 28.519436016527571
37.586890696973036 38.227051498538835
32.018798285948506 38.763258650616891
49.110498819102027 37.117328340820364
136.713303766554901 28.681180538761815
68.130496688614087 35.285703048476257
2.991572188366183 41.558579756942898
24.420571344219738 39.494967704367582
100.469183778712392 32.171488336056541
29.090865462473122 39.045218504164431
32.303859936821055 38.735807221168919
35.615036285906740 38.416941026230035
60.665267930290014 36.004604380678757
12.758780380045554 40.617997866124348
65.976548446062935 35.493128207328709
106.868219038889777 31.555261409557776
29.472088966936120 39.008506690756192
123.710960255790312 29.933305875339137
41.804837964397656 37.820863288119924
70.671315068346999 35.041022305633931
31.979965255297444 38.766998270442663
36.169342763574249 38.363561327074891
81.405649781903392 34.007306156309163
94.993862553708283 32.698761625371759
25.110497864088906 39.428527798731373
110.845825849421772 31.172217978788058
129.528732167677759 29.373054593924262
55.620666903269395 36.490399326307376
64.097607932774210 35.674070129118618
59.836460091340697 36.084418553673281
30.652183774744451 38.894863591941210
37.013602754943619 38.282259112210554
7.571888396623936 41.117495427095193
128.639105104324528 29.458725656622107
74.310392483680261 34.690579246678240
19.527546327296747 39.966165884228289
99.932730265867377 32.223148795170928
122.687348714592318 30.031879639713679
89.571201121440566 33.220963778037685
136.859408572823128 28.667110649778131
116.101689224881781 30.666078474586072
12.468114219315517 40.645989009723536
77.737070704593364 34.360590224533816
137.365038438756386 28.618418507047018
67.957746827255264 35.302338855561224
74.407410901885015 34.681236375568254
100.125195923056822 32.204614357468351
104.651385917157370 31.768742380614018
85.487856034823565 33.614189802000887
42.903074268598608 37.715103161039707
57.649815853853333 36.294992335974285
114.223691674323362 29.770972340466212
83.982415499712900 37.278879531158367
3.921797005986301 57.155279250855514
125.107918075196778 27.068779443962519
91.713301630345413 35.359556575491283
39.780193879541997 48.252827046814893
71.676400891322672 40.334055345619042
26.555135734235431 51.536170929961976
31.847923090386704 50.222147142718001
113.839903167251464 29.866254314524223
140.362733468419549 23.281514067919439
66.077755521983065 41.724013546585788
104.281049400884726 32.239401086271002
95.044895115493944 34.532432265684207
94.170601376679485 34.749490441751966
19.097940951138508 53.387545389529635
132.001079641790966 25.357435749549069
37.425718452584135 48.837365307908719
33.919996878959275 49.707719854430160
49.474769721231404 45.845984979295302
135.221301918636186 24.557961221809002
68.636102298671773 41.088860782195795
7.983615751096338 56.146864196291673
27.311883240161499 51.348295590030034
102.206438827657010 32.754458174162650
64.593917876902978 42.092401284622774
29.507655543016604 50.803158057918573
58.379638809202817 43.635200941223403
64.253037225196763 42.177030659432745
34.515584414296775 49.559855197084744
71.660390993088242 40.338030073053908
106.797493028175282 31.614651485916223
138.013893990693589 23.864653109498839
21.316442160505851 52.836765022782004
31.760692848133900 50.243803522537235
125.145032776096500 27.059565093081410
55.141726005817759 44.439067440739009
80.947717997212166 38.032294402576049
46.447938964732252 46.597446798251461
36.710476513523631 49.014936190379125
83.578707235221728 37.379106921180345
93.291288377489636 34.967794733917692
24.614741630631734 52.017906514105547
110.575631583139355 30.676664826210999
127.347417422875751 26.512785934994607
63.943350579183573 42.253915595869920
58.073921141018495 43.711100511930333
137.145870857391913 24.080154501919381
57.441232155132624 43.868176230533521
24.275523188470967 52.102123217342843
27.302235242424608 51.350690868296944
10.317822525720294 55.567357970212662
130.723542696697820 25.674605857088796
68.469884077651059 41.130127260819904
5.860437909606929 56.673978928196398
8.755316989271540 55.955276339955581
100.587282418110505 33.156441079245731
119.924284375417386 28.355703993831945
88.645705403340017 36.121139110497190
137.578623948477400 23.972716243507435
117.039489868868515 29.071902916600013
18.489350120231531 53.538638334456067
83.546336582866360 37.387143481945280
137.897094265937596 23.893650612392015
70.458256567129226 40.636480232654442
71.862019199519608 40.287972467939234
98.359259823684283 33.709585290526121
104.008999877161784 32.306941971899974
84.428725844832528 37.168075455627417
47.541909639822755 46.325850115277667
71.391060199276978 40.404895988098467
139.239905284294679 107.182932756114511
114.698927735155664 109.462397632413669
94.835041868364215 111.307435388122613
122.333995640401596 108.753221761838901
27.449720303316440 117.566455566845704
75.449085361943787 113.108081139147274
13.376946404748521 118.873591509155020
57.585503071738565 114.767322638955875
1.190244960451228 120.005541442469493
58.562866013091821 114.676541230931264
122.272125945511192 108.758968468388275
40.025138277095493 116.398400076040019
118.428502491521755 109.115979701683500
13.453281698338257 118.866501179513037
119.502866755816555 109.016188419942296
65.711998570918126 114.012500993375866
127.257171229024067 108.295937376502224
10.383940432524366 119.151593963400288
76.842500831215958 112.978655095953272
36.394333505842589 116.735643852584730
45.418040244147718 115.897485612033606
52.371259132011211 115.251642625527936
74.915165838133845 113.157673735809652
80.194269162718740 112.667329348237871
28.953324965669495 117.426794707419447
24.782691318060138 117.814179965101275
43.109292413828136 116.111931413017203
104.394046446889305 110.419556527327387
13.742479708622259 118.839639303069106
78.918559519907234 112.785822400004960
103.943826865619300 110.461374736079335
7.766803029553308 119.394684230467917
1.578113230541229 119.969514674728444
15.321805278028833 118.692945180697862
45.139466165002297 115.923360694947007
3.250350532358175 119.814190536287072
82.532897392492458 112.450108135357624
53.587276080780583 115.138694071699788
40.133323730316675 116.388351375239480
129.168741158840817 108.118383059243200
116.534189663984080 109.291931109749797
86.493230313768706 112.082256456490114
31.602635017663104 117.180716115079179
22.013626604937834 118.071381852887654
36.477915249326500 116.727880443478881
0.869553017432707 120.035328602282476
13.857602060147903 118.828946275203606
112.085648286333210 109.705129557155374
34.977875418250001 116.867210187012617
22.192421989753139 118.054774617136147
82.945389345351145 112.411794220746245
0.291568477195632 120.089014135219202
105.220516892087232 110.342790622328039
94.352808890610248 111.352227130129734
63.730501820842846 114.196550395452618
124.622195964106808 108.540684496060521
67.150343272248477 113.878901742077574
47.521469260591644 115.702110649761963
128.404559145542152 108.189363363712559
81.939659972562737 112.505210417217768
103.221827343145591 110.528436960837453
37.189201064547113 116.661813351018580
108.376025227844167 110.049694293796506
61.408395001078198 114.412237033202445
50.152062995698991 115.457770504346684
125.786541307253486 108.432535409159996
83.134670678310741 112.394213007880666
32.160548385136863 117.128894873540318
136.738855491245289 116.584868975438710
133.357277771921389 129.296882197297521
133.548072477644240 128.579647514814894
133.652928349214875 128.185473748475374
135.229431128635667 122.259090906001262
134.601221868770978 124.620652603033733
138.098028736628720 111.475470434225926
140.618756570282187 101.999560604622218
138.636408011545313 109.451597251597278
136.121325670997152 118.906284566459348
138.074719753296762 111.563093469654305
139.997089639981908 104.336528402940218
130.411031706864122 140.372398433353681
131.700986441964261 135.523205834736927
135.439840654181154 121.468120272543743
135.949400680701757 119.552584291381763
96.659980436318293 103.632891900081660
124.396016870381231 112.596130203625052
11.276807155470486 76.040278548554156
78.648798008970857 97.812358724453006
27.438509446585901 81.263129671156705
61.824502026709155 92.375382372880281
16.814485148415102 77.829846701777825
13.101654933646198 76.630000354781416
71.136734579086024 95.384743847559506
121.325323130941129 111.603798086913585
80.395965343296794 98.376977148248329
120.037867198713883 111.187741007045744
35.510630534749687 83.871734007983036
119.926248798001367 111.151670160116154
130.007524530007260 114.409557313693924
54.622305793269696 90.047904858107486
36.886785799407257 84.316455358458825
40.113113101781920 85.359082358360553
51.274284765753279 88.965951047358629
131.362093301991962 114.847302725901613
73.431287500202558 96.126256596901044
94.083226813700861 102.800182553742815
15.227990315679893 77.317151555629195
35.222413154946018 83.778593048042922
106.168605508633235 106.705720011799045
22.797132918085261 79.763212262974605
90.333470516317846 101.588403092983967
100.741369805161142 104.951842630819797
42.049512771616996 85.984853518306068
86.176864328211835 100.245145130133068
38.829068309892833 84.944127630078214
88.283729463769944 100.926004283470604
132.130832386808549 115.095730132854257
88.319453782129685 100.937549032463522
38.530932764415844 84.847781493988435
134.069208939814189 115.722140146696532
113.027233371576230 108.922169219205685
108.007342364131816 107.299930242684837
93.252679642514821 102.531781110177803
52.481030185745020 89.355925541256113
23.513050631513032 79.994569799817896
29.443393039197048 81.911032245634445
112.451604157387905 108.736147621147950
44.261104688917754 86.699556407887371
12.523334640472237 76.443109101742564
9.404600025060700 75.435251990294844
14.400136652778816 77.049620552103008
89.122832047786019 101.197170512990638
85.739406444253831 100.103775281885262
111.557980985197588 108.447362398899230
31.020404785775543 82.420662816883294
68.227898502423315 94.444718007780466
69.864838442379906 94.973715105303739
30.289489910997681 82.184458764519391
124.019513176190827 112.474458444892846
76.928748987709326 97.256503914123655
25.095083806053090 80.505823106728727
32.148311933311540 82.785159761919729
127.784984544008580 113.691316422245023
92.008853299381371 102.129823463913752
100.583790036060989 104.900918807380933
49.956176219354937 88.539988201535564
137.121384875806427 116.708488009473385
38.402349945094272 84.806228388372205
40.527149117122846 85.492883144228884
110.867502577749960 108.224225883913846
67.435442283059288 94.188626119663326
76.312700112397323 97.057420209817948
122.862971831785686 112.100708010058810
74.568717586688280 96.493830995753171
103.700202166491806 74.026148537623783
117.026225722503327 17.985277300010594
114.408468373170336 28.993917794204066
99.989645940347017 89.630413592032966
100.763597394711724 86.375660693247283
106.409736253310740 62.631552825323354
108.534813844213687 53.694813434073644
109.191054107214498 50.935079750188962
93.410475225844365 117.298266444911476
106.514946457439947 62.189104897949839
90.970658315031216 127.558601402863047
117.033849121620705 17.953218079453553
88.944206635436828 136.080582259948073
97.422029362448697 100.428193546778019
112.678613127564162 36.268600648489915
110.359716075172443 46.020422756574220
99.218718813964585 92.872448070029350
108.210702324939021 55.057822574944133
97.622335545049481 99.585831761955504
102.840654540235391 77.640865084023915
104.961116497451997 68.723536144212233
115.528714785083068 24.282866169499489
117.667082355563892 15.290237485307774
98.210578687778835 97.112051186711568
100.936819855440802 85.647196003358445
105.514102278164970 66.398025852045080
104.868050893456513 69.114911523989974
110.232245822391732 46.556482444048463
98.268195835608338 96.869749711780216
102.950669133144501 77.178212920040750
104.642660973955273 70.062759725213354
95.833321355594975 107.109299915233407
95.512760262239212 108.457378198378493
98.778293119683099 94.724601453911930
112.965881203129271 35.060531852441692
117.933708603674404 14.168975229082243
90.016346497800043 131.571836517238893
104.565952019140170 70.385349329043436
116.777023304477623 19.033265888803069
88.659494846824643 137.277900921316387
103.404363237004347 75.270260953063868
98.191728200772772 97.191324475598748
94.286829573206489 113.612871403200927
94.761496401681455 111.616721351122379
110.169698729036782 46.819516168269260
115.236461506334379 25.511899593782847
102.128060569232389 80.637587009797741
106.912020472968067 60.519261400939421
112.592243840733801 36.631815531144198
104.509907797572922 70.621036065695421
109.230696951594979 50.768366887339688
98.642880278810651 95.294062669957029
97.780470278440106 98.920816561067639
117.081130893781364 17.754380692261112
116.011941860347093 22.250717104958508
92.340276508238858 121.798848954007681
102.624250728347690 78.550923370079985
91.072774964689742 127.129163019336573
109.018888790788324 51.659098756223905
71.366739504423492 13.767536836778751
89.255886667195298 47.106841810302555
75.313305429337731 21.122597632670061
65.494673365995240 2.823996486170558
95.282513391436751 58.338430688905206
122.296990904869475 108.684257481309174
109.738094957520275 85.278733544943336
131.686666816513934 126.183429799167186
98.808075310055983 64.908882759001330
132.916557646062728 128.475529309410916
117.761081819337420 100.230860851567371
129.196972181117872 121.543483132891637
126.823105608179944 117.119400703387555
65.264936696706485 2.395845227123483
112.224309344382448 89.912194207934320
77.019580784378093 24.302516379656549
113.265641901919238 91.852885030067355
87.625960927698571 44.069212860256044
108.780060263727094 83.493281698582720
91.462171256501051 51.218608241198915
106.431713196611341 79.116758975510592
97.393809710532736 62.273171190023270
88.973963799665029 46.581433171529518
113.896254805275049 93.028133671823241
112.490514303735438 90.408309995041449
102.667705812731441 72.101925403403996
127.768179379047538 118.880697783832119
99.684808032171318 66.542815295690360
85.023227584869986 39.218600369242452
112.774900759046858 90.938309926155981
106.390491271037817 79.039935282587294
86.311216310422623 41.618974659472528
122.988190767592243 109.972419673240154
120.912710790494813 106.104428690031526
107.894911566395493 81.843664637537572
87.140661836646629 43.164779895803441
67.258108734745548 6.110442118537704
100.079553649726577 67.278487287814428
75.184178566431598 20.881948940838555
67.662395285264154 6.863895174840095
116.530174002370131 97.936866021586397
68.403323580377815 8.244734304260062
64.600952655777249 1.158404099456966
139.573436116496936 140.881693755268316
103.892381363537638 74.384305402318319
114.129902607083977 93.463573955813544
138.588874617873131 139.046804938650013
120.702372624867621 105.712429664722521
79.514670433417038 28.952517522176208
139.356746341760783 140.477857484101179
130.359854433591750 123.710701374810228
86.674937320957369 42.296827303042434
107.629378618698311 81.348801252310452
97.830531888502875 63.087073258554959
124.088637194673368 112.023278705571855
97.448416783675327 62.374940259764095
102.038174989515738 70.928693392148588
84.232256904596795 37.744499200818858
127.299060975602657 118.006420134996574
137.600628986187900 137.205050147115230
109.248376511401062 84.366064401033199
78.156934506266893 26.422158096044978
132.552247412294747 127.796578553511125
87.179525765856525 43.237209082986531
88.352844630299870 45.423877631069736
118.894421492799822 102.343021742657143
84.248126007405162 37.774073828014359
105.168048849312825 76.761717079135124
123.620312560750875 111.150480373997496
64.140977537964957 0.301166434998014
88.387462175965467 45.488392999067955
20.518973756675464 99.770811372524520
14.454669302778953 84.199876319376003
12.071604911833591 78.081031010572474
36.329794952264820 140.367267544061349
28.924678656286609 121.353613829561354
16.540267441059196 89.554936146107337
24.145176899785035 109.081586261902387
34.462623273549745 135.573047668825723
36.046418116639046 139.639658576431003
30.808549274174322 126.190710525921375
19.040613199609602 95.974917483256121
21.779092557787116 103.006339562200665
26.731498071968474 115.722321288451937
30.224527817029227 124.691155177408447
20.274311510546084 99.142607433655598
26.395696902529533 114.860105639508816
28.769829369697174 120.956017006571827
22.530860001359937 104.936605782825922
25.990698310775418 113.820216099535614
18.993429848196115 95.853767744479825
35.353959545746775 137.861676036746417
33.535398156246366 133.192269759183944
31.534919022784916 128.055764674533606
11.920207745482058 77.692297980690398
10.478399514522671 73.990257211787650
17.001686424698750 90.739692795639499
26.082817928780692 114.056745878009949
33.043660757142526 131.929666411535351
18.946411447103905 95.733041538321217
4.420107238414064 58.434759251314041
1.668085203859246 51.368564489711495
8.345322597713297 68.513289096562502
15.318380848463658 86.417574405736076
13.574452810212753 81.939799513757833
31.757280557213154 128.626708471505395
20.599689686265016 99.978060613875783
21.248741443237968 101.644590193779095
31.686726981574292 128.445552470451673
25.968939178323620 113.764346536785993
102.390367065653464 1.535151795818965
98.465280667474232 3.082784097902309
49.441165337806702 22.412627257647141
77.136347570933268 11.492623393285337
35.274887355268717 27.998285045011500
52.424124200156712 21.236468818612487
50.693041682852623 21.919021748554183
98.497889814698397 3.069926554279590
75.672441210413979 12.069830756622839
82.717897566747538 9.291859844940930
5.768904335250616 39.632274158648649
92.070759060778329 5.604096291051254
37.757134256485067 27.019553599036009
30.477378962247240 29.889906835043977
48.512118495858125 22.778943500625918
66.425454600420764 15.715848633120061
2.740946751296105 40.826175258109792
22.814647740363554 32.911264623924978
59.531546554984075 18.434065175731515
11.160772063398557 37.506300914209156
34.743358419190187 28.207862941525757
18.690506049503092 34.537382943793055
52.145121261818041 21.346477597005098
8.112245235713335 38.708312313112842
50.254713428817851 22.091851311025650
93.419882889050726 5.072146824381372
27.827481751149548 30.934741548235959
27.883520416924913 30.912645920134672
40.032161094251734 26.122527479084233
21.857721739993927 33.288573411207345
35.635519922344272 27.856090312623369
68.970455717987221 14.712373667521570
25.407397857113743 31.888962583956051
96.049713505677360 4.035224219776496
40.425312484048106 25.967510817351616
84.354500094282130 8.646559670540004
80.689433796105050 10.091667985854309
66.059955891986121 15.859962048765023
36.063304501966506 27.687418042361085
48.543595656901530 22.766532290714402
7.183645148785756 39.074452403917768
105.490005176333483 0.312987599106702
26.481042255344338 31.465632602627924
83.604892793311052 8.942124240379423
86.221550224924727 7.910395724408337
99.292953862424881 2.756438728111635
11.026513299129645 37.559238143951838
52.493611287123500 21.209070578304370
59.969399183527280 18.261423148845214
86.635078362665510 7.747344662886505
94.070406415432913 4.815650248112055
37.249030296856994 27.219895201988138
32.960829597228610 28.910700765819762
119.656643755323572 20.941762996060294
116.969285529138830 17.921278777679937
137.542805127203849 41.045100029719748
119.592884345997646 20.870099945051418
112.805718657094147 13.241594503865613
125.128750152861372 27.092193874241623
137.112683827237277 40.561660722715722
111.063185774685309 11.283056553829404
118.292777903382429 19.408831791862557
137.875352529121358 41.418870139550357
128.101927026413875 30.433926932944576
103.376383728925646 2.643395475970972
133.674129325107771 36.696861639912328
135.341988731625378 38.571469560351680
120.960251245816536 22.406966188411246
136.142860350941021 39.471617543423463
116.933063724435101 17.880566903690521
118.767333374749299 19.942213347787344
82.947294443466902 77.264073451494909
78.338561292111805 99.295396492963661
85.225541994451874 66.373269815049426
84.644231641402868 69.152132412378847
98.483331352517411 2.996495640696013
92.502908188295422 31.584966773357966
75.028692067183087 115.117705080732406
92.580373781081576 31.214654706414173
75.718753911045297 111.818973107879970
97.387629313051931 8.234326687946444
75.069104129082916 114.924521582958135
74.729076056530360 116.549972235784594
92.910795907375785 29.635123766920259
89.851372171186995 44.260217136210635
74.638137872761405 116.984687902242570
88.536059019533596 50.547864520665541
83.397288170245020 75.112949306160502
84.449645611766798 70.082320283422888
87.794862472572731 54.091037888929364
89.449293955353696 46.182288727263064
97.674093940856096 6.864927647506828
77.676937839100432 102.458183216864043
82.760504444372856 78.156993626260558
70.573312975634579 136.415943189668951
86.553225004819765 60.026490269029445
90.568376403915636 40.832691316300576
77.029367447074776 105.553791495814352
84.997857760128696 67.461678441256936
89.400991588828830 46.413190583723058
77.116788176905374 105.135890463976040
76.044703832970114 110.260820837086072
71.119817685327220 133.803463489171975
91.216951930180173 37.732278151410959
97.651489987584810 6.972982286423741
72.596968753726046 126.742175430136385
86.939692704758301 58.179042290850070
96.195386948287947 13.933653557005124
70.671889411335883 135.944714062729076
71.093964133419547 133.927052322619630
77.780027375240763 101.965379924003628
74.079193543526486 119.656633244955842
97.112444577457083 9.549803980049717
78.026681173900954 100.786290282831757
94.107051425462799 23.916612650396708
96.190331156224289 13.957821974773601
97.088410116092376 9.664696937629179
82.765241632536856 78.134348244260480
85.163754811598167 66.668633712365079
79.778438042523888 92.412292441061354
83.797646907480868 73.199097411757776
90.528227016142338 41.024619141779155
73.826369823122732 120.865217225376455
84.391659136921319 70.359515494645137
90.691472923361715 40.244247790469750
89.874663276789221 44.148877673789229
70.244422415884827 137.988152716489964
79.236992054729498 95.000589718176983
77.706287247611755 102.317882991454141
70.275285851455337 137.840614923154419
89.523378919861784 45.828137221417315
47.051013974045681 28.805564969216604
7.092916009492317 135.681487236422754
9.149295607998841 130.181288845678125
49.972502453607390 20.991459905377997
25.322034013067036 86.924066388261593
13.405075262921480 118.798355253860123
17.339748833175342 108.274284087751951
12.686025952333042 120.721596402448100
32.636776663841147 67.359324651999387
37.335262332299216 54.792285311909538
35.606493254964178 59.416223861014437
48.591655596496651 24.684810912585590
21.768173761062855 96.429576194525396
17.538164732891399 107.743581092493201
31.777784999053068 69.656869607104809
51.887652782868031 15.869007432749093
42.783298613648917 40.220422991761716
14.317608689442974 116.357602151806688
42.838507720713224 40.072755196355615
50.742170195900655 18.932829640496948
38.655409642485054 51.261287379279054
49.728722777464974 21.643497390766669
10.518191917396210 126.519901967734100
18.179069862828001 106.029352179282100
13.242037296248711 119.234432893696209
8.555398969092790 131.769784150704567
35.830263558555615 58.817705443206798
34.326482210028722 62.839869327348801
8.145960209311143 132.864909977324771
43.386911258088901 38.605940287307227
47.266801398237007 28.228398358469228
7.769216071483055 133.872587500535701
41.417090711568775 43.874619186813092
37.043619745342880 55.572341722027005
20.735656473342289 99.191250123045776
14.464247535845399 115.965387237989731
22.995084281926822 93.147958696790738
54.536361081006554 8.784507504061809
16.273545472077522 111.126058154746076
46.531209215512384 30.195886726183396
24.959592828589258 87.893487802990691
13.509025673657501 118.520319096400343
56.306406715298465 4.050166550500776
8.711450215669737 131.352393890696334
50.083700976002383 20.694037224091751
19.324839164996824 102.964763094401874
14.132880376400596 116.851694959797271
5.405098558735824 140.195892472335260
24.190178375726180 89.951440594647750
31.417122183311729 70.621534419079538
31.105246615695837 71.455707981372854
26.716315375095455 83.194782111543660
27.849842388003609 80.162937477026304
29.216492560905284 76.507558340234709
50.315419249223993 20.074260372383431
9.320289980645299 129.723930207253858
54.975835508600731 7.609045278516287
20.367511123255792 100.175928469191817
19.166038896738876 103.389506162537984
43.385305456992462 38.610235323405085
57.616462651512094 0.546160015238127
17.090868924644358 108.939963164409264
45.598523647831016 32.690540759007611
57.209641024440209 116.752763211315738
58.869179835307605 107.986473264817079
70.367785636806275 47.246638934734349
65.113195473537701 75.003302785913348
76.783247874948685 13.357824914787264
57.903747804857737 113.086237757903518
79.082688598230348 1.211339419496117
61.016020477244162 96.646077118066927
53.296539170225458 137.423195996372613
69.549297987884586 51.570189550778778
54.531658473784319 130.898844855795659
74.849194521415143 23.574200909158492
71.235614532297276 42.662449838338659
53.181120780131224 138.032878075573507
70.524443079630416 46.419117121396489
69.589486434431549 51.357899502108076
67.373390415407599 63.064127837853533
71.673528482753738 40.349228456482848
67.000696156219362 65.032834996761068
58.994928068265558 107.322225183874011
65.836446140408512 71.182828682946081
69.546115423320472 51.587001018856398
72.573596332308654 35.594741433310510
57.844743732339623 113.397918813104411
68.256226283836213 58.400666430904508
74.811170934857557 23.775055376909911
59.755357634419255 103.305358559761018
58.124358843962909 111.920889697629178
65.741694657593726 71.683340611787898
78.606833226887588 3.724981240026461
56.180227145510834 122.190503189766744
70.458793012187556 46.765904748442381
75.417895426029261 20.570115081194235
77.548872551131069 9.313515822611976
53.812977055723557 134.695182518178200
59.185724754098786 106.314367423698570
55.614453853905076 125.179124296861360
72.331773495212332 36.872137955639012
62.174412862185051 90.527025576934122
78.891459420094023 2.221481761932501
78.680521556075476 3.335732579432318
64.956315917842190 75.831997880537827
65.646302183652594 72.187238489804187
53.294889711532875 137.431909039453842
65.012097266626910 75.537340428809983
54.556786775381788 130.766107991659737
73.249801241687280 32.022780199236983
71.285198310423510 42.400530217748262
71.558602764647773 40.956308062352292
68.038759429232925 59.549405760603626
67.387651398887925 62.988796115996699
58.576534505414550 109.532332750917575
64.561420098644618 77.917981785871518
54.808598359362897 129.435947261094071
71.648418252440294 40.481869861498204
21.796451796919168 64.381646850275402
41.778350340695667 10.442994910515766
11.962841391171381 90.926256103735383
5.681951492416903 107.880737850235249
6.033042143872963 106.933012267167953
3.297075773234181 114.318413482245958
23.996537534338803 58.442788809918291
37.847765256535602 21.053120885765136
31.785169046987299 37.418345945922439
16.080980589510851 79.809851104877239
9.745665529788836 96.911246809916207
27.039068537373442 50.229854466913807
41.108276050283322 12.251777186391660
31.118029061015768 39.219207431610570
33.985292496118106 31.479386107487500
31.743959504181365 37.529585985558136
43.346660376752610 6.209536864315530
28.242393502071092 46.981628263630178
40.532884892940352 13.804974110955358
4.525819428029858 111.001572683859749
1.034477305667918 120.426016869087363
0.219897854344264 122.624872868979892
25.443315614443609 54.537391175860549
30.083726355694886 42.011179050344985
2.249517065256277 117.146168032810579
33.215122941116057 33.558363111141333
36.365193005144306 25.055140437017801
31.401529384803066 38.453933538538230
35.598380359731379 27.125055880403785
9.345904408695244 97.990352277421024
2.268413148617793 117.095160404019538
24.405174120553532 57.339725127285789
41.367291028297132 11.552598441405829
5.578238161189764 108.160699099278631
36.925144733661163 23.543620331890224
1.481858079533717 119.218368066686466
4.647144885903282 110.674069687618939
45.168918734624661 1.290576881897268
33.170275006133075 33.679424538310762
25.949473633780997 53.171080503641626
15.316712806683604 81.872897007966884
1.241641330048229 119.866803329842867
4.130576065630838 112.068483023196876
40.206175733684255 14.686884885751843
21.792392120540420 64.392605442158043
19.721044697783171 69.983950400578891
13.435927823053690 86.949842343430845
15.374950720460953 81.715690997033946
22.573602460770068 62.283825210836525
40.168730000755708 14.787964988357542
3.077641602026886 114.910748758021157
2.025927609606357 117.749719982555504
36.250137146173579 25.365719430152843
45.272988390959775 1.009653777505937
0.054556477320102 123.071191369046787
7.267144273404513 103.601706932137589
34.739769759611256 29.442768494658431
51.344381294433077 22.757501800895096
0.519484803546116 94.354493523594854
66.489690366940764 1.422316819328229
25.159984749359481 59.643440624944951
37.526188933425203 42.223178514494421
33.584421548136170 47.775943130708626
48.668533808317825 26.526966050545891
65.323276096141541 3.065443685442459
14.377721833232281 74.832405916715857
4.188396471490289 89.186100541855765
28.267483545252141 55.265909514621512
55.398114296602600 17.047011308220792
39.168156666502952 39.910139859999823
28.573428595784438 54.834924962503635
39.582539186472381 39.326399529951104
52.235569571909309 21.502085575162656
32.814393784252395 48.860680636212855
51.227985936043858 22.921467850735418
28.028421115008541 55.602676572129013
31.776714663576652 50.322458397573591
40.951781737282637 37.397548625270801
47.427520374016559 28.275180699627551
37.759232637663587 41.894890031577894
36.442952029703022 43.749133489010234
63.300593813518759 5.914794626522299
24.264797494425071 60.904490207078325
62.443271824626450 7.122503438155939
46.218020907567720 29.979001646975156
63.380066385975432 5.802841676192496
11.011503211576942 79.574395442157780
14.063035945512217 75.275703679307142
21.789843464015252 64.390956003640980
17.979357969847165 69.758783923061074
3.852232632044162 89.659654278155273
8.921209843499339 82.518990066154714
22.856160086999076 62.888836615296739
52.457082987304375 21.190039801073333
57.808431257217286 13.651599701053934
41.963899704272002 35.971778841009147
67.371683057128593 0.179854410178371
44.521780065308079 32.368494787698900
27.682547382803616 138.981377399782673
36.036080680829826 140.320194101240844
40.306760749606042 141.004653909884098
36.830932982298854 140.447584691358031
9.741581778227530 136.105987605458353
14.515273190308188 136.871064796401157
13.584486977132030 136.721888144650478
9.337463319055805 136.041219737395352
4.400497815813084 135.249974687611910
16.579674862592793 137.201925444077744
21.230931111699576 137.947380011253188
38.593675372465398 140.730098553232608
28.149829811116302 139.056268526327983
26.121602430046551 138.731205514635349
15.821739491761996 137.080451512402107
21.316782946626752 137.961139442903317
27.098853482780196 138.887829063526539
18.744174155113360 137.548828688457633
3.194739737861077 135.056728429401431
64.586812903700547 105.434138047545744
87.846522484276491 69.747300534538695
89.105555832890616 67.815594621367254
106.149781222303261 41.665031567261529
104.017597358828681 44.936392235806416
59.477689553717560 113.272948510468069
100.903120227530280 49.714862875673724
41.718036031007635 140.521176497008497
66.575345705747864 102.383177899048917
120.490100648087434 19.663009252247516
48.016744113617023 130.857213535335973
52.721292247335782 123.639133522834612
128.823486106882882 6.877287583149762
73.103742107683487 92.366809431106603
42.348173703021587 139.554370757921959
41.432578357106969 140.959147641490944
47.062969064102248 132.320568660131613
110.207498155758643 35.439369790343790
103.684474434089708 45.447495078506783
98.823246724472583 52.905964961196460
83.846090191665169 75.885071804366902
86.956616137775967 71.112663377068728
94.387933003846385 59.710964805191864
119.836907156790502 20.665189004652227
122.117717564573411 17.165794047094501
64.247555547324311 105.954652807635512
82.448983612667476 78.028620299687759
48.142237148299820 130.664672458147322
92.317829338639086 62.887077253174716
104.121072797672298 44.777632249581899
59.959919010093905 112.533074945234063
88.204917327466646 69.197423568529331
41.385306215704155 141.031676200942201
96.189615617133001 56.946684604373594
65.574404089868153 103.918899601943082
60.502511908360901 111.700587139266943
111.821909280365716 32.962415927981034
121.242838213801704 18.508101315649064
54.050357161501026 121.599979789132689
92.759559654191861 62.209340588359879
120.327218799787730 19.912915126349354
45.897630391468432 134.108520986614479
64.881356554084221 104.982226498292874
50.773997681359731 126.626822794070478
70.704677606816801 96.047638924229332
106.344809848876849 41.365803630523708
116.269500621017812 26.138578813924578
68.387711691803545 99.602506445073345
82.410005772204215 78.088423103948998
90.912563120971981 65.043144894461335
85.755574760187201 72.955393542719719
51.851521327429730 124.973603043389005
102.501482604269668 47.262532238096192
85.670051560767575 73.086609820838234
127.547941280377074 8.834326677141018
122.161621153980022 17.098433779505427
63.660497101450353 106.855363080735316
64.742298695820992 105.195579772354847
72.688556563962123 93.003819062942569
50.477174381034203 127.082231957804709
101.166640444898135 49.310549866260544
133.637370208280856 74.610164722823626
121.036108326962150 112.472793011531536
113.114144506736565 136.275676743871287
120.504724810151473 114.069424901673912
132.515727857260742 77.980329378516302
118.441862295817785 120.267645153466063
124.480445950865288 102.123696517632695
118.023673139400358 121.524165391909349
133.598348053940214 74.727413403054200
137.881125416875307 61.859082527675668
115.238472892783037 129.892771856919467
129.044442721176267 88.410394242617684
128.826208133075568 89.066117071554842
128.798930301222867 89.148077943226866
126.463176493637746 96.166246363457660
115.304685518022509 129.693824795817704
131.129150514726376 82.146536144820601
140.082298602066203 55.245284410083286
130.633284388411454 83.636450012054524
128.229287274534300 90.859667018979593
124.761343363159881 101.279692606823076
121.906237582944115 109.858342102355735
123.226946847393194 105.890047146798977
133.975647159827389 73.593754255707509
112.596092830832902 137.832250857148068
129.334804845544539 87.537951999323482
112.199911342428194 139.022645324909519
128.479675993427975 90.107331651264417
123.571668736437189 104.854271772016546
116.614151006071850 125.759313673213001
132.357452551949024 78.455894374207929
115.046008982961496 130.471062312684694
130.414291681251825 84.294450738268722
126.564857437403376 95.860728724501982
136.281156947260911 66.666459122909373
136.793160381301789 65.128057977991389
131.443654573970406 81.201555364118022
114.018160379645252 133.559407747527558
126.185330786922478 97.001080907335350
119.938917477951478 115.769488982865113
138.355585773597767 60.433485925247901
137.406933450914124 5.911278912929395
140.651074364183785 24.975995810446790
136.972527817693560 3.358424201174646
140.646217283434623 24.947452392664786
138.398888940894693 11.740665211799419
138.953405606128257 14.999371760085120
138.920472576361504 14.805835503224959
136.592681072288428 1.126193586292495
137.170791204586834 4.523550946071063
102.441650505251587 88.535845694958198
18.503484745393308 126.005605292920990
114.385365624218537 83.204205073996889
130.728910810548001 75.908492765221752
49.640729857011920 112.106027212872604
115.704220113904412 82.615472162979941
19.670239110886445 125.484769446805686
68.038631158547417 103.893256149375603
36.374703275551887 118.027943927726639
45.110695552545828 114.128221703570475
52.192447010264516 110.966947898607955
73.880777402877698 101.285338602815585
133.976440819977796 74.458804561542919
30.115205367216412 120.822166075733648
27.716761938381431 121.892824433278321
42.869459389219834 115.128703182786282
118.215055655326253 81.494642284516146
11.341152707277507 129.202850040879582
104.639909197053100 87.554549237377927
93.515524993521652 92.520442856905149
115.340083482500319 82.778021724505493
119.349537939376063 80.988212604207064
11.522881495009694 129.121726824441481
62.263701512611256 106.471168396677271
7.630661837261031 130.859202662256990
105.084137572556145 87.356246947996084
44.801881043960876 114.266075626065586
7.427582014182814 130.949856920436844
92.181054606735131 93.116146660185109
124.321911193813008 78.768559258336694
114.220559066080156 83.277774255044761
40.131423815534660 116.350954512535012
113.396536959057499 83.645615391124366
67.521331597655916 104.124177209077928
47.942545127275793 112.864092069307375
103.489514673874751 88.068082096192427
28.243240462668155 121.657805910298507
21.758402426321812 124.552619253596831
134.355134081557679 74.289756961511216
38.210771005395770 117.208328490338445
119.670133244221759 80.845099767608161
20.803565765174550 124.978855636351085
6.837049459497648 131.213468981273707
123.657456475291184 79.065169963864534
34.341384209178692 118.935611803397478
23.296724099053815 123.865916813296778
94.028422440298598 92.291486888482822
66.389189659851823 104.629562165447538
76.790671574410993 99.986370081454254
130.608548616231616 75.962222108064665
66.848992191639113 104.424307616784958
116.091154840110178 82.442745596467731
129.540401449587392 76.439039979733522
74.800145824427446 100.874935141820472
46.497331846026022 113.509231187204435
132.109085711961114 75.292386595984695
9.656579912050949 129.954838568279513
107.311295610293598 86.362049904193142
94.561299554586725 92.053612053038421
36.618376574356326 117.919168856887367
64.006902417802948 105.693008446942926
64.084033287339949 105.658577445109955
76.516237556706571 100.108876650138470
2.674630431687150 133.071561053052477
34.969430144278277 118.655253875729798
86.866926273661576 68.486250435103912
133.338181923594931 128.309451998349857
119.897600869632967 111.007173885288722
127.969168108824562 121.397833382825738
140.282189635585468 137.248585817768031
38.081230078009789 5.683631997141695
48.350375963610624 18.903270149905012
125.255286617042671 117.904209695860345
69.021620489752777 45.513698694508371
106.609471532390515 93.901149341243993
43.915094032781987 13.193659741773837
110.124687523438922 98.426343933680954
66.490363798175679 42.255170876598022
39.530336955111515 7.549090797062617
102.959702509762337 89.202742447642223
69.551756292520707 46.196151116792450
57.783258601675605 31.046373052703686
89.821938877072839 72.290286115298770
51.949511053002489 23.536495159531995
77.400472234435455 56.299930522772442
107.271217860504251 94.753026128664970
99.849726905470447 85.199220381575600
97.586023642591215 82.285118434455185
126.720149597203942 119.789951582949911
76.369811572990955 54.973144327078344
58.027350497016172 31.360596510854084
106.348920278446300 93.565737483650167
86.849525053891298 68.463849562495540
34.259096386448448 0.763337267978821
118.746370334426771 109.525176134416611
116.412908119010623 106.521272355602775
102.816719949800628 89.018678677791613
77.341568790725390 56.224103163761932
42.461616937953664 11.322575089650801
69.453614584804200 46.069811703742957
62.762191113758639 37.455833676790995
114.310330939245091 103.814590630131136
60.364324438295561 34.369020991362198
43.388439877315804 12.515689300563691
49.916374615334327 20.919205628290843
98.729482232985944 83.757111234643403
107.478102012701726 95.019351455236389
139.349856901814661 136.048378759096380
116.711738007963874 106.905960921253751
66.932857850970706 42.824800651835929
42.703496958849314 11.633951165932558
129.917516161299261 123.905973449807547
80.806921435881407 60.685107861817549
95.656264947090804 79.800908748386277
85.402536451870247 66.601117652462705
123.528252231416730 115.680970303831927
90.842608882062848 73.604211176804270
89.934537955435985 72.435236736205084
48.542496827118605 19.150590455358376
127.050350206802733 120.215024186391886
139.310726043663209 135.998004970357528
103.668685593745437 90.115427877481991
78.410237558916037 57.599817812090073
69.316983529126830 45.893924328433819
132.686567763874336 127.470618515732639
75.190281395121687 53.454715986941487
76.600516662902194 55.270134733349984
115.244551153156166 105.017227472618572
78.359222792725120 57.534145675672448
97.490324120321247 82.161922886364337
121.791441677571726 113.445145891801175
33.877490421504071 0.272089716361672
34.757173091178835 1.404519493083726
63.134811155749844 37.935513503961232
110.088137087853767 61.529565721307080
116.636239029804884 59.567864367813755
106.677856178334196 62.551228599390434
45.684144636311501 80.823920067433647
36.899863182468977 83.455543241634658
39.639849760719443 82.634689286281301
50.869663764618920 79.270425637636308
71.426152693037182 73.112046841546132
19.148335055685475 88.773602896416051
6.596690815658679 92.533864681053231
35.263212673132244 83.945856243451601
130.706288273018117 55.352713948835259
20.825717852598547 88.271087185420527
140.439869063427608 52.436696638757553
121.512624218546549 58.106981273794752
80.631308734217626 70.354336710399281
83.222619941054546 69.578023399024701
100.049581391084175 64.536948390673899
49.588446522602027 79.654256802768501
70.900317245633644 73.269578309142517
38.432329296170252 82.996442134767236
107.566626812464875 62.284967846064454
97.301610890961030 65.360194194914556
135.508696917596239 53.913992984865381
86.882367194937686 68.481624594450381
38.436808913361915 82.995100116700641
100.914410148891278 64.277860221343332
125.551086729985897 56.897125739327926
62.710428374181234 75.723131449657757
23.215321034920539 87.555202210105648
124.967363395661778 57.071999445504233
97.307105923861997 65.358547975357368
25.791600107225470 86.783392273742436
132.856200125103214 54.708636469969683
46.108261621582137 80.696861742529649
4.442956445657238 93.179087322079795
16.763818107497933 89.487964121417619
111.148195313839537 61.211990082574985
27.538055963802041 86.260183434290283
46.707695330903782 80.517281471890882
118.680968108281547 58.955297881168669
77.413693690251392 71.318280131366905
63.133601039611335 75.596356027116272
132.870304738243703 54.704410964787648
95.347995722365724 65.945464484597395
62.135379947419487 75.895406299240605
33.006180591893674 84.622025143675572
122.658031449441211 57.763836506797205
134.481864043503890 54.221614866255685
140.151667094149332 52.523037107831591
83.926469080151819 69.367162019488703
54.683102979778212 78.127983303023925
41.660902336740577 82.029215882078233
46.331383493301836 80.630018177535277
73.941243536722638 72.358567870700071
139.241749250331623 52.795633209970624
63.286088854984349 75.550673238964791
126.041118170621118 56.750320550760264
4.917956567244752 106.800733885622392
16.704020755136028 123.461834150438591
13.666434784626571 119.167820168260207
0.482486624488768 100.530633175178366
9.517444989301705 113.302695570633631
13.640219962828320 119.130762184573541
20.411849403701989 128.703321375833411
11.589422680685638 116.231699478322895
21.646745199254781 130.449003593264649
21.532565205603042 130.287595654860382
5.953620769230117 108.264776914311028
7.768555884212629 110.830418458663573
12.704489497587698 117.807988198815508
23.036891567413534 132.414152234357118
28.024238630623444 139.464401422796641
0.726783604130886 100.875978016961156
25.613262366141829 136.056179930172391
12.326824114864223 117.274110162195711
24.501453064407716 134.484496121545391
6.666474680176616 109.272486553008576
27.301151846147217 138.442226316309529
7.805021844361968 110.881967729787078
8.704867986892991 112.154014662894753
24.036118140627277 133.826686041926791
124.053078970607743 131.966843219706249
135.820785121682860 127.331557494780895
103.201286880079209 140.180339798859563
117.861618621417904 134.405652228411697
103.231262869193415 140.168532291716900
140.391039718309486 125.531339540742167
110.580894323399420 137.273521035846073
107.099969901087348 138.644653105014271
125.391313492280148 131.439714202778504
120.839185434116629 133.232792134462727
125.804673940070103 131.276892004612534
114.952100120512412 135.551708171729189
132.147664039735389 128.778395603966516
107.628445881788153 49.123216056796494
121.812870564901601 120.667535105732668
113.137465037182011 76.909963345138920
99.753864285763925 9.404891861840278
121.625269530728730 119.721300870462457
115.284295374160166 87.738285113842878
104.538304544751796 33.536961227128742
115.268870459058164 87.660483928950740
106.955353784010583 45.728230580223382
113.520703009314005 78.842963827176121
108.833341852972907 55.200548321519541
114.208679576608645 82.313024554229557
112.847133267432270 75.445569178363314
104.534017531214630 33.515338110849974
99.393985662309873 7.589712774179374
116.213452667428783 92.424828792656712
116.109313719050235 91.899566026301017
109.478375510135649 58.454010819740809
122.384624312994220 123.551383656859500
112.325724825046976 72.815655537859314
106.928929012634029 45.594947608485214
115.682992916829789 89.749261578101013
114.421514836973060 83.386536812396983
114.951112415772840 86.057755349043319
119.622084895248122 109.617508585860989
118.961416924451768 106.285188724884293
112.754372555783576 74.977696698677903
102.412060627187628 22.812474572751370
100.197497885481781 11.642519718317772
113.002155156709321 76.227478614507788
100.881963039576902 15.094869352262275
125.649603267015777 140.019495772303202
117.039105719874186 96.589311084152484
110.322399319941255 62.711152725927541
116.317934149419969 92.951819252212132
118.951671614383372 106.236034699371118
99.303614647438408 7.133893601729077
123.736202262426090 130.368559974823199
105.990216084533273 40.860206600388253
101.267128648622830 17.037592574097740
123.055508977359182 126.935235137949618
98.764225276562073 4.413286590609162
114.185555203239019 82.196388343517896
109.729868675013080 59.722508318129933
122.349550879834482 123.374478005190156
107.027388217974391 46.091562519385555
111.712866609636407 69.724481614725590
107.807623519881702 50.026963821868712
125.120624268824258 137.351397272555459
113.705228297942611 79.773684418047722
103.674460766859198 29.179850083413235
104.253780680585947 32.101861350349672
118.270476198517386 102.800177182681722
112.136352961869051 71.860489480668207
120.661927774888724 114.862335387355458
108.075255870743462 51.376865190844619
93.013100757260744 32.176541409472982
131.187458331271387 76.440184324868525
89.970308409874065 28.648385796918113
124.394038703194084 68.563129681351171
104.520254119331824 45.519229008181277
124.213550020179525 68.353850806134005
113.864313818984613 56.353782572670134
98.521786620233797 38.563931256151925
139.699504613673554 86.310007972669226
111.749901562617012 53.902095234897914
139.834320822843836 86.466329045796684
103.800101870992663 44.684203509627615
135.631305473454006 81.592880416500677
120.494518688834901 64.041587671838883
94.281847605024311 33.647669176602044
70.030329027506738 5.527731430691174
78.944885934470463 15.864271159324522
72.139354993196349 7.973173297357669
126.640159956878321 71.167535241418705
69.447397173950165 4.851814688416930
65.369795427328143 0.123784693053012
113.839884501349047 56.325456474702655
140.541429341317382 87.286230177163901
85.008543660342170 22.895157790980427
129.882808641460201 74.927426765359584
90.744078549055658 29.545581907499088
138.908266705218978 85.392557766125307
115.389485826983659 58.122238505837892
129.788708144090947 74.818316067016085
106.210887431384833 47.479539383555718
124.069207724964301 68.186484117628297
108.897618127335249 50.594837077952185
131.888319053368434 77.252841058545954
124.483863295983326 68.667282415094888
81.568831938969566 18.906769222251960
96.039921721645868 35.686178004578103
97.690811097971917 37.600404791626005
140.116711946479029 86.793765069699162
87.738861557833062 26.060995388266647
121.535975241215354 65.249169511483259
65.479430501828361 0.250907927000611
110.092372586962284 51.980169749758836
133.443509927082459 122.047233833269985
79.420056979300540 115.638636079685185
36.488357985445198 110.545811117246416
44.656707948773708 111.514791557576274
52.252915814998019 112.415900946387538
120.133053891276774 120.468264811561880
75.086533237025876 115.124566559791845
76.499532123452568 115.292185269727398
26.180243325321634 109.322998489582361
17.974069416160873 108.349531137715630
41.908415370481976 111.188772010835009
100.694367304569852 118.162326993914050
16.221388035129216 108.141617179085742
76.378188719584685 115.277790760990754
108.992220120118958 119.146669867456495
2.806975440148510 106.550316184220648
15.732671798596238 108.083642621653937
43.444335466666537 111.370972398648235
44.231168172423594 111.464311384503773
80.856692380729584 115.809058699935278
125.240023413988894 121.074085277027379
58.448875108068279 113.150904146668950
39.856799188256716 110.945396548157063
138.534847986442855 122.651199997400525
52.484361268071034 112.443356444503763
83.623268055586507 116.137247101223664
36.573566596911981 110.555919092324558
22.375900067286228 108.871703647675886
10.309419188433560 107.440302690602039
108.540112401171612 119.093038039908834
36.907793486128426 110.595567163200229
20.402868436350115 108.637650372888174
81.060714815691099 115.833261109204457
39.544125412908095 110.908305241604708
85.215080951866767 116.326077840367446
8.520672496981943 107.228110440698117
105.813949685846737 118.769643675053544
133.983030631473525 122.111235132437500
63.859367709326129 113.792730406158952
122.747291683140077 120.778381946363780
66.983052217382607 114.163281276733400
45.619195059566209 111.628967760679060
126.931022197384479 121.274682062557872
78.952530662328783 115.583175202210683
107.159944708316942 118.929313970206209
39.788086996763838 110.937245480944256
134.852537601806034 122.214381453391567
11.656035051070875 107.600046633673969
13.832273897118124 107.858205611285456
97.776050564638197 117.816138124390051
61.670406955747033 113.533062276807186
54.155883274010250 112.641642773640939
116.534204839699143 120.041346969606749
85.255449275084601 116.330866581763516
15.454243949379709 108.050613779703582
130.417232123278495 115.320275405710049
117.348960942960417 86.271482581872363
91.684687373001623 29.223679117950120
116.662101812807080 84.744698488117450
98.794535580927217 45.027797715673984
113.858152858744077 78.511943509948253
102.742919882359004 53.804459599912114
115.876533073228345 82.998497843056299
112.249497054918379 74.936144651368124
96.609148572372149 40.170012506331773
119.707887051528857 91.515018996830563
120.739202623099345 93.807477728454430
107.036228013752151 63.347835056152149
130.825636651543647 116.228096981050427
110.999470451184422 72.157524332343726
97.862424050147467 42.955854581595879
118.411612020067707 88.633595408962194
116.575580035333957 84.552373646224638
122.573657517205532 97.885193856952228
128.261505411293456 110.528420555347026
126.056889592344646 105.627892605081385
112.457127676702243 75.397676160231228
93.902411950966808 34.153345859383293
80.074704122368288 3.416440082092897
112.752726397816645 76.054747466003960
83.150362908502018 10.253164974194494
83.377321186000799 10.757658942198972
119.298879602024968 90.605857218649930
108.355875000753031 66.281210970766239
119.969995013062871 92.097645402957397
139.491382156608012 135.490740246354136
125.455402990661028 104.290878746282957
87.568084932995419 20.073093721624250
80.692231483900130 4.789110127018669
80.548066710552348 4.468653612481192
133.556926062883775 122.299340771235478
91.194510118572438 28.134089124415567
115.597822933571663 82.378967302782243
105.893311271101012 60.807303778979829
125.319559518303947 103.988919226885017
102.633381714266164 53.560972798381407
110.000779674122512 69.937585590818244
98.972847665371972 45.424158544704206
128.165251774563728 110.314463260359588
139.621048429094969 135.778968783529422
114.197556037244624 79.266385507667394
84.318571442832564 12.849916083852849
134.214866052157674 123.761841983157140
94.993269966558643 36.578158449963318
96.065679129500325 38.961962027868559
123.169863248112506 99.210469137708955
88.744233483197434 22.687494287196536
111.171229545948208 72.539318855166130
126.765850675167812 107.203806001040832
100.651981394073630 49.156619184336023
36.091317996253366 136.683803401011318
41.345206374798742 140.266909891984170
35.376062056559206 136.196005028535296
40.539137802002905 139.717178088174222
13.221740872570219 121.086949350533416
6.703760058687918 116.641742737917028
6.062154702523901 116.204173427213334
11.261503108982193 119.750084128340205
0.463972170138828 112.386261297341690
22.898660214640316 127.686524752398427
41.346497675660778 140.267790548017814
6.758683143538661 116.679199807358515
23.441690545848552 128.056866747575356
21.668042175419618 126.847253879753637
4.526113962591810 115.156606910930904
27.090787716478935 130.545519496969433
30.659115786928947 132.979088417725620
30.130784769968077 132.618771227892381
24.190136764007185 128.567300603265835
8.830170284671373 118.091936144062799
30.316384428113455 132.745348591533940
2.551265715792035 113.809777465392912
29.988870370419416 132.521986833259717
3.561268675588130 114.498590759547682
4.854066365129917 115.380267616602353
27.908366206971166 131.103100965225451
37.074797180282026 71.939263749705319
37.936363507143035 72.828381159379234
51.170790287455887 86.486017130717713
95.869411651313015 132.614006588967783
74.707616873637321 110.775502030266040
78.030439259951038 114.204581302304931
0.456325442005051 34.149810142836643
30.739858114298773 65.401746628637753
94.476072735638226 131.176111619214026
3.032812940275935 36.808688303576780
27.015510986808334 61.558302696949610
77.758417019127464 113.923860361160507
2.730103491561857 36.496298842042151
46.810853341485078 81.986658552177829
68.869956866568458 104.751165908690339
16.734637020359393 50.948667959323970
35.941848986888516 70.770086251003832
80.424477203731371 116.675175554740747
103.208761856209961 140.188053809037939
71.742428112383621 107.715492755988294
37.919408765690584 72.810884240881023
68.346726919525338 104.211204166135090
74.360103095171596 110.416875490553011
82.053047126375290 118.355823725345957
53.122878733405898 88.500529267979374
24.347475187029005 58.804948712167224
96.638755061459563 133.407951986615075
36.985904570891762 71.847528541241232
101.296370182932861 138.214507863920687
101.312292187608207 138.230939020887263
45.976365085852244 81.125485113616463
22.139455080629265 56.526320757123244
22.884658052230492 57.295353755668316
7.660633552055250 41.584496905303368
80.534444813718139 116.788659698086590
68.315533400720355 104.179013144070012
81.238632820435853 117.515366159256459
38.857861536897438 73.779346762015905
13.377641333151809 47.484322595954133
43.165787016388961 78.225030656544064
100.160511805103212 137.042327119192947
67.271193743516349 103.101277696567138
37.394053626742668 72.268729347244360
43.408137409125750 78.475130906177384
71.141116058175200 107.094952004365169
43.193048577612487 78.253163985276913
17.786923002824771 52.034603838891748
79.159580057054811 115.369829652174573
50.978666040511008 86.287749153600330
44.504120192933712 79.606160919080537
45.870456053989059 81.016189333204139
88.275382517497917 124.777136342371890
65.365414154794991 101.134555276591769
67.453047652818455 103.288946912200075
101.709894986405175 138.641256322671154
91.721630199638696 128.333587792144073
136.275800815691895 27.472119959689021
120.830084538079319 19.831197663753148
127.183689914241768 22.974295989899641
109.029423300279902 13.993466739653522
98.690693448421356 8.878946311020204
123.113217037369310 20.960652439747335
85.390039014586534 2.299175895236309
88.105134998708650 3.642320950331902
121.665637152608795 20.244541563578583
131.134415490269447 24.928701120514894
98.021256186238475 8.547778885022769
97.523427869547248 8.301505587223858
136.988475572330543 27.824676768313275
122.104592385110564 20.461690626960127
137.429834595673441 28.043014975577993
88.426529760775196 3.801313408767154
116.916141298765467 17.894988579966743
119.616445255976870 19.230816089783591
93.608696512255847 6.364906625226697
37.131657858926467 68.196003574116688
36.068011879904503 138.218094922958755
36.138170480760635 133.599404066277259
36.796905906826666 90.233441059368005
37.997316627676462 11.207834034778116
37.563416516960430 39.772407011181208
37.949245195232983 14.372479321099997
37.577174100352885 38.866715850733961
37.396756511407190 50.743991883601154
37.990781017561069 11.638087237015089
36.794411250198394 90.397669644586813
36.448154451515549 113.192495804530267
37.265133823029117 59.408995175076335
37.012701517006057 76.027154168164600
37.624570995323744 35.746476809965493
37.780715149703383 25.467172927660005
36.311292290137871 122.202424817753254
37.533035322239492 41.772466085341257
37.259012060589569 59.812003899043454
36.635370487328665 100.867663463482941
36.436952807890677 113.929923979531850
36.486440664444942 110.672032462386184
37.981268324553014 12.264328178005307
36.394801474291214 116.704836488006549
37.800723735887601 24.149964874243032
37.078058357410164 71.724573479375593
36.063878060592408 138.490233095998150
36.141420926331378 133.385420277340302
36.465783076243881 112.031965707648411
37.801681497792515 24.086913358118959
37.597997785665314 37.495848077128485
36.471936785871918 111.626853831885981
36.177772679022965 130.992306593027678
37.015998249109160 75.810123237733919
37.901675438506537 17.504098221219529
37.039541065629969 74.260249236851649
37.070428082459095 72.226890810685333
36.947768782681131 80.301815046036239
36.967116587964057 79.028107613637815
36.760049221059333 92.659795568777938
37.960410268683887 13.637458638922737
36.367977390831122 118.470723314484758
36.859371617414887 86.121189634320231
36.821759005260695 88.597308395706989
36.265377218766140 125.225112239403899
37.740240666389859 28.131694792804204
38.148164605706185 1.277188777135342
36.353747640431315 119.407498239617681
37.706845066971937 30.330198579977477
48.738871566423548 135.014220552121998
26.565670528989358 7.371722072123887
32.112834811356400 39.304590370433793
32.138212348258335 39.450678984791402
31.807003312455034 37.544037324089800
33.846544976006719 49.284885803760353
25.449815897694794 0.948180751299019
40.454485494604157 87.324230514387366
44.580345262507208 111.075201258943011
35.477252407171129 58.672234543002673
47.062484321309391 125.363910882123520
30.916491365776281 32.417706236013572
29.279214950185018 22.992542407136479
45.836727503249030 118.307705396863440
32.023545218251058 38.790584894499737
37.913656923265499 72.697668183242826
42.922310139100034 101.530537619174126
44.939425915408222 113.142288984108859
43.001917836413064 101.988808184895291
26.408491322275800 6.466902482920201
27.787785260822272 14.406961482843521
46.021964730924665 119.374044105113526
28.342468530322879 17.600057430721318
37.619195447429938 71.002567939561061
48.616545816904505 134.310038766610347
41.758646628734134 94.831779167367984
31.674012985878825 36.778463714343545
32.897447884280822 43.821302810782981
44.355855083880328 109.782898571758622
47.454340746199868 127.619675984961702
38.223129419183408 74.479181033963499
30.003144172051059 27.159921507955527
38.330198557435281 75.095536439459408
37.849369930428175 72.327592957222478
39.127533136316551 79.685481644081918
38.970031200529171 78.778804229061990
44.118264094376876 108.415179609333862
26.628551826396560 7.733705256020909
43.236778570317412 103.340810127230370
39.808852885219963 83.607574573604197
40.186005842474927 85.778697529277991
45.865411876838877 118.472830184491599
26.208906945574832 5.317972815224653
26.570130761323075 7.397397895741601
25.588891636977355 1.748785716274917
47.036159471163415 125.212368953690572
30.161853223260788 28.073547817192456
53.067664855791897 131.938911381876096
48.171708842137065 14.622049918447821
49.263209715171598 40.776585692843597
53.316443111183808 137.900134081084559
49.295607296680238 41.552896299188760
48.166697416858582 14.501966183322518
49.893519023886235 55.880052644619425
48.418110852805810 20.526333059332813
50.841761130102412 78.601822917573472
52.115095688223462 109.113456097089781
50.264345179995722 64.765786230047809
49.294973779288931 41.537715960185700
48.757649553304631 28.662356866898790
52.387025959757729 115.629447234330996
49.576801497051235 48.290869630084238
51.837869521499890 102.470564758842642
52.254948508050909 112.464608322152003
51.353282065066729 90.858883743995150
47.985556254664338 10.161463006578597
52.619638266436674 121.203301591116954
48.889812133783927 31.829235634088718
49.843932555607573 54.691862061762187
47.640910935271023 1.903074435170431
53.180736059845920 134.648322729631730
50.353464096528647 66.901253042965521
47.710243610444245 3.564423480280408
48.513301816722844 22.807298226355773
52.067759029521781 107.979175434526866
52.820434036062494 126.014768324464683
50.122198474771075 61.359667940215751
47.787627117114461 5.418686489642490
51.038672065140403 83.320201273518194
50.648977170966845 73.982335127405463
50.749841570225421 76.399247109744977
53.296769438188676 137.428713675588824
50.787759988706014 77.307847970413221
52.867795609514296 127.149645994084125
48.356656743364034 19.053770147486322
51.147038425157220 85.916875183563732
50.664574634990373 74.356081443942102
50.771169477720811 76.910306269991437
52.316333247947448 113.935509001472965
49.658780506466783 50.255250041936414
47.599979511230103 0.922275957750229
52.920388887449711 128.409885727498164
48.967812081080055 33.698269789128645
139.616689776040403 36.704828294681604
130.555715297695599 11.664386788765228
134.422823937898585 22.351328677129906
131.510670344743545 14.303451279403935
139.693047374278422 36.915846212983894
134.841829547843815 23.509270959337986
139.635781123719795 36.757588157980720
133.681945724083278 20.303875876066673
136.814434601007662 28.960660494324074
129.308064866316840 8.216444437593452
137.204964504570540 30.039908783771185
129.064096125163246 7.542225013763400
130.111817365208339 10.437653368468119
93.134973078163455 133.982794691231788
112.098235873670660 124.490283596093605
133.856228525177215 113.598804166652101
132.982602119342488 114.036118590853221
137.949383343275002 111.549878412476673
95.122927766893099 132.987676807622165
86.824073766716822 137.141865067475266
105.197049587278840 127.944836122186871
113.538944468320253 123.769102728273126
123.015893265236272 119.025191167647847
127.433347242986770 116.813929775120343
110.209896375705526 125.435536732598607
139.584383600495244 110.731440243392498
113.579212375271851 123.748945672093583
94.418795104143058 133.340147117488243
75.182648304297004 116.227740426667765
66.877040616838158 20.898989071995278
68.754650303612991 42.449511767878349
75.200532500897566 116.433008745984864
69.071488071876317 46.086060707716818
69.520454700979826 51.239136769445714
70.668717327730107 64.418478553265317
68.322816947689645 37.493085198919317
70.468531868557989 62.120822489994275
74.064898402281088 103.398612625835469
71.459971235326435 73.500203798915692
75.994984818094309 125.551444176489042
69.550972706477495 51.589411363118138
68.042510150499709 34.275825489832435
74.348184037786737 106.650062360241421
70.237853080191556 59.473175058706907
65.926522605986335 9.989288238009134
74.189368302745990 104.827232979584508
74.673839034758089 110.387812251867587
76.100787955700881 126.765814199367696
70.723250034612761 65.044385175722610
65.618599712019076 6.455060990587000
76.185412142821448 127.737099913330397
69.045445338612296 45.787151664893919
67.740821842384335 30.813156556604600
65.609911537428630 6.355341275133807
76.940991089292098 136.409360899806614
66.354590062113786 14.902491175564027
65.098758699884854 0.488514477135378
75.955732767835073 125.100923386183140
74.016714416684181 102.845574322668156
75.445783381067514 119.247909359523149
68.624814711944254 40.959305957427460
73.586958544290951 97.912992355854982
72.587519820325440 86.441797327585078
71.739535170433257 76.708937206559455
71.208551530059196 70.614499649263294
73.968232153953196 102.289112502785557
71.566380163336433 74.721526864234448
67.589271486395404 29.073716560468533
75.441677994629558 119.200789223623858
68.171713770591069 35.758777759828490
69.096971114818814 46.378545828112664
70.092037396339450 57.799555548536951
70.329419692315270 60.524143407803457
76.668460651047013 133.281355417044153
71.944307404544602 79.059238608275862
73.674111171559588 98.913298588395136
73.250050195678014 94.046080577354928
65.079365837151244 0.265930235361080
68.501205297491538 39.540561949899633
41.073473745335178 140.459957189783466
47.870497232601878 135.631140643586519
115.204663214442533 87.794858272840244
76.006304023072246 115.642589827932539
97.910325862592600 100.081292550516608
119.727930527462107 84.581388717394560
121.820694596574498 83.094624138289049
104.333901712098523 95.517784802462785
111.880068211098433 90.156753798378205
48.991649678882872 134.834639131777266
83.649438053852549 110.212670078240095
126.434448571165845 79.816870048675369
108.075023408871459 92.859975779946353
118.388011099338456 85.533309086246504
41.346409510149236 140.266055147271487
115.798669393528186 87.372857838166809
89.027758971137118 106.391743891241632
84.711798933889213 109.457935920683653
92.030648380674947 104.258398009130090
134.315838303097053 74.217686050580852
63.811320760367423 124.306284615785103
122.362590027986514 82.709644796903376
49.624878986706378 134.384773368493796
122.251143957203581 82.788819546205531
84.482919091010942 109.620539268230146
103.836658057332968 95.871042135194017
67.649201385046396 121.579735046330711
87.912402706615140 107.184127615546501
131.024803877952451 76.555739099244448
59.534772781113283 127.344477095407072
121.714895955087300 83.169786778455830
129.339038149566704 77.753359419005079
59.009445010159219 127.717686256345232
54.597074272860475 130.852371440843768
132.048735857321788 75.828306026014474
85.308207908521041 109.034228465442737
98.221005598315188 99.860576019047244
57.022397014687435 129.129346854046105
82.427200574212605 111.080985536635055
55.818420495407565 129.984689159162798
32.989961496691073 129.223086376918246
1.315750804869077 36.661314998574355
20.079047627279046 91.493430869683877
1.018574793494315 35.792875425079302
23.518807432340566 101.545465434028216
28.236018476178437 115.330604847016161
4.476208503994500 45.897143030522912
31.290069840269975 124.255480888639156
22.787226366567957 99.407560877743464
28.023417709989062 114.709320114577281
29.725279185714786 119.682682019832512
22.752575400878321 99.306300114044916
27.900351420021952 114.349682619356059
20.763138767143111 93.492555277427869
36.203411924380973 138.613775436780827
34.369348780193945 133.254079654700348
32.034717913674115 126.431571254343325
13.931124701742382 73.527311940250456
12.950960586670103 70.662971369452862
13.480589428248400 72.210709503372811
27.672850817130083 113.684855988056626
33.835137155071010 131.692949219805257
20.822127915341177 93.664939685122746
7.484571249150221 54.688502895794230
7.679888970016423 55.259281261855421
12.394481004620630 69.036767125516349
18.075357483434484 85.638032899010284
16.677663540577193 81.553541940280411
32.343795638464591 127.334791289675778
22.444463466523917 98.405902414978797
23.039363536420250 100.144383124047366
32.522688295446166 127.857570574624717
28.095484263265980 114.919920716225903
16.611958515047551 106.456064070702425
17.010746005006219 107.010417595335696
23.822673733283946 116.479661843969140
29.842249478119324 124.847459518095008
41.377749289836146 140.882929887776839
10.618467820001838 98.124527161157289
22.891149896766290 115.184752813329752
27.888137885575716 122.131053722703527
22.166942475039903 114.178033829137860
20.892738688498422 112.406766229335332
13.886579142102180 102.667520800421386
35.975383353845750 133.373114075135476
31.719265521522605 127.456694977215591
5.494335775685705 91.001483607941751
1.727861231291254 85.765716459521215
21.200390729769740 112.834432587317281
22.656225714674324 114.858185276374712
34.601772863982454 131.463661457632583
13.342711824029482 101.911492157853601
4.414658634987514 89.500627027726338
0.175360246144782 83.607588597481652
32.068227289324497 127.941785886068587
15.238573924066969 104.546925474689630
16.196001442408058 105.877843150738840
32.180689296612734 128.098119050215814
19.238243158332715 110.106855997114977
15.695148718583676 3.723906316002809
24.208654188416244 38.626184389823898
28.373167511211424 55.699175362740853
23.479043221237497 35.635044611689352
26.024391854915276 46.070048867250094
36.829730781012287 90.368011112869979
42.041922835812350 111.736104093536241
28.385524309749513 55.749833745495920
21.561954101357028 27.775676013000819
19.716244474097710 20.208937390185270
43.843671258098922 119.122617754277542
23.066227041407938 33.942648318195545
39.332697091665899 100.629263248478978
39.463586242439654 101.165861193161092
42.441371569427055 113.373698716134200
40.483129116589687 105.345616410076119
25.012345871958381 41.921028179377117
18.763686155673184 16.303794505272318
43.751445216093394 118.744524502898216
17.197232552491133 9.881904081670569
33.459739389955992 76.552271279987337
47.528579445908257 134.229401992938676
39.616547356137545 101.792946163468855
26.414913354039012 47.671045073163185
27.309938840791151 51.340324259330721
16.202563212856219 5.804121315633907
41.716090118526303 110.400308381116247
46.020883993884382 128.048398632614578
34.070800389819070 79.057399280769360
23.385186251301057 35.250265148576837
32.124806975814138 71.079533581840039
32.252751144130784 71.604058168842926
34.540381089229093 80.982509472685450
34.149210736536602 79.378853202975364
38.076124003436057 95.477770305779288
15.223919448355204 1.792037582927137
41.127439179796241 107.987053485729817
35.977210417945614 86.872987484731894
36.469751110696365 88.892225304214634
44.004450936214553 119.781755996931636
17.484286738383606 11.058721909975839
15.307539018635115 2.134847428373827
45.068264784081663 124.143006115182814
20.963541385800564 25.322401380680326
136.073863535505410 44.119333533712968
38.633108484035240 11.421186401084846
48.252196247341182 14.649059038156480
37.154051797811853 10.924860062910602
104.516843449867835 33.529759537878981
22.768172423020243 6.097397465964316
119.420498018070703 38.530971706519807
34.734087315883571 10.112793749959424
74.635511548924867 23.502495417236414
134.878585450209442 43.718234643656452
96.411267688504225 30.809775392643914
26.375375130520016 7.307864737125554
113.836400639306760 36.657118844877886
39.926936709961964 11.855355714257268
73.504546169454642 23.122977910826577
136.767552735282095 44.352114483600225
64.730949426677114 20.178826287348794
43.180175661491035 12.947043538705110
53.313660654137642 16.347532205698872
122.983216812284425 39.726511532374445
17.705581581817778 4.398546301372120
82.165828234280625 26.029440152044600
41.963385038050653 12.538725696608758
99.720236139814688 31.920164338429718
90.927849940302863 28.969707546026317
134.569364451707969 43.614469502467252
112.784924736002324 36.304275583611066
24.790096601152747 6.775893586326612
135.636026521873362 43.972408778416394
60.147171081615902 18.640650000937676
78.841645087154603 24.913945618128945
100.250266495722229 32.098026369086902
103.112105278459083 33.058372227843456
87.240741177377302 27.732426238420892
24.262347979253526 6.598797236049091
26.554230367718588 7.367883102729040
11.397290448895905 2.281676091255452
134.188245942414397 48.065595803880591
124.741495474442956 67.835964453407982
128.612575983558287 59.734481409403664
104.179955112725096 110.867611614147577
117.230570169059490 83.554995319095937
118.715344491557062 80.447626725349991
112.534693886966537 93.382629228164944
113.714822438410280 90.912830052778673
120.438456079952857 76.841460621740310
131.896191118293217 52.862458914792661
113.927911941791336 90.466871619614665
116.717338827867650 84.629097239354735
115.573355193719181 87.023251531121304
105.489296002215085 108.127393995307898
105.786369370144556 107.505672269955355
139.147654383253723 37.686435955062635
127.588083053305809 61.878562909026002
137.884606579169400 40.329770379252757
93.787395809811827 132.617389945573279
118.810028025566993 80.249470927886819
91.461268872427922 137.485559929907708
139.802837956611739 36.315253258714321
112.290443586073494 93.893801668655001
104.299039644838544 110.618388867307686
101.681947916373943 116.095496412044582
124.809496147443767 67.693651138559687
138.284197664025015 39.493497304882411
117.664818886147657 82.646189984232350
131.568871941238456 53.547479739506151
133.745440264372974 48.992309336186089
124.605930379462464 68.119678087303555
128.179645911907301 60.640527053884895
135.479377210293791 45.363487684538192
124.208885884665278 68.950621601586022
103.776569748619309 111.711825440185919
102.520945153409301 114.339624408400439
128.225887484175701 60.543751667070218
93.901161163719252 132.379299292716553
129.538636190593053 57.796402093472942
32.170908525301236 39.309574764988504
43.901326865393408 40.316381964444219
64.183363790294450 42.057163938589618
3.610919207750768 36.858306444658311
74.740184041066300 42.963242675399059
91.563262060915761 44.407146513806971
29.486483718795139 39.079173926482120
115.464425357278415 46.458553597891886
47.447030002053928 40.620705249567095
107.567239036382290 45.780747929517148
33.135412897030491 39.392356974216675
36.235125981339529 39.658401488491421
87.905826024000547 44.093233332984639
131.938366519366156 47.872491454542050
86.532443019784353 43.975357579864301
25.138949035371322 38.706030438138285
119.362952127259675 46.793159296127975
63.585085365680641 42.005814446379141
59.607865081675065 41.664454581823222
135.328131106955141 48.163430728172244
58.157665914768607 41.539985793110382
30.520353094430448 39.167909647622501
36.005607488123204 39.638702202014265
6.814762139449435 37.133288294072408
119.102930777098535 46.770841987421285
67.380226795151231 42.331546709574255
20.858845710841155 38.338674499363009
109.561198523869578 45.951886989457059
86.149770681269814 43.942513289551805
133.891323922264633 48.040111356617359
107.227389228442149 45.751579043681396
10.995151275475463 37.492085888212124
98.097174643330831 44.967944094751395
135.165646237334727 48.149484854138294
71.415205277929871 42.677863888410563
70.800970632002404 42.625144893593365
86.333424253950739 43.958276047010244
89.751955022023367 44.251684286091795
82.503083194889854 43.629522643437852
44.323994837316341 40.352659030169740
82.039354625653274 43.589721397773410
32.541024664398776 37.712294784051053
40.840004340653394 1.897066268455196
30.206151584022816 47.788715764794830
38.485194865211007 12.059525120471811
11.421054057739246 128.858026311080607
16.356132951698626 107.560109552063096
13.677256108304993 119.121119465824066
10.339316270611477 133.526393694939628
28.363529361372642 55.740769938509153
30.767301075478372 45.367008753582873
9.596549458839345 136.731891736287423
33.473813565133511 33.686733939238472
35.530214263373843 24.812093465320899
10.519685931428439 132.747987086965480
32.261344394487992 38.919288073457302
35.489745220723805 24.986742406137797
18.353534463895851 98.940087044787134
14.407268283525935 115.970665567314896
23.670602530320355 75.993650824821131
38.461109759735450 12.163467242284391
15.574738800830900 110.932308444675300
35.976383651659084 22.886596690841394
19.102364306503894 95.708423276644439
13.764133492626899 118.746189836675953
41.207951072105914 0.309148622838604
10.807077348589507 131.507715429415185
33.757179247427175 32.463835816730302
30.322577936258341 47.286264069138369
18.466982901382870 98.450486892498489
14.207144002455541 116.834325575853413
9.046222222577205 139.106894025000116
19.148217941957089 95.510536488618499
36.955604193909245 18.660654604466362
25.763274069990221 66.962479244077471
24.907773236654826 70.654494291283569
21.671450153212380 84.621229396736894
22.551701956467170 80.822398610942784
25.430128430410118 68.400208660944841
38.102418229731633 13.711442971210731
10.959589687224053 130.849530390684066
17.501134518070110 102.618719845127771
16.878424091420442 105.306100354483050
35.657034731360817 24.264784733573521
41.008527881473398 1.169782992657399
16.154323901801003 108.431040379774245
34.475523891910072 29.363734527324503
132.169222128757866 60.549760481037694
95.716840808148547 96.307603754159246
111.230868034687106 81.089169895961234
115.060644116164781 77.332363675589448
93.699435340343896 98.286570996425866
104.913673450579481 87.286001095480685
50.232338980189603 140.925475860106474
85.670628420279769 106.162402673724031
117.199551696323908 75.234209336800618
138.150085186847434 54.682852583082187
92.910662442134210 99.060315170344097
110.856071745386302 81.456825080249232
111.548287077392899 80.777798732548050
85.785342564033272 106.049874212621020
82.060730356930350 109.703520277149664
102.065906014902822 90.079509172431841
128.712431392722351 63.940687956528876
66.433258145853358 125.033237618903073
114.869044638594417 77.520312551409518
56.389009469701278 134.886110241933693
129.756226359960351 62.916780724803857
87.230844154575493 104.631914193190582
93.759072359184131 98.228070259417493
70.964713395058752 120.588121532381734
85.934186381600995 105.903866360515337
124.840910650410194 67.738443464314273
57.464902457659193 133.830716562610519
110.577637512727620 81.729954222779412
131.940359288549558 60.774262729580322
52.614231041479599 138.588966695670990
124.429940123843139 68.141583647382348
56.452060197830107 134.824260838053675
130.724894417766052 61.966568987193433
133.967946910054451 58.785307337211997
136.181562568740645 56.613868355104181
96.291301136842833 95.744088788719594
54.859675947535635 136.386304918296645
81.814988863385210 109.944579585034205
59.401019063812434 131.931489361171884
133.705557655204956 59.042697211660446
66.133769076434135 45.412656405588415
81.836515531756717 49.012148744594121
85.169463164351498 49.776150093273202
29.044804632710822 36.910867004818627
110.869071489941248 55.667192373463116
49.351283805777491 41.565658854358858
28.187286969589781 36.714300864764823
36.178617960153112 38.546129122377778
92.677534324187917 51.497202184220036
124.250596279225178 58.734598199589541
82.618562451020722 49.191414957841793
25.243949862472288 36.039608740153106
126.105736192741176 59.159846223907039
69.677761292012775 46.225034855801965
58.167289602538126 43.586524784809740
130.771209147604083 60.229298259361322
57.570031683200504 43.449617186436242
31.354466803157798 37.440303770028393
36.724525445577129 38.671265818507997
5.758117180748373 31.572931165209653
113.828769480479451 56.345634853128942
64.852183266231563 45.118882426703415
23.134953878293192 35.556170068475822
117.429604833924898 57.171043281242135
84.348230443051179 49.587901438983856
118.160780709844488 57.338648481474245
131.981352503488210 60.506695703878243
102.520181952523188 53.753402068394863
8.527180279873450 32.207674994251462
124.734060896222033 58.845421308783315
133.728989318030671 60.907301123013539
132.326775107972196 60.585875866539403
73.487395911611713 47.098305698369074
69.214837994167013 46.118920370104568
80.707008760308057 48.753235376652277
83.590147864219148 49.414128497887006
80.958904534201025 48.810976671204500
129.188703366483395 59.866545319817718
44.361247257845562 40.421808103361649
79.225094819734892 67.935075323769837
54.860249947988684 26.017606166088314
74.081868984786638 59.086629481316045
96.450756440629334 97.570237932656653
85.924536056021452 79.460846280817393
92.957450026499075 91.560326330779858
115.183796500429935 129.798706165051613
69.794215078796512 51.710116258711111
57.953389672285951 31.339067873565941
96.470771936526774 97.604672747914961
76.174022185243786 62.685986165708584
102.397712573044615 107.801427647788884
102.407726777969245 107.818656164049798
96.592126550815635 97.813452172876325
74.567176444085561 59.921556219583323
45.898713940071488 10.600109720095169
121.247620135540004 140.230955643360289
64.536474183009602 42.664657812398701
62.056271667200612 38.397698059177145
120.920994046661647 139.669025572443644
108.705895726594619 118.654075147571120
60.139411967693718 35.099917681069421
45.032675135415467 9.110169805656374
51.027587645556046 19.423864047076226
93.714111254559867 92.862092209323606
96.465226741176750 97.595132750583517
104.074182622067170 110.685639796217941
65.529155900813791 44.372475182403932
44.922715149016348 8.920993787392081
110.557484253608280 121.839562491420935
115.466668062946908 130.285360607540582
78.752688808173019 67.122344336817775
85.347547426479792 78.468190542171911
79.431133371669887 68.289545655573335
120.075865718723136 138.215060205246743
86.656526811012569 80.720168885067920
82.386912947526056 73.374691892294507
51.879187967730594 20.888963883636951
96.444434233319313 97.559361157888674
100.050431794068729 103.763147487374795
68.043717942332123 48.698547331652435
72.259882069925524 55.952068981899380
73.414867172429453 57.939114360872082
105.099806470633339 112.450131064927348
76.603611853926424 63.425055582413336
90.395257442562126 87.152310224846801
112.473627965417833 125.136111078709604
40.429894729261221 1.191510494253019
61.504129795551272 37.447788876608769
127.137485187150475 87.626651272895899
68.697235167603608 63.608216523114550
130.048034264609527 88.822861642967993
31.356938742219896 48.261679283273921
100.403481859067270 76.639208297870411
124.013986383344644 86.342920416420498
106.850289501574849 79.288790198258738
36.785557809175735 50.492794530000047
111.935635091018014 81.378823029728068
109.060296437575673 80.197083837850386
71.069350063713344 64.583135125142093
24.867682529393456 45.594651389480639
132.857801118359589 89.977651395173396
49.174787744665686 55.584660336632858
121.326079900642469 85.238214217410345
53.312518557681322 57.285231732397513
26.995248367339038 46.469062454413923
30.009314627960627 47.707817486913676
7.029503155004580 38.263314729980543
102.235536504546161 77.392166831513748
131.471012636121515 89.407693384021101
53.680457399624302 57.436451398024573
17.425440950023191 42.535954794130227
78.578178333192838 67.669198271303912
113.805263190364101 82.147223926293051
79.820023837938948 68.179585978664463
127.785570134426081 87.893008552566144
91.266332658991146 72.883919403869427
90.118815179041064 72.412299694727253
12.382891721815403 40.463510895109273
130.561648778271831 89.033952743345083
112.087061504557951 81.441057969376445
84.216869998469832 69.986651529825096
62.442032956053488 61.037382789265834
65.039914607655732 62.105089565259981
67.322634934920899 63.043267776579732
134.724246589476252 90.744744259201951
75.692250360216832 66.483106961148522
103.520734815941168 77.920372165550575
138.610791465483260 92.342080418360226
53.483979653831618 57.355700752441649
83.942008470677308 50.806868880426592
128.893481320086124 89.123460670812619
104.534907573948942 68.360236071843161
106.189637993805093 69.770726674301713
62.736552299213635 32.731358639129098
125.107115746082385 85.895966333656958
135.628280912305740 94.864197300947964
34.667669908600203 8.805470555850556
102.339196140134945 66.488613778602968
112.582738665427556 75.220199476450901
82.395529912591087 49.488652059783433
26.587620480586516 1.918044272477623
38.578249586020831 12.138844874095533
117.065951968574552 79.041686141001222
64.912809157745372 34.586397871297109
122.058949995407403 83.297712808809791
61.256490246467919 31.469755183120327
42.114881840552179 15.153466772327128
49.514094082520288 21.460548099688953
106.355730515291597 69.912303778272360
129.710104037583505 89.819549081929338
70.266172762954909 39.149599808050120
40.765435060289221 14.003199647701262
83.955552761536111 50.818414020797533
121.943551892320230 83.199347577837528
98.219590592854487 62.977066011939961
127.746804698209857 88.146034632221983
97.470052909709125 62.338160818937574
106.846054209359451 70.330255218788921
44.071415737834187 16.821214365767620
130.406351044434302 90.413029354225515
115.615500563857296 77.805322772607752
69.425210764688174 38.432764617649070
71.789378267338776 40.447978700325130
81.119931505026074 48.401333216308046
82.943593167202991 49.955820645618786
132.611516459830199 92.292710212182399
81.088875771231542 48.374861338989518
110.221396425366748 73.207393644861853
136.207282853876393 95.357737993492734
28.673658266159791 3.696180854495843
26.355291899799919 1.720007615902162
71.926826952999107 40.565139826462541
6.419063547506250 115.904469777277910
8.210754293281738 120.544376094375821
14.993383477300545 138.109217611621034
12.595423687696444 131.899268265080735
6.719621321234134 116.682818337854627
15.301045571345963 138.905964090922055
3.171107995320222 107.493303107039708
5.584818899505612 113.744042805497230
4.270625489877646 110.340701956861011
12.492462251119392 131.632631055998871
0.665141383013098 101.003650614110441
7.393502700211017 118.427955703028729
14.723019060154650 137.409060193276616
4.696752835595227 111.444235570541309
12.634036864196140 131.999264049502017
5.303007480540006 113.014241311477221
5.883576734295922 114.517730099576553
15.624340748571514 139.743195258540140
0.181579111657451 99.751378902117992
123.373850755830418 17.695145193324375
61.704537529789725 69.480127613049234
39.480490680878503 88.142113861341656
2.894087464823107 118.864464220585845
134.466360310931918 8.380538264006356
78.010776695746230 55.787445396112865
94.468157950717867 41.967846078708035
72.295393000283866 60.586769868993855
38.730302405204597 88.772062285201386
89.321396122306012 46.289687151040191
25.699152897738522 99.714584795213497
5.339947214917576 116.810625811594605
77.087424549736184 56.562803060192607
22.635180317556603 102.287465177676381
109.739889266413073 29.143861241982250
121.696816816975911 19.103384859015833
13.143137365001152 110.258127598119799
80.485435172991203 53.709424107482050
8.541564408063854 114.122162435100222
120.640368816258814 19.990505831872532
45.328262406512906 83.231620454408926
19.669392509737268 104.777897800553490
1.877549486974522 119.718071931748810
47.754168484542440 81.194537551568757
102.208531235369563 35.468096470688423
114.556392596490880 25.099344978952050
83.965543741719543 50.787105832430605
55.583308268305032 74.620248900458634
54.843006757408048 75.241895205916578
140.779675073020599 3.079118856810830
124.081744518482168 17.100712336263214
52.660280871291853 77.074774732648123
36.010859805432986 91.055633803250316
93.652827256582469 42.652495922420499
140.184761926382890 3.578679582045051
77.687785575584556 56.058667639467380
56.702071037206437 73.680800943465044
79.169833262254713 54.814161913935806
60.541748466517078 70.456545349026158
15.647162454950251 108.155446564746342
89.779734313259610 45.904811206762631
128.698393707012116 19.938978040012923
110.365279623759250 12.213161206671082
97.568256128855793 6.820326193228900
119.320041026747163 15.986816139029877
86.357268618091823 2.095867727759225
88.566433518687035 3.026839045514654
140.493620932978587 24.909642851328734
132.906188024277157 21.712198237080397
99.029506229304687 7.436116318818277
97.945381711131247 6.979251903209021
137.620574141502061 23.698902921179915
123.660899099522339 17.816111163186722
137.905503383755018 23.818975873658836
88.744134742460716 3.101724692312124
119.209738227162674 15.940333079909399
122.093434996460743 17.155561051618143
93.929910943675125 5.287079394592840
116.930757731908699 92.238071480163171
44.173485037339148 111.181131254387836
3.941247284881991 121.655983545717575
88.988846774921726 99.513018298005804
139.581315764206181 86.340779582945302
96.737719768030004 97.495524254385870
126.279057396268243 89.804151230393501
39.924972028974956 112.287272714731799
118.646333563617489 91.791404716502299
70.195268276755300 104.406108262453046
32.057656495621664 114.335604419475871
96.835085113155571 97.470174244904413
34.145320125480872 113.792060998120419
22.058216407274934 116.939055377533393
140.758671150662025 86.034243718760791
29.887481922773311 114.900630363020298
130.878153924410469 88.606731959254020
14.071625845686167 119.018441489703150
118.873467420750202 91.732268219584981
36.079094865382025 113.288584037932381
21.984068391210887 116.958360530797435
90.228282296321979 99.190319270147185
95.382465968869369 97.848377691244579
79.768571486464268 101.913606163046722
138.148959985746700 86.713707265971820
66.552106988443597 105.354640546522305
127.543194325378209 89.475020952084947
73.180021385023267 103.628998917266699
45.275983811836738 110.894085033263124
130.601651279833391 88.678722097558719
96.428171868122774 97.576118044583922
97.071581672453775 97.408600077906840
39.074686746696493 112.508652713332907
63.902124204502080 106.044589199320257
63.319587279017327 106.196258323126955
77.768962977057754 102.434223581978131
28.651957896243406 115.222310995351009
7.254704770028165 130.489000651232317
9.833666147941424 133.028483937144415
15.514126647270801 138.621989376145251
8.084316219688551 131.305912617521074
14.385006898641679 137.510153908583078
16.224250381135512 139.321242714532985
0.170327458448043 123.513069205368836
33.294306138025235 57.772673275251059
96.765960797183922 83.928444005157914
113.277735848729179 90.732712854161306
37.237968839277613 59.397800869670220
119.658687620172941 93.362212785567195
104.239630736138821 87.008237630895621
66.050933412136033 71.271215852524605
24.530342299859580 54.161167791941921
44.174491902847549 62.256243868954272
118.446535877085012 92.862702204784043
50.926612209434367 65.038697101475265
23.488643550769687 53.731898477991649
25.053513766538085 54.376759350226550
8.820361883677373 47.687307166383199
98.289315371464141 84.556196869002292
117.813789497220839 92.601956375314501
137.463691508953616 100.699402938571168
47.912092647718104 63.796456247026512
12.104538369870435 49.040669823630729
76.106384079910768 75.414924783141771
82.678264750541274 78.123103812164686
67.204600945829554 71.746625918196656
126.514791238705513 96.187516069526040
87.109974729028281 79.949348783423218
73.760881989191972 74.448376561564785
17.409674900826236 51.226841517746344
129.612344596501146 97.463973976370056
105.985829929261996 87.727821608804220
89.312627118693214 80.857030664589431
59.096958290428098 68.405581107037094
58.119531647041988 68.002797418365432
60.320471577686490 68.909773619401463
127.014606549206221 96.393482886350910
73.366831391529047 74.285993886277680
95.639027913052757 83.464050910262088
133.313121953397911 98.989011957327349
59.533825322131378 68.585607828918640
27.816173382910584 30.879226098449443
26.016201503977804 22.042739140258885
45.641418365370093 118.387562566153434
29.106055642740017 37.211562675475363
38.438388254852207 83.026186993561936
42.191996416713074 101.453535751980993
44.579755205162655 113.175607435650633
42.450675571223826 102.723452800099167
25.830945376300924 21.133273067315400
24.597411990050055 15.077566415630875
45.831611842238189 119.321267252070129
24.580577458843358 14.994921727013026
36.337535863084142 72.712606554767120
48.888901682887813 134.330224958857599
41.207797420576398 96.621870493531290
29.805959034723450 40.647553686024885
30.978462606921891 46.403650570330861
21.667422908972387 0.693558195494425
43.909914023230989 109.887198912453272
47.518094402026541 127.600608345788487
36.977205329988863 75.852895004833158
27.645622671533239 30.041952386323654
36.594059733735889 73.971942805521607
36.216098629544696 72.116442501889637
37.832483968100185 80.051659785408845
37.607746048165573 78.948368271937838
43.216955097565666 106.485299926768064
22.682739591662170 5.677987524657648
42.780952261701081 104.344859057694165
38.742014257386550 84.516758731356546
39.172101770161312 86.628159882672421
45.684681005523863 118.599949081726294
23.034832589592902 7.406495186749460
21.910505496640553 1.886908014363004
47.031050015441110 125.209592452432503
27.055404535049394 27.144432193608608
8.423594624910679 133.605027981875594
2.231660149192992 117.098565054427453
2.511504656377572 117.844574722554100
7.546184661991443 131.266027935622446
3.106472840300207 119.430641291805358
10.342079111786113 138.719325166976688
1.452436349366877 115.021309745209379
6.151526351006756 127.548146908779387
1.814706797590016 115.987050540231635
2.368316032279519 117.462862395885338
104.299176808713227 68.832617422227059
114.758137012104314 47.873886220768462
88.267333773535540 100.958859639816069
100.733367084549329 75.978150636902413
104.103094451641454 69.225547248452372
85.729710227351134 106.044008522754410
83.992834162006872 109.524537932551254
73.687248251738481 130.175922082270432
117.240245826356102 42.899983419818213
126.181083782585659 24.983420415815484
75.059996350816306 127.425069429962136
103.791839735624279 69.849271194363880
127.788803207856446 21.761708254534952
70.803597357892926 135.954475856990740
78.763240878141190 120.004130339256918
89.084466753718999 99.321405231876028
79.788813936297245 117.948982443543400
85.832489017293526 105.838049900699858
113.158006575591216 51.080390792348808
123.435333644788201 30.485634590586528
98.633626898074965 80.185824182399600
108.700054029716981 60.013690785931615
103.333646430432751 70.767445672043181
112.471222301605280 52.456639168090199
83.104216183422295 111.305241271292260
93.665207642168099 90.142049433829541
135.830904111670208 5.646126221495869
69.526098811284726 138.514457741225641
97.732506268568727 81.991581608246520
82.836753544773501 111.841210186065936
69.950450742022682 137.664098061276491
112.369169614092925 52.661142752037648
133.115136330882393 114.241763846646819
136.405500766048164 111.387096531855732
107.539940866295282 136.430392492723342
105.153971056717026 138.500421562052907
118.461594413170076 126.954941363199694
113.748718906129440 131.043756427221808
122.312916191222996 123.613596471111208
127.139153711544765 119.426430345852836
113.101934923520957 131.604895818089886
140.932739141474087 107.459337260428583
132.551262743802454 82.852235182761945
35.995309281946305 34.937983359042761
103.638597986109062 68.504816401980534
113.775424797978729 73.535044525088679
77.761889125385409 55.663939166879956
25.492566095150654 29.726175450266055
4.490089158993634 19.304053014921642
97.329386194181268 65.373977217351381
56.881321407897282 45.302312110572338
123.856669684424688 78.537691061809738
56.984207203785274 45.353367439182492
33.226096190457959 33.563808399737653
38.554912657344154 36.208143057130187
3.315914821313677 18.721388944158043
106.381321134865871 69.865846177158431
2.710854859090384 18.421138215342342
62.263469140118197 47.973111502512126
27.207713999534182 30.577288464628452
136.983198675751055 85.051508108940084
81.773929914678746 57.654846260777333
137.234390759854790 85.176157913973853
94.575542449129600 64.007429035154573
128.840007094443791 81.010587605475919
96.055927528218859 64.742044985103021
107.222712657266740 70.283372428427683
1.900720737759460 18.019122918421562
131.326227530029456 82.244332266150693
117.814557039499491 75.539395291983482
77.424191128215341 55.496362271860590
67.249732360908467 50.447459930076207
74.498299838216553 54.044438417851822
76.737323696681386 55.155515975966146
140.269125861182687 86.682093660553662
78.767818022714835 56.163114295655824
111.418448346659162 72.365434996291327
4.754140249051452 19.435083883239418
43.381561414616215 38.603285518355371
10.025541575017490 22.050927252193382
35.480131706400890 24.797515353090990
84.704415677883603 39.125800080255871
129.002758287464388 52.020233775203842
89.191318278814720 40.431854995070744
25.797636870878826 21.979118990981657
120.932060442406751 49.671001905464593
11.526443442719453 17.825036771043738
41.096560149089584 26.432354489059161
65.664397337777302 33.583600540176569
133.389304540245206 53.297076800795303
61.021856740061111 32.232242263842132
37.214804042385524 25.302446601105146
44.979543868284388 27.562619712455835
2.654849061062024 15.242678633382535
117.978915879341187 48.811395777631510
5.289576744355911 16.009599457393893
73.298866141317902 35.805854150227262
32.617274753717140 23.964190289897385
109.921859273335400 46.466134621966631
87.433375762378205 39.920150225041304
132.928668520715064 53.162994118206363
133.098870706662041 53.212536847621131
107.262424630408930 45.692022055916674
0.281384983349258 14.551806845082526
89.642582710797825 40.563209780697328
134.547995842490536 53.634350551675645
138.076405087106394 54.661405659680980
67.387113525497639 34.085051573086524
73.827049588721238 35.959598648104667
90.145446275815061 40.709584125983049
92.991085632231972 41.537897463220993
83.913863142376769 38.895684761014536
137.024442295284729 54.355198617393967
8.527643080591442 16.952141078881148
36.030305230196397 24.957660758209663
121.661276361553803 87.304886479764093
40.344913926689472 120.553174765348800
116.986676982456515 89.216216784293351
77.859832256546341 105.214234577998923
62.433435254336779 111.521714147663445
96.849487368138668 97.449825193604866
24.082904731620140 127.202315893047299
21.614313203718908 128.211663093553909
137.843825419817961 80.688234674713584
44.357452823146552 118.912544934010839
126.274483289552947 85.418658059425766
23.557477386884685 127.417150390162035
13.131676118835545 131.680007652696077
120.341805754676827 87.844386007389176
32.907902589105298 123.593988317888432
23.941716440237023 127.260044360896757
89.540952807424773 100.438107708263814
96.532701780572523 97.579351136782094
82.154991142722864 103.458048287762708
134.796829918975192 81.934077230669644
64.906812407889845 110.510410220902301
129.357981892335118 84.157890270462985
128.290977341557976 84.594162551268539
70.470023502224677 108.235748139132852
48.273112551591204 117.311526644686040
131.195340238082878 83.406639007689407
12.528347531490629 131.926694078432945
96.354205043073662 97.652334123338491
97.052076574170187 97.366991381024050
34.300593767820750 123.024550674390611
62.247127369221182 111.597890923022334
0.181261665374830 136.975118012697322
46.465963602096089 118.050426018055504
79.012686288702795 104.742860526521426
3.357139104429326 135.676578758215186
39.270502045831989 120.992475723760705
36.308868848028588 41.109914939044479
112.591100112424016 82.395868141512011
108.913008489186240 80.405188056328655
73.556061317590263 61.269076774408653
25.279357654816234 35.140452910715005
53.179861002951114 50.240940356656175
120.734912417896410 86.803513908558998
55.151780033326808 51.308194885760983
30.976211931429507 38.223740527857785
35.312898524984931 40.570869561547518
4.275843368009005 23.772797644747165
102.490561507338072 76.929190551498536
127.334229331712606 90.375238080177937
57.893017243985447 52.791824681589191
24.028709207482713 34.463569022901261
79.580123377744385 64.529457864236164
111.606474906145749 81.862963040093604
84.092328287847678 66.971582034841262
127.399834540428500 90.410745347492835
92.171934991451010 71.344478038671255
93.392114213197885 72.004871178891008
4.693395170698505 23.998787680692679
130.233880336512186 91.944605594779219
111.653111465577823 81.888203974690327
82.365316585390076 66.036877803646888
64.549782491786090 56.394641405026924
68.947610795220029 58.774861942870686
71.055584501130227 59.915752846711634
131.874624840316329 92.832619745367921
76.733610031888134 62.988849850557443
103.869143442316599 77.675315413211337
136.307604684284655 95.231865223010132
0.921166548590947 21.957158171698062
48.198700369395169 47.545004993961150
39.359400395334546 101.154876181492426
39.991695832822622 113.600626847889458
39.630065663936868 106.482500338422014
34.876548944341941 12.916928972515509
40.203044812135772 117.760702255959274
35.361413141043158 22.460725339573589
37.814312853284470 70.742234928685633
41.015196844000677 133.746649793322263
39.423661946554915 102.419764707498516
35.668494503421577 28.505143571725444
36.219502001274272 39.350867780702060
39.851265213404787 110.836468874291825
40.804956404986804 129.608394274105507
38.015779791639787 74.707797755224135
35.272864148218147 20.717776361736924
38.025458859254698 74.898315122701888
37.895156300800402 72.333512251186022
38.280829534783209 79.924889041633719
38.227300437439844 78.871252150658421
39.192411573108444 97.867961359272897
34.830306296270990 12.006714484282817
39.849511313879596 110.801946094448240
38.523573162903233 84.702919203357496
38.643867293877058 87.070721771534934
40.433331609528800 122.293539110678381
34.222602304386733 0.045008114848124
35.431828954933273 23.846750938824165
34.292557424370550 1.421965672244631
40.398369475403690 121.605363966137034
35.731194546925941 29.739296250934597
130.901343421185686 110.806756357644076
127.478780621019666 105.496174325035071
110.166620346692085 78.633950703007869
87.230389334156143 43.045199400903506
63.883794046892199 6.819710872505036
105.079975671635978 70.741314279708718
73.981119709818842 22.487115496998324
63.199629111117879 5.758133853352028
118.775462619143298 91.991766399311970
67.239551967507666 12.026635846428446
62.262905425095980 4.304676819264639
105.521612240224883 71.426574817799491
118.991234186931592 92.326565986039455
126.500538900866360 103.978296288628357
78.715685063363779 29.833451902433801
137.255738903637820 120.666484417437488
86.699159741175791 42.220922829109170
112.305931419745917 81.953389267048266
99.789916910836340 62.533052621168622
125.547698520579601 102.499831962641480
98.517154142143710 60.558184229896199
104.965881244730625 70.564280913508711
83.602867923066924 37.416595587497859
128.525028186639929 107.119572885720174
112.020167242662126 81.509986415737302
77.479234880893017 27.914927537321546
136.178907761959181 118.995631186380606
87.292232569986140 43.141157779525905
88.619446630198624 45.200514920101533
123.345048190522618 99.082113735132708
84.116943139330900 38.214254758797402
107.777249331384638 74.926509372051783
127.768527782435044 105.945757330301561
59.788064484865117 0.464617016675290
88.904675881073302 45.643087759026812
102.489376862718430 107.811092427791593
90.417074238161959 106.538228705098319
43.314735593128752 101.571913663150909
22.748747623720050 99.403503806164878
16.802804227486938 98.776583169594886
112.406083676144860 108.856677246525322
39.798643770264789 101.201188552443526
2.470032346059369 97.265383033143905
18.564244378243714 98.962303602334288
86.413306429744480 106.116084648913429
68.230358151862475 104.198934627554181
110.767182301730472 108.683876897706966
16.239831762782678 98.717225212005275
86.232670129629497 106.097038953939702
66.963536884105295 104.065365176471616
124.380355155866880 110.119204889032858
72.575255225930078 104.657046227007200
40.798351549485368 101.306594439376440
128.142570200444254 110.515880419471628
87.979928096351529 106.281264064027923
101.919856223862880 107.751044052343332
44.006713667994489 101.644873546264193
139.193088337295109 111.681010559992615
21.436256771850228 99.265119104946947
23.792332219386040 99.513535919730600
110.306452339010335 108.635299051893895
64.567269396801208 103.812710645739884
66.429266909615492 104.009033514666754
124.437451204811197 110.125224907886789
79.351348230105714 105.371495096857984
88.605936354923500 109.097198653889961
33.862956826829659 114.168368639941207
22.124502302755914 115.255771970528301
28.903443975726450 114.627798012122966
3.133228430202728 117.015047386108265
10.987174742510641 116.287489311002133
113.174809432887869 106.821236826124732
35.865449604915334 113.982865743294880
21.668548843374438 115.298009669648522
84.564996255536713 109.471535131810839
20.190211004345411 115.434956955732588
118.709203708474803 106.308552745293369
90.585119041017123 108.913855110642018
64.649601691472284 111.316417380535029
125.054226570684406 105.720775284566486
68.888780595680970 110.923716855100665
46.268460452409194 113.019172556896379
128.720795366686986 105.381119062154653
84.915299886629867 109.439084408899561
101.970536232891746 107.859155742068623
38.516920831451536 113.737244086987545
0.300542195211166 117.277456073735806
2.874177616802887 117.039044814109062
112.725562102849722 106.862853296328623
62.265184633729547 111.537300210108597
54.734097513624128 112.234949905010865
128.178512279529855 105.431353991623993
81.702977691117454 109.736661048750676
27.753876204635777 114.734289358190381
125.167511013507337 57.439082671839188
137.569367035590432 39.916409680755287
75.540000791871833 127.558154480683342
112.242268706938830 75.701251968534578
69.657535131254662 135.869533194380210
139.442106115770343 37.270402950699456
71.310258399964042 133.534388411955518
96.802470709269400 97.516255374461068
83.026302208277556 116.980704508777308
89.316697731454511 108.092958711620923
121.375341576798249 62.797066577467128
137.993499812478035 39.317149381251106
108.193536052161249 81.421735919619366
127.009385232356777 54.836685129879541
134.463645869353314 44.304505809315287
116.932187705560779 69.074831147232345
124.323534991250909 58.631542560422169
135.813382131331906 42.397453582556238
97.654286680935385 96.312718364072651
96.994716573308992 97.244629788463641
117.760238166998107 67.904872599895072
84.490801064360241 114.911503374264981
68.821577798441808 137.050663418057638
125.722447689435086 56.655008587627400
21.519532961271793 130.618540277085771
104.656716550491979 19.821005138753996
113.379068643061970 8.196662447035338
32.723495142737256 115.686937594668009
79.658275910387388 53.136610571226534
23.776316147339774 127.610908750939359
107.055254588070483 16.624455880935653
20.323114964276048 132.213015328312537
37.160833703099122 109.773263906952209
23.961494232442742 127.364120556953594
35.620575642893648 111.825977135619297
16.916508641634266 136.753024593003431
55.058076072634549 85.921477561678913
97.719089318507542 29.066831901546955
105.031670621738456 19.321301094298260
85.848353013749275 44.887049354942441
62.834563097007504 75.557696192887590
65.287460505224885 72.288701802597373
62.627085126745314 75.834203607597928
41.840096763663780 103.537175661094977
89.247286622649526 40.357265572204170
17.814457773946089 135.556321189730369
77.602391404875519 55.876502950372981
45.150589233499339 99.125258033910072
86.920987959125441 43.457540885685987
80.523728527294708 51.983215512691217
79.677355647197999 53.111182865855262
63.099591406973076 75.204491017798276
31.791852882805603 116.928544076566155
85.945230677600122 44.757939780847785
26.081698507438105 14.765574753291853
22.222178113142562 112.775363888287188
26.033057671284485 16.000774365609502
23.104533302514991 90.368578273064344
21.710013631436695 125.781418456263808
21.453445208743329 132.296791984032069
24.641254751176998 51.344624580476363
24.492102456181446 55.132241560845486
22.044858993676232 117.278257443192260
22.135361543102185 114.980009246725217
21.329943083064755 135.433041066527210
23.072429447728332 91.183832946342193
25.370611927449598 32.823115235370039
24.069408939734142 65.866244282261732
23.886054294129291 70.522405752276129
23.349542427392663 84.146744933123273
23.485026316521616 80.706227446975561
24.083194910787981 65.516159303308129
26.364032837397382 7.595894244340943
21.232663773404489 137.903380293414642
22.799962508891422 98.102938040626270
22.708662023271582 100.421449262059156
21.317911915710837 135.738564047348376
26.460247450533600 5.152592232224964
26.385355788701382 7.054412985651591
26.595774545493803 1.710977564568162
22.262545004644188 111.750275245160111
25.611241644858506 26.712493848910263
94.104424899866373 0.467443472444734
102.266956447872403 15.438035917941043
129.100631664562712 64.652671490408466
119.227490541556918 46.544714291088802
98.326579866580218 8.211139270330078
104.064285805621353 18.734450167238251
97.838139864815389 7.315309813807477
140.522591443043382 85.601258796543419
124.184145148688998 55.635528284278557
130.853591635071922 67.867709513529249
113.230777033860761 35.546367343437254
130.585186775367845 67.375438244329487
126.410517194433822 59.718833608474675
132.587141709072426 71.047148574694106
128.841404590211511 64.177232852514550
107.829032077485593 25.639229862766523
109.126711494695158 28.019254927992701
140.871330218232600 86.240867481985404
94.920308402656204 1.963824752129250
127.238829048734544 61.238009260731545
124.548572812503139 56.303911370915273
122.777117104468729 20.519938367358314
138.153507308513127 40.682368889090910
129.039595360105210 28.731669537520759
136.353744961805120 38.322414258023699
135.543016618744844 37.259339396366471
122.378109645009019 19.996736232640508
136.282754562636967 38.229327455988638
119.255106061312645 15.901669579165656
120.945082332925793 18.117666227768790
24.676049850473017 15.061037021535636
89.807784439893894 1.370581770796187
65.831641474185176 6.410280382027141
69.184706745391352 5.705478178652183
44.134240887300933 10.970995579689864
59.747916285525463 7.689057432541475
3.467486406300366 19.519000418261701
0.977127616236301 20.042464836775661
43.061318783057345 11.196519928891849
79.773875291112930 3.479673215348071
79.138093296819619 3.613312293087496
2.678645167535642 19.684811996094300
36.088450656495183 12.662191611947435
55.438017798431574 8.594982520284685
89.500754231870161 1.435118411038809
95.450587865427892 0.184484881576545
5.170697602947556 19.160991579448368
30.086108401884132 13.923862263810031
2.347372775844685 19.754444255742218
9.048383263178859 109.122824441062306
0.089732001224946 106.638967093890400
118.600583963556829 139.497043801972666
102.518148144488933 135.038060501745406
35.135299659061538 116.355629587764696
21.131711459878286 112.473023331728257
74.726445710397698 127.332589860813584
26.495593979033540 113.960202441060503
61.072136199427263 123.546823900326117
7.253553207216054 108.625193526422180
103.858710222919044 135.409742004963391
60.773124937001583 123.463920648559053
119.827346178035711 139.837173387394387
61.408210773456531 123.640003250151381
49.714504541387768 120.397830149436359
69.071474378577236 125.764704061949999
116.532823143625677 138.923740661287610
37.083039317286662 116.895655906347571
9.667714237001993 109.294538881627133
11.508664106859559 109.804956881649105
82.025521382463708 129.356316670296565
58.868209544202166 122.935767698322024
44.990648940839300 119.088103596039701
104.208211651036038 135.506644056923164
94.071926026700893 132.696278212238354
26.156191917508281 113.866100518849834
60.798391349489577 40.076009478891216
122.297951457509257 82.664882137754731
58.992909254698809 38.825700584195971
37.778627294672560 24.134662935180877
44.214783338056719 28.591745712078975
105.672902477942145 71.151920212587683
14.120472509118001 7.751226375050521
131.892433948052229 89.309127922598094
66.097588614316336 43.745740402323868
34.394724895486036 21.791287013209313
3.603311881333324 0.468019569622902
82.571893605886743 55.154311068470442
123.328234518337609 83.378360315535730
95.129761997503977 63.850722178695776
127.983352553827388 86.602061897745898
96.160402155127514 64.564447648488468
104.845899711555447 70.579215051049829
130.629174303922071 88.434311842215678
115.480894055703743 77.944022523739406
74.712432113315501 49.711579379228510
69.288913204032880 45.955754853253474
77.399226201040520 51.572202952173164
79.378395078413391 52.942791150540259
134.355570956235056 91.014867414044488
79.667810014547342 53.143213004597939
109.437374643859684 73.758843342127150
137.779053829715394 93.385653089460121
18.208485192355244 10.582203560715078
34.282705229459886 21.713712616200663
6.488455229913556 2.466001383792434
53.581315314477941 35.078134182148005
6.593888816388602 112.397703618096372
82.867015354998088 10.631217979792840
57.082528139606246 45.033854491198028
18.179813967017282 96.939324776748180
0.943618766293971 119.936507283295825
19.738308591817695 94.859922396778359
35.785749422855822 73.448820859768517
83.860170962089143 9.306112265469340
85.317357260420522 7.361879280259181
36.734158507773060 72.183417645038489
28.955832930431619 82.561553353896230
31.052334063558249 79.764322374423799
30.858363083512259 80.023125780694357
68.635853020741877 29.618972160452305
66.579616238627082 32.362480922350400
89.103368643011819 2.310439927004160
7.597137169849647 111.059131780445739
3.522086810760650 116.496217850775778
51.126793577689178 52.980220442960558
11.473330920952057 105.887367705674706
62.536742560637379 37.756635649708386
29.764470300730594 132.912780002768898
29.981249559134010 133.104714894336638
24.055338109008705 127.857952911678595
12.148588638924098 117.315797332328373
29.762475124429674 132.911013487144686
5.062073811697632 111.041444956670063
29.797983860687577 132.942452682451290
6.315587536127628 112.151297543809278
7.478819016154088 113.181214841393043
27.803694831207128 131.176722642376404
68.745644208227546 7.132297039023723
48.419254751650037 2.095928475329942
61.496421600250571 5.336121828860219
132.267628652959473 22.871448659842862
93.697697735150371 13.314788929728547
50.154054537782073 2.525768271809443
85.193860572147102 11.207751757681187
96.119492941832803 13.914848929203412
95.760499044577983 13.825899261946731
137.546938723238469 24.179529041395387
122.160241558800465 20.367092107448162
137.856270563090334 24.256173698692116
52.913427277827985 3.209471501700251
85.077215600387703 11.178850064631508
115.850005136954124 18.803574080188355
119.150350278269400 19.621316678034756
91.686035340418343 12.816349535598240
44.198040844132699 1.050017735999513
101.317895225978006 138.216103234945564
30.034161073826262 132.932768666399710
139.352692596926374 141.035127268235499
24.948079389163119 132.555803689709904
70.009598059758744 135.895627032793641
138.107669951287022 140.942849958964786
29.758137935233439 132.912310667009081
98.050241718221358 137.973914649556463
57.111030972093126 134.939624289818425
119.865097624380951 139.590765726281120
54.859199342938119 134.772725346737474
56.484242090985965 134.893168595512833
124.827035263699258 139.958529522167879
132.856461558283314 140.553646290563023
12.052600845526076 131.600029860267739
59.962234069281330 135.150946831552346
116.736818105330769 139.358907118989379
29.809925421212810 132.916148998686680
127.460176725564452 140.153689995658908
72.816454891675292 136.103662763601022
55.330152877086896 134.807630996907733
25.757678914008295 132.615808755482135
102.007981420611614 138.267250334501284
96.867918591412291 137.886284438802790
2.095745665274713 130.862057898030997
66.172692489925296 135.611247207936515
118.615860986314047 92.414361338759477
112.688350528517461 108.109288004498794
108.102805359896323 120.250944380537788
126.852164576724959 70.606187102941007
138.543175040148412 39.650602430716013
102.081465254432146 136.194314207988867
122.088998152357547 83.218150971992984
133.501068613956846 53.001146670725035
132.878842590827389 54.648683502935235
127.948369539306540 67.703643679216242
130.215351671658880 61.701103730423426
135.094377530927204 48.782365989397647
129.559731239614592 63.437062641800978
107.958547755046894 120.632911235798034
113.324951202710494 106.423689814844337
131.530202152864945 58.219628324201658
100.659667357662101 139.958966144445071
131.471687751813448 58.374563391787227
36.599635396012395 111.596986637049753
30.069073114891125 132.819315218589765
53.053150341545802 58.128099049098303
46.253896714990894 80.223592263995045
48.269140084555566 73.674668125516718
47.114414614556473 77.427172472138821
47.006295022833527 77.778528052695705
40.176163022010385 99.974366532911887
62.766916738541369 26.561331385416047
63.200173282247320 25.153380226721758
30.521789537842665 131.348125408500778
47.133419583142761 77.365412141150770
46.058470220130090 80.858668557419875
31.339907874694763 128.689491218080491
53.361050861671309 57.127516598882593
70.926129879474885 0.046385996367597
34.505271577096543 118.403028019245994
59.592832370588020 36.876134078128445
19.697232952933131 61.584620672413777
13.787367466030048 73.825060128255004
45.413962649209189 8.320451877523638
19.163073862710192 62.690964297010780
15.881567097519868 69.487580052861773
6.504234151254287 88.909794727696649
9.632558598345746 82.430448272568256
20.993332221738413 58.900156082867802
41.864737263511110 15.671563090638214
36.742759337630638 26.280139687658025
49.011501839406414 0.869273717003284
1.043594999343435 100.219802218947848
35.155728268973888 29.567178581095106
13.138509379409092 70.410589962232280
18.968612840789639 62.565113090127795
14.004722882919724 69.244940321001366
3.653296683890062 83.174688802437927
21.263007238445752 59.477583288721043
50.480395963560746 20.160211131504369
56.844734990528373 11.595822013359475
40.605007921977325 33.449362687136222
65.269469337340368 0.258791905854917
41.974400776862524 31.606592650035896
139.769821273648233 140.745191154354103
3.176166308353151 17.985993735115162
21.630555352638968 115.098077445184941
25.270862744990175 134.254378711406417
18.123086926354883 96.640811447035048
9.648181970558051 52.043524724228867
10.620988492597666 57.162700882014740
1.159750055904850 7.375055414036645
0.122483800801304 1.916674366930842
12.889603171843293 69.100776865354376
16.136392888275530 86.186279613482043
15.288874642563501 81.726404912353260
4.061792271887794 22.646401755136726
26.430942338663545 140.359037410255922
19.014062107027385 101.329368522613422
19.372657825035667 103.216398068903146
25.053591213613124 133.111036003486419
3.596314008099258 20.196926781472037
0.271237254482700 2.699456057042803
20.848328408388415 110.981783575578191
3.582425034129070 20.123839170736044
90.314552692552894 99.033702676930162
79.916297165196553 117.910854367941027
86.373568494892552 106.188225501974188
115.158139091767580 53.932276983658880
126.911765219643272 32.594564830729396
100.559534279755439 80.434806834792241
112.381680406616809 58.972702430555060
139.858682613713597 9.090533511642386
106.072467492664600 70.426543790216314
115.190577217565632 53.873388315299913
139.488367451891577 9.762809304904485
84.146521556999616 110.231240482612435
94.376547592365270 91.659495177399180
67.918053774908202 139.692648430249989
100.947684247280478 79.730153463219068
83.045870439306924 112.229379310120919
69.246245140962642 137.281429565149125
115.364794405473702 53.557111775002419
2.277667908073755 18.826240885693526
18.607679282929254 3.554933199037707
20.327792019204288 1.946338431501982
1.542527333216373 19.513720989282344
79.299455259344171 101.610003709617388
138.831051992301013 87.686267213356700
66.815295516834098 104.529901044333158
127.407914914863824 90.358003893633722
73.580924334482049 102.947500469542490
44.717522172074020 109.698308916655492
130.493824557506429 89.636246120057351
96.393418973564536 97.611927738278922
97.090471132143094 97.448895481245160
39.831768133308195 110.841029010767400
138.930254259523537 87.663064976150892
64.169081904024395 105.148819116073426
65.127474564424901 104.924662406095933
77.545886714635671 102.020142655733295
26.379382043157477 113.987383038619768
138.385250610997957 139.849125263162279
139.373970925572024 135.953364562768400
96.720978996792425 112.884858518280041
60.712328086263781 123.654436415787970
125.264552006108730 104.347959044849503
61.546481768121467 123.404955170917646
52.396930417992962 126.141431087143829
128.961656936949794 103.242217548260655
18.756047726813037 136.202849594151957
75.375567948923702 119.268909606601511
103.391266589575281 110.889888420462484
29.820078243764570 132.893785369313832
109.876624174121574 108.950227757431577
58.452617212444984 124.330277683540686
2.792026646338414 140.977418044683930
22.064737940576961 135.213276363974813
130.224240103038596 102.864600297532178
85.247625715227102 116.316344252596096
4.603965033138269 140.435497947465848
50.041993673424933 126.845752800760522
140.583740060588809 0.035669651766466
37.910476920410318 74.823901157217207
89.735473396068315 17.683404142743296
94.206174155402508 12.754159940839086
97.131930515917063 9.528319440076428
39.930539601984130 72.596648026968879
31.560615003549302 81.825045210804191
33.732169349230652 79.430762469956250
31.652563792448341 81.723665570575207
75.613241134810735 33.254102169536530
69.933294612502337 39.516620054178908
74.496151309986516 34.485767816252960
90.480291929929820 16.862192293159673
53.584486862509578 57.542265282489709
10.310030201586809 105.255224853994335
69.610627571979620 39.872381874139975
7.246895944768675 54.979057007857577
14.831661167776646 45.706807497903888
40.137009755051380 14.771439145854531
51.704444190690850 0.630442671510968
34.352382567789050 21.843049805556227
51.588225141724379 0.772518528593218
29.433893831342377 27.855820594807398
120.306380572866018 128.148849336868636
69.724552379921107 95.413321869412684
33.105662258437007 71.714323113832052
43.508420040267033 78.446775760766741
121.499756139176341 128.921177661596772
75.727589686804947 99.298365167928083
43.206643087670571 78.251471872518906
24.323491372847855 66.030681250345708
125.759505155020946 131.678000336742741
136.021721345456797 138.319497332413562
87.415686880426634 106.862663264560823
107.638686380423451 119.950576043854767
52.033581416888644 83.964086312381340
129.859412934613914 134.331377024136202
44.847582590197845 79.313454447615058
46.571302513688558 80.429010822651364
100.854945693310967 115.560277441993563
67.499592101437116 93.973372960636979
74.373019005074383 98.421714652465170
113.554911218844808 123.779436083532019
76.268014171099352 99.648116870895848
80.407810766578038 4.383569239255884
93.030310226143811 22.381342695472522
137.054290606392328 85.152874440255474
117.648700387615492 57.483440374481795
129.791859472105926 74.797747017595441
108.227898995976773 44.050803695362724
125.067952037070711 68.062170112541935
115.074382047045447 53.812852116888223
131.836491294350708 77.713082483127593
125.069280087691965 68.064063711689755
85.115086486755445 11.095431836603657
99.996595330319323 32.314210709291437
101.478432002312175 34.427085485564838
138.853975789036298 87.718953077334675
90.086423999486257 18.183806576894494
122.580054924124454 64.514805443237179
140.464848642946322 90.015813915737894
114.770322884244578 53.379309778708176
2.848109184858902 2.602695287693650
95.794942740544556 13.717964935026197
135.462938380207731 37.782018482183567
118.108716887177238 27.254314509665416
136.277481848299971 38.276150270709316
86.487743852619886 8.071878491749468
110.996539329482474 22.939808096487045
113.428524212018274 24.415138863658505
92.087588265760417 11.468948437951267
121.713233537484172 127.527788228605601
126.462980306534519 125.430992709426448
112.994886918449666 131.376538701906526
135.097839695744767 121.619098021900214
104.517090070590910 135.119097475551513
97.133216844174584 138.378739104495025
75.536784374724007 77.199848237730222
78.275984464737093 68.616166675128170
59.897322050815681 126.208376270489055
76.524602881286867 74.104375390421609
56.865407972930022 135.709319653422625
87.572352531211990 39.484646322782446
55.613706287942705 139.631708789753418
80.421992827638761 61.891337596380183
86.074257922693917 44.179143492614479
84.700566606455496 48.483804866894019
67.141341486165217 103.508188616054582
71.310038237095284 90.444971521582744
58.267535498313009 131.315549285231185
85.894405164153781 44.742738249015346
56.584015341863036 74.749621010359974
128.377242679095019 84.031099619499855
87.795147268738901 78.784617960498622
63.822470807474438 75.685413592182556
26.584160849055884 70.871218853505027
131.085590843714243 84.381236763188056
111.669677731876234 81.871133945578876
88.376356068187093 78.859757040319920
56.237194949956134 74.704783827688459
51.043309791610362 74.033314724216140
53.782432012704305 74.387430359434546
72.611162706386011 76.821621823620646
100.041130540272164 80.367787237019996
63.323957081121819 75.620965389209715
133.114511685363226 53.110446534470292
96.869668468265857 63.358759608329628
44.979630575358584 78.030787586369954
31.683662183323076 81.790253336726423
120.546904646753177 56.663966431065084
134.656077198587667 52.674565327624940
82.954321613103971 67.293356048679840
56.162765111464005 74.868730485263939
47.034403677647816 77.449795749217458
51.702760148098243 76.129807182485735
74.760302997352724 69.610233724333227
62.025639647213595 73.210989178584015
123.222745395770161 55.907366283356886
130.935695286541431 67.331810344462951
131.681346237432990 62.464868158039906
138.746874924870667 16.347419240211799
131.902194644173790 61.023367377700346
126.416045538833444 96.832039638979722
132.428554186489322 57.587763280825492
124.365626072792480 110.215343163511591
132.271366867049721 58.613741448273188
91.656352046904104 72.220922018083570
55.733711326612784 133.286134738723575
105.438431024581973 48.792644819376115
88.099000246734761 78.268095612334022
130.348703857611298 6.447453069069333
125.950427982140653 13.924120890651878
55.834803990500724 133.114286430775394
77.563327109885549 96.177778986290974
75.911328454343717 98.986026021924147
57.225913477253528 130.749527186383972
104.540199638049486 50.319556248801682
30.754791023225046 79.801357646195584
139.077852842876467 66.318353543154601
133.034950123522947 67.070515463161726
125.071552760354393 68.061721929431229
85.616646939909003 72.972685930318193
55.311036170258184 76.744834422877105
46.587502251760256 77.830655314941168
50.210980751438889 77.379639855649714
73.301393472583626 74.505569235503842
115.917243660730492 69.201161537925955
63.387822540623766 75.739514392758934
57.695468502381864 137.486642366006663
42.503120384914276 104.956839528025768
34.603999386362418 88.043269177382768
35.413700570410782 89.776998530548980
55.764159871691369 133.351331057321033
48.086026377647016 116.910938381103577
3.077308799291483 20.538429174914747
53.638647073224099 128.800190461467508
2.770232484191555 19.880918439301130
133.449837352199239 63.386229420590723
130.898866153375053 62.057206037405628
64.213470294152941 27.314967295270097
75.162033458935227 33.019028738606544
90.061255841937879 40.781333129739025
92.424527478220099 42.012567440375264
84.253622520016222 37.755630413316140
128.127168235275491 60.613186855229948
24.345346691104712 6.544184568837232
26.799205696778312 7.822613740865009
15.843305069907718 2.114729573582049
113.530403998822692 53.008459291850315
133.953998734875114 58.909170072867759
140.381254764700543 1.833781760078811
129.977340702007069 94.222731623842733
134.246818531932377 56.308868553034316
128.803433928340354 104.647271215719243
133.931357146005325 59.110232154534607
19.718373307988450 136.863615802029415
0.147382720575344 123.425493104454887
96.914971332359855 97.074515518325086
82.746554184558022 111.673779397064976
61.814099481362007 133.242768131218725
133.797673967057165 59.070248513200880
71.091008028896468 41.986279315540244
76.102634089636339 52.677188257354125
77.115775706901147 54.838443834698822
104.372479406219213 112.983032790801317
78.367085070768368 57.507763992469826
91.800395561609221 86.163992031856068
110.959873243942539 127.035403584118043
51.767883331810602 0.765772417353571
70.179879836370944 40.042640978889892
60.012018712523201 66.389976871943077
57.976522788909797 70.873565173968174
31.911201945977812 128.287665720257053
59.252393085937051 68.063204773689051
36.024033017250126 119.228329827986158
71.758979572281902 40.514937927299101
81.067727976385029 48.445822251463824
58.873631623794026 67.360136256370623
12.812071998227891 106.614845638218753
85.538012659194209 44.636143910038264
79.843726192704850 52.552930537246056
59.898789158189288 69.263064774090068
14.331092870141047 107.440288423345834
88.305205226192342 45.463790559158809
89.372590242550785 123.973228555998091
70.373182276123856 137.893812281351728
63.999429221560810 105.718084575602745
69.533756539939489 87.147783544502929
56.635211854736973 130.428537263543035
82.476022129993012 43.720325390085613
75.268140818033828 97.792121617660428
40.970062056066041 121.916024289996884
131.358187766487674 58.340616393067151
25.648531180321466 5.686696792968386
31.999060224366669 1.508085805323981
3.668338332312890 20.149535197172632
23.567956646241736 1.824671220014187
39.158542990541875 30.764390596936121
