# Supplementary material for: Universal hidden order in amorphous cellular geometries
Source: Nat Commun. 2019 Feb 18;10:811. doi: 10.1038/s41467-019-08360-5 (PMC6379405; doi:10.1038/s41467-019-08360-5)
Supplement: Supplementary file 1 — Source Data [file 41467_2019_8360_MOESM1_ESM.zip › Configurations/2D-Initial-configuration-Hyperfluctuating-PP9.dat]

89.791695374979071 75.049560840375662
90.550051682596958 76.220014625614127
67.215988562948979 40.206016681593503
59.359499306791619 28.080242166128848
77.607667916003791 56.244625857237310
94.566686653963785 82.419324315441898
94.967028942832513 83.037216119980755
57.209312740433447 24.761625336174340
125.359821579483153 129.945719191943596
68.751455360125618 42.575869621181575
99.978120514780258 90.771378860693687
95.097489053272355 83.238569400164565
80.851487468103556 61.251165441923973
104.279865158691621 97.410729323025976
64.985090980272204 36.762829760230012
71.400547343224218 46.664501452836362
104.713283186359675 98.079670513306553
101.554056606637616 93.203692465102719
53.471027070489114 18.991922402690204
80.904846280147069 61.333519901041413
52.791121291307988 17.942549852011766
71.985283167576512 47.566987859427364
59.119246034015397 27.709433154966035
51.055408669424281 15.263635747965518
131.874008541267585 139.999772557862940
107.162953877240909 101.860513771188948
52.555922786895977 17.579542414734444
45.313115372361970 6.400929843127572
116.559719120261647 116.363563771839637
86.568795323849912 70.075308597206927
122.945010325090848 126.218678294481819
114.615433767105984 113.362736682614155
84.180724710563538 66.389539440070564
56.132567896931938 23.099767888491105
111.149946997327021 108.014073967428459
51.373213944622286 15.754139200745781
57.276558125075276 24.865412453395130
71.892467615955510 47.423735521927796
131.008625626466909 138.664132967166012
58.318972701198398 26.474284264910199
116.058490067215672 115.589962449458653
59.970453395239062 29.023194071779173
91.691185758092004 77.981250979437391
84.049270846526525 66.186652391857521
93.905772530417337 81.399263652859162
87.152453518389962 70.976131780481737
47.625351168446684 9.969654877395927
59.354286747318575 28.072197056060240
103.160620150459266 95.683276747850854
97.310058695425738 86.653468817164040
128.120501470582781 134.206576780798059
105.759459108359380 99.694347619080546
70.625331066202307 45.468025842751537
90.263276421559951 75.777403169202742
114.309824014246459 112.891055906115014
76.068764953058960 53.869469509225411
69.646223679612717 43.956862903540944
60.435486273411691 29.740929899977413
63.245908371261045 34.078560047577021
70.589344459905561 45.412483798550412
60.141533701267200 29.287240918569935
125.187890261662233 129.680358886078068
67.195334391269881 40.174138851634261
51.231340217118628 15.535170043748632
94.395109197647400 82.154510162530158
119.130584354575234 120.331459752414190
76.178607235879952 54.039001053191733
118.884390371192069 119.951481796327926
104.283694430371810 97.416639454566720
116.409391394180972 116.131546639193786
87.550854145193426 71.591026806736934
61.478819625410665 31.351219758248202
47.860035901772498 10.331869355866758
85.056071473366401 67.740557321278885
116.775562205785576 116.696697885621319
55.513304576033633 22.143991440502496
86.199223477320956 69.504908163608434
60.536763391409700 29.897241893334712
84.197943740869235 66.416115442665912
98.275875848913614 88.144119493887530
50.871724138194040 14.980135429304585
65.702936544079279 37.870758907696143
85.357178409868212 68.205288411466739
125.210114579934626 129.714660094078823
118.574250691976886 119.472809491708603
89.382462429823491 74.417947118843884
41.896615316812714 1.127873652896703
72.846683785704400 48.896481138466015
52.800567520225641 17.957129244682235
90.113467890676986 75.546187366984697
95.123701114662254 83.279025325914134
109.429618191814868 105.358903380674320
56.165844027984882 23.151126561396925
72.765393401950973 48.771016846269966
71.079232798514511 46.168581762672510
48.029011252824333 10.592667396660902
80.339038858827465 60.460247757924662
53.858356780463211 19.589730478683617
42.727691408932763 2.410563792177852
121.981012955954668 124.730836288908492
87.778341857851530 71.942133340303329
115.811810860649629 115.209235595650625
119.426218592877547 120.787744232138436
82.039576336317211 63.084872235197011
95.218467873359344 83.425289173550880
100.810334525707930 92.055825273855987
63.673717579828129 34.738844537199171
90.549827163957019 76.219668101573475
104.922118291413724 98.401988448485312
47.759766636877444 10.177112891839800
46.137298257150150 7.672980945674942
132.193297994204187 140.492566703599294
101.320247481674599 92.842829408268827
85.103882905724220 67.814349905871040
79.399319413846754 59.009876513707262
130.296715354555147 137.565364401336211
74.732997891634994 51.807834895607414
65.746183154559532 37.937506106113133
88.109781944577136 72.453680880939345
67.738055640691812 41.011779594296002
73.775491722416106 50.330011464993675
61.632244259236273 31.588016685505391
56.326829656546387 23.399593194331882
57.779783595996037 25.642095064657052
111.035606000517035 107.837599068782808
60.898677135143089 30.455822743823280
88.159060857455145 72.529738387854110
48.077077471993036 10.666853221454557
122.125273436735796 11.813467148991238
88.928033436797435 76.738659619861963
56.121004227111875 140.900700977525048
99.695412551057785 55.680458353687868
126.372822718687843 3.506362261333143
84.378850071819159 85.635682551799832
84.922228424453849 84.572975407188508
60.993021487893024 131.372298665218125
72.658149978769885 108.558332429801439
63.752981965666393 125.974531705321311
125.340789772609483 5.524751068973233
86.100739448127072 82.268113465618384
95.503317362720736 63.879109415026072
83.615239962088012 87.129105901062900
119.346636656554040 17.247760113113394
56.407775639674341 140.339850462367849
112.887389727141638 29.880372044399255
86.437993551954605 81.608531897914744
103.813969774311573 47.625628481609851
98.216578405311367 58.572674439882384
116.640611680816917 22.540043218005319
95.502849354293332 63.880024718142444
74.288438759116090 105.369910354735111
72.737364197876147 108.403409959683032
118.870106818128264 18.179728899613842
126.126570491150304 3.987967758334868
89.119019176845569 76.365141040249924
64.873595642793290 123.782901959201183
77.104774349669924 99.861888293876703
112.109352476517643 31.402011139889225
116.978350263472478 21.879514135352903
67.887000836421734 117.889462860366123
78.811701323634310 96.523581786511528
113.419135116299614 28.840415959596928
92.308596053692426 70.127155815264189
58.185275968939138 136.863520773671866
124.741574310138262 6.696661120306962
79.606470348815890 94.969219679002094
66.523139794549792 120.556821371110459
88.547117606522065 77.483632201795743
121.284067343577306 13.458648119038251
108.955934299151764 37.569279325648090
105.727649444508330 43.882967317147127
102.312549299064727 50.562017571042794
85.928566962136756 82.604838199094146
102.946050302701423 49.323053892385275
81.560924926827639 91.146813368922594
73.240530308328673 107.419347532625551
104.159939158702812 46.949002085238575
61.595685901239747 130.193643360380946
123.493803677756233 9.136976895565812
66.381418241674893 120.833991976187562
127.185336855195061 1.917295317872406
116.429412883294091 22.953093296229010
103.916259995202694 47.425575336250283
79.403323275141418 95.366522673414707
96.149855922203983 62.614647658134018
114.093173558375355 27.522171563839464
120.739656687698158 14.523374181090768
66.477137577870963 120.646789777278101
70.336743862872041 113.098400787231270
75.158617310268198 103.668066770217891
89.346178537238671 75.920876240070442
117.118952381502609 21.604532854531520
109.842267548035380 35.835841341731133
68.553889031303086 116.585202493862639
114.005100691423294 27.694419251850089
108.017791737001971 39.404042890715679
112.648109006301027 30.348343082207645
106.206494684893912 42.946470204861541
56.297026079431234 140.556447881757606
67.376519362391150 118.887832241504768
75.782010924965121 102.448870523199034
102.412097447218244 50.367327208862200
98.096055668493662 58.808385658195121
92.768454556177218 69.227791838522521
106.144549122363088 43.067619660962038
90.287322406858280 74.080242895914523
126.972347435630894 2.333847388450800
112.649776125621784 30.345082629146713
127.767800972593818 0.778146553410070
89.609326434024396 75.406227195536943
77.152711406729651 99.768135841682039
117.909609271215203 20.058213017608139
74.256538911750994 105.432298183662283
93.002253021893637 68.770542670035596
65.037743331676879 123.461871647812799
110.821816377064764 33.920097856445423
99.160672137564632 56.726271929396582
110.047289048463412 35.434872454679649
99.466083441799398 56.128966619971507
87.796261225678265 78.952112564752298
73.355085609668464 107.195307070585386
111.883307293575385 31.844096897912092
124.873151564946255 6.439330131549626
89.155594934314990 76.293608343752425
82.305442301924941 89.690730457325458
119.686044396244213 16.583966592160184
119.336230709338153 17.268111447315700
115.721410409783616 24.337762529653432
89.240761795701815 76.127044049019162
97.085480436216045 60.784808742223802
98.581195201844253 57.859578541155450
76.122790836980514 101.782393389020200
90.627998400105852 73.413968999896539
101.072151453403421 52.987914087444878
125.858102382876766 4.513021756859544
91.741061854644826 71.237105531175345
119.368309972263333 17.205372728080501
123.186247453696652 12.766396861644525
134.632607444447189 23.047116617776389
138.192617778946385 26.244593248556345
112.259883417986899 2.952719264977916
125.403212742187691 14.757597458032015
129.318637519138292 18.274294896394245
125.398823376623909 14.753655083573690
136.575985642673913 24.792590869179485
117.175382461697836 7.367648392732220
127.312747555903186 16.472674766473311
140.977830361024445 28.746173667199063
119.992637865981948 9.898008552319832
129.240747247688546 18.204336581860101
116.109793752087413 6.410573924721834
118.646684880205740 8.689120708247515
135.614333424652159 23.928868518638918
132.557081321768607 21.182951727712478
139.186493869436447 27.137257953047978
120.529406232336953 10.380115104351379
120.282527895533164 10.158377626533914
130.045689012100155 18.927307090092324
122.955092164448203 12.558781274608020
138.778086426673667 26.770440688104760
113.514939785935667 4.079966949609198
126.619239739718154 15.849790328744046
111.323870896716912 2.112025592300892
132.471867467355054 21.106415627391204
113.483243847469240 4.051498767493290
133.591145601666341 22.111712056764269
118.157845776343990 8.250062541572488
126.174339410937762 15.450196431356746
128.485025379201005 17.525573660741173
140.813294295744470 28.598393134498114
126.395437119166530 15.648778651281685
111.164856418673509 1.969204355920711
110.953962875759970 1.779787159989070
112.240916198734396 2.935683572771306
54.032512409998681 87.896602725056610
46.220357416518745 90.394561729000685
45.647546928834430 90.577719528155811
30.860023936682190 95.306072490316168
71.111470711728771 82.435556739230890
13.942015590414371 100.715654265464167
105.753843945333074 71.358558368218596
75.284090130938409 81.101349691758628
117.055749638257524 67.744741551868984
72.980630807283546 81.837887428470822
33.470439279803060 94.471384684477101
23.832760986588806 97.553060008346563
111.830992604021461 69.415372624598945
82.689770525855280 78.733362108530429
131.222525024446810 63.214874420159532
101.876201221096537 72.598445769987890
49.047563930937798 89.490554323285281
7.034257182024045 102.924429862941480
54.696352568348246 87.684337927172692
12.645353061313072 101.130265834531698
15.492859104972963 100.219767596019821
41.629216921231503 91.862592092984315
89.231163807499769 76.641732812918562
48.645938654802357 89.618975159222515
71.461378822060993 82.323672615645677
140.177625240150064 60.351455397660985
73.740255712465498 81.594995182592044
10.347145997196829 101.865124146166366
30.727983690332984 95.348292738445693
10.037404934161442 101.964164740976159
121.658165100296401 66.273105984872871
91.862629163141776 75.800314205097948
74.330776482634647 81.406174469729706
98.162769610863108 73.785826196266541
83.838044489046894 78.366198209741555
46.119408761086405 90.426840351606572
4.917291574918765 103.601335697979593
115.584070838980978 68.215315076157054
29.679206365937659 95.683642301119761
116.616618322734055 67.885155051657605
68.561201015517256 83.251012801668722
89.471075523513861 76.565020352442659
133.316970233101642 62.545169547228383
111.233149984586305 69.606534519800192
3.496331023626032 104.055691916758320
12.812134489324817 101.076936993752142
83.250538145760800 78.554055050947426
23.341024548766267 97.710294147127911
132.332869955774925 62.859838438281329
73.184349259013089 81.772747868235257
52.547867754124077 88.371322119243573
47.185610710019645 90.085919215174513
16.994511177173802 99.739610031599241
71.859571530684093 82.196349353032460
95.057477576248104 74.778752246020588
125.066721064085741 65.183210422470296
135.626265303660063 61.806765813677337
28.955896562898797 95.914922688752867
38.935944184728889 92.723773788411350
89.596620761130765 76.524876902015819
139.668075456418222 60.514385404975613
120.896039778702615 66.516797746083185
65.858628989666357 84.115167971582281
15.278013610045713 100.288465060286498
122.601986949369390 65.971316236976321
79.716890514525062 79.683949033411650
111.432704478667105 69.542726396986112
78.154760323366574 80.183444650126120
46.019815040042218 90.458685730049041
46.807128642550964 90.206939943648777
79.970531010319618 79.602846756157348
124.332784568141506 65.417888725691014
113.620916176496678 68.843039419744727
36.654732354681421 93.453197825124235
106.494966082745407 71.121582435493693
110.500069618512669 69.840939073035074
48.689232188588086 89.605131927409673
47.987771318571795 89.829426055935542
91.475138435197238 75.924215478641770
101.831637862892151 72.612695031806879
38.074350944957807 92.999270702236004
2.568430854353950 104.352390661794601
14.929647068298657 100.399856262887596
19.411110440854625 98.966895474006066
9.764789710725198 102.051334241909416
65.241612587205424 84.312460738993423
99.831475583806252 73.252252667127976
27.795741943739419 96.285885461421259
32.640348814017003 94.736808495810706
40.489427816686302 92.227042933843506
82.700740093710991 78.729854557692349
130.010231444738764 63.602508775261633
85.788986657223163 77.742378846296077
90.551395530164342 76.219584926493511
66.935699690541711 83.770771520490172
19.076121622520926 99.074009111110769
35.122259782181509 93.943210333064528
108.594053981622793 70.450393049025166
89.460419829522053 76.568427541210966
5.333108137395953 103.468377157462143
128.852122276232876 63.972817509206862
23.202591361691205 97.754558556421827
126.117501072025021 64.847220495979215
72.886152058366307 81.868097279880089
20.110750602788201 98.743183522120646
94.594855723990179 74.926676912419737
0.423930207993160 105.038100904744425
54.152247413211171 87.858317113773737
37.496580319345973 93.184014519744224
139.148306629108191 60.680582980834274
140.816748828803981 60.147093793949388
41.702684996911159 132.499155824324674
48.374401708238231 108.364543967196994
73.935190089178889 15.899630807915972
62.676888992983208 56.625989387567202
51.815627020324065 95.916078180406330
53.628671496537521 89.357477657270920
41.897195134279812 131.795524829366656
68.365035388451503 36.049395479124605
45.995572499204087 116.969843340439922
56.471929145716651 79.072130910421663
62.317273963715806 57.926879327126983
57.795890567814503 74.282764632040411
77.908465468927261 1.526499687270030
45.541889689363593 118.611018917208909
68.299454255975178 36.286632047454930
62.923713123138505 55.733115059111753
61.136019688633105 62.200009417511602
70.416087206325486 28.629814932606145
60.474878317318279 64.591656285892896
76.572794178464832 6.358225846939029
70.228981746109085 29.306659866835059
52.918659915329052 91.925910141437839
53.008558352760431 91.600706900975737
47.012063282065846 113.292737197868618
41.747563577063275 132.336809735673882
45.712281808322743 117.994633684962622
73.418601988100164 17.768363227021609
70.151993036225775 29.585162793564535
44.350156326313304 122.922056600445174
53.112027753452821 91.226411358636426
47.155944810852027 112.772252740731943
44.249828699966400 123.284986926356424
63.834884165684450 52.436997972790415
74.009544313624019 15.630658004578224
63.061243211219661 55.235606630901628
44.001164611368786 124.184517215303018
70.317123420640783 28.987811631020666
41.700823732475385 132.505888858214576
45.595507014064893 118.417060843676424
43.100148737729704 127.443898470276082
71.684507346878007 24.041366548395708
47.969335036671929 109.829853019950050
71.823330223691499 23.539181519601673
44.920897230221676 120.857429041629842
62.142654140239202 58.558558075568634
66.362651477959304 43.292922229389468
64.468608484107094 50.144530964473567
41.562479435611252 133.006342647236266
69.016268051970727 33.693592880966435
59.850335789875395 66.850908610337797
49.188908411779067 105.418105442369949
52.457735992702126 93.593280092769746
65.836855557093173 45.194963490317228
45.397487710448658 119.133386077462617
71.207316592129345 25.767580976552626
45.783923708853997 117.735472581929983
78.070392196565351 0.940737597850845
67.223275510334787 40.179656502588742
60.898339331952705 63.059806588576492
59.239646026250611 69.060049233047692
44.899989309300160 120.933062432256790
43.659038686596205 125.422141166965744
51.637252809494846 96.561338243138891
70.144629696147760 29.611799319430958
63.368995056619511 54.122329245423046
71.571573070198312 24.449900820901945
43.417869737741022 126.294558151147584
48.706134179011755 107.164517831654962
72.751266809525688 20.182415892980540
49.477421887800439 104.374421925726523
44.512627236146471 122.334325958309137
70.469683862138766 28.435931627774313
67.534314286094926 39.054488805833522
41.276565588670309 134.040622131672762
60.426755024383958 64.765739965777712
54.120559182979036 87.578097791004808
77.877665877573932 1.637915716282291
63.625547842159925 53.194261977613152
49.386820862067580 104.702166745318138
74.757304332588333 12.925672376315140
59.774957782040531 67.123584900470050
51.957197216713318 95.403954856196364
62.254527641881722 58.153861105348639
64.563442505336127 49.801473488827519
59.039783217720100 69.783043256515455
64.491850397032110 50.060454470891337
77.447215552063085 3.195048906955786
47.698590082915445 110.809259768455277
73.701932494212457 16.743428852830540
44.465317312206253 122.505467315277869
45.691638213177626 118.069310889904074
41.248094960697550 134.143613248529505
58.268459070839334 72.573270975476063
60.973785567164235 62.786883489215796
44.262987138060204 123.237386914278446
68.812620280785893 34.430278823397181
56.765163923369848 78.011368313943947
56.304960212817164 79.676132933002506
77.836851531108280 1.785559636546267
68.697420715263277 34.847007668505015
62.487080373789986 57.312612868385614
64.711787670274390 49.264842044241753
66.522568814563854 42.714429014648537
61.144125022887700 62.170688763672310
66.746918529003750 41.902854795816410
64.662625796167887 49.442682741181883
71.881162469588929 23.329976172919171
54.181422847438327 87.357926434593139
43.851559537579512 124.725706319095593
72.515961124015163 21.033622806177309
54.969584728255164 84.506789029162945
138.037824412020512 0.586374634652527
137.115495366186536 0.075619476020815
138.842534060725683 1.031996081936826
140.040444967531641 1.695359312224270
139.340847033313509 1.307945237514176
137.064174075944408 0.047199451890341
138.094138138552665 0.617559304004525
140.243013003919771 1.807534755496334
51.985633463966828 138.491023147739327
4.536416052889658 110.842395301563101
21.389085551434924 120.662434758549068
40.546521624242573 131.825460185820191
8.986683039468812 113.435562954088496
4.974183218401641 111.097481941615669
36.651465809291729 129.555813718636983
5.969279824062611 111.677324080687285
18.154157700550169 118.777444422808287
42.041819588895038 132.696769328511550
48.607199968037129 136.522412166808607
23.786717797425059 122.059533494805478
34.676961969244566 128.405271626839152
31.057638026998024 126.296293940927541
1.921190395135940 109.318505027070927
50.073530871478965 137.376842221942553
4.407237874702768 110.767123261908694
41.704461959826183 132.500191259449082
55.859867531801584 140.748536796542595
45.292772491570354 134.591097451413987
22.959489223345038 121.577507947570197
27.236487889753889 124.069712263642288
36.349102572009642 129.379626858703091
7.435246068064013 112.531541649004623
18.080694683360910 118.734637570903317
41.127673109823938 132.164096775079088
43.631320608381444 133.622970529432450
6.128342457369796 111.770009772728159
9.114320556306275 113.509937251385665
22.366583444232123 121.232022139184366
35.793252675171466 129.055733488600282
12.939575630883200 115.738910872960787
53.129718099369214 139.157680513965659
39.646397575869841 131.300958493553253
53.925212467305421 139.621214560107035
34.827907701120438 128.493227605742788
41.058274121701928 132.123658030244513
52.598886796989888 138.848365462435197
0.021257092692096 108.211415138596536
3.746988795683063 110.382396556862233
13.814750715511110 116.248874820426749
12.140649978847264 115.273377419826360
51.037259331275393 137.938406163004743
49.512563102820941 137.049966671289013
42.242807483761510 132.813884842948909
34.781076882010112 128.465939318180659
17.265568752242881 118.259664225779417
33.507099809731052 127.723593714230176
8.232880404147128 112.996322653180826
31.575877540563980 126.598271765380005
29.421499405898480 125.342917040153267
1.135174560345441 108.860494115973140
51.225903166999586 138.048328802280878
45.911913903743894 134.951870745966687
40.627249919798750 43.734405872990301
42.235138154812816 57.148114743917418
47.062105345607506 97.416792141305208
46.231608333596533 90.488421813878489
42.934210571415832 62.980083454059908
51.158446311189067 131.590265117729331
49.626623846167810 118.811130262276350
44.711081360761391 77.803518908407440
41.889293657779803 54.262928263420243
43.432406886026222 67.136255617788777
50.882909034314793 129.291612304309666
40.218121032919989 40.321273256076708
44.436298670784957 75.511161189848778
40.988134288731288 46.745061561311154
36.504654655809269 9.341908024199247
43.452791100096249 67.306309672009490
38.377226351591077 24.963722414137678
45.872564634777632 87.493121802957347
47.810695786267281 103.661861926570126
41.956505508320468 54.823638999524889
38.919679576090346 29.489105131093218
48.921635191777995 112.929805701674070
37.475731489019502 17.443056877912973
38.043623651847753 22.180662375842722
50.148550019215804 123.165267312928776
46.013830794539807 88.671626066561927
48.674686599601515 110.869652234905573
40.730111263784750 44.592520319165374
50.005417272354968 121.971191161068290
39.538868632077552 34.654651810401987
44.024419564434687 72.075085035866692
41.677272119172990 52.494151596419471
38.872479653668258 29.095342676518946
49.756074848571664 119.891067301109032
46.133565342686332 89.670504182375296
51.273176028053406 132.547390735884449
39.526795774730083 34.553934739294299
48.519092757429142 109.571620160561153
36.856569833585290 12.277738786034977
49.344702649092184 116.459219986570773
43.169969586206790 64.946888558567011
39.933756616452911 37.948980572619703
36.285671511848456 7.515054591998421
37.694166488131394 19.265337445369443
35.625743391782223 2.009644772124283
40.849350960880685 45.587270170474788
48.462883348249825 109.102696615927158
46.096510817584267 89.361379081982264
40.664218955864477 44.042817786347030
50.045696695630575 122.307219776454659
39.675767821157315 35.796724889235037
49.565882544204655 118.304399680366416
39.545995462386777 34.714106954645693
38.704247161764407 27.691873442844823
38.191957395784470 23.418127526450277
45.159667680895325 81.545822739434897
49.873068852753278 120.867082597173663
50.064393150286755 122.463193801399456
46.783784147404816 95.094914635145201
38.090765560140859 22.573940851108219
52.290556896235472 141.034828158129017
37.733182984642212 19.590830171768516
49.548203385476292 118.156912384234118
46.837836683456047 95.545844598147397
40.845891544081695 45.558410198248907
45.133444533713202 81.327057744256351
49.656807481363721 119.062935385522763
35.952647399792220 4.736821385955895
37.759350851902752 19.809133997595627
42.857701299818146 62.341809553679589
46.235500619097074 90.520892966667517
35.509192971402946 1.037330046693030
42.918087891311416 62.845580985274900
37.945400125380807 21.361238637542964
42.868264774714746 62.429934694372044
46.711921745207235 94.495406957402068
40.927330627138510 46.237810748020159
44.279146865593901 74.200131904685151
42.808458859416966 61.931007518282144
39.727505293926768 36.228341578961555
37.779167907675486 19.974456568546589
39.412705754073855 33.602145747475880
38.973154242902162 29.935214255448667
48.760316671414657 111.584015851035858
52.264982834989986 140.821478122520858
50.053526716805017 122.372541247313109
44.731817745740202 77.976510926810249
41.504554999735760 51.053269632919182
49.791751079258475 120.188694064974669
39.721358858657851 36.177065320142141
44.811982532030349 78.645280734051681
44.385216207466421 75.085008876246789
36.965760743692400 13.188657248919048
36.689196407552231 10.881436256638503
38.408099205759527 25.221277304342170
42.008505049110781 55.257441975623543
40.555386321585225 43.134888217557531
41.960287401985902 54.855189215207950
42.970073587150694 63.279268460719706
41.035727912046873 47.142108441414955
41.149575658681719 48.091876277086328
40.714404371727731 44.461486536634986
51.457150385302526 134.082185514598649
40.972753264950583 46.616746314866575
45.906632040325917 87.777327041892079
37.827144332372818 20.374696945672238
24.019237882766600 57.613387190298212
54.431575097132281 32.198409222274208
67.490865329088294 21.285023276835769
4.986639097744457 73.518546842647766
30.477728744128076 52.216156395729385
24.121318517179091 57.528080459142750
87.004845841305098 4.977582605943399
17.685706966519511 62.906191474349882
45.644447228980560 39.541635084763840
38.921543404130233 45.159830469925033
63.445870566237183 24.665343968863105
5.101576675115159 73.422495823090017
87.170803785374702 4.838894893045267
65.550414968397021 22.906618579340744
13.006396811932396 66.816596769612985
16.970473274133468 63.503897872442622
92.216519542887184 0.622291811664314
58.351142794759994 28.922905403635372
34.862084571284008 48.552238494065740
71.717432075827773 17.752966533165740
20.281193260064690 60.737195829529789
66.964898731289267 21.724562974188068
4.663320791879710 73.788737442018430
42.416767755227411 42.238941843368721
56.400574884575299 30.552955738571875
74.738378984742610 15.228422017186425
16.320264768027702 64.047264031406996
54.917872962593826 31.792019885950396
58.223987588575795 29.029166449634975
47.094524780819228 38.329834466740380
59.378661339847305 28.064228840862199
33.647694400893286 49.567079912123091
72.159626126611940 17.383433866897605
4.668750870025622 73.784199635026781
46.066411704673705 39.189007867150181
53.254492823741231 33.182073181868020
9.084317511241911 70.094199484369355
58.460768644851207 28.831293287632732
39.806527848747287 44.420266785508105
65.426934909977192 23.009808378339415
12.652563192889055 67.112288401891902
40.279277855468976 44.025199121996216
56.547092513120738 30.430513905997085
86.231397913983798 5.623937468239213
49.151417848733423 36.610930337960454
46.850196013462522 38.534015098947499
66.897595075131633 21.780807284724194
61.087440146677338 26.636236792053221
21.406455645080221 59.796836707446040
64.857387162771403 23.485767964902710
38.757716106162952 45.296737644768292
38.398943892499595 45.596556361150483
64.136880095687857 24.087881216069871
55.519947119390530 31.288878633693169
31.830219454806404 51.085907136306787
21.832244677470239 59.441013384794381
90.782297032992446 1.820842690318938
43.431276508088551 41.391137302054027
78.527846156795675 12.061640588668467
24.393202484933241 57.300872500687433
44.981511652321345 40.095637000376385
36.061202639564364 47.550159664293687
4.683301818971723 73.772039699923084
46.003331035180082 39.241723112745682
46.884366924368031 38.505459156611025
1.075014036220139 76.787413160191164
73.202192857419789 16.512181838258368
18.718209993238609 62.043349480621472
32.153136025821659 50.816052258662403
87.919757649165490 4.213009226542852
35.906484958759613 47.679454115463301
50.440804876638559 35.533415555867819
16.133528975695928 64.203315373811279
22.900542177470683 58.548258670336537
37.393719249074550 46.436602359111276
90.500932308535695 2.055973526289994
63.576222863693744 24.556411178049014
28.464891572728202 53.898243898697856
13.984148713490308 65.999509188966599
41.160809346422312 43.288521001443371
63.571954833140573 24.559977885261006
9.856751246559307 69.448692161914167
31.907197591986964 51.021578056740374
37.017662452815777 46.750865453206139
42.272576000510348 42.359439990008170
57.549431906389941 29.592879053507481
29.420445835019585 53.099706438317618
45.140244040695279 57.073912222914714
69.572907067001822 56.449850566445704
110.500520704301593 55.404473141384990
56.013248168722775 56.796192804461413
24.279416568087957 57.606741678870968
15.152203401080438 57.839869920430864
62.074727183382635 56.641369868031290
115.340775966504708 55.280842830869467
54.153253428777674 56.843700986323711
117.190095167791682 55.233607324741776
119.528545207048225 55.173878387151248
89.695507802034385 55.935876975697624
18.419163352782686 57.756424884706263
68.141376369427419 56.486414874538227
40.456401707105165 57.193547417907276
14.724356929078235 57.850798020153128
36.229137604858600 57.301520643549502
21.692912582600989 57.672806436523814
80.926747488563350 56.159849576658573
92.584208287164358 55.862093483171563
139.601275950730752 54.661178580983105
31.536502295273262 57.421380429662527
139.662852026245446 54.659605798366520
65.235738850975608 56.560630974556098
61.454125221721050 56.657221348804605
13.482658626049007 57.882513609198377
38.642007919604772 57.239890855431689
122.928285063643585 55.087041873088658
93.431673972391295 55.840447425238636
90.609862807204365 55.912522423698412
108.410720977531753 55.457851026463345
93.946633830837001 55.827294266210060
46.744452930611665 57.032937350217217
121.505403715817550 55.123385258577464
32.974966682756232 57.384639020530926
120.967796994035012 55.137116866178445
70.026013026772006 56.438277286222196
110.761475406859034 55.397807808843631
131.435444267498724 54.869751115266340
110.224165831866614 55.411531826689959
68.309456470534741 56.482121754864629
0.026684503590895 58.226207519732142
124.493680651219975 55.047058373854028
68.652681706707909 56.473355059674766
2.919367452972129 58.152322306684070
115.851417896059871 55.267799960836115
50.980407953063114 56.924742140174295
58.783486868768705 56.725435075346759
140.447546784413220 54.639563042074371
7.434572960696986 58.036994451287590
57.291893175312076 56.763533518816260
96.765850185132720 55.755285544683794
126.162360411020330 55.004436779396798
131.271963819928089 54.873926750104069
73.575216322851361 56.347623161221087
81.150120726953119 56.154144153839525
136.324515521248316 54.744873941545045
116.834193361705786 55.242697806217613
63.574913924631915 56.603051940028557
21.728065308568784 57.671908561888806
9.839996229339794 57.975554876406953
1.854515113456522 58.179520877473408
120.173213711065884 55.157412196214253
90.340608814480916 55.919399737584698
109.832679403030426 55.421531214353983
96.553135328375504 55.760718729994807
40.669861589424336 57.188095203074766
25.744509353373495 57.569320124393599
40.584134944027745 57.190284842094968
87.540057366131180 55.990931718114290
109.775518982935822 55.422991211834010
93.501524887985525 55.838663285783817
32.548718055775844 57.395526307927085
10.996287657649907 57.946020758765535
108.161245660952659 55.464223151317064
55.890681194129812 56.799323423056315
44.907084594056812 57.079867606097217
25.392542467584892 57.578310099720106
112.688849074462070 55.348578627303162
33.579995731346393 57.369185304746090
1.704000049270582 58.183365349120983
64.004056709260325 56.592090729752435
51.826217543256156 56.903138382395412
32.875718506135463 57.387174027928062
1.881369086570621 58.178834970459249
53.523537224799028 56.859785264035764
74.053608530181222 56.335404016994914
16.909096481676233 57.794995172028074
33.472873551303550 57.371921430769284
99.947823003635506 55.674011259280839
123.956543526075947 55.060777986968134
100.650862685732861 55.656054145555629
51.236076199638198 56.918211834849316
0.578800073958033 58.212105325590038
22.986276262556572 57.639771204970835
36.875017747048162 57.285023504822497
113.506407733458687 55.327696457789145
138.186388114774218 54.697317795348496
79.324296502075242 56.200779548801250
57.071833752790646 56.769154299800817
11.641449474000632 57.929541967592868
90.881100626529530 55.905594438703773
68.758346467936931 56.470656159196672
5.876228237912786 58.076797856589884
47.612944384922223 57.010754249872299
50.010619608628502 56.949512576372783
122.692138904352518 55.093073543200795
29.506531715824405 57.473230152348513
31.099424988239619 57.432544304346955
55.963259790150907 56.797469612900272
30.297547014061504 57.453025956155145
27.524625709089680 57.523852204647824
137.527665621893561 54.714142954751622
0.617519569884386 58.211116348140493
138.095861301859827 54.699630040753817
126.015516543973064 3.256922657269871
127.927529077820111 4.591720886792534
136.730981513772520 10.737513614182873
127.867118212155304 4.549547357536913
131.512668641471834 7.094548591862803
135.032279174032197 9.551629716754006
123.672014699925185 1.620896712385319
128.607842297244616 5.066655472593418
124.782839035913739 2.396376125171858
134.346524355214115 9.072896287008460
128.965003859601183 5.315994121084312
140.416834280781529 13.310650380073145
136.239454518600809 10.394372891356257
131.012650530589809 6.745480122216477
123.422477646254180 1.446691987497770
131.332873290693385 6.969031362426771
130.172249402096014 6.158786301676843
133.194708177916510 8.268799992148395
132.628173505283314 7.873295535662198
124.646034394845870 2.300871211132164
123.775342717013757 1.693031205140142
139.519845007243191 12.684451716086947
124.744923664028519 2.369906962251516
135.796659788818943 10.085252730848934
134.649754210017193 9.284584582019363
135.899585788936577 10.157106570871850
129.606415624372431 5.763771148094192
128.511935621924607 4.999701905004088
90.395685308790704 83.736133278977860
27.800282516344399 103.497859697173496
71.540914893186226 89.688692061394192
22.640770845954336 105.126747020094271
1.708717737602544 111.735115821074473
103.281618631537043 79.667970480959184
92.767732007742481 82.987264578966446
132.356073235440789 70.488998990900640
82.075316191816185 86.362921363292187
36.595715423681646 100.721091259070747
14.288516231773166 107.763601538114543
109.795814450931630 77.611401629660662
89.556876165398464 84.000950119661226
139.851327693988480 68.122704320096886
106.338649746838627 78.702848285758748
56.773299092282322 94.350912772300816
5.081885744543057 110.670187402340602
51.043798467118023 96.159748865948288
6.987607265101890 110.068540226374253
20.147601994219638 105.913854675998579
42.711646864713558 98.790256748254265
140.514334793098101 67.913389189569330
91.913336608791269 83.257002089611191
59.447464078347330 93.506663602326455
63.574722299855630 92.203664592940129
140.930248869173425 67.782082738644647
76.010440847245619 88.277637172650756
33.631772010736874 101.656825134605384
4.314232839145763 110.912539812003899
120.763931465303585 74.148704401248040
91.260251016585599 83.463184943703965
68.410951681756600 90.676839336177025
93.071470961383795 82.891372455317821
79.950726988875047 87.033666317498984
45.982194267702845 97.757726240703718
12.491524444159063 108.330922115958330
111.590604756467073 77.044776072291427
130.425187095728262 71.098590780959228
29.040458773183374 103.106328964808739
113.719664729988153 76.372619670260391
68.151036314767936 90.758896103050873
78.471920096090827 87.500534105496826
135.055390621356935 69.636809064537701
111.758103216821112 76.991895851040027
6.379808266082050 110.260425844168125
14.762590075002512 107.613933716294085
87.318701846809688 84.707554544060258
26.535044786426351 103.897302479825200
78.339891343710548 87.542216337217994
51.011179023087038 96.170047010861438
54.618942639208939 95.031055417505570
24.174877580453604 104.642420756007297
3.060160843212101 111.308457508620322
75.445107272876911 88.456116213176117
94.365627662388903 82.482799788210968
124.219093532498590 73.057889989064478
139.635838855211233 68.190735378099816
16.316270151655104 107.123428036220147
50.684026201842180 96.273331026331689
92.333076725748498 83.124487735712790
123.351369795991488 73.331835332052151
66.454566645839208 91.294481273503408
14.139526327801830 107.810638502332480
124.195299187568850 73.065401999752567
75.852933514942194 88.327363137673458
112.258832907863138 76.833812625716732
70.823562893571477 89.915164187613058
47.134987510601512 97.393782825267209
48.104044826966224 97.087845891958409
77.322335661068863 87.863464481947119
119.809500691924640 74.450023651339961
131.919463279705781 70.626839249318749
121.479790180601427 73.922703713422706
37.451584100227905 100.450888626268906
123.097097529947249 73.412110539705367
140.387989945630551 67.953276980023873
111.668023562026519 77.020334512898287
48.654217701466244 96.914153171030762
104.067071649169065 79.419998474128931
95.936282289658735 81.986935145491159
52.913244007677704 95.569554224198740
2.517774736785547 111.479691902362816
16.821457803267901 106.963937407265732
10.978970348075700 108.808444088915863
68.011988077366453 90.802794426312275
107.552928950718027 78.319493401024857
34.695757305514206 101.320918895962080
35.355431211297677 101.112656073618069
41.864484058160556 99.057710888141870
75.418708315721858 88.464450514830091
134.427372415582965 69.835078001464311
93.899040961575864 82.630103876378740
118.979883780944533 74.711938451713692
77.453708006304666 87.821989481713075
18.377919996740975 106.472553397010728
34.770635651218967 101.297279374264775
105.864787230627897 78.852449390431630
92.670138761067278 83.018075324724464
7.310776519585208 109.966513845698231
25.115885019596188 104.345339329253264
139.483217588466545 68.238918784299926
74.029527297366073 88.903022902024802
22.374612294193060 105.210774796083044
105.331297437542702 79.020875167206427
1.672208869322020 111.746641879452739
53.717444510391253 95.315663529179233
38.870449541198809 100.002944697196810
133.520086971168183 70.121513201748684
31.837477628410021 92.689154408948525
71.360786482749020 86.646397410123768
5.926015388971660 96.650782985498239
102.627666282057390 81.865973852091102
94.248812714990549 83.147024895188736
79.992598494381511 85.326671305255758
32.526522090202612 92.583805733326656
27.802633095114324 93.306045700429181
108.980535318237685 80.894677547612261
89.408424550375784 83.887076533237334
108.045436497642896 81.037645712640312
49.773050651929886 89.946967265274978
8.723375488073135 96.223091888596983
53.999748189392378 89.300743382033147
16.504530115093583 95.033423615764534
11.836596435375737 95.747108520465233
41.526896355392900 91.207729788282137
3.570413584445546 97.010933228566302
136.149947822901453 76.740719735740200
92.007674153346287 83.489674742108761
49.621575046187871 89.970126517455057
67.545100966432358 87.229781267077982
3.115391400301320 97.080502011331717
75.254072334529738 86.051149162666107
18.397479557462624 94.744008740773850
29.657416423179857 93.022466079646989
14.249650900588094 95.378174284418677
120.192602241922287 79.180453768320845
91.249050946236579 83.605661379541559
70.943909113601151 86.710134195152406
92.805105355806830 83.367754712651987
80.769584595904789 85.207877147097776
46.117930809605689 90.505802080703731
109.913879072634941 80.751977716356251
109.854570963929930 80.761045390580719
29.911553314110531 92.983610844069659
112.352136332019768 80.379190200680796
68.350563828997963 87.106633269323041
80.779434395309096 85.206371201719904
136.773450745189962 76.645391769619437
112.002670727927793 80.432620335610991
0.444572377717501 97.488846120393845
11.248683508164813 95.836995097742857
87.017902470338527 84.252565771074885
21.560069334927629 94.260477324347647
76.796727423771401 85.815291130848905
52.313944417703098 89.558487554657063
47.499296893937348 90.294603681177065
11.273430994860862 95.833211430515320
74.163105586224574 86.217948126237260
94.306773780986759 83.138163171629643
123.616409103252465 78.656984618757079
32.751047090601283 92.549477888394179
36.474765455910607 91.980154978296923
92.456071543065178 83.421118830584135
125.183594602630876 78.417376108757892
66.135060586666668 87.445363707426182
16.063155059237349 95.100905875858487
125.390241879612148 78.385781606286741
76.989078592174764 85.785882374274763
112.655295899256842 80.332839840607591
73.536631463135905 86.313730362128183
46.029563915085944 90.519312580856720
46.842576233605683 90.395010339463624
78.039872066881728 85.625225541442106
109.895389603982579 80.754804589139468
139.972855843176688 76.156231623155321
127.811904660098193 78.015531236574361
36.486782547146994 91.978317673570174
138.309619000123263 76.410525516187036
112.217788404537046 80.399730785530750
46.385583027534118 90.464880473681944
48.023983541379337 90.214383831095560
109.237436971304689 80.855399604872147
95.308616360696831 82.984990488578859
34.199269690102682 92.328057731462337
7.845649247021758 96.357288304330112
21.858168576772034 94.214900642328487
20.902622211734233 94.360995052245272
8.717673319190347 96.223963698724333
66.551691190352912 87.381664650608144
111.005276375852389 80.585112924827243
24.420745869654802 93.823105716233954
31.772602365178134 92.699073250824583
40.321338254629786 91.392048734798578
77.478393195919836 85.711070590238549
139.011467734955573 76.303219182849531
94.653969274562314 83.085080116096606
125.681545428912045 78.341243924287440
73.537523598462997 86.313593962693332
19.500661428340095 94.575342195273080
35.206851643860233 92.174007549950545
105.003908299837462 81.502667906813059
92.841398091620817 83.362205881096543
3.376831979240062 97.040530107815712
22.161567957025625 94.168513617010760
73.606946445577975 86.302979836309603
18.694991002246304 94.698521927617008
109.883173837988650 80.756672269442461
5.835817483648131 96.664573430667744
1.530159062496305 97.322869719949878
54.068761510161778 89.290191868529362
37.230740980328946 91.864573147637074
128.914563562367817 77.846944648250926
32.632241132717702 92.567642246448031
17.024827989858345 132.346778089890591
66.261746752044616 0.525716826281451
26.467133122730218 107.067075080816139
17.635512609864961 130.711803832150053
37.680713239996564 77.045171420228087
45.920144580275696 54.985899418861905
41.703184471183675 66.275886096779956
32.154614229126658 91.840090651041180
52.031548064049161 38.623955712915745
34.139002616685886 86.527325559653406
15.803996955681352 135.615285677175990
47.214323677757442 51.521018463999148
58.331742360127038 21.756565974593180
41.183108808265821 67.668274726018410
61.305446392814524 13.795125020782104
60.488535475396617 15.982225001834518
36.079466422401168 81.332158911462187
51.773830347303722 39.313938428769788
22.394149828637552 117.971595384564026
24.780870844244021 111.581672840121001
38.832302030822298 73.962044767255847
59.867200135338948 17.645714228741436
62.477557500381316 10.657054361555934
20.912283861809591 121.938966806426976
34.840204566841571 84.650010984464672
59.677861183209714 18.152627785391175
18.187455383178669 129.234097997501607
55.755466662068663 28.653979646354408
57.143019491672170 24.939110983652220
37.322935286240728 78.003043495623643
30.792169564133264 95.487737704664340
54.113770356602899 33.049261778128354
55.611993100273864 29.038098670341444
46.828275806770186 52.554577048318613
23.441232746468355 115.168260307360583
55.502445065925649 29.331389528302577
20.640419450501252 122.666824197170016
29.367936804749693 99.300808842099684
42.059983794535022 65.320634089856355
16.855055151863063 132.801307663245183
19.869654657804194 124.730378040754175
51.416434900030218 40.270786426873144
53.771862313238969 33.964645645841273
27.182581278002921 105.151619413034382
56.096093439601979 27.742026087153839
46.901084074091010 52.359648866208907
35.671026183516069 82.425668154244974
49.850486144188814 44.463271092220978
26.722925231728244 106.382247757769434
54.895720849375593 30.955760673586017
23.721968569318566 114.416651656105017
52.533946990077624 37.278892673397699
66.013656684768037 1.189923620279173
50.006763525823835 44.044872646166120
31.463028088142707 93.691661004174719
21.170409392276731 121.247892258692659
14.596744246098355 138.847440275623740
32.545704795836656 90.793031353872266
62.386422656873911 10.901047935712452
60.254980159211371 16.607518184618755
58.050927960872883 22.508384996952746
42.002382271720016 65.474849545631486
53.074135853649103 35.832655356584475
42.097576769751555 65.219987136032216
58.823569570524647 20.439806387217754
54.916889539238475 30.899086144930742
35.462547752031803 82.983823473052908
43.157181513874114 62.383127612697010
30.446353027147836 96.413585707625387
65.909692054316622 1.468266137733971
42.998436700612395 62.808132066272272
44.953544116649141 57.573760360131978
60.401456006768846 16.215361198358647
43.114196535052578 62.498210474685521
32.107672548940904 91.965766713945754
59.955152900593696 17.410239971854047
35.974307124580541 81.613699889024261
43.462197450162321 61.566514277934388
15.798512560606504 135.629968943256188
49.095228759040673 46.485307250053545
51.053797702288946 41.241668063289204
60.993306112440969 14.630812225757301
29.916124339321840 97.833156836339342
62.193334902044150 11.417998090160676
31.805189687690703 92.775598295337815
37.519895345534103 77.475726094467788
36.036450641110669 81.447324240311943
46.307791711834703 53.948059164789242
14.244592859465850 139.790248450431790
53.248884460382179 35.364804252717605
36.926858581563735 79.063452084643870
39.164013540569719 73.073959884051490
64.389856808304216 5.537291984839962
15.568121109969690 136.246791569296164
66.127744085470809 0.884479603563091
35.673237392118303 82.419748127729292
59.982901738656075 17.335948538227122
15.425350628504221 136.629028249759358
45.681055309653857 55.626008552058082
26.151395442940718 107.912393534470610
49.498955370802953 45.404417711048978
61.665631579725861 12.830808106082152
24.689889716791267 111.825254873223216
45.469179952535669 56.193258394921422
42.747830855321517 63.479074304649664
48.575681518328025 47.876281144624684
51.657631030953070 39.625036636873190
59.131069855666517 19.616541752766356
57.946137828801461 22.788937614112417
35.448848577551978 83.020500010979418
52.554766644716317 37.223152610075083
31.766120160980691 92.880198392245916
73.991863338953991 131.084201681451987
140.431557376146088 129.611680077313963
73.836149898772334 131.087652802171988
18.971506618090473 132.303633304564215
88.077084257305472 130.772026973216299
52.022811092485142 131.571107958251730
5.297418183479562 132.606695968061530
96.642494726952833 130.582189374659521
113.761284751694944 130.202780822085174
35.626346501424194 131.934507409313397
137.669345783017235 129.672899748852586
41.315616568649894 131.808414518502133
47.848028395946962 131.663634839994899
109.672563745476353 130.293400294408116
110.972645958229947 130.264586207089138
31.791928825796813 132.019490685477933
3.209792927554572 132.652964593094197
90.428662429390172 130.719908285549309
47.447850383436332 131.672504097709918
114.400889389834532 130.188605084803157
87.540368603498081 130.783922353033461
42.158122649180150 131.789741819550443
66.026092686402947 131.260749294283016
60.055748345977747 131.393071713174578
45.346529013888158 131.719076273556567
49.788986771761913 131.620616834229850
87.282406342852227 130.789639643086645
26.542370151407685 132.135838129159708
95.205909187747793 130.614028823551138
65.938264987195183 131.262695844254381
33.737240877753514 131.976376187965457
115.537547247707579 130.163413017372903
16.647709428309472 132.355136274515758
22.108555600501969 132.234106006662216
117.343734087347485 130.123381991026037
40.948256682454890 131.816556418863883
116.408536979277827 130.144109027261180
44.000592881619298 131.748906634175739
107.689946867149658 130.337341589267652
63.248658898202031 131.322306339607422
126.747440941912046 129.914964994184174
99.537771540184366 130.518020541265201
90.032982205112546 130.728677857520125
118.078338052449311 130.107100756972017
29.255808812092592 132.075699425824865
111.870944355526660 130.244676967346976
69.765192232417689 131.177878580603192
10.403751000528528 132.493522879293010
136.912953366003734 129.689663886487438
56.566239797548732 131.470410671456222
118.294506944668186 130.102309745084511
39.229281663877593 131.854654545119701
52.628586132066417 131.557681995866460
54.592729815285409 131.514150127619871
8.336247341446068 132.539345543722021
63.391279178082335 131.319145406277528
29.192348261034880 132.077105919846218
41.023114450629258 131.814897325117698
125.152200915456589 129.950320747048181
120.296255031880548 130.057944439867839
51.914555156123654 131.573507264982084
64.933295739063482 131.284969260031090
8.540936642138091 132.534808957246526
15.215762761231277 132.386872910781221
85.100866574820671 130.837989721834958
75.439426564690905 131.052118931009772
48.360383512718442 131.652279369603747
112.757155116726366 130.225035629279489
48.425683498960161 131.650832107663689
43.023268342479007 131.770567352500734
92.654426467206989 130.670578051885599
110.721764602627914 130.270146561054560
28.192070282600280 132.099275361694680
15.933884144367077 132.370956984821788
33.303299341969343 131.985993756132132
89.006274887359368 130.751433060240856
116.125904640577758 130.150373087184931
14.141522479800425 132.410681599929546
33.140969484397701 131.989591518369508
80.860425317721237 130.931971812701619
31.758768793620831 132.020225620586842
5.552650124259491 132.601039190854578
51.603017070087631 131.580411971104667
45.260956776572208 131.720972835092397
97.487562139693935 130.563459908182523
73.996893866381612 131.169165217459238
71.005146892775457 80.639791235503864
69.739176188569232 59.258067537817460
71.018275214486692 80.861523181204603
68.378410044954308 36.275287917981302
69.136917055190111 49.086158866048777
70.330970536411087 69.253230292662465
67.838948708144400 27.164008161720218
69.965354811570890 63.078131309653990
66.886441781254788 11.076558536528429
67.766353804997209 25.937910151872032
72.398990425295707 104.181234328250142
69.401893533175809 53.561502426410705
67.122617538713811 15.065469791190660
72.649960870025922 108.420021756488225
67.279360811606225 17.712799102462501
67.611280708263280 23.318789427914322
73.581192343130070 124.148137731325633
72.035217035406177 98.037251623637985
71.129465225214119 82.739476659446609
66.723310182381240 8.321333031004039
73.139638362864801 116.690472895735894
70.496323782068274 72.045978497191044
67.372940873704792 19.293327802499284
69.180523325668901 49.822650811530856
66.994943482870809 12.909107581284777
67.947412404690397 28.995915316499257
71.328866208573700 86.107277128348301
73.238580068758054 118.361557550821871
72.382796099085979 103.907718829561361
67.730593137206924 25.333927203928496
72.063348701366820 98.512383873324069
69.808239695634228 60.424521722539524
71.803875984648059 94.129996573574530
69.550084535049223 56.064387403142817
68.823370181561373 43.790481331072698
69.664956052318416 58.004520010337743
68.203382462991016 33.319144158430689
70.922350124863826 79.241387932278826
67.092510768014847 14.556978836087151
72.564067643326410 106.969320539872541
68.914868095478866 45.335843406038656
74.459176967077340 138.976936358090370
67.820058240723014 26.844955948598518
73.447907825991891 121.897017141284039
68.625980719768904 40.456654632825483
66.285456244208859 0.926160382189815
71.009430545654595 80.712140368050228
69.766811779914889 59.724821291606482
73.368470871492121 120.555359702564232
72.857999536858060 111.933709141085970
72.317786901904554 102.809740268664470
67.623937252938575 23.532553253819486
71.974050066340993 97.004166712880590
67.644866519039752 23.886039936792130
71.501074743029520 89.015808336759378
67.665096165774784 24.227710336868032
72.351002370173191 103.370735845141724
72.422900383024597 104.585063664967024
67.805972250902769 26.607049383032422
68.583097865727993 39.732380892979251
70.144657459852908 66.106479178282882
71.042034471203934 81.262807239913641
66.317895884759523 1.474052548100433
69.225612454817977 50.584187629114140
67.099818877803898 14.680409799965588
70.379184192081908 70.067539076099422
73.223272969217064 118.103026945089042
72.085734542675951 98.890471511546593
66.660010784206904 7.252232271012851
69.301346460634150 51.863303789938385
69.031763137313675 47.310152509588242
72.185835158515658 100.581129678233523
69.384718462675934 53.271422560662977
66.855643155097269 10.556382427728728
73.924512013249071 129.946665534595837
67.039429349511963 13.660455543613644
71.758159284109553 93.357860333741584
70.244510205784565 67.792950924329006
70.280193106466243 68.395620417843190
72.602034063014969 107.610557728753676
68.271095809763622 34.462794691991284
70.805436873686872 77.266771280441432
71.289822661303234 85.447847698314320
66.523230954693474 4.942077294791134
66.279928537781984 0.832799697690286
68.239345552982911 33.926545933974943
69.666650222051430 58.033133839242282
69.215158351310990 50.407622127281556
70.041631639210081 64.366415507462307
70.114154052829591 65.591289199048987
68.612311419075198 40.225785774957977
69.184093078142183 49.882942460302189
67.806339649116651 26.613254587521048
66.781040420189356 9.296372966536051
67.706914275317487 24.934000980743662
70.893860663045515 78.760212657945104
138.553772236856076 135.150217025852413
139.661576583472822 131.882742394645021
139.669667060091172 131.858879492151829
138.304505556809318 135.885430383649236
138.093717940075976 136.507149545839127
136.984692433447492 139.778225994796401
139.202422511521377 133.237019696858908
86.128600134262285 137.321089262622763
44.288243540143377 116.104065860807253
18.646568204678015 103.101307998777102
8.310762485428675 97.860075617579952
42.778542350847481 115.338504377338879
13.159095826708784 100.318639796648213
40.998234966832300 114.435719924627378
17.283315363243773 102.410009697477079
45.514005271611801 116.725643147872532
4.150994193668739 95.750679131107219
58.940271411388110 123.534031653019198
44.436378082981776 116.179184103524648
4.090406552113128 95.719955458715603
54.041509122628035 121.049895221563361
12.483005849299635 99.975798147099766
39.061863236538251 113.453796067839846
11.596601720408982 99.526307304357218
86.992062086280981 137.758946248887867
50.245331320157717 119.124873548019906
67.826767921939634 128.040327004503467
62.720707096875195 125.451070582350695
45.626101851072036 116.782486730080549
84.664175537642365 136.578487299688106
39.635241840768515 113.744553323617254
28.606276702065422 108.151823469145555
91.915104295192407 140.255394899358521
66.160468686447544 127.195355480555435
47.873353290889625 117.922056042333381
12.483689063829093 99.976144601571946
28.775805887934521 108.237790822119337
46.829396990369062 117.392671327153124
31.358537699396631 109.547480455407666
48.231487916936580 118.103664215885772
89.296689882866360 138.927610808011138
20.049618850281053 103.812787555953648
53.583910490992949 120.817849377159519
53.604040393606851 120.828057144243772
69.578486153940347 128.928614049527653
15.122738604651726 101.314392657374967
59.897196274996482 124.019283187128067
49.213267496053135 118.601519444692997
50.663470326230780 119.336909625129039
52.470245052930331 120.253115527245598
64.915650631676385 126.564114832793024
49.863712080431654 118.931356451155850
38.924329199583731 113.384053285556291
16.052123559569466 101.785678849533184
50.768492104793303 119.390165613243042
67.180055778937273 127.712382699309700
7.219112311801065 97.306505591752114
14.346252870848630 100.920640851072434
18.153281732575888 102.851165039339236
9.081933968944348 98.251132595685746
88.348697753972331 138.446889016402224
79.251088133472550 133.833539324113559
41.037354345686026 114.455557154616969
45.410593019628998 116.673203342169188
51.867587353769864 119.947510997379595
84.176322327895420 136.331099518836680
2.411891657393986 94.868789438621079
51.014052308930644 119.514687893210137
18.693804411713387 103.125261229381849
34.304730877243202 111.041479424083434
86.767063989540077 137.644850904762933
2.771351830591855 95.051069790118646
25.809138105658434 106.733409289892819
81.518921113993642 134.983545426735731
22.281414437105003 104.944519286948704
5.878152819404384 96.626512129768429
3.093187583989823 95.214270997451237
52.269396951479123 120.151266517925748
41.867119256235512 114.876326549484148
91.757385059318423 140.175416309526781
12.325253868911135 99.895802952697991
5.903858875947035 116.733603287214805
23.632300460383821 137.856943392281750
4.096387725334976 114.580011407035542
4.116653520546752 114.604157989955368
9.068500402941824 120.504256165356821
9.884410204904727 121.476408182206967
25.426109580494646 139.994257038673254
16.683437555771686 129.577411670415046
0.635216023010425 110.456044464875376
2.888827381733197 113.141209935749771
13.642345876946820 125.953967753105402
25.825206075036412 140.469778304814724
25.538275418725242 140.127902014619423
13.710909072179261 126.035660421052953
23.871172986599014 138.141558686241353
1.103606762766891 111.014129440975353
5.722598113626677 116.517632091328210
9.819019640258604 121.398495686057558
21.706943083867941 135.562890725878901
11.737098470500126 123.683876004826715
22.404360451689964 136.393859662743466
1.932693871482210 112.001982145947125
11.498977577921764 123.400156278188703
14.173573475016132 126.586922498381284
21.771455047632067 135.639756373936279
16.246627022924415 129.056954336200818
11.342470748940476 123.213679256980072
1.659053333466279 111.675940958202915
101.997838463829908 83.982892108900174
107.347114622885314 66.003406233400085
98.812161914885380 94.690289673092153
121.598737543861418 18.102186443713705
118.327005875597081 29.098824412835096
99.681754747741905 91.767495711648806
111.512184112194362 52.004164873101423
110.122844359683313 56.673883488068938
119.726848962618504 24.393802973922853
104.369993526408351 76.009826749407466
92.269210996003480 116.681843321146914
96.050497587402873 103.972537082358855
121.568401171022870 18.204150218016405
125.826792077771088 3.891245652297040
97.854310916493361 97.909728712011386
89.844870477571504 124.830309545827149
95.322660306438038 106.418875563242267
120.929013677356991 20.353199560304763
119.423610116467017 25.413020974484361
93.660270687635744 112.006343807938691
89.183288485466946 127.053956956961997
118.408964646113660 28.823352271734052
87.348907329966210 133.219507041673467
112.843140566708044 47.530678729686493
125.019115969501499 6.605930919766246
89.589437274386555 125.688847697951360
101.835761422489469 84.527650275963609
110.393722661224785 55.763432718332595
122.050306909415497 16.584413797774637
110.277052494028212 56.155573553995417
114.841419227935873 40.814251703566470
111.394870193761747 52.398469425108537
97.293346453602624 99.795189910369587
111.181234858621224 53.116520499021561
95.293993542769428 106.515227603621298
91.425617407381225 119.517251058625632
112.897221941428128 47.348905479625088
124.346796524208472 8.865668052613147
89.977765752267615 124.383634398896362
126.441752390722542 1.824298661350124
119.612101400345267 24.779481730037805
112.377301604361492 49.096413007508140
92.044723882662481 117.436368375291607
90.873007725804598 121.374630948753804
117.284389856232281 32.603167698983555
123.352998905414452 12.205927504345786
91.187094204792359 120.318952900970402
96.999939085941790 100.781363266496570
94.410479871178040 109.484810984037750
98.108861193175386 97.054158169731309
119.390516566494910 25.524251914260446
113.391574851220099 45.687332792997040
116.043975265808868 36.772333011290058
110.015470872614983 57.034777193450054
117.737801046661659 31.079204483826182
119.429249752400807 25.394065558536539
101.339426490867339 86.195884748680243
110.372967160458700 55.833194163015349
107.650424241480948 64.983950359129793
105.850791221185403 71.032708267190529
108.981894285715597 60.508737986060687
106.774830528276865 67.926913917401080
126.293015946528143 2.324217663108584
118.810518193040608 27.473688109600900
126.678755879209433 1.027704739669566
103.409693672447574 79.237496652241830
108.567274605570546 61.902318811057484
96.313933409562409 103.087101277067674
126.834357864942575 0.504709922893642
121.634711224633705 17.981275078118902
86.843091096327967 134.919609178464867
104.315019617556629 76.194599901574463
85.754332233841211 138.579043465993379
116.157933846322592 36.389306106748975
117.336072452035111 32.429456999887741
114.551165547099501 41.789825182994257
86.980095708616332 134.459122111004859
111.742937200389548 51.228579211308592
101.107740715993558 86.974605269557813
99.357641427194650 92.856875039911031
117.612581015405084 31.500082321568026
125.022748652246946 6.593721086852428
104.528116615686244 75.478358235588146
98.449580835518105 95.908963228423914
121.640470595487457 17.961917220375554
121.506284986113187 18.412929319340741
118.590095408490299 28.214552522583570
98.687473620771058 95.109380285767600
108.557229791887039 61.936080497755768
108.984623874229200 60.499563548871961
103.663378061184702 78.384836451400801
110.933806607763970 53.948153155330878
125.652991756858313 4.475407008356181
107.479784198447248 65.557489685254367
120.933331321917393 20.338687497909586
70.452898445919217 80.580221634690574
24.019240128622318 75.571543917247013
42.514961799953788 77.566629214429540
108.051544814910727 84.635889637145979
87.493745683369283 82.418373418065812
4.695925705591744 73.487188346629907
110.900477542695242 84.943196586226804
27.523591899389572 75.949549210484648
14.195826161508052 74.511917852247080
58.321863348219438 79.271678491951789
28.516444407118477 76.056645623138337
1.663977557789680 73.160140001126535
39.342032596668794 77.224373609865211
13.947710134896900 74.485154223042244
131.021418875882091 87.113590093041680
91.759893191625522 82.878551632280974
3.452995197816401 73.353116671809786
72.662797696201253 80.818597707862480
18.923379454504797 75.021866706047362
73.507454473113640 80.909708633228291
38.326989229355235 77.114883527017099
21.499742323563147 75.299772254779342
26.730464056714688 75.863996576971587
119.433758667782371 85.863659383619279
91.310023679760405 82.830025380387596
74.574312631019666 81.024787842509241
93.003626054361192 83.012709855039745
82.273222033611859 81.855249136553269
46.352369691515307 77.980560403479231
108.152313110394246 84.646759250579493
102.809189560617554 84.070410437344904
31.341949257820502 76.361425468170879
110.798111968517574 84.932154678503025
68.717337085256545 80.393011153556273
83.966361628228952 82.037883692334560
139.565514348150145 88.035219405882600
112.334276839086669 85.097856779874462
14.625248603286289 74.558238531974851
4.576280335200783 73.474282512319419
85.675638514896491 82.222258935755860
11.198011593743660 74.188551407070904
72.296414334477461 80.779076889421503
54.423746999119579 78.851198839792531
25.629225645214401 75.745208859329722
70.965542677628818 80.635519232023839
94.305429528519454 83.153132003321744
122.801582211815344 86.226937732829100
48.873480634009852 78.252506070878269
127.426547389960248 86.725820674023012
92.253164075407298 82.931759477059828
128.207313705599006 86.810039901828574
65.521042610166020 80.048235198011753
19.099263094321689 75.040838815924943
0.153671457699288 72.997227217939184
127.259340954885204 86.707784551608299
78.908482668120158 81.492303469645393
113.205856448805605 85.191871801054717
77.299502861695288 81.318747010897567
43.972029030316406 77.723799259478866
5.607286497911221 73.585494460308269
44.464309284786282 77.776900247655405
79.349555106635080 81.539880804161498
104.410132013668559 84.243099927729503
34.750297483574421 76.729075109191371
135.559052612721217 87.603052819246059
112.993656826175624 85.168982380749853
72.328802484665189 80.782570514779337
17.193518280396322 74.835271089182072
46.878510452511470 78.037313836254924
132.261471938919982 87.247351385396556
95.145861944574222 83.243787257890446
21.728509369561067 75.324448759868488
40.724298972665274 77.373475081683694
19.263486677051123 75.058553185830391
26.886970296811292 75.880878497238498
4.630855841560979 73.480169429967759
63.320106018383591 79.810825903455680
118.972979673031404 85.813956354236922
24.501175471588638 75.623529026778314
37.427728587544223 77.017882625041310
80.505413249872774 81.664560209927885
45.068597138866743 77.842083203712249
94.867482590334319 83.213759202399970
113.249487865927847 85.196578208317035
49.975911213032127 78.371422384523981
54.061875521306760 78.812164706511140
21.321513842697126 75.280547213008390
35.939196882247039 76.857318589076641
104.123759219165251 84.212209640668561
92.648399657756102 82.974392509351290
16.528327370535678 74.763518679210449
72.716520407673499 80.824392636748613
11.528323625059222 74.224181305101951
124.790849814058461 86.441514845088975
28.732016282677023 76.079898799578572
9.049101393329696 73.956754063771953
18.124934127306272 74.935740489336013
54.675824867687936 78.878389822564799
34.168618823179727 76.666330947938278
123.851319013150103 86.340170105994645
7.472980583014747 73.786742019304569
66.909585628493360 80.198013714881640
3.843954258675757 47.439137576686257
10.552868470005253 48.642444658090447
61.080462508005169 57.705045519727101
112.450917965338732 66.918821531705348
53.504784103655076 56.346276099930222
81.119651321907895 61.299263159989060
95.502008656394622 63.878874686195125
20.276797751424223 50.386523147519533
67.147254492445583 58.793181919497314
42.268385379277383 54.330921941474642
20.983921947045470 50.513352545723265
35.577480157772897 53.130844942361385
24.685327436629223 51.177234553521622
138.680102996317544 71.623273413641513
83.158823851336962 61.665007998508997
87.351746830486547 62.417048306920279
34.721299212151600 52.977280809272671
65.919349731669271 58.572945611893779
13.300590142745246 49.135274472630663
60.406273813405704 57.584123414471350
0.878195495925996 46.907200752255463
9.110410678336805 48.383726239481042
40.684240412752573 54.046790590835073
121.402544504872068 68.524380235514059
92.837343625119374 63.400941864176204
86.548378868125468 62.272956680819320
102.954751154298677 65.215594390922533
90.720196727467112 63.021211586806473
46.779881735674266 55.140101391737090
1.433667366120648 47.006829874624820
115.891363588969909 67.535897924649859
131.897907707949770 70.406822679456070
33.375014169486633 52.735811880859238
116.687112158928400 67.678622940812886
69.870675974919692 59.281653265572245
101.202638796133442 64.901336503344297
135.398041490391847 71.034604707010104
111.023913961470186 66.662874895788107
63.427357029280962 58.125983201713083
70.595198205186364 59.411603165489339
49.883022383936400 55.696678953921626
58.675457695632723 57.273685208597797
3.350420705463136 47.350617676031028
16.091653971637719 49.635878111932797
57.459144891191279 57.055528027765860
96.027854153141107 63.973190038877839
124.644489233283892 69.105853619482971
70.199962620425509 59.340713933195609
83.457340229336950 61.718549728250593
121.634310731463273 68.565949695623800
63.705469404889143 58.175865281056154
22.763217666505298 50.832486025701655
16.444606392625946 49.699183459742535
3.102607719615042 47.306170078201959
123.249812822334832 68.855705242458228
87.429649787147284 62.431020937432372
111.108109271207951 66.677976119210726
91.040331745606082 63.078630823690069
40.149307679414150 53.950845356505795
32.107534343201536 52.508477411753908
39.967414943080747 53.918221177571382
85.581741700516574 62.099581181849899
127.428014455138211 69.605105138464722
131.493326385530793 70.334257200909846
109.949900247895371 66.470240399897946
31.989808076491233 52.487362094738749
139.452061312543435 71.761731423269183
109.951774398258380 66.470576546453458
110.441603064577151 66.558431940678176
55.929591410876036 56.781188175403223
44.689343042182642 54.765143546907325
106.125896207940258 65.784369185026009
36.292848776788531 53.259153055710364
6.766569032856494 47.963336119581513
62.476754378424289 57.955483644654244
52.990440305753701 56.254023685486487
34.326678096164983 52.906501787752838
53.287730285303610 56.307345449091514
81.804780118163691 61.422147475727712
11.748439026684101 48.856881521024313
13.214908395524334 49.119906642616698
32.508301997594529 52.580358872946917
94.010266811288560 63.611316707467097
135.259945831981412 71.009835947350624
84.840901951029082 61.966704580858547
48.923733937688262 55.524621517484263
138.064673785690815 71.512890376398389
23.614275532518690 50.985131286111944
37.060922044631901 53.396914245244197
109.890405910230896 66.459569528940278
81.934314291433182 61.445380652225296
54.326270929188112 56.493617515143860
8.857125665924380 48.338297182043597
69.195532225765646 59.160559862268492
2.039418984436877 47.115477144351559
39.091014820371555 53.761030544246765
51.151146971588922 55.924129067063362
35.019909752997783 53.030839428009408
34.439427459809032 52.926724450231909
55.963850813037453 56.787332922515333
29.196115522127030 51.986286968713785
133.209732218975887 70.642110786287361
33.418513220686066 52.743613846228584
106.610314694181071 65.871254212393367
5.818754511384935 47.793336639841790
8.390427698083730 48.254590496894565
11.973929930958070 51.484183034654038
0.893762587881485 45.971278397381894
49.460945271014950 70.135737140903501
104.813464989341654 97.676220347642698
112.131120507455151 101.317098304686837
43.696178892129339 67.267494602779109
129.008889336584588 109.714582490975260
19.105725444023438 55.032586893429844
59.999398926771555 75.379113728063103
36.382992351670943 63.628840172408871
17.717718151822631 54.341987952022819
111.548185411127065 101.027060663894019
37.288131050722008 64.079189267045152
22.199980651664784 56.572124461313997
121.655898308305197 106.056123454889388
95.977053301280776 93.279689730043714
72.170793296952070 81.434955159678594
29.531120547622614 60.219711530851384
121.049427026082213 105.754375454104135
73.994063547709729 82.342117904533964
10.433351267503495 50.717672656708515
47.384671824299126 69.102693400837893
1.111893966034880 46.079809022319424
10.110858612851377 50.557217385928809
34.996874575785618 62.939181354281153
117.382433117054674 103.929873431708387
90.695161944008277 90.651700237153094
73.796039870588771 82.243591807040332
89.159548511366552 89.887660295178947
80.584274909619822 85.621058163534570
46.526531160950533 68.675728040485069
2.363887564941708 46.702734751104671
102.728438059959998 96.638821338050334
89.773934422514387 90.193346196282050
32.599619291849464 61.746434046200591
106.210961490850110 98.371540617200864
68.753307152644908 79.734594990972610
80.436357999214295 85.547462540286602
113.536859394965632 102.016519549131559
40.702160396994060 65.777829516066916
91.519667933020429 91.061930764323236
73.452233443174322 82.072531931378677
55.544637082548675 73.162660089002785
3.542958183087438 47.289377865525545
13.436940365462149 52.212099568675931
71.125575023037896 80.914909885017337
93.506421265576734 92.050434035170426
120.717436223094339 105.589194407586177
54.947977453823334 72.865793847526007
104.287868380319338 97.414711302382273
96.691136498036315 93.634979722053771
138.086639000627571 114.231190107932264
65.354642582150205 78.043599440899058
21.915910243048700 56.430786065919634
14.154410398694234 52.569074671202756
3.128221134064325 47.083026667929531
132.856574803562950 111.628987066003958
77.703511791426280 84.187742956152334
115.206316937047404 102.847153233669033
75.837583712018059 83.259355934252937
42.168410978146213 66.507358175513346
25.151752839778986 58.040770022357229
42.358000318360638 66.601687793513065
78.391038145758145 84.529819669408056
92.736031382085528 91.667128816963597
33.070871200013904 61.980904045560884
30.319494013834174 60.611964427690147
130.003522554402764 110.209459319917812
115.927978491630455 103.206213815302576
71.489302742746077 81.095881541003791
38.731012068318400 64.797090468953400
45.971927155525790 68.399786450553563
22.744999634189217 56.843297051323447
90.536692927901129 90.572854444782735
126.035716654797000 108.235289177316091
31.162671486807142 61.031484896728962
6.397001314384855 48.709398622101538
49.057201773713970 69.934855752597585
38.169269107013953 64.517596912543780
31.621645398829166 61.259846015259740
61.813776160420026 76.281851778440270
9.639447860934496 50.322668354327185
14.825987800405132 52.903216030041769
138.915688591334316 114.643681290747423
34.548709972933615 62.716198375701154
78.369902617107073 84.519303749358855
126.162575044759947 108.298407195722248
129.408438785461612 109.913377142836694
56.099828804124776 73.438894095374948
97.351088006934333 93.963336652154837
64.468746833348931 77.602824619500922
110.899371301713927 100.704245114113846
23.047247992860253 56.993679832244773
36.567312484222057 63.720548111650288
100.454669355090360 95.507514413792308
98.369238249599945 94.469914307567080
13.885044344826809 52.435052384218316
9.398364162715364 50.202717870121411
72.872497872400587 81.784086205104757
1.796053715731222 46.420210691351315
40.373066874625536 65.614090002990395
27.408581404335873 59.163648429680940
29.167504575871803 60.038795474732090
55.024180523305240 72.903708460375569
31.002470964163443 60.951777598379572
114.284182350067240 102.388347885036069
26.227409332555315 58.575959743191525
68.518079607460606 79.617558218466556
5.567461025365430 48.296663293785691
7.389062937734516 49.202995961788062
104.251068423402572 11.520640583757181
124.316659972225636 19.133341175906946
88.082165983108681 5.386307943618482
82.733733652583069 3.357161986441168
89.870954047658230 6.064957657238596
76.121616006052591 0.848585461267251
121.874803591630041 18.206923359154608
140.441973563556473 25.251136608283559
122.463871151096129 18.430410164806581
136.469790193110640 23.744126828744129
111.788798321745475 14.380385870655839
90.742828823326974 6.395738915536622
110.010342517837600 13.705656121543816
74.984494299463890 0.417171960796483
126.899384325957598 20.113203004010785
97.128088353799470 8.818247561263973
116.088695305557678 16.011727176253668
127.950452029035134 20.511968408267077
112.426810709473600 14.622441893277388
106.905052708641875 12.527537773438233
135.810944169447197 23.494166716565307
132.231704866019669 22.136236296305810
140.906376388440776 25.427326762029622
122.506822792369846 18.446705621841225
107.183469497508668 12.633166538397056
109.608833318389756 13.553327229920910
81.398559803549944 2.850609327556155
100.854012845470095 10.231828990699075
129.799602038486199 21.213518887736864
103.978052303360656 11.417060782800290
118.170573870420000 16.801572725782993
113.254699886440420 14.936535420617188
100.580195514127666 10.127945217555412
110.942709946469890 14.059387735126197
138.045182239882507 24.341816058994191
109.327652317507614 13.446649748386989
104.885698468191606 11.761413376625336
124.183655527576178 19.082880514825611
90.297673925130852 6.226851247866789
102.062556968221415 10.690339497928445
100.799407197139431 10.211112110742157
78.214730194668462 1.642693702947642
131.146053429917430 21.724350142320567
95.453743861019944 8.183016684534950
133.316819925101584 22.547918953790592
111.439132954728564 14.247726051478951
121.491095782537414 18.061348151048509
79.163083106723874 2.002490061684671
126.626716192161140 20.009755225829821
88.997381374012789 5.733532232089007
78.271591733454585 1.664266446962414
122.119826501165349 18.299882793914914
119.172225915227500 17.181590284501898
125.159646930688851 19.453162662467793
107.012407719676659 12.568267275685200
101.641906735808945 10.530748674723322
92.208055451654175 6.951632400857464
90.621008486830902 6.349521402062217
119.399498757934296 17.267815507418636
8.659173702151067 44.855567564329327
31.115421697110854 89.761986796977382
21.626693654052119 70.787098401470828
6.481373302912576 40.500556088005133
22.686535565058886 72.906495425705813
17.310334233416377 62.155547585619324
43.300153782419081 114.128153726695999
26.139590205041021 79.811670294236038
14.997536399589720 57.530577771005113
43.240817278259492 114.009496775089985
45.929791306517494 119.386717183671095
18.516554092437069 64.567660895380001
47.769419560454971 123.065475880229940
27.180450901145701 81.893110025065212
44.368395821885443 116.264348734739286
21.762928035749084 71.059530299255243
47.507351446103939 122.541410568286565
11.340316775947500 50.217128183077243
28.942301298975554 85.416334056431140
4.057075572494118 35.652616652558812
25.290979873688578 78.114679269135920
0.843028251811743 29.225391746219735
47.751686254700850 123.030014067430500
56.215556633917203 139.955464466143098
45.590073153867024 118.707372807563075
53.073040119715230 133.671281816221068
8.568569324023843 44.674383326009199
42.447702124687638 112.423481088317317
30.324832493648572 88.181022326890869
46.085991755360787 119.699075812844555
22.231746106327652 71.997039576226527
1.298884834066993 30.136981553978835
46.293262920187068 120.113562054028620
23.346758891254950 74.226763418826849
7.493533840397524 42.524603267981185
46.013418143234453 119.553948227323389
9.007138342582145 45.551402684463511
45.048753271503458 117.624879526323838
12.697011630931165 52.930150765582887
32.583606819044604 92.697959743637526
46.691184696216162 120.909297926743122
47.955422235633748 123.437430897463770
31.468215830243881 90.467479595633961
20.180712111871312 67.895526605932375
13.147453574686212 53.830912761566076
4.368721042189204 36.275823259344747
54.397946998953948 136.320737049199749
47.003802848557690 121.534449635609874
52.918886046905122 133.363015385355823
18.069492178927359 63.673658045236792
56.164513980111437 139.853392970893168
46.706207805674161 120.939340080341111
37.743787742864995 103.016925224131057
15.517193649430313 58.569751649199929
33.813295262537167 95.157003871642075
22.430471040488342 72.394435668726189
51.889194817478774 131.303911565377547
1.129259006673328 29.797775800669815
13.349476582915099 54.234904109729086
32.227872222651776 91.986586814163374
22.961525847610922 73.456401577256941
8.481764229331322 44.500796626456037
29.797885403705607 87.127270741153424
22.781765642573887 73.096929811067341
25.820626317316066 79.173828831785713
10.940800907041133 49.418204555976608
38.159674006748325 103.848585211286348
27.116818570502385 81.765862582960892
45.975066073308348 119.477254465706224
48.476877613623074 124.480200545374842
28.468192416230362 84.468244586843142
47.078900589972605 121.684624796667919
5.351349633302563 38.240814538049321
26.053785049920318 79.640083203238575
18.859386575672666 65.253233089907013
21.726690363000142 70.987064759827447
34.955055558838701 97.440215498999279
12.373575338501492 52.283365703975079
6.720878487765243 40.979501646577525
3.037825604065538 33.614392529125972
6.991276960907403 41.520225421872304
25.656258713404849 78.845138102543700
8.203951350260935 43.945246045674971
19.144153822391583 65.822690524103365
21.454871003131018 70.443499595576796
51.647337794289655 130.820262966549791
40.647695097495351 108.823954123574524
18.609833964830713 64.754195398232696
32.535836351910831 92.602431736263824
7.971775519095282 43.480957211121975
9.726244767635089 46.989420941278553
83.087215363189188 34.161971160719126
121.972151037316493 28.575100956969873
33.813383610191842 41.241486599612870
80.736398754802082 34.499729396297631
125.777783697941814 28.028319141609710
74.663109671722793 35.372321242697097
22.159836543636537 42.915833071978192
77.410818819716482 34.977538684841164
52.228485789062887 38.595660294939648
28.206499063084127 42.047066849882924
33.721853008508511 41.254637440225324
140.607283642093648 25.897661344749597
28.940013223290940 41.941677749074557
72.617567986118516 35.666218498683392
113.380554431314820 29.809515628064254
136.744133318930011 26.452707124276184
44.201143715292758 39.749004577751180
121.644420325779578 28.622188316519171
58.811482183255166 37.649835240365292
25.418237125089640 42.447675910218706
87.621154866652844 33.510548416194524
1.153071914273401 45.934021615955942
7.559163452198693 45.013613717234932
50.398237129936597 38.858624898631362
126.004359973057603 27.995765346203456
120.289056263303792 28.816922934555762
95.273455467672662 32.411088960320548
106.661623070339161 30.774871408417201
123.570408777461466 28.345468108373730
105.080648735764996 31.002021029461879
47.075692099346867 39.335998141256212
7.508686086543086 45.020866152792713
134.314974339391199 26.801721355306164
34.371034944254866 41.161364938914566
130.449722748921914 27.357069038577635
71.149290728168097 35.877176143876149
140.403915171377605 25.926880712860356
124.887000746691243 28.156304147681372
108.454674469728204 30.517251194743995
46.910642572235837 39.359711959195558
56.434019812346435 37.991421858686557
73.136694909791146 35.591631909004128
36.607294449398502 40.840065922199194
62.650908052581499 37.098198118766149
20.681619309958158 43.128218862884907
13.283930112656837 44.191096520684404
125.374531777342469 28.086257160555697
56.265078041740104 38.015694902424606
23.165309770077940 42.771369713299912
47.291780950708727 39.304951147244097
98.909149386280859 31.888723430541894
129.117712638824372 27.548448231218256
115.351891876323691 29.526279813419887
101.591702399455997 31.503302309496870
72.652921774902936 35.661138973007830
121.221087821277067 28.683011453157594
107.952095013330677 30.589460294265081
61.964054191570241 37.196883208605897
24.001456954954222 42.651234609251325
21.818655691735128 42.964852907102831
3.295440882122869 45.626212508279330
114.445771567900763 29.656468444682258
138.601661985545661 26.185823011438885
101.232525871730289 31.554907709013371
107.033987447116331 30.721371218549631
111.138773478950924 30.131607949652636
116.433385003266380 29.370894144864028
38.008700301886911 40.638716158726730
49.020726329589891 39.056541493126851
37.478836848774321 40.714845340553303
95.090893129059154 32.437318966163289
79.549742733239654 34.670224552173067
64.170012677177297 36.879937750929699
30.759170543637843 41.680306715465235
104.202232630171849 31.128229204472362
113.985284336594518 29.722629860335669
43.289130537518787 39.880039878697353
130.276771474154401 27.381918155772965
45.316039653450083 39.588819694088983
8.278965794299504 44.910194689070053
90.290062130847261 33.127087875180457
95.920888272859912 32.318067768809698
38.313490734275483 40.594924789252190
46.103212236364712 39.475721113045928
47.956993417903782 39.209375427554605
19.810908690948608 43.253319936838061
104.649526489595672 31.063963372673715
11.241022164837483 44.484615369174328
30.326565497189005 41.742462102946178
120.008275626155651 28.857264649111219
106.736983513128251 30.764043847433477
26.877634856575824 42.237994048590110
90.127723477548003 33.150412202951891
24.406234798448537 42.593077350308981
37.668600370916394 40.687580690394213
134.201578806267719 26.818013683280036
136.745638948613561 26.452490799947217
122.207523720325511 28.541283320224892
119.156261768314991 28.979679428846048
69.339496245586318 36.137201953212220
7.878649586533126 44.967710913656120
33.354082035275660 41.307477663734446
65.542254233707979 36.682778225483219
1.603232881261370 45.869343846795331
13.800587399742930 44.116864760936586
73.886711255631056 35.483871823967235
12.251803351486597 44.339389378792717
53.088532403746328 38.472091392944328
44.208367380138213 39.747966703387050
57.065038380542077 37.900759015208834
27.222071390412047 42.188506446910651
50.568428719964416 38.834172284610759
7.179326649159549 45.068187522756197
12.572977064594216 44.293244108988851
124.841334881745723 28.162865281338131
138.794382585853526 138.066565740508622
137.775188920610731 139.660372240924374
58.656607452546780 60.298113210432405
82.065089635951836 35.255452882395993
53.621617591659700 65.684602597202257
102.109402540747581 13.811819089704700
77.863528252226445 39.750331010573902
37.915473334191987 82.487214258275358
2.685799808173848 120.176319458147645
73.207136009598045 44.731792361746578
0.934139710080429 122.050265342508581
18.220790002040065 103.556810359853003
39.842264653457057 80.425911002758355
98.201382358458801 17.992663503852548
114.729456350178538 0.310742070060461
75.359582555030528 42.429080580214055
1.787988826302830 121.136807852124576
35.628576798877745 84.933762167299477
107.445130387642749 8.103596786963163
64.413270949730617 54.139569164164342
64.952746523866679 53.562432062642259
29.132889617205123 91.882922151842521
87.980191799363467 28.927409349997959
96.242117709461638 20.088707096646850
46.438686006740504 73.368984456363449
13.291363726166447 108.830366623416083
101.727861873084251 14.219995633009102
30.094828314163337 90.853829199314561
70.507788817921508 47.619584671344406
106.902750499945185 8.683840956147174
59.428346481567331 59.472498024696385
8.231042725252211 114.243955551730380
14.681731733099820 107.342935125047291
73.250304160215222 44.685610583516564
65.992703122960279 52.449874671567009
23.463687299033147 97.947899234617495
79.158128295859541 38.365353167954588
56.273248052095255 62.847858189090303
57.925368840015992 61.080400590232500
37.090376423024949 83.369912312859881
72.489566376193309 45.499456512300000
19.921038075580949 101.737865643767634
99.280210483167579 16.838520912814886
9.999241574736805 112.352316323132357
114.688653726366724 0.354393180824753
101.547410879823161 14.413044156817172
75.866739833541772 41.886517958719011
59.065752325968859 59.860405374025554
100.364920266366781 15.678086056666313
104.126683626650646 11.653708853225670
7.961968021184477 114.531814728760338
1.439457442058761 121.509670688804874
30.678890090557072 90.228993271798217
75.428571669974275 42.355275240836143
108.586953477681121 6.882061465941295
101.963616722572993 13.967782415160244
63.455480293729579 55.164224495324831
14.119236107239111 107.944699339577284
109.186616954760296 6.240534661684471
104.792755750741478 10.941137323517289
89.728400600430433 27.057155702427409
43.736600929910566 76.259705786620387
44.104221364799365 75.866421266571834
2.694679545845359 120.166819813849159
100.515080256727387 15.517443192084210
81.415017924040939 35.950906989274841
74.378706853000509 43.478432556028018
35.678511007395578 84.880341983416386
55.159765082326601 64.039074927300604
101.492533979912835 14.471752088136387
21.925216841177377 99.593772418489010
113.023200389712159 2.136114091871397
66.587163598250697 51.813914097767174
46.439307337139049 73.368319750040314
110.619363452426057 4.707766172206585
53.821488968973249 65.470777925780013
29.480771382775732 91.510754284603436
52.629761219036965 66.745701819235464
72.718374315895701 45.254675177507295
17.767868069230602 104.041351392013809
11.355120750997088 110.901781367858078
56.140255103508771 62.990135557241778
66.806390600424422 51.579382558850803
26.143934955895599 95.080539824471472
91.619187996457640 25.034369853253047
30.707646390918811 90.198229454793434
38.420069588695803 81.947391449375047
97.908058782529395 18.306464399641204
40.584379141662872 79.631988487533178
58.003528483795158 60.996784514863478
83.670331704554158 33.538146670343458
41.334302110334797 78.829712371145021
44.715667873793727 75.212288840832372
18.701623129873880 103.042409613983807
35.548960995996680 85.018936058228107
107.529631281656549 8.013196770011042
105.635065041858937 10.040025269205742
105.359635626500747 10.334682788609321
73.474381512075482 44.445890085370777
8.518874555653230 113.936029787733631
61.536462458039260 57.217211589751031
23.307289492145035 98.115215386227078
68.153511350735613 50.138217467215412
67.792002555075243 50.524963686145327
20.821711071876305 100.774315434226523
58.019874287206427 60.979297588568556
68.458197044078062 49.812261249063148
3.148615212176243 119.681194278043833
55.566399862113705 63.604052417597110
35.797845311541593 84.752676788347472
113.004731175432426 2.155872667250570
26.385801544337010 94.821788198817885
112.253067314729066 2.960011209722999
32.036845480676170 140.263609558887964
26.481044480174422 138.672689614498267
4.461337033577495 132.367281673635347
1.682774384459192 131.571632093166301
25.991904913893038 138.532623062165499
26.885473372919613 138.788499016508410
18.524849239009377 136.394409724796475
23.800634177674070 137.905146246942337
19.378042499565392 136.638724122399054
10.175219430988072 134.003468690613971
32.742368391019617 140.465638117720061
8.827936987933636 133.617670403528479
21.199255961854231 137.160233949674137
8.244389188706370 133.450569776236108
15.795433505490509 135.612833508046776
19.760981270474698 136.748379764864438
15.632354722973638 135.566135419402258
32.895757329419432 140.509561491024272
15.051219889372932 135.399725751908505
5.568126744220249 132.684214160012715
105.224856450244687 96.019472833486802
115.579916421527628 54.317781143775441
115.195756038879438 55.864864200853262
122.584240661233821 26.110105789983006
108.716939080412956 81.956227077100209
99.036901144574941 120.939483443022908
103.606613525039634 102.536428576196727
124.540709953391556 18.231051545177831
127.932743596335726 4.570721081474953
102.134280461515871 108.465779024181529
97.985967193736542 125.171783760515282
102.042024306686031 108.837311177144599
125.406615651964415 14.743893327418569
121.877002788957469 28.958280091507749
101.711462364578935 110.168543659846961
121.913482954716727 28.811367893075328
120.797923575958606 33.303926449331854
127.640136650562511 5.749101957369774
107.922888523088957 85.154011698280556
108.902692980030722 81.208162664773909
100.448846282032832 115.253326050564922
116.803317670045587 49.390923953185620
123.490618282361467 22.459959850168062
111.355634729808443 71.329724406981882
119.306324516680448 39.310864532470255
115.833639692943862 53.295991828363732
102.377647247518425 107.485697140972817
115.396095827930182 55.058059784524843
101.025847996696186 112.929636214286205
98.260911488698909 124.064533560886971
117.260783986562714 47.548624696326598
127.082304274571712 7.995593413973526
97.886259688440219 125.573323843967117
128.549265689008394 2.087875564420401
122.502750118460867 26.438282884057777
116.666143568300313 49.943348769136314
97.529180737624600 127.011345097064080
119.927108446232481 36.810855830647249
126.794672866239594 9.153936904383748
99.217442456733536 120.212411059301971
104.954916660937982 97.106568987412757
101.359864135806646 111.584493058070734
102.398823429709935 107.400416840968276
121.728108227544169 29.557905309667046
115.955713199698010 52.804379828408003
117.892719356234906 45.003707136507941
111.547591937946677 70.556678153884590
121.225973223986628 31.580093415099498
124.400748038996412 18.794703384818963
108.850223226094897 81.419467814887440
114.500003923582881 58.666783290170329
112.201005187615593 67.925265302657095
111.244602708783447 71.776870355079879
110.985052912578453 72.822124135307533
112.754776405795582 65.695128860065694
128.482870858534767 2.355259505979417
122.695237718922385 25.663100645538648
128.941259795734851 0.509244689444802
109.006227375763785 80.791211004221978
117.043271968593714 48.424584771623685
103.174783210435521 104.275487035716253
125.079678888094989 16.060526564379501
109.330344948471335 79.485931157871363
119.632541799688937 37.997128774531404
122.843082080234126 25.067704772353778
117.616700751003989 46.115283777095769
97.408765492585644 127.496278978401435
116.853545869637600 49.188645946170276
106.642522012899263 90.310278258381132
107.065584152653869 88.606530818331237
121.300832646618133 31.278621036252297
126.939262185439731 8.571649672090484
110.402839007363781 75.166804401772183
104.658464100434372 98.300436846510763
124.165483749861679 19.742155053694230
124.149315599283312 19.807267108330556
121.244002313332743 31.507487024847549
121.189415459770586 31.727318116494779
103.199507913592583 104.175916202612939
113.563441346634121 62.438489484084336
113.744943582512263 61.707547287460308
109.089917774560078 80.454174693696430
115.559849196146544 54.398595474955613
127.856087857858384 4.879427547791442
96.047193849878425 132.979573234069164
113.311526731652933 63.452995014251478
122.993269882816676 24.462871439063370
63.603452627761079 64.092716600225671
22.607186892047970 32.645488433667268
136.579594630355700 120.070922104723721
24.401603165866476 34.021941068459284
64.550349398928290 64.819057848109949
45.082223640098029 49.885536910863557
30.839694196628038 38.960442514093707
111.712339504278049 100.995861686609757
33.707054271178450 41.159923976170305
2.374337040534428 17.125366434214232
30.450838597280864 38.662160938026595
120.735642708045006 107.917415871426783
93.414847466958804 86.960305114633712
139.519904733181846 122.326361741106524
77.503161804289618 74.754841993327531
39.826235806058925 45.853797783128883
118.634436012562162 106.305631842024638
69.271507681128597 68.440542367404959
31.215132436953436 39.248431963720066
57.950476653180388 59.756457623890405
8.058576241124010 21.485606663082656
43.917230866951577 48.991899578485416
117.234600141004861 105.231852138956526
18.071761120108732 29.166474759540936
91.123509639393916 85.202676165338232
78.224627060187927 75.308260264707187
91.582331750990264 85.554627333872673
83.421601668737679 79.294731797125451
46.852811688908730 51.243711499712184
29.407644236519999 37.861952175199306
103.579427058801144 94.757304375553076
94.646114575119199 87.904779861038932
34.330036237020458 41.637798135484722
106.642584178243922 97.106976940028161
69.366340741922087 68.513286478288919
85.286576206719729 80.725307942738937
113.565343820374650 102.417255769123585
58.144043725373784 59.904938169021996
25.793817816098151 35.089874719902113
84.068028452755811 79.790589900422987
6.093771089227311 19.978452906375974
43.836049519513374 48.929627361493367
58.155286810615351 59.913562463467919
37.262365335964603 43.887115739883143
30.514156702920506 38.710730701135283
20.366391672274581 30.926629476975471
28.746726961478160 37.354978772269220
59.833612013495845 61.200964490103999
93.928171473843705 87.354063347931032
120.487329959711275 107.726941263230614
64.267126779092280 64.601804735220810
136.125679189331436 119.722734722628104
106.007914678610618 96.620137560705444
94.160819601371031 87.532522010386742
64.236949837246698 64.578656744579320
25.213274745137255 34.644554394126246
27.226164942642040 36.188593007868072
6.227621905339002 20.081126578697241
134.372337291427215 118.377789232401469
80.792456673649568 77.277979269553740
115.309170976316068 103.754902734568020
80.507943801678095 77.059736435953013
38.709552930334169 44.997217786087504
40.156233491461720 46.106930899549724
38.214390319931624 44.617390713805818
80.730961195183269 77.230807598967729
96.461953638674473 89.297665391479526
0.566516571787729 15.738631770834212
30.412099816844471 38.632445371366678
65.369916630317306 65.447727734520427
129.007477647034960 114.262537213928056
116.118197478713313 104.375487086754916
81.095764067245767 77.510638918910885
54.773939191471818 57.319813784621182
44.164077056259153 49.181249225286017
14.808325735367893 26.663173658597866
71.967330015084755 70.508441443358421
93.005875381073395 86.646592676005724
119.725028187958614 107.142198303893366
40.725494457779341 46.543597000055343
16.626791532198251 28.058074091594882
59.299798953443343 60.791489607538388
53.218646422484042 56.126786915114124
37.250371838572399 43.877915822714129
53.206771351423257 56.117677839874204
28.533188333665127 37.191178537523442
133.618072432032022 117.799211191066462
29.570549973704750 37.986913163595567
82.695073381974993 78.737429799168538
123.526642605353913 110.058323317712947
126.900032980555793 112.645968190241746
69.049243983125209 68.270049345691376
65.300531191508725 65.394503869212386
100.372430446915175 92.297296070564869
28.119320139916038 36.873710414850713
80.132971800365397 76.772104626817793
111.768673129071999 101.039073826070577
7.836986258397409 21.315630431804664
25.160181363258722 34.603827765392992
7.261968881347217 20.874548730061257
37.506659374996225 44.074507694913457
101.273046828480460 92.988136768695867
95.383559650150872 88.470455859051199
53.602125605296933 56.420944374156484
34.169001771414422 41.514272553539314
70.907790942383258 69.695695053591450
61.051995181437235 62.135556282525954
51.981382019671528 55.177711791334964
41.574083276553807 47.194528633088055
41.927143789481434 47.465352677848905
39.734497143052010 45.783427308757595
55.883193430102928 58.170695456669833
25.791488225870683 35.088087748476731
114.046787966101405 102.786559744215495
40.898920838436382 46.676628115566700
78.939650442086560 75.856737132818679
15.936317936266141 27.528428761109428
23.858056626262041 33.604999872881237
117.620170729613079 55.478222688237096
52.163533164829161 18.248255183733551
69.248890572730772 27.965945012659688
31.359937920322004 6.415732100596420
78.230881814472838 33.074659033064883
61.681356092499634 23.661735794620178
49.703089156126730 16.848821086618777
27.977793990093403 4.492059982649009
50.962465954010916 17.565120594285201
42.410712648460709 12.701114291531635
140.288037870359830 68.371093273151516
69.569388262640558 28.148235442240669
100.612472211198366 45.804703138133654
141.032813683300617 68.794701639628954
57.453235100117013 21.256894773024474
52.234142481327531 18.288415855844889
60.586214492100524 23.038848831394542
84.246155996205019 36.495984518886267
60.534873598594039 23.009647517853082
122.564554072421970 58.290454388962587
71.041153346597781 28.985335670552264
94.494141784684061 42.324762043764139
98.009600102926086 44.324259784876361
110.624219192296806 51.499114410034075
98.882913837540329 44.820977049473790
47.519834372133666 15.607044733813201
65.756169189317063 25.979379425967593
120.582783632626686 57.163276889172110
138.453369313022591 67.327583350974422
37.080999023148699 9.669717133645383
120.326063384511599 57.017261345895641
71.511194786230902 29.252682545893840
113.205914112208220 52.967512750534162
133.847072370296786 64.707646063116570
109.917498609026325 51.097150830345413
100.392265042047228 45.679455247976733
112.652547277681364 52.652772641143187
38.089290076884467 10.243205851707186
123.209080963472914 58.657043876329027
29.821960525259570 5.540972098080781
64.933948746913586 25.511722645982164
102.489960088213962 46.872567532821044
67.472410590558482 26.955531180399877
103.220774076221232 47.288234790376379
49.813155057615703 16.911423598575393
27.048545613223212 3.963528604295671
97.802950724762013 44.206723200045531
125.621500769020869 60.029163103792854
139.449603101352409 67.894214222132433
91.383615759382920 40.555578853911776
69.528023855776098 28.124708484842596
116.738346748294177 54.976665025170426
60.798869534671944 23.159801275931081
29.634282545627052 5.434225932329255
44.858393220733532 14.093288890737568
120.629721500030669 57.189973880389410
96.027966426958287 43.197160072657070
109.303103252273161 50.747699345853889
60.194833966071016 22.816242159129210
103.021217447999021 47.174732370141790
32.620930400080276 7.132950564474287
65.585069886840799 25.882062764002946
30.972601399511600 6.195425549273709
92.317967437357268 41.087012852096230
134.523849810676609 65.092578791874345
72.374030497223501 29.743440193660067
26.423761807353547 3.608168450532105
140.285645836189786 68.369732748722896
107.199291992426751 49.551108323863623
126.538665694622566 60.550821741431044
21.556040368443085 0.839539970154556
91.094899680761969 40.391364946430706
40.637594543992883 11.692612604507914
51.981627286759746 18.144792033450283
113.927991494634824 53.378210862805403
57.426267906697099 21.241556561774047
28.229482969721360 4.635213876301362
85.632707285432758 37.284617442326393
86.316032212480380 37.673274204657353
46.578586405029043 15.071688312635869
32.194221665261580 6.890250161242229
54.157065506583898 19.382122535677016
22.161923194578442 1.184149757148740
105.325397362466020 48.485287671049711
128.731289997155415 61.797927223317267
110.806059374672429 51.602540194381106
79.487365666408010 33.789313111212145
41.193871368980268 12.009007837875840
28.000608397539160 4.505036201401443
38.268488124304646 10.345128861053974
39.096853205540917 10.816280545644688
114.106655961434271 53.479830385906773
63.703300954644483 24.811763420757352
133.348477529118156 64.424058784185178
140.516783336971656 68.501197516290048
63.603666774959663 24.755094190408752
77.211418597575545 32.494815890349862
115.755495429528310 54.417645741248364
67.419145413044774 26.925235386088801
57.778148147152031 21.441696538482262
58.016775657351893 21.577421421105946
136.013118077729729 65.939634357981006
66.145185459385431 26.200641373299273
124.525965817920707 59.406052413312622
27.557052669613526 4.252753683516784
44.609048361779074 13.951468269611073
92.311490221812434 59.514407814179386
19.784627354446361 71.080867987648048
14.862800230665282 71.865792568103430
64.956355785537227 63.876957916142040
33.000062489279408 68.973292971730970
0.863579603773535 74.098364355148163
37.929978260870314 68.187078427542843
15.177535045752128 71.815599197537225
82.895691822462737 61.016023255435321
4.092758385192486 73.583380440338615
89.283264158673589 59.997344132817751
139.333298877954945 52.015450109358305
22.000933227425435 70.727415313720655
137.982156701145385 52.230927955206148
67.579102977547606 63.458686675085566
50.726897501469381 66.146247611377987
19.573312214191066 71.114568165171022
30.926051207751090 69.304052747332904
122.980940995571416 54.623296205428730
93.153418916246835 59.380138464478101
87.856150566785772 60.224937770140428
107.496600371631416 57.092712392183600
92.291555405797553 59.517586984577584
46.561442334904960 66.810547284404592
121.634466877850642 54.838029597188758
31.963497893580492 69.138602522418481
121.037380470702772 54.933251917241741
69.660614765269699 63.126730731570937
109.354769127644616 56.796374813770562
131.059217291371112 53.334986504007937
110.311752668620429 56.643756713721153
29.602995893961285 69.515051348254488
4.585390748743686 73.504816272692253
122.655002494574873 54.675276320681625
72.727923923837949 62.637561507649373
10.368880664982269 72.582475182299788
116.645620122695760 55.633642353948446
58.161206783124442 64.960636669115601
57.128336093477166 65.125357121977274
18.843566521545711 71.230946761418565
132.598291990253358 53.089537500634258
61.666881735870639 64.401557617313543
96.488084016893225 58.848331771708033
126.259669491689692 54.100410186777680
130.374033444081135 53.444258453294871
65.112627253514702 63.852036009428431
83.149276822050339 60.975581952966706
135.131123926838256 52.685605790887294
116.957144095097135 55.583961043087804
64.188863488493254 63.999356276366676
19.696480393996101 71.094925514296136
0.011683427079532 74.234223301890168
120.154491582573144 55.074053528650531
88.458825166134119 60.128824254743080
109.977210812748638 56.697108877310185
93.918425124872741 59.258136581386729
42.325784703942155 67.486042726508202
5.990457698746314 73.280738596149376
42.518879770212614 67.455248255254219
86.092551151572579 60.506193591660235
111.319461173956824 56.483049083022237
97.827403290883225 58.634739422201697
33.851653997538918 68.837482612990371
59.867291902008773 64.688553129307607
108.402663498687971 56.948214992745378
28.090994351043470 69.756182770971122
45.833353199402652 66.926661695749303
54.237755017653335 65.586342053213585
112.048512791002636 56.366781176765436
25.087742624330602 70.235136225106459
53.861235602464902 65.646388726241199
29.047038730218990 69.603714446840996
28.912745892616133 69.625131239134305
4.633894661777610 73.497080951513524
57.056553175021563 65.136804939167021
81.520192559139744 61.235385527824732
22.389811455539675 70.665397678323416
35.720950958872741 68.539370327406019
97.720246114182515 58.651828665657277
123.578906575724488 54.527933676366999
90.101703537537176 59.866820819030750
63.237383302573029 64.151096710754643
29.830125406795950 69.478829121612392
21.747377505822165 70.767851946986340
36.341640393593174 68.440383836842983
113.230088702841513 56.178345469140687
136.532428275305193 52.462128167608704
81.807042501805896 61.189639189069148
89.266112399043863 60.000079466138665
15.650647460846812 71.740148037919667
100.166105847132712 58.261767134348602
69.835611771128924 63.098822508069681
10.922755840686722 72.494144115608336
65.423291901526099 63.802491742153279
37.420833147824041 68.268276020265631
121.042456721275670 54.932442365473463
10.849903090713626 72.505762547700627
21.142992564340346 70.864238224824916
55.462207334059180 65.391068489845495
32.630509769662069 69.032228608051923
8.612430711873907 72.862590819818408
136.945384286434660 52.396270648514601
83.821661175329268 2.827220086334795
89.735457906553577 6.379363808291517
109.236165560687795 18.092535466967291
118.359312500694088 23.572387176500598
137.624452066056563 35.144063997654172
118.000855486838404 23.357078654880993
90.232040075594483 6.677637711566020
106.743576208256684 16.595352519689829
125.986433504547080 28.153645414105185
127.052188548515332 28.793795094696566
96.977842570010566 10.729528750292902
113.228662985129603 20.490643705331316
124.258120682092738 27.115527970966841
110.523653750501097 18.865869975810291
102.414987405308011 13.995369760704621
132.054900449957870 31.798692368159042
129.464728190542530 30.242895889478959
133.577845181622962 32.713454713457168
124.696401905743855 27.378783197313052
107.497281777002868 17.048068537149451
135.489604565878608 33.861760007553698
104.424392782332703 15.202326478912049
136.573072554964540 34.512549033671590
100.613222534949884 12.913133075278386
128.866369663968669 29.883489643331469
107.525273975626888 17.064882154039761
113.694764173209350 20.770609095465947
118.206001162810793 23.480300158444731
101.851646586318978 13.656997029202291
112.255925051778590 19.906365093789226
107.671020252329370 17.152425190318617
105.337737179222387 15.750930144686746
134.978813824837204 33.554951673333484
120.040743422080439 24.582344833613014
89.946522211868782 6.506140358303138
101.231011771843455 13.284210448928579
101.306743176442211 13.329698795185079
81.937454493311819 1.695464424010651
122.213696475720084 25.887537064323123
93.488158130136298 8.633436977428875
128.748199172523442 29.812510103725117
107.978400468546226 17.337054245883447
115.108674670291251 21.619879627390088
80.686201990162132 0.943895013418905
122.224808140612282 25.894211326642424
89.247279638001345 6.086137738704490
130.290404910072454 30.738841642933490
80.739281233239865 0.975777255679471
122.929823437110727 26.317681353286705
112.591475188271716 20.107914515407426
99.641324381500922 12.329358880618095
91.558947499921359 7.474649528366276
90.223083933035056 6.672258171650917
124.343968592489745 27.167092833578682
59.524053000183045 14.662862052514766
25.048262197903643 31.456412820778588
70.878348053852235 9.132055478266935
45.910945320378730 21.293962010329828
31.685728400719491 28.223227357712904
53.518461757543015 17.588254018289426
36.294028425621882 25.978471875020020
63.346738331674132 12.800788444003132
63.602434888830182 12.676235735741928
52.212411105624717 18.224446181500486
2.082550587419862 42.643272784973107
5.664891454954518 40.898273705091469
68.746487145768270 10.170509232558130
29.831878538563913 29.126258761847954
47.427215018777112 20.555369752810108
35.650604050601885 26.291891223959865
72.657761693020390 8.265282807017989
19.995819494981433 33.917515265734203
45.520753729411425 21.484028782977319
44.057757783045808 22.196670788492412
27.259603103517360 30.379243453516178
67.872996987521645 10.595996247554279
2.770000210359411 42.308408235827045
82.489014330488672 3.476367558349218
24.471613474224242 31.737304988621894
44.678420722672733 21.894338794242241
38.924549471192535 24.697115082390436
63.203133733875696 12.870739880868348
60.071426424573090 14.396230216731480
25.747342128446064 31.115883016198666
34.788819967717430 26.711676076182744
3.729946894795609 41.840807261208063
46.749423453977116 20.885529751722071
35.698000085291234 26.268804075086763
34.835250504274931 26.689059232457598
54.192303851739908 17.260017851537299
42.572494866261870 22.920159289170456
29.355993702239942 29.358067691322177
86.026081277511182 1.753421921330101
41.732249247999668 23.329452509709547
52.726211443854041 17.974168178762554
62.832223518366291 13.051414475697742
11.729706818138164 37.944032994968673
44.311327533262464 22.073154072139737
39.645182384459623 24.346086574193539
31.416302457831613 28.354467806296785
64.281513905164999 12.345448604508745
64.240641011435685 12.365358257047996
9.018232741127424 39.264822932181673
27.969469886359224 30.033459250197165
86.137973195551453 1.698918092340532
16.166644092049708 35.782750262039762
11.931566059234550 37.845705057174960
25.476907640940262 31.247614738364639
38.421443663156410 24.942183657539832
88.054504279483695 0.765353950431316
58.822649477602319 15.004523705268507
6.569394450712660 40.457679983357124
14.596569436510054 36.547551527628897
61.784438901373946 13.561802308730520
0.708318512012245 43.312676896921957
5.531144394460619 40.963423423147006
0.874770059698422 43.231596450281728
64.656139128069455 12.162964387221342
58.387656179850389 15.216413900088002
25.058753428012153 31.451302422979172
10.416896613222100 38.583517813512557
27.268533355984736 30.374893425722924
76.284704885341384 37.590580981598883
63.733000203425206 20.420487658279164
55.852552623146472 9.640436357529593
140.244447482474470 125.084254323874276
121.302840508716756 99.173099809409322
61.716819087341257 17.662454482932699
123.543525442068983 102.238242783115822
69.802569129237057 28.723349104554138
137.767221705289614 121.695535511960415
91.048212777383569 57.786308550870615
60.864591906368275 16.496651064130308
125.389656250412941 104.763655790321963
64.192249348582422 21.048717120398763
78.925253129468359 41.202716617781391
62.910474503352965 19.295314354017400
118.376993310998088 95.170689721879000
69.996697902338511 28.988907388099133
93.062142968414022 60.541262575280079
90.175591611518257 56.592607198464044
100.148310900391209 70.234779733316756
92.300019034585375 59.498715813753208
67.403093770474925 25.440988908786519
109.119897189627878 82.507453266366483
108.357346906073460 81.464323280109184
110.828125190900977 84.844222250552761
71.419290914412301 30.934942241325192
98.334204248393021 67.753174142472929
112.476529637054924 87.099155655400651
85.791684806306378 50.595645759857817
82.897270402753520 46.636234135318524
75.679788334434164 36.763085920560535
65.469167654309786 22.795476387861637
82.397777320814683 45.952953015456075
68.314466848352765 26.687700904972093
80.025472289865192 42.707760445599860
56.455600822500656 10.465375608712691
95.977866511146019 64.529824017921186
121.394557328712068 99.298563752239829
83.538068985233366 47.512813989725203
136.323147030932290 119.720114837804388
116.046570615678220 91.982790056021329
138.601377048800032 122.836617576682258
69.741742330383289 28.640141138835919
60.166510012517939 15.541710554575548
52.295167942722728 4.774115128842212
133.942349306377707 116.463304695239117
90.091240737346681 56.477219494711228
113.595384262453763 88.629691851093966
66.104720653225073 23.664880550868542
93.007804449899297 60.466930246915709
66.938574681198716 24.805550431268220
88.209415230696365 53.902977956512714
108.491378445337304 81.647671605754880
68.708498862619138 27.226716650544628
86.151561298348014 51.087938488998120
100.157401000737281 70.247214528049071
129.844296594893876 110.857377111439405
113.545562479851341 88.561538187627804
100.243206250090694 70.364591743046134
49.710660207153971 1.238640056799422
81.575522282234061 44.828149962342486
60.622015748905312 16.164819223977787
107.574779832836199 80.393811344101024
101.857063240716712 72.572265986646187
128.201763840370944 108.610475881967361
60.703566620003699 16.276376666001966
79.840712249910581 42.455018112280662
79.232342562914027 41.622799336781647
50.644445296478743 2.516010544230523
104.680309393757398 76.434323065813544
60.003511703357105 15.318737161657292
54.574910085989004 7.892686378322175
134.524316439703767 117.259406120785641
94.665806772724480 62.734993058671037
127.379622773792875 107.485828736753916
129.266915386002438 110.067548997169041
92.011769632558384 59.104405299076660
121.267013328159635 99.124090049439161
111.707346306301744 86.046951998091700
73.757408919822367 34.133368699817701
104.001879955724547 75.506266115820551
126.938129674375247 106.881888641706610
54.807455569773992 8.210796767284508
52.768207070647122 5.421208585697164
106.044215877044323 78.300077733867269
56.794245364468587 10.928624110519737
92.935742356028285 60.368352969311189
89.398304995272895 55.529318658929753
62.660783526092821 18.953749802413178
107.050344750535601 79.676410836893638
74.404412192124965 35.018436254182205
86.503482238528676 51.569348428003323
68.091865155752672 26.383193116370339
61.152147799642250 16.890012894121284
58.501489524769838 13.264047250318303
118.492665264243357 95.328923068061300
67.283509397267423 25.277403571175611
98.973179050506999 68.627259158140433
53.114899884272269 5.895466713602638
15.707210755670499 68.515713241576279
52.879127269891832 91.901039650377768
28.282160452270915 76.426774354520347
9.146977758593723 64.388587057599821
77.631697986321896 107.473197342037324
40.409493375906450 84.056234051033996
16.475171482289365 68.998847121806847
110.676784146974498 128.262282181883563
109.984129350585476 127.826524222081247
106.319960542389651 125.521348927613303
50.061611517230013 90.128504583138792
60.159958087936509 96.481503107033163
21.137639216651923 71.932064993337875
87.186301603089078 113.484120243990262
83.863227297111436 111.393531847875195
34.606787007917191 80.405677523555951
128.826399498054229 139.680436503219482
19.465342369827574 70.880001734763752
26.919009781727759 75.569198895293425
114.356744614271889 130.577392210345835
88.819534962336505 114.511608164693300
63.401968190950349 98.521092979957913
78.885636005988985 108.262065730760355
72.290684635666636 104.113097775714053
46.170808184953245 87.680750621275294
93.354418582832523 117.364561244221875
67.096543690138404 100.845397511240805
31.179473066154646 78.249510644108412
122.063938558769209 135.426086143548162
98.601526696963290 120.665583829491979
67.583270208947752 101.151603367207940
65.842756934608673 100.056624284714317
115.623624674100540 131.374402601471616
21.586347433970495 72.214353051320884
0.182681132406695 58.749033806464645
119.984594544991992 134.117944324716603
4.691912953910255 61.585849012333078
119.927320863172099 134.081912721571285
51.965602485492461 91.326329566286830
109.078943102919652 127.257060017718146
4.137201046291512 61.236872681840396
91.242599782320056 116.035989123187079
91.346562555768173 116.101393428895065
117.794893364715094 132.740375406016341
41.532218127014204 84.762554500286342
97.908788645339442 120.229773492760401
79.698772824762486 108.773620466302646
68.279514382333289 101.589619449822834
111.180314406524076 128.579059485302167
67.255675441959085 100.945509324332463
19.706086424098846 71.031456887417988
6.201223250345582 62.535375354909519
1.680950198308071 59.691613970199512
69.563156417250227 102.397175013096145
118.654707078653871 133.281295171170996
64.038694234008204 98.921665448267333
45.505851043908635 87.262417609437108
13.626982861313852 67.207015362207784
46.352540337446626 87.795080634456241
72.142834107112080 104.020083123950300
72.730229262584203 104.389620902192334
35.212347066376182 80.786643073765845
123.573192564456733 136.375577072897755
121.067579416831919 134.799263909464969
49.028452400272762 89.478531015781002
22.110010081850323 72.543795896811034
47.887226228205350 88.760571086815460
79.262887656726321 108.499399552043869
60.912915629579217 96.955198292390278
23.137310624257420 73.190083760255945
1.128912385168886 59.344319946623358
36.202786287097844 81.409741009967050
22.891757899174408 73.035603411510948
26.976241019866126 75.605203796577797
2.213388798105296 60.026577878884176
74.208421496537213 105.319570475083509
23.584804148785643 73.471607639524166
113.291107568491796 129.906986364057417
38.617668318519293 82.928974071892569
66.457702004865965 100.443494065451858
103.254859540262387 123.593054824637250
111.873689152120065 129.015270374325809
36.174767613760018 81.392114105492112
75.398716349325682 106.068400136436196
32.819507212903126 79.281277026899588
21.609496644772168 72.228916514856493
35.735582944599741 81.115817433026351
130.515031674887950 140.742776526084668
93.354714641319603 117.364747498389164
117.241619381490111 132.392303692085079
127.570520889678406 138.890347265408366
14.492812869045661 67.751720054461060
76.981195051919173 107.063957655806149
7.785813036985066 63.532260984157091
28.319829592581179 76.450472490755999
15.760376672841147 68.549160597630220
20.601481846885193 71.594761559072325
53.879828868622347 92.530593779371074
34.967773597483408 80.632778787570047
102.082619856772922 122.855583900390897
14.729998487227107 67.900936549621449
46.172064227139913 87.681540813422288
0.309213140875844 58.828636705553265
4.072864204645420 114.673337648260159
19.934878833285662 51.743038095029746
2.277829253100240 121.794884933010081
9.548773086889220 92.948443657581862
29.457601522459697 13.962982697146311
28.600671385550967 17.362731813156305
14.510486522752879 73.263547373826825
2.436842168937333 121.164023679837825
13.570083746867622 76.994462378803178
11.432618076359871 85.474555108444690
21.770396965529038 44.460879516705212
6.427276906849311 105.332538254840173
16.651907286269974 64.767763372069794
5.480375388536435 109.089236101231336
25.631973408787015 29.140621150334379
6.598957415985216 104.651420116929359
22.897251773035478 39.990242447606960
14.143242588949054 74.720535739078557
5.605266429141269 108.593748561925580
9.932539020011301 91.425906596867492
24.212991663232042 34.770230528395778
32.518949892841952 1.817516027540572
13.267101367711950 78.196502114990935
29.116984473114737 15.314332664351157
31.898966569755139 4.277212172910020
25.746557872827701 28.686023495809046
15.571493809833761 69.054151028699152
22.090054711152231 43.192682622582062
9.181655523460794 94.404930666242706
22.583992602057016 41.233053901826437
4.853024669737763 111.578161347060501
24.953476776759555 31.832460572941589
21.882458640397537 44.016290671403162
30.471680151254102 9.939769166291592
2.999289247036175 118.932594448667459
2.352773721024718 121.497553356488268
11.681035328606548 84.488994795705651
26.668989569535338 25.026406205682871
22.299294028596290 42.362555224937800
28.377681186219331 18.247413889797233
32.059384430537413 3.640776999379862
16.641386117144275 64.809504622486656
31.162078278633803 7.200712244193777
2.690502996939367 120.157660221928339
32.398244434072545 2.296397862913071
29.353514129280114 14.375934707711178
28.180063496411510 19.031434123530325
18.123522983118100 58.929336236674651
6.414688430517159 105.382481254203569
32.725547046729844 0.997871040104062
13.704429889382730 76.461463059975756
26.958203702168177 23.878990040226149
18.917179929695198 55.780614554094726
10.729808933101740 88.262850980655415
9.210901657872805 94.288900764467243
5.563050660063626 108.761233654842400
13.206878736717174 78.435426885715984
8.719955060122615 96.236661952713447
31.594483502458552 5.485205677043077
26.623005016616538 25.208843415441585
22.555596173003146 41.345712717773800
11.672993326834083 84.520900300296191
17.851579294270380 60.008234359104634
26.831627385246406 24.381163674957858
9.808956696864195 91.916201984761642
22.930320419862728 39.859047268471201
23.614617458939716 37.144195551290863
12.725067618371446 80.346944351525607
16.735717055277583 64.435259967387935
29.099593174914830 15.383330180175129
25.701940662285267 28.863035968083231
29.630101020907023 13.278615334978344
6.188619307876580 106.279378523597117
19.615496071367360 53.010144030196805
15.245899494232942 70.345900424554145
23.213826795116518 38.734275823124136
13.121273282322182 78.775054418194784
21.150632811488769 46.919706139881278
9.425571328517012 93.437229208557767
21.572267008555322 45.246932097965121
15.683082024603214 68.611440569374977
3.005060508694806 118.909697784310467
12.009541996245082 83.185691055057276
25.054665033134786 31.431010477600928
16.153093941639035 66.746734765911228
7.344606226613193 101.693163923570182
24.710101620787309 32.798017081854013
43.361145891848274 113.986627228495450
37.625871327580015 127.294796644113077
44.627070420410533 111.049167494927858
84.782940674145692 17.871217881551374
74.797235151148570 41.042115690428858
39.596275577303793 122.722657459016759
53.162097932899172 91.244432633442059
40.045899883802036 121.679346214331545
38.819765395151620 124.524476873455157
66.502449790358469 60.289391058084036
89.411835296224751 7.130299875382837
72.142233593135884 47.202799043392183
41.400855341219746 118.535298518642676
80.006424816259852 28.954677189525952
45.783646339184401 108.365441006058361
38.736019797180326 124.718800718482171
83.835770234273269 20.069038498164808
44.437617326011683 111.488775720884618
70.296592676763908 51.485436556249930
37.010991688627193 128.721567466277179
68.115010685721444 56.547593983155551
73.228903332336060 44.681283320640375
68.346557305231769 56.010311660308304
38.075410851086318 126.251682130448785
76.482056916288371 37.132644010503967
62.430398113532434 69.738206973885752
50.987439847686936 96.290523783001461
52.218446022668871 93.434088830367003
72.868823477548219 45.516815021340918
42.110376574618144 116.888920708437780
82.995828548893371 22.018044796471138
41.991415604871634 117.164958537401731
89.301708878530988 7.385837950740982
74.545752782472306 41.625657058829155
63.415009871622701 67.453507272338612
64.877077587599729 64.060915576284430
40.341453187451918 120.993542353985745
37.133871729107305 128.436435799400158
50.959039800738474 96.356423441678018
74.841497928067724 40.939408047151289
64.304297386091093 65.389998582541693
81.343096084927055 25.853056247568279
48.052630792093872 103.100474322711037
89.542253788780243 6.827675933946583
48.876839120405450 101.187975811258696
37.970732043789603 126.494579534246753
78.001401617301326 33.607146415711640
73.884849058500905 43.159222475351847
39.905928517997722 122.004136706675965
64.340618150822877 65.305719637403371
54.861273328537891 87.301654693412559
91.694421188718323 1.833772320754958
71.051804892207755 49.733037086050750
49.024103515493174 100.846262525041169
88.246390918779113 9.834604795003420
63.153029611678662 68.061408017771868
51.410336454328487 95.309231671628311
70.654202966621199 50.655635250513122
73.065109120831892 45.061352503304384
60.717347923875970 73.713180078649884
69.495558414632455 53.344161809714734
45.440558624093079 109.161544032284610
83.345794589161997 21.205981258550171
42.091865633874455 116.931873619008840
44.389439655322121 111.600567509821985
89.629441045423619 6.625366041143565
61.819442508810567 71.155872440804330
64.508157488804727 64.916960238239795
37.850602246725956 126.773329517926186
77.881336097153522 33.885747250806141
58.914119716598194 77.897402857971116
57.885244961468032 80.284810713565435
33.016170179316660 137.991177985410332
91.395319508191548 2.527809858512121
73.397192143065240 44.290784839906799
67.565670938003251 57.822285603834601
34.131752751810346 135.402572731121040
70.608689089967385 50.761245953973457
68.591247071047448 55.442531892966251
33.475619306334757 136.925069161552358
65.049823588083584 63.660074602666150
79.283663097097829 30.631778311354871
70.914585363496883 50.051442197218876
88.042299450832047 10.308180000738707
54.078847855564725 89.117199988191359
42.220929324830266 116.632393368255762
89.279380424204888 7.437649045333026
56.267614921245382 84.038370266092642
14.212828171631756 98.653922226482976
37.052500779281260 62.571130927564468
65.457350034203913 17.696308720203010
65.380720475816375 17.817370366318730
0.028337854487569 121.063000175508648
25.259676362270930 81.201784246178974
56.721459053278622 31.497528049820698
62.875281122535561 21.775537667992342
14.512401213894817 98.180647860932766
24.655651197751933 82.156041092370998
58.284011642907366 29.028961185763478
46.932959642103931 46.961689355911837
9.335076900414270 106.359938164225781
58.768386280331171 28.263731786336862
31.816868411888528 70.842538021518280
72.774020548164160 6.137215921746830
33.484388899840674 68.208139762530266
6.585704481767456 110.703478147886088
12.769517905966406 100.934106535173399
51.196335345683494 40.226282137788282
54.480930530901944 35.037181374147039
19.508840715406116 90.287124741414701
58.420788635368176 28.812876841725910
44.919691366336714 50.142310211173644
66.933419393279038 15.364370625416207
27.799624279691795 77.189099292729836
48.552025687761279 44.403840860086497
14.572438254201613 98.085799566353032
57.611067231104101 30.092098700210101
5.929541550260359 111.740103782691676
76.598081626387241 0.095850961303954
53.003304533329050 37.371578692540382
49.423641711558155 43.026836048339661
21.333016609621662 87.405237631463194
65.304275538653229 17.938140342355631
60.938014203677568 24.836089328441286
15.937876941475549 95.928639083769156
62.048087487613678 23.082362673998929
40.627318776076947 56.923527569765220
54.893207968873710 34.385853265940888
40.555300947379727 57.037303468716281
1.815737974105223 118.239212523568995
62.237209031006643 22.783582857947970
56.466332476246755 31.900584573089997
33.734918107877498 67.812346298973850
37.652246853128347 61.623634315563024
11.048444049452064 103.653109992072061
75.642045510847794 1.606225134517139
34.351465390937797 66.838306639003903
44.340549329518836 51.057255955182754
67.411572299988251 14.608970500460799
37.997760707009128 61.077781295047757
19.796132525847316 89.833252629667967
10.740766632975486 104.139187888057165
34.539365162332302 66.541457014545117
25.063620879937829 81.511518504351542
10.272800351866962 104.878494880159778
48.345817631482610 44.729614455298496
50.700411787154287 41.009756864857401
72.428424208454786 6.683199255817359
19.529754752797960 90.254084125667219
67.791639295392429 14.008529403499406
26.226308195079429 79.674670644977951
35.130697356034389 65.607252899616697
21.408346875162628 87.286228646671688
43.559246943599611 52.291580606711619
54.314035428466063 35.300847200424627
26.254954348866210 79.629414602723699
32.121436316019214 70.361372625241287
75.033441808945241 2.567715289684425
19.974812187281575 89.550969208024924
36.587116332111421 63.306359061936575
62.492918246512822 22.379605865159132
7.226814182459798 109.690634052999783
41.701424069487906 55.226624212129934
20.555010176926654 88.634355238461993
48.137384083423278 45.058903948344870
63.069527985655441 21.468660720024332
17.990493653468128 92.685854403453959
41.941153397536723 54.847892718872096
28.197604806179623 76.560357868761955
46.483020415397803 47.672516673506422
51.492889994313856 39.757776319904110
2.638452930958407 116.939463065834204
57.511118198563288 30.250001142318276
32.710730463861232 69.430388275529708
53.669572072657857 36.318989498998555
13.752834821550397 99.380633345989892
32.972720973162545 36.460114196806984
49.106346276085802 17.548321504297387
29.695594752641437 40.301552841006384
60.063861279128091 4.703951545795117
1.958293807775222 72.815143275266379
51.163528595279935 15.136897858289785
30.041397781405507 39.896203449927924
13.908345034381780 58.807324993934103
39.256718759256799 29.094028696527584
47.447094255776925 19.493292311758964
32.693064698438178 36.787926538636221
34.977854694649729 34.109701778672111
3.752194004116917 70.712338233790717
32.913538749353030 36.529487442234000
45.620319864007584 21.634632397726342
7.272900210911859 66.585375777183160
44.835294918920937 22.554836551546458
32.836303616983315 36.620022259085729
8.933880748085523 64.638378806847555
27.036053659624269 43.419059840455411
31.253278050687076 38.475640619784407
35.195195046876520 33.854935995541808
48.863426357427045 17.833071587201772
40.564790233511587 27.560710791616923
59.897649994495580 4.898783971806407
59.337563256663387 5.555316157029979
23.205689323721057 47.909002732847888
46.312858385320858 20.822840583999227
36.644650690397008 32.155887943255564
36.006607640440045 32.903800310322652
51.140078873771472 15.164385559506268
43.830153900501323 23.733060181398915
30.495406327612660 39.364015838942464
14.259094913939938 58.396176917504881
62.861086776360743 1.425051253727421
41.974798962786842 25.907902307348305
47.775178000637027 19.108713418170051
16.955118370522609 55.235905388464467
43.739330897257155 23.839522664369422
4.067163592524392 70.343131719534540
40.866415473576410 27.207146487015098
36.847167111765039 31.918498732471861
37.906905250445575 30.676276503383590
56.559945862071629 8.811231883305714
16.197510114224393 56.123971772567828
29.971415768881943 39.978236178976758
27.647698170140362 42.702091771146392
32.862867779071131 36.588883818901181
10.993863798641506 62.223672150982708
57.779591799852554 7.381566157190526
23.991496524514503 46.987881620967705
62.178001513278332 2.225761983285657
38.161548298174836 30.377784599746040
56.042412812626786 9.417882748120958
18.913973004387636 52.939741193817831
12.407117077183264 60.567060414688790
29.641215017381256 40.365296622122202
60.299830739581708 4.427348771522598
8.394358573063917 65.270805266210772
23.338050972765085 47.753848759691842
25.177243469682658 45.597952203880432
58.922587858634309 6.041749215481865
27.387095224468826 43.007569851308851
139.224617238695515 126.901518233628664
133.194972327534543 137.645910403333858
136.017424233877904 132.616504756949638
136.693819492640984 131.411217210343409
137.126459875497773 130.640283264753975
131.543053519156047 140.589510527592751
134.344092335679079 135.598261462231847
28.981048011196773 116.719695521291712
45.036295361845802 113.668249847469070
125.448552374398972 98.385169591882033
100.007557232946766 103.220461933795974
5.025765094778286 121.272614752246298
91.126127903495785 104.908458294912094
46.691896931387589 113.353587722581409
82.234267851043711 106.598437109732075
39.633251534834969 114.695147431251229
117.847983653562764 99.829726753491258
89.550903717498642 105.207843967563704
54.930470606706940 111.787771920995127
79.528275446186427 107.112735559133725
70.145574744450244 108.896003100254987
45.686705767945476 113.544633438667873
26.638726774975698 117.164874959943020
99.727567549992926 103.273676517670324
36.237513750104547 115.340538258707582
27.850491469062035 116.934568066956331
104.871447297006654 102.296035422651357
67.128861322593607 109.469356902861762
53.833666499914578 111.996229509570810
113.440958114371170 100.667322009564870
10.972199453140741 120.142440859487067
18.096724007215066 118.788360218200992
99.608040731908304 103.296393675742337
32.781652817280900 115.997356036875971
93.461561451990775 104.464587923910486
47.661587347232896 113.169289246216991
74.279237224297475 108.110362978014024
39.057708165374024 114.804534679325471
33.421432637223852 115.875760067587777
85.483169840235789 105.980953759704875
92.373008253256245 104.671477352423082
121.410259791794331 99.152683798402251
3.954023767671300 121.476308931764834
85.926621457040071 105.896671749711899
83.844468708694805 106.292403802754308
100.617577918308996 103.104521958494658
131.933556640854249 97.152635593407297
67.950260988719819 109.313242431191597
12.311627104820429 119.887870461171104
129.700545874319744 97.577039583848816
66.334075740407968 109.620413126002362
114.927318888384789 100.384825635977677
54.248647122101509 111.917358670857681
49.612098081866037 112.798576954282083
51.014956552415306 112.531950952361910
3.344589385603256 121.592137474796601
70.607875490762751 108.808138641892512
63.725259588597062 110.116242345346024
39.085483299727713 114.799255762612930
133.274890004028379 96.897702997302133
115.452745471089258 100.284963538702655
50.139013833473115 112.698431826923112
80.217301859275864 106.981779827250435
98.613499870827425 103.485415205071973
12.657644171921381 119.822106772863208
12.948089019212256 119.766905089986963
75.315586303562014 107.913395416853149
135.281296345961323 96.516367237204108
50.256828004446042 112.676040172999720
41.026610339411690 114.430326927184893
44.814175389328526 113.710465766937915
58.475559643855938 111.113995530668319
121.337426672278923 99.166526394695055
70.336808413117083 108.859657403536744
111.674938498206899 101.002970087724947
17.199584636128360 118.958869709143713
34.079567503365077 115.750675554953503
97.813811652765821 103.637403218717381
102.489285577307086 102.748786907269817
10.438621920661726 120.243852118844970
28.722411805155865 116.768851682812056
77.065207031138470 107.580864096507099
26.563903527844079 117.179095798076148
3.498738762546139 121.562839984753538
52.732678371784168 112.205482309427410
41.749575429636067 114.292920841267403
115.549025906768236 100.266664566876827
6.922167727752593 89.735351120459285
33.685620068214781 122.474737981011955
36.582362294614661 126.018285471782590
7.698559166899540 90.685100777495279
35.905094416086257 125.189792390946195
14.114017175228575 98.533048006066011
13.058044993693262 97.241290824463576
41.781938497054597 132.378860132968668
45.254665812340768 136.627002771296077
32.166784577238822 120.616766069016805
30.179718169808588 118.186013302038631
27.974897485488246 115.488884530165663
37.993604590528584 127.744640012749215
10.868522213686589 94.562875782086678
40.307256380028043 130.574900475167738
43.469655728813983 134.443422905322763
12.707373067948291 96.812318370086217
27.571807822190038 114.995790131941916
19.110686520565910 104.645409319929229
32.559191761845106 121.096792728517016
38.168442407484520 127.958516864448242
15.320350270003226 100.008739758015565
40.247982314314399 130.502391273308803
37.313426279386952 126.912586637148010
40.974916736213011 131.391640797549343
16.604438594500177 101.579548481943391
0.936008942808672 82.412560107706469
4.891805486680781 87.251635117310755
9.851359234388386 93.318593398190700
15.340361634972362 100.033219403279475
2.544528444375780 84.380241315819234
18.008765154352037 103.297443091975779
7.729115258307001 90.722479650923461
42.192516008889058 132.881114319954435
8.976557462108008 92.248459646959958
37.401865787071628 127.020773548874175
18.608339644312252 104.030894850321971
33.754063016406619 122.558463358822863
28.557859995852329 116.202015067631976
24.472652536812788 111.204633350740906
9.726889474037263 93.166331142008801
7.044020577804537 89.884412143946150
46.574781332352948 138.241883099905920
14.566779292494793 99.086906078052166
29.990769450441274 17.375313104525443
32.590941376957801 34.016684919321705
46.496243937872798 123.012073167912547
40.839658596124224 86.809336374166975
45.266195158352133 115.139632549048116
35.404523252346117 52.023902689123688
46.460056635171362 122.780470652291214
33.234275244793885 38.134088844243763
39.203746325236416 76.339327034167809
48.055774165808998 132.993229457938838
36.695127533804239 60.283904843014327
31.825759388524880 29.119440300364207
46.745299277205028 124.606053343615969
45.615060165216256 117.372405018126784
47.630735507156480 130.272937664090051
33.007861522086984 36.685017378963536
44.678107828002005 111.375812232351350
34.135301436583198 43.900750548234967
45.993036526904262 119.791493197607565
37.710910107230795 66.785019371248012
32.985844754684983 36.544107768810385
29.711539000433191 15.588209069900056
28.287558208465679 6.474583322849382
33.031908384756186 36.838919810789925
46.153882164505895 120.820922072221578
40.674848828689569 85.754536654725101
34.110631695027280 43.742861626498502
45.949053903849673 119.509999817813281
33.191326357815186 37.859211483267906
45.669089413025972 117.718197845326387
32.481951820827682 33.319140380441603
32.537721601868981 33.676072802053184
28.212801272314188 5.996131126075375
40.643053537855018 85.551043473623693
46.168773623305754 120.916228963364389
46.656461831165061 124.037484413403462
41.903886453532522 93.620505778077032
28.891656758557478 10.340877117631262
31.996315896929236 30.211019762031874
30.167183263482215 18.504379927431010
46.392217364717411 122.346292238257931
35.107434233372381 50.122501948497082
46.220633311092847 121.248136379894504
29.541065431045855 14.497160426601020
36.887981722156042 61.518191784456207
41.684938416754129 92.219215482234873
27.420085051147399 0.922664542759824
37.490630469510045 65.375206690341642
30.866999500081413 22.983276909785861
36.765726064480511 60.735742810565974
41.910645651920255 93.663765353489396
35.730618249114123 54.110944716160439
28.055150111344574 4.987147235443039
39.531675326503340 78.438106881486846
37.421751893025551 64.934376609198523
35.146742745501726 50.374080530343875
31.739360116991829 28.566475941566893
32.640874580519551 34.336262635664561
44.189492719259320 108.248624519880536
47.548279265460920 129.745209107946181
45.835995130058791 118.786411861035489
47.028218156215267 126.416763708965632
39.769065138831692 79.957426466362634
34.602966613529610 46.893856509818022
46.351504898238169 122.085728201984338
32.991632839088176 36.581152113327249
39.607174122077936 78.921307056026578
38.663414063148828 72.881144140478924
29.655302024276867 15.228286550772266
27.992781081052016 4.587978929592875
29.364750283479065 13.368725073031706
36.723077557048306 60.462787910050594
35.812600363815690 54.635638810039012
33.745634005464893 41.406838303730495
35.459573335601370 52.376228969760632
37.878390605033495 67.856912043897438
34.542974806583011 46.509902681588954
35.501255098699481 52.642996605599691
35.353015974255655 51.694250731447255
35.280958770119021 51.233077101448522
41.253283054985644 89.456576097591082
27.849027927689161 3.667943738740830
31.409172504311488 26.453240745379354
138.679726172180210 18.359018835554345
40.214748795350530 17.467846765523380
65.331172793816293 17.695166734133412
122.636763543747961 18.213819592169632
135.921822243773846 18.334058011733521
60.040012271025120 17.647278290936832
114.389962109948812 18.139180676885402
51.991593347129928 17.574434866361262
70.189074767985232 17.739133905747739
105.093416418085596 18.055040893491654
9.272500636548289 17.187799300143254
63.941933349595445 17.682593213839635
127.110452121970667 18.254309382724003
96.408163486930817 17.976433707062547
114.728245240731823 18.142242359180436
129.202219719415467 18.273241239608556
110.863883347359874 18.107267371325758
47.483773755232782 17.533636167940166
90.403252007322251 17.922085353605290
138.135740713621658 18.354095413439349
36.412904304361994 17.433437600810894
133.536837459056500 18.312472348645883
72.139229555424251 17.756784074620992
122.449318028073961 18.212123088370287
107.570451142364945 18.077459668385874
42.881557073966100 17.491983114480576
33.663296160757255 17.408551859236699
10.659613845572160 17.200353576625972
15.522400757367201 17.244364960102150
66.472116238879124 17.705493014185599
95.722142543990103 17.970224771458305
107.938880353283878 18.080794192307998
49.156385501444696 17.548774391823834
34.755390377888034 17.418436022012912
100.155475020320551 18.010349313049854
130.115202976868886 18.281504331736578
108.164620063107179 18.082837283464375
116.639221348514141 18.159537935527702
65.203048388180392 17.694007124952211
115.114504149547471 18.145738253461904
103.430757607134609 18.039992750143803
60.341514673724689 17.650007083726841
27.829948893547943 17.355756273457661
42.151481186956509 17.485375452986723
6.562546458743070 17.163272452743691
111.853865015857110 18.116227349140331
136.233026225089617 18.336874610118258
107.258753418699413 18.074638601311847
105.599327020168900 18.059619713398195
21.787355201128143 17.301066871472411
124.823436281867217 18.233610402287347
34.274149221224569 17.414080476628218
75.759826514527177 17.789552831317526
33.085070007222605 17.403318536567856
99.717174159664495 18.006382405265029
54.685757175554315 17.598818800831605
0.414543952764799 17.107629032455890
34.050776664606630 17.412058809747531
27.989412494243421 17.357199522731793
102.071018245413299 18.027686224778435
138.372530614684905 18.356238516011594
41.181682718511119 17.476598146256329
54.376413625941531 17.596019040563498
135.966615350804005 18.334463418477917
59.800127301912809 17.645107175986244
21.954606795204267 17.302580607150617
107.153212518167933 18.073683387536285
121.240298491107154 18.201180675421337
45.786317867416415 17.518273088420624
36.695635397242420 17.435996501041387
14.472262579691449 17.234860526764024
56.696716610311512 17.617019291300036
75.966720178392592 17.791425353503758
25.412965243754982 17.333880999834491
127.934311726086364 18.261765847838554
97.682332712252105 17.987965767053304
136.402763598270013 18.338410843713667
22.212240086176575 17.304912355954517
26.788773484235197 17.346332959001085
17.888884695319369 17.265783178496775
38.779439347857860 17.454856281743925
121.989448520514998 18.207960970306452
121.102542482566051 18.199933893971107
125.553651183408874 18.240219321953102
111.112734939016235 18.109519640040748
60.138280097207854 17.648167678660371
62.451992789243626 17.669108282966075
93.390498797387139 17.949121879449486
78.723995360305977 17.816380486759979
60.587143490708463 17.652230184235492
58.246870118137579 17.631049188500409
22.208550348152347 17.304878961426230
76.507457120031319 17.796319374428347
21.045834576664252 17.294355627662899
40.889862635169813 17.473956984752252
119.859451737783743 18.188683114437339
0.357421235387654 0.273526637488719
0.115106905057328 0.535608379104659
135.803509409885862 7.110186939058337
134.759500510644529 3.027086958567285
134.116860667473020 0.513734119311770
135.690684297012666 6.668929956951928
134.852624232609770 3.391292156066890
138.482458809250176 17.587509736047327
136.470307495903427 9.718022230489252
140.572020544523440 25.759748005978601
135.356950201168615 5.363701925638828
134.716571366749605 2.859191850846208
134.564375895969192 2.263958108848476
135.144540441859078 4.532971186922800
134.609928203199303 2.442112361075394
138.646380096241302 18.228602933817697
137.891029611344180 15.274440807050022
136.468435940898701 9.710702612611723
135.923953040475965 7.581239806586554
139.488816637868410 21.523357058214767
137.050215299990185 11.986031196000992
135.596056389388394 6.298841916461625
141.023897163057171 8.794520684537321
138.453230518118573 1.728247011232458
138.611237017458819 2.162576825522941
138.837168127716211 2.783618476153027
139.317507319991307 4.103979556541672
139.062387196091379 3.402702859077284
138.063813432861707 0.657813509905694
138.734198705387627 2.500575118668984
140.532806178549095 7.444604972261133
139.058247924515399 3.391324788792835
140.439088938723074 7.186994104737285
12.902414809864302 76.754154764051918
4.299676038041722 95.427938583779024
46.972301209651384 2.799370099877191
29.828103891204432 40.013918045472607
17.537763286332442 66.692301478190828
34.851797492945892 29.109092177373931
47.792899976875184 1.018113643263263
1.513474873340071 101.475886755624742
31.069806495765679 37.318580360465070
35.535974705011121 27.623963116575652
13.783465277062103 74.841677075828940
1.903746766837520 100.628731778193895
8.443077905303685 86.433943438775756
31.559463402843853 36.255692427779778
41.303364677267709 15.104811204310341
12.723258416089489 77.143045773765053
39.090379729259595 19.908491010416849
31.883060771760686 35.553266436236477
16.243682741087589 69.501334855604100
28.234142667175309 43.473896094793453
5.826391333425176 92.113929855112104
30.413750873764432 38.742666478143647
32.876405138749142 33.397034745412270
32.917756323107142 33.307274600663931
37.793784771074513 22.722982371028820
9.625236297014050 83.867857122196980
21.745062410367893 57.559605904020742
37.550627379367306 23.250798998656951
39.143429720680928 19.793336511632670
35.817607901538267 27.012627869987384
19.425119171697915 62.595457818396888
35.163750062392978 28.431943306720829
43.646241050505786 10.019178817855188
38.820249579534639 20.494856835644107
30.422490738403745 38.723695038092181
20.935332274010712 59.317270052579872
47.704408218091245 1.210200839816434
12.854831233908431 76.857443429945121
41.017038705538980 15.726332959166905
38.477268165636332 21.239359365268697
22.151022608462860 56.678396654302588
7.831779625770966 87.760875736052370
11.754937501005518 79.244959584704532
7.375080943180419 88.752221945167065
38.395162142562853 21.417585179842263
34.321209994398572 30.260827282684250
32.350857638751485 34.537829632047540
9.915277232847288 83.238271373021220
46.374095533395241 4.097882559040731
19.179946571216284 63.127648817257651
29.932834489913052 39.786581541195474
5.040660647206286 93.819498902847926
28.384995776281468 43.146442428850584
31.364519889323947 36.678852205739368
11.210260236001323 80.427279049236375
18.299982770330949 65.037767701808733
42.956052494986167 11.517356575250055
23.315551961812208 54.150577319906446
44.465570061299736 8.240678594773838
38.612527060454397 20.945755731760617
3.448418391237105 97.275745624414199
23.654210753896933 53.415457814388759
15.481198727683642 71.156442840393780
29.663610772660927 40.370979792549633
12.624815866066330 77.356732943229758
25.825453706424582 48.702386478500983
2.241151935356954 99.896333486939540
27.166393066995933 45.791637657824261
17.226587026693981 67.367765229496698
0.265258717637627 104.185363268874710
6.540675525120137 90.563448207889607
27.710195854895048 44.611216402321965
18.323715311012062 64.986251975721189
0.230715205047110 104.260346143933319
39.687176757817603 18.613036273135922
132.381519299939356 6.006097800205200
134.750584268967515 6.770465556248277
122.367264113849274 2.775045100044597
128.638305049667309 4.798367191600319
124.169690435037609 3.356589540813914
135.498909921487837 7.011909335665217
118.325215025518347 1.470896825575406
129.599624528714799 5.108532435123144
137.205970475156533 7.562684456607802
118.347166998589671 1.477979527238972
132.855976235138030 6.159179116099071
114.976212658423677 0.390356841326179
131.468240731805622 5.711432732386071
130.887880737059618 5.524182288569354
132.525937194039301 6.052693559751182
115.140630404640959 0.443405459820308
133.711521521679657 6.435216810048555
120.725366770235027 2.245294584715189
120.991131186414506 2.331042233296788
123.780343695077306 3.230968632212064
139.179169339048315 8.199327861300286
136.184397386783445 7.233078667234286
120.847534576600737 2.284711457292877
133.518947229169470 6.373083613297106
129.798423587944114 5.172674023806108
130.250490746327301 5.318531382701522
110.393290146689580 128.835672045216086
111.915900463713129 125.756067818285814
117.525526906044362 114.410138324603125
140.870569913056272 67.192874446605487
121.901219299666280 105.559941632460166
115.795040233390111 117.910189527572939
105.484330148893960 138.764446197091956
136.582403671719931 75.866042318221133
114.808426363271082 119.905696986570106
113.002922775627582 123.557476051823059
141.031738780069247 66.866897196515083
112.119481291244327 125.344308900079724
109.165501015891195 131.318976246370539
111.028763477761970 127.550375121511024
104.917698563870289 139.910505044087188
120.392016494992234 108.612428066188514
140.050660961483231 68.851207537306223
114.758726702479819 120.006218626111504
132.333974046166418 84.458839625838408
116.639985610326832 116.201218213477205
110.879206461216114 127.852866451808850
129.456807088074498 90.278145738938221
128.497166677341909 92.219097164383882
116.704610793028237 116.070508481914032
137.334539636116062 74.344785651769186
133.653006742498576 81.790987831017787
136.857065158344483 75.310516938071714
140.282617085841224 68.382057254368632
117.694913883947976 114.067539271315098
131.112933967175366 86.928493316260571
121.008968079210376 107.364592894360896
128.554970683056496 92.102183822643198
108.432857770419702 132.800807290308654
137.453280394468266 74.104622730736821
117.780220131294342 113.895000390569209
108.472705318141664 132.720212357366620
124.207139137274822 100.896029665317130
138.985811442715629 71.004953011362787
137.642350535961810 73.722212864982055
122.157939368044111 105.040704241990014
112.924167759108087 123.716764530991838
140.256382908423006 68.435118029515053
130.312630812122137 88.547172075738260
109.096714681599508 125.637818485969731
102.326420936028441 108.939671301830529
84.773371297072742 65.647102704858881
63.406878497120445 12.949117212597260
102.730369393801311 109.935963494781532
66.234003731883817 19.921894916512194
75.934861365704378 43.847939290566572
64.789053445691962 16.358092006427331
113.644126647210143 136.853484624289791
69.910359921337289 28.989202637535950
91.379885794057699 81.941307297823556
84.625961499433743 65.283533472878290
92.314207132023114 84.245702912686554
87.037739912617965 71.231906236648655
68.346664799101006 25.132529310872236
99.886583871018573 102.922095115641511
93.933502855402295 88.239508697157987
113.744570939147820 137.101218863543352
102.477038015791805 109.311150924554269
71.333793379383593 32.499936777370593
89.277921938804113 76.757056340658536
79.526110319904561 52.705339850379694
76.544569265377135 45.351713370491524
100.720757221441133 104.979487291801391
72.461158162979046 35.280451743801237
106.368131545558924 118.908083481551088
66.100344749245764 19.592240480760069
112.225544863548009 133.354716578689931
76.682277956016847 45.691355943066966
68.901506763985310 26.500982902658560
109.797037716276051 127.365084325376117
75.076313032194690 41.730429035266255
60.721402580742961 6.325701184235578
93.864040618377942 88.068188116225912
79.038563868491380 51.502862866256557
106.855884101758917 120.111068799314509
98.700170281431127 99.995943092599077
103.683409791902434 112.286527508393718
70.964374774778548 31.588808477170975
59.061728107343384 2.232305878793438
85.352927304258387 67.076510626157514
67.853415459364825 23.915986811696026
86.289134301748902 69.385557002342338
67.903064924798784 24.038441480959442
84.589699352575238 65.194097077913540
94.792890686402885 90.359089476011704
69.383726597419084 27.690322399051265
76.284488483264980 44.710254174970565
85.837458439259819 68.271550680785083
88.467914642602295 74.759266944732730
58.710570596364207 1.366216455866663
77.165637394992473 46.883506144841881
64.363103962256503 15.307536826001654
88.618721498137660 75.131214627468665
93.177198342744020 86.374171011232917
100.228396156255670 103.765135619160205
63.213902042403156 12.473163086374791
76.558176358188192 45.385273692546399
75.807007219058434 43.532601812012814
83.515559158003839 62.544854409958958
63.408212951900509 12.952408491109750
62.922976466061392 11.755628770147641
111.306866112961515 131.088901598022403
87.484802850551688 72.334535312835271
107.199756632445329 120.959190660162918
110.897347479781473 130.078871211089591
83.498413884929050 62.502567575137007
90.934840804769649 80.843655258788019
96.454659026316548 94.457649061254685
72.037932583287756 34.236614757200641
89.091396530203468 76.297012974234050
96.782799482333076 95.266969577845146
60.807035424606589 6.536904698346992
59.436536924719640 3.156728515928821
98.864790800839174 100.401960581043113
88.062657699759782 73.759747524559103
82.196096829781411 59.290553047481389
79.670192814902151 53.060702674880744
60.532740188415133 5.860387194386517
87.427642608518070 72.193556180994392
72.902425713801051 36.368787167361056
78.759806108141348 50.815339062124586
68.666138350678892 25.920473909166347
63.642542105358302 13.530354270276684
59.134267266218110 2.411215331916691
105.585968973517524 116.978969880178042
68.127774667773480 24.592662095737932
87.639908099636799 72.717084486562044
58.484854421000406 0.809513591898442
39.225496090793392 122.707105299597359
45.608549931636055 122.974839288469596
88.407402304897857 124.770015664975929
43.401749057045130 122.882276133664234
114.890016694055603 125.880815630473194
88.014417484020868 124.753532113954250
47.730095211815289 123.063826440168228
70.085051516522228 124.001493859519684
63.494810230559757 123.725069497276110
45.510274798246691 122.970717187336632
35.247138996080608 122.540235108512590
89.975270617623849 124.835779114236928
22.085231173887557 121.988165492577863
27.396441472280486 122.210941542159219
97.076484732382823 125.133635975260901
66.343526813787577 123.844557484219592
42.905214198705018 122.861449228306356
115.234165264451960 125.895250769485685
11.626073031975535 121.549461355122176
19.013006656930113 121.859302577561664
114.528900963201679 125.865668812433285
36.179580820121977 122.579345912708618
112.509680739243151 125.780973633847637
45.728475417438311 122.979869502765439
100.055786585420648 125.258601295788893
51.377858020903574 123.216830019910589
94.146448334530589 125.010737069517944
96.438314254598723 125.106868234950710
90.559982271553267 124.860304551018444
118.516878902182228 126.032942545000921
0.571192632154037 121.085769946628716
8.457542773311289 121.416558944118449
48.678101132428992 123.103590072581369
109.976054536018523 125.674701954708695
69.166298837941653 123.962957239657641
12.057405680197112 121.567553386510070
136.258803685831907 126.777118673079940
60.092517761908738 123.582362047730015
117.830156942267408 126.004138337147040
45.909213555750881 122.987450473241083
51.286751995789906 123.213008623425125
53.042003530329218 123.286631767853152
3.163273490905897 121.194493476947770
65.794866093949096 123.821544185769866
43.635567346927367 122.892083524449646
39.989627806642552 122.739156420801905
126.037377263487528 126.348386073253181
119.649188592730439 126.080436706518014
51.127470983183400 123.206327661315115
69.528474222054172 123.978148504321496
12.091953371150744 121.569002472063161
13.280867537552838 121.618870879902815
82.403276759418219 124.518175633219428
65.514524731755614 123.809785408072329
44.648037771626754 122.934551088123555
119.710909382902599 126.083025554076087
46.688268614434016 123.020127546568858
49.481453894606354 123.137286300884028
100.718628620027076 125.286403872164158
114.756143795848288 125.875200398966044
44.800573157229501 122.940949108295385
16.934099349039531 121.772103854205156
33.757921222684864 122.477770616638878
90.915070874837753 124.875198564218223
113.982174834478911 125.842736659436710
10.825759709539048 121.515892614593568
30.338060636361696 122.334326281216761
79.800256015161324 124.408993234895021
28.339048090292700 122.250478703535336
3.432299080345683 121.205777620238038
52.088919355404002 123.246655130612382
43.480815797952857 122.885592548417762
100.635561305046892 125.282919655339569
61.845610783470690 94.369805322111063
16.701943399478328 78.121682294458594
104.177028862041723 109.605742691247031
80.341527166389952 101.026861390298578
31.263805177635682 83.362792186364914
24.009254159883632 80.751731892034158
23.680142816516497 80.633278033349171
116.244792901711861 113.949176137125406
89.617132914101660 104.365340341573614
65.266559330617994 95.601074204023561
82.497303758525206 101.802769182441480
74.601427991764893 98.960883081825884
46.151335325576383 88.721116740816157
97.887503799359067 107.342014843557635
72.623840286592582 98.249109090176134
30.755210086339165 83.179738480418635
102.573481009309162 109.028593241462502
67.835980085321836 96.525860933845948
68.979938355262206 96.937594755787998
114.336207693091424 113.262237545835433
10.582945271076378 75.919330554832214
4.670921011971690 73.791472915635154
103.655029955513456 109.417864679887728
12.435793021651063 76.586208102612531
95.153483354409531 106.357985341217969
52.059907113181382 90.847731765380246
43.935036769424563 87.923425864262938
83.243852667134234 102.071467301494607
92.313352967877520 105.335764715179309
119.684317948254645 115.187131078569436
39.690510697041262 86.395734699264295
132.422512579998255 119.771866114964439
89.406032662849896 104.289361072447534
103.161715141286535 109.240310656092021
66.859641774747999 96.174456940637384
18.533217566948235 78.780795071391807
0.245339650247322 72.198616273693816
134.884459863974172 120.657970959246981
71.584705951027956 97.875103531812940
116.473580017755566 114.031521268215442
66.268524091532740 95.961701677335313
45.715168277420283 88.564131359040076
5.137271287987742 73.959321854318759
46.554424789472378 88.866196828014708
73.851272091499027 98.690886733196010
78.857815090127772 100.492843271042503
35.686988165258619 84.954785604741915
128.041097112852867 118.194905675753830
117.764649559258444 114.496203425496986
48.649095544309013 89.620111387891157
13.000612122004606 76.789497971662172
47.944216406678521 89.366411065973864
83.293993533030061 102.089514017789483
76.558167237450562 99.665153289350272
19.271688952121657 79.046585925657979
33.224430411480917 84.068461039975446
14.919943414333815 77.480304296795737
25.173916445606313 81.170917509877839
4.687891294169239 73.797580864965340
70.930230097771869 97.639544375932246
27.169295718537320 81.889095048216419
131.103386837078631 119.297085960804822
39.286259223307681 86.250236381117858
69.059021733212475 96.966058470165649
117.189701736476039 114.289268023470640
123.354689081335380 116.508172216414309
31.250058309280114 83.357844409163150
82.882778118673158 101.941509235933665
21.579872227004063 79.877347979206988
20.910450528104597 79.636409509840291
35.554311498439944 84.907032576902338
96.744109697643282 106.930484077221209
106.278030130552921 110.361935731605314
17.596683483226009 78.443717428087524
75.730248172001723 99.367168397739064
12.343477552949812 76.552981889951184
23.670987563957496 80.629982871955605
7.839052642895075 74.931747853184731
15.960992581385129 77.854999041912592
53.938525358326253 91.523884637708250
35.850417199624857 85.013607034425206
108.956096101784851 111.325826082086138
6.607673480301471 74.488549475938953
44.719438941288551 88.205748141786245
134.415126345330179 3.458500952686801
118.247117962412048 23.712938642765398
37.541957269952292 124.816154932549111
73.233588282052295 80.103541030416793
41.823196329680130 119.452841918485873
127.857690131344484 11.673315050826597
114.156145481403385 28.837895610004480
93.522360153701925 54.686825752317866
82.876023860175962 68.024000621219329
95.658092579661343 52.011291554180090
45.666231756810689 114.638487561654969
37.991016204172425 124.253597319581488
134.333241733824906 3.561081723442835
50.425735324140213 108.676029715453410
25.919293087482387 139.376422462176436
68.402516899854575 86.155655302600564
122.493675448308238 18.393072895646252
108.811245385750169 35.533707696636029
100.830143042925798 45.532016472358002
24.696633078538401 140.908107155850331
97.578992054874092 49.604888872529642
79.273016396202593 72.537660464013470
37.415869515325319 124.974111095676321
99.186404997794199 47.591205769235422
72.506592575665479 81.014283336285686
47.931185969488503 111.801071048435432
58.994274379805915 97.941810862539739
99.856277453149048 46.752024493103754
43.249148634650290 117.666483238677401
132.056284884126057 6.413534514347366
43.471729949148539 117.387644976183452
134.877460012377611 2.879313446751829
118.092050394242563 23.907199204911027
99.944671556794717 46.641288970084538
71.735675889581231 81.980047554903507
97.285115494236265 49.973042101117890
131.289233481329489 7.374456507648990
114.583383235847435 28.302674433017771
40.596035739625229 120.990164705456181
33.202337475949207 130.252604285775050
58.452516280538099 98.620497154928643
84.979302797003442 65.389122461715431
118.301406853889034 23.644928350857981
109.446636212691018 34.737723206257002
66.251666734577839 88.850128216117824
114.238695709839078 28.734480989072026
132.476114011702151 5.887594478717875
87.543007885188757 62.177446432449599
107.732394228124576 36.885236161458138
112.919347261941951 30.387291916462896
49.196756882422932 110.215629812179742
50.314464027010402 108.815424593352617
84.223737883514701 66.335654780268385
34.378735447202892 128.778874260210102
98.896931280256055 47.953843345610402
92.908753912363736 55.455519649987906
39.891035612888309 121.873352096277742
82.991811127287235 67.878948371649273
105.577878133604074 39.584301559942375
72.845482686508603 80.589739479597185
135.219555541349507 2.450754009404175
113.132716447436565 30.119994128743439
49.830749578961971 109.421396826651232
79.273675242354059 72.536835095915791
59.919226702771773 96.783078831475322
123.774918686632560 16.787998187502751
66.855572493175529 88.093586577314653
85.966037570713439 64.152992598506145
48.345863919998116 111.281584138784865
110.294193120186179 33.675948115282061
42.698463803220328 118.356352475562119
45.134969009737915 115.304025824179263
109.503086693753431 34.667004987650586
89.053456057788850 60.285235736397269
78.584382138141194 73.400345548089419
34.508595900114031 128.616191857430465
111.750073646974982 31.852096920029275
128.800360293866134 10.492387034407225
75.705460365180897 77.006908600508510
69.513629163704522 84.763711806417817
132.888496671235828 5.370982989895400
33.397892243976479 130.007623471181290
122.406644235550829 18.502101060039674
122.189930728991300 18.773588438772460
127.569542576854118 12.034291279298827
116.696483361275810 25.655492800640310
84.312598904639444 66.224334327382593
89.279970523172878 60.001470227599683
32.787565267036477 130.772209277437213
92.268456187743567 56.257651245869589
72.706649938784807 80.763661905384964
31.768698203555026 132.048592797473049
81.386592451739375 69.889882611217388
95.325195739724151 52.428327353645393
53.136460600364437 105.280174462173591
42.594508820334866 118.486581856544603
132.588158702410851 5.747230733677943
75.686458643107528 77.030712966922991
120.936128124951935 20.344286951398427
139.590531560039381 54.555099579268642
136.977816430386383 28.759852489040927
134.886055673894703 8.107970102417902
134.422559002115065 3.531883318841849
136.328557032624303 22.349736667057265
140.773815416255474 66.237620609804893
135.374354988550721 12.928932530577272
137.030571919536072 29.280705628572843
137.428448549099215 33.208927980303571
139.957054057882118 58.173763661194883
140.828049247832155 66.773069373542100
138.981563596729472 48.542779711201575
134.631469877846683 5.594453247791231
134.349777972566045 2.813318704050809
137.621421674087571 35.114145041418510
139.581769735624647 54.468594386576861
134.316407232857387 2.483850532569205
140.305541832561659 61.614371538325528
135.765033346382126 16.786086591763912
137.500167729128606 33.917008991114983
134.597505746101746 5.259126537036393
140.286643325604331 61.427787225681307
140.784263328308924 66.340772488070044
139.700290997375504 55.638750749056143
134.311751599050979 2.437885619274828
136.034444347708188 19.445972190908819
135.928071109287117 18.395752847162999
135.124298089599648 10.460129322048392
138.812366728829033 46.872304822894790
134.962839411941189 8.866053321265841
138.184583369082674 40.674221189513339
137.136624586500659 30.327759981296154
135.866171887297696 17.784623946124785
134.938947927235205 8.630173510126546
136.979509570621389 28.776568804656378
136.744025177830849 26.451639450903485
139.829901394241602 56.918389763152391
140.664491865288852 65.158272931231252
141.015914602339166 68.627857591439181
139.813882377185195 56.760234555788664
134.685909342544733 6.131932220300721
140.056635444170468 59.156927281193830
139.533331022938086 53.990360633382082
139.989089019904213 58.490043745275798
54.596691718769812 25.242945905325680
53.290908847002854 27.065049265818473
20.414241420027775 72.941502002125034
51.867776926179651 29.050902742244929
47.144846354107592 35.641330487021264
0.444057770909295 100.808109478357338
50.493253582951311 30.968927290524590
33.167676087016851 55.145223105388624
20.728293757639371 72.503270017232808
1.380102753889860 99.501942315394473
9.119777470271755 88.701917583290708
44.787741461960266 38.930459819223266
51.168458140049665 30.026739642708268
14.682926473565960 80.939040068970243
53.622368962464982 26.602526281858960
40.387572433922962 45.070502659480404
68.927171196929891 5.246041841716007
20.737261704008784 72.490756049122396
41.109443817063919 44.063195624364482
6.395924265698967 92.502811426250332
49.205723196023769 32.765560938799297
46.784899637751288 36.143603978006553
46.060215299708609 37.154836240424920
12.057410832600835 84.602712625767850
63.298397964344971 13.100492106227748
60.310013947619161 17.270515068736685
19.149994958688801 74.705645012041927
56.695822276895406 22.313796713088163
39.026695904484527 46.969484298097029
38.966991380041335 47.052796628942183
38.734550438341124 47.377147200653198
58.297589876837279 20.078673102810424
51.927843404386515 28.967085337253554
32.412470510412916 56.199045029956281
29.346244737805879 60.477689209701666
71.576886867628104 1.548600305056523
19.991726229351617 73.531084210190386
43.384057886430320 40.889174866986686
61.196781804622425 16.033109733471257
30.423181411749187 58.974920276935144
9.577468217547517 88.063251027993402
56.983429500728867 21.912466522303969
18.653269552807497 75.398780946712080
33.959542403832337 54.040244392520307
7.717619481567787 90.658503810909195
45.466301447888434 37.983589970193478
45.665526457009690 37.705589265434014
63.400855092271279 12.957522336032856
11.963909341576818 84.733185604614178
63.928672918812161 12.220999705615172
22.261429133434337 70.363916545283629
33.055996559516608 55.301061910412209
5.617282484204925 93.589336481338975
37.730233724959518 48.778581465122777
47.077455753169630 35.735368051067830
15.201354874088745 80.215619543864690
24.395744366348225 67.385670282196315
69.800209200688940 4.027795290254712
21.713319011144986 71.128755261840027
37.249678498096479 49.449153359349452
60.097745427983888 17.566716827326822
3.307437945394169 96.812518211918587
33.685818866618938 54.422201138765253
17.272196038820955 77.325945673200849
41.587083094964065 43.396692676452844
62.003204768873395 14.907818519356987
14.142635406246217 81.692967992741657
35.218039968125652 52.284123454919197
39.042101560304793 46.947987081486517
34.222432486995451 53.673404763720789
44.013342341285011 40.011064620108478
58.087029481374806 20.372491326693016
30.564457241979643 58.777782475096011
36.929339767700476 49.896157443849901
101.973900527311386 0.197431678880332
110.823873614364473 12.986027701072251
125.328722687880443 33.946165470918018
121.775662659078279 28.811839196251501
114.566917056232313 18.394888270556986
122.624108794810596 30.037880763806562
112.241790009977748 15.034978562094441
109.842142607242167 11.567383697406981
128.808996037853518 38.975311828969495
127.252077529478740 36.725496869395499
128.185609284981581 38.074490858143200
126.842558233721149 36.133723675825294
106.794698081184393 7.163693814913759
127.201530362352827 36.652454014453390
135.313707494713185 48.374902793194799
110.926439708959904 13.134240168664231
118.572242616098222 24.182757907970892
139.522579454580040 54.456905831442619
128.011738011813378 37.823239306241298
115.254070614013060 19.387855047882621
118.823516539155747 24.545859655432135
110.642901075347396 12.724514511163735
110.039967206968754 11.853248847986514
103.888985228454615 2.964812364707484
123.963371733115196 31.973173958147132
119.419473339977969 25.407043152537103
104.333356258715426 3.606947830439529
140.209044704241364 55.448877973599146
103.219336909816761 1.997141419297754
120.352340413021523 26.755076646222115
105.851264575983194 5.800391367195672
125.758248361027114 34.566848749951816
111.598528099328846 14.105437123851337
116.328156130630163 20.939955334537558
132.135937995829096 43.782887656750582
120.942684656129018 27.608149753322657
131.759455182765976 43.238853617527795
123.395680724845960 31.152835760643818
107.242459968206546 7.810729216144289
110.596478704762816 12.657432166623360
122.009755473563231 29.150113494568341
106.254817142828927 6.383542377977718
101.922795676879758 0.123582947306124
139.266384698959257 54.086693266906003
133.959059697786927 46.417377809013061
84.761461913493520 114.037624733692027
43.650125237169902 123.421877855918396
117.072187243563391 106.662237563789333
88.931623581168466 113.085725432577718
48.158613710709474 122.392750601617749
74.324134678055671 116.420094597613158
65.909615864607318 118.340829383466300
45.509775630801144 122.997385941435510
38.530544664897675 124.590495659520599
96.021674869383801 111.467319384094807
26.964481325849821 127.230615752327907
102.224351467699378 110.051469354887999
66.653478334363840 118.171032089856539
41.951541415970468 123.809604011673244
113.918251015073636 107.382168811282753
15.484067844291669 129.851185034883173
21.020486651380818 128.587417916693113
103.831397499983112 109.684638014307765
37.356213403913479 124.858553638009184
99.092719663592675 110.766309297133816
45.735161319615877 122.945938420509194
83.590603638973448 114.304889953133980
49.666777266870447 122.048490606566730
59.513490589977820 119.800836851750859
89.480899816131483 112.960345242108630
91.673587195442792 112.459832851879810
120.690845751848300 105.836226780632259
55.149045637778904 120.797084103255216
52.227413565528003 121.463988590255440
98.841608416625874 110.823629046231915
103.387924145816640 109.785867177475765
133.970020551582138 102.805064389681377
68.647738359284759 117.715813593490452
10.636186432805280 130.957783602331972
131.025694326393932 103.477149143069781
62.040920698788746 119.223914625247872
115.674734818794192 106.981226152838431
45.983125335890357 122.889337072023622
51.048769700868064 121.733030982479534
52.679040432431051 121.360898270687755
7.899895192126271 131.582381382278413
67.681542550535255 117.936361665335596
42.327867836216683 123.723702100675411
40.158139820765804 124.218973686313348
131.695566639973322 103.324241165406775
116.511046789854674 106.790325932605526
50.990139778533234 121.746414104416388
74.274529473297164 116.431417698131582
117.021237339222395 106.673867611302825
8.925141954901454 131.348354081965255
14.788650380932751 130.009924059915534
78.536238735633901 115.458621343540258
59.899810913189008 119.712653688848192
44.748768098710279 123.171096841795872
46.632117790490213 122.741195222092287
50.425488588705100 121.875303849180270
134.608609954654668 102.659297185691258
136.454079431096289 102.238042269252503
129.186508290628296 103.896969773918528
44.124985941254117 123.313484079281807
122.908855211740516 105.329934261782881
16.186813445559874 129.690773257111204
33.603125858253087 125.715249779894435
95.210227984652647 111.652543791209368
105.725771202152458 109.252220005883260
13.500364841397353 130.303993739329940
31.461454986839890 126.204116919391140
78.352387141350349 115.500588110791469
29.851575593644203 126.571595015298101
5.466462602326472 132.137847324880738
52.192392182190346 121.471982724051642
43.591559336911153 123.435246363896795
110.895818509554061 108.072082445080397
54.911794547203371 26.170499944957026
64.387167219282702 54.062728785590863
56.161137199550716 29.848133782232779
55.885639263268388 29.037162884322633
88.087213596642030 123.827490549401929
73.903450153357397 82.075383326510547
81.320247929251749 103.907877729556759
77.468224351581881 92.568848981433931
47.718448904722607 4.995771548145579
55.937299481954454 29.189232749162372
89.092666360767765 126.787196679808758
78.465697207415928 95.505065014310915
92.793620179310437 137.681528165005801
69.356626432537780 68.691102611851079
76.434562098512984 89.526103845775253
65.527306335479508 57.418905079619471
60.312960803698324 42.069670399369059
61.563109334917563 45.749676466074717
55.324997698191730 27.386827496800880
74.178635774784468 82.885434877212376
61.172660890655195 44.600330922133651
85.220644211169528 115.389299033963823
61.304189031411951 44.987504400996471
56.377323542241228 30.484511806741683
88.184500692310763 124.113870202165202
59.127815632061818 38.581011801901603
51.282094865835312 15.485916062170665
76.983428204436407 91.141776343216335
90.116333894107541 129.800520808027443
67.110784866525776 62.080119691506702
86.914571999248139 120.375638161692194
82.529050750298424 107.466176286740435
81.934236229605531 105.715247505038235
63.033215336527810 50.077161456478187
49.032201201528054 8.863005162120645
75.952029058787531 88.105693015196735
53.442938484809865 21.846694344470709
74.781777151087383 84.660875049678381
57.105042904667840 32.626666600122356
76.617083633513417 90.063384288324670
79.928751400141977 99.811791911714181
51.182840452119763 15.193745303657417
56.968689068891152 32.225287939630377
68.396668045474669 65.865316235305897
73.336502562801286 80.406485175091774
46.426283754066326 1.192083046457570
64.028358669658971 53.006520178031685
52.170637701632415 18.101479688896042
69.766431044286037 69.897426036417855
81.611419199521961 104.764985516580893
80.086556188783987 100.276314778442213
54.660719912217381 25.431422821822519
64.957338070831938 55.741115105585600
63.198156512586039 50.562691386231293
48.805356886736469 8.195253743961880
62.607429245634613 48.823794069742348
52.902015838601827 20.254404652522876
47.607276581921333 4.668518576085196
75.869284544255621 87.862121705180428
90.826503637173175 131.891015575336013
69.193964860467020 68.212283049941504
68.992636819987837 67.619642742122423
81.004160104709769 102.977424201133317
57.939545112781907 35.083153258986812
72.243981838973369 77.190481003357618
75.615070033538174 87.113801870918451
49.329811722447623 9.739067881989085
48.370326072186813 6.914673079530510
89.706778412779741 128.594930737486806
65.597230811032546 57.624738616851580
62.572871663411995 48.722068467500620
72.017598533764826 76.524086638396980
68.034118528282761 64.798095509584414
61.774847880281811 46.372961709417744
62.754558677377105 49.256892367970394
57.800922132048143 34.675095018429154
54.710998384483638 25.579425301803113
57.333359787530320 33.298752750754247
92.957148722756500 138.162899791602996
57.346335817498492 33.336949707205534
72.571567559083491 78.154780370406172
49.263322173149305 9.543345582854187
10.235082144825112 50.827095245246269
60.478000089548651 23.098571192013932
49.679063960147388 29.058387469859500
97.616739470472979 2.602101831622500
47.242896034846915 30.402882249974105
40.004076901383392 34.397908388385744
34.701210013631552 37.324503380537436
72.200849562830470 16.628857113107532
35.276138147876274 37.007206749461510
50.301253900105337 28.715007558390507
1.598423137212478 55.593574120848729
53.898502576704317 26.729724845227384
33.873846339496879 37.781116461096445
66.011154436024569 20.044883037291285
23.916817608132639 43.276293134157370
34.468280951425797 37.453054415554448
89.128702243916933 7.286557950596940
39.461405846676406 34.697402685472362
20.967994487761409 44.903716782439496
43.405747208524161 32.520563266104197
101.743728485693637 0.324461143996182
98.229315680967517 2.264027633666405
66.146777846425707 19.970033941113645
97.826973559215162 2.486075907473145
60.779954152433298 22.931926004230849
23.905945702821082 43.282293221339167
19.723208070713074 45.590700968832408
2.188737256728494 55.267786130589670
60.825480183508112 22.906800679123450
37.249613857099909 35.918066808746275
88.594890672560751 7.581162794458280
36.638324439143801 36.255430839791011
61.707608537849673 22.419963562730079
50.968297878890901 28.346873187081318
30.525579718431896 39.628988665512985
0.067867330211975 56.438271348743008
99.401337928704550 1.617201206844356
98.825751677567396 1.934861045528989
42.636761029609090 32.944958437222816
81.860029243915065 11.298060115685630
7.169190274491117 52.519127872903262
53.749482707265777 26.811967302536136
3.509262943477725 54.539002258836391
40.389048393927524 34.185446777327186
1.433209287542931 55.684753861036768
43.186157419527902 32.641752500231199
40.341513909970828 34.211680545899341
3.818459898705531 54.368359796954451
72.772521178682283 16.313357719379312
13.236511987954806 49.170638514550923
29.963550772406336 39.939166373854441
89.825499136603369 6.902003267281573
26.361644395631355 41.927019621465917
36.421273034839878 36.375219166807575
24.365107398075327 43.028886838270651
37.914184289371981 35.551297561056529
98.872099813375698 1.909282009693581
94.644986447622657 4.242180245559941
99.051769330252569 1.810124342819346
62.339462553597052 22.071250152154306
8.331418785643939 51.877706503580946
9.670132084691691 51.138885084931111
29.333095430404597 40.287107871488338
63.099309392187635 21.651898884303744
4.455160523816637 54.016971594988853
18.882387067626048 46.054741003971522
20.529993344131263 45.145444885489830
97.583243587702484 2.620587847743372
53.830505207692163 26.767251859169612
57.843305143539496 24.552630891805251
27.088558889609825 41.525843359109892
102.061590949711672 0.149036281355051
90.183254095753270 6.704562167207224
2.048335871714298 55.345272139379134
26.962468297890720 87.167642766633733
9.779734040013841 102.367041985874664
92.821051711748723 28.910855092575073
95.752447332164593 26.317818871706415
114.697512045228493 9.559508029751253
46.503957665288361 69.881750208674291
6.949687875961923 104.870427117178068
113.943257123175798 10.226702290065266
30.696255453504847 83.864831891127267
70.448718632395071 48.700838271942622
119.324847313396475 5.466287765350283
107.422419829572732 15.994865132003680
57.560493562831212 60.101426508935766
4.770698052920814 106.797904765264406
12.483464609982772 99.975392339347380
74.664597411469586 44.971581701865318
66.073063984863083 52.571428414071910
20.739972433194691 92.671900550532953
81.114222694116634 39.266411150180673
55.470830483230763 61.949888046190551
58.236012019286051 59.503880475485595
33.760254284785525 81.154498323431341
73.990195619880609 45.568139962657433
14.599069347849820 98.103983486811686
110.504662456472843 13.268393577842232
0.164084287111761 110.872795328347223
123.813645757989150 1.495613567045958
106.195371452131283 17.080280169572852
77.735122306911236 42.255475347776688
58.651181789053524 59.136632109785978
99.725007053803893 22.803796002861038
107.056515934785907 16.318534187770542
25.328987392508058 88.612577433334778
76.017264613936845 43.775047523281444
111.683610335100326 12.225526988799700
103.836691571790183 19.166706962518294
63.434032955860239 54.905846531688468
15.764691395286498 97.072904580984044
110.721896341184348 13.076234141042310
108.689584968986523 14.873963851590405
105.552768249860193 17.648710226413399
94.192036453491568 27.698117695808030
43.183343719750908 72.819078823185421
43.480340211508150 72.556363461521542
97.567353781138280 24.712399894172005
83.355888099477880 37.283492314290037
75.519213351982202 44.215610698413187
35.117519333418898 79.953897009874723
53.385725168279237 63.794317903538847
102.455127853483731 20.388802246435777
6.338797901670012 105.410804478484110
122.930798527912927 2.276557233993374
67.310602244160776 51.476734300210069
46.141493289684021 70.202376755350798
123.525830066940188 1.750207831507048
52.047323958416364 64.978232756606843
23.268991994925450 90.434795711738516
77.117114635340855 42.802148838722744
21.734466674794394 91.792196844914585
9.815788263033044 102.335149359184186
55.634450154120977 61.805154346614117
67.029234463723256 51.725624910872988
21.690673331891880 91.830935295497042
95.285475973083592 26.730889574197779
28.745472912172819 85.590443321219567
37.580230933720884 77.775446466842766
100.567335671213925 22.058694045415770
31.285302000706888 83.343776656537059
57.138000650511998 60.475152735813509
87.875395991199767 33.285653338848739
121.804765338692079 3.272616866891249
36.072962691179505 79.108736699063400
41.763367951146421 74.075152406397251
19.583772992470685 93.694644463863938
35.820887156310576 79.331716152180419
112.491104377187028 11.511238789457495
110.971617271711764 12.855337509602716
108.707085281852073 14.858483530605790
74.019831842310424 45.541924532138609
6.012199241221360 105.699705147616726
60.893956977658711 57.152731588540838
21.525410451195913 91.977122535672081
68.674361000055796 50.270388822331221
67.866737624248586 50.984791426914207
18.636809395333618 94.532303799273649
57.005405065025222 60.592443337429998
69.119477073479800 49.876650736335328
1.319442898894401 109.850795190399339
55.673288263249958 61.770799166774154
34.874334467463882 80.169012008818115
121.339324361802241 3.684333833153433
12.744456426862738 99.744525775378079
115.288331141211955 9.036884844673063
126.075095879930245 140.961770073306440
138.178619324340616 135.324932756081296
138.877595208528305 134.999406609424454
3.750290026563343 36.738767637838158
5.877320886547590 29.208176008163704
0.790684993564030 47.217025056638377
5.381794713834042 30.962548884798373
12.025431412369642 7.441256432576679
8.980360337217535 18.222099899264315
10.761409390328774 11.916430647479991
2.184700375370384 42.281619198941485
0.496564914367222 48.258334916399896
6.183044711305011 28.125783966269523
4.702579119930570 33.367260242033588
9.729561149479974 15.569611178056663
13.044233956526458 3.834263202880354
13.920670408905348 0.731306336389511
6.027847332671405 28.675248528572233
0.253434680982076 49.119119089726162
10.074398378207809 14.348741092383792
5.422074968397906 30.819939694886578
5.787180906397265 29.527309779464087
3.291092182924900 38.364522817381634
8.129649573535293 21.233976913736441
8.333996601624612 20.510501740795295
4.608129632462446 33.701651497532204
4.526103318562490 33.992059448112009
1.364213145840893 45.186492080285241
2.846218882134331 39.939563038106911
1.888497211901430 43.330304060767546
23.839815763636402 80.383623926185479
0.292783933440924 29.227273413166657
45.263404325890839 126.926755716239668
45.429475321327935 127.287547943212900
46.470020540770378 129.548151162943725
7.555463021116616 45.005574464098942
39.273836983540804 113.914312848868477
29.868708148612594 93.481501156538386
43.239282262930260 122.529314098941484
20.281735911982278 72.653631400710665
0.651240827220030 30.006027467359512
45.044482861091851 126.451144893234812
19.972616750905807 71.982064458925677
6.390239666334209 42.474105751054395
39.970480089807651 115.427782537263155
7.960009822122091 45.884459671389450
40.679234719052893 116.967564727343671
11.664373612003127 53.932256685868424
30.399537645896260 94.634737794664034
42.519075054224146 120.964650973828327
44.410954975083520 125.074794156966860
27.998875221505454 89.419255464186818
19.663765347769409 71.311079226085312
12.177309765876513 55.046619713343439
4.202751254147494 37.721747799361680
44.382812811198114 125.013654799348544
16.663152126554770 64.792192990002960
43.458186366871153 123.004887205169624
38.889672361102733 113.079708291408210
13.682477334820106 58.316623350870564
31.105158528856407 96.167711864530730
20.563054051633181 73.264800123012122
0.610139338172048 29.916733742549159
11.577206735353471 53.742885077286459
28.916601809148599 91.413032995518222
21.600422891677063 75.518502601322652
7.881185199027875 45.713211758822673
27.775058219868473 88.933008999278570
20.954683834506461 74.115622875895667
24.772618701068293 82.410155098817071
9.914805977097009 50.131289505677231
32.860835667306304 99.981952051145825
49.193484349624512 135.464925311802830
45.790346318602438 128.071546680704898
26.146510314277617 85.394959359458767
43.706461161780432 123.544268666218144
4.466141080128961 38.293966937494972
23.558479849515557 79.772416588528131
16.447814785592612 64.324368740550199
21.350331833719707 74.975175276108274
34.647894013912691 103.864368477363129
10.834291138873979 52.128887570969866
8.460307333605563 46.971365020768509
2.216182546361694 33.405891522165618
5.729738247535765 41.039154529258759
23.870606319426965 80.450516962890546
7.014068914420712 43.829386021855349
17.680374563012560 67.002127043874310
20.103543086951447 72.266504280744229
51.131093626927601 139.674416344973537
43.541177832847161 123.185187658902976
17.179600529713920 65.914186442274058
29.901634138692756 93.553033462676808
7.390028172258623 44.646164277019885
8.850430915065406 47.818915523968748
56.681556075323876 29.034441092733449
46.984730424779002 44.195759235692478
7.827895940489000 105.418807528218053
56.753130363233218 28.922532248648142
32.108333409655643 67.455514138533047
72.909250797352740 3.661886065545592
31.117187300148242 69.005204937764177
5.686070530183410 108.767624720831208
12.109974454238294 98.723631498479506
49.715076133084985 39.926770453619895
53.648070861850691 33.777398846216897
18.614171586845980 88.554097101782801
57.186812013819932 28.244456173624631
43.906578471846402 49.008554962112441
67.605234299920411 11.954897041622695
26.455056682170000 76.294605414839538
46.900006288043130 44.328228317609813
13.142418120803297 97.109370558086539
55.594972342786072 30.733351875670326
3.973170022246143 111.445803176748271
51.534790423320480 37.081585000378404
48.624578542182505 41.631800687805224
19.670267114596712 86.902855668491128
64.704161518825273 16.490823433945831
60.757510629739869 22.661546914495727
16.570370460241907 91.749649978371977
60.619563603828233 22.877231801704546
40.269107741813158 54.695864702556882
51.566825320416669 37.031497344473721
40.149294093179776 54.883197434964771
0.905297950032235 116.242525958509347
61.154782932471555 22.040398098567241
55.321647036258810 31.160705329070709
33.454589924396124 65.350596090340147
35.985354044359511 61.393659939240578
8.301508467003831 104.678298164663786
74.236744334633968 1.586304573543419
31.718094164021561 68.065666529444002
44.116898475733699 48.679712451616801
65.649499543121038 15.012755140722559
36.460362755041011 60.650967594048808
17.995529311276062 89.521365432122693
5.859295324286129 108.496781837986120
31.669588639820763 68.141506573454492
27.058552941056540 75.351018398963845
9.812354340759416 102.316039031367083
47.664363729899364 43.133129347229797
49.518501061269603 40.234122293301631
69.815318645604080 8.499354671857517
18.164209801797650 89.257627723157640
66.634298996677558 13.472987554868963
25.453677388059461 77.860296147757722
34.690141758000969 63.418768592715011
18.745190002477880 88.349245333423937
42.294382363305367 51.529278649565526
52.608198850317393 35.403274257716035
24.254332087248720 79.735513494563662
30.619748240078316 69.782967900433405
73.299679339454997 3.051437703140368
20.320684747241756 85.885905481935211
36.734579981754521 60.222219592969722
61.812407563775785 21.012179523420482
6.539700351589997 107.432945335527918
40.036510595238006 55.059538286620167
19.933073066563701 86.491949585281247
46.670721944723347 44.686722220619743
62.755643039957306 19.537398635995768
17.276394871475144 90.645756693995878
40.518782017978971 54.305490443033079
23.697488623892724 80.606157270993023
44.862026760019766 47.514678925955394
48.047753251244551 42.533686734227409
2.147403893221981 114.300450886663370
57.672311383214030 27.485361325180463
32.263845988348400 67.212364909521142
50.247295316408106 39.094627580174048
11.070733382017178 100.348520414811503
125.913305590306095 28.797689725403913
126.574741637007946 22.972361222768793
128.564671413777830 5.446865440279544
123.399716195150774 50.935104250257424
120.585459983780041 75.720519262882135
113.612989399213319 137.127713250252725
123.897052998601424 46.555012976132538
124.436774634283921 41.801634560324217
125.638188757670207 31.220669142234630
115.101037825237896 124.022332990671444
124.934775176527538 37.415697677197180
122.967856160627861 54.738535558241672
114.838554263612153 126.334050020059053
122.557034030879436 58.356684091073838
114.631715101352967 128.155701672365609
113.913862567512382 134.477895400575392
123.750506926505693 47.845657801108608
128.319974783825245 7.601931315611449
114.638784893956782 128.093437354344303
128.940511515915119 2.136806863444303
125.956185794323986 28.420039798536784
123.362185063328056 51.265644403055369
124.226237907027695 43.655851009900374
128.294798280093403 7.823663114954738
115.558251365227903 119.995611012673564
118.888001441476590 90.670193804854492
116.010674497775597 116.011078596541765
113.852023488357844 135.022517896086384
125.155469630471188 35.472021188227565
121.454494653906210 68.066850463144235
121.997851600019317 63.281455531796965
116.354636560718333 112.981772862334225
125.527247298662047 32.197740843280627
127.519103907346022 14.655275273727531
120.801336417179996 73.819275526919199
121.941678715325111 63.776175328088947
120.836783507956483 73.507089716567023
120.882263976174315 73.106539022144432
116.832960830628608 108.769126731382883
122.120683470780108 62.199663873566891
128.915011798913582 2.361385231978782
126.468929211300349 23.904261052663013
129.130229656055292 0.465941638096654
119.673452354230264 83.752654894933073
125.148082943363789 35.537076425482056
117.069909457520623 106.682298236357695
127.513631474020215 14.703471500695409
119.407057186616527 86.098821800414811
124.607373186717936 40.299157314099823
114.515687900628876 129.177563971569469
126.962025704897840 19.561514580005831
123.072845628789594 53.813883591647489
116.125500367265346 114.999796532744796
114.909640734781320 125.707984886901698
123.918203195885766 46.368741230449345
118.141954746635363 97.240696119364841
119.927629774612214 81.514090820506908
125.661337701037041 31.016794254748302
128.076592059236987 9.745425504751134
120.710399645128931 74.620164097791928
117.461689932383806 103.231851321079390
126.735754992293181 21.554301695283325
126.776736908197734 21.193370167584348
127.949525466859697 10.864512748331306
124.996480719159166 36.872251250207100
114.724884848346903 127.335147084430218
121.997460119232969 63.284903339327741
121.940422311372743 63.787240594022037
119.593198270482475 84.459460040857479
122.925025411467729 55.115749931597598
128.613333157582019 5.018296957228585
118.327585007638277 95.605833224057136
122.348669358698473 60.191771050501472
125.773483908113590 30.029112225921871
95.549342220857895 28.901525175116262
107.884793183922213 28.859341713011204
123.312579576151705 28.806583411382007
106.038798808585980 28.865654448071425
47.267907033798359 29.066632887650599
56.407941487484415 29.035376770774899
133.423836709682547 28.772006010571619
35.408338042948429 29.107188979244309
129.962734583638081 28.783841919190845
71.525890827405178 28.983678016915295
137.556446534046188 28.757873751407121
125.044955756226031 28.800659215731386
108.336720020139921 28.857796261723944
50.526351559645768 29.055490005919790
58.885418466694674 29.026904558726738
26.151195366687766 29.138845570353492
64.244916075129780 29.008576719319453
60.982576722666494 29.019732920163719
126.610131002070503 28.795306796037238
11.565719032627559 29.188723429708961
37.252307819362457 29.100883167691972
41.438786182551340 29.086566694632655
99.178524566035321 28.889114483655646
128.984375200553444 28.787187608463579
114.917902974123365 28.835290632819330
104.560428557367416 28.870710021285266
69.886510654131087 28.989284194721208
121.296695568837649 28.813477116921057
107.329450001228608 28.861240816511561
61.285202565986424 29.018698032518994
26.046514229864098 29.139203547761980
32.870255351744220 29.115868444254911
5.179703870275680 29.210561644575201
114.261841170567209 28.837534163137899
139.375971215824791 28.751651534587257
102.429213129782255 28.877998124938419
106.823418408971193 28.862971289484122
102.409158162049565 28.878066706782239
116.841827594406283 28.828711400203048
36.154005966975149 29.104639023453451
61.642899304981789 29.017474819287500
35.291096231883145 29.107589910309496
96.225141563549130 28.899214148462399
71.268740674908514 28.984557391633381
52.056520794683550 29.050257296055047
29.329792320100374 29.127975742851191
103.835379658079006 28.873189466330199
115.896300324896757 28.831944813708734
42.273541159483088 29.083712088421514
3.669257798019724 29.215726907267385
129.393893824631391 28.785787180265874
52.272572766828524 29.049518464519252
16.074353304468286 29.173305282166471
95.021607514180147 28.903329866089237
102.088753421938094 28.879162392805661
42.040866688838484 29.084507763808219
41.668304176681879 29.085781813428323
32.578046217819875 29.116867709945687
40.188044217108981 29.090843848865639
99.943882358372477 28.886497194549111
4.737383697225877 29.212074244018389
27.788251590520208 29.133247339742500
120.037810807134463 28.817782117021899
105.393123510644472 28.867862459723725
5.261148175998160 29.210283130008172
25.675759041425842 29.140471416888822
38.222760162128893 29.097564518074016
136.955906136484401 28.759927415531678
122.120020715705508 28.810661597226076
119.038991050732150 28.821197774501318
65.789250535008790 29.003295568726671
3.306232916937827 29.216968341112018
64.294950695965539 29.008405616249267
81.153454653407138 28.950754698989247
64.836053623542256 29.006555210057488
52.138402813488860 29.049977284643415
57.582171375778827 29.031361264398697
24.593915574561340 29.144170990015475
62.676474020941512 29.013940310497020
15.113447732894912 29.176591284752540
28.582380719757619 29.130531661480713
125.159702834903797 28.800266815886456
93.821363650144420 50.883193172468829
91.016258378181448 86.567022723928048
93.323485652242198 57.216714339085222
96.570933649771177 15.905829510880622
87.594091573283492 130.100510819077300
90.767894916940264 89.726461874509070
92.000177989133618 74.050551402698247
94.062897862606079 47.810629103493120
93.979071846764427 48.876982402661156
90.753960457086478 89.903722562471017
94.258587958971589 45.321249430861783
89.920813912062982 100.502205122521616
88.575112804856161 117.620909870160048
94.166586039841661 46.491608644632869
96.426256705775373 17.746269319387292
88.066101420900722 124.096059179657345
96.898017497703634 11.744985924967962
94.243324229323363 45.515419800341554
89.006576071695619 112.132252519043732
97.708501320178669 1.434796548304764
94.876719303389407 37.457981782733690
88.360071241362860 120.356460145178630
89.631285428681522 104.185305772803730
89.335234402569654 107.951379887703965
91.453610907326151 81.003447887758554
97.661881751546687 2.027845499962196
94.083666623942037 47.546429058341531
95.627735732366602 27.904278928931866
93.074997862987473 60.377735070111036
97.800920330951698 0.259131499045793
95.330033384420858 31.691359559146861
90.503744316081495 93.086729708722444
94.299762601186600 44.797465553897304
93.435184979158763 55.795783801275334
92.383470386472482 69.174677148809963
92.049544282424506 73.422561283045127
97.670478601734686 1.918484707034460
94.781186060815742 38.673263069525241
97.209654341431531 7.780644149745084
91.844821410046521 76.026847174286829
90.724883493419910 90.273611502370102
89.806225783097858 101.959884199125653
95.589017556684624 28.396814020355365
95.251425893947427 32.691327838255070
87.157381220609778 135.655916508811345
92.444036751889143 68.404210570717083
86.863943875219874 139.388741911687902
95.704725405378355 26.924890954999700
92.681133316055735 65.388097960784123
96.534565449437267 16.368470494368918
87.266492765649005 134.267905223034830
93.212779208464326 58.625014380264503
91.442138346525354 81.149390682927901
90.121447957523046 97.949933322965748
95.239465422600787 32.843477358329750
91.835021631686715 76.151510453105274
90.521923638530808 92.855469994470027
97.734264567506926 1.107061494814308
97.374612855193774 5.682201874872792
87.075728191155719 136.694627181997646
97.810828052866199 0.133095066982395
91.482793890077005 80.632210275861183
93.074639619298907 60.382292298978037
93.376768797985861 56.538897820152307
92.008826815231970 73.940529422632579
96.639962345084797 15.027713376577024
93.712246723288033 52.271272920505389
97.617453109308272 2.593023610275712
97.778491971829936 0.544443338148261
92.235365274508382 71.058726786393976
101.692200344771592 38.557171428784521
45.441447176002534 126.647934019521927
44.410642869320988 128.262211737456710
121.323320026406549 7.814111010077233
59.698906638844846 104.320224505658530
68.131621198231301 91.114281217795138
56.472906332942628 109.372260452844017
120.295108077764525 9.424328999319561
108.291551824681591 28.222342618130455
96.254598565324670 47.072657185554370
94.973979849011968 49.078153520323283
79.639666867517860 73.092255523402642
41.481464976952545 132.849412792853883
96.665104109462320 46.429790301224564
73.716457772044635 82.368220320516272
44.811238605781845 127.634863978937673
62.347425794509057 100.172545425546744
96.555801349015013 46.600962471883108
48.769614470707445 121.435900784331665
119.710120261409287 10.340441583526449
50.663785233614206 118.469559222985652
125.243810565166470 1.674477639250156
112.936266065321377 20.948548110056510
96.912412643712329 46.042495978037167
72.789504863720595 83.819862902704884
97.756849882034402 44.720075990866057
111.438074533728297 23.294771530906527
112.208007755628742 22.089027592551407
49.126511079718860 120.876987477703807
47.297435799900207 123.741387101859416
62.548286411099468 99.857990261515283
84.813648685629957 64.989608388694464
114.929672366006329 17.826800021570225
107.529325522755073 29.416017234396875
66.634255695862507 93.459211046289681
112.606118517940246 21.465571395576053
89.722354656910142 57.302393054058605
106.983019946015091 30.271551998850754
107.413928258421322 29.596733623838698
58.180679670721794 106.697824162084785
50.552119119052492 118.644432493709246
51.799000958081038 116.691769358141642
84.495561632166286 65.487744494104177
50.714319090159165 118.390421332221067
96.668789108415112 46.424019456398298
91.488057114154472 54.537237616933695
41.192457184452671 133.302009698705007
82.970523077930409 67.876011346635906
104.655769346406416 33.916112622673666
75.479950349417891 79.606525637107723
124.842049855834119 2.303649788428254
104.515026380364645 34.136521319615099
50.679567515823706 118.444843584581932
125.481640181509690 1.302027652536567
79.885815318195768 72.706777934050393
64.054410107579670 97.499344776700980
124.872413377745815 2.256099388665303
111.069543104883294 23.871905396264903
68.139606953291533 91.101775229635152
85.530420667691700 63.867116920641543
53.058016297815371 114.720104711130134
106.060195488485491 31.716729274206759
45.914122492181050 125.907706969849258
46.944672417308482 124.293827622848696
37.196738445974816 139.559453216208681
106.700977975390899 30.713240169679960
87.394911893525077 60.947254613471756
79.204346923816104 73.773982676399001
49.443345299595173 120.380813356087927
105.743449634990185 32.212765010797526
123.262584076113697 4.777151691666671
77.190228330902968 76.928166981550802
71.659118781465509 85.590089368989652
116.953500121871656 14.657410807676795
116.306914579223729 15.669987712400379
113.064692181130468 20.747428056708145
84.186722848123935 65.971397467109952
88.076001323673779 59.880643343142999
90.651492469347986 55.847328831114446
73.119402141652600 83.303231548410864
81.626208899248397 69.981257134302751
92.980496853637149 52.200021715534128
52.538639092936513 115.533468648013823
44.527286354122744 128.079543720610786
123.685646508394655 4.114620255486480
77.555420345465322 76.356262762627296
117.594370260394456 13.653784437471160
61.674941712264143 139.042576525963653
138.120717422077064 2.322930919247971
88.708906326934240 90.693612477349205
65.928872389597274 131.434623185961556
105.543686427154896 60.585406395352308
124.517953682330145 26.650828968575343
110.022555899462049 52.575160684758167
117.006131290956148 40.085367184366078
110.250709239561843 52.167119252608373
89.885269815481450 88.589742148799317
110.019165928266617 52.581223487524603
85.801847747217678 95.892748925196017
77.698550158492296 110.385112489950529
112.943591060747281 47.351027783397505
65.233780125602365 132.677762746191775
136.650553458796765 4.952249467946337
71.431370759571394 121.593665721547694
137.617977599563574 3.222057257207315
124.118394447797087 27.365421716664127
112.008404134690167 49.023565263976018
82.790051510991503 101.279203706158157
94.569540091377363 80.212146838920688
130.333962327181126 16.249173240886172
119.350436245389190 35.892688915512927
72.001793351230575 120.573491959772412
78.216823236770608 109.458205660478484
80.544458167443807 105.295340938803577
92.591985972446423 83.748908625924599
122.320715754814302 30.580484832150326
113.580550632515738 46.211855787176759
69.287846834869853 125.427256637639260
116.850562702331544 40.363594229703800
133.756052600836313 10.128927025786687
109.596503508083373 53.337135187839948
121.721968171377540 31.651316498848225
85.642105073339522 96.178441124118763
108.803408408170654 54.755548173851047
104.296431563199079 62.816062587901122
100.142507036472495 70.245159668777532
108.216668269107700 55.804905095552407
100.031561843392126 70.443579886753966
138.026994296256532 2.490550286418481
125.907318247325577 24.166016313056456
96.229142771940730 77.244026125542277
74.664722447751998 115.810969518581658
83.062579882089608 100.791799634862627
132.867215395082695 11.718570229016022
76.945502369449784 111.731902759090246
98.828971965722474 72.594354868871264
68.836735842733987 126.234047260161404
118.473610267790022 37.460850606633471
132.980340594932329 11.516251172285678
115.390726359690092 42.974442318516161
110.497530207659722 51.725691652805580
93.389322760418509 82.322909581915354
82.213316924225850 102.310666171933292
121.952227854058862 31.239507972851879
131.813856980853558 13.602451813747882
96.992963133414264 75.877969621331118
88.035588693018909 91.897809144004782
134.756352454201419 8.339938161684278
127.188972427175401 21.873838574883035
127.388882367880683 21.516309123547007
120.469886346181951 33.890605482730862
121.468549227214183 32.104544266037877
92.825768517634884 83.330799627351126
104.988710690591631 61.577954189115076
106.013284090149440 59.745553238441886
77.560968506016181 110.631170752736978
97.009926332471366 75.847631744032995
109.341546758689233 53.793113246778432
135.869570219522586 6.349000965421706
101.571407281352265 67.689639324149340
124.289860312526912 27.058763146692904
57.729828458433381 136.579125192366433
114.476453832288556 10.052396766143437
75.533660218504110 96.882304963643207
66.746093454003585 116.475753317869533
80.762877108564794 85.222832687158530
118.338286317438659 1.441752047501223
108.022836274953391 24.441888840148959
98.160928066014236 46.430773174611595
96.807331390957032 49.448858528150659
83.550380547390262 79.007596304944869
97.905175756784928 47.001018590282534
79.260559336931408 88.572518266680603
71.366884033156651 106.172876082947354
98.053847812789172 46.669527709006537
60.828596552435378 129.669868712310148
113.454959038224985 12.330001708213342
64.891936783969626 120.609926511490727
118.606220458898150 0.844345062870617
110.274611028568572 19.421155169192065
98.219320591622591 46.300576617880743
77.614292592300458 92.243163771021216
97.463594330886167 47.985603185131367
109.745766172049471 20.600309155875223
107.011263595550204 26.697370656856275
64.865815835726437 120.668167827213495
67.718332186339993 114.307973555789445
72.808710138039373 102.958067469951217
87.226987323710745 70.809945360015888
112.708583511389563 13.994179145474517
106.755392425494364 27.267881093952184
68.263889745289561 113.091555616443770
111.522187358730989 16.639461095271447
106.665415614060095 27.468500452548390
105.813955255011166 29.366983276951061
90.185550199416880 64.213301435550164
56.193163283469822 140.005394437343028
71.667738261352653 105.502067889930558
71.941789732515502 104.891021227011237
97.811942398731730 47.208899000737645
93.842647132487940 56.059151167924831
88.218135782980880 68.600002987056399
104.420980499447040 32.472869088498364
84.850187567087175 76.109444587477967
117.995258185313645 2.206594485795933
103.452798423396828 34.631603811426622
117.589883804715569 3.110449011540308
85.657611513001072 74.309148805016406
74.449386860117144 99.299885918503350
113.366525227288633 12.527180671831387
107.347819185638542 25.946959906139568
73.009410179151928 102.510570910822253
89.246939951126834 66.306100491019279
63.964196116754849 122.678489896137904
104.983547122200548 31.218526405918617
85.133499757490611 75.477749498318872
105.787951507696349 29.424963272288089
92.578282400745451 58.878277979271431
84.473418266507537 76.949518982381818
70.104397957714809 108.987814094801607
104.504264772552418 32.287171938474799
118.873800169827931 0.247728344358558
84.660679359001435 76.531986957549037
79.281434134258831 88.525974180666722
113.502393163652457 12.224238860351317
112.789280592774759 13.814250601108331
110.957164865111693 17.899279580227812
86.927254143247950 71.478253977046350
91.954171186843581 60.269845311229538
93.601864771962497 56.596018411383248
75.381520572492221 97.221527455676622
86.726379866236911 71.926139026205561
95.464950876976999 52.441935448901965
117.637008970721851 3.005375043845611
86.126741758414965 73.263139200622248
115.100534172997939 8.660898271477649
45.399672775236191 128.879792750708617
47.212225191192516 32.041517130359857
45.736606510576884 110.878612955032963
45.561755619316365 120.220278691864564
46.618056048144844 63.785876484072197
47.074627613654762 39.392869853179320
47.357822322148600 24.262776514123704
45.190881478159234 140.034774529704947
47.367953863932037 23.721484010223264
46.833343250782995 52.283841407416432
45.487182943462649 124.204433453126526
46.138824446002708 89.389528861615062
46.982180561732122 44.331989414943685
45.579769705760796 119.257849659303602
47.186652784426997 33.407760529908018
45.608757727019125 117.709122037640981
47.134154233089603 36.212572760067559
47.452541968926788 19.202240233560797
47.083092610185751 38.940614977691617
46.304641892631530 80.530488175152101
45.548575285618526 120.924457382733493
45.480136750590134 124.580886658813526
46.036262360947838 94.869058928336514
47.612771897417247 10.641720912192023
47.419235031880120 20.981712276080035
45.499788993222680 123.530936725308081
46.108490815816147 91.010147617085693
47.051608825286976 40.622682438339758
46.185278413713775 86.907657391713684
45.534347967399462 121.684572759760357
47.573948645224995 12.715910195313352
47.325450638137561 25.992281289245444
46.635329938578415 62.862993510804181
46.116819298206480 90.565186210113794
47.789282101460159 1.211403952286100
46.668372410639599 61.097650898656610
46.438799496524467 73.362921097928748
47.452910290722478 19.182562100529335
46.623920063548724 63.472582846369029
46.045416980647644 94.379959921938152
47.122176851462527 36.852481969313935
46.459560779492620 72.253719055216408
46.693316098991808 59.764997703982175
47.588211620587487 11.953889783014802
47.032334626277560 41.652434835900536
47.088727332637788 38.639571652791837
47.360762835625557 24.105675261745940
45.764323361267451 109.397799488414336
47.723566991979531 4.722330217526973
45.474620126695498 124.875620394786836
45.609640086962600 117.661980661397223
45.405163210446560 128.586458183665570
46.364644564180473 77.324757298482382
46.796678697843035 54.242699011665749
45.518239133027464 122.545210901369941
47.143160067400132 35.731422831669803
46.341446110346894 78.564168775096576
46.392098339183889 75.857999036930210
47.620742103337832 10.215900951955742
47.678132527865742 7.149733210003824
46.768743727673566 55.735165831881872
46.974099954198294 44.763707743557070
46.751020206125304 56.682071007999504
46.690138436321647 59.934769000399520
46.918860535203059 47.714954854910893
47.000038928025809 43.377879960202968
47.142058419061634 35.790280012571721
45.339222639117011 132.109430079408071
47.031390281451515 41.702887845556894
46.170784752470816 87.682002536073355
47.603913517015641 11.114992898883074
29.092148590279294 118.696867796122675
27.769890341228567 117.871208648360280
40.149374607865852 125.601343390697821
2.617939730565376 102.165548940303765
15.545516519445234 110.237929688771032
36.593357257594484 123.380855632757104
44.657277761090597 128.416218229526748
21.766461509961594 114.122481093788807
13.936856713790261 109.233432507429782
32.927697292421442 121.091903618274131
41.476795560460033 126.430226291014506
13.925279407519294 109.226203277560415
55.034755860727550 134.896238096916619
42.727385777242510 127.211133691917382
52.956782316263229 133.598686830341535
55.256256307799724 135.034549860514943
61.041998493689441 138.647347107803085
39.758815017641254 125.357465843594753
40.328276140119286 125.713055067868140
7.262812163616862 105.065951654593107
52.051908432032810 133.033655452679483
60.511502582461240 138.316088972510272
3.605030602658998 102.781919160570425
8.698394272758060 105.962373742810257
15.724966798668303 110.349984020604779
10.691157009808112 107.206716732802263
47.824540597188573 130.393955585954274
48.222718039018311 130.642589956369704
45.253848319718728 128.788735428319512
40.068061856654893 125.550569181563375
17.884736216974932 111.698611173101284
33.798194640771904 121.635469218476985
5.480631370473490 103.953102575465323
29.324170979668192 118.841749787535576
26.536604951338550 117.101106919219717
0.906086876788686 101.096614812376373
51.537030742678304 132.712149820553918
44.586173502285554 128.371818520340270
3.869662089562327 102.947163285993398
34.806848039551838 36.096916811019632
139.104141330917116 2.001443151716793
71.797920735015040 24.004290963154624
120.005954165144715 8.244766606256896
107.169809336392220 12.440987084127718
33.265763459096682 36.600707533305012
51.560660752941700 30.619984840537050
57.867789817947916 28.558142714864690
32.920037767385061 36.713727544113603
64.778845840845520 26.298872880043582
14.205030650999689 42.831786911079085
135.992263087779804 3.018736691381741
101.398582905816482 14.327639101029666
39.228575926231684 34.651424776363172
27.623180635264013 38.445305105966547
43.774975721057515 33.165176671955486
100.458599634770493 14.634925837307664
131.603654712324243 4.453401739192037
105.055299641089022 13.132234261723644
132.382498469318591 4.198792573764048
68.294430037001050 25.149605199412353
111.069650731267473 11.166103188694581
102.020068772944114 14.124471268542564
61.157698863844431 27.482649730569253
24.482641626492867 39.471968039111289
24.649546807762803 39.417405633587556
3.203373490997227 46.428301260302362
110.346017029987280 11.402663822459633
132.003828589032338 4.322582257287296
110.223490985595063 11.442718395184562
105.041531546372539 13.136735142771768
70.781747459739563 24.336484714757098
136.380990161068780 2.891659245076817
37.154940967317266 35.329309732813222
65.257923428644048 26.142259254127943
36.503883929928882 35.542144576062384
100.837731362807844 14.510985172705848
66.525492425627846 25.727882581597481
53.502812245803753 29.985082697081943
30.291460100924617 37.573026934921998
101.465529170039005 14.305753925332812
137.625387938472869 2.484857397183718
42.690816023527944 33.519595633781577
51.146640423452730 30.755330819258401
8.362388753737470 44.741785115465227
117.099361172146175 9.194951042532194
40.357680555402354 34.282313019695245
43.454322706107511 33.270000259222144
40.418731605690112 34.262355028348871
25.934412436343568 38.997374578010344
82.108820116614680 20.633589891488771
10.985388572321522 43.884309159947861
29.536889150048150 37.819701159801554
140.419662199717237 1.571390695751952
96.275199981777263 16.002506799130916
23.059824759396275 39.937096265196509
33.400723366674178 36.556588248626966
125.030859524881663 6.602091873991467
24.707717961127841 39.398389099555864
132.190521010012191 4.261551272483815
37.937022693757079 35.073642053799176
111.706357003006360 10.957959705467852
109.032160773779182 11.832172105579765
129.845352819855094 5.028202234659426
106.967228971692478 12.507211942611987
64.490313552273292 26.393195989823525
7.860676416875334 44.905798190265195
25.198569966356761 39.237926338857505
63.901205125491664 26.585779423333097
1.943096246221661 46.840294210901980
12.172809444535705 43.496133438474587
95.144602640218153 16.372106533332250
10.203428419545693 44.139937095728619
70.529768966149618 24.418858147660156
50.787179390316062 30.872841003847924
57.604748867139655 28.644132538057377
26.539286419173742 38.799637280157654
129.422005144776932 5.166597384225110
66.864876827407755 25.616935580327375
7.143320040726205 45.140306725007299
14.069137510820154 42.876211275655137
115.610402726672035 9.681701387199704
109.924670481886878 80.728118160493125
119.333290216681164 59.925877886166930
130.058706063345625 36.212231913285223
127.985476140474532 40.796095244480874
111.738603027210601 76.717555324193157
130.337120949540974 35.596663049643425
121.787421356987451 54.499850787148091
99.672912213550930 103.394518200402572
120.476486327165517 57.398297769072208
97.264223172191365 108.720073871358110
92.159854985800038 120.005713684099533
124.775813120709870 47.892585826393358
90.166902021539798 124.412086519495972
132.011414860654583 31.894837998725013
123.259397137287209 51.245346436574067
92.758403235661149 118.682337369575720
90.707588972580098 123.216640196254900
127.600002562765212 41.648368394947283
125.659739260810113 45.938245607591391
92.023197607029601 120.307859982767496
101.872952906180132 98.530279194959519
96.616833627942128 110.151437156320725
100.228490903258333 102.166146587949314
128.097434859859845 40.548557109546316
118.881410521518276 60.924973423964545
120.610140549226600 57.102791380317832
136.997610029674206 20.870475989806231
112.144080612837712 75.821053775631697
131.487325873261710 33.053586608848775
109.919549621080662 80.739440265106225
118.622556519649052 61.497293625507062
114.920295612799620 69.682906724282248
113.812953195414948 72.131215156517214
111.650467891385048 76.912420067772189
117.529973157183207 63.912970129223545
138.071263585316188 18.496652850450975
109.796858827719262 81.010706766983532
99.557820440848786 103.648983443640532
86.149451649600991 133.294576223930704
110.221876337214525 80.071002899409834
84.254389340463050 137.484515088578519
127.586694009573733 41.677793297748785
122.477568950178920 52.973950446503594
85.035525690036849 135.757440715410723
125.805807848594725 45.615291343812373
105.816049441822457 89.812184100101462
106.127356132387604 89.123892218966901
132.596898097953073 30.600348124314198
137.589082035187545 19.562745087607620
112.490054643705236 75.056113208189302
102.374749245718732 97.420819112812055
139.357330462891667 15.653188777050172
134.281970141680659 26.874692871871652
134.910744481823968 25.484487371948944
93.355683871405319 117.361763720498999
127.953044139923662 40.867801646381821
101.166847012807636 100.091462967615584
117.995682979514115 62.883296500644995
118.035069362612944 62.796214120035181
109.907551294973274 80.765968286177369
121.568594058050891 54.983672875761755
118.601414094778775 61.544039037111581
129.489931908038272 37.469778394494966
27.640148061724705 119.378903234945412
112.673795768557326 79.436795716458292
67.613258240116849 100.602685729867360
63.216021921950478 102.668160874599806
134.898628560806742 68.997320462745350
111.955857718095274 79.774026443076465
13.667462070528153 125.942170144376007
19.424378409553469 123.238024460998375
90.667841476786435 89.773459097043812
33.183215471729589 116.775206928326241
140.225140698263118 66.495344759829393
83.388942156015744 93.192512461528651
48.355327595878954 109.648544129681852
64.905706446574143 101.874480222588673
38.373385700287727 114.337273911233481
34.691363000300839 116.066798052964131
79.267068546555720 95.128643902746816
93.844918735728442 88.281118536649316
124.110728880448349 74.064625706630636
138.947841833582203 67.095319122474876
23.733613838039108 121.213885200261757
66.595416861507715 101.080787409349981
94.369120830910234 88.034889696515904
123.687075923319370 74.263624484414592
67.241705478007660 100.777211941233972
11.221407099683214 127.091134034275868
124.390234758092902 73.933335868807632
71.096870341933581 98.966359253515506
112.559833516001959 79.490326203122933
60.121242983851332 104.121844168508090
49.052881313556973 109.320888356434608
50.299377673704655 108.735382583354379
6.799159588365242 129.168357466809312
74.235602458705927 97.492030219530335
109.973194105786718 80.705325585374197
131.720432653313793 70.490186476085839
122.714224819203395 74.720593277921452
38.999391490465122 114.043225716750911
124.954367966712795 73.668350537928617
140.814284432893800 66.218611454519589
112.104629574390529 79.704145147376238
49.788778761842892 108.975221719818535
109.499066450833539 80.928033399073058
91.195209639571786 89.525743087818597
71.481313483990846 98.785778157338882
10.139116724638917 127.599508774064560
14.027342995387011 125.773126442474350
71.429820190505936 98.809965649235579
110.681487707121903 80.372625061027364
46.988061870172473 110.290777834753428
40.551338733458927 113.314243186724781
44.373041424539124 111.519108391177824
65.648105900177171 101.525759456196155
134.099625926576635 69.372628943383532
99.144857324540610 85.791624993039932
123.210274148535632 74.487588388904214
86.996947265772647 91.497755951517377
16.673835091069606 124.530012984646177
34.050049276394205 116.368036708533438
104.414807094731714 83.316217833468158
95.015661071562917 87.731196035199503
12.359808339778466 126.556402831307494
29.259316983421247 118.618345256955720
137.554936705895130 67.749596198355960
75.341088771354165 96.972759855965023
27.377147594930953 119.502440131284430
109.872525612669733 80.752611711328299
5.065450967407098 129.982717170426639
53.009218684824560 107.462512796592776
41.465844935133710 112.884680231133942
133.914771124449203 69.459459163902082
25.884223462335186 139.783955644036553
32.000573522173376 68.707758199831432
34.737880197680035 36.898370602614875
37.153460022834572 8.827670443987230
28.624157313408514 107.944038458508302
36.310126089702962 18.627791195127884
37.857001907197642 0.652029515321839
34.592691568953079 38.585562398553968
31.082770433010957 79.373261799528208
34.148738230580292 43.744605753739762
28.645583293487032 107.695053822966202
34.696391308801537 37.380500047270431
28.011636289083704 115.061954345877965
35.003043458259022 33.816991008661390
35.240910775903124 31.052809058807078
36.197534200773049 19.936186439007933
29.717415422662164 95.239626763529799
27.486526302658042 121.164093809769497
26.435428707171280 133.378571316624829
30.162035856739532 90.072831297109545
35.714277066910839 25.551966949716675
36.245634863449816 19.377223632078408
35.668420439905162 26.084852517627933
33.489137798642339 51.409616761292391
35.371564575880370 29.534521976941694
26.394301652412480 133.856495999767020
37.418862378591790 5.743512399498788
36.290184746545727 18.859523327801703
32.790965277470733 59.522861994058559
32.669345814651614 60.936163860011355
29.588852640166415 96.733614783058840
37.821025428685864 1.070100957445714
32.069939419543395 67.901678729374183
36.037276492951705 21.798491305738789
32.781770322756159 59.629713696526515
30.030109481866507 91.605906575149064
32.885791102395558 58.420920641907635
30.466904252737280 86.530050701420848
32.068437903431452 67.919127380055457
33.010588925872177 56.970684037519192
36.460157169851904 16.884326780712655
35.256258548939542 30.874457372590037
35.105781161912596 32.623108180110776
29.519160370640382 97.543486922603819
37.897992291945855 0.175693031769619
30.244780746737689 89.111278723847605
33.124837733930825 55.643034252942194
30.721736236023951 83.568727660394487
33.913492106777156 46.478327627052195
26.463492154752128 133.052454740283110
34.774389586150058 36.474106379986168
31.082760102933264 79.373381842140958
31.866717054284212 70.263262487158997
36.773567814722213 13.242279373683317
36.985381765981842 10.780855473174196
33.233798285042354 54.376837653881324
28.060857136363158 114.489974222866820
34.336997511955659 41.556903329445561
27.579716740972614 120.081156775630348
33.471206407192575 51.617991871719966
31.587058053323780 73.513092561443301
33.916028217475528 46.448856275188028
33.225184583284246 54.476934796931523
33.216630916707828 54.576334289849704
32.169537333691281 66.744282415927543
33.371028663503509 52.782126203519070
29.861300012633436 93.567588795472815
36.011848038185327 22.093987451968808
115.998430341371318 136.647396673737859
120.992105014125130 135.641903441582599
121.271112592137314 135.585724325041014
116.901608790959486 136.465538647734633
139.732869991339072 131.868387226596553
104.387722239856842 138.985251896926741
117.404824702427547 136.364214427305399
114.639239047622496 136.921074423416968
137.503125332836674 132.317353831447917
118.968350939337938 136.049393147880011
123.897247149868974 135.056943277501887
121.197919428751760 135.600462015268562
140.595744803629344 131.694644473851980
94.813845806811656 140.912984196237574
102.343887206401675 139.396784971957402
119.053106345411848 136.032327361103597
126.075619127725318 40.172272504719189
127.098163995895163 37.176431145279480
112.059760259652450 81.235790587983388
127.286809498547740 36.623739506300041
121.224181792627903 54.385963339848679
102.854113423455033 108.206399302332613
120.234114781321310 57.286651410776820
101.182236350358266 113.104647427568210
97.593044374571647 123.620224888022804
123.461050207885336 47.832409434633263
138.273118536622349 4.436165123615408
96.973286986073390 125.435983663092017
138.643732668213119 3.350343681080989
129.410349363013523 30.402214414915324
122.356967395304622 51.067139818734503
96.843922416509599 125.814994638560492
128.534244684782152 32.969016823245504
124.654086580779591 44.337063831237423
98.754106081972026 120.218558328278377
106.958659839264556 96.180941743457737
101.669197151581855 111.677954717895162
102.799436718299788 108.366590546551706
126.744200277549922 38.213470379614201
118.938342016903178 61.082993029533483
120.485812312107015 56.549230593100340
134.963917347486927 14.131428478525736
112.583682553918990 79.700808478977677
128.644703315239951 32.645396272271746
112.869489102537145 78.863455414283877
118.763826047407804 61.594288108675293
115.807315750562481 70.256241341838646
115.106435963934103 72.309671678381818
112.258890072637641 80.652382125226850
118.036997532550643 63.723742760309747
138.932815916196063 2.503390576540429
132.604267273691789 21.044706814695633
111.934068595170856 81.604040724199592
130.636454695097939 26.809983717535410
104.138822872651673 104.442470869876885
136.473832904499346 9.707693524914148
112.048234347421342 81.269559086209725
125.837951412542864 40.868588914014239
138.270156797238229 4.444842396974289
121.956891845653914 52.239277018630020
95.933977764661961 128.480941050951287
123.967323758119250 46.349134433023174
108.566640715034822 91.469896035074754
110.118581937849271 86.923034721254581
129.274633377114583 30.799833704150849
134.276854883279896 16.144376967010160
114.199968229632745 74.965431453772382
106.052024046896605 98.837193893630385
136.172418586728043 10.590774069949576
131.325765694899104 24.790447492766027
131.672050517697187 23.775905807038921
126.505791098409574 38.911959122330231
103.810649169554694 105.403950784766195
118.312990781730832 62.915140598626571
118.328194198140864 62.870597786762012
111.953786117792731 81.546272530729468
121.037811181670932 54.931990024710167
137.517100923866622 6.651137691823729
92.190217336967194 139.449371560211290
118.806201235626233 61.470137721312838
128.009619427080111 34.506058467240514
67.746491791985719 98.163904534331394
70.055740615356072 55.894126935124270
70.696288211149835 44.169186711319625
69.919419676624699 58.389421380649011
71.213293503452292 34.705633671009721
68.903667321862855 76.982318645392141
67.451262302962022 103.567949657344911
70.628268068098095 45.414265323015748
65.838404122489479 133.090604772584527
71.710330643160816 25.607588825690058
66.506965846257174 120.852878335743625
70.874846964659795 40.900747761444130
68.900999099738371 77.031159270380456
69.850520489992206 59.650590496011404
66.518254514373027 120.646244262438501
66.842416535092198 114.712601952767258
67.571035186166824 101.375560043784873
71.334767875779605 32.482099052170113
67.460032444826993 103.407416092319664
67.230110026741102 107.616044187830937
71.772004181460787 24.478682004860357
67.991769891325603 93.674197490150291
71.972893244234754 20.801496627680041
66.457747874608415 121.753791522067488
67.214753806988398 107.897132993481563
71.516547710214255 29.154699641673165
70.858334370869756 41.203003482017415
69.502666364595655 66.017906295275850
68.620445301832319 82.166572363194533
73.023581801753522 1.569107634825693
70.375097729961652 50.048436305129719
72.373314027486657 13.471971423265089
69.297830681366946 69.767332813039417
66.032538747691021 129.537056385539046
67.747847183985030 98.139094683703192
70.325915741525662 50.948690834670465
70.571596382310432 46.451615447512488
68.133133003163607 91.086608297659851
70.170838157332668 53.787317373361489
72.756655661506272 6.455072486027046
66.313572326378761 124.392861117875128
72.231756091075269 16.063126793338419
67.713680178058624 98.764506604291554
69.386994197647198 68.135234112809840
69.401693447686469 67.866170846977496
67.063563590221776 110.664602992047207
71.236286905768466 34.284749618881122
68.882556259177790 77.368747303728838
68.499891797375525 84.373250903256135
72.937073417594647 3.152605316779660
70.957469597113274 39.388377044557672
69.937399674640218 58.060305475226208
70.339882618108248 50.693033340802089
69.705780151471970 62.299998328102149
69.537976408463848 65.371571571091152
71.030491862604009 38.051736795639414
70.377788999525649 49.999173806962254
71.832622693228515 23.369086977730881
73.064525159406060 0.819657595218342
71.934445753077796 21.505260935798184
68.764560306357026 79.528610993108273
127.488266455932020 38.767798826012474
110.258719559744961 55.897654684980772
130.852351206374152 35.423178841537990
24.709649838257171 140.951733125210779
113.375461460551804 52.798946411796678
84.924181440629454 81.085605874226900
38.556984753160151 127.184519596476562
112.462432100188096 53.706692937707793
78.382281357252239 87.589654190020028
46.445330484961573 119.341816235463028
64.371666996073074 101.519202421825426
118.594920130117572 47.609687796337077
46.142981921080398 119.642415395130840
47.761761290053443 118.033002366160446
133.526647922542224 32.764355742585273
116.317021693872377 49.874406196034798
76.194624791986655 89.764652862806855
95.429011921407522 70.641556878460932
127.960615244450452 38.298183071678885
123.590257131937989 42.643254069220802
44.844077553400936 120.933804235881937
37.440039982532483 128.295001667686137
65.228144377149945 100.667680662564266
89.571759749095548 76.464918690926083
127.220008084721840 39.034505040603023
115.273783223680994 50.911608435222156
67.079801256826087 98.826737564046780
118.499354962200158 47.704700019318153
138.957491504016843 27.364935299099873
74.423001688913487 91.526025264235329
109.924300053627277 56.230139222777360
133.015077469924222 33.272966222469293
55.250097611442996 110.587993940705715
50.082743001572979 115.725449973216797
51.374758097024234 114.440910543013359
76.955297173082371 89.008381770909978
41.523323832658320 124.235343906205017
110.343739488147349 55.813126686220983
103.692607628307513 62.425774757846227
40.298654469779471 125.452927269679989
96.353510647022006 69.722407349631453
108.513955246391120 57.632323703017306
92.981762084513065 73.074646802965148
50.394594014863898 115.415403345796278
90.412372700093869 75.629169569341798
115.821954614560624 50.366608791972325
67.767944637350354 98.142575816224337
70.138808168666500 95.785430222237892
95.597716761372240 70.473828173305876
51.925304417096058 113.893549712032794
125.522206749073661 40.722482811118446
44.107774515524227 121.665846986822743
46.030771886848228 119.753976176381101
69.371616326911166 96.548183052862470
118.642375513186792 47.562506992534978
117.109555538040738 49.086457993115864
87.344151775942763 78.679637610716142
40.365305427702630 125.386661957599244
135.902914702347061 30.401838163581548
89.777225852368943 76.260641425007023
77.954558726084201 88.014901996226044
33.282124365683458 132.428859372681217
137.306066641657338 29.006804932966752
138.790301498394712 27.531157934821110
114.782112962765666 51.400433866927770
126.860761845054625 39.391672663202392
89.462812554489275 76.573235511506979
104.586011234525273 61.537540430466478
33.271542423460943 132.439380087246263
106.312146334628991 59.821392836101921
74.451271607226346 91.497918917111875
32.258152322544582 133.446906661345793
92.082559617033581 73.968646439099572
112.104874960668795 54.062181233378894
52.677880364290552 113.145328207657599
43.380704561133300 122.388710077369808
96.590018806433534 69.487267638494529
129.258959643402960 37.007350959647134
126.987393013936440 36.724556628426704
131.843200950105796 56.533136694128238
133.529196336394506 63.410915848229131
129.781245881503679 48.121683315989607
120.461125066145783 10.101571767123650
118.178734082937666 0.790881326640794
124.787210036993528 27.749222094839745
130.917694104843036 52.757662728367407
127.781365863161412 39.963456304980447
131.541776167935808 55.303517028382011
121.401252332875401 13.936687669515292
138.042388409370886 81.821843072827562
127.798234322333300 40.032268792723791
125.890491243039065 32.249901362269128
123.036169146144815 20.606099026414359
134.019982458281532 65.413008253515500
135.981812107448690 73.416014177891299
138.859827556152396 85.156470183436483
136.431842841380472 75.251850755922661
137.511751555781984 79.657185257218060
132.300907654955751 58.400286307294522
118.527627111320228 2.214140973218380
124.113755289902684 25.001958930040928
118.685784087735598 2.859319936524857
139.891651109494177 89.365648087241922
126.262072598086561 33.765714820942875
119.675209699572505 6.895541448734925
122.301583090359813 17.609459354408731
128.280289403078399 41.998744153475066
123.812270949073238 23.772096303187016
135.461782351768704 71.294626514428643
128.867278973399124 44.393284887844018
135.818862532403188 72.751284487921964
125.589272309156115 31.021121425426582
136.077219805978814 73.805216358056072
122.544171216169687 18.599063221831052
122.645923892097557 19.014148837759816
123.788376603786645 23.674622709101612
128.027828800358606 40.968866916123737
133.788376800960208 64.468205809303058
134.396277757638870 66.948051579703389
140.658102844183588 92.492279278727537
131.705326266052111 55.970696467082234
118.772639844131888 3.213635681166965
134.692226786350716 68.155333685517064
131.895530013370859 56.746605689005115
124.934172495416220 28.348734609046470
109.318764537921709 42.673795786683215
109.989802339873890 52.114363688779939
115.316771125966440 127.057400267576483
110.023116186227298 52.583043139720580
115.460786768031610 129.083499905964970
115.940033633195952 135.825836268072806
109.640477190036123 47.199845032216075
107.301049742945352 14.287356939833666
115.398536710101311 128.207728232460312
107.555031162758937 17.860522017338404
109.738242498130802 48.575266844298952
107.495057177751661 17.016771521951455
108.113669413969191 25.719784681701466
114.815517908270152 120.005465154472944
112.926120889436973 93.424278821269723
114.499133919771211 115.554382789409132
116.303116638600812 140.933908803852631
106.521323514263841 3.317694149601816
108.584593326918608 32.345028690290050
107.527516776305688 17.473432895323509
110.885067174865682 64.709493859556531
108.399301434170795 29.738229654371537
109.068136908560106 39.147813872927451
111.933445864602078 79.458722857944764
110.248040901944947 55.747420832623995
111.061282169401977 67.188593571149667
111.388832379473783 71.796769132247618
111.831592821900912 78.025792309385508
111.001633658063540 66.349422037278813
106.430694023737374 2.042663358849961
108.577352139498700 32.243155261802784
106.684226712445039 5.609515414252114
112.088992739611129 81.647050894323726
110.470428348233384 58.876102676108864
113.828597029937484 106.120862023633705
107.545303773788717 17.723671193411160
108.100007175993397 25.527576008911609
112.062841928627648 81.279145381301447
108.624269412302723 32.903215989229963
115.428812091729668 128.633660713749720
109.349479204477859 43.105908395495803
108.665650135290036 33.485385166678832
114.535186417780437 116.061591257406192
115.198488065182673 125.393322232406987
109.976945544032958 51.933486465788064
112.976096324518892 94.127363635500870
112.375548342648742 85.678489392025028
108.563157432493114 32.043455490870755
111.623772859098125 75.102054683065063
113.515198613250433 101.711782498551202
106.819492726414353 7.512519963337619
107.052292396806777 10.787687307907499
110.808553285159263 63.633049925808642
107.196544440718043 12.817112791238873
115.438428506391816 128.768950283619944
110.703240667598919 62.151447974125020
110.615236333640482 60.913349482510199
112.085396761482244 81.596460487045078
106.710147222283595 5.974180910705704
110.114477829876265 53.868374305872400
106.352021331351381 0.935848076089127
113.640085910033065 103.468772942242836
110.858672248292905 64.338153979961021
5.787581732006555 77.533986982943645
92.052733801326625 48.487475456571289
68.594929726938844 56.385999484936335
11.868122338446918 75.486596019445201
97.298003864740920 46.721330104697678
54.684422646028928 61.069834087565333
58.157905884358577 59.900270613803315
20.746737322927693 72.497059847553814
97.523889659311735 46.645271647971470
135.457712174546458 33.872498558291880
98.426242986236744 46.341438458292210
58.938111949618573 59.637565872388038
97.585833762861242 46.624414325233595
128.172969295446165 36.325358872436034
121.114827256922268 38.701919965286294
76.554049208490000 53.706068479020082
79.696344882103034 52.648019831177599
126.061929358195329 37.036171343046576
111.982690534541732 41.776819947539650
63.693879597713732 58.036241855754518
19.416473764520227 72.944975545324169
116.803404779534830 40.153627632640351
140.417366589806363 32.202523421357014
93.948310309003858 47.849212107367165
108.422471531435789 42.975588393771886
135.975668592545077 33.698096419019407
105.423974431892304 43.985218336737688
41.981816497622447 65.346953956410715
42.113171281220467 65.302725225059760
89.690537838227073 49.282855173917469
97.166368481987547 46.765653317150274
85.527530438232432 50.684589704346969
33.769072983135580 68.112283216654646
48.567306640747830 63.129540426606795
106.248652156159480 43.707539454258935
26.019546859706356 70.721641624638778
45.571067829412165 64.138409976842922
47.130679817291984 63.613269911637715
123.706558570459180 37.829252941974083
24.408587724611905 71.264070890264307
61.594368194263531 58.743172530739734
28.600858879015650 69.852482902681388
28.868282272848937 69.762438238004293
5.383718803335420 77.669972475710111
55.240639482631366 60.882549206382343
72.253541098239424 55.154101148031941
3.263026419318078 78.384035040936340
121.138450897590076 38.693965602087573
22.865941903473974 71.783498243603773
35.516529165234424 67.523893757903352
109.791896341053913 42.514486632946038
114.048884002738475 41.081107821031544
56.891597564953813 60.326651815403402
29.774361413956289 69.457350521995494
21.611675824505191 72.205824678392048
36.399679217310052 67.226526541225667
118.635875837478466 39.536612645365629
125.306095326533352 37.290669728385922
77.863382010678606 53.265200417951029
65.072421490692349 57.572070263593943
16.304584810142686 73.992785886045340
78.986203714636900 52.887132881017024
68.736822248100182 56.338222570938576
11.959445414739251 75.455846444158794
56.581879594340968 60.430937571441966
39.884832915356441 66.053033483679826
83.708225437338996 51.297171522274724
3.763701984035540 78.215451572262310
19.661864353378945 72.862349590384454
55.734778947780022 60.716166520839266
32.529269031662380 68.529740079629505
0.769427609724423 79.223659672987168
128.811013331556211 36.110521791591268
7.152976500688389 111.924147376706145
8.247251001168376 114.278832899815910
11.545272464345725 121.375592799496047
18.769111588294365 136.920019174207823
11.953505593112528 122.254038416148319
19.409639749809024 138.298322687998080
4.453131264812737 106.114557105924291
3.193866551329430 103.404841774623549
5.647900600978078 108.685489772353023
11.904363649174924 122.148293629153287
14.303742296036699 127.311332849884380
18.907945085147553 137.218764347397467
16.055612922889573 131.081049133689078
9.336638056368763 116.623001503597052
1.763112494443330 100.326111653979709
0.815488977635654 98.286993155461630
3.108776597473028 103.221743217159371
0.207800626267924 58.833222367459570
11.240933918872333 95.811022171121024
16.466678389249882 113.325224866400688
1.646239601319194 63.654183651855895
14.971933316367217 108.315552401044542
18.839805022441986 121.278813318897306
22.932807143441337 134.996603996521657
7.484437365969995 83.221037638850646
14.368965912089246 106.294693287661957
2.642871497660169 66.994418357942777
1.342830752092068 62.637301920453240
4.800840882503132 74.226902347657855
23.198940068273373 135.888554610605013
13.327055288956338 102.802705888095048
6.473183617473655 79.831797459212368
8.893888779196669 87.944846443573283
10.296184607008424 92.644673139321768
0.649228636884015 60.312678490339216
13.097978782538933 102.034950711992607
7.076399070079471 81.853487912266559
15.648971776327496 110.584662359914674
4.710825648280800 73.925214221349748
6.814448746003559 80.975555380745675
10.050108829486650 91.819944515420318
22.933513024874500 134.998969774368135
6.721880579729699 80.665311043993100
17.427378650777321 116.545033872596491
10.298498890422849 92.652429513374130
5.559241643943159 76.768699929879745
8.775606696263409 87.548421324156152
5.215747461801097 75.617471283935103
12.446646641851373 99.851996072970991
0.244879553843493 58.957493245410745
58.947701684638588 41.793614018015994
108.235690746771695 51.759681055922115
32.720528596616845 36.490460649748300
61.619265079071930 42.333806068687295
78.675475354288821 45.782584122933969
35.639210826953494 37.080620307777998
30.169186318282112 35.974577395706945
47.377181332454185 39.454046433954851
97.322828418892485 49.553092400053394
126.122325494096430 55.376371539067279
132.382558445433716 56.642195169795784
84.224043765953837 46.904508669000421
76.682582847613972 45.379619816643753
138.093230756860777 57.796897241642363
116.156340217989381 53.361242107934224
62.403622708240064 42.492403748623651
25.165115473735668 34.962750651541882
27.782122439839068 35.491911352944712
4.987748438941737 30.882872443005152
119.941706421497813 54.126645892203705
93.529493516668381 48.786077339139922
109.445484697991830 52.004302267891504
100.713106798309425 50.238609140528226
37.496956952071891 37.456257917967392
48.289104698046799 39.638437998063331
36.839604577456008 37.323340792363219
90.073799140156524 48.087333436737708
102.855580266915709 50.671818825511494
77.610297227272468 45.567204335217859
30.108030888430925 35.962211723557878
107.535555184087613 51.618113138745869
135.384958816321188 57.249282696397415
79.269863531494124 45.902769842280307
43.169016237796882 38.603152408088569
0.422397981267122 29.959755278387942
114.188852249816989 52.963414617704068
45.637219641920680 39.102224921630913
14.295251294427887 32.764856252414454
76.586315446805997 45.360154478571069
73.608955155654812 44.758130074203365
39.217233542727271 37.804099088857932
45.972745521334566 39.170068497131133
48.754055835031487 39.732451454256456
30.257852641516333 35.992505790396429
5.492320264813469 30.984897231148508
29.122864408174348 35.763010348688269
103.580150788812176 50.818327509114070
123.855344333692628 54.917986308747295
109.680486919933230 52.051819887142976
9.575712367248327 31.810562067740264
33.128428136255181 36.572938231693108
25.127036376188794 34.955051030475644
37.819978426191796 37.521573093672856
114.269132044220186 52.979647250198020
140.899903136979532 58.364408426942319
73.632099152611445 44.762809807127837
3.715142191794945 30.625550539367843
66.625219253517173 43.346013623520093
65.414092698605501 43.101122958120413
126.605992139395340 55.474169284578288
50.968587896800614 40.180231438896563
44.810886766010242 38.935139816442955
56.862645766849212 41.372014203337478
25.791764616993881 35.089459561558172
140.568985811541125 58.297496704389268
49.319827104174273 39.846850814094211
132.255854922198154 56.616575625754066
13.411198581633467 32.586100154460347
22.906651780328147 34.506087659209165
139.816965953073776 58.145437745078219
46.838828401970034 23.477746938267668
33.500758036622749 3.302597838169641
120.055905851985401 134.225809721412389
61.087842114578798 45.030787843501919
61.051583225810546 44.975942692211973
52.323524352285467 31.773891398099082
116.152225129371871 128.321106982512475
56.477844322512922 38.057710759751657
45.356793816492804 21.236023217032322
93.346976884110347 93.825916073319817
117.973972865700389 131.076680404788192
70.419579766438630 59.145962927478074
110.690818021360045 120.060189197377909
97.724145894847922 100.446816624076490
106.017841912183911 112.991851187348985
102.529294392490556 107.715078429016216
62.833508979898198 47.671281432321173
42.548377684871610 16.988016373569934
81.443742012009878 75.821097404644249
118.494043133387606 131.863338062583807
44.954698061830229 20.627813664928752
81.442482773976693 75.819192682718509
31.524267249109876 0.312960263858933
54.340796437464540 34.825214713928190
81.268071573879965 75.555378512430408
92.161374890457338 92.032575931895238
33.199037505206789 2.846215727329027
49.378545946445918 27.319320623847890
75.510718087696631 66.846812593668020
123.005187090590283 138.686888955299509
121.274036532613422 136.068352715406746
82.270798718580252 77.072102378545452
31.969990558715278 0.987160802794540
65.811322011988963 52.175517822521229
40.901375451304261 14.496762787388205
44.453605947293170 19.869862338630920
79.272199962589369 72.536425527517736
90.858273793642368 90.061506789161797
99.877782620832619 103.704404930633373
51.398188639775867 30.374229718698405
66.976784420569828 53.938394851927733
64.328433871991820 49.932503015751585
44.837011797502448 20.449801563866863
64.352616418071037 49.969081505698341
47.287584795930449 24.156535316929652
116.096089509046763 128.236196311113758
83.054296973805805 78.257220891633338
110.034083704908952 119.066813664739058
114.627704443752364 126.015118837595665
74.906088758255407 65.932251001350977
80.677207875184536 74.661638796527711
94.483293506822122 95.544707222277225
54.642215999473706 35.281141578808160
82.006769189061671 76.672731631581513
93.451354882229808 93.983798107013456
39.558359331226704 12.465318228751377
38.177173465303511 10.376138158720840
39.054450889903947 11.703106929964319
98.479220154880451 101.588941036418817
112.363769588381416 122.590693713952376
69.685096944315220 58.034985099208477
124.217173681508996 140.520138406631787
63.720777133019951 49.013362167440611
68.793372603845995 56.686163940497714
76.220000193992547 67.919671849661242
61.900492466680923 46.260001783061199
63.959333668584193 49.374202494562844
55.478619552412873 36.546284581220263
51.284383904610358 30.202088813952042
57.009039781828818 38.861196368947127
107.040618186157886 114.538901342150837
54.749368552362121 35.443220400689050
80.980425189458785 75.120284939309158
42.107325845123064 16.320881894288927
43.147749155982488 136.077104959216769
4.873150316148492 61.936916628355910
28.413980673749595 107.536913730375502
32.659725231224250 115.761175006454323
4.386740388429206 60.994711491261803
24.468483156512502 99.894248938224521
35.394796450709940 121.059171627125536
38.804799801769349 127.664552175054155
17.409018589969030 86.219643629654769
17.407721771565662 86.217131614804913
5.582418700079831 63.310811931134829
2.050765893771260 56.469789108802175
40.260942406717106 130.485187537404698
9.349955558610773 70.608756278084783
38.143940953774752 126.384429040244370
41.044541971003660 132.003066784560190
2.185308416422188 56.730406026293373
23.927571404257666 98.846470505578694
12.629930914982562 76.962264819339595
19.223308798507780 89.734032331957948
16.148599198320575 83.778135843675543
2.306983086397376 56.966097143130561
21.638002522506682 94.411438572263393
13.349417791867239 78.355953954450712
21.176054100169040 93.516616834886662
1.319869301178369 55.053998671599111
1.719145705636568 55.827420960007046
19.468834081538095 90.209629497588068
41.781487956784282 133.430575258367725
18.548871601312030 88.427607122207874
38.235220025041642 126.561242063490212
14.333230849009377 80.261658718179447
3.538804736399894 59.352209392233206
19.844062370473132 90.936469147172019
33.958752559883351 118.277468676748441
22.995372496411893 97.040745437662892
12.185192623191485 76.100780134697558
17.423164983482216 86.247046040419633
10.482220741063873 72.802021692017291
14.269102432680548 80.137438138262326
9.952429589104906 71.775784527608863
22.562175105822689 96.201616169264270
1.764120409190447 55.914539652107834
1.284229539496786 54.984962320514235
20.376485027041618 11.288097119919247
3.080468268289148 3.320836452399119
63.795622977595293 31.288747838300445
97.089753412288360 46.625401333237683
59.732802651957215 29.417244761542765
95.007863002868518 45.666396505454756
44.267376358324810 22.293229773910664
35.139128818137522 18.088381420400673
97.566042396293952 46.844799738175084
125.648253055631855 59.780627424045953
137.897635293954977 65.423199506975081
88.829587582838244 42.820427318809273
72.503081325504240 35.299763286366435
117.040593246953534 55.815583310731689
61.381318863200377 30.176619509659876
28.202665017236271 14.893159307503975
39.914772625263197 20.288240474500178
7.896783837501307 5.539430602264913
120.699592800330251 57.501069838104513
94.938417989684908 45.634407260196127
109.482862001012634 52.334179717560346
38.703140385150064 19.730112552632406
101.800385146692761 48.795313137798125
34.322055661005841 17.712003730779880
60.624072444344463 29.827800490071539
33.031174380884949 17.117370423412115
91.384915680246763 43.997517126657044
135.639575769101015 64.383043898419501
96.701841982796964 46.446713285129476
2.000255756378384 2.823245892748767
34.992966935912335 18.021053212317494
27.681485122732987 14.653082292541734
140.693282252188538 66.710990121501140
107.503734476517323 51.422511724758557
126.970436588119512 60.389679843488196
87.347752491557131 42.137832788335039
41.515531904608871 21.025616404599500
40.816070115329808 20.703415375317064
113.438618996021120 54.156364996182369
53.825855620752940 26.696260652700289
24.087206294648809 12.997408808032434
82.630321158658717 39.964788807482684
82.398008561553510 39.857776017005996
44.243606871231940 22.282280565070046
37.423205850878226 19.140521769150755
47.696072485236705 23.872629017901318
24.586285876023084 13.227305504717423
104.249537257736122 49.923493894978257
128.102971571097271 60.911372297324625
109.246205783890119 52.225166076055274
70.407619689720363 34.334506990425936
29.203709183172368 15.354281652663438
27.069537748426075 14.371194022316729
26.790812483424432 14.242801637418733
38.671351422250488 19.715469241556590
113.828549187830205 54.335982969708382
67.857858670511760 33.159981609046625
136.391601211736656 64.729457920425645
64.735972515549633 31.721911727533673
73.553362913749766 35.783566424659234
113.536849429886132 54.201613996747206
62.655476990931163 30.763549441381496
53.868550111565099 26.715927500975944
57.616511327462369 28.442393449483909
21.059706308195480 11.602817099465696
136.660675073372630 64.853404469759639
61.293055780915310 30.135961883473886
124.699301332012396 59.343501012316359
23.358695205212374 12.661826469643323
38.571666617711323 19.669550297707715
13.784207495309442 15.299186149864783
28.435347329912354 6.384660633623007
29.597451418680087 5.677575269016656
6.250342343369684 19.883186704843617
12.650428301440943 15.989037155835955
32.138306962363131 4.131584866020745
30.743559441311714 4.980222753959173
33.693201868208654 3.185504870217489
22.539801603775672 9.971821318806676
26.849788816681727 7.349397983976178
37.184720183482909 1.061081141872006
26.900178961923778 7.318737964305464
31.247938212198246 4.673332131544971
12.610706938516680 16.013205726153728
38.319389756552440 0.370688382276471
1.893620918031768 22.534045597173940
23.779136201823167 9.217744842697781
0.558694718660221 23.346285040721632
27.785939119795401 6.779794809181936
1.285413719481576 22.904110906211013
1.445366975752553 22.806786916369212
20.928611594261632 10.952154222148708
25.645023062093443 8.082440954121489
57.341536760055590 64.043359634930837
39.418285032958686 43.985791681396371
33.777132534158248 37.672885892661604
114.566337611658412 128.082538974985340
29.330570884648772 32.696823858684759
31.288717133278883 34.888147846255549
68.818309131524060 76.886795928355099
92.489297535081988 103.376545983803979
117.895266824117371 131.807879940344662
60.681699682137904 67.781272029714444
107.436227438841996 120.103369152176796
92.165776665607510 103.014499971022701
99.255754978053460 110.948758997021656
107.864849705905797 120.583032127340658
64.894089577975123 72.495276936246100
26.061722732747597 29.038718458233340
29.690867148146264 33.100024511029567
7.574208860189515 8.349695537792149
76.916175065720608 85.948962700704939
118.573796428227297 132.567209433125527
14.658293788859616 16.277359390808012
75.231590000958661 84.063775797990772
38.355703092115817 42.796676569408454
40.832838796397446 45.568791723247386
37.741716226190576 42.109575619570485
77.666797854819265 86.788970296930131
85.906749869397544 96.010142882282040
2.070487415324407 2.190586211061357
29.795428120390117 33.217036693751858
57.643973693723169 64.381811018700944
123.228883798409811 137.776628609887780
121.178697352391140 135.482304199085377
72.306855490430905 80.790761387203389
0.597728305922284 0.542449680603505
52.345038575345654 58.451874150295303
44.176216803059880 49.310302057647313
22.387066375575046 24.926480862504722
60.199256459132769 67.241379052899404
86.617225667388666 96.805222749179407
91.482899540699336 102.250305250928889
41.141170040252213 45.913839316729835
19.679163128567790 21.896118168533782
56.594048638929920 63.206859985636086
51.248790534237720 57.225083949875952
37.801384043159914 42.176348731488133
55.902360654023411 62.432805200759574
16.990887112060637 18.887719932546791
31.502535998803435 35.127428446132562
115.187341705161302 128.777492769894451
28.265738587991851 31.505190416577562
77.125338272616830 86.183033242121112
107.826847686175668 120.540504794426184
113.660469380007086 127.068799175425141
63.203530454873977 70.603404579189103
50.669383152177311 56.576680238573587
88.459197418723761 98.866538080428114
32.811248283151748 36.591983314558398
69.232397411610236 77.350194196875421
79.186184634513722 88.489286960750121
16.900733619244679 18.786830884290502
25.721311561013017 28.657770831476192
16.088016786879979 17.877335032737427
37.607776492157427 41.959686226844582
96.456434513154889 107.816093044250522
115.763620900518802 129.422395787331652
50.227597571254826 56.082286450818664
125.237380172936540 140.024298459638999
38.101482304560797 42.512182951887191
72.800915143001518 81.343654088004598
52.837622341339653 59.003115214677358
50.560656132888106 56.455005912341747
42.353389044877147 47.270410402715946
42.276237343114616 47.184071409970947
40.319462294738898 44.994281906359831
55.651085111930023 62.151607551061900
24.139194944163538 26.887254407556377
105.209138184490826 117.611076194521047
41.434576313584593 46.242184661367283
70.590273834031976 78.869767711208809
19.081987502731174 21.227830355708839
27.261591266234351 30.381468368358970
51.627718301853861 93.041098302599551
61.098228324640445 44.978077627502195
46.357268594769444 119.788732023399362
64.460702591891291 27.913455992815575
46.733697359152423 117.878348797817097
62.237719557945674 39.195137683014735
58.396119121743894 58.691333848414232
55.741848389812120 72.161808908278616
46.135014297232637 120.916676861844053
45.406282760530338 124.615003438854757
50.973588586237696 96.360819201496227
66.064840844636748 19.772423480108959
62.161875140559545 39.580049561271487
65.320058944146126 23.552205962318553
45.662432829957950 123.315036905563005
48.768440173645693 107.551989845005295
64.726406827109386 26.565001884217217
49.436910978932922 104.159487639958755
46.048080031885462 121.357869931985178
65.086090349500665 24.739601084092534
62.860673774402883 36.033633042485107
57.284616322078300 64.332231953396843
52.591739747116449 88.148670910261487
69.661079481986775 1.521443167152185
59.059990489343086 55.322173878174652
49.368453503679895 104.506910644689725
67.066693785069290 14.688000521518584
56.892289873423920 66.323296232690510
51.188372879291784 95.270784779600618
69.328465796954646 3.209464021578702
57.701088613954468 62.218627054939688
59.602825603514731 52.567275224055081
57.104121552663877 65.248246382740092
60.600032618949413 47.506430424263954
68.043474804630989 9.730818043987863
48.072808849826380 111.082332204448292
67.249968218367400 13.757879244456532
45.392792874758307 124.683464868831180
46.199227984655359 120.590791162045775
44.344291916735081 130.004627414679163
55.438166363769469 73.703001036392607
57.948392433693364 60.963555409110413
45.850190090641938 122.362165193222125
63.109123555944578 34.772745618446628
54.566252025172354 78.127983089320821
54.405368918910014 78.944467950638298
69.130395550389636 4.214674335793051
64.683693056976693 26.781775089890335
58.741848195483009 56.936752143825515
60.465854009465573 48.187389450362957
64.272350027186334 28.869348884522672
57.950503085624270 60.952843809930549
60.618533419913497 47.412538503226635
60.302167695544775 49.018100644509516
64.133823097232678 29.572375720712110
68.617158128061646 6.819364134043853
54.784013232458406 77.022840770391724
44.626544308628020 128.572191092400232
64.541991767967431 27.500911859394165
53.182257936643161 85.151779730805018
101.301021895510985 126.087012870976039
4.008544905164208 61.361724835587950
94.351603025707334 121.463807131530942
91.061556913699306 119.275054323124635
117.361020259835072 136.771169057912005
40.525568892971400 85.655225925507864
92.602476698064919 120.300174455407713
77.088647337619349 109.979365437601203
61.314056474900703 99.485080896658047
113.516626150428237 134.213627881551645
67.474649438741608 103.583508302231778
19.599754121043148 71.734011969544753
6.052628592542919 62.721582344891075
1.667978003881129 59.804627395601159
68.675641604102367 104.382486457952197
119.187836414825654 137.986486063678001
62.846333819055779 100.504451515214498
45.813042580042143 89.172797560662602
13.248019377478935 67.508424611517412
46.726786939112010 89.780679779936108
71.437606892059875 106.219925531731050
70.662729715365259 105.704426800430539
35.376690952004331 82.229857201251662
122.616725429940772 140.267606207907932
121.877133638007180 139.775581611121680
47.263014145801876 90.137413018507644
21.349674228794775 72.898172719860312
48.067060409261067 90.672316924812108
77.965357458489734 110.562610071227994
56.313776805297010 96.158569414123733
22.725740508330567 73.813621571137645
1.091026550136280 59.420801737325675
35.323622957168240 82.194552917123232
22.165186636589823 73.440704651658123
26.700186279603237 76.457681577464527
2.242142938766116 60.186599280168736
75.844000865814266 109.151345595966347
24.127582587304246 74.746218161835003
109.994605752060025 131.870550679667758
38.956323344930624 84.611261651628112
65.227233170931569 102.088380726398199
100.408662232985321 125.493357143680043
109.533965919307491 131.564103081890579
34.888927958640714 81.905365511708226
73.108309238974954 107.331385471600896
31.082936791225915 79.373372471840327
21.534721372481268 73.021278123749070
35.672894893444614 82.426911341715595
92.436958956870285 120.190061281139847
120.440251940625870 138.819674385684181
123.511709226176620 140.863007679741315
14.703221039564557 68.476519469842501
77.499449382596765 110.252657695226929
7.942021027926274 63.978529165190515
27.626423337996460 77.073874753423027
15.331660019249366 68.894597981470909
20.201511577814646 72.134340195547708
53.767081095955881 94.464341674994984
35.276063051579222 82.162912972459367
100.481300551032859 125.541680880555390
14.328053830445507 68.226933824345238
44.486025861186256 88.289979669570727
0.282209304834321 58.882723863377073
17.135845154027155 42.965929607066350
100.701282789582550 46.790700190196056
22.702284930562538 43.220704256879195
50.257077634204229 44.481880689853256
97.583714805454846 46.648009830952063
126.917326890802372 47.990602411993478
126.949691369473356 47.992083726630980
85.154795670404752 46.079141102050549
76.814347200798480 45.697400721586284
132.559933121228823 48.248863182629790
114.008533794628732 47.399769963855306
62.615717867774379 45.047532769831470
23.906922368289486 43.275840231338499
21.652815762333727 43.172670297911026
3.671537160249148 42.349671371677310
118.476801242750312 47.604281522421722
94.547421909867793 46.509039413547519
108.897253454963504 47.165827855270415
103.223553217512745 46.906143919187443
38.540453624861001 43.945613542662961
42.637876849569167 44.133151647648944
38.083834342568409 43.924714184650632
90.637145016395792 46.330066952477317
96.952977950171217 46.619141152248964
77.887735547341265 45.746529455765071
30.977712284026957 43.599468636028341
106.795602620598643 47.069635786937752
79.451520024040946 45.818103506402139
43.693758488080093 44.181479103885771
117.584826273592682 47.563456036198566
42.325947882886013 44.118874731622981
9.417075292934243 42.612643311463984
76.238071841632603 45.671024732853574
72.295293554000494 45.490564690555871
37.247611338979318 43.886440452883527
48.199882650477655 44.387723355431881
56.421133852464443 44.764008104768244
20.033581502327650 43.098558323629547
10.464274565055863 42.660573377816931
30.697813629595416 43.586657739920831
106.397998850482765 47.051437555148276
118.678525432041212 47.613514391499365
120.581489425698365 47.700612609490364
28.985382164736748 43.508280151317976
24.339932074517545 43.295658984562927
37.515066234760560 43.898681801060981
116.051290607273543 47.493266466554978
133.444730186998214 48.289360137889616
74.033873032113917 45.570139067624559
7.165054676239991 42.509568853278303
44.896665917521943 44.236535896269515
66.933886817619637 45.245174355152685
0.317501532525139 42.196157943558440
9.915849796690866 42.635472104127082
63.218430086074513 45.075118767438532
45.878597432975099 44.281478672627991
41.012918002037701 44.058777660332083
56.664225787019916 44.775134365894750
27.474040650040170 43.439106402815824
43.960320350241567 44.193679578122811
8.427898369053349 42.567368914452260
14.120144708823682 42.827901701311234
134.927982019544459 48.357248228193612
42.662492635589409 117.265909902695540
21.315640488737465 102.690111153744098
47.973467506877668 120.892285367897401
50.189492143988083 122.405404440959558
70.169438523692122 136.047869167935886
15.514076636585916 98.728757669098229
58.179709083155281 127.861187488716268
47.652608106359253 120.673200042506465
51.276205390562190 123.147420803415130
53.272706559169443 124.510647523470752
63.364835382010654 131.401632557623373
47.398037953247758 120.499377537262276
39.088476805517750 114.825543749113791
18.598988097545977 100.835159507831094
51.111340385828626 123.034849679897221
64.410785666117974 132.115815648304732
9.149022715557816 94.382648728028371
16.243621718161119 99.226896795849768
18.768611706429372 100.950979843735723
8.280211300629444 93.789417452162922
42.058486859471365 116.853490002312256
45.986853621313095 119.535809762564085
50.083223159300069 122.332843141363128
77.304070349772601 140.919451962879663
7.112884057072299 92.992357217744868
48.215767049197126 121.057729403463640
18.891098968898710 101.034615111117603
34.280761077207792 111.542797589823579
0.841561526996333 88.710248808536988
25.456085991074961 105.517239948092922
21.547783390869089 102.848620155408170
8.708532271752993 94.081878384205922
5.537552378077141 91.916708341839424
52.063367285256412 123.684901143887629
42.298493617146583 117.017368506468117
15.529692805048919 98.739420511899610
140.828049385953136 3.623526031225521
103.458299123647450 15.509608953568145
41.726023468176656 35.144606305048129
25.806792812629222 40.207987630948949
44.418283056213724 34.288287477995141
100.289539198777774 16.517486794967283
131.369141296095904 6.632092187587197
106.033927002019794 14.690386820036503
128.670604408975237 7.490407616086868
68.860210230941206 26.514117965449241
112.010422620147153 12.789461017657421
102.615667957770626 15.777622088262939
61.277501862175228 28.925926977135511
24.298642536285634 40.687680407008401
23.410405033468393 40.970199410724348
3.087922220329171 47.434109771626837
110.747693428597074 13.191093454959685
132.584162314645056 6.245634143915648
109.225450374807863 13.675268677922027
105.245967919611147 14.941010571257273
74.174816756367591 24.823717215713437
134.254590086563695 5.714326257899723
37.349100648734300 36.536760847463199
62.078213242184233 28.671247141363356
36.728551210091105 36.734137121945999
100.183692731822944 16.551153059109577
68.047235145771850 26.772698480659916
54.968673088801012 30.932556976448772
30.424270083681485 38.739320665006716
101.749778903350929 16.053032788900222
42.811208911750050 34.799444668219017
49.982947266429207 32.518351640229319
7.765749139502042 45.946247576472182
113.660724888062802 12.264554389550748
39.889263903114532 35.728818839129637
0.120267552211238 48.378022675045592
43.952246695606895 34.436518247216711
41.750999544198642 35.136662240434688
22.830504153131262 41.154646721772586
84.243270451815050 21.621274740614286
11.374635323376923 44.798380113143118
29.764273173617390 38.949243876867854
138.277749823845141 4.434692064160068
97.311488701274840 17.464706268252034
24.302965068391497 40.686305552354995
38.191095617207871 36.268950066143447
126.546287948150592 8.166082498295756
24.594941069266703 40.593437632891337
133.296268882545320 6.019136571515614
37.875064605953831 36.369469089669977
113.591020778645770 12.286724963845295
111.284444891940822 13.020370547870112
129.088748947507554 7.357409653198866
108.097112381035416 14.034155715279010
65.139445832494701 27.697570192558313
8.129161819117952 45.830658009653412
27.233302187264940 39.754262128439450
64.133885083952961 28.017405844568980
2.244816415840821 47.702273873182662
13.671763559273382 44.067739514705373
92.077671312513530 19.129410662757067
12.685063159956549 44.381576312743015
67.322283469510595 27.003281657647982
49.439227827463668 32.691290830153548
57.518610133330718 30.121506248378871
26.761836285986572 39.904219855165394
133.579539207383164 5.929037639978005
63.757606538987858 28.137087618087946
6.547481139784503 46.333738377578371
12.375880027043127 44.479917252412214
116.456347329967656 11.375359253623898
96.594160705714216 125.378950991924469
90.594457811041096 124.476404531756415
118.236826980849173 128.634697514400472
10.358760050923250 112.406399355866384
65.245602151949853 120.663129050276112
56.733122088654987 119.382580849264528
110.735488777616553 127.506257263157053
68.938501169559302 121.218658714763464
13.375274097047377 112.860179171662566
137.320792815419566 131.505533972861087
61.640006649064397 120.120732615809956
118.126333389478802 128.618075758037975
49.450205811629175 118.286998214436750
50.520534080655082 118.448009685735556
52.176984000324474 118.697192526567662
66.735540207322089 120.887263201808835
50.604015320827742 118.460567923890181
39.308922562841495 116.761426122211759
125.217451278983631 129.684805804869001
120.110574475378485 128.916568833384900
50.682152377781129 118.472322226628052
140.449377885128257 131.976172841080256
71.062907427895567 121.538237097573486
2.760151846680707 111.263326597541621
14.840712482544722 113.080627792309969
11.660676681778902 112.602249094968613
81.822166740197972 123.156772477878775
60.152361781073409 119.896943432718160
42.204790965392675 117.197056989559485
115.993599425409485 128.297244622972954
45.619453850638372 117.710731075401625
52.739586204774305 118.781825822086319
99.847094015638589 125.868295797088322
112.952722567695176 127.839799864137689
52.428071158078446 118.734964034491114
17.713531788924399 113.512791341271267
34.068929530534859 115.973164228974937
91.023640297950493 124.540967251132116
115.139758801651141 128.168799790612184
7.942727569370093 112.042951098151335
28.236732062206951 115.095815921492246
79.540960330893043 122.813606356859893
25.701177690137882 114.714387763590224
1.548357197031527 111.081034075613189
52.352636543623255 118.723616265202224
42.338757383568463 117.217209806895355
100.250418568143417 125.928968659320446
131.814324868828095 2.496221356429436
133.994919134901039 2.768938156827241
131.438489272138611 2.449217343349396
115.154383864740566 0.412639886854529
136.260031005149358 3.052225181565545
130.969005627304085 2.390501203694054
124.346199347927069 1.562217571902774
125.489532774184227 1.705208975048218
139.050818775609230 3.401256050439551
119.568503230936088 0.964693301307804
131.017179596880169 2.396526098398069
130.712582925318173 2.358431606922669
113.171983382258134 0.164710262760230
100.530909522452646 13.829724013452150
128.845428943597341 30.078034365715890
108.289822817079653 18.282182814969335
113.274941554578120 21.142897319248416
118.633444160224172 24.217878464608461
102.274323696409155 14.830183676907588
112.423968919979131 20.654565970141270
107.395418418249307 17.768928112091608
105.439193851213915 16.646347028826696
134.879498935993126 33.540690413853227
119.807684053576011 24.891716997108571
89.033783419005303 7.232088704536409
100.974521315156636 14.084291007034814
101.476349355268269 14.372265442267961
79.320956201285782 1.658374784689078
121.843602246865288 26.060030333611135
92.050060346745283 8.962981710394475
128.651280011465985 29.966621840682002
107.455794087292716 17.803574739631060
114.600184717982430 21.903389202968285
79.505680286204040 1.764378853366612
122.023528563257486 26.163281198857909
90.762507400955869 8.224118389177907
130.024756593742921 30.754792511653623
78.984576004987318 1.465342731256770
122.829702280207300 26.625904652076652
113.418125053985094 21.225063288625591
98.969262532051061 12.933571598385042
90.684412773212017 8.179303722555685
89.326043902396549 7.399802624282362
124.573464202040128 27.626563870938096
32.833908956735584 33.388642844618872
45.314693940356655 35.853276240929141
97.625447170834192 46.183301921779737
126.498144494158737 51.884915574928165
129.804770913073554 52.537889078748186
87.330007145216385 44.150217836912738
75.177795508339472 41.750469209035366
135.722779895118578 53.706543341757559
114.791568456150515 49.573168493507843
62.128128116508314 39.173496197573648
25.618996530310518 31.963883573390564
29.919774266305414 32.813176342407189
5.323698374874574 27.956085210739097
119.110564727601172 50.426058953773463
94.930910764812026 45.651200421547877
109.041359383554635 48.437650388301748
102.972627722909948 47.239232280490484
36.974355439034760 34.206274322871394
51.510003957151739 37.076690312073445
36.224176846587589 34.058133383453821
91.097458797929818 44.894192448641675
95.790405311484477 45.820928444781636
70.177723987491447 40.763083938766371
29.745520660961251 32.778765745980586
106.950999516551036 48.024858184503280
84.309732008611050 43.553791331889862
42.864832114567335 35.369491664870040
7.387609932203976 28.363654554967070
116.151990483673956 49.841816784982342
47.497228424984478 36.284270556308492
15.665658286367622 29.998355774218705
79.642339493154978 42.632101591831216
78.002797911702487 42.308334381548356
40.177472999077210 34.838807494554800
44.487237459811212 35.689874910113652
41.779065676832204 35.155080774325356
33.745353776429113 33.568629707981934
4.099597740463588 27.714356881313250
28.471470206656651 32.527173614365132
105.834723330068599 47.804422404837091
120.925891322122226 50.784539174043125
115.526578024464584 49.718313941574756
2.135411963154021 27.326480808640913
45.267850639355458 35.844025896163771
25.413149354017058 31.923234060888362
37.969102278698323 34.402711188431240
115.340460096274356 49.681560447137372
137.749386139135026 54.106745847988449
71.801144567782273 41.083667666768498
2.795253648804529 27.456782537007047
66.073700473815435 39.952645058173317
68.404225809363155 40.412863752788759
54.168734646614681 37.601721106021500
46.867989334044353 36.160012051748858
57.049307549018984 38.170560020007201
25.143092907406828 31.869904872213301
52.495421119985203 37.271284806891202
138.693939780591052 54.293270850413698
14.789546899393175 29.825346353252108
25.595675833125846 31.959278336686140
137.805237631612016 54.117775078423328
39.948368220625916 26.484537420168401
60.555900229044568 6.486310113422906
59.499906631423670 7.511081055962909
24.124097098292630 41.840930933894811
17.880191905583892 47.900222035543806
1.173443341143934 64.113000703645568
45.850919107753185 20.756507771485520
36.301735792727463 30.023349548057872
35.593280825744642 30.710857565055125
51.417291110709336 15.354717176496003
43.202036881148764 23.327070265567432
30.115384471417908 36.026788478658240
7.959987529375666 57.527114861125142
65.729466237910628 1.465711383332917
41.854992425746360 24.634286539715326
47.478974273787209 19.176589454970525
11.796717485925290 53.803825834844176
44.227543770026244 22.331884628586391
2.684229843261983 62.646883758201696
40.379419747298428 26.066230831694103
35.356743541963475 30.940401130274072
29.880338170517412 36.254885145017781
57.643478269374476 9.312620238228048
14.211569758595262 51.460373710575425
29.329492009414075 36.789444389486860
24.926600712413297 41.062155014337165
29.316748886252078 36.801810735611539
5.357454808327570 60.052698269536243
60.381390220411298 6.655660369364492
24.512813567228186 41.463707678801825
66.436424753906692 0.779655571625180
38.269813591092600 28.113462078127629
56.528499887630012 10.394631956619349
13.270724409239548 52.373401003180057
10.741134199551809 54.828198597845308
26.473123513479102 39.561358388222786
60.623766392882864 6.420450554387872
6.260953480537104 59.175913421607440
19.528146458503254 46.300992699056337
20.701675263459592 45.162161722938343
58.797155362930447 8.193054016222781
26.656837044285108 39.383076731453684
91.337549630984512 116.201756238279856
62.618817658682026 66.063484138495170
93.676919973858077 120.285919386788038
85.537781087841879 106.076296186202796
86.041849908615475 106.956319013023247
64.655328714785156 69.618903840297989
29.269912766204342 7.841677223709177
37.868180970356867 22.852866130743763
75.641836344514459 88.799573428947852
35.844360461462728 19.319602076678922
73.923679102082701 85.799948117693106
34.087292390030107 16.252044736462928
47.735159774536100 40.079019032058078
32.270127664486296 13.079568335091288
76.526888861129265 90.344732314912221
81.409979032945245 98.869819841701940
35.163817829088771 18.131484449815130
26.319238078093360 2.690275325702815
61.999792134003712 64.982765455547522
71.275037763263740 81.175847712824279
25.289467703044082 0.892462409926683
57.012820424238711 56.276317525350869
42.437890150236839 30.830841011343512
37.121882970669205 21.549950242536976
63.878586814027152 68.262837813111688
83.273162508234691 102.122637554753467
82.450104559098108 100.685711180444898
46.460888936123020 37.854347758730491
27.860241264956180 5.380618240706129
59.497817830749682 60.614722029249897
56.029496193280124 54.559592082818710
41.822990575896924 29.757325571942133
42.340895505308879 30.661504011913646
46.803406805056696 38.452328690764588
41.084397885383773 28.467861910260446
102.775519475910400 136.170606008775110
75.436362892203874 88.440849935474432
97.696794838014583 127.303972270896807
103.747570220014921 137.867649762298555
64.844143051501305 69.948543205982560
60.619820525242687 62.573557692587563
83.100611219670441 101.821390847010733
45.308014078581607 35.841614280101993
69.088121936633939 77.357845550310984
74.410484680315079 86.649832108554804
32.971011526026381 14.303198465911008
27.909812492862937 5.467161606043649
31.935676805320135 12.495671100455302
38.471019552874154 23.905325024529574
92.865807872555820 118.869848535270535
57.308730381345519 56.792928563775746
51.004303469079652 45.786416428586591
73.367324906829964 84.828643463562074
60.178043664134258 61.802286576195478
54.887172889489605 52.565279914488585
52.415518309051023 48.250169831974276
48.795887862976336 41.930879120219096
46.090879063369130 37.208370224010885
56.087804623553005 54.661389193692287
98.546426409675746 128.787291902334545
48.147018304045083 40.798057568963323
70.063104004427558 79.060006922010558
27.397388499205064 4.572551995519928
36.933505582396457 21.221073718330590
101.151696822873063 6.916989357825218
98.714645852007692 34.054604274272826
90.967549660053194 120.321865686243328
92.537219678190795 102.842912226773478
92.005995593934472 108.758321795647447
93.956415555349238 87.039553304140696
100.806846984732118 10.757041216955994
98.362605211969836 37.974728817623991
99.220634142235838 28.420206169104148
96.794085613867992 55.440871853226682
100.326527877002022 16.105601890663536
93.589589772546645 91.124316796627937
97.549525226841396 47.028725552395422
96.579689365898417 57.828266653945107
95.521858715148028 69.607667737495660
100.835789513239206 10.434753664203299
95.287800544025885 72.214006542836756
101.595583078266998 1.974124227143372
98.453584601636962 36.961634027389401
101.155334812003460 6.876478777918820
94.869973384597529 76.866692387225669
94.155928936979222 84.817885646762932
92.573473839913859 102.439206480885801
99.539422045598201 24.870365207674773
99.026069464429185 30.586767872483303
89.167577693750047 140.365330786438193
95.452625342739807 70.378611235289554
89.108210235361724 141.026413071368154
99.209285903031514 28.546573712987541
96.340038183490762 60.496886055098038
99.879124580259770 21.087630795471011
89.871329496357021 132.528750573623711
96.630654596424066 57.260746804476412
94.329122275998188 82.889303029255530
93.125379982547031 96.293493261156854
98.842839508775796 32.627112550179369
94.949029767250693 75.986365428628289
93.336762244457233 93.939660496694941
101.438889573660973 3.718974063582032
101.086720044876770 7.640533838779828
90.422456490672303 126.391713506862231
101.333406963143432 4.893568480698515
94.065722136235564 85.822377325719032
96.321070913028322 60.708094802054717
96.621535381283209 57.362293202886327
95.029315221845337 75.092352223230463
100.755611888403848 11.327566138669294
97.049544317998766 52.596228871757276
101.764377008557332 0.094530925561280
95.497257653383542 69.881611183357521
126.921925933931419 47.947876108747508
131.551765515778328 4.935465830482306
119.171895623771150 119.947667349165997
122.503067422432807 89.000217534011924
119.482710441554431 117.060117094622328
127.777761504797141 39.996941728829697
123.996779855698662 75.123241694657352
124.210837912716684 73.134586837601745
131.719243443704556 3.379552451374843
118.183914724986749 129.126266092030534
128.570230184489873 32.634702199567279
131.003379898936203 10.030110412725758
124.382260996116756 71.542021941124986
124.992690390545405 65.870974576541158
123.953873487193931 75.521852984109373
124.165104819474422 73.559459132863111
118.964678808887044 121.872765292796103
125.524612736547809 60.929278049486634
131.824399366176607 2.402626663645397
129.670594650166805 22.412030978107733
122.969419684186931 84.667684092591074
128.899990181984009 29.571146312838167
120.535166808264492 107.282524535605958
130.691031749981420 12.931905711460743
122.590497469540708 88.187969724908911
127.596354120562637 41.682263369086236
118.429317931071168 126.846406672042946
130.484243082095446 14.853026058455317
125.866251184295862 57.755368279699979
119.981609803387812 112.425212653682394
119.035675019234873 121.213192088649706
127.234383317390439 45.045065993142792
121.404423577917086 99.206903738709869
123.522228940686830 79.531942750833707
128.764437221905098 30.830468462186246
130.738333230289385 12.492462693660952
124.070109662021878 74.441988778775013
120.831470268531191 104.529788555329006
131.707027774349797 3.493039187323906
129.549392384634388 23.538031453842638
129.639222945863480 22.703482246076671
127.718186308170047 40.550410753929661
117.727308772805671 133.368253790203624
125.236069359581734 63.609920843634981
125.129863947713659 64.596596659996450
122.857829748453625 85.704383531920570
126.116924488021183 55.426548286040223
131.486141027816984 5.545134340717829
122.555407102460848 88.513968334357884
125.735557291271007 58.969548436111666
128.305117088989306 35.097671603198521
111.227104184896902 22.958868405893586
97.098031802728798 0.462818164743274
113.895852331278277 27.208000320437559
107.633280065301591 17.236847471645397
105.037878756442922 13.104497048292792
116.187408247516061 30.856573675270905
115.790384000568409 30.224438941672862
97.246870315344395 0.699796118217727
102.555624005566628 9.152296502026031
136.786319815559835 63.653783358516748
140.134513532310422 68.984716064628870
99.953040949474456 5.008511432278126
133.261577493896965 58.041753197548132
98.015361385060601 1.923373522777540
115.137828900861635 29.185452664934033
101.129912293840377 6.882304429732015
122.135621343175444 40.327209611279095
107.797590593321601 17.498459684641997
111.610960342032513 23.570037148096080
121.098105929261351 38.675296573673293
117.248670378986844 32.546295801595917
125.526838678033144 45.726643734066968
140.781467935910882 70.014785015616567
116.628681355140984 31.559160634321902
97.318597879311199 0.813999431714007
101.863515798918314 8.050334492919008
119.659630142154242 36.384981774360604
137.533919375801474 64.844097684366176
139.700775645246551 68.294126545730705
102.779201065840994 9.508271802078191
131.977453010028768 55.997193715961124
98.160918842044453 2.155127439575035
137.088759993000053 64.135323069164997
97.361640368311114 0.882530894279708
132.346029484960070 56.584034428039679
0.072719197596944 121.527803751665331
34.176216668392421 91.285673064265055
79.172332547980545 51.384240138764852
115.637362477818243 19.047961386050986
106.661570967765073 27.007469354473873
64.240808556804765 64.625143078115414
13.922220927929915 109.246411157173284
112.656766940692805 21.691079143612974
132.054300336716437 4.489830489333111
101.034842835027476 31.997111477791059
106.617596206613641 27.046465075508856
104.253479689015947 29.142904619478109
44.658131604020525 81.990572419267068
45.172527987859489 81.534418540078988
2.381645777335190 119.480305267621205
92.927129855883393 39.186829063243373
89.960117681144283 41.817901433941046
82.307997056242769 48.603611086512494
36.203221317610797 89.488175914357626
63.590101434982607 65.202173918844281
103.926437046904098 29.432917874909432
26.901781158537474 97.736460979917723
134.367352236052284 2.438673774795016
92.093816712184989 39.925790368219097
47.050796363245993 79.868817006890410
61.030341147355820 67.472105476835338
33.196590561870245 92.154381054218362
108.720631967796081 25.181545432459963
16.952515434852540 106.559221593166157
11.451381817933628 111.437489633392232
58.870792906167672 69.387138977187774
73.786596759201657 56.160176264129682
28.202694070054161 96.582843867282719
102.965757483802420 30.284824542866740
31.994564265912086 93.220307983360698
39.372345659642342 86.677875516329152
105.073002201745709 28.416172501974234
52.829785720072863 74.744153428912327
64.153062930301829 64.702953710477161
100.432007436312460 32.531690868850362
127.175901877097644 8.815872529078256
48.660727249316828 78.441170464305458
50.004625528248354 77.249435000316069
18.499173296619524 105.187683989895191
132.233925784243496 4.330543124054834
35.296840355960171 90.291931937278235
118.978503277737389 16.085121084915059
118.275504733870449 16.708522654061522
129.197248801723788 7.023392508181042
113.324684674781636 21.098786361324471
77.614704841537360 52.765505526601096
8.543304358112906 114.016300169299711
71.470368378339913 58.214149803232864
23.955736359618736 100.348940004866165
77.813212931156286 52.589473505430746
69.347652537080322 60.096521250283459
21.450454150618274 102.570561761939388
65.245117219279578 63.734547213364003
79.709583070408144 50.907819779678718
3.007900123657998 118.924958538117423
55.030666474525738 72.792467287027719
36.668769735114360 89.075339192977012
130.970822778079850 5.450631355965992
32.798030800060474 92.507813907072006
118.860871207382417 16.189434270029032
53.627386208418081 120.817272567430095
128.624642370374687 119.822253977838642
107.664705833699173 120.100337837941638
140.046398345279556 119.670716973654578
68.888376208922509 120.614798910083493
12.087547983297533 121.368398213325179
134.678720046216881 119.741932108232049
61.374574098981412 120.714487527514507
117.146962658816591 119.974532944601307
47.482659033149268 120.898797120197173
50.907317612839677 120.853360805268039
52.579198765481223 120.831179289415317
3.295756673533661 121.485042424549817
66.814064409498783 120.642319634262762
46.754775007196422 120.908454248656980
39.791679174472627 121.000836425675629
127.637958811081432 119.835344703203603
118.652622001436384 119.954556759975773
50.906133484260621 120.853376515575420
71.666830098647267 120.577936051199302
12.157213616243904 121.367473931512961
13.233129190845325 121.353199329316197
80.670411171035084 120.458481940497293
61.274543824993991 120.715814669162498
43.801930304593292 120.947630820196096
130.258099303819137 119.800582251468228
46.264485025327005 120.914959121917917
51.192793426828501 120.849573283479444
108.502765673343944 120.089218962901256
120.210017712317338 119.933894168262697
48.529167899867545 120.884912668553895
16.978320578874488 121.303510377434819
33.824753498413841 121.080002014848219
92.400319307329269 120.302856558355188
111.101730623563896 120.054737455556761
10.786125636953756 121.385664704044871
29.988706762329933 121.130896380966135
79.161439556251253 120.478502070362225
27.956595977364397 121.157857207410032
3.483798513525346 121.482547598258975
52.229483900419609 120.835819096384270
43.092254811084970 120.957046368774201
103.693754720089004 120.153022034385671
84.585373113654057 106.516260138571425
99.227612531807026 99.752291649718742
128.069897359448845 86.428625771204366
68.340985860250996 114.020339286909703
127.278728406259432 86.794105512103656
63.332913148269661 116.333813684256896
114.078333766839776 92.892015185043377
44.297150837237254 125.127365869551952
51.089996919493657 121.989417121558830
52.660741765895047 121.263813042724081
11.801389811674952 140.138751581882900
69.040542886101719 113.697179588186046
29.031943208956395 132.179113926988776
135.510363520852337 82.991509547321712
40.463258809900339 126.898428623137349
136.843707153102969 82.375572732207587
114.238047850899946 92.818235416733501
51.016205188819512 122.023505140936464
128.536307397899378 86.213168100224564
78.841334911970463 109.169713089681196
93.182701685318591 102.544732431207436
16.240236025341485 138.088230820770320
76.344224410253673 110.323250896599944
123.280764808776922 88.640960970526621
58.395255849278470 118.614759748949965
45.370649061356112 124.631464392092354
46.872938095436197 123.937483410257784
49.944167912122460 122.518731735132462
112.294004756950159 93.716284263834439
22.963598097926113 134.982380144559613
103.410797337852415 97.819873431228260
15.355787414445544 138.496801010292899
33.390331137562804 130.165760793673599
99.049026920835885 99.834789101828008
100.667122851851403 99.087311234763433
15.915153814065473 138.238402237215780
32.703606146816838 130.482992746058869
77.429444621984644 109.821934458179058
31.427096185168086 131.072675301419508
126.571816680754679 87.120662707295168
52.191901805980677 121.480393213599058
43.963535892401808 125.281478974100679
122.175251496999934 89.151651787096412
104.530977643768111 112.542611063039999
67.284178601967369 101.288889397188498
17.407414910711537 86.219159095131815
135.138809260427394 121.790439780416932
69.728459631213227 102.027402748238700
116.722236894818522 116.226069558724049
63.187777565802854 100.051205669226661
46.764384026530507 95.089053096268842
47.785458991389476 95.397559968002881
72.512032167805188 102.868429396685983
74.281553779283627 103.403071411827696
36.487427410525633 91.983980652358824
127.709151776276798 119.545648293626158
118.114499674353041 116.646726855718171
39.707984608819118 92.957037539149937
2.459091031898180 81.702683031930377
48.532795284988985 95.623359630130068
81.160776626164946 105.481554964448861
42.230341749935270 93.719140751727693
15.014585681398595 85.496191354725966
27.424693607522350 89.245772635174745
5.629059346626706 82.660455029021662
22.992695454085258 87.906691830234323
6.317850655821234 82.868565950736937
73.258420265266736 103.093942571498914
11.592690727075185 84.462302419934005
30.726927421108712 90.243507237065188
129.684242237858058 120.142400736556056
40.696504591981025 93.255708271610786
66.094244078613755 100.929363417214191
115.046955971328998 115.719901358769391
122.117315146491208 117.856134707186243
21.206193667709503 87.366919436991722
78.125860496368418 104.564587539527253
0.174836790481905 81.012520062004029
20.209344350950232 87.065732085536013
35.234044316949593 91.605284366002550
95.779971012591133 109.898588074305721
107.864495206173942 113.549797714796071
20.089094030487075 87.029399738286443
76.494885395295015 104.071805869595948
15.528203320084497 85.651375426837930
17.442419532305504 86.229735366880561
0.260270398097917 81.038332912121462
11.160117171190029 84.331604949999047
53.610061419645646 97.157401249082483
37.304540510861244 92.230862629797429
107.666022328150859 113.489831259021301
35.269410329045755 91.615969828023452
59.129235218756669 3.045569981042335
85.522073385910716 66.698142122576272
67.778460912434525 23.905223609366150
86.513105058988600 69.088249418563876
67.850901041045645 24.079930114333838
84.724319742351938 64.774170512316047
95.220159942344168 90.087371816579505
69.333655952389947 27.655944310488561
76.449174672472722 44.816700792455904
86.194918813764275 68.320868025160308
88.811379507373289 74.631081879413429
58.431268134002721 1.362257260623850
77.283395459599447 46.828621545284797
64.226503925580801 15.338839163804600
89.070793101543899 75.256719122852800
93.480529702262359 85.891842004472835
100.942803325303657 103.888879955534534
63.106040276648258 12.636576042500597
76.650685734017614 45.302692382336012
75.896132856203707 43.482909637279647
83.906275816802719 62.801264087619110
63.275299833959672 13.044785501224757
62.697504304904740 11.651294912478793
112.039938513762834 130.652246353424260
87.725645540898412 72.012577602235595
107.842799990033171 120.529854021924578
111.520650752102611 129.399861085043852
83.742094086686322 62.405301010273327
91.538106096967439 81.207228023876993
96.924762047742917 94.198422996423261
72.061667563754568 34.235189588907730
89.493301785982823 76.275698754613018
97.479012827714598 95.535129853534002
60.600743572941894 6.594460444373072
59.207566343016026 3.234484015458359
99.142501691088626 99.547026725403157
90.385124590885752 78.426540398358426
82.461648259739988 59.317203024871397
79.890656273792757 53.116647714208547
60.685122386607617 6.797959912299124
87.870748976646752 72.362528859976791
72.934415285169806 36.340027156846062
78.943875565292799 50.833262086322328
68.627103561648710 25.951926093933114
63.536148624926149 13.673884061215519
59.101220384387034 2.978005581395248
106.048654666725298 116.202848191745431
68.079675219855133 24.631673160252777
87.968581982610004 72.598476295052137
58.281814751869376 1.001815078248830
109.801347862685773 8.977571180515623
110.661779270628415 10.462296732883690
123.051965227395343 31.842299274387788
119.364715572376767 25.479730764881062
105.172325685878945 0.989918190468556
140.221441613444171 61.469251609960715
137.350713840515908 56.515640155271257
105.777045215490972 2.033397693126147
120.156660584398225 26.846278969147800
107.712880252428619 5.373796146714755
125.171547736989510 35.499764916967713
112.372607126774568 13.414431917949596
116.634750202217887 20.769013205364761
129.178799596611810 42.414516256626143
120.748565991367272 27.867646941306166
130.051585912404562 43.920560937065197
122.677400148160388 31.195964959959806
110.425813745275377 10.055124189278706
112.522857937180135 13.673698624643301
121.823706507605024 29.722865825820424
129.472250175070883 42.920882677207139
107.598152159828530 5.175826001639402
137.353633192923098 56.520677671423407
104.996980968824587 0.687350455864513
139.460705593947154 60.156556377862316
136.517883528694256 55.078541935315663
125.751146623162796 79.992678949794481
105.145978269540080 22.800775699977560
106.590975956118697 26.811525161895123
107.604282220780988 29.624067765596319
110.399014775997358 37.381154296701851
97.197544759229459 0.739027282893381
101.459996547872180 12.569929419648002
123.018902613679558 72.409036226594679
119.240453495254059 61.921536551429263
124.197012052700899 75.679008104420092
123.395104327343205 73.453225317458617
132.693724572644754 99.262565008321914
100.955212792791215 11.168846779253391
119.670157954394668 63.114228376675314
97.622234726306957 1.917800835791541
108.552126178356275 32.254912560807036
99.541953362629172 7.246190326776114
127.931809142946449 86.045346790775312
115.348605083666953 51.119284708662356
136.584743197337730 110.062513686613173
104.345803385502279 20.579802604032047
106.458193368118330 26.442972534911053
130.596716516095199 93.442089299217471
108.817994559028179 32.992859392573607
138.355474744026225 114.977373180192714
111.449917365320545 40.298049620344557
109.336444098310736 34.431872914894427
134.051511526787181 103.031251523398254
134.523463068052365 104.341204755685027
114.929698116585712 49.956562506114906
135.799255096380023 107.882305366890449
125.243242280805347 78.582934777373637
108.477788953819214 32.048581446175042
123.757313748739065 74.458577267470801
136.808533827961156 110.683669111076370
97.192533929995733 0.725119177129920
99.354857464737137 6.726885155032749
115.098729707690737 50.425728214384527
119.646651243839500 63.048982925013902
119.708585141012890 63.220887245048317
128.597535577337425 87.893143478145745
100.949571307418466 11.153188218251318
116.565353169730912 54.496502386446359
97.809697180616183 2.438123425048199
126.460924713611959 81.962745836953530
97.274662021125934 0.953074695929887
119.046571416867096 61.383395591904851
67.718664586180353 106.523180222156739
60.777294201872550 22.899881346127014
66.785065074441064 95.276024879865403
61.307260018025680 29.284426095163813
68.463558932168752 115.496987853351783
67.801728007244435 107.523852553518040
60.678824570411436 21.713609044550900
61.811187676888508 35.355286875658813
64.296799774369319 65.299674195402929
65.784729501204424 83.224894341405701
58.990165079136403 1.370179790585404
63.304383651204233 53.343949967743690
60.225769949633452 16.255620223477202
64.558431693805076 68.451576915353712
69.209642689597132 124.485124428663752
67.012143744144282 98.011661564502106
60.280675045448405 16.917066736622605
63.603672257121403 56.949506098184585
63.079031259512590 50.629109905980108
66.027915996169398 86.154583412175114
62.947712966306575 49.047106890339052
60.140120328094774 15.223791707779615
69.388221028882114 126.636473371600587
59.729576218220480 10.277930746459457
67.138464067282200 99.533453595620259
64.687869121516869 70.010920979136529
64.252228339157710 64.762718199442816
68.018714659467321 110.137909816902791
61.769509219670972 34.853182839765218
65.314332531492354 77.557980719055550
65.793523796538224 83.330839989942874
59.450459853915817 6.915391383021178
59.146634099901171 3.255175830824330
60.382016339750329 18.137934212741015
63.643445876293633 57.428662382790833
62.928217339402913 48.812241360180032
64.131636374481715 63.309936205998753
62.659704011949152 45.577437713248180
62.966842549312616 49.277562657503331
61.506861566030452 31.689043480608994
60.366416475049917 17.950001272119302
59.110465232312343 2.819446305250388
61.372589495670660 30.071456052082809
65.573497704696919 80.680166330435341
58.910186906293610 0.406675715610372
24.453768152087324 39.662739851621012
27.709517259662761 18.151467962224064
21.196063173390080 61.186934504441005
30.166432473200963 1.918223501020848
9.883304648410761 135.932197855261137
30.324673172383438 0.872701075425430
28.376523620287976 13.744446812473578
27.920853345296450 16.755135552110126
21.467917415301081 59.390748644042091
14.991498707216508 102.181516327898819
30.310909061203084 0.963642830497245
19.277374266816278 73.864028892471197
26.838500356883475 23.906420446845598
21.889425977717504 56.605771979608335
16.935415026195745 89.337740260971287
18.261310180133506 80.577332068944045
30.426481436012264 0.200037068726833
15.312940433104451 100.057697773795880
19.081199533908322 75.160187741933456
12.026677579381285 121.770579021917939
12.612553823345271 117.899597947816233
30.141695201398672 2.081666740029324
26.639717574257244 25.219811111394716
24.392249188263538 40.069205802602426
17.068548008241347 88.458108667871642
20.450689257174115 66.111743032739042
26.794535139916484 24.196905894158704
16.978280829582367 89.054518820700736
24.299194550716965 40.684033156521068
24.846143904363732 37.070248473711935
18.341258364907151 80.049101212417668
20.485811772889001 65.879682772559732
28.085661843888253 15.666218591450390
25.062040634498313 35.643783132402127
28.382926815481312 13.702139844641115
11.653558553974745 124.235838026044391
22.391462761754035 53.288732059437514
18.245806126392988 80.679769911781577
24.543233508656492 39.071627469723026
16.900136638060395 89.570830395967647
23.235113129255009 47.714594791711150
17.400048749889422 86.267828535862691
23.579022044100117 45.442331810756230
20.681975867382192 64.583594212860220
19.369229210940119 73.257128111070116
25.422973746208484 33.259038472004896
20.942496894106110 62.862288776356124
15.511467373064063 98.745997503985677
25.623712488468254 31.932724459221145
0.540264575159855 69.629237886065212
40.189804702222773 19.943592181241723
35.604793138641583 25.689163488514513
34.829827760626621 26.660288376272643
46.529701336403186 11.998938675510756
39.433550237135201 20.891270043194648
29.770710153929205 32.999971615469470
9.975906501494846 57.805242948240775
55.056038234159857 1.314412375727840
41.284685072115678 18.571575306056481
39.307614350316975 21.049082866090480
12.920174426945994 54.115720887323050
48.286535032344943 9.797414614976235
3.314257829950877 66.153090480485545
38.610661368828801 21.922448832005085
32.769299334973759 29.242378483588347
23.802079146952938 40.479384607526633
51.092470518785433 6.281239748808859
14.499531513887989 52.136596377638213
28.809199117612199 34.204860664336813
23.853243392908936 40.415269649593270
26.606969350506045 36.964519606619675
7.518256869833467 60.884973721258504
48.047622614384053 10.096800628414137
24.713484450878020 39.337284071702008
51.410983706146041 5.882104391152797
38.562970442582412 21.982211302319207
53.179754183781618 3.665622106533124
14.233458249051521 52.470018201090021
11.170718293668951 56.307999973929753
24.861109567886139 39.152292033022803
7.060128401274921 61.459063829318971
19.243124542692502 46.192303408747478
20.111076948625829 45.104654583776181
26.257725379746862 37.402164334404098
46.093586431916307 12.545443138399552
6.793862226567778 15.148055411516093
8.434515715845171 0.854724258894924
2.023414902819165 56.708070241037326
8.457571221430028 0.653865285096268
5.219897846681415 28.860392752202458
2.648305867049059 51.264036175103982
1.899337543783016 57.789029013159009
1.865030708853390 58.087909279865002
7.108989218238185 12.402677136022833
2.159641395958963 55.521268523957509
5.085654162382976 30.029920289470898
5.185003365861287 29.164392574846641
4.134785558365849 38.313863199215596
1.796919981836731 58.681288188121691
6.027986612472898 21.820344133979116
6.090901848369008 21.272228211216841
2.643388953849405 51.306872196890730
4.648309127572732 33.840059024646926
4.627896803375140 34.017890669938126
2.856540715193855 49.449899514619823
3.901968547275417 40.342159033301115
3.540511641672544 43.491162331650827
2.219103793456272 55.003233640837706
2.335487423896779 53.989302435069867
110.311031850557043 11.246895318738977
114.666252583960542 30.638141213831176
114.852851426721230 31.468956519232332
123.919279966999440 71.836450149670256
122.139464130602931 63.911973149724247
124.881705416707717 76.121566724325064
124.310776975729667 73.579556923858490
131.327623758145592 104.821463980927803
121.783174900034936 62.325625980973840
108.249577392863486 2.068446570073338
114.415587088091627 29.522074643306109
108.929341995861606 5.095040025237939
127.055946702781966 85.802189130018718
138.338427473751153 136.036464802549489
118.235319176948593 46.529103384766984
132.339600028064439 109.327201322662745
111.060852933267455 14.585409227033768
112.915424678662220 22.842730484993723
128.456376107901519 92.037480660734900
115.934753565949109 36.286032782505629
134.168723311614400 117.471215492074961
115.592168464978386 34.760702072636747
118.386251631479951 47.201117162833299
131.333176063726427 104.846185144192276
131.869182535574993 107.232707879367879
118.669817354327051 48.463669165530689
131.422669686586687 105.244647806168487
125.413442884959210 78.489082087993168
114.896471529054665 31.663171274831114
124.499363937909678 74.419224160054611
132.249900465013582 108.927821729692795
109.971408048129277 9.734749536048225
110.632049201611537 12.676197476295595
139.107727355875397 139.461706390632855
117.470554987007773 43.124056576194725
112.174687056063377 19.544659901936136
121.998652852275569 63.285023038583816
137.856589041904130 133.891120608628626
122.121786200419066 63.833263685360606
127.425158565210509 87.446073206163263
108.720798550072900 4.166518261442472
120.102121674799065 54.840881016552238
108.065786022780614 1.250131295410360
126.266766505427157 82.288432147491307
121.382245727722363 60.540523309322900
132.947453191374450 7.449471134694937
131.422710918018225 2.396932610755230
136.501968556257623 19.228068822208574
130.729393906610369 0.099488006080994
136.146148254474667 18.048987075887638
134.038666665920687 11.065425263028303
133.831389694423990 10.378571555413002
139.803284693078950 30.167640218939059
136.156923387766568 18.084692635449528
131.796324677586739 3.634976538755351
140.033213501303038 30.929555318701151
139.048809058206615 27.667534281575914
131.074688145770580 1.243689538325085
132.424709764437381 5.717256222779312
105.936233770422206 21.033026850020786
102.427974580726897 28.880768676571154
81.447674180801897 75.812301405309640
53.659950196590565 137.971586675926034
55.172226940084279 134.588724460929370
80.521609579456126 77.883846155314288
67.060638244506947 107.995141261891334
95.074707649558420 45.329536380798956
91.077206416156812 54.271680029477615
84.877879238145994 68.139161467065250
103.460770561774325 26.570472948545692
80.606883110368827 77.693094953918759
114.375352430601382 2.155281248088299
98.910753839359273 36.748556896528321
52.715206596014866 140.084915101425764
113.532736261040782 4.040157421722077
82.510255761397744 73.435377277623346
71.199424920464210 98.736951501145612
107.329550746730803 17.916269700281998
102.541551947520304 28.626703682014288
71.301341588652903 98.508970711665640
86.502480830827849 64.505036055858966
61.349522052749009 120.770527284108326
102.000068343399320 29.837966390577318
52.323989010098479 140.960042749148016
76.345506999415960 87.225509104736346
103.578413514510430 26.307313509386340
88.244565001220991 60.608109953727727
81.689370216748515 75.271643492638589
65.475909671946894 111.540073386387249
100.805900396261322 32.509240444161321
81.040109487002979 76.723996443106643
76.280812765984265 87.370225790188144
110.743631504654800 10.279198744441986
109.855269503450160 12.266405292478446
108.700489852482747 14.849570354502605
85.061318404628139 67.728820285986657
88.548570886138251 59.928069064619429
90.401218848543309 55.783819133729288
74.447084144253793 91.472154417800922
83.700736810442663 70.772350569178542
92.044082751331899 52.108842152805721
114.271256159740659 2.388137663378589
81.906417557621765 74.786123066919856
113.183158827588755 4.822138825541250
106.898166892480702 29.522672153749184
108.129880288012913 40.393292578526975
104.058787497258038 4.463420740749883
112.514391866913883 79.089275990870490
109.837680727726351 55.465670948960977
111.174238163357956 67.261603843226226
111.692855091446475 71.838713901104953
113.684273230879498 89.414191101659370
111.068072396505158 66.324626330642133
103.780242593620983 2.005092423725737
107.275183064242754 32.850069348660263
104.251804446393521 6.166912800843853
112.827433323504394 81.852057384787599
110.261709961309052 59.207987029964073
115.612256198365344 106.429814298579714
105.743507425425349 19.332099548332778
106.543807860254205 26.395238006001335
112.818724526997983 81.775196954819918
107.206890413252054 32.247345135856548
117.957439193007531 127.127481673045040
108.557236947663640 44.164975219890657
107.096262321377978 31.270984888868256
116.551095455439693 114.715642187238544
117.479406270726315 122.908550168755269
109.460804362680832 52.139507633419925
114.309350962967173 94.930882554519727
113.208924137357329 85.218946019739136
107.193109489973011 32.125720099859734
112.059992012621805 75.078920696366936
115.148973566397203 102.341063084388438
104.194577118919483 5.661846803225272
104.630612407322502 9.510123625764445
110.774853813026070 63.736793857557132
104.609117736165132 9.320420069600493
118.940861368917439 135.806780956792977
110.593981206052078 62.140483008956799
110.450193389853467 60.871468011415601
112.830674432615112 81.880662145461585
104.459259146794167 7.997826803704911
109.651589479129754 53.823302411601233
103.601946215137772 0.431518359634287
115.015360797933809 101.161849076375262
110.843607868583291 64.343590246504050
115.399418987516896 30.743421262422260
34.550688006631411 19.133835382726588
68.025888739156542 23.940753351991731
33.379541371305777 18.965662954098807
96.503771057518492 28.030074438862663
62.837466509167641 23.195714651589384
0.728758311271491 14.277128386198186
37.332617343695937 19.533310391895640
28.086015071651541 18.205531688751027
103.870306182037766 29.087882287252025
112.644035622468991 30.347758158995546
41.430507207735161 20.121752581709924
42.613238322408606 20.291588499748450
127.105617458239536 32.424389099786929
56.716563093956744 22.316775019537353
21.944200018984180 17.323589221057784
96.069675685829395 27.967739910707923
102.155935565584045 28.841704856142417
44.787157480047199 20.603755442258510
37.607728829079669 19.572815407958402
12.552437309482301 15.974966003168761
51.095923358161571 21.509671445741354
98.808215299382084 28.360984312231125
25.514087660162733 17.836212197922130
118.287130190573876 31.158086165642267
105.739258082031455 29.356257032591284
119.767638278274575 31.370681781939684
22.076966233896488 17.342653970191702
26.726119021748744 18.010255525634271
18.974439978059802 16.897142400941938
38.670872817965183 19.725479046480647
121.220664951768711 31.579331166373521
121.063176307155871 31.556716365590290
62.903801770980465 23.205240155694703
63.362476241611013 23.271104153719214
84.150588026592672 26.256201954469070
70.654651669513086 24.318234218136062
57.089759772555830 22.370364715227669
57.963229783470432 22.495791855295561
22.220308326176720 17.363237377133441
68.795328851265097 24.051242174171502
21.092313303339218 17.201261364268159
38.533450112512526 19.705745642116511
126.959383285014354 32.403390400462811
50.310920330461371 117.144451941562465
51.569444600968176 115.473837372936003
80.991641712779298 76.417656822522574
48.138095128628997 120.028745492610241
101.228389232229389 49.554602990438383
95.514334612907390 57.139663617932293
40.791496972213451 129.780908559763247
87.006813242990106 68.432881775545852
106.139341967872127 43.035611360108589
79.805507889147620 77.992177467485334
136.697356395132857 2.471702274810267
117.349695753575332 28.154547249751136
50.529898505295847 116.853771707845254
83.112358803248057 73.602533626014392
64.988310096122490 97.661108039066107
127.460465377134113 14.733114362850092
68.787031054238454 92.618536573821657
88.820033938335371 66.025941376566507
52.463866955384134 114.286545994605433
112.441665914759113 34.669658911982239
45.117883467987298 124.037893125950418
46.518796607741805 122.178265977312577
110.928513520872258 36.678276856840334
94.903885114894038 57.949998268356744
81.803260428083803 75.340282248402048
46.756918742797524 121.862173298562467
114.697545428191049 31.675115804213895
129.843850165229412 11.569315743351636
80.749246490924719 76.739421764594468
73.536911750653047 86.313358297464433
133.627884694306971 6.546239621095529
32.908395108054997 140.245247729739020
123.852982514354991 19.521828865910194
123.783382783365170 19.614218283650434
126.110983720833346 16.524469339423042
117.953047259252472 27.353634753259517
86.046255244858060 69.707964206053006
93.071780890931151 60.382005405225001
34.806234637011237 137.725980966045483
95.551227374357069 57.090690716734407
73.595905532911999 86.235047632815508
34.089152826558404 138.677863537970069
84.899926809442846 71.229645614600031
98.808050063502108 52.767456306858534
52.623712861573566 114.074360257807669
44.009435157869163 125.509290967731445
134.030535728743104 6.011744816374229
82.338071960415803 74.630352405711392
121.852019858482947 22.177985320351262
39.031803571277251 47.001248142769192
41.170285582199170 60.300159991519315
50.530110923749596 118.507566694610489
31.774322566918162 1.868018296547267
34.299695672185813 17.572950178429263
41.467749222106669 62.150043556185196
46.041462814314599 90.593310122632047
31.631908931652902 0.982368395458670
41.672913553203983 63.425931003372433
50.904460760246977 120.835594450161366
35.016771772914360 22.032343244973305
41.449416139416265 62.036032753489515
46.667693076464552 94.487745993879585
39.304412978438322 48.696566811085802
43.515094124098731 74.882186841244831
41.545737333251942 62.635040395099161
38.105125682814489 41.238371724865992
32.816224250908036 8.347454915456231
36.578082629442171 31.741910752865714
36.557532847902728 31.614114619062256
49.504065761623714 112.126739503052278
50.957324622483540 121.164347201074378
44.056040105251220 78.246252043355753
39.487942088234306 49.837907930810303
50.718283061925113 119.677782139587777
37.314500144694698 36.321585292656145
44.126053867104702 78.681657551717933
43.492411620130902 74.741127613607432
33.739440761017420 14.088805519552420
33.403130815115730 11.997342368793309
37.748350591127640 39.019638777878214
40.332361223964568 55.089229004412978
38.318824839205298 42.567336022194070
40.185924430240618 54.178559659895626
41.816149705668678 64.316696020544981
39.022939090552711 46.946121212947702
39.429978032920310 49.477437813184885
38.996145836489582 46.779497822099934
51.876898518025513 126.883044909432627
39.201038505049148 48.053695839063458
45.606089099486816 87.885783650496123
35.156891519852969 22.903727784702255
38.711688677906189 47.255852065889748
66.124811478026274 25.452778374451405
57.322315806094068 32.453858229639010
32.001789784418364 52.592581525846597
23.160766801562492 59.624304143091159
95.748855020085770 1.891245122826678
43.616029781110541 43.355176055324250
84.755985689260413 10.634442380867178
25.645062897207552 57.648415031892753
41.961377996443730 44.671206157323518
35.270108114388975 49.993119001456066
4.769513045980789 74.251818995544724
46.709076023038172 40.895116483290408
48.434538709070956 39.522766810846854
1.339154823492793 76.980160223148658
75.834435375791941 17.730212547029193
19.072685393950721 62.875766620994916
32.440518031419678 52.243638270835788
89.689705956196690 6.710399602622187
37.199394314958290 48.458657951192073
53.696132570027856 35.337949213766649
16.989179964350939 64.532886196509935
22.769638531054667 59.935388676103543
37.300897624926229 48.377927121534604
97.204459792595145 0.733527399383198
93.531548885877541 3.654783315578946
97.865867192761243 0.207475902403768
64.618517963771765 26.650811474572432
30.147821991483028 54.067137952914649
14.201935466836527 66.749725832711334
43.085691865952413 43.776981215205772
63.992675597777641 27.148576261331211
10.064016953241701 70.040826337345550
33.306240589601479 51.555084366561303
39.092588166381447 46.952903012007397
38.544433819840066 47.388878500793062
57.385554193605401 32.403561470926384
29.688902839387978 54.432140078520582
51.968798836755873 117.592647338865461
29.916558146241947 0.592492691764783
32.952976466370508 16.702484325456265
41.520319481853448 62.157296459692120
46.824846257334080 90.300942349059440
29.985643654793339 0.959032096890300
41.752445637482580 63.388862743018969
49.235002125251000 103.088241981209606
34.001405218061016 22.265017757128074
41.500116602434261 62.050108258296440
47.645912984557135 94.657186025558417
39.054576531786275 49.075074542807442
30.003521521111306 1.053884731292317
43.860582961624573 74.573775714154777
41.604219152789049 62.602433741298576
37.771623519435146 42.268251464977723
30.241157321533947 2.314682932678568
35.676039380724937 31.149940552900009
35.855492502780216 32.102045299398803
51.167343900857865 113.340455792494097
52.302950472661514 119.365519022302053
44.518016917215057 78.061850942148723
39.161245447992037 49.641016111615073
52.207072194100562 118.856828156082983
36.658220584759292 36.360991637288315
44.629803028157511 78.654942249794914
43.923415057242671 74.907137072181371
32.524251483728591 14.427845209452242
32.146575750899487 12.424052498878776
37.629162321328700 41.512410711940994
40.185346172310730 55.074474996862826
37.803339986109549 42.436526043413707
40.003362078698942 54.108941952184495
41.911215043079771 64.231228163785062
38.646400027352513 46.909457233786945
39.169910051213307 49.686986946555230
38.697772335949821 47.182017656776026
52.312313734054520 119.415196651272154
38.907013387766412 48.292164954941263
46.321009528934674 87.627791082169026
34.278579095481334 23.735588796934639
8.455076819030751 132.799950542571850
12.165291654836990 140.936824933262557
3.614220446430092 122.183465516667241
71.843612716451389 104.953455929822226
91.700570769137002 43.012882053092625
88.603744256115220 52.672932243272562
83.697763867784403 67.976345780981703
101.276340586807038 13.142814530956260
80.579482407772176 77.703321213464960
104.842055104995538 2.020143930999423
92.795001310678558 39.598982722115537
103.454077992650397 6.349714383750492
81.993678564607080 73.291964685632024
61.810228849396808 136.250976577342982
73.697774654122782 99.169697200260813
96.705797125895586 27.399886744446700
94.956801460198392 32.855596272248484
72.790880395893012 101.998607381327801
85.104673522814934 63.587718318805187
65.744773222326799 123.977800809125029
96.709081502782681 27.389641661152794
78.412787887790927 84.461974861577616
99.087477431110429 19.970619658093558
85.739300167623043 61.608102988371407
81.412520569549969 75.104793198004216
70.646020886479747 108.689150240184802
94.955214930383761 32.860545195791076
80.890898325240869 76.731909550551677
77.348609146575967 87.781508586903456
103.770456068790054 5.362824068219203
102.757669655972251 8.522047724634440
103.138747580215195 7.333336681546481
84.280258249470833 66.159348626337049
86.348663435291044 59.707292683056252
87.816706162513071 55.127970474768972
75.025182691323025 95.029062195915543
82.899383268146707 70.466765128315586
102.304765125651258 9.934810265856491
88.883247033162590 51.801068468140478
105.254200983801070 0.734521420924633
81.463432153260399 74.945982734506742
128.987188539454252 68.613563793173299
121.062661606650877 73.653088356074718
40.252064423864482 125.043788759855076
121.736723570102825 73.224425314035969
112.052397702688552 79.383076612443645
50.676698638384629 118.414345686620109
109.585332158163396 80.951982556652979
87.924021456351170 94.727278958832713
79.388446623998547 100.155393392776276
16.599146975802537 140.085627783755058
73.580634460498160 103.848814123485298
110.590377775257863 80.312833732107038
54.654223229368895 115.884878243858978
44.418050761193605 122.394470932594558
46.318967124426784 121.185601963409781
55.135729944862774 115.578668808203147
132.140469164689421 66.608266152147735
100.597992079869073 86.667392632707902
35.456330951070811 128.093588052381762
119.435654248565442 74.687767601235976
90.737080474542481 92.938341885455714
15.116894053529210 141.028251876469994
33.427726189611285 129.383659196120988
104.036553186013364 84.480673690064137
95.955507525206983 89.619734790731670
16.497096905577386 140.150525517071685
135.271595422301289 64.617057362199390
32.547054283722424 129.943713788555073
132.401962510527397 66.441972043923968
76.189042225949819 102.190022991153768
31.307784372193552 130.731815237660129
109.888974437958382 80.758884250553749
52.435897441318531 117.295600598921112
43.499551130337970 122.978581692765260
137.735789985793645 63.049977189995992
139.214885991490121 75.635815825156854
138.603211915605101 75.215845490441851
107.950715301348339 54.170096176456518
120.517164511654272 62.798115720026743
30.460209525956433 0.965759208866425
89.181371580809952 41.283220836365928
40.261574723352481 7.695295059570224
54.605290629086007 17.543571139068664
111.777581478569061 56.797590675110079
58.226192903059463 20.029652534247472
30.151999862063011 0.754145016258314
84.643568067231215 38.167602673684797
84.995743807095536 38.409403608496902
47.383739732568984 12.585314337383057
29.335862699031516 0.193792025924762
55.710542623326837 18.302427968654140
103.406691547374152 51.050207248438298
137.897354557155381 74.731209697008453
106.635653145723040 53.267185434539115
135.372301236325200 72.997529081579529
78.364886934708380 33.856712412430660
136.514868897113843 73.782006537554196
44.998377784730074 10.947544657180636
42.184248027281697 9.015386563906800
39.278356073673301 7.020225309709817
112.800743719035069 57.500085362292204
62.931031270197806 23.259955438564887
121.094116866619686 63.194246409853420
121.967980209375455 63.794233715219129
63.414629275084593 23.591989807825929
76.851982315168399 32.817964679758212
107.081075866817542 53.573008971358242
67.810328656358465 26.610040454796810
58.622928675750622 20.302048017102344
58.111605942373970 19.950978079778508
132.841454157699275 71.259870520220460
66.635205419165061 25.803210610747239
118.659899945222278 61.522933311012295
29.520320473667613 0.320439200308644
46.611389556580001 12.055025128284310
2.250845982664958 0.565883113972595
1.355955469727700 8.627221199338829
0.242563938667472 18.656856583225405
0.242034088348932 18.661629572200830
27.514573170546416 13.187316246417286
120.036567299074051 72.989861714011013
136.530326355959261 83.650773048895246
109.951933512887834 66.471554621703319
110.216385354977973 66.642485798225678
8.116276931488844 0.649027337311245
78.607254733598211 46.211598105184400
41.636859477660195 22.315401702663912
39.580840032614105 20.986472322112281
106.924393934695516 64.514673179780729
52.207620700361261 29.147922279009133
24.847179072912507 11.463218551525973
76.881831553161049 45.096353031071601
75.085171060778990 43.935062985417716
43.783558966001266 23.702943064758195
37.689263784059257 19.763832498196706
45.937278946956411 25.095022194685015
24.139021182060461 11.005493392607715
97.763788501387097 58.593621346688003
96.056334150087466 57.489990610675228
127.103080510957469 77.557375434737310
61.096857578860572 34.893572246952878
122.418685895935738 74.529568645750146
30.365605904362049 15.030110668430698
27.200422723940250 12.984261864118396
28.335819100293495 13.718137026020806
38.639667001167403 20.378135423020208
109.897864950839576 66.436606848790348
72.335776463740785 42.157963421725562
101.901603926933291 61.268141037422168
95.365748376521935 57.043623371059148
65.739137855871846 37.894157999067360
68.919365439352788 39.949730908512187
86.966045339935278 51.614388652426165
59.117549308580102 33.614225925651148
52.111738932750683 29.085948109288157
57.380431464814393 32.491421885240428
20.460284350985010 8.627703887789117
128.535311397561571 78.483112644824359
57.941614851183914 32.854148556829472
108.158710353912809 65.312486331960514
24.174269776333261 11.028276685180719
38.154569941139549 20.064587933455595
32.956412964012479 60.975769339313700
36.725006192471504 94.070319631047568
26.115848713933818 0.904176605853936
33.660664413153000 67.160274694150743
28.686960768989124 23.482839797504425
32.803830253124545 59.635837992784516
36.573437557219414 92.739293564312590
32.697898696007535 58.705581785238330
26.856368634468467 7.407179786747921
35.368144949150206 82.154809005783619
33.646862801562037 67.039073465677774
32.633087980017706 58.136435324014755
29.066077842415663 26.812121652128930
30.122215469785008 36.086776066943344
37.809384479540789 103.592974261341183
38.319586837477779 108.073404111450344
31.338897116426907 46.771275428601555
41.282982733061026 134.096975390009106
35.320139901169881 81.733244411694614
31.113369325491636 44.790764302346894
40.295492348954852 125.425158561221650
30.197616024098082 36.748919016703631
35.027590996904749 79.164175839400556
34.112514685247582 71.128275655687816
27.805747651585119 15.744315084507631
27.332308344646115 11.586726296400808
27.603344404726244 13.966876123518901
35.591938137998078 84.120087425153372
32.193075930588272 54.272393753052775
30.638236295173193 40.618301790767397
31.819067083515744 50.987970667662772
34.124323934851333 71.231980614336024
31.272874884761421 46.191489833879956
32.301150894608888 55.221472657363243
32.359378457883516 55.732808029566598
35.489959905040635 83.224548014376353
32.137316075458081 53.782728984796471
36.399097991743652 91.208300653242745
26.694008136520797 5.981383119667142
29.257293315071713 28.491313247704980
138.523447432820376 75.540420878067962
110.805146213081798 71.716240341567200
100.449668816782420 70.287537522041561
43.738291600338869 62.463300992176720
45.435520559549275 62.697460722974931
42.247679860824405 62.257647393258772
103.066825428754626 70.648615904772726
31.346091287051934 60.753599850436345
2.408482222126597 56.761196402560145
55.594581482105909 64.099064765776106
42.227584851070603 62.254874967034958
31.766785862146008 60.811641358576836
1.606759019497001 56.650585934665600
56.677362790924320 64.248451669888453
93.946717399759208 69.390351939070811
0.712318929817842 56.527183697461354
17.346491199449016 58.822132342763801
34.233828891907670 61.152009184957414
90.085700978885214 68.857663311049777
138.465158560405854 75.532379000984122
73.358688817935786 66.549905926042271
65.394463209408229 65.451114325540317
132.314320269400525 74.683773024407316
128.759330206569075 74.193305600088664
22.803645293022473 59.575033550665673
36.674026340054404 61.488673236352327
108.295343834686221 71.369973182918656
85.294106049374847 68.196586576116957
11.673350483790102 58.039432344893676
70.328565245724420 66.131852182554155
5.568322458969769 57.197146623188480
72.213755798437305 66.391944204865609
43.859125813301311 62.479971993826169
26.299442479912557 60.057334376234984
28.888936902811743 60.414596319992810
55.537993217359386 64.091257514569676
30.951575949538316 60.699170184523197
130.915354245160501 74.490763409614800
24.676922906723124 59.833481993554912
96.053228358152893 69.680978631635867
1.410178860881550 56.623464575009393
135.430273601854026 88.127076744570545
130.306865192070575 108.975105999151012
133.634233119163923 95.435474110283678
127.198656255091365 121.622942295736763
138.509907063108017 75.595518969280533
131.319266219830354 104.855472240538589
130.320440225208529 108.919866856503006
131.249303112360707 105.140164147684345
139.740279737133136 70.588921124546772
138.987807661265435 73.650859310264778
130.485495984058758 108.248226609636276
140.268802856237130 68.438269728542224
134.897381710082243 90.295505427314680
109.993286202321997 66.725748985786225
99.454465117897556 1.943773245016955
104.679179266670999 34.060013052761931
100.289212588028633 7.074953471581404
112.436394103463954 81.743496750550023
109.076799669632848 61.092119962976710
116.476758613612859 106.579557025561812
102.722011190750933 22.029330132995451
103.691020402370782 27.985815278427332
112.396471186928565 81.498091179112876
104.154514048679999 30.834903797026509
119.655025018235733 126.116313126894454
106.722148629931326 46.618115203814284
103.370155229680449 26.013461856088295
117.677952920719818 113.963280483772820
118.884219584124438 121.378183640357250
107.732598038780637 52.829332622439317
114.611344878001944 95.112886664733352
113.018837012955913 85.323764612659872
104.391868937628558 32.293920752968837
111.358245981763034 75.116136355542423
115.829901477378456 102.603335874107700
99.523576484360220 2.368599782039444
100.314989782022153 7.233405497911086
109.930102905385311 66.337362203566045
99.540077725241787 2.470032663186153
109.224998480959172 62.003095841895707
108.980219972906184 60.498446010237892
112.434106740968204 81.729436367465127
100.952270638767246 11.150761402428138
107.866014103687220 53.649439179991781
99.334955628756333 1.209150200910012
115.471047736559257 100.397467291084496
109.674393972029478 64.765523210888105
47.991179154167305 89.865653404251944
87.960747897049785 74.948547447848455
104.166207223107747 68.900482346269371
39.112844189182681 93.179150836287690
0.409089633348195 107.623840278247883
11.455437234489752 103.501215421885504
18.834591387283435 100.747229631496921
10.115197274772477 104.001408496639883
64.915811004462000 83.549184787639078
97.175732418866204 71.509408502346773
28.808448205349723 97.024870756269223
32.955596526602669 95.477106973201955
40.571504222128127 92.634762018740275
84.587663489005379 76.207421613801301
127.573679173945308 60.164542724094566
83.756675241305544 76.517556051808498
83.561868654849206 76.590260125997247
65.649496265669754 83.275364951090637
18.921272486196383 100.714879241498465
35.086951860923257 94.681660478461680
109.777820791953346 66.806163172316118
139.059874129088399 55.877761741192721
88.545640411244264 74.730258787706234
5.966555151379950 105.549729783965887
119.802950483371546 63.064668666944392
23.559454539325838 98.983855982861442
119.515593720082833 63.171913538982956
72.687938818837011 80.648536675582875
20.583729948730724 100.094430862979152
91.342505012329951 73.686436527113571
137.340613049956630 56.519409887288774
0.872860240626000 107.450755716522153
54.169654001936621 87.559775035985552
37.608703058799840 93.740513726131255
138.743320966656910 55.995903047525069
39.640782250409956 1.095896550118715
121.328043445714030 2.253837705339099
70.435409729721584 1.532419528073874
30.050055205243535 0.959945149721868
124.819504398050370 2.303330199877375
51.051934579622447 1.257653018840210
29.660535535846101 0.954423592879817
79.651459370276427 1.663059765134062
39.894379778362499 1.099491370292399
22.094086441428640 0.847166932819207
139.714187638249342 2.514466752449034
86.178128614943205 1.755577237434215
120.810511075163248 2.246501530490649
78.342425140649652 1.644503816680198
28.337450114035253 0.935668464609260
64.468785486720904 1.447840859777149
131.013788538972022 2.391136014749202
39.561672867531449 1.094775151153205
98.910075405110817 1.936056359376643
90.035155496508267 1.810251737443181
130.703388717373116 2.386736005215981
99.147444299884839 1.939421133861750
51.988012576067312 1.270922202072946
59.804830840967767 1.381727919382594
111.010931437164430 2.107589582646435
98.441055691253553 1.929407865825282
72.514335728438240 1.561888920698224
59.194796040851408 1.373080495159585
18.883502347176996 0.801655951050073
112.886416018679043 2.134175132842881
96.111586892925871 1.896386954707516
29.207003873706594 0.947994647055180
57.909061144736746 1.354854821668657
111.833122904819263 2.119244390555740
45.343132311871940 61.715317912636642
43.458378692323251 62.593762612096953
134.949626590259697 19.951583321736226
24.209906256799012 71.565077699818090
72.382478179174910 49.112837775368632
32.251539913607608 67.817038493231138
29.008836768406084 69.328395394356292
5.826347879331014 80.133274225034398
53.894798705743845 57.729562990967644
66.924318375658402 51.656773225857116
5.724950080956277 80.180533642708596
107.890077564261162 32.563479733621989
23.010901898228717 72.123908844903283
35.290419141667279 66.400679706331289
122.238421260284937 25.876013353361117
107.981935633194681 32.520666586630057
53.154690386068715 58.074512178862435
109.071281121155096 32.012945174210650
137.027474924900133 18.983141167326469
4.423286185334984 80.787212275781698
29.203728929377217 69.237560187040202
21.555386906182257 72.802294293529940
140.449020669329229 17.388429427828957
36.465349087949789 65.853069147134590
128.636155232177941 22.894161806360330
129.360619224381651 22.556504116092253
123.222240099919105 25.417475730224577
118.238991606393697 27.740064836740903
75.154061844132031 47.821059924757392
56.153210548119169 56.676963918305809
16.625950157446351 75.099802858224351
69.467211373695861 50.471583367484207
67.901900782478791 51.201142275132291
12.506823576344754 77.019642604939477
51.916204483882872 58.651744855243763
44.027706414170289 62.328410730384107
70.462992880093154 50.007470192667881
18.730373229699744 74.118974767980049
55.965176094659697 56.764602889916823
32.374160175949257 67.759887723823795
123.423273708346784 25.323778121208207
41.471103196870807 20.553312437649588
45.478522435002091 63.154596601929477
48.455093836886633 94.797346359771993
43.517985930656906 42.312910775467202
46.344150360344948 72.356743678825566
45.236097456971322 60.577472831264508
42.221224124969517 28.527550448846046
42.444876105845445 30.905105934067112
42.914773073737599 35.900394190067544
42.146190427357986 27.729896975650679
50.128069137598864 112.582083106880603
39.629594691200161 0.976966046300695
50.937836513322843 121.190398840840814
46.795311043426274 77.152853923747401
44.510594007543972 52.864933469989097
50.791737447689428 119.637277632068319
42.922716687967892 35.984839601692052
46.925158693186795 78.533212777365009
46.684085924080023 75.970463803345410
40.680822262645059 12.152149332922093
40.441426377440806 9.607226646444891
39.588296875677578 0.537945352458363
44.761643309719574 55.533739009340238
43.669647659672876 43.925166451932910
44.799666494660350 55.937948404524029
45.293735129972873 61.190196067891002
43.999404874215436 47.430684583971470
43.856435217411438 45.910830879017702
43.381622420684785 40.863284396803138
51.722474935171917 129.531578634894856
43.713720245699108 44.393684630239044
47.732744743839937 87.118339709835865
41.157582307206724 17.220396234391153
60.804856176598598 16.122920751832577
17.639094480290741 26.014493895019260
126.099891960662177 1.160353268625129
45.070595619252856 19.728477170642510
38.333180751716320 21.272377459651693
25.207791337589594 24.280102664087210
57.883123389127299 16.792445218363440
68.533590840926379 14.351856342629313
4.643837422146560 28.992398851487131
26.740575855076415 23.928860161426545
91.392883021246291 9.113576008462267
4.829156185340229 28.949932460789991
120.910360853769134 2.349551014834865
26.154914444182843 24.063066357618641
129.717874046514396 0.331281035758507
38.599831712335131 21.211273534294858
104.749258155348329 6.052919683287062
100.097786557200450 7.118819362302124
102.562143487637414 6.554104044642835
59.525164671715899 16.416166176535565
3.328538165165034 29.293803907122346
62.150573621314919 15.814545270632340
107.263380150608398 5.476800540945220
88.782520054790766 9.711749078930042
61.908179533726603 15.870090655507605
58.301353087612043 16.696606537644207
23.684250495831915 24.629226948720593
117.865532009152886 3.047283338821213
85.566965470738495 10.448603755278373
16.569841614625346 26.259516628631673
36.415309608104643 21.711863801389626
112.868592325441639 4.192348140903677
98.519215282048350 77.879797964800758
32.195373962148764 59.466917850075205
4.831329375512357 51.870088981290010
54.001862901449414 65.520853487273612
42.230945074388330 62.253001467898287
32.201676150888282 59.468667468966558
0.533347666474327 50.676879716433142
57.653167840175350 66.534531808087237
113.015333114188948 81.904222281310538
6.676113092124195 52.382239374505851
15.667060775971020 54.878313765341382
33.995195755321845 59.966585876625750
85.947480663179405 74.389622520123581
66.938844736579597 69.112429168598965
75.339158828300086 71.444531369236756
117.142341128778796 83.049965686591179
92.220270219232461 76.131079585666825
23.053360845223601 56.928904547780448
36.710756285764937 60.720482054776205
105.546970492856190 79.830849224755710
88.765451559230826 75.171949949343400
2.892740945056691 51.331896445221318
10.325163530029702 53.395291798922379
70.996060396717326 70.238796762257778
3.582308712397774 51.523334823613638
112.563550538724158 81.778798026104454
43.667867868564407 62.651921171835006
28.355299027015210 58.400833045500377
30.035830203364757 58.867383511567830
55.431498990178135 65.917750249969842
30.614900031829794 59.028145360058396
124.581557948512398 85.115247261410133
26.930903059356556 58.005391049583771
84.284504017704151 73.927945557550885
3.910945084453856 51.614571127174834
4.631587497978002 51.814636474744276
136.343372086930771 139.873839335903995
139.993838761134668 132.852376201101066
84.007211566441910 100.955421762359066
77.060529074897786 112.001383089089529
100.962599487644340 73.994558143604010
68.338437804182703 125.870432521218774
122.706448980456557 39.419533175324041
118.082359156021084 46.772326027770752
116.465303860429628 49.343615312984276
95.083044831642837 83.343673124408966
83.654795781617935 101.515800207009960
128.082256161317162 30.871430063942828
136.136772313341339 18.063895815892206
99.874238727941687 75.725167089074091
89.378219566990438 92.414949856260577
138.504922188514314 14.298286552923347
131.728118438098221 25.074122678592985
132.327194267002795 24.121528624393143
114.365803828878697 52.682042854794389
124.624526737846494 36.369586275407279
93.826508633449194 85.341698839241758
108.546706421991146 61.935024402633864
109.385480165162519 60.601285263091228
77.635160648650611 111.087657991027513
99.258074789274957 76.704933048684794
113.417472510802810 54.189990148649358
105.913002683869053 66.122892449399231
127.029960302680038 32.544691994790107
12.936179734442941 88.645022244378211
25.633854440960430 90.844419728237625
22.232184264222443 90.255207529897334
7.176553017396989 87.647382219552384
71.414560449289908 98.774215689410340
18.690633709988358 89.641766285104268
31.408781443233526 91.844709955530334
40.737751649576886 93.460605312205317
68.131776990298249 98.205596170747157
126.211505605499013 108.265738041757842
130.274827094709394 108.969556596417632
16.470485650292918 89.257208626387197
140.559050365733157 110.750913837687008
84.512358500455434 101.042919585490296
134.060845016306359 109.625342674031742
19.945727764107151 89.859164412591269
35.191270298600521 92.499884754342148
97.903150365873472 103.362373707320060
103.256066838462914 104.289566385762186
0.147541730431085 86.429868769578988
20.961654638812487 90.035135766690075
75.756099390670940 99.526225017452887
16.811004727914597 89.316190827446633
14.461951575503477 88.909305180091607
8.528646716775249 87.881581909581328
53.694748749544530 95.704920706851183
37.437119867298961 92.888894238731183
112.224663968578099 105.843040578292843
33.589049393278934 92.222359876031760
23.441642586131675 72.729014120005075
32.208858091659053 59.446489096210136
8.549907708781003 95.290321188529347
45.823392290995777 38.820169248592300
46.289007612483566 38.114751758258578
62.464765533832804 13.608121433760088
14.362787913282780 86.483679361607258
63.508636357590419 12.026634092719080
23.336446741039726 72.888388147477329
33.497486653714944 57.494188378713986
11.123301704364616 91.391572478534314
38.817689505658592 49.433963616581153
47.891810451776621 35.686470075471441
18.619719800581901 80.034333582209769
26.447041851140114 68.175767890480770
68.559911886600915 4.373840161297514
21.248783008319517 76.051244786924940
37.128006538370734 51.993870611125942
59.992052521619797 17.354336231454493
4.644775281404452 101.206683020305917
35.410899754740115 54.595325292800240
18.229888223224723 80.624937027288510
42.628238729578619 43.660897425929136
61.924900312974991 14.426029160677441
15.314720683537637 85.041480201120237
36.590875548800810 52.807635917285047
10.280214875810984 92.668867634611601
40.373034676647912 47.077581348883989
38.060825796932896 50.580628842776783
0.795995891260249 107.037668756703823
53.360342029717984 27.401524019152287
58.095471698745619 20.227698044403407
31.052239166360835 61.198792299956260
40.336716725663557 47.132603846330149
3.379114824728592 103.124186551139189
1.834752957341818 57.919408740002616
29.842092497039339 1.379768556255617
20.144286469316040 20.957153355767698
3.475830798543663 54.606493190721032
9.969213472044437 41.498017842152578
24.409166280622710 12.347454115451693
13.574247442724122 34.220378234023805
11.773719350803933 37.855182972031976
1.511758140360855 58.571452491156968
21.911949993493181 17.388693756766838
27.931567994078595 5.236627855816157
22.798759833156417 15.598451981931445
4.993493146192863 51.542721891241385
8.016038285998038 45.440977939392845
12.664349327587505 36.057229319460724
4.170583014682478 53.203966532961452
9.486811369661623 42.471864046071659
8.731514241404430 43.996615363595083
22.134797582980578 16.938821589952337
5.059608190003734 51.409252563228222
83.336137466122622 39.334720396409359
20.580628568439494 95.355335617577140
10.223006208392642 104.601382491077516
56.332444217086113 63.440389135724914
68.427581391047383 52.643296775682856
23.252245539656176 92.970435407351957
96.714477032559913 27.392138361556679
29.509528728058587 87.384681104906733
37.990568802110992 79.813822529950059
101.389531254165377 23.218808907505764
36.261163901365201 81.357628455645596
58.640073155729574 61.380413922142509
90.273756441533493 33.141643645072328
122.699392545895279 4.195912578407047
38.951426945984252 78.956083260433331
43.618645089994892 74.789748919568382
19.320933653531906 96.479840626996378
35.700072474721601 81.858503796600047
113.616089554326720 12.304399478857173
112.245866314656780 13.527570961727335
109.521705856894258 15.959375714579398
74.746645233270470 47.002392092074381
6.648940302734713 107.791881212112457
63.125176037908936 57.376650313124976
22.109820111039973 93.990256240288417
70.552008172032743 50.746862544591480
68.173199138040530 52.870378836925077
19.319086204330944 96.481489808759790
58.769280062255795 61.265073444126095
71.290075739409801 50.088004064666393
1.750057414684141 112.165018138346156
55.534405998957538 64.152782242479205
35.288716047289945 82.225713632751237
122.943019409371743 3.978431643010484
17.644702793694890 97.976179126519611
115.901414927111219 10.264334222232991
28.891620441256634 69.690368220314298
6.221137328346374 82.330340782821963
53.212194915316680 56.130383965656719
64.311373019287473 49.942015327818417
7.609920682665329 81.556021885142073
101.108792169532293 29.425541721425972
23.301785090148197 72.806991942669370
35.240108024795418 66.150756449815518
132.801647206655389 11.755127901764606
104.462966895518065 27.555414989006543
51.506679357434365 57.081297527983310
94.947045494728243 32.861035730033713
130.998191509168720 12.760648182051378
9.468733086541116 80.519637364052684
29.499459199220560 69.351466522241637
21.457926663108836 73.835038844486533
135.839391398001169 10.061427637888837
36.484283500867846 65.457063959797750
121.653259126197810 17.970933659028045
121.174473718028423 18.237881407448288
126.523109437263003 15.255739015455168
114.118705080640098 22.171839124176529
73.625249148420025 44.749045326407725
52.830032563973994 56.343459338216562
16.983074890875667 76.330001273853796
65.271277400908019 49.406818747053670
67.415928205401556 48.211064462067966
13.035783905421866 78.530821146278882
50.000344700879936 57.921157386018699
47.182096971210321 59.492476964871756
65.126025201360846 49.487804397327473
17.167739172699552 76.227041339391718
56.095898559922524 54.522569312361398
32.372128534417755 67.749804069915157
140.857291859595563 7.263687340954973
120.165116033832518 18.800650774578678
12.850817445105051 119.225573190091140
41.879915518267119 29.581537072521208
40.373710936405978 34.232809998621505
42.576336099303802 27.430937988728481
21.715949400169677 91.849379580357251
49.642445152713485 5.610262279200742
25.903737444751460 78.917175425234348
33.245851338603799 56.244176029214280
23.458632369086128 86.467843625871325
36.000906250406103 47.736359444729160
39.744561043204172 36.175672143611486
25.662928521003213 79.660811476327467
29.056602407757769 69.180891510893261
48.203685982203190 10.053258707152153
18.952613956964708 100.382767068019007
49.325028676539375 6.590468208532426
37.562084000380452 42.915325244771182
51.418330243276372 0.126195678238934
11.447553830786715 123.558956673359688
33.831132320443174 54.436784378853567
21.595924663733729 92.220024985217890
37.723677969378137 42.416310926217427
19.784957061466432 97.812429018448483
5.912712789715212 140.650961700189526
34.604041325062084 52.049983295642861
26.038286162112250 78.501678875935269
36.341359832443572 46.685013201466433
34.027462799349593 53.830501107574861
6.635312490489803 138.419519527527882
34.227584343721638 53.212510741274890
31.278215733253635 62.320382628113052
34.721691416373950 51.686670973357984
20.008116260131764 97.123296644624659
47.973097161041160 10.765334313513049
1.487744165426435 55.988249196916954
5.851423275412849 80.272822823134163
8.068450817269834 92.610936422817474
16.338587028303216 138.635569915244645
5.929500179994245 80.707333310735095
1.984647353946873 58.753595081106937
15.685620141643584 135.001704538141581
0.609880122807819 51.102795102001480
8.385025456138202 94.372725026429038
5.264450800303259 77.006226923417344
7.474235370907125 89.304032227225647
5.040453097195885 75.759643804881904
9.556971069598127 100.894790196358201
1.551149275900301 56.341108798819661
1.304085069458237 54.966156892293242
45.223940916006320 37.415796640322675
41.331299887268784 28.296260573395415
70.067379331648254 95.618089373030998
86.720512437558682 134.632436410303228
59.945115528015890 71.904022456843805
54.349369739886008 58.794515271497936
74.693941847646556 106.457029675785819
44.570899129978429 35.885874390383414
62.423917291489580 77.711267953635129
64.631577755517199 82.883293598074971
35.104350786369928 13.707993509122954
34.251231908661651 11.709338016052634
38.570344073197241 21.827994956366783
87.302613259200001 135.996160781072547
53.324319160552797 56.393064518746236
48.528767090874176 45.158221712178630
78.228322421018888 114.737246339784122
54.749631762698733 59.732234400057237
52.576985414414587 54.642238536688076
49.737238081394203 47.989383050334936
47.572089165491420 42.916951895477681
45.484548520589655 38.026338540222454
55.666858357844333 61.881079092959226
47.048089236159221 41.689344155813544
63.942424219154752 81.268770069162258
29.450022653155038 0.461241762836647
37.914637894630872 20.291830665696885
36.472938351547697 31.672909317181830
27.055362464734277 25.492580060422725
91.089750250297698 67.515453571207360
139.582015955709863 99.338735068236261
139.290897720731948 99.147687332976773
83.469008131692888 62.514305076107064
115.848432978746288 83.763457629205220
43.033330109509407 35.978197812314015
103.321148622745113 75.542367303663710
16.856119767975375 18.799278217872416
26.080391807091480 24.852750899253078
15.668400126485977 18.019831517644320
38.050134728515161 32.707951989455402
106.304121477627277 77.499957518886774
81.979966225686240 61.537114197388576
77.899626370497472 58.859371635223120
62.376478485845404 48.672231528091423
68.101513429914121 52.429313115332910
113.185772840175289 82.016074167367805
60.550357962347121 47.473831193080848
63.356730189064073 49.315526400700101
50.280820667293426 40.734398183906038
45.703725975551421 37.730657882334476
56.655891926207509 44.918069214426652
23.371053389031477 23.074734593056533
122.704967665328027 88.263091338852249
49.144750515027816 39.988846708222226
94.979827755522422 70.068335555441180
19.445937715596013 20.498858643210024
30.226319668594336 27.573535904525674
64.247980871134388 12.368754666933759
12.793577237936882 48.130491646132860
29.302700083644208 36.656354015965874
23.875247742883428 40.428531115929360
29.072296124591450 36.816488916009590
80.573967407901037 1.021900068912386
24.662112978903437 39.881645609117896
38.155538749880471 30.503471744545188
59.242306838628998 15.847788248397134
7.519305899793684 51.796205191200819
9.467814759489876 50.441956450143870
25.484065311874129 39.310373938170528
61.860252920992465 14.028268584140369
4.429503795479642 53.943673286642202
16.879253717555581 45.290872928796183
17.511397980427052 44.851521284126967
64.775227234146072 12.002308951389635
58.313192997933413 16.493539096692878
26.499935349511588 38.604325970925196
1.854627797806096 55.733258466547852
35.781502081223962 102.113201370775371
43.632913322038547 107.842481094532801
54.817526159340972 116.004042574553523
83.391674333913613 136.854980417319581
17.564955406691052 88.820343781462014
55.920701227578597 116.809044166796284
6.411823406735644 80.681754289223775
19.884060526028598 90.512625784016265
34.767019027179821 101.372919526739949
86.327699146652080 138.997436965847783
21.427148903452803 91.638637997818606
81.612016559551918 135.556340352604280
16.319264811456126 87.911346704318163
15.906774357259875 87.610346906576709
3.415967227419567 78.495637992802614
11.249091951943138 84.211573801206370
52.605322898313077 114.389768286849531
39.901324658622009 105.119490970721969
2.495349195235685 77.823850709811012
25.986707490821029 94.965808841716807
114.832634961527290 35.776043943892248
108.071909878872432 32.647619907446249
131.330373071174961 43.410124581430232
106.972657080777523 32.138957177687665
55.091253720827623 8.131616643722156
50.729807864254134 6.113423049906587
39.568654050546769 0.948766679711216
119.200840969472196 37.797365696268017
129.055254535032361 42.357347634103554
55.495348687859000 8.318605523230234
61.374421312871078 11.039058120731358
87.585665955162426 23.167918081993122
77.737830751603212 18.610980182415663
64.438309710202660 12.456826479896201
58.703285212841791 9.803029990939590
76.314862722820010 17.952523089438987
52.177478272910356 6.783310798324439
132.795671742674159 44.088169543833928
48.484781256808219 131.944403489348304
46.456407373715777 127.181158468734750
28.296740133367301 84.536680899977583
4.555529410053639 28.785024509711128
44.679250901356617 123.007849105812895
8.501619528098090 38.051656397620761
26.208094677026512 79.631899709157608
20.325589316315661 65.817969939257580
2.061013869114892 22.927135671631483
21.871834940555313 69.449029691947828
1.954458824411690 22.676911691558338
34.837605124724746 99.896641339366099
14.659732655448053 52.512797873917158
0.236546024497877 18.642724671972854
7.045091221533082 34.631280469169582
10.557836291971226 42.880285056006258
25.813038451751229 78.704186325747258
11.132779760558861 44.230428950439091
20.025271718300409 65.112731957605106
21.988666059073399 69.723385050283227
51.208822078221154 138.341288199163785
42.451354662940837 117.776064299010628
19.548425515177442 63.992950579252366
31.838595089937773 92.854044442392507
9.505481059068664 40.409031671794096
11.565757814166513 45.247194436857832
108.357540050469026 132.845670358938264
115.384296379838943 128.660176538166013
47.299129108311540 126.054610845668321
38.149605196482689 80.603844617655525
30.916298790644102 44.671994865088124
46.485314613818701 122.011942320113363
29.331799508750322 36.800907020101711
37.829874061130297 79.015562513716617
36.421115998615967 72.017478898853568
25.237235533591690 16.460933942379146
26.350461001743714 21.990943044452141
24.918691744622581 14.878550047288961
36.218687003233057 71.011901664936019
32.862442098218715 54.339569415544091
30.071303991851401 40.474436452878116
32.218399185822470 51.140250616640735
35.935244367849201 69.603884692246410
31.221169140453124 46.186455194669627
32.936861239735855 54.709250618258096
32.975569720849059 54.901537139728667
32.664305366790906 53.355314240292287
40.021218999595021 89.901189731361782
24.152418248419906 11.072044060938875
27.914955950650974 29.762658258591312
112.499513897006622 38.894952453855879
99.667687975990631 56.048494836214310
84.169534064187374 76.766375643732431
53.017974585952793 118.409677156362889
118.050989656726642 31.473758049010552
131.591449054789621 13.372916782073696
84.331823898118913 76.549427131361242
76.246994655816948 87.357200079311013
135.030469046087944 8.775646250379729
125.907917806365020 20.970642526750144
126.034299793787554 20.801695504637856
123.714072766097246 23.903367308881567
119.534414177034364 29.490721064503720
87.405888545208200 72.440027694793713
96.191750473297901 60.695116574841173
98.355699606909425 57.802356541689612
74.218921441331219 90.068321633900538
87.554169901107556 72.241805669449107
101.897088905571223 53.068239059037872
52.316246529542660 119.347744897510069
44.794021364035174 129.403430579377471
136.727977725899905 6.506422270658649
87.035464429761177 72.935209425194316
123.114287073053319 24.705158836392169
119.146264326066088 48.273492204306251
136.304395243795483 72.483550122507197
107.681256376735888 32.096409291440239
137.198925544743105 73.745728998479649
116.850214980946248 45.033775250581385
130.381449759133858 64.126296414771716
131.939428839661730 66.324599012868305
95.995180422343012 15.607400258410488
124.074851148404392 55.227709595222535
90.713904931757810 8.155540488712273
134.027339762528243 69.270633438938034
89.867224689574300 6.960877864925046
126.524888660979414 58.684703271609258
138.376959753239788 100.143307221500535
131.061967126603463 105.027261477460613
127.791739625886592 107.210673318769352
88.029485305658028 133.758482882747870
110.466428145096216 118.778153022621026
81.976634511460489 137.799750988660662
100.577186034855231 125.380839936707602
132.885086156224730 106.126009300778790
130.819045272289230 108.376699684277909
114.264738780296739 126.410524046965847
69.664408280855810 68.024502445961559
42.787364827101761 78.752652174934710
48.248213454336558 76.572918313171371
20.140789106527702 87.792182716933794
35.713570224983179 81.576204094776926
115.299015775886005 49.809146918781245
130.175404765670294 43.871137822525483
82.632449940594199 62.848222813247610
2.682947775975134 94.760595595421890
89.667048487299553 60.040316258267843
20.292902678539825 87.731465578191859
96.471583238755784 57.324241189399835
70.576972706322877 67.660246317470694
16.751145948588707 89.145181211307985
73.001679758363366 66.692408454353583
12.162184249641694 90.976895636725956
106.107077719712393 53.478169813198726
3.743184084766031 94.337395257617857
54.966602846495633 73.891228734455439
35.199218660925432 81.781510924824588
132.269724837216245 43.035176108708306
105.368401496283411 89.542397982035396
18.895790310714347 37.427537803913971
83.851798276356902 76.574884304112373
24.570936377285062 40.847805096583713
37.294302715340663 48.515856848598354
102.879572183183029 88.042443373505179
91.867856896902410 81.405960508031498
49.773421265411635 56.036706623650396
2.889329288974481 27.780847751911313
19.500491508757769 37.791975953213608
70.741697008593334 68.673757171218156
57.896361331594775 60.932197577149452
50.523267426797801 56.488619978873139
33.854679374931294 46.442882678012047
39.198842352006245 49.663674816712188
37.580976331994243 48.688627801664602
55.795988484053275 59.666355875704276
27.281024080756286 42.481106552391012
117.561506385839436 96.890874542928543
38.061281731369242 48.978095742877898
81.266768947890682 75.016952374425912
12.821698319392141 33.766835871859548
19.461860396775755 37.768693957077893
133.676702443322199 73.932522865089823
95.725494601024579 94.859727788615302
15.288022549356986 139.214876329618647
33.436145804955835 129.207566524737302
101.742941927700656 91.541563216748358
97.952182999431386 93.631878477259249
16.079508580841914 138.778431976020698
32.485524901772884 129.731761657818794
76.702537541952793 105.349441904721303
31.204912447556982 130.437922035331866
116.633214961219494 83.330710048792156
52.349447069666908 118.778319239862981
43.622817801825612 123.590391618128919
130.058844497093730 75.927496383180227
24.927888107424454 37.065340138249205
37.878974688107995 36.287691385620519
139.019312952236447 30.214713848056128
121.318693960416326 31.277548552618661
120.876260039601959 31.304114523319150
68.499392118383156 34.449086626762806
5.915999372063812 38.206910111398770
18.223437129575675 37.467909290073159
65.211304439799477 34.646520044094601
75.505626513994613 34.028396871935776
57.242546797853251 35.125004563648531
47.187668155368542 35.728750340919710
57.226824564724332 35.125948606058039
26.174777853304633 36.990470570394145
54.973751588935556 35.261234504912018
10.749834417657286 37.916662202839099
19.884765900077824 37.368154706699890
126.249179155009074 30.981497280198955
128.253676056718433 9.928184193662295
122.390482226074113 3.877103166802558
52.561580913999769 78.234296703579545
20.884231641423504 79.914239848634324
35.830934886752942 79.121572146482322
107.003446176528456 75.347084217307582
89.319332447688254 76.284924861090644
18.066947087272293 80.063648747519437
72.126915583057382 77.196689371755198
13.654236169713691 80.297667806162039
97.077698736624626 75.873475842684101
24.691699511585732 79.712318611681809
0.300582684732896 81.005851386817611
14.170630111422097 80.270281914272644
54.720053134509598 78.119826563435097
34.675641956031477 79.182840733787259
131.168862928577880 74.065520981991597
75.760513173766626 77.003988987898140
22.148247617582602 66.520002664996980
36.175136821672844 71.922735176486924
100.115795512361046 96.550738612453898
99.236167628187900 96.211932616435234
13.126486386802728 63.045093723802758
73.613422916955415 86.342828079371131
6.756473903601634 60.591558015290019
34.201535731535877 71.162563864141646
19.530220727576527 65.511618069610975
23.871273145974982 67.183659866884497
54.666116440475129 79.044899991666995
32.963663774863448 70.685773111176587
114.468598469412555 102.079003221862763
18.273008259153691 65.027377937806293
62.134096266916202 81.921339437107193
0.610860524724367 58.224454039347457
26.916543914694770 15.992404303897123
39.010701072951463 12.618115730775893
55.364370613841153 8.055416607691319
1.523813866678139 23.077015304084053
60.649822428791047 6.580767367599982
70.917524038565929 3.716062720494517
58.862078521028202 7.079550685916054
22.208753090476929 17.305885233153798
20.850940733811221 17.684716983029983
48.942607682474154 9.847098408668396
27.091283313391717 14.140765562284841
15.506795254375515 136.896635456407409
23.387451688206863 53.388686642151690
20.182431066482483 87.350920660958181
24.733986450984780 39.120033137102787
19.320418757577091 96.485296759413870
23.899024468128545 47.967768489056141
20.552068963628976 83.434025811665649
24.132266553678559 45.496201773138338
22.466694044301196 63.145561953644929
21.825123417946578 69.944011737136350
25.330433853134121 32.799734879300509
22.621971751682054 61.500150438902388
19.233842537231709 97.402707972278904
28.133346214423135 3.098470274929009
25.391498664797403 32.152657163180535
39.133424501312788 10.051407460011355
53.867634468124990 5.047857014280005
1.456731216473551 22.845933661528971
60.058965421370935 2.945359708991072
59.083816106663583 3.276508022965725
21.924554440058905 15.895321023036889
21.707528387034973 15.969020312431374
54.089328960390553 4.972572382250860
130.808140216801092 2.064258182291669
133.195247592513937 5.858563317287553
36.996015692859153 54.754402967200257
33.280196040848040 132.469189465882295
37.587594772159143 42.381778310887071
33.116235636343298 135.898351541449472
37.080176087922837 52.994224124699322
36.301764698065107 69.274367036962346
37.377020171081085 46.785856467901276
37.160908753976486 51.305734775536983
37.265706139267877 49.113942065917115
35.606985371386024 83.805380943231739
37.240367030784327 49.643898735046541
35.232903502855812 91.629144007221939
38.678379441633808 19.568481207412376
124.580393220212926 20.034683247158071
124.898009122304330 20.258615484654410
99.401151131404362 2.282284887120235
105.799193879475283 6.793167430276275
98.655532854631858 1.756593421622409
97.386826678597970 0.862103533509189
118.716506181326565 15.900402386542252
124.913642027448475 20.210489536630796
104.825614493579465 9.612997492016714
103.462551606708701 8.893910061677104
95.204426133373360 4.537314131113843
93.781170249552090 3.786471726063578
119.422335174350991 17.313536085520752
121.177725567692875 31.711520196316808
99.834987206576017 97.415207871635246
111.271308155024414 62.208457592556556
111.610003576323209 61.165782664834104
105.757306830246165 79.183328143589421
113.861915081863060 54.233265959198768
129.779123787581995 5.232088520377999
110.542442997208141 64.452271290513366
123.319902921424017 25.116820424748951
103.961551305493046 8.445287714769320
139.705029257105849 56.749635420356981
98.878951050547045 1.576574762555278
140.694543793826540 58.086882296729641
97.988921887845024 0.373774122912107
138.057386700901276 54.522983077314976
137.904287951394906 54.316082807580209
80.791812126397446 59.149623075459964
77.485746610206718 52.506375307224829
63.569024133646359 24.541945963404235
87.249404924511623 72.125587627327747
70.520471286401715 38.510267388793160
76.536450730195895 50.598848760823216
65.517586921530068 28.457411439959422
60.319791999113455 18.012899875084560
58.444333745036317 14.244331527058707
107.757929592337433 113.335663490043672
64.897916784195218 27.212238821107380
87.558405139753162 72.746496372249624
53.913189666314480 5.139396176834937
3.815270592676094 98.481132619928545
2.900240302744783 95.474565921790898
5.045355499964892 102.522892066398711
9.931218622654619 52.038257811821005
118.628503212673735 62.946804518313257
69.001443361460844 57.966375592837117
3.537964751047314 51.396649249767790
43.374674565368849 55.394546817140949
50.900154343527710 56.149782313210977
33.336608345778437 54.387155375742246
33.355460053217342 54.389047278855273
55.971350042227279 56.658712921235640
29.604374266941157 54.012599103043080
136.715205341908728 64.761933899763235
31.606193619541411 54.213495933061999
115.565924454737470 62.639452926695604
3.996758135912679 51.442692433701133
4.925853101212462 51.535933730960465
4.705662075802275 34.037624467303750
6.863730165563108 41.471587159696199
19.357209814360402 84.508255950631636
7.563732752422026 43.882907330722013
14.920712269463941 69.225718114994493
17.013564592080925 76.435030073611088
14.573076859366470 68.028207859650550
22.733795628256658 96.139683655467493
7.639973822796467 44.145537261390494
8.737421406816999 47.925948285107992
67.710890113616671 50.025897436301697
59.912780515892315 48.047040938619460
65.879557715728794 49.561176599852573
45.685835239152503 44.436796333790909
41.516899617509303 43.378882843357928
56.523601255008913 47.186999242851790
26.704591362062608 39.620095913059266
135.278488438168949 67.171922290369096
44.143218236432773 44.045340219842757
116.330305680136803 62.363611494000658
11.789076440344138 35.835119150520285
19.450636134084657 37.779324600872386
70.249070246283082 65.642737682496019
66.436084101844727 42.182308411823669
67.663593120199906 49.734889882972958
64.357340694591514 29.392276969177470
62.114388310533911 15.591905352191175
64.107247552288030 27.853511221326798
72.298640171971670 78.253271383765764
16.140388478917373 87.400317690558907
0.673063022705828 43.211956037576542
10.909901016252446 72.457419367513069
13.813357582880750 80.752259297862750
10.512349712209252 71.321661227011745
19.595818528768319 97.272082084582010
3.736527420442622 51.963919853264279
3.920134160878984 52.488463095811035
49.248687165047244 57.634522851644171
15.115293176836488 44.618210201236423
35.712590459285032 52.472713661230543
34.982379044887495 52.194257318038375
55.769472332456822 60.121136942656022
28.759939592873671 49.821413369862064
123.976118523935071 86.130827979259607
34.379372444744426 51.964308827113840
88.236216915777931 72.501895163868937
8.637314686417250 42.147919863186935
13.058138234037019 43.833741715182619
58.976277810999214 48.888997441555539
56.283197122293771 51.310193650535979
33.234833541188188 72.031671012805660
111.304118820493230 1.844001423549058
111.574313578065357 1.601084631095092
42.188954606072805 47.254399259578790
38.882752251268563 46.932471082439491
56.438771765363924 48.641917980564806
27.963666657491277 45.869268971980375
40.401178911521932 47.080321780732277
133.548351771702954 56.150153674410532
7.761482418182574 43.902162410295617
12.498855986435872 44.363445136998536
139.089875825528082 56.689737325311157
33.386900584622182 54.346632528616709
57.226107289840698 35.138250656591062
30.190570251034302 56.922067793551719
0.276159515965052 104.243946704210188
58.045736747565272 21.080706976725942
30.465676034223389 58.287501342204827
36.318850199312543 50.391295100698798
57.330378084335081 33.349892229103190
54.334292384641230 84.736046295589205
59.271071221654680 0.064877531336909
29.920335631501441 55.580811309444783
37.051109951000804 90.973009797058026
21.872734339117805 15.638122124855499
25.230738266685819 32.304915407273640
111.735124410111013 1.923042510652769
140.201124323872165 58.914557666312625
138.015228842006849 54.538196538622479
3.075020222571478 53.288881394203131
