# Supplementary material for: Universal hidden order in amorphous cellular geometries
Source: Nat Commun. 2019 Feb 18;10:811. doi: 10.1038/s41467-019-08360-5 (PMC6379405; doi:10.1038/s41467-019-08360-5)
Supplement: Supplementary file 1 — Source Data [file 41467_2019_8360_MOESM1_ESM.zip › Configurations/2D-Initial-configuration-RSA-SphP0.dat]

0.65863498602993786 0.75935064419172704
0.86382492771372199 0.6308078404981643
0.75888270582072437 0.63117204746231437
0.085689200554043055 0.90978030301630497
0.98970079282298684 0.94837030908092856
0.51175094814971089 0.34500057785771787
0.84330589743331075 0.44259758875705302
0.82586633670143783 0.51475564646534622
0.34226758871227503 0.40271092392504215
0.095762881217524409 0.31692040269263089
0.42671671812422574 0.72321465681307018
0.58582115266472101 0.68547457247041166
0.53583738789893687 0.99008044879883528
0.13758236658759415 0.007899546530097723
0.93415107671171427 0.9125085948035121
0.43977237655781209 0.58486723131500185
0.82704136986285448 0.92435171059332788
0.58397460193373263 0.79255422530695796
0.42774702678434551 0.38819792494177818
0.18507516547106206 0.86993367946706712
0.084066612180322409 0.64573033782653511
0.82076016371138394 0.96816774387843907
0.73664150736294687 0.50010815053246915
0.86049298057332635 0.54130513686686754
0.49444241891615093 0.57171755190938711
0.8890301005449146 0.46861720713786781
0.25798977585509419 0.087651218986138701
0.83397255116142333 0.55047906911931932
0.072171884356066585 0.33079029456712306
0.013278122525662184 0.026478996267542243
0.84381943685002625 0.64440052304416895
0.24318782659247518 0.011812990298494697
0.71623888914473355 0.25315681681968272
0.36151033663190901 0.72596451104618609
0.57216883264482021 0.87504186388105154
0.45056654885411263 0.50346858962439001
0.23342506354674697 0.685114701744169
0.21162073407322168 0.49236734281294048
0.64579246914945543 0.023911802563816309
0.1593632532749325 0.36193986097350717
0.89401504513807595 0.055222379276528955
0.96585005847737193 0.3372951599303633
0.2488876145798713 0.12077581230551004
0.34435051097534597 0.17219094047322869
0.65193107747472823 0.84330444154329598
0.53400527941994369 0.35837575839832425
0.97160122985951602 0.88488697446882725
0.4889037306420505 0.3041711610276252
0.91051812120713294 0.24415564839728177
0.023254305357113481 0.77745685609988868
0.68838937114924192 0.63398801814764738
0.67669424996711314 0.83462146949023008
0.0056310419458895922 0.94678819039836526
0.38020953326486051 0.91687139798887074
0.27921715890988708 0.76985674141906202
0.069710994837805629 0.45116165606305003
0.7526107719168067 0.25813448405824602
0.60112799983471632 0.85855473019182682
0.54501197091303766 0.76211780938319862
0.97262644255533814 0.073673854814842343
0.89047476998530328 0.90267839096486568
0.47414268204011023 0.14574651326984167
0.092737790429964662 0.19924261467531323
0.095347741851583123 0.59708527498878539
0.37821742054075003 0.99549105181358755
0.37688279990106821 0.012364758644253016
0.36784467729739845 0.80171034694649279
0.33001201506704092 0.39923815568909049
0.41179066034965217 0.80207000835798681
0.31767504080198705 0.60656369174830616
0.37216980964876711 0.09654394444078207
0.37092890636995435 0.39976015500724316
0.13382818712852895 0.98059232207015157
0.73080310598015785 0.23430138709954917
0.3305278813932091 0.36150169372558594
0.055621736915782094 0.22368291765451431
0.49901963421143591 0.080545048229396343
0.44775163801386952 0.44893126841634512
0.48748769308440387 0.0078728555236011744
0.80870631546713412 0.93273661774583161
0.69108120002783835 0.10965765337459743
0.89163977932184935 0.79019521758891642
0.75807060999795794 0.17170618381351233
0.86313294875435531 0.90934294834733009
0.96127690887078643 0.65435409778729081
0.18102721520699561 0.24182812171056867
0.44661046331748366 0.60751530015841126
0.15623212419450283 0.31463685631752014
0.99374544946476817 0.86159732495434582
0.76336725591681898 0.59603473148308694
0.56691729952581227 0.10395046998746693
0.04830193892121315 0.72562683769501746
0.19836334697902203 0.45374607853591442
0.94516392261721194 0.70424416102468967
0.23686233512125909 0.47313271299935877
0.69056387851014733 0.80299800913780928
0.08493977109901607 0.16196721442975104
0.63110481016337872 0.97529516345821321
0.30276433168910444 0.25356188276782632
0.2968622324988246 0.76775744534097612
0.033938962500542402 0.38767015584744513
0.018190257251262665 0.21668775659054518
0.10260258428752422 0.85085265687666833
0.3047771486453712 0.58586857188493013
0.050471310038119555 0.84703136049211025
0.45643873629160225 0.86996908974833786
0.52410338120535016 0.68818310764618218
0.30070353928022087 0.9135719898622483
0.30927412654273212 0.30927795683965087
0.63235030323266983 0.21662500849924982
0.68914214498363435 0.8968265843577683
0.47035764926113188 0.36959202843718231
0.14722011401318014 0.85914546390995383
0.41347535233944654 0.9157391304615885
0.69403708563186228 0.37238898896612227
0.32972961664199829 0.082118474179878831
0.23429066129028797 0.83242061757482588
0.24706359230913222 0.5838005559053272
0.63522507878951728 0.48345328378491104
0.59872044296935201 0.47277220129035413
0.95831195753999054 0.15131923812441528
0.28738093306310475 0.85283259092830122
0.29389079823158681 0.65357473539188504
0.57357735186815262 0.40422856155782938
6.1374157667160034e-07 0.15118039841763675
0.10314824688248336 0.99397886404767632
0.82201517559587955 0.093614596640691161
0.20172041677869856 0.10711337206885219
0.65779557218775153 0.35662638326175511
0.088350135600194335 0.55103925103321671
0.91748248343355954 0.22543295146897435
0.86757475766353309 0.34871982876211405
0.11436880892142653 0.097565661650151014
0.84709286759607494 0.049013982294127345
0.79671621741726995 0.58641043258830905
0.25823053973726928 0.70937329577282071
0.30770699260756373 0.061275825137272477
0.31832511280663311 0.25169657543301582
0.23340291157364845 0.21625158726237714
0.85762406443245709 0.067354091443121433
0.70258014416322112 0.43280684319324791
0.45707153109833598 0.99117073114030063
0.16271951724775136 0.81712081120349467
0.68162738461978734 0.95163423754274845
0.2451863728929311 0.73710666783154011
0.44072011392563581 0.81197146931663156
0.76466786046512425 0.51204511220566928
0.1243062752764672 0.73911593947559595
0.48881894862279296 0.28545692283660173
0.40844961488619447 0.090801365207880735
0.68437689496204257 0.42981577152386308
0.17346821282990277 0.08347794390283525
0.59945551538839936 0.33701458806172013
0.094376280205324292 0.37935336260125041
0.079377486603334546 0.5631517490837723
0.49883641954511404 0.22764797601848841
0.93759265379048884 0.2558623175136745
0.69830680591985583 0.17263704934157431
0.011352597270160913 0.32992903073318303
0.63197213294915855 0.74946494353935122
0.32872801995836198 0.4388133545871824
0.95836639683693647 0.7513540091458708
0.18954766565002501 0.28382867737673223
0.71672732383012772 0.14676515618339181
0.53003512788563967 0.87637815880589187
0.27964509883895516 0.49635116662830114
0.90978255192749202 0.79494856065139174
0.94757316214963794 0.5542888508643955
0.35479833488352597 0.99824560061097145
0.44378133746795356 0.25377517566084862
0.5841228433419019 0.44845266756601632
0.68663337687030435 0.54332184535451233
0.78266098047606647 0.45094437687657773
0.45617491914890707 0.3088151658885181
0.1596114793792367 0.64267864148132503
0.28600215027108788 0.80424058507196605
0.51780872512608767 0.21485074609518051
0.48240217729471624 0.45813064277172089
0.02401400008238852 0.15612277132458985
0.5361124281771481 0.85299264499917626
0.64210673677735031 0.010922942776232958
0.055460436502471566 0.6734704349655658
0.28430138016119599 0.040340385632589459
0.22797808982431889 0.52336716512218118
0.06717892037704587 0.62705928785726428
0.36616548360325396 0.63058034214191139
0.66510905791074038 0.91700653079897165
0.90274817845784128 0.76893304754048586
0.45900948648341 0.53534588986076415
0.12046396592631936 0.94016405777074397
0.39194747083820403 0.09134076745249331
0.36236429680138826 0.65368710551410913
0.97352303471416235 0.030336427735164762
0.2977006514556706 0.61657816893421113
0.0042150733061134815 0.58327347785234451
0.22682579723186791 0.06976204551756382
0.21493926714174449 0.69107864866964519
0.072839583735913038 0.95390583039261401
0.51833156659267843 0.060789637034758925
0.4379406082443893 0.42613318539224565
0.30674517760053277 0.43244496127590537
0.51386161032132804 0.041823529871180654
0.83423837390728295 0.28545980644412339
0.37789476336911321 0.54371639038436115
0.83803693344816566 0.41336222924292088
0.51589098386466503 0.95406010583974421
0.094375843182206154 0.43165978416800499
0.056097010150551796 0.3904686258174479
0.97924305102787912 0.91394137288443744
0.65775074041448534 0.44849482155404985
0.30421422910876572 0.033197559881955385
0.19563698349520564 0.36596788396127522
0.76489149709232152 0.71498263580724597
0.97658360470086336 0.32226263266056776
0.90413431799970567 0.059383759507909417
0.23688266496174037 0.97893519606441259
0.56950340094044805 0.50972206494770944
0.89333476522006094 0.43104735179804265
0.30457163555547595 0.6554996632039547
0.67669078195467591 0.26366952667012811
0.36245435592718422 0.12081896583549678
0.71288935537450016 0.49705195985734463
0.60818691598251462 0.14737812429666519
0.57722193142399192 0.92740818811580539
0.06354476953856647 0.74907480110414326
0.83292251965031028 0.88920409744605422
0.30014957673847675 0.88939857459627092
0.50715837627649307 0.99506458058021963
0.5932623369153589 0.43602360133081675
0.91912631853483617 0.36763650295324624
0.61408325680531561 0.42027886817231774
0.013994917273521423 0.10160784469917417
0.38540811860002577 0.80960784386843443
0.11226555798202753 0.80917483172379434
0.70008483692072332 0.10376024013385177
0.13924309215508401 0.17686958611011505
0.0017824398819357157 0.24395654234103858
0.67077826266176999 0.41595087619498372
0.89878858369775116 0.61654363619163632
0.11845129518769681 0.90896058059297502
0.80744464439339936 0.79627655446529388
0.14238543622195721 0.25024170055985451
0.68888320215046406 0.24142070114612579
0.64747806638479233 0.43375388742424548
0.35418715816922486 0.17018448724411428
0.72397339250892401 0.62828273721970618
0.95825591613538563 0.80293857608921826
0.74956080759875476 0.48208964499644935
0.1199516539927572 0.18637359910644591
0.39590848237276077 0.80449982127174735
0.25012135528959334 0.59750288538634777
0.12178213824518025 0.50285460683517158
0.54541412647813559 0.94913658429868519
0.37941208784468472 0.63010171451605856
0.26682952954433858 0.096079105511307716
0.76677586138248444 0.86924270400777459
0.10818980797193944 0.42430401244200766
0.3868698924779892 0.27625583065673709
0.23394697182811797 0.24637164338491857
0.77372177946381271 0.92758118989877403
0.65647882735356688 0.36977274296805263
0.58531036670319736 0.35017489548772573
0.77152928616851568 0.5473036989569664
0.1404698807746172 0.21928162663243711
0.23461690288968384 0.48603333323262632
0.80982782621867955 0.80672728479839861
0.74498176900669932 0.88746244902722538
0.32036685012280941 0.31027586245909333
0.031393329380080104 0.3360153001267463
0.43183870799839497 0.27324471180327237
0.98080991813912988 0.3988499331753701
0.036440300289541483 0.50182786071673036
0.1649445032235235 0.045736871659755707
0.98243704251945019 0.11708663403987885
0.90872816252522171 0.78663007821887732
0.1789592478889972 0.39529477176256478
0.054158943938091397 0.11493417923338711
0.73723350604996085 0.35825179913081229
0.4902658904902637 0.10448239161632955
0.12931717629544437 0.2492856711614877
0.36811911454424262 0.67184540210291743
0.76295026182197034 0.053518644068390131
0.59447413589805365 0.1644947393797338
0.16611064807511866 0.65049927774816751
0.53658141614869237 0.41298744897358119
0.31452827015891671 0.42442132346332073
0.67697293940000236 0.53373682987876236
0.56452206219546497 0.24556881841272116
0.81317803310230374 0.69385758391581476
0.93458650773391128 0.68222718918696046
0.86852460261434317 0.59666113625280559
0.81935983989387751 0.88980015181005001
0.96577904233708978 0.95778128248639405
0.12247532024048269 0.46881035575643182
0.85148451663553715 0.62046686513349414
0.45908342627808452 0.65925746946595609
0.56749118049629033 0.82606347394175828
0.35901053715497255 0.35187633335590363
0.74688327289186418 0.71579053346067667
0.36085175955668092 0.51400136854499578
0.14926537545397878 0.11008692835457623
0.83635449595749378 0.029132813215255737
0.34780648746527731 0.84398047788999975
0.56870888639241457 0.86118667013943195
0.90099048707634211 0.31431416305713356
0.021506448276340961 0.0016362201422452927
0.62047855742275715 0.50624521658755839
0.44293922022916377 0.86306551052257419
0.41009797272272408 0.71760909631848335
0.25710533396340907 0.6293473148252815
0.37749840994365513 0.45799307012930512
0.51879130932502449 0.41610064939595759
0.99969540815800428 0.64636856550350785
0.5016009658575058 0.027811963343992829
0.91847857949323952 0.80092706461437047
0.38894293201155961 0.54164808639325202
0.81388411833904684 0.54419198306277394
0.29500809195451438 0.99519559391774237
0.88688637712039053 0.13098203483968973
0.12804197845980525 0.96776567888446152
0.033532047877088189 0.48474270268343389
0.87929113814607263 0.70213072374463081
0.36515140742994845 0.32867085537873209
0.90115677285939455 0.65912852622568607
0.71556092775426805 0.55182007164694369
0.14789024158380926 0.37353972066193819
0.58279160782694817 0.027690366841852665
0.074300904292613268 0.52870183833874762
0.4972202586941421 0.28151896293275058
0.043269450077787042 0.14708594908006489
0.94498522602953017 0.50042013288475573
0.61753659183159471 0.1335087800398469
0.27106015407480299 0.36340746702626348
0.086483543971553445 0.21946275141090155
0.10943545261397958 0.3341944357380271
0.59766113548539579 0.13656973466277122
0.49206307367421687 0.79392628301866353
0.67774455295875669 0.77087061759084463
0.1883223382756114 0.055154542904347181
0.20439096493646502 0.81727710273116827
0.25686463247984648 0.26485443068668246
0.85916945151984692 0.76093536033295095
0.27018086402677 0.76705607166513801
0.72115668281912804 0.18836968718096614
0.0066245188936591148 0.89900121092796326
0.84182789619080722 0.20249943691305816
0.56732720788568258 0.20684428629465401
0.33826624881476164 0.65649261511862278
0.74038569675758481 0.8285790451336652
0.50301425298675895 0.5805638674646616
0.37009113351814449 0.78949329000897706
0.85546955489553511 0.85377572639845312
0.35331034474074841 0.52250198740512133
0.73041529604233801 0.37576944590546191
0.94061838532797992 0.89721753727644682
0.09920018189586699 0.54518805467523634
0.33775997231714427 0.068836892023682594
0.79233939689584076 0.3799194514285773
0.24380575749091804 0.82849864871241152
0.34052367135882378 0.21119591686874628
0.021822903538122773 0.34788788855075836
0.66242578392848372 0.61976661114022136
0.64317352441139519 0.64461665926501155
0.76130271935835481 0.40359487431123853
0.10623072343878448 0.19579324219375849
0.32007138943299651 0.80694136512465775
0.02685052715241909 0.30689746187999845
0.36211957107298076 0.94855698198080063
0.51078181457705796 0.745750542730093
0.72569850576110184 0.96098232129588723
0.37942438200116158 0.97307887859642506
0.78523742011748254 0.39147280715405941
0.6018111624289304 0.76752366125583649
0.91584108024835587 0.96270904480479658
0.98490239656530321 0.70412093657068908
0.38979143043980002 0.63302160613238811
0.86639193003065884 0.077810760587453842
0.070557767758145928 0.010735910385847092
0.68307310855016112 0.32346426090225577
0.17632180964574218 0.5906445172149688
0.050532090943306684 0.16099654999561608
0.32888090237975121 0.51489258301444352
0.29360733763314784 0.51543930289335549
0.82435278268530965 0.065158651676028967
0.76657854649238288 0.90685325465165079
0.9620563646312803 0.82178531773388386
0.6389621642883867 0.91199939930811524
0.93086354108527303 0.73306365613825619
0.74939829437062144 0.98783095041289926
0.88818722427822649 0.60327868233434856
0.11469541024416685 0.34092829911969602
0.60739898541942239 0.83597053168341517
0.32227657991461456 0.93926949799060822
0.4063199944794178 0.58877283986657858
0.081148204859346151 0.28501905757002532
0.37482571927830577 0.062249685171991587
0.93056851183064282 0.48270810674875975
0.30346130183897913 0.070330721791833639
0.57244184706360102 0.61988393380306661
0.31911804340779781 0.87400726811029017
0.00073532527312636375 0.84354797843843699
0.27401148271746933 0.68215808575041592
0.47830678126774728 0.97072855359874666
0.36214075423777103 0.36757903196848929
0.59308311622589827 0.78169963951222599
0.014640650479122996 0.39918879442848265
0.17995597375556827 0.67108726711012423
0.62728821765631437 0.12947644968517125
0.39254876831546426 0.94512687739916146
0.030302748549729586 0.95239186030812562
0.35688726860098541 0.26070109033025801
0.2440532457549125 0.09396019927226007
0.20838121348060668 0.24424472730606794
0.96158979739993811 0.25989739480428398
0.89180499874055386 0.85054995422251523
0.75807147403247654 0.85032416810281575
0.55890548485331237 0.7186258495785296
0.79411549563519657 0.81347289006225765
0.18589835078455508 0.89325114549137652
0.77796155773103237 0.76739367539994419
0.32739570969715714 0.16995536838658154
0.26538490271195769 0.78986777598038316
0.86009490303695202 0.87229910423047841
0.023738179821521044 0.66305132769048214
0.48284119088202715 0.54862103424966335
0.7834746150765568 0.27387049957178533
0.75139924185350537 0.28081394615583122
0.53903154889121652 0.87139162397943437
0.66739158681593835 0.52535114996135235
0.83123996434733272 0.96922460873611271
0.098354802234098315 0.81155606731772423
0.43663207720965147 0.49489750899374485
0.38846359471790493 0.6201511004474014
0.63298622146248817 0.64204180589877069
0.058043473167344928 0.56804616376757622
0.1609773391392082 0.49744767788797617
0.63239023019559681 0.011276359437033534
0.51971176243387163 0.12779294606298208
0.78488452825695276 0.16604715003632009
0.49152278644032776 0.25103007256984711
0.10195680405013263 0.72254588128998876
0.98365814588032663 0.23253296385519207
0.17228861176408827 0.13574940082617104
0.88624079572036862 0.95653575961478055
0.82578074163757265 0.073495933320373297
0.71082701371051371 0.20812749932520092
0.71076385513879359 0.69874165882356465
0.83757232083007693 0.13594754133373499
0.33058490022085607 0.59137800754979253
0.013529637129977345 0.12258332851342857
0.078280822606757283 0.43286293954588473
0.26016445085406303 0.23515467531979084
0.99484980059787631 0.25790058099664748
0.13427607668563724 0.23377315700054169
0.89602385461330414 0.54070948762819171
0.93798406794667244 0.98867139942012727
0.63198991282843053 0.71501116384752095
0.4244806538335979 0.44822056707926095
0.064819315681234002 0.82171957776881754
0.72669418528676033 0.55791815114207566
0.41723608807660639 0.94489444023929536
0.83569735498167574 0.30462328880093992
0.39884546748362482 0.11266205529682338
0.93767200573347509 0.46852204436436296
0.44927102047950029 0.38456579786725342
0.33461437840014696 0.64842372783459723
0.66124194045551121 0.40804169047623873
0.77971866261214018 0.31493555242195725
0.79807075578719378 0.051652980269864202
0.9614717282820493 0.29863099753856659
0.43526476202532649 0.44488860503770411
0.47579447948373854 0.057881941320374608
0.36189462314359844 0.75706172944046557
0.51616536523215473 0.2767703072167933
0.2162409343291074 0.58499941579066217
0.46789992903359234 0.52437684475444257
0.57699902704916894 0.6597157830838114
0.43177385255694389 0.84613800840452313
0.17732520354911685 0.07384381489828229
0.69020273396745324 0.47321233805269003
0.5379054278600961 0.1526195565238595
0.77340124850161374 0.055718435207381845
0.55579641996882856 0.56047623814083636
0.83089212793856859 0.21927798539400101
0.84277220070362091 0.76833281153813004
0.90518985176458955 0.89852411719039083
0.40435549430549145 0.85102388146333396
0.10957183642312884 0.83418676210567355
0.42353235860355198 0.16587062925100327
0.82754624844528735 0.43278866796754301
0.36811891687102616 0.27574213803745806
0.9285534480586648 0.34816005802713335
0.036705584265291691 0.46313663106411695
0.75661990349180996 0.073654100997373462
0.79589691385626793 0.43724752450361848
0.42313465545885265 0.58055365597829223
0.78366998094134033 0.92807174357585609
0.15222953446209431 0.18086280324496329
0.98026194190606475 0.35579814668744802
0.85356597765348852 0.042282033478841186
0.11391251278109848 0.82120128138922155
0.76220756699331105 0.37310381373390555
0.21756225312128663 0.2325063815806061
0.40436900942586362 0.82231398019939661
0.78718939633108675 0.78775763791054487
0.75534515455365181 0.39127319236285985
0.043631119886413217 0.12644863128662109
0.88062094105407596 0.55361795355565846
0.18614652962423861 0.57733437465503812
0.62358669401146472 0.85509759956039488
0.72776823001913726 0.60499865934252739
0.85111180413514376 0.56938650994561613
0.070240187225863338 0.86699352227151394
0.13629152067005634 0.91003507375717163
0.035499278455972672 0.24859132920391858
0.5701379906386137 0.26759155141189694
0.36306099314242601 0.43180386209860444
0.73126986622810364 0.075769616989418864
0.29753086995333433 0.054930289508774877
0.39247592887841165 0.527325005736202
0.025422056904062629 0.79831136995926499
0.074911827454343438 0.55056571471504867
0.53781333309598267 0.90753809525631368
0.63898458867333829 0.29564364883117378
0.5905654274392873 0.11917234351858497
0.90848828153684735 0.87750639230944216
0.11786145088262856 0.95178514951840043
0.86753826797939837 0.82250394602306187
0.82265661866404116 0.65619430551305413
0.32783912378363311 0.91210705088451505
0.335618945537135 0.057685062754899263
0.9593105218373239 0.47659629001282156
0.873465018812567 0.99362406204454601
0.60417885170318186 0.67176215467043221
0.56830104137770832 0.04830124182626605
0.2167414368595928 0.60675867064855993
0.60985845979303122 0.24920150451362133
0.99550091405399144 0.81976208323612809
0.050743414554744959 0.9076194679364562
0.14113688725046813 0.43514531897380948
0.11190087860450149 0.72893260745331645
0.33388311485759914 0.11827274155803025
0.86203025141730905 0.024245084961876273
0.93834351492114365 0.6944372549187392
0.48453867598436773 0.21809875220060349
0.79251137538813055 0.368450494017452
0.8823420125991106 0.026955018518492579
0.14010384795255959 0.14935096632689238
0.61142393294721842 0.94964726315811276
0.67750583519227803 0.081828554626554251
0.76167334127239883 0.96032294910401106
0.4913471422623843 0.84314165660180151
0.81215258012525737 0.6451870056334883
0.42932244134135544 0.14980761497281492
0.33318659942597151 0.88430266780778766
0.22465071710757911 0.61655168933793902
0.25243289000354707 0.062793025514110923
0.73371910606510937 0.10446064593270421
0.52981180069036782 0.42688699741847813
0.60832142177969217 0.30682377214543521
0.8404374155215919 0.036627087509259582
0.2524217024911195 0.96222383924759924
0.62093107029795647 0.94257264514453709
0.4964847806841135 0.66907553980126977
0.35555352782830596 0.80302810599096119
0.99765429343096912 0.030162864830344915
0.058434974635019898 0.43159850337542593
0.34100707015022635 0.56884639291092753
0.40663449256680906 0.54203339060768485
0.99998165876604617 0.14091737428680062
0.10323872300796211 0.3725542698521167
0.88659215671941638 0.63630784605629742
0.40885526104830205 0.68648753198795021
0.069548281608149409 0.15553961670957506
0.13154858024790883 0.26232679071836174
0.010311771649867296 0.092586443992331624
0.86862676334567368 0.21431748941540718
0.098694713786244392 0.44023729814216495
0.25782228470779955 0.44442141125909984
0.38342344318516552 0.50088750966824591
0.16194006893783808 0.2985370138194412
0.511041309684515 0.75768024707213044
0.84988342109136283 0.1169797086622566
0.27064751693978906 0.58162652142345905
0.53191260481253266 0.17888218257576227
0.5493576992303133 0.61628365074284375
0.27159920078702271 0.14571174304001033
0.28249304252676666 0.50440740841440856
0.80806299322284758 0.84525665291585028
0.31983054941520095 0.581476797349751
0.1331840711645782 0.61540842661634088
0.63045900780707598 0.80622218549251556
0.98961392510682344 0.45667435647919774
0.042729184729978442 0.36619440233334899
0.011303183855488896 0.87372798169963062
0.82075200951658189 0.36376144853420556
0.42844276363030076 0.95594031806103885
0.84719261038117111 0.69179467647336423
0.35142929386347532 0.87407701509073377
0.83715979126282036 0.18752660718746483
0.20563370268791914 0.30248402780853212
0.70646884455345571 0.37781415111385286
0.65452514844946563 0.39639359735883772
0.91209202446043491 0.23484759428538382
0.58313527842983603 0.21864833822473884
0.18669858714565635 0.53971079830080271
0.77355583198368549 0.15645854524336755
0.94464526721276343 0.1529729007743299
0.28899867413565516 0.6628929628059268
0.23845578264445066 0.72655267105437815
0.46954107470810413 0.030849221395328641
0.2009137908462435 0.99774695350788534
0.61447512428276241 0.99315421911887825
0.31179344607517123 0.088203914929181337
0.49904958717525005 0.25734778074547648
0.96138773811981082 0.19764386327005923
0.96847618371248245 0.92505172337405384
0.65709713823162019 0.284206927055493
0.25628496869467199 0.033644492039456964
0.75433459249325097 0.94992598495446146
0.39542042813263834 0.26885512517765164
0.63676785933785141 0.38265529554337263
0.46539622591808438 0.42599679180420935
0.28011561464518309 0.52968262135982513
0.76071592234075069 0.73438565153628588
0.78449164121411741 0.20000320789404213
0.50658673420548439 0.79219075851142406
0.9398373297881335 0.37911595264449716
0.35097748483531177 0.76292878086678684
0.11304766638204455 0.050999504281207919
0.54743813839741051 0.079196840524673462
0.43818361079320312 0.74149758811108768
0.98917234898544848 0.054313283180817962
0.22666245815344155 0.9840725080575794
0.27031233161687851 0.71192014706321061
0.53004103852435946 0.27941635856404901
0.14308172347955406 0.20179407414980233
0.8409192415419966 0.83867467194795609
0.14204704924486578 0.66570553323253989
0.018535821000114083 0.38562289252877235
0.89562196983024478 0.36326366825960577
0.31092563271522522 0.63359766430221498
0.34688739385455847 0.1524241385050118
0.69460932025685906 0.78276632679626346
0.28046581684611738 0.55934303812682629
0.024047914426773787 0.50544527685269713
0.42429346591234207 0.023147738073021173
0.53026128956116736 0.21104652667418122
0.65673685469664633 0.50685989111661911
0.69912783242762089 0.48399965185672045
0.72854411927983165 0.89857095293700695
0.30519113200716674 0.41415175423026085
0.23335791891440749 0.014550258638337255
0.49133643275126815 0.48901582672260702
0.44912607525475323 0.73399098170921206
0.86128586088307202 0.69950470747426152
0.64068867918103933 0.59140303498134017
0.8097871714271605 0.073341583600267768
0.52333212899975479 0.91445577633567154
0.93628608784638345 0.21208801120519638
0.53791221580468118 0.8246619978453964
0.49879625998437405 0.43252877029590309
0.7059770489577204 0.18607230554334819
0.87154459580779076 0.020905104465782642
0.93500315654091537 0.88767067831940949
0.95428025349974632 0.078288229648023844
0.43134715687483549 0.96385926054790616
0.38617756823077798 0.93652673671022058
0.42796883312985301 0.77257979591377079
0.44782648119144142 0.75411813333630562
0.036950399167835712 0.2775343032553792
0.83679139520972967 0.49232094176113605
0.063897578278556466 0.72270078235305846
0.28461729804985225 0.0499045648612082
0.079279238823801279 0.02953297970816493
0.0026352733839303255 0.7817129862960428
0.48677705298177898 0.72598144714720547
0.94535692781209946 0.59222726407460868
0.35535321710631251 0.98936818237416446
0.79692765697836876 0.28230770211666822
0.87078791437670588 0.010091974632814527
0.067872117506340146 0.35256427666172385
0.97112119011580944 0.042977499775588512
0.91157214436680079 0.58497620141133666
0.061238291906192899 0.24651355692185462
0.44292219798080623 0.01602416904643178
0.80479043652303517 0.55148911871947348
0.70258176675997674 0.61577950185164809
0.50254583777859807 0.87583802198059857
0.136679612332955 0.91848395159468055
0.66633953317068517 0.34262343007139862
0.017054827185347676 0.48209138866513968
0.65259111183695495 0.70187611528672278
0.66691207676194608 0.97239434206858277
0.80203800089657307 0.68598202988505363
0.29642976145260036 0.21377977798692882
0.7046870666090399 0.83019796060398221
0.83561262977309525 0.21136104222387075
0.11334837577305734 0.17352839023806155
0.57595591805875301 0.84499795036390424
0.61037088953889906 0.2795641568955034
0.95876736240461469 0.45927476533688605
0.048265538411214948 0.37379975710064173
0.80498030921444297 0.98315730458125472
0.079196496633812785 0.070535765727981925
0.036446264246478677 0.97135448455810547
0.68169176299124956 0.47728296159766614
0.10253441543318331 0.50522286258637905
0.60767589299939573 0.47062082542106509
0.22701820963993669 0.80295307445339859
0.51870266511105001 0.59755695448257029
0.34290576679632068 0.080243347678333521
0.62814362393692136 0.16436295537278056
0.60218953457660973 0.097047020681202412
0.86594774830155075 0.43584340438246727
0.059484589379280806 0.28315449669025838
0.84782872349023819 0.81638228241354227
0.6177655637729913 0.01752223027870059
0.81290292250923812 0.67277125758118927
0.80120811238884926 0.37072947318665683
0.8075668578967452 0.70323673286475241
0.79736204771324992 0.84336328296922147
0.020606765756383538 0.69190064095892012
0.73570654098875821 0.48732507554814219
0.21640163846313953 0.3200093605555594
0.27380323992110789 0.83493886329233646
0.24698675330728292 0.50629211240448058
0.61507999082095921 0.0057286720257252455
0.73475606087595224 0.11727561987936497
0.24524709605611861 0.3720954020973295
0.67883082176558673 0.66747786174528301
0.56678179791197181 0.17910653189755976
0.18813498900271952 0.11642600246705115
0.19575277459807694 0.14613503939472139
0.98699388629756868 0.7871145608369261
0.096960698021575809 0.78761761425994337
0.88532146718353033 0.98320713778957725
0.050123698310926557 0.0097634796984493732
0.75184544920921326 0.90478154132142663
0.97488842345774174 0.0092158250045031309
0.84908866020850837 0.16850759112276137
0.59456652984954417 0.20036246301606297
0.84204610297456384 0.84893129533156753
0.40307978284545243 0.37401236244477332
0.034668451407924294 0.83398663718253374
0.072278032079339027 0.19552514050155878
0.65162578434683383 0.76773755624890327
0.49497502646408975 0.93471815809607506
0.32707282202318311 0.20385291753336787
0.61967290099710226 0.72268375777639449
0.47579951700754464 0.57310829474590719
0.39084326080046594 0.8655787343159318
0.4187096725217998 0.26972859841771424
0.67999962507747114 0.59938128781504929
0.54286106047220528 0.45213120989501476
0.1834224252961576 0.99221998825669289
0.96729299030266702 0.22319743526168168
0.27130680298432708 0.47246375354006886
0.94805782660841942 0.052771371090784669
0.018294091103598475 0.035047524143010378
0.88697101268917322 0.28733392315916717
0.96649302239529788 0.10934631223790348
0.29268318740651011 0.92438217578455806
0.50346300890669227 0.27280320017598569
0.42385793523862958 0.13276417925953865
0.92611956247128546 0.29468844644725323
0.33989771734923124 0.25547590362839401
0.75304401991888881 0.80937528633512557
0.5059550495352596 0.10619743098504841
0.19467278430238366 0.61377671896480024
0.1248867129907012 0.51758871972560883
0.76251945039257407 0.1380001415964216
0.23605324374511838 0.74469626997597516
0.8629858682397753 0.7790219362359494
0.74328622664324939 0.056135770864784718
0.50580341555178165 0.29949770937673748
0.097908862866461277 0.3080306479241699
0.8078245164360851 0.44775606971234083
0.31242161034606397 0.34628331405110657
0.67278898437507451 0.98828175384551287
0.45496548851951957 0.90452823275700212
0.53566350811161101 0.58942969050258398
0.75964141916483641 0.23823962709866464
0.27281831065192819 0.32547769322991371
0.47865078924223781 0.51489471783861518
0.24589543789625168 0.89260122459381819
0.29556406056508422 0.31174135487526655
0.028413041494786739 0.97784800385124981
0.50688853464089334 0.77056100242771208
0.56443562032654881 0.99385240324772894
0.6980168498121202 0.26235586195252836
0.58566719247028232 0.86916303355246782
0.75601534848101437 0.68927548313513398
0.95217654341831803 0.48369244369678199
0.70071621844545007 0.21546502225100994
0.43905977415852249 0.57107282616198063
0.96367821260355413 0.012036026921123266
0.59667443693615496 0.75504323048517108
0.25850707176141441 0.87240817118436098
0.55865202331915498 0.02106567588634789
0.30978882522322237 0.23593513900414109
0.92057339055463672 0.94173579453490674
0.69581304234452546 0.49563853000290692
0.25953216967172921 0.046936219790950418
0.21947623370215297 0.13175799651071429
0.11143801501020789 0.76236954494379461
0.71349243260920048 0.64664986031129956
0.36299746367149055 0.99470983049832284
0.87929316749796271 0.67117552761919796
0.30871167778968811 0.04370794165879488
0.049875844968482852 0.032743172720074654
0.99401366384699941 0.70901312376372516
0.69298007851466537 0.57358377100899816
0.83485760726034641 0.58012681803666055
0.22978641767986119 0.97354974178597331
0.4763047092128545 0.49526046076789498
0.2584917820058763 0.0029097872320562601
0.063852777006104589 0.44519704347476363
0.045640748227015138 0.89272756711579859
0.5673644351772964 0.68308717804029584
0.41729786619544029 0.56586971855722368
0.81309379544109106 0.3362545573618263
0.95400233683176339 0.04562922241166234
0.89979864004999399 0.90535500296391547
0.46314860554412007 0.94539063749834895
0.83083097264170647 0.65820553665980697
0.088033681502565742 0.87541631818749011
0.84979848028160632 0.53813350386917591
0.78606914938427508 0.74238127912394702
0.67009537317790091 0.47524518030695617
0.36309391562826931 0.40423550363630056
0.56104944995604455 0.81065011280588806
0.32610791339538991 0.13836709223687649
0.71527816844172776 0.95007538935169578
0.19840104272589087 0.6662337954621762
0.31296820589341223 0.95351104112342
0.43190909060649574 0.697346011409536
0.70329723670147359 0.96234752517193556
0.013221213826909661 0.88774453662335873
0.96862540952861309 0.64540406106971204
0.81982007320038974 0.38100620708428323
0.68638907070271671 0.19635253376327455
0.88324233051389456 0.68962284037843347
0.090881906449794769 0.92483961116522551
0.6426335487049073 0.24331656284630299
0.7878305094782263 0.58939030766487122
0.47032576659694314 0.77289971732534468
0.36711484403349459 0.47533006244339049
0.9029640699736774 0.83113407576456666
0.41168675990775228 0.16226013726554811
0.27620499185286462 0.45297651062719524
0.41810860787518322 0.55641976464539766
0.021014956524595618 0.29281243029981852
0.88185730227269232 0.88963540876284242
0.94459212198853493 0.035228875698521733
0.76273697917349637 0.47176801017485559
0.93335387762635946 0.75373167730867863
0.083614163799211383 0.9659749255515635
0.68750981776975095 0.73176790587604046
0.9244578592479229 0.5145543550606817
0.20724059618078172 0.20561989000998437
0.53833323647268116 0.37547358148731291
0.9375399665441364 0.12405086797662079
0.73251748201437294 0.64142535347491503
0.98138014529831707 0.25987724331207573
0.3429631944745779 0.78553837491199374
0.11370763927698135 0.78362224297598004
0.19670413248240948 0.74443166586570442
0.51786022610031068 0.4888410868588835
0.58947076764889061 0.13284077635034919
0.9934784781653434 0.9407094051130116
0.81274763029068708 0.60888729593716562
0.82553065801039338 0.41734433313831687
0.1389039009809494 0.077659331262111664
0.11646208772435784 0.61817045649513602
0.24826626293361187 0.23016388225369155
0.87938407831825316 0.75159741984680295
0.64414827502332628 0.13390749180689454
0.26459357608109713 0.46338661946356297
0.91762815602123737 0.18711059261113405
0.13642796059139073 0.77354672038927674
0.60848443978466094 0.36850793869234622
0.57906866073608398 0.45645062904804945
0.51758764288388193 0.90499898721463978
0.73106370656751096 0.88955459091812372
0.99702588655054569 0.21725781913846731
0.74553691362962127 0.52454258501529694
0.91542069474235177 0.15530103119090199
0.45421169558539987 0.34823703812435269
0.32655203249305487 0.75994927273131907
0.62845419673249125 0.027938329381868243
0.62706694635562599 0.13939433638006449
0.93396172951906919 0.056682745926082134
0.58938259142450988 0.98327222326770425
0.54519220581278205 0.12990282312966883
0.85591220599599183 0.21375155029818416
0.89998575835488737 0.6337072120513767
0.72398772882297635 0.12860842444933951
0.58762640040367842 0.64791582222096622
0.30311267310753465 0.80086729512549937
0.73094199504703283 0.80474887508898973
0.34504086966626346 0.58579487050883472
0.82407181058079004 0.22776513593271375
0.82309737429022789 0.98392350599169731
0.13307319092564285 0.11216545035131276
0.44434944214299321 0.33794882311485708
0.31507464568130672 0.30247921543195844
0.055218691471964121 0.18064514826983213
0.65757489041425288 0.24162982404232025
0.28433786379173398 0.51471340097486973
0.15679796366021037 0.16521546663716435
0.3335596073884517 0.87460822123102844
0.16094069625250995 0.70291079394519329
0.64387441868893802 0.09611912164837122
0.1150889708660543 0.64400008809752762
0.35789815685711801 0.59932966227643192
0.9684518079739064 0.73310187831521034
0.79725970304571092 0.29355432139709592
0.48317764420062304 0.69750035600736737
0.076778983231633902 0.18552326317876577
0.36518401792272925 0.93836228805594146
0.1388626410625875 0.85741804959252477
0.56249954481609166 0.91176161402836442
0.22474086051806808 0.29085994092747569
0.95722652552649379 0.94851279747672379
0.4881648113951087 0.36718084150925279
0.72628267551772296 0.44811454648151994
0.12135395151562989 0.07559020328335464
0.70277835265733302 0.75435658381320536
0.46377689787186682 0.64844203856773674
0.95829615299589932 0.28604449541307986
0.010292641120031476 0.17284949845634401
0.12840119237080216 0.99840088118799031
0.86321525182574987 0.44882115512154996
0.3610296247061342 0.58878855872899294
0.76658454164862633 0.10042027407325804
0.35502270166762173 0.063281179405748844
0.47047362569719553 0.0010177043732255697
0.39101868541911244 0.69263482559472322
0.17935199826024473 0.14850868470966816
0.31158806011080742 0.97121772053651512
0.44694787380285561 0.19709696969948709
0.99920576810836792 0.95841685263440013
0.44412201782688498 0.0062576269265264273
0.10885743773542345 0.16561389714479446
0.39843828533776104 0.38405353715643287
0.51442762743681669 0.84517190209589899
0.9680893539916724 0.96919595915824175
0.77947603166103363 0.63849133346229792
0.044324286049231887 0.50456505664624274
0.61757449619472027 0.16261506476439536
0.13546589249745011 0.28357061930000782
0.28029839158989489 0.90304120886139572
0.59777788445353508 0.57469781022518873
0.35943276644684374 0.68365008104592562
0.1127988554071635 0.31954408530145884
0.43450876721180975 0.35476883198134601
0.90315809939056635 0.48725491855293512
0.070883240317925811 0.28695091512054205
0.48723939363844693 0.53187490673735738
0.48624552180990577 0.22755709709599614
0.0014610250946134329 0.55648882733657956
0.8627609231043607 0.93834481411613524
0.0036906283348798752 0.66675811936147511
0.37925521796569228 0.90577561082318425
0.59204426966607571 0.21004209876991808
0.025340271648019552 0.55942938686348498
0.24270726437680423 0.66996328462846577
0.73048184369690716 0.051837173057720065
0.62942198780365288 0.19519721274264157
0.13759344560094178 0.84548584977164865
0.47472427040338516 0.74803174915723503
0.50040156044997275 0.60249528661370277
0.8552487101405859 0.2508013523183763
0.51662219571880996 0.44500583922490478
0.77998523833230138 0.71953435009345412
0.73529922589659691 0.87923400453291833
0.57155856140889227 0.52121659857220948
0.73574534407816827 0.98085063975304365
0.68965312140062451 0.4058736979495734
0.47130584809929132 0.86175120528787374
0.4574299871455878 0.60492923250421882
0.63476802175864577 0.49222080502659082
0.19635897618718445 0.26220125681720674
0.64494197559542954 0.15782619128003716
0.92402917169965804 0.57100352621637285
0.40503451693803072 0.23210277920588851
0.28763944678939879 0.95935015799477696
0.024486629292368889 0.49673329829238355
0.36276203417219222 0.56208460382185876
0.096987181808799505 0.75438413955271244
0.80645294883288443 0.96356722014024854
0.14713096874766052 0.52334931748919189
0.10950124659575522 0.95663147885352373
0.30346446204930544 0.86538136028684676
0.73176469933241606 0.0045096494723111391
0.93599437829107046 0.30024056020192802
0.64758968562819064 0.68594510294497013
0.9955059802159667 0.54679083032533526
0.57297141943126917 0.037126533687114716
0.35446310788393021 0.95296988682821393
0.2906818650662899 0.073442216729745269
0.97520956513471901 0.2791465763002634
0.60932787437923253 0.86134753562510014
0.86890502343885601 0.20036694477312267
0.7054273949470371 0.6862114742398262
0.21318109310232103 0.29863133560866117
0.92136263777501881 0.19844652991741896
0.26945916400291026 0.74334672070108354
0.5136592579074204 0.16658090590499341
0.92040487891063094 0.13200561469420791
0.22013144474476576 0.035032642539590597
0.91593644279055297 0.68073786771856248
0.099321015877649188 0.48093345970846713
0.42522215400822461 0.80613859510049224
0.56139127048663795 0.49058729270473123
0.2166605934035033 0.47270609578117728
0.95259372564032674 0.86171358660794795
0.48571851383894682 0.27234079199843109
0.66484361980110407 0.26517148432321846
0.88203421398065984 0.54416914423927665
0.6787234025541693 0.3128707124851644
0.5564733452629298 0.66583046899177134
0.2625615750439465 0.5422860907856375
0.34675854491069913 0.99529604613780975
0.56514205760322511 0.31358539056964219
0.93655147007666528 0.85598461120389402
0.9550463913474232 0.97342077433131635
0.9971789566334337 0.52583377994596958
0.15374608710408211 0.098398225847631693
0.4114080430008471 0.46843435615301132
0.87089911149814725 0.037379782879725099
0.22742241621017456 0.029538385570049286
0.13312383042648435 0.1267293815035373
0.77469395170919597 0.67818937194533646
0.97209513140842319 0.55456147901713848
0.95474730851128697 0.062969139777123928
0.099960355088114738 0.29128401959314942
0.024795286124572158 0.20484482077881694
0.3982787630520761 0.54894306138157845
0.30703564290888608 0.015876189339905977
0.78184319962747395 0.94984834222123027
0.81341818277724087 0.097678737714886665
0.68148408853448927 0.56361466087400913
0.46236189780756831 0.97788002551533282
0.53012246359139681 0.76116983289830387
0.29806951433420181 0.13451215461827815
0.46642088564112782 0.70893172826617956
0.49297438049688935 0.98141265660524368
0.50155321229249239 0.21023928769864142
0.91356740845367312 0.70952687645331025
0.94909677258692682 0.43431297806091607
0.98501158971339464 0.069325515301898122
0.88194589200429618 0.122863833559677
0.48147203773260117 0.39169273874722421
0.097245865035802126 0.63399340445175767
0.73666002112440765 0.96804458741098642
0.082526516867801547 0.66338511114008725
0.62063340214081109 0.37908120173960924
0.77192776440642774 0.40010583726689219
0.033144226763397455 0.44467239012010396
0.49648367939516902 0.88510764483362436
0.79291139380075037 0.22397683258168399
0.84296974027529359 0.47852357476949692
0.45116787264123559 0.66841927939094603
0.67815662012435496 0.928055937634781
0.86359524307772517 0.16773269278928638
0.2012232206761837 0.27526904176920652
0.40031027095392346 0.29564200271852314
0.51923348056152463 0.33311901008710265
0.45841870759613812 0.098071500193327665
0.35861275834031403 0.4945357998367399
0.33053102111443877 0.23637412977404892
0.52760356082580984 0.60474391072057188
0.81855847081169486 0.27398396632634103
0.74337331159040332 0.55976764066144824
0.61519191251136363 0.044263802235946059
0.73242048360407352 0.38472344493493438
0.70587849686853588 0.26794595853425562
0.83124486729502678 0.71126136113889515
0.59358015027828515 0.034530950943008065
0.66253777523525059 0.67964481865055859
0.65980654791928828 0.012321035377681255
0.65582858631387353 0.42156378575600684
0.43262141617015004 0.12318291468545794
0.73218087502755225 0.82430780469439924
0.53381417319178581 0.93970984243787825
0.86627692612819374 0.46670014434494078
0.28055972093716264 0.56927892309613526
0.57860770705156028 0.12111219461075962
0.32587844925001264 0.85364976548589766
0.1041934045497328 0.81985987373627722
0.88974655931815505 0.086830378277227283
0.20126710273325443 0.56732549518346786
0.70473886583931744 0.0039878389798104763
0.84654993587173522 0.2757771429605782
0.83077497407793999 0.25548296351917088
0.67320991051383317 0.72720466577447951
0.54056590865366161 0.48011105437763035
0.69881761912256479 0.35277934977784753
0.34235168690793216 0.97418764722533524
0.0073877230752259493 0.067862824071198702
0.077453602105379105 0.8132925252430141
0.78979708557017148 0.71973039186559618
0.62580073112621903 0.56988030159845948
0.88119390513747931 0.068002258660271764
0.39542965916916728 0.7356917317956686
0.15129556437022984 0.77850413857959211
0.81279694009572268 0.22919176192954183
0.36191452736966312 0.74142028717324138
0.29744598502293229 0.63819663133472204
0.12803934747353196 0.76981604588218033
0.9853178346529603 0.79831407335586846
0.22440852085128427 0.85494083375670016
0.54909130372107029 0.01623809477314353
0.7386733905877918 0.24466072558425367
0.5692473417147994 0.71714896336197853
0.26356643554754555 0.84638836490921676
0.93224819772876799 0.6132437118794769
0.15905873361043632 0.021591786062344909
0.36456453287974 0.10835582576692104
0.03642586711794138 0.92052813293412328
0.90881759789772332 0.72771345963701606
0.97448639734648168 0.66545257065445185
0.48846547794528306 0.7844293627422303
0.31542676757089794 0.67208275641314685
0.53369144396856427 0.56051425519399345
0.082271585240960121 0.52540104952640831
0.98324195249006152 0.098440275993198156
0.281345603056252 0.81693501863628626
0.24658983573317528 0.96890028193593025
0.44897164287976921 0.28244640701450408
0.52813468361273408 0.53334786160849035
0.65000029606744647 0.7861117182765156
0.90619629970751703 0.39403035654686391
0.90969502925872803 0.80403394182212651
0.16822590562514961 0.41665142890997231
0.70122191333211958 0.63085436797700822
0.0034172520972788334 0.99575965362600982
0.94621559581719339 0.88467840082012117
0.97743228147737682 0.830271000508219
0.40676938369870186 0.055002594599500299
0.95103052002377808 0.85201111575588584
0.81121108494699001 0.48458313825540245
0.73192154034040868 0.86861577141098678
0.59640503325499594 0.049087664810940623
0.76242437469772995 0.64177726651541889
0.73925858549773693 0.74993702489882708
0.51271081785671413 0.23966826684772968
0.87941646715626121 0.91773835616186261
0.068703718949109316 0.75984268891625106
0.74739158269949257 0.22327349544502795
0.58311330433934927 0.89739550929516554
0.53421362536028028 0.80668819509446621
0.0028547747060656548 0.10984676494263113
0.55664048716425896 0.85032906639389694
0.04870433290489018 0.53146647359244525
0.80496287997812033 0.14683173270896077
0.73999363672919571 0.92503510345704854
0.69388692500069737 0.66334295645356178
0.17459194990806282 0.85593293560668826
0.88129663956351578 0.94868024834431708
0.065189701039344072 0.26025027525611222
0.28853683220222592 0.24667942570522428
0.91207613283768296 0.037220119033008814
0.043839354999363422 0.45576441544108093
0.48689896869473159 0.44546963484026492
0.6235206201672554 0.63682481157593429
0.41122666583396494 0.32247152808122337
0.66847641346976161 0.54015522776171565
0.33135055447928607 0.94932723441161215
0.1009184462018311 0.33144457219168544
0.40204468625597656 0.48071438749320805
0.70905510266311467 0.16145690344274044
0.9337826210539788 0.37264721374958754
0.30845704930834472 0.91859839321114123
0.18597517209127545 0.45789981237612665
0.85168650583364069 0.20502280746586621
0.95459483563899994 0.33861462539061904
0.091624999418854713 0.49971726699732244
0.55323079391382635 0.5177853899076581
0.1257831200491637 0.48915815912187099
0.61101976409554482 0.061840643174946308
0.60756457690149546 0.076841445872560143
0.60868972050957382 0.023040343774482608
0.97984128724783659 0.72498089377768338
0.030279210302978754 0.35515328240580857
0.90600866195745766 0.60542624094523489
0.35345604759640992 0.83513845084235072
0.40191193949431181 0.31575615797191858
0.58346546278335154 0.95619773794896901
0.94125868007540703 0.96676803892478347
0.64789470029063523 0.57997525157406926
0.73505507409572601 0.65469576953910291
0.48182378802448511 0.81828903034329414
0.39846408180892467 0.06372523820027709
0.11683685961179435 0.37153092818334699
0.72384250233881176 0.34104818408377469
0.44809413026086986 0.17945400928147137
0.88573678070679307 0.91119409911334515
0.81280743540264666 0.4662747485563159
0.90219252277165651 0.16821238491684198
0.41369464760646224 0.10653543611988425
0.74253312102518976 0.44900405220687389
0.53613771079108119 0.43351989565417171
0.48179992707446218 0.095349192386493087
0.20203925971873105 0.48747269390150905
0.44537501386366785 0.77805698337033391
0.56043711863458157 0.70250529469922185
0.23978059832006693 0.8629278214648366
0.97266098670661449 0.98989547532983124
0.062689090380445123 0.66673030308447778
0.098184593254700303 0.48960679350420833
0.46572626545093954 0.95994622469879687
0.010333704296499491 0.69769908324815333
0.089786943281069398 0.67376297735609114
0.21285924757830799 0.81019878224469721
0.067688708193600178 0.92552328249439597
0.20588476862758398 0.91406896710395813
0.64375598332844675 0.37756177433766425
0.23065568110905588 0.55246847704984248
0.94265497801825404 0.21848358423449099
0.84940981678664684 0.091320309322327375
0.39855183218605816 0.44796277163550258
0.25510150846093893 0.74619261990301311
0.18917140667326748 0.16973862960003316
0.95982574508525431 0.23528607073239982
0.90462626540102065 0.84220338519662619
0.70860699820332229 0.70810028817504644
0.74445938388817012 0.64886844367720187
0.64260347466915846 0.36484370473772287
0.89502943493425846 0.28481958899646997
0.64157284563407302 0.98648369428701699
0.89317036094143987 0.12253969185985625
0.80038562417030334 0.012139041442424059
0.84717377065680921 0.33549652528017759
0.37953234626911581 0.16839950042776763
0.82512152194976807 0.61560292611829937
0.090729310875758529 0.8179472719784826
0.18814032175578177 0.6427837444934994
0.51452487125061452 0.52955514146015048
0.78078556549735367 0.8945416659116745
0.99281584587879479 0.83959612855687737
0.64688853197731078 0.11739117698743939
0.015488781267777085 0.6083020600490272
0.20305784908123314 0.70596037246286869
0.88113771239295602 0.65442267572507262
0.81157535524107516 0.82235429110005498
0.23496781871654093 0.43755897600203753
0.88859459548257291 0.7208968314807862
0.26984406146220863 0.064958063885569572
0.39200187660753727 0.77263622055761516
0.016292223241180182 0.75591133907437325
0.55271905497647822 0.46985264075919986
0.21497930446639657 0.94043914671055973
0.88899198896251619 0.39388328255154192
0.54180987062864006 0.11580396653153002
0.46145567251369357 0.033127640839666128
0.12133147311396897 0.19782392447814345
0.79690399649553001 0.94628103519789875
0.8702235056553036 0.37921709031797945
0.30483123171143234 0.76095144986175001
0.68829290079884231 0.097279670648276806
0.95155212236568332 0.74235396133735776
0.78360530245117843 0.48376150103285909
0.17701230710372329 0.48454931098967791
0.33032923680730164 0.97798973461613059
0.62720443028956652 0.77682163845747709
0.044633980840444565 0.18192897085100412
0.29354157554917037 0.75331429182551801
0.13342254934832454 0.58000101591460407
0.39249552111141384 0.13049501832574606
0.99014374753460288 0.62919048662297428
0.4463663378264755 0.084392124321311712
0.99766508303582668 0.80029009794816375
0.73214384657330811 0.52950682793743908
0.539212187519297 0.69109092722646892
0.20904355985112488 0.3658341346308589
0.81164464121684432 0.50096482154913247
0.37255702004767954 0.86044187052175403
0.20899723749607801 0.88644878729246557
0.38066285662353039 0.21782762673683465
0.1318707219325006 0.3444867399521172
0.79460228211246431 0.54717609519138932
0.50672400766052306 0.93861453770659864
0.21107599907554686 0.11885923938825727
0.92257676692679524 0.66105756652541459
0.67085050349123776 0.026572303380817175
0.90673779044300318 0.37325593060813844
0.91574255470186472 0.32987251551821828
0.1839397216681391 0.44518418982625008
0.056764928624033928 0.89848308707587421
0.20851316582411528 0.079612813889980316
0.51618755282834172 0.078980032820254564
0.04829663853161037 0.21839469019323587
0.27672039484605193 0.55068212025798857
0.78052545851096511 0.99578962731175125
0.61062789103016257 0.54040768556296825
0.7298555038869381 0.72816999419592321
0.8204842742998153 0.79073881031945348
0.97241812478750944 0.70784931117668748
0.55995704093948007 0.54694483219645917
0.41971446783281863 0.18746013008058071
0.22354376525618136 0.92945779324509203
0.61749540083110332 0.88881963118910789
0.6600176861975342 0.00080405641347169876
0.97718544700182974 0.61332088289782405
0.63324760622344911 0.96482449467293918
0.48471715743653476 0.87857403745874763
0.96678469935432076 0.1785972339566797
0.20890439138747752 0.89839597465470433
0.30651915329508483 0.17919404432177544
0.68519738549366593 0.7003686788957566
0.12588232895359397 0.69717434397898614
0.38968221307732165 0.89260680368170142
0.96106732520274818 0.70956873195245862
0.95893615926615894 0.52595739788375795
0.43817524914629757 0.67423700471408665
0.71999049163423479 0.85432111821137369
0.4568143414799124 0.78128184471279383
0.19650108646601439 0.29298350331373513
0.37748171761631966 0.3130578740965575
0.20140750845894217 0.35301580908708274
0.10605643689632416 0.80321931559592485
0.085067796055227518 0.35568556189537048
0.80664943880401552 0.85762874968349934
0.14983936073258519 0.22212689486332238
0.45826121931895614 0.80756676429882646
0.10078612482175231 0.92207089439034462
0.66612261836417019 0.65377266448922455
0.040361340157687664 0.096900127129629254
0.058366159908473492 0.12229518592357635
0.17996127554215491 0.97623187466524541
0.99925007298588753 0.92478374112397432
0.83494211663492024 0.51192028494551778
0.088175751036033034 0.26471610856242478
0.13577029225416481 0.48931751027703285
0.6091133807785809 0.32422831421718001
0.65746589028276503 0.59808687237091362
0.74385128822177649 0.40296243806369603
0.54795376467518508 0.18862068979069591
0.49425608920864761 0.13010198320262134
0.45700340066105127 0.55325302644632757
0.85278934729285538 0.9445374314673245
0.57982626906596124 0.380210051080212
0.54958784347400069 0.88451559073291719
0.12299012788571417 0.16853026626631618
0.54024349898099899 0.30543870781548321
0.51172430324368179 0.80080943158827722
0.023871743585914373 0.25100873177871108
0.33924484951421618 0.52513369964435697
0.33317707292735577 0.18164454493671656
0.038738386938348413 0.20917375851422548
0.027257277630269527 0.71796206710860133
0.94113323139026761 0.095562883885577321
0.36947808531112969 0.30952652986161411
0.68714960757642984 0.018017330439761281
0.87814445584081113 0.50979957776144147
0.12220682506449521 0.8149542270693928
0.73129328899085522 0.78168443823233247
0.94526348146609962 0.24055079906247556
0.064460096415132284 0.85583560541272163
0.2237111097201705 0.15749092702753842
0.70957793295383453 0.89225704642012715
0.2170479204505682 0.43558490625582635
0.007212524302303791 0.76832670462317765
0.43636224092915654 0.60701448610052466
0.50074685947038233 0.15949740912765265
0.41256930562667549 0.28626770549453795
0.10244790674187243 0.46948490268550813
0.75591652584262192 0.32780477753840387
0.40358116943389177 0.99281324213370681
0.87234846176579595 0.41033954522572458
0.14556250767782331 0.40834646229632199
0.92450445936992764 0.97198752406984568
0.099653297802433372 0.61050505819730461
0.02115172240883112 0.26068388856947422
0.055040157400071621 0.3686120961792767
0.6723556078504771 0.58646280132234097
0.19720950489863753 0.93125971825793386
0.62926563830114901 0.82837360096164048
0.080717182718217373 0.29640075471252203
0.056116150924935937 0.70240252115763724
0.24511667061597109 0.079497213941067457
0.25875999545678496 0.94107254524715245
0.70851123123429716 0.12501072813756764
0.073644693475216627 0.49773993738926947
0.05230943625792861 0.52092899661511183
0.57080219173803926 0.062298620352521539
0.42100000660866499 0.90471204114146531
0.7633009145502001 0.22340662404894829
0.58593609114177525 0.83979227975942194
0.71984645770862699 0.52216921839863062
0.90834427229128778 0.25458511337637901
0.96691207564435899 0.360712994588539
0.12580597586929798 0.30081590986810625
0.86076781945303082 0.42481127963401377
0.80429959646426141 0.88572431588545442
0.266307387733832 0.022787875961512327
0.15347548737190664 0.35003053187392652
0.37428091815672815 0.19678799971006811
0.18117221677675843 0.19135553133673966
0.32657138351351023 0.6401704354211688
0.2138719956856221 0.33005170943215489
0.69665630278177559 0.52540531195700169
0.81128596584312618 0.72513637016527355
0.26932434248737991 0.30717040225863457
0.31571691087447107 0.13379114819690585
0.93861105153337121 0.84663039282895625
0.47552820038981736 0.26103323977440596
0.34676321060396731 0.73011168651282787
0.84716200199909508 0.72355822520330548
0.59561056923121214 0.28546746145002544
0.81959180324338377 0.23620643489994109
0.79469136707484722 0.61152819031849504
0.87539741676300764 0.25375773548148572
0.91254142997786403 0.51644125394523144
0.13906696834601462 0.039919330272823572
0.53912675799801946 0.60457691131159663
0.85317686689086258 0.37602880597114563
0.92568626976571977 0.92922136350534856
0.010463084559887648 0.26814558496698737
0.53961382550187409 0.29451043694280088
0.90946031408384442 0.0094377056229859591
0.11697462061420083 0.92660722229629755
0.52541768969967961 0.81884750653989613
0.095435519935563207 0.045200083637610078
0.79147873329930007 0.57877790043130517
0.5428100056014955 0.57539350818842649
0.97110819770023227 0.94430891005322337
0.10993413766846061 0.020350119564682245
0.82552277552895248 0.10916900495067239
0.97429637121967971 0.061809578444808722
0.66498254449106753 0.63384611718356609
0.16338072461076081 0.78663073224015534
0.49144360283389688 0.46196189522743225
0.37949541490525007 0.32568043121136725
0.11564527917653322 0.5828546832781285
0.01413801871240139 0.57676682225428522
0.64455966278910637 0.70715152588672936
0.83412901870906353 0.7483416055329144
0.082413910422474146 0.92134304717183113
0.43633936089463532 0.059173968620598316
0.15448369504883885 0.68859252380207181
0.29545712447725236 0.27301491354592144
0.37649094685912132 0.94678866118192673
0.39174137800000608 0.050267894752323627
0.3729906277731061 0.49519553198479116
0.57917915610596538 0.50329849985428154
0.63692882563918829 0.68771344842389226
0.86983785661868751 0.32112465752288699
0.6354601071216166 0.78005879954434931
0.25638066348619759 0.67132114246487617
0.3715827080886811 0.61778779327869415
0.5495976849924773 0.89918047981336713
0.50517851416952908 0.062363672303035855
0.50151116517372429 0.11568368412554264
0.81497798068448901 0.054126700619235635
0.26209786836989224 0.64976622629910707
0.37289671995677054 0.13038371130824089
0.22282707202248275 0.20112160150893033
0.67201084876433015 0.25176847027614713
0.77149258041754365 0.9829997313208878
0.27700438466854393 0.96028933138586581
0.82865062705241144 0.16038966900669038
0.070316436234861612 0.57513991906307638
0.19240516470745206 0.68238521693274379
0.51846142113208771 0.10168852936476469
0.80371645023114979 0.57918115123175085
0.80852876650169492 0.61646903096698225
0.8168352039065212 0.63428607187233865
0.98389152600429952 0.16784538119100034
0.73538622260093689 0.27725879824720323
0.26689660479314625 0.50960947060957551
0.37790121627040207 0.66290021315217018
0.52833571447990835 0.97223070403560996
0.84468136448413134 0.78578908694908023
0.96066294959746301 0.49244352034293115
0.94721556082367897 0.14265502104535699
0.2738088050391525 0.92999901482835412
0.41987344273366034 0.30514370580203831
0.14978503272868693 0.65393295185640454
0.39830475905910134 0.96170504530891776
0.77003462123684585 0.2729696084279567
0.39484943426214159 0.92980704084038734
0.3220255917403847 0.0019981260411441326
0.088908558711409569 0.089500734815374017
0.89982417901046574 0.34794217580929399
0.0046040485613048077 0.12673116102814674
0.22843621834181249 0.11849479749798775
0.70203581009991467 0.46594538050703704
0.49427179130725563 0.77080912911333144
0.50044341920875013 0.62221637996844947
0.091840158682316542 0.28541846107691526
0.16968259727582335 0.51457712473347783
0.14885567757301033 0.89543947041966021
0.98254613764584064 0.43900193553417921
0.0083574410527944565 0.52982345852069557
0.1530619109980762 0.99829681357368827
0.19186764187179506 0.48633435158990324
0.76598296919837594 0.80761334183625877
0.463393266312778 0.76178753678686917
0.18823989573866129 0.62607142771594226
0.83128031808882952 0.079995543230324984
0.68887049937620759 0.82167411968111992
0.065971304895356297 0.68910486693494022
0.22402569255791605 0.64251974388025701
0.9614528683014214 0.17016235878691077
0.93576742243021727 0.9987281714566052
0.95099743455648422 0.5151716168038547
0.46951646404340863 0.47963442001491785
0.19774486869573593 0.7795478692278266
0.49277116684243083 0.85958327772095799
0.48956626350991428 0.3268891810439527
0.25236245035193861 0.14981031976640224
0.49529899004846811 0.32060356950387359
0.28951566899195313 0.30348560796119273
0.78878012904897332 0.016854726476594806
0.74112848308868706 0.59957763832062483
0.23740779631771147 0.96256989543326199
0.34818273060955107 0.22146113100461662
0.78052485035732388 0.86660025524906814
0.56843065656721592 0.30345083680003881
0.73773227026686072 0.47082850360311568
0.53352913865819573 0.1674122391268611
0.21555957198143005 0.54218457103706896
0.12845814251340926 0.14053039741702378
0.49697803542949259 0.069284067256376147
0.60156641365028918 0.65482507017441094
0.94719626731239259 0.10568931908346713
0.42079257732257247 0.38360627670772374
0.061943793669342995 0.96991575066931546
0.94599213474430144 0.25477665406651795
0.8872032209765166 0.4432321903295815
0.19579751207493246 0.60402161790989339
0.61092454520985484 0.72623588447459042
0.62592854863032699 0.51839700504206121
0.62143725529313087 0.33056454011239111
0.14536365889944136 0.15658515808172524
0.58516483753919601 0.55173183884471655
0.084846850018948317 0.50974261108785868
0.8944264966994524 0.045884317718446255
0.060384819051250815 0.046564472373574972
0.40180445252917707 0.59942745044827461
0.61994712916202843 0.31328563787974417
0.45448038610629737 0.050064583541825414
0.91375089250504971 0.94994974182918668
0.095191504107788205 0.35635130316950381
0.021744034718722105 0.12123311869800091
0.66579691553488374 0.77682202798314393
0.55496501130983233 0.96394741139374673
0.93786095455288887 0.18898053443990648
0.17165381903760135 0.77754874480888247
0.79296482563950121 0.69414861872792244
0.4974836828187108 0.74436558689922094
0.26500418270006776 0.55726495385169983
0.18406320363283157 0.27221781644038856
0.90030322899110615 0.75512223411351442
0.13417260115966201 0.64527439419180155
0.57755761640146375 0.079554429510608315
0.56416738824918866 0.21894934307783842
0.70787307037971914 0.35086339223198593
0.23946900549344718 0.28084234334528446
0.3952442049048841 0.98085010750219226
0.2945074699819088 0.71428078180179
0.18998766131699085 0.95114800985902548
0.052112317178398371 0.311303177382797
0.091684005688875914 0.80514433397911489
0.18697259109467268 0.135504852514714
0.21271405927836895 0.7870793214533478
0.47672388167120516 0.91340626310557127
0.53808060265146196 0.25955993658863008
0.32896576961502433 0.70344732445664704
0.74139605765230954 0.72294773510657251
0.76366677694022655 0.029614594066515565
0.99987786402925849 0.17455820366740227
0.70257715461775661 0.024253275245428085
0.59772055968642235 0.82165248645469546
0.22712996765039861 0.76531236106529832
0.5667711291462183 0.56067058001644909
0.73603899474255741 0.18269182019867003
0.3379346935544163 0.33935005427338183
0.93515603779815137 0.83438765141181648
0.67717578657902777 0.0070710110012441874
0.26841425895690918 0.91706092865206301
0.8655929013621062 0.36885682959109545
0.75785543606616557 0.47986609861254692
0.47889555059373379 0.6638976966496557
0.90585829271003604 0.4487064543645829
0.65182471484877169 0.47243599523790181
0.17766576050780714 0.35193013283424079
0.76427226676605642 0.19780200626701117
0.77598375175148249 0.13843040750361979
0.099816092057153583 0.66363363643176854
0.23677739105187356 0.58227560576051474
0.23697351384907961 0.34704589634202421
0.46128106745891273 0.13138261786662042
0.24047485087066889 0.78397061419673264
0.72184908762574196 0.21259532170370221
0.5040085855871439 0.84179706242866814
0.9974640728905797 0.049027330940589309
0.27715238067321479 0.84669563849456608
0.061551423976197839 0.76873365882784128
0.85266060219146311 0.955801613163203
0.097833374049514532 0.73501266096718609
0.57497588102705777 0.37131473771296442
0.94756121397949755 0.45793851651251316
0.92877419153228402 0.093203766271471977
0.077728848671540618 0.33760694740340114
0.88094529090449214 0.49104902660474181
0.47320462833158672 0.40358225954696536
0.58580090501345694 0.2395540471188724
0.55169750307686627 0.82543375389650464
0.55785073107108474 0.81878751679323614
0.63804252119734883 0.18428805191069841
0.77313913428224623 0.727499611210078
0.67593493545427918 0.29387236083857715
0.66496163164265454 0.69490299327298999
0.54210732784122229 0.5423704064451158
0.26942669274285436 0.29197104624472558
0.56420038384385407 0.3730832717847079
0.81436040089465678 0.74512114329263568
0.75379187939688563 0.88032361725345254
0.34661599155515432 0.62862907932139933
0.83849833579733968 0.92267341143451631
0.36078349663875997 0.66335094487294555
0.88026689179241657 0.0390607132576406
0.99569138488732278 0.33008656231686473
0.17519482458010316 0.10863602324388921
0.2489238188136369 0.77060907753184438
0.17292368854396045 0.38307406823150814
0.9010443442966789 0.47330220253206789
0.15395788755267859 0.74503046530298889
0.9254223087336868 0.54199442756362259
0.81884281639941037 0.681063296739012
0.84796238434500992 0.48706552386283875
0.01410654466599226 0.62592012342065573
0.26115587120875716 0.34539867099374533
0.8156002217438072 0.97487338166683912
0.54626660235226154 0.62733988463878632
0.83736466942355037 0.8267857211176306
0.80838643130846322 0.11925423471257091
0.14631889038719237 0.86910400819033384
0.11355508188717067 0.46179359219968319
0.44109894311986864 0.59543533669784665
0.55784261436201632 0.94544907496310771
0.96400096314027905 0.34840584034100175
0.43471621326170862 0.2450225071515888
0.6748642239253968 0.79948570299893618
0.31071032606996596 0.20269899489358068
0.0030976254492998123 0.67627762723714113
0.061015315819531679 0.19108001049607992
0.53760186769068241 0.72325227106921375
0.73208008334040642 0.62466175388544798
0.57858413155190647 0.94523054175078869
0.16069675050675869 0.61609693383798003
0.85971488291397691 0.34250350343063474
0.89029473508708179 0.59330654656514525
0.084775978932157159 0.14329752768389881
0.42325121350586414 0.85282473964616656
0.25495111406780779 0.91007372969761491
0.058717303443700075 0.54497669800184667
0.2773642954416573 0.33397509646601975
0.21775164525024593 0.89584515336900949
0.85213555721566081 0.63782049808651209
0.61644838447682559 0.57044359715655446
0.74865221045911312 0.35640798974782228
0.16145806014537811 0.40019190474413335
0.85454370733350515 0.55084378225728869
0.97531154914759099 0.20692649460397661
0.46288155042566359 0.081676405156031251
0.33187000686302781 0.6683689032215625
0.31742774997837842 0.10185159416869283
0.093879744410514832 0.40020321751944721
0.17472387291491032 0.71702600759454072
0.013065755367279053 0.31603463948704302
0.56379655469208956 0.38826041063293815
0.78967770980671048 0.86649838578887284
0.67815567529760301 0.96276067267172039
0.17202578508295119 0.93386828806251287
0.66383706452324986 0.081047120038419962
0.10684268595650792 0.23025644035078585
0.69709173077717423 0.19197135837748647
0.70766407647170126 0.59954038402065635
0.30345310061238706 0.90195104014128447
0.65607196418568492 0.16238375869579613
0.65247758873738348 0.45910348137840629
0.21801446401514113 0.16444295481778681
0.82767580565996468 0.38523193798027933
0.5915104802697897 0.935318453470245
0.95643464522436261 0.13771174266003072
0.62062312569469213 0.67257452593185008
0.75477434787899256 0.54662471078336239
0.12214701785705984 0.27688968158327043
0.61238535912707448 0.63288529892452061
0.46792604587972164 0.24769216286949813
0.93672166764736176 0.28196340519934893
0.0056632943451404572 0.83410501503385603
0.83989671408198774 0.98928601644001901
0.63182405708357692 0.24442140245810151
0.57882794993929565 0.58262979006394744
0.16532511496916413 0.59397458704188466
0.6344758914783597 0.67063929326832294
0.037842148216441274 0.66762662562541664
0.29075172217562795 0.34261049120686948
0.6502285220194608 0.14136918331496418
0.74145138752646744 0.12435596669092774
0.085424841148778796 0.020875570829957724
0.23722608364187181 0.94304432347416878
0.3586284143384546 0.46686933469027281
0.58005213108845055 0.071042533265426755
0.92214924213476479 0.90230759046971798
0.25849859486334026 0.10497651319019496
0.11071135802194476 0.11054652859456837
0.40028479043394327 0.34187547536566854
0.84171720198355615 0.45834635104984045
0.66165140108205378 0.94828551774844527
0.6178270757663995 0.088533757021650672
0.23894546087831259 0.16157971788197756
0.9259368684142828 0.96238034474663436
0.93014270300045609 0.66914401715621352
0.63167507667094469 0.2901201811619103
0.26568036153912544 0.42927723866887391
0.99701724713668227 0.36687802034430206
0.12794109829701483 0.92984619084745646
0.2034580463077873 0.015696926042437553
0.73092691856436431 0.94566594925709069
0.71028496278449893 0.75857411255128682
0.92884859209880233 0.55690709268674254
0.36264770571142435 0.24639279954135418
0.81346617708913982 0.41119304508902133
0.36050918838009238 0.76804887852631509
0.95724145323038101 0.72926310356706381
0.10587311116978526 0.86118184984661639
0.35827069054357708 0.33980522723868489
0.54340058146044612 0.81559008196927607
0.22465137881226838 0.19294492364861071
0.88065239717252553 0.58002622798085213
0.28440867573954165 0.39092247746884823
0.63619039044715464 0.87089677178300917
0.87232227437198162 0.69389753765426576
0.090868069790303707 0.60415809508413076
0.557372672483325 0.19106786791235209
0.93553655408322811 0.17983331624418497
0.61943259905092418 0.92493602377362549
0.075895447982475162 0.84551800135523081
0.55400172364898026 0.31181319081224501
0.23116713506169617 0.78155007306486368
0.51624117721803486 0.18343966361135244
0.93581639975309372 0.52021670341491699
0.14647377841174603 0.73095727036707103
0.88458061404526234 0.57066415017470717
0.77563030272722244 0.46886383183300495
0.038673190400004387 0.78924909071065485
0.83238100702874362 0.20215911767445505
0.14353865524753928 0.44542628736235201
0.45708527672104537 0.88947194605134428
0.92756831715814769 0.1368156629614532
0.96115079964511096 0.41422440228052437
0.92641742480918765 0.21824087225832045
0.30191397224552929 0.19209244824014604
0.23022592230699956 0.22927041677758098
0.41728064115159214 0.42457376443780959
0.32778287190012634 0.67977075628004968
0.67559520690701902 0.017763349460437894
0.95277147949673235 0.63925792276859283
0.2368183780927211 0.89003928028978407
0.74421947402879596 0.6954786186106503
0.043885222403332591 0.17162942443974316
0.84456890169531107 0.32094494765624404
0.75913166487589478 0.11688277963548899
0.54829253326170146 0.36385857476852834
0.81970722158439457 0.99958415399305522
0.24186164862476289 0.025915613863617182
0.45178876863792539 0.59787710313685238
0.54561563185416162 0.52776786428876221
0.57603288209065795 0.090144262416288257
0.52356373588554561 0.3574664955958724
0.78596422518603504 0.24924173788167536
0.67745536821894348 0.68116893363185227
0.25596161279827356 0.5148316971026361
0.54289210820570588 0.3413329275790602
0.1846396008040756 0.001784120686352253
0.60696624056436121 0.46163812093436718
0.87764598475769162 0.61878958623856306
0.92898638267070055 0.14717154647223651
0.86401276267133653 0.051820544758811593
0.73019035207107663 0.54410597449168563
0.64634623192250729 0.74745577829889953
0.70914477109909058 0.5905440563801676
0.06213470664806664 0.78689529048278928
0.16629370325244963 0.67982968920841813
0.65234030247665942 0.8276668437756598
0.22158770775422454 0.51427833875641227
0.6533519234508276 0.3848507662769407
0.016375412000343204 0.94677429087460041
0.81241888971999288 0.76116311294026673
0.40825206506997347 0.94128582975827157
0.38554865145124495 0.35368467983789742
0.99266043538227677 0.12966165342368186
0.25491821370087564 0.98824640037491918
0.4148059485014528 0.17666095984168351
0.40990216820500791 0.20161867723800242
0.96632349095307291 0.59094719332642853
0.62733519752509892 0.84671556460671127
0.64132189750671387 0.10873484774492681
0.72201401717029512 0.19966020155698061
0.19949231809005141 0.098077581496909261
0.87825239193625748 0.63971893256530166
0.04167445027269423 0.011915260460227728
0.35489868465811014 0.81520231813192368
0.47734462539665401 0.68112509022466838
0.90692290896549821 0.6686042551882565
0.59476475510746241 0.062186419265344739
0.068638898897916079 0.90619126032106578
0.66756201791577041 0.85424150293692946
0.18997224420309067 0.90520522487349808
0.82490183017216623 0.59090393083170056
0.57178103760816157 0.9155317391268909
0.45378037332557142 0.6163204072508961
0.12085139262489974 0.88771971152164042
0.35501950583420694 0.61304861260578036
0.13196357735432684 0.3316047943662852
0.65968803036957979 0.54654545965604484
0.72393747488968074 0.062738355714827776
0.25754887191578746 0.39224299043416977
0.77552807959727943 0.0040887531358748674
0.37557731755077839 0.29478341364301741
0.50649249344132841 0.88471082248724997
0.93485095980577171 0.95719432411715388
0.05500049632973969 0.13607463496737182
0.44778116582892835 0.88283827528357506
0.8789893516805023 0.7248249864205718
0.66883701854385436 0.86889235326088965
0.064911498920992017 0.097655790857970715
0.68307156418450177 0.88003459456376731
0.65571010950952768 0.9313437407836318
0.71700861095450819 0.46428987896069884
0.40830962895415723 0.74338737991638482
0.21224661427550018 0.7168884021230042
0.65061201131902635 0.55624788790009916
0.50619781948626041 0.56224599410779774
0.63025121204555035 0.99490573350340128
0.94046924496069551 0.58133511198684573
0.039695819141343236 0.85981091717258096
0.29713530489243567 0.16919878986664116
0.91221261606551707 0.82628363883122802
0.1064759639557451 0.62339109811000526
0.89303424605168402 0.016083119669929147
0.20570815959945321 0.93213111930526793
0.62423382326960564 0.5527910590171814
0.97053291997872293 0.091836286941543221
0.35093720233999193 0.4105806453153491
0.89567250502295792 0.20046675880439579
0.72125660348683596 0.78276112512685359
0.14831021800637245 0.97755848336964846
0.21759173297323287 0.067734681535512209
0.37655427888967097 0.34953076462261379
0.51453552301973104 0.63408890459686518
0.5462887710891664 0.64343037642538548
0.72204694920219481 0.43672083830460906
0.28983251843601465 0.49496769998222589
0.38319077249616385 0.72238664119504392
0.51790692075155675 0.15534869977273047
0.8497589435428381 0.59962909109890461
0.092481356579810381 0.68651828751899302
0.82058173650875688 0.87067207298241556
0.33089510072022676 0.90017168247140944
0.21510309772565961 0.79529668553732336
0.83419778221286833 0.47135587735101581
0.76701175211928785 0.61524213384836912
0.7875465143006295 0.17782691586762667
0.55906007997691631 0.50863173557445407
0.0058185174129903316 0.88237786246463656
0.87649642978794873 0.2973544062115252
0.97457623016089201 0.60183660895563662
0.18238092656247318 0.81599636469036341
0.84379697521217167 0.59255639836192131
0.37850618432275951 0.15944750653579831
0.24512154818512499 0.90992041979916394
0.49884758470579982 0.54247513692826033
0.94956997083500028 0.096588941989466548
0.47890635184012353 0.58103063562884927
0.9571883687749505 0.44266368611715734
0.52590151410549879 0.92834675987251103
0.70290138223208487 0.4117313742171973
0.19912028033286333 0.8485892559401691
0.28665608423762023 0.58572834613732994
0.80033501610159874 0.11593274702318013
0.85279108746908605 0.77509405021555722
0.81734110834077001 0.58540430525317788
0.21160734863951802 0.66842353320680559
0.38987251091748476 0.40501430188305676
0.2877851368393749 0.63092547934502363
0.72648341255262494 0.58751512039452791
0.72853746591135859 0.51629249728284776
0.52383077004924417 0.10810919711366296
0.88470211299136281 0.098480327753350139
0.50300155766308308 0.72644484951160848
0.049424566794186831 0.62154393829405308
0.47432289342395961 0.72270920081064105
0.68957342859357595 0.33036102657206357
0.14247939013876021 0.3662677863612771
0.4707698083948344 0.11667119385674596
0.79010758874937892 0.73090565274469554
0.80773066775873303 0.39533212338574231
0.012674284866079688 0.90522228553891182
0.79610729799605906 0.42609517299570143
0.1767403983976692 0.62489860295318067
0.20958049665205181 0.1827975322958082
0.16939917113631964 0.060521683655679226
0.35316268145106733 0.9338453458622098
0.45246119215153158 0.11621281877160072
0.53849013498984277 0.40196335269138217
0.59631660697050393 0.27283256268128753
0.021169847343116999 0.22744280728511512
0.70061636227183044 0.3636536521371454
0.94069282594136894 0.49055502167902887
0.90123410546220839 0.78083761199377477
0.040820280555635691 0.80767109617590904
0.12185503449290991 0.84585435851477087
0.57731378823518753 0.96628771838732064
0.34703241661190987 0.94907801644876599
0.66404240927658975 0.13645491749048233
0.19146497757174075 0.21159993601031601
0.47720192791894078 0.084476110991090536
0.72619863273575902 0.46041057165712118
0.24939199397340417 0.77966663148254156
0.38165970775298774 0.22768318350426853
0.020052500301972032 0.43665987090207636
0.092677383683621883 0.12091491371393204
0.56453378195874393 0.73320417292416096
0.25890328199602664 0.37460604123771191
0.70032073929905891 0.97533887531608343
0.1416609431616962 0.69932721345685422
0.44772063475102186 0.063672474585473537
0.73164376663044095 0.21841999981552362
0.89307642471976578 0.15113519341684878
0.45590124814771116 0.37880938104353845
0.18684289348311722 0.93743297317996621
0.3281484090257436 0.62610145471990108
0.78778731357306242 0.80347511311993003
0.48565346421673894 0.41927297110669315
0.30259082349948585 0.35355295683257282
0.71043896814808249 0.066242996836081147
0.054013994988054037 0.97675718646496534
0.41498806839808822 0.86568195070140064
0.54173548077233136 0.84603280224837363
0.79801895562559366 0.16917495685629547
0.37412931327708066 0.89152646064758301
0.35271863895468414 0.64588518068194389
0.99626027373597026 0.76411902997642756
0.74316388345323503 0.25529901287518442
0.11130905011668801 0.84952269354835153
0.7917545500677079 0.447400928940624
0.12207673140801489 0.39331822236999869
0.072208427125588059 0.21215233160182834
0.11994831147603691 0.47674938896670938
0.38896009000018239 0.51253184187225997
0.83815873390994966 0.93707550526596606
0.22783340630121529 0.46293625561520457
0.59404409024864435 0.62121488619595766
0.9769482109695673 0.15683881076984107
0.074490620521828532 0.019872821634635329
0.69835666613653302 0.40026491484604776
0.70484703290276229 0.53506066813133657
0.50956923444755375 0.81394828599877656
0.22893197950907052 0.675678487168625
0.26366348704323173 0.076683498919010162
0.88313559466041625 0.31270549003966153
0.36659065843559802 0.047339415643364191
0.86873246356844902 0.7392373972106725
0.096729696495458484 0.9323346265591681
0.34770603221841156 0.11508321086876094
0.51219361438415945 0.50101957493461668
0.16744005936197937 0.47426853398792446
0.55213561002165079 0.0037953583523631096
0.66892679175361991 0.11998326308093965
0.35659082513302565 0.5489185422193259
0.59863880719058216 0.24589791637845337
0.48690321086905897 0.032857270911335945
0.4125285625923425 0.64790052338503301
0.22122459090314806 0.80988281429745257
0.80550247128121555 0.53454538551159203
0.66724931262433529 0.92818068992346525
0.48890062142163515 0.71657857368700206
0.10508793615736067 0.027814131462946534
0.84833185351453722 0.8788189347833395
0.88169850851409137 0.58915801835246384
0.62519146082922816 0.10754782147705555
0.4045914844609797 0.83877914119511843
0.54734051018022001 0.21816213289275765
0.44852349231950939 0.29927495075389743
0.079142984934151173 0.11119688116014004
0.010939117521047592 0.43253335636109114
0.28329145326279104 0.21119300718419254
0.86962110316380858 0.30218781973235309
0.021131274988874793 0.58137981570325792
0.16667862120084465 0.14436287456192076
0.28825753484852612 0.97941023693419993
[truncated: 8,029 more rows]
