# Supplementary material for: Universal hidden order in amorphous cellular geometries
Source: Nat Commun. 2019 Feb 18;10:811. doi: 10.1038/s41467-019-08360-5 (PMC6379405; doi:10.1038/s41467-019-08360-5)
Supplement: Supplementary file 1 — Source Data [file 41467_2019_8360_MOESM1_ESM.zip › Configurations/2D-Initial-configuration-RSA-SphP1.dat]

0.58813079516403377 0.88741170475259423
0.89771372429095209 0.95441227382980287
0.81583747477270663 0.62148890364915133
0.035889583406969905 0.64035553252324462
0.69175757630728185 0.95045165019109845
0.37868093699216843 0.67286565667018294
0.51851094700396061 0.041173328878358006
0.65795146534219384 0.8415741384960711
0.19385021808557212 0.81655429746024311
0.27231639996170998 0.78251141239888966
0.71860592951998115 0.73526733508333564
0.78300361288711429 0.47738770022988319
0.85032763541676104 0.86620231834240258
0.77524489327333868 0.31552421418018639
0.036664306884631515 0.90653394954279065
0.11669373651966453 0.0013709724880754948
0.7512806982267648 0.57548998552374542
0.23921821871772408 0.47452438459731638
0.25480601261369884 0.27205126220360398
0.8576255317311734 0.26839871634729207
0.94977902178652585 0.9871143891941756
0.56168685690499842 0.92971622152253985
0.17878052173182368 0.18492276221513748
0.77025193208828568 0.45344399916939437
0.49238103767856956 0.4473428304772824
0.63125306786969304 0.2529740936588496
0.83949792315252125 0.87419675593264401
0.46103939809836447 0.28886169008910656
0.49794007348828018 0.3194599486887455
0.6794111174531281 0.57593824318610132
0.65078591415658593 0.80803649011068046
0.26879523857496679 0.24148477870039642
0.06732466584071517 0.83491168101318181
0.77144513581879437 0.74713194509968162
0.48098413622938097 0.4413098874501884
0.32920641265809536 0.089051697868853807
0.51064106007106602 0.38334924750961363
0.26362882880493999 0.41805411363020539
0.3105115513317287 0.7649723298382014
0.62685344042256474 0.19927801331505179
0.5574498123023659 0.04904214758425951
0.31857955968007445 0.67404166189953685
0.39484322164207697 0.019820338813588023
0.25797458249144256 0.7965660709887743
0.58224111935123801 0.71550953993573785
0.16162871173582971 0.29533501388505101
0.59813382057473063 0.32882246072404087
0.82582357758656144 0.26813417160883546
0.15639171772636473 0.13655488681979477
0.73430052073672414 0.37195498147048056
0.40864343382418156 0.015741844195872545
0.77868790412321687 0.34472747053951025
0.80397056508809328 0.96361997607164085
0.78607144928537309 0.19585422379896045
0.59228701237589121 0.96787682361900806
0.66448920732364058 0.083783667534589767
0.6465672894846648 0.23014670331031084
0.42563648149371147 0.16047471691854298
0.51356833404861391 0.92971001309342682
0.5012578391470015 0.92575366189703345
0.03708380670286715 0.84710283484309912
0.70811609830707312 0.45549455820582807
0.62043060082942247 0.54280333966016769
0.77780853491276503 0.33533569006249309
0.45940946764312685 0.70095242327079177
0.37980555393733084 0.63395337969996035
0.29189220699481666 0.3818939863704145
0.55722885811701417 0.89902851893566549
0.084163600811734796 0.40013985871337354
0.63128167157992721 0.36056155175901949
0.94457048503682017 0.82452324754558504
0.89123754017055035 0.047932339832186699
0.87858258048072457 0.71622117212973535
0.34475163253955543 0.10118238301947713
0.70310053159482777 0.96626439644023776
0.52733760606497526 0.19647829467430711
0.65931695373728871 0.80990096577443182
0.26829063426703215 0.2955526274163276
0.60776707576587796 0.55271805659867823
0.048157369485124946 0.78981762356124818
0.69550063577480614 0.6460804317612201
0.29927188064903021 0.4726596234831959
0.16563555365428329 0.85554433823563159
0.33225193829275668 0.52693968755193055
0.16543774353340268 0.32716766349039972
0.91463798121549189 0.75263842707499862
0.28402499877847731 0.98979694349691272
0.10760726593434811 0.60321063944138587
0.11700176820158958 0.77261118032038212
0.75552359479479492 0.88074870523996651
0.83889445662498474 0.21083931485190988
0.03553702449426055 0.97972525027580559
0.12144376430660486 0.86241125571541488
0.89100805344060063 0.78034240216948092
0.51509223715402186 0.39050129381939769
0.92441901285201311 0.46080448594875634
0.58124262909404933 0.17648969846777618
0.77325638593174517 0.46575359045527875
0.42267689784057438 0.43707601632922888
0.8254647480789572 0.45875605987384915
0.35434595798142254 0.97942360234446824
0.42807852197438478 0.68988363910466433
0.39506518491543829 0.080070271156728268
0.84462971542961895 0.23416498862206936
0.3738238092046231 0.33815873949788511
0.37158097350038588 0.39169555366970599
0.41594295622780919 0.8013725399505347
0.42454447690397501 0.052421477623283863
0.66280484478920698 0.11255187634378672
0.18977592349983752 0.56531985336914659
0.72247865051031113 0.08081596321426332
0.25366097292862833 0.46521233511157334
0.96267413976602256 0.67711050040088594
0.1326612492557615 0.0075209983624517918
0.80679669324308634 0.67859913478605449
0.35499544721096754 0.80201725149527192
0.084638298023492098 0.97211108519695699
0.73116876929998398 0.86017941939644516
0.99660085653886199 0.42101686052046716
0.009592768270522356 0.89977261587046087
0.23757338779978454 0.30895331432111561
0.76525883539579809 0.55865404545329511
0.97250331309624016 0.32061786716803908
0.91594699793495238 0.044847519602626562
0.58744678180664778 0.27340272907167673
0.44437532778829336 0.91643121978268027
0.44107593595981598 0.56147959991358221
0.69399137375876307 0.12213066266849637
0.72664097556844354 0.5630090101622045
0.73473275871947408 0.39454507804475725
0.38422052818350494 0.53788406099192798
0.94539591623470187 0.2944913764949888
0.79366926290094852 0.50623315456323326
0.25781466322951019 0.64353586873039603
0.84514052188023925 0.88466649129986763
0.0077751465141773224 0.78887533559463918
0.077036271803081036 0.71322281123138964
0.989425138104707 0.17991731385700405
0.7909650111105293 0.86945956666022539
0.73688737698830664 0.97629820043221116
0.86638984712772071 0.65887879650108516
0.23075412912294269 0.028181683737784624
0.10550224804319441 0.22843703394755721
0.74293526471592486 0.91301450622268021
0.47515633818693459 0.83647057553753257
0.75965283275581896 0.49057523999363184
0.4859931361861527 0.048763307277113199
0.27593378722667694 0.50101419794373214
0.38178336713463068 0.13117530546151102
0.67620139755308628 0.37881858902983367
0.73647103062830865 0.47765071457251906
0.97060469049029052 0.97566866967827082
0.6813627234660089 0.064106374280527234
0.49045199295505881 0.98140354338102043
0.12840324058197439 0.42127702664583921
0.50383092672564089 0.97180250543169677
0.40966910542920232 0.37782899755984545
0.2555973760318011 0.062305733561515808
0.61806602566502988 0.79730893671512604
0.89501444343477488 0.8164377324283123
0.6675023955758661 0.34209306398406625
0.57585335685871542 0.091555365594103932
0.96107676532119513 0.92956829187460244
0.86436924943700433 0.52449012151919305
0.78272878262214363 0.042748255422338843
0.3111033164896071 0.84446217236109078
0.27191386022605002 0.55899952701292932
0.95738054439425468 0.20267941546626389
0.51644268445670605 0.1532463519833982
0.41742552584037185 0.86202763533219695
0.63886306574568152 0.62902794941328466
0.68952735885977745 0.78760343440808356
0.76848649512976408 0.34351149969734251
0.44285458861850202 0.59525506501086056
0.95131448982283473 0.47725960495881736
0.53279128600843251 0.78696217550896108
0.31356137851253152 0.89689103770069778
0.20352206192910671 0.95832113130018115
0.98534761369228363 0.64862529211677611
0.46783921215683222 0.028853503754362464
0.7029292203951627 0.92089014872908592
0.15460408572107553 0.43732424383051693
0.73099938663654029 0.82224972685799003
0.66058603720739484 0.92165275872685015
0.90668928739614785 0.618937335209921
0.79331631376408041 0.20359120145440102
0.39496972761116922 0.95016930345445871
0.9221557246055454 0.7856901572085917
0.040945320855826139 0.40547385765239596
0.79434211435727775 0.13841779786162078
0.83797164796851575 0.9130323426797986
0.54192668967880309 0.41588359395973384
0.63037220132537186 0.46511712204664946
0.97248391900211573 0.060384662356227636
0.39744732202962041 0.46327641257084906
0.50353967468254268 0.77992039895616472
0.48005178198218346 0.84349269419908524
0.70991876581683755 0.41380197368562222
0.017648165114223957 0.075744809582829475
0.063605235889554024 0.049339156830683351
0.11697344435378909 0.49182444787584245
0.83088520844466984 0.097856390057131648
0.30623783613555133 0.73884442821145058
0.61329377954825759 0.88305158657021821
0.55355151207186282 0.06461205636151135
0.78714310051873326 0.26176215754821897
0.8246692786924541 0.017303132452070713
0.8192125684581697 0.49947036826051772
0.05648415838368237 0.32639872585423291
0.89033497404307127 0.67668037838302553
0.95178157044574618 0.021599630592390895
0.2211191647220403 0.38948800787329674
0.77497304836288095 0.69815949420444667
0.41516376473009586 0.1670409191865474
0.46367523074150085 0.3648751936852932
0.6813970257062465 0.18135496065951884
0.93277843738906085 0.72189081576652825
0.8575657051987946 0.29127243114635348
0.9582025040872395 0.30425627971999347
0.066610872745513916 0.91808099485933781
0.87140844273380935 0.80567091051489115
0.36087084468454123 0.18629365391097963
0.63946450338698924 0.41162640904076397
0.90739964344538748 0.85466770245693624
0.50704938778653741 0.055579349398612976
0.85924679809249938 0.84015021449886262
0.99680305435322225 0.6112084414344281
0.99846714432351291 0.57865353999659419
0.29642341076396406 0.41714220610447228
0.25295971031300724 0.19432552834041417
0.21777691878378391 0.78546231728978455
0.4665613635443151 0.96388311823830009
0.8766639472451061 0.53091807290911674
0.4385106663685292 0.75939817680045962
0.21574383298866451 0.92484647943638265
0.49337868811562657 0.26295605674386024
0.9250350643415004 0.073757061269134283
0.11294580926187336 0.80240748892538249
0.38650351599790156 0.046095003606751561
0.39874702086672187 0.37501454167068005
0.054963132133707404 0.80794713017530739
0.21151983644813299 0.48067973065190017
0.93695317534729838 0.45551854372024536
0.24028736865147948 0.92062795138917863
0.014856536407023668 0.30538443312980235
0.42609586380422115 0.0094000566750764847
0.62136974348686635 0.86216216441243887
0.36107924091629684 0.19800796476192772
0.95895427279174328 0.29338817135430872
0.15197089081630111 0.96027880650945008
0.95144191035069525 0.67810050630941987
0.47858282458037138 0.30615347810089588
0.80743215908296406 0.23376283398829401
0.63293397054076195 0.8123384271748364
0.1793234464712441 0.99035810655914247
0.94661665591411293 0.75871912925504148
0.89017893373966217 0.85880212741903961
0.73103431356139481 0.68166243960149586
0.45874609402380884 0.92987793264910579
0.41999582154676318 0.74206941202282906
0.83921248069964349 0.69191225874237716
0.48379698558710515 0.29494635830633342
0.40246545127592981 0.65548597765155137
0.38037637807428837 0.39357367367483675
0.94646173249930143 0.90070833312347531
0.65286456444300711 0.84921888262033463
0.169339221669361 0.4896647974383086
0.73923128005117178 0.89602262689732015
0.38020609598606825 0.082402450731024146
0.80677215941250324 0.095544535201042891
0.37259936449117959 0.54876124602742493
0.20688531920313835 0.59833178017288446
0.19231990771368146 0.49708608980290592
0.18425802001729608 0.71082514966838062
0.30075099458917975 0.68190878396853805
0.59216728550381958 0.77083040564320982
0.49611615133471787 0.75166931306011975
0.91665196930989623 0.2229436943307519
0.64686605241149664 0.061148819047957659
0.13046426745131612 0.32044589798897505
0.81469389027915895 0.56921469140797853
0.212830048520118 0.14581804559566081
0.34960910445079207 0.992784159258008
0.69733392680063844 0.66120979748666286
0.26324996305629611 0.90362075925804675
0.31983650336042047 0.36411098553799093
0.984033816261217 0.16143547417595983
0.63645995827391744 0.18640248943120241
0.75290761748328805 0.93315527401864529
0.82506169308908284 0.63867515348829329
0.22024129563942552 0.30715429363772273
0.23810884496197104 0.75444515328854322
0.31070210807956755 0.59255384700372815
0.98050899710506201 0.057412864174693823
0.63882056251168251 0.30690614460036159
0.90491839335300028 0.516508131287992
0.76670161029323936 0.3044661027379334
0.0043981864582747221 0.96383637236431241
0.043288047425448895 0.39448824198916554
0.0048693085554987192 0.14772480935789645
0.2069495739415288 0.040127773769199848
0.3294685878790915 0.37182249152101576
0.95964509411714971 0.85710758133791387
0.90888200560584664 0.59279389190487564
0.58451543818227947 0.29626924684271216
0.032130325213074684 0.070324106374755502
0.75606801430694759 0.11175810405984521
0.084222230594605207 0.73449607053771615
0.17634768830612302 0.27662927098572254
0.92978605628013611 0.91634652530774474
0.79583254340104759 0.74707450368441641
0.52957966364920139 0.69992424617521465
0.70143559109419584 0.57548576942645013
0.69061175850220025 0.81874847458675504
0.4763733942527324 0.99840263091027737
0.71886596386320889 0.04748505144380033
0.25714537128806114 0.55247140908613801
0.32186593185178936 0.90878628939390182
0.79895761189982295 0.6675939557608217
0.050721082370728254 0.27659691544249654
0.26374316215515137 0.97482660808600485
0.2079763209912926 0.57710959855467081
0.22246390744112432 0.54318790487013757
0.66188173671253026 0.38919315556995571
0.12303384859114885 0.28722242754884064
0.39386717602610588 0.72316315420903265
0.61259888275526464 0.56396207702346146
0.32069823052734137 0.59243180300109088
0.31573320715688169 0.73376563424244523
0.60631979699246585 0.8737926185131073
0.83319898950867355 0.86660226457752287
0.41685898811556399 0.66621492686681449
0.048288591438904405 0.567739921156317
0.88464572210796177 0.89829930639825761
0.86898345360532403 0.11128130718134344
0.36752739711664617 0.67945467890240252
0.63482335698790848 0.39939396479167044
0.45410566427744925 0.29703064332716167
0.71179710305295885 0.44413236551918089
0.12965914537198842 0.10691520455293357
0.087410369189456105 0.062488075811415911
0.95669867377728224 0.54187845694832504
0.87703896570019424 0.6952556069009006
0.15609973086975515 0.83067300217226148
0.15287030139006674 0.24467092286795378
0.37579553900286555 0.86863118456676602
0.12580123962834477 0.057112923823297024
0.87488335347734392 0.29414645303040743
0.90905377920717001 0.091121908742934465
0.054231989430263638 0.70700495084747672
0.93073381506837904 0.1912787719629705
0.877729820786044 0.67660889751277864
0.82854320295155048 0.84352381271310151
0.66099382261745632 0.41469723777845502
0.1368859801441431 0.20024480647407472
0.40732827829197049 0.31811480247415602
0.94093501241877675 0.91982909687794745
0.3161555933766067 0.55540236202068627
0.14523325324989855 0.77111784555017948
0.16807874129153788 0.39930542046204209
0.52847698028199375 0.45646243006922305
0.019246541662141681 0.41048245225101709
0.677366659976542 0.39899713592603803
0.10935661406256258 0.095766014419496059
0.37297207582741976 0.47619874146766961
0.13502290449105203 0.56742603657767177
0.66878489567898214 0.79962798417545855
0.24162363656796515 0.97144103143364191
0.70396400685422122 0.67167390557006001
0.62827850109897554 0.73668498382903636
0.3449323340319097 0.40530231734737754
0.045134058455005288 0.17279805010184646
0.99941570544615388 0.90328561002388597
0.64252723776735365 0.54931730590760708
0.0070218804758042097 0.54854118474759161
0.74737966596148908 0.087022420717403293
0.38334788056090474 0.015743206953629851
0.044156530639156699 0.68293178570456803
0.21289689908735454 0.0051028619054704905
0.89941071113571525 0.030326437205076218
0.19746858975850046 0.92007026635110378
0.091142492135986686 0.7943903801497072
0.2104595759883523 0.97182487486861646
0.99303521495312452 0.90874186903238297
0.62944057094864547 0.45253521483391523
0.56701145623810589 0.094541504513472319
0.54064111760817468 0.0046520975884050131
0.8573145258706063 0.039910255232825875
0.53380245366133749 0.58751035947352648
0.66575531358830631 0.24236785946413875
0.80173600069247186 0.33715670276433229
0.037919543916359544 0.4864767650142312
0.26946057612076402 0.36145144770853221
0.76595950196497142 0.92432953603565693
0.57769708498381078 0.08310480834916234
0.36948345880955458 0.36719415243715048
0.61692864797078073 0.82450716570019722
0.32035138132050633 0.92276477115228772
0.72610762738622725 0.54923843871802092
0.22373017203062773 0.16721542808227241
0.85998255107551813 0.53440099651925266
0.027936651138588786 0.15298100397922099
0.62056905776262283 0.64925733767449856
0.65233872132375836 0.69160890649072826
0.65921211312524974 0.90223029139451683
0.80104303942061961 0.36025458364747465
0.33704930823296309 0.30198958027176559
0.009399413364008069 0.45418094354681671
0.8515834289137274 0.25393718271516263
0.79704902856610715 0.90742349484935403
0.51255879341624677 0.21375725441612303
0.87100257235579193 0.3724940880201757
0.4051020557526499 0.30858510406687856
0.84420635690912604 0.4119790478143841
0.72577764000743628 0.028930980479344726
0.62957959831692278 0.89520540507510304
0.98242952208966017 0.58204712974838912
0.98085836251266301 0.41172390663996339
0.86701964680105448 0.41388304228894413
0.36217382736504078 0.72392688761465251
0.88064669934101403 0.059908352559432387
0.041105281561613083 0.30719475843943655
0.34742540121078491 0.83344480325467885
0.27565408474765718 0.41637384868226945
0.99966847733594477 0.56737340916879475
0.22594874305650592 0.27427078387700021
0.27948303031735122 0.68454466667026281
0.35547361755743623 0.92811896209605038
0.081222041510045528 0.99561275937594473
0.55106216436251998 0.60402568965218961
0.070058076642453671 0.88181461556814611
0.61257793777622283 0.99279257305897772
0.068524652160704136 0.36671119439415634
0.86437392863444984 0.3374373356346041
0.9577258862555027 0.15398343396373093
0.38083905959501863 0.037357400404289365
0.60470392438583076 0.97943886555731297
0.40288798091933131 0.36672280868515372
0.81046241917647421 0.8124204792547971
0.099199999356642365 0.67803292744792998
0.96504079434089363 0.39862546627409756
0.8696916364133358 0.55632885824888945
0.53289406630210578 0.24929157784208655
0.64025778602808714 0.31683739856816828
0.80510979727841914 0.85260132933035493
0.489311040379107 0.5619678448420018
0.30708321952261031 0.45309906359761953
0.17941774195060134 0.48788927379064262
0.69456483726389706 0.75569868786260486
0.52696513733826578 0.81144742551259696
0.92176661430858076 0.89164099772460759
0.27111007482744753 0.88561896653845906
0.29612542665563524 0.99759933887980878
0.29818544001318514 0.19229612010531127
0.69658709899522364 0.60555214737541974
0.1315987091511488 0.38853834080509841
0.64397226576693356 0.71610963251441717
0.69807561091147363 0.80703582894057035
0.010799854295328259 0.32466225000098348
0.21895560575649142 0.99928070278838277
0.026049015112221241 0.11765321739949286
0.28360766195692122 0.37527685426175594
0.11918896553106606 0.38743521901778877
0.28022189415059984 0.71873372024856508
0.5870422413572669 0.86604551388882101
0.028232417767867446 0.65274868556298316
0.031061595305800438 0.69860827689990401
0.62701123137958348 0.88716470985673368
0.6146294001955539 0.12809106567874551
0.30067757563665509 0.66493033990263939
0.35742365196347237 0.75310717988759279
0.55959605565294623 0.22885265341028571
0.40755896433256567 0.068499291082844138
0.12350367475301027 0.25888186623342335
0.98078469419851899 0.60880118003115058
0.92303130216896534 0.48469575378112495
0.84620420983992517 0.91115543409250677
0.020216337637975812 0.93227478326298296
0.092340957606211305 0.83560598571784794
0.09600457944907248 0.65363884321413934
0.59231914114207029 0.57299560075625777
0.63096602354198694 0.6041328189894557
0.76321943919174373 0.60696528200060129
0.72518412745557725 0.4694917886517942
0.74120791931636631 0.71775294211693108
0.10452867113053799 0.45248964382335544
0.54991688416339457 0.12362503656186163
0.71845113579183817 0.82280355086550117
0.26834107050672174 0.62534175417385995
0.27964520500972867 0.38332135370001197
0.356292829150334 0.36551164975389838
0.42957077547907829 0.98873541550710797
0.19666170049458742 0.62815239955671132
0.17329430789686739 0.82207500818185508
0.059156032744795084 0.20922709396108985
0.86403398914262652 0.22529762471094728
0.26453338586725295 0.10020529106259346
0.014636235078796744 0.74136251909658313
0.63589360401965678 0.54419276816770434
0.30750410631299019 0.99931613425724208
0.64855274558067322 0.93093579635024071
0.48747788788750768 0.8171511550899595
0.94297111383639276 0.63620206085033715
0.62423316645435989 0.43559224554337561
0.47905868152156472 0.73536090413108468
0.99953166674822569 0.4485465984325856
0.78129714378155768 0.6099639383610338
0.077480738749727607 0.51977419154718518
0.099437464261427522 0.25436834408901632
0.47136809513904154 0.73009458975866437
0.73075233795680106 0.40480085252784193
0.18817750108428299 0.13313838094472885
0.39695736835710704 0.5033862937707454
0.14228119002655149 0.25897936150431633
0.1721595055423677 0.90838938113301992
0.11896968283690512 0.81288645323365927
0.77318902732804418 0.2645754695404321
0.67865255498327315 0.92508381279185414
0.45681167743168771 0.51917900168336928
0.0053744383621960878 0.56117735104635358
0.67809392930939794 0.84093661094084382
0.90321732638403773 0.69416044349782169
0.90936103952117264 0.32098008831962943
0.77954767690971494 0.64496437134221196
0.6551547918934375 0.5982665226329118
0.014024294447153807 0.55392330233007669
0.82743263966403902 0.81303397472947836
0.8159440488088876 0.75810392713174224
0.53435725183226168 0.64768701605498791
0.85922626638785005 0.98367010476067662
0.93668327922932804 0.44395997026003897
0.28750744205899537 0.78811207925900817
0.16755205881781876 0.22737475973553956
0.48135357000865042 0.71542822592891753
0.26269125356338918 0.050816465867683291
0.3366786134429276 0.20108082797378302
0.65531259053386748 0.12849536398425698
0.58932402823120356 0.95634779543615878
0.25297916773706675 0.16748644923791289
0.31398164923302829 0.80726147582754493
0.75627126451581717 0.68027978064492345
0.96937027247622609 0.070829697418957949
0.22977870749309659 0.13472481444478035
0.88273810758255422 0.43586586532182992
0.1834539077244699 0.88126800348982215
0.068574241129681468 0.11183558590710163
0.33792097517289221 0.24344467581249774
0.67008251184597611 0.97570480592548847
0.42916993494145572 0.30719517054967582
0.37719418131746352 0.60930243600159883
0.18817343888804317 0.12221115105785429
0.97276696423068643 0.14057283685542643
0.52513104840181768 0.99546714453026652
0.87852303055115044 0.3215755489654839
0.66968904132954776 0.83883892954327166
0.13976552407257259 0.42819051211699843
0.90520002716220915 0.76325915940105915
0.50612677540630102 0.22897029109299183
0.051653752801939845 0.10464216442778707
0.53295167721807957 0.90743694920092821
0.2468029810115695 0.58417941932566464
0.7762206494808197 0.56363740423694253
0.35042480961419642 0.84377425350248814
0.96736350376158953 0.29261482297442853
0.14255886944010854 0.34412143193185329
0.72688381606712937 0.62529850355349481
0.71936409105546772 0.2405203920789063
0.89950658939778805 0.32986425398848951
0.40874454844743013 0.72356366412714124
0.0090930154547095299 0.38749738549813628
0.37504153372719884 0.45720988186076283
0.29196649906225502 0.63744071824476123
0.13517199945636094 0.92018016916699708
0.77149324957281351 0.9704816562589258
0.56920415163040161 0.42923921439796686
0.99933232041075826 0.32976162247359753
0.023346891393885016 0.64066181634552777
0.30640034982934594 0.073547821259126067
0.93962389510124922 0.2328596799634397
0.14075152203440666 0.49254620238207281
0.69791787723079324 0.49429722060449421
0.48880173894576728 0.34800084540620446
0.14807559130713344 0.22608440043404698
0.62605265202000737 0.13054097048006952
0.82913528452627361 0.37597531662322581
0.55269073694944382 0.41293934732675552
0.20753898727707565 0.1711232285015285
0.28131066053174436 0.45597234880551696
0.77600981621071696 0.89005822059698403
0.89169357041828334 0.9950490309856832
0.93613077094778419 0.9973459776956588
0.36192660615779459 0.90802487125620246
0.10671433247625828 0.36411368800327182
0.14182486268691719 0.019302391912788153
0.50975801865570247 0.030286949593573809
0.11611693352460861 0.13605665415525436
0.81663292669691145 0.9983885744586587
0.068429574370384216 0.63924995972774923
0.61707671685144305 0.048278956208378077
0.36111532081849873 0.88204750022850931
0.99658507620915771 0.12850873428396881
0.9221694627776742 0.021707661915570498
0.027107702568173409 0.47226440859958529
0.54981951997615397 0.49077913095243275
0.25116629921831191 0.14306102530099452
0.61026339652016759 0.58137383544817567
0.074454621411859989 0.30392956105060875
0.34469953970983624 0.52836131793446839
0.57193480851128697 0.061778044560924172
0.6438505002297461 0.35400211275555193
0.14082897338084877 0.4620453875977546
0.2871364108286798 0.36660859268158674
0.1718627717345953 0.73223633947782218
0.23330245795659721 0.26902642310597003
0.40100554283708334 0.55356391961686313
0.53780631837435067 0.65591105772182345
0.024573438800871372 0.61862969910725951
0.31327858753502369 0.43415656592696905
0.051479123067110777 0.95793456467799842
0.18507442437112331 0.0010465022642165422
0.81034447392448783 0.60910277091898024
0.41868058918043971 0.32609715661965311
0.48535625799559057 0.88907916843891144
0.84340012236498296 0.80398267111741006
0.98358454206027091 0.11676606303080916
0.06447959691286087 0.28254053276032209
0.58848726958967745 0.16941691935062408
0.34512365143746138 0.96311607584357262
0.48153683170676231 0.9336359438020736
0.85442253015935421 0.52234469843097031
0.14651662949472666 0.54209109675139189
0.40383839048445225 0.13444778393022716
0.67468953761272132 0.50987704866565764
0.37448156159371138 0.82961315242573619
0.31130266725085676 0.38760578725486994
0.041657726047560573 0.25677346438169479
0.72115406533703208 0.98821978317573667
0.82786157843656838 0.22491093259304762
0.37998410454019904 0.62468026275746524
0.77558606746606529 0.99493676051497459
0.032427015714347363 0.66406492539681494
0.87097322591580451 0.35613175737671554
0.79118531779386103 0.77214470645412803
0.94008581829257309 0.090516125084832311
0.95355808222666383 0.6517212470062077
0.1576838712207973 0.84568119933828712
0.18403883511200547 0.66083165304735303
0.06463996646925807 0.53875564760528505
0.96090818499214947 0.043480114312842488
0.31323930318467319 0.022456123493611813
0.9616623402107507 0.590451639611274
0.67972243297845125 0.1974429995752871
0.13473219866864383 0.43717478099279106
0.62605347810313106 0.85140758310444653
0.85943845566362143 0.30045919260010123
0.062014915281906724 0.78228483232669532
0.10391957615502179 0.8971140393987298
0.096844174899160862 0.11195230507291853
0.042112563503906131 0.47583164554089308
0.90310794278047979 0.82442286843433976
0.6360665806569159 0.7315398573409766
0.8998551091644913 0.057622967287898064
0.63423871994018555 0.48146062041632831
0.20122499321587384 0.72153964382596314
0.88426527800038457 0.58160255313850939
0.059971803333610296 0.66199765703640878
0.19103316077962518 0.91151991602964699
0.6846063316334039 0.51863379590213299
0.16843466367572546 0.67936053546145558
0.6830488545820117 0.3604277994018048
0.73013839614577591 0.71580380271188915
0.68909293203614652 0.5700262535829097
0.35428062616847456 0.039955166867002845
0.86345913214609027 0.99087949004024267
0.40072162984870374 0.38864521682262421
0.34698690194636583 0.030157435219734907
0.72974119731225073 0.7912225890904665
0.1411978960968554 0.66045028320513666
0.57395406509749591 0.79129495099186897
0.45624638395383954 0.45541554852388799
0.66495657083578408 0.54711387446150184
0.13319129822775722 0.61467910557985306
0.54199606878682971 0.49550048820674419
0.35543791390955448 0.097221652278676629
0.69758864585310221 0.37816046667285264
0.5351099839899689 0.27129886811599135
0.33004866633564234 0.62599704437889159
0.15650042239576578 0.80710224807262421
0.44279190711677074 0.34604074549861252
0.55396205116994679 0.37023832160048187
0.72300684102810919 0.11841012048535049
0.06799094844609499 0.52643283526413143
0.87025989172980189 0.079777926206588745
0.38611292745918036 0.9689950558822602
0.94898429047316313 0.55497228307649493
0.73367308592423797 0.32991238660179079
0.58809638768434525 0.090630670543760061
0.29043145035393536 0.83054834650829434
0.85195474186912179 0.68631864315830171
0.35081295762211084 0.21431169519200921
0.64389423816464841 0.36776117794215679
0.88692568335682154 0.27727318974211812
0.66032102867029607 0.77639411855489016
0.12626667087897658 0.98402061103843153
0.69486285652965307 0.23251394368708134
0.91006487072445452 0.70898284506984055
0.2167460061609745 0.20224778051488101
0.74298924044705927 0.29024464800022542
0.86020664777606726 0.060522772138938308
0.4430158301256597 0.11458329437300563
0.052916118875145912 0.47463052906095982
0.71066498756408691 0.17111402819864452
0.19866788946092129 0.13609056663699448
0.13577317749150097 0.35748258815146983
0.52815681137144566 0.14398236130364239
0.64863746962510049 0.52638797485269606
0.60030645783990622 0.070353258866816759
0.1260221772827208 0.96976878843270242
0.54902153252623975 0.59242287022061646
0.61810158169828355 0.93225405504927039
0.79797556903213263 0.46836667601019144
0.17846550000831485 0.80535282497294247
0.79398638429120183 0.12726674159057438
0.53908972814679146 0.80245832470245659
0.065812706714496017 0.18533800775185227
0.45366437779739499 0.62525807484053075
0.016780375735834241 0.86139396228827536
0.835403963457793 0.76202552439644933
0.81338105211034417 0.87900862796232104
0.78586387075483799 0.098855020245537162
0.97723610303364694 0.3117767795920372
0.52306062239222229 0.89753584959544241
0.61784833855926991 0.19290788122452796
0.5054194366093725 0.54224928515031934
0.42717193416319788 0.70816674386151135
0.32208830281160772 0.12570722727105021
0.67725559696555138 0.32543979259207845
0.40720783406868577 0.10627299034968019
0.010850855149328709 0.58474719082005322
0.74710734514519572 0.73771093692630529
0.54345538280904293 0.13449919200502336
0.91447294875979424 0.86515369126573205
0.35453127883374691 0.5272229143884033
0.23198981373570859 0.64643553690984845
0.38530709454789758 0.96069096587598324
0.85588871268555522 0.011090262560173869
0.39429184049367905 0.47714528394863009
0.3765642293728888 0.24023618339560926
0.98803286463953555 0.72269368963316083
0.34897483559325337 0.39483859995380044
0.3265825544949621 0.55767681822180748
0.84318836429156363 0.2982705703470856
0.19588495302014053 0.84148019994609058
0.42444529989734292 0.52908179280348122
0.30556260864250362 0.93408466503024101
0.24956176779232919 0.67894048476591706
0.55647288216277957 0.31167394178919494
0.79996311687864363 0.38951099338009953
0.77088473620824516 0.081706104800105095
0.63083597738295794 0.49876875034533441
0.51212626602500677 0.85766936955042183
0.98297452018596232 0.32380831334739923
0.93254492618143559 0.18240884970873594
0.54813474765978754 0.23518594144843519
0.30849806685000658 0.30936758173629642
0.75166320241987705 0.54726945911534131
0.4381596464663744 0.41082695289514959
0.18823903053998947 0.35596990282647312
0.84328917996026576 0.48535645683296025
0.63508606655523181 0.9835234978236258
0.28729454171843827 0.6628148143645376
0.036839028354734182 0.57896545855328441
0.6624351863283664 0.30266699986532331
0.34073221124708652 0.81279840250499547
0.96183807100169361 0.81638018856756389
0.31375664169900119 0.99167464300990105
0.31383509328588843 0.47297742567025125
0.36787487217225134 0.51636734115891159
0.60932038770988584 0.77893666224554181
0.30037544504739344 0.056254489347338676
0.27011217246763408 0.42471482907421887
0.43545099138282239 0.40108784008771181
0.37608853448182344 0.50366696785204113
0.46310110157355666 0.31306118937209249
0.64446377102285624 0.96318615600466728
0.66224536788649857 0.35235260496847332
0.11219148267991841 0.052373431157320738
0.10496832407079637 0.71501603978686035
0.67544064251706004 0.31178727862425148
0.91153090028092265 0.90678496821783483
0.025813539512455463 0.81753225740976632
0.074905965710058808 0.9078676151111722
0.77459799987263978 0.54537471174262464
0.39986037113703787 0.14586138515733182
0.24518978595733643 0.31426501274108887
0.52555117313750088 0.57897193357348442
0.83444078778848052 0.13542854296974838
0.46471456415019929 0.5353732977528125
0.77493984182365239 0.79243263136595488
0.12858665478415787 0.097215843619778752
0.2322943767067045 0.68054979294538498
0.95979850529693067 0.77097031869925559
0.041794528486207128 0.96776494779624045
0.18832496763207018 0.47384671936742961
0.099411575123667717 0.76816811645403504
0.37152045941911638 0.37996501009911299
0.37309870240278542 0.59970365138724446
0.60195813304744661 0.3181146967690438
0.047155327862128615 0.43528750631958246
0.080338424071669579 0.25014859158545732
0.4356356302741915 0.9082432808354497
0.041692303959280252 0.080775354523211718
0.85868264059536159 0.45120308175683022
0.53567772684618831 0.99660251033492386
0.19237079913727939 0.015689371386542916
0.5192770860157907 0.70265482924878597
0.70875296206213534 0.33630986395291984
0.34093411779031157 0.72084060893394053
0.083937033312395215 0.31543686846271157
0.26671032258309424 0.59992871875874698
0.18925864179618657 0.86743789515458047
0.87828877242282033 0.020865048514679074
0.70975132961757481 0.15045817289501429
0.87491056509315968 0.34031903557479382
0.7032110181171447 0.84816817915998399
0.44669835339300334 0.1436665547080338
0.46072981902398169 0.035862976685166359
0.4029632390011102 0.33371063508093357
0.64618511009030044 0.73860757402144372
0.91178344329819083 0.23793630651198328
0.39012204646132886 0.54693447984755039
0.055318379541859031 0.046744449064135551
0.43818049738183618 0.05740682827308774
0.60463738767430186 0.23474350152537227
0.19570592255331576 0.51670919009484351
0.54832608322612941 0.025484056677669287
0.3545154589228332 0.47256059478968382
0.29347459436394274 0.051431195577606559
0.49951105541549623 0.57482641376554966
0.80808783066459 0.58284545037895441
0.252513064770028 0.62141020270064473
0.94497029879130423 0.79354802286252379
0.52398969512432814 0.48981669917702675
0.45684560807421803 0.5984037050511688
0.56435567210428417 0.10800751205533743
0.44716104958206415 0.22176559385843575
0.64721783273853362 0.68183702602982521
0.67923976853489876 0.8531262525357306
0.18133799126371741 0.054196129087358713
0.073337443172931671 0.8507115428801626
0.062039966927841306 0.13162952126003802
0.70816728915087879 0.77059118123725057
0.17831636359915137 0.21956144529394805
0.77994307596236467 0.078964780317619443
0.9557085819542408 0.24120354419574142
0.26755226752720773 0.028484935173764825
0.32517587253823876 0.17867401870898902
0.75228970102034509 0.04065323993563652
0.081334408139809966 0.89719378459267318
0.049096102826297283 0.055924483109265566
0.61043134843930602 0.71191622805781662
0.81518595479428768 0.15337434387765825
0.65555786318145692 0.026913642883300781
0.27788901119492948 0.10688705532811582
0.98223432153463364 0.53877682122401893
0.0021518014837056398 0.88733433885499835
0.54930858546867967 0.55575224361382425
0.15813243086449802 0.39796775695867836
0.069167947629466653 0.41694411402568221
0.95584642235189676 0.18605108046904206
0.20666577550582588 0.99267996125854552
0.18970737908966839 0.084004929987713695
0.10467897541821003 0.92359832255169749
0.27829497819766402 0.094011890469118953
0.59615585254505277 0.52520403754897416
0.20591930276714265 0.06204447872005403
0.55511787277646363 0.3937510778196156
0.068504520924761891 0.77003910881467164
0.66103037702850997 0.52292315638624132
0.98753149528056383 0.13782389578409493
0.59120877436362207 0.17961683962494135
0.11366147338412702 0.73081463389098644
0.43010735558345914 0.81873611267656088
0.1570597926620394 0.19088180037215352
0.31248992052860558 0.56309239822439849
0.21552012814208865 0.70714729209430516
0.076667198212817311 0.78584338212385774
0.13510236027650535 0.76556855905801058
0.20009354199282825 0.67859807750210166
0.48347330070100725 0.41906508011743426
0.28993512806482613 0.82155133690685034
0.21451374026946723 0.37978219520300627
0.32392528536729515 0.89953552582301199
0.055128534324467182 0.93832090031355619
0.84631218598224223 0.6285346990916878
0.78290752181783319 0.74500191258266568
0.43465222045779228 0.4847828324418515
0.00052396580576896667 0.37831999966874719
0.6642674426548183 0.054855999536812305
0.99218869442120194 0.4062734036706388
0.75603730208240449 0.72194810141809285
0.26171238021925092 0.19732738495804369
0.75446165702305734 0.78952566394582391
0.59133398230187595 0.4974351255223155
0.10869245347566903 0.7540059310849756
0.40285339811816812 0.5618360205553472
0.26967581687495112 0.51766577386297286
0.57307530287653208 0.1497866113204509
0.91685461741872132 0.98068647598847747
0.94434909359551966 0.062921924749389291
0.82019179849885404 0.55608624592423439
0.22963843704201281 0.075747107155621052
0.69790388527326286 0.68852651957422495
0.57018909836187959 0.58703145105391741
0.44804461183957756 0.46673287730664015
0.12146389554254711 0.66528618475422263
0.42036773031577468 0.19073207187466323
0.33649676386266947 0.83644866989925504
0.38958792435005307 0.70190253597684205
0.31226487038657069 0.28433065582066774
0.036205421667546034 0.20977239403873682
0.37892172485589981 0.81033033179119229
0.010580841219052672 0.010405627777799964
0.35704848566092551 0.63713850663043559
0.083157870918512344 0.42131420923396945
0.70539505640044808 0.21057014493271708
0.81619332614354789 0.35882662353105843
0.26253140205517411 0.89202300016768277
0.89709989237599075 0.38148868060670793
0.43710888037458062 0.65804832940921187
0.84218762093223631 0.455546387238428
0.1233555069193244 0.011161088012158871
0.15003882069140673 0.5496851357165724
0.21402135817334056 0.65719548403285444
0.53485000389628112 0.77408323506824672
0.14153635175898671 0.27335303393192589
0.31000719172880054 0.26654331386089325
0.54749391530640423 0.75584486522711813
0.029528538696467876 0.60817377036437392
0.34471076400950551 0.71247340436093509
0.92987669655121863 0.054793423973023891
0.64334105793386698 0.84236407838761806
0.30700887693092227 0.40420232270844281
0.88746042875573039 0.87424293789081275
0.76064122817479074 0.1499264445155859
0.24975615087896585 0.73411537986248732
0.64868416637182236 0.25744037935510278
0.12329510063864291 0.5472164205275476
0.50839858432300389 0.66128648794256151
0.17476959549821913 0.19717318774200976
0.75935055292211473 0.82435893663205206
0.49370459839701653 0.088694932637736201
0.25464805518276989 0.59276403556577861
0.0086924550123512745 0.46968628652393818
0.29624022706411779 0.16616106638684869
0.23233619704842567 0.56778549868613482
0.84151499229483306 0.57803270337171853
0.44296131143346429 0.33049876615405083
0.65644733957014978 0.68358012102544308
0.71934825531207025 0.63852867856621742
0.57551489723846316 0.8570366979110986
0.57713041082024574 0.77523441566154361
0.2516779275611043 0.92458233959041536
0.16695443168282509 0.011881642043590546
0.67500040237791836 0.94938885373994708
0.17751451930962503 0.7226776338648051
0.77879250003024936 0.24806607258506119
0.57089979108422995 0.30553019000217319
0.10960548999719322 0.41283224779181182
0.60216578142717481 0.68262714031152427
0.66741161071695387 0.17235039919614792
0.033659589942544699 0.55707566440105438
0.39314855914562941 0.51851840713061392
0.035291873384267092 0.81253739539533854
0.22972735017538071 0.43888733652420342
0.39805493480525911 0.10155989974737167
0.20318055944517255 0.93304749042727053
0.53103259159252048 0.52319693891331553
0.34668077598325908 0.34139780467376113
0.055198978865519166 0.91589015396311879
0.47526407241821289 0.066953900270164013
0.36488871858455241 0.87057134578935802
0.62033249111846089 0.61377293895930052
0.53751939092762768 0.82469855947420001
0.75753822829574347 0.64824657770805061
0.55264511262066662 0.77834746311418712
0.0033059774432331324 0.16175681399181485
0.48426409880630672 0.25326265674084425
0.10902025597169995 0.18744528293609619
0.75274494104087353 0.25786799332126975
0.5835262315813452 0.58138859388418496
0.43677033996209502 0.22498901397921145
0.26158670033328235 0.14423223142512143
0.55054510710760951 0.86626825877465308
0.87690691743046045 0.052250977838411927
0.10014478489756584 0.82121838117018342
0.40438015479594469 0.9552346752025187
0.02153365733101964 0.040890638250857592
0.0045421922113746405 0.76352029293775558
0.360291363671422 0.28058089595288038
0.98866512859240174 0.74564485275186598
0.94626448326744139 0.83541193464770913
0.93267185636796057 0.73137466283515096
0.96194313233718276 0.88340007374063134
0.77169521758332849 0.8161588073708117
0.607646269723773 0.63595346151851118
0.88594003324396908 0.012572531355544925
0.67300464608706534 0.16093667387031019
0.37527556600980461 0.051106917206197977
0.46027323766611516 0.56689612660557032
0.087181110167875886 0.53652780433185399
0.75611165189184248 0.51104805106297135
0.52667297073639929 0.9824090888723731
0.58534809132106602 0.44546994962729514
0.51377197890542448 0.87716251378878951
0.063210262916982174 0.50776024232618511
0.7676431096624583 0.63070470793172717
0.42469634441658854 0.48352492088451982
0.85693572112359107 0.48918972443789244
0.87861607945524156 0.94615649920888245
0.089682678924873471 0.67343380395323038
0.92536441702395678 0.41087970277294517
0.78757703490555286 0.41119496827013791
0.74973148247227073 0.81021058023907244
0.36630367673933506 0.71090114815160632
0.43363223015330732 0.73819476924836636
0.91121987393125892 0.87686406332068145
0.84096465865150094 0.10183710278943181
0.72434159740805626 0.44199574366211891
0.48813828243874013 0.74553084396757185
0.04043657798320055 0.59481931501068175
0.45801558601669967 0.99556796066462994
0.77029611309990287 0.86873760097660124
0.064302898710593581 0.57706733606755733
0.58021231205202639 0.45632255636155605
0.41576523496769369 0.99276810302399099
0.398766950936988 0.44908819580450654
0.86454003350809216 0.14312768471427262
0.296917375177145 0.11586909438483417
0.9517997307702899 0.46062567341141403
0.37285848846659064 0.26526015507988632
0.091760624432936311 0.046778666088357568
0.72826243774034083 0.26823034766130149
0.76607079897075891 0.0066458401270210743
0.85936646419577301 0.55869050929322839
0.39617926743812859 0.35853268043138087
0.05818162951618433 0.31193376542069018
0.015692312503233552 0.6922394426073879
0.056126463925465941 0.72685274784453213
0.15490275877527893 0.90383705869317055
0.018122081412002444 0.42835172661580145
0.37157946219667792 0.069532443303614855
0.20129211619496346 0.56259471620433033
0.92061353009194136 0.74443067307583988
0.51164520438760519 0.98179761506617069
0.14087503170594573 0.45240061427466571
0.38464089599438012 0.25968371075578034
0.70989808742888272 0.89637630828656256
0.96979468292556703 0.24408426741138101
0.55747550912201405 0.82587003824301064
0.57145969057455659 0.002664204454049468
0.17555896076373756 0.75333474949002266
0.77225002506747842 0.15965715609490871
0.93406094750389457 0.31984749995172024
0.17101623490452766 0.74492891505360603
0.38116616359911859 0.57480282941833138
0.67642333218827844 0.17280746926553547
0.042549940524622798 0.88500385452061892
0.14535344555042684 0.91518636746332049
0.73180801398120821 0.75674855872057378
0.24252487462945282 0.80617904011160135
0.63272595684975386 0.87038160767406225
0.75129905180074275 0.90125018474645913
0.19771806942299008 0.28722591628320515
0.88050791202113032 0.81772319134324789
0.62333556963130832 0.26378837740048766
0.72308219503611326 0.94676756672561169
0.18256375985220075 0.601818538736552
0.59827539487741888 0.37286830111406744
0.74334899010136724 0.77957405894994736
0.74596983264200389 0.1529846431221813
0.12648671260103583 0.73774473834782839
0.69739868072792888 0.7075005229562521
0.24793325364589691 0.83468789234757423
0.85960726905614138 0.95406247046776116
0.32410639617592096 0.87733970489352942
0.15978267812170088 0.26294336258433759
0.03087951079942286 0.40927253477275372
0.21830369043163955 0.86384377116337419
0.50167609052732587 0.084213990718126297
0.18028102116659284 0.44477497390471399
0.61373114516027272 0.69656582153402269
0.65758041595108807 0.32597392098978162
0.85824986407533288 0.58108598692342639
0.40763095230795443 0.23102133860811591
0.36365416483022273 0.69945105095393956
0.50808035396039486 0.84025258431211114
0.77605814207345247 0.14731017453595996
0.16983727971091866 0.45521564199589193
0.44984848983585835 0.48383838427253067
0.61254939483478665 0.34751898446120322
0.75389534700661898 0.3264851663261652
0.41097094514407218 0.50597603502683342
0.27377924486063421 0.047782677691429853
0.74384367442689836 0.52562942495569587
0.75006331759504974 0.56683278921991587
0.33318345295265317 0.32250970881432295
0.4771757205016911 0.75653748284094036
0.56134631205350161 0.46145302103832364
0.95374673488549888 0.27043069968931377
0.48593408614397049 0.79951856564730406
0.51654099416919053 0.32055006176233292
0.11662199511192739 0.62789972126483917
0.99636978027410805 0.064463854301720858
0.71020374819636345 0.24401036347262561
0.68183369818143547 0.78334996686317027
0.064115460263565183 0.29311058530583978
0.79258628841489553 0.97715112590231001
0.44955080351792276 0.52481496357358992
0.50942458095960319 0.09270246303640306
0.90778648387640715 0.79167465539649129
0.61639289208687842 0.80952329933643341
0.59143358655273914 0.12686226144433022
0.79792247642762959 0.32350939558818936
0.17326859384775162 0.98065628041513264
0.4559323803987354 0.2684386798646301
0.33316007605753839 0.57874440029263496
0.49293531104922295 0.41793792089447379
0.080667583737522364 0.49339061300270259
0.65759642189368606 0.98806520458310843
0.6150178334210068 0.94753630948252976
0.67735756631009281 0.29970650328323245
0.75415627681650221 0.63667504373006523
0.012843228410929441 8.9070294052362442e-05
0.41159492544829845 0.43095449125394225
0.64291824074462056 0.26403628918342292
0.16573010664433241 0.7548950167838484
0.34504291019402444 0.45786456204950809
0.84589619305916131 0.9818571419455111
0.28899254440329969 0.515405009733513
0.17660831729881465 0.31513581052422523
0.98424329957924783 0.041033473564311862
0.95914877741597593 0.99880650429986417
0.79174705455079675 0.82987696607597172
0.13026903988793492 0.37933056987822056
0.25355565641075373 0.42383390222676098
0.14334853435866535 0.51080357516184449
0.061056538252159953 0.61830618092790246
0.70230980706401169 0.59210315463133156
0.95006478717550635 0.73595606768503785
0.86479666945524514 0.048028770601376891
0.79269693582318723 0.38540883804671466
0.88565398845821619 0.10085445363074541
0.0062247521709650755 0.72779151797294617
0.46860877587459981 0.25396227044984698
0.25609853072091937 0.76776136760599911
0.59675991372205317 0.94669166603125632
0.74037827202118933 0.63496464095078409
0.072402013931423426 0.62837650813162327
0.92116498621180654 0.72995672188699245
0.29741180129349232 0.95170416380278766
0.76196586736477911 0.21649262309074402
0.054239844437688589 0.77101394603960216
0.27418266050517559 0.3980784835293889
0.49818480922840536 0.33902247040532529
0.10777988214977086 0.14862030884250998
0.86583175952546299 0.44025851297192276
0.5447272015735507 0.88456829963251948
0.47795506380498409 0.58048087987117469
0.88213434023782611 0.076103660510852933
0.27076427126303315 0.89569177525117993
0.14608150161802769 0.1918148195836693
0.1591590887401253 0.068775108782574534
0.44080257625319064 0.24950494896620512
0.0076256231404840946 0.22474737116135657
0.9077224750071764 0.10344167752191424
0.9908044240437448 0.91931760055013001
0.26070963894017041 0.075817111879587173
0.38868772191926837 0.4579913504421711
0.27756925951689482 0.86381118884310126
0.98254839470610023 0.97792455041781068
0.88592787249945104 0.59009261103346944
0.84158200002275407 0.40102172875776887
0.39553513214923441 0.8295153696089983
0.37081296998076141 0.64488986996002495
0.24385659536346793 0.044534376356750727
0.91426850366406143 0.1157715218141675
0.2606039703823626 0.81128496001474559
0.59145062975585461 0.035178971709683537
0.5998459798283875 0.29276100103743374
0.5280911244917661 0.59575139009393752
0.97399040521122515 0.82346856500953436
0.73581214854493737 0.16385446349158883
0.45602751174010336 0.95493495697155595
0.80664200079627335 0.27737095719203353
0.5227321635466069 0.71786764869466424
0.2507625559810549 0.029755230294540524
0.5309865043964237 0.42244495660997927
0.72718256199732423 0.13612791732884943
0.97446218691766262 0.0043524724896997213
0.67213545786216855 0.14484672853723168
0.64712093607522547 0.43161394190974534
0.82873231056146324 0.42890563886612654
0.37938509834930301 0.02402677433565259
0.44020718964748085 0.80344646680168808
0.20402364921756089 0.10312076937407255
0.3223054981790483 0.72647453937679529
0.45038745598867536 0.34000384155660868
0.36085618613287807 0.67338844854384661
0.53344089398160577 0.077036712318658829
0.034551165066659451 0.73939670389518142
0.25654112594202161 0.25967809557914734
0.7184633519500494 0.34278633096255362
0.67094508837908506 0.56822004797868431
0.31439388100989163 0.33517085714265704
0.059563981369137764 0.24350470583885908
0.23123528342694044 0.72528484417125583
0.43904761574231088 0.083214193349704146
0.74382183351553977 0.79071258171461523
0.37612580484710634 0.92141823261044919
0.51991634396836162 0.83529510418884456
0.22251323354430497 0.90772495302371681
0.29481274005956948 0.80689130676910281
0.45748594147153199 0.7395003573037684
0.23043013107962906 0.59801356378011405
0.79057558323256671 0.56274643004871905
0.032037611352279782 0.1994796097278595
0.8455361386295408 0.5474714576266706
0.14429942169226706 0.2939390866085887
0.052078755339607596 0.35976066906005144
0.70149131817743182 0.29591667815111578
0.11903900629840791 0.95356340799480677
0.82442350895144045 0.32887280313298106
0.99582422617822886 0.083528006449341774
0.78010822599753737 0.70990948472172022
0.49428672902286053 0.22241921676322818
0.80518121947534382 0.94765009684488177
0.1906298971734941 0.38345937873236835
0.55930025060661137 0.35763402655720711
0.26364949834533036 0.99102696520276368
0.96231108088977635 0.16195974475704134
0.33226130460388958 0.77051663724705577
0.39457249315455556 0.038496999768540263
0.5460115191526711 0.61617432814091444
0.075378247769549489 0.15947116888128221
0.69214466074481606 0.43109330581501126
0.52257291949354112 0.27722743875347078
0.43194308178499341 0.073404453927651048
0.20557796442881227 0.75038766651414335
0.86657468951307237 0.8152622114866972
0.46758323325775564 0.66721190605312586
0.74312113248743117 0.2433606474660337
0.29711825214326382 0.43575880140997469
0.45065450272522867 0.24860779149457812
0.89943750482052565 0.84738988848403096
0.79563160031102598 0.49222068465314806
0.51808394864201546 0.47989623504690826
0.87828842783346772 0.97760919155552983
0.4913124602753669 0.5367115531116724
0.57861880236305296 0.48352548666298389
0.60756807192228734 0.18793944781646132
0.97984252567403018 0.1497446580324322
0.94187122094444931 0.67601862805895507
0.46507911756634712 0.30360816395841539
0.73246977385133505 0.23978717159479856
0.67200491949915886 0.33434776309877634
0.056087949080392718 0.031808450818061829
0.78309734771028161 0.16926529817283154
0.5723531770054251 0.88851405191235244
0.23765788204036653 0.45985055156052113
0.58252080110833049 0.50775669235736132
0.46401394647546113 0.15187542024068534
0.33315303269773722 0.30965431686490774
0.3597778994590044 0.41458679246716201
0.14470025524497032 0.41570968250744045
0.66132607334293425 0.86428006296046078
0.36351383337751031 0.73947312450036407
0.10195222776383162 0.34810538589954376
0.69592816499061882 0.97320865141227841
0.52543041249737144 0.64959697728045285
0.84802553616464138 0.09371306630782783
0.95229651546105742 0.63669703248888254
0.29929924453608692 0.62728589726611972
0.97897308971732855 0.45538198272697628
0.51923234667629004 0.43993719201534986
0.010459306882694364 0.16731432755477726
0.37450570543296635 0.9447285367641598
0.44192553148604929 0.57199320942163467
0.57527794083580375 0.62757759005762637
0.90330670028924942 0.92279427568428218
0.040841785725206137 0.69508377881720662
0.84023695904761553 0.82558079087175429
0.7935823982115835 0.35159396938979626
0.47946836496703327 0.1307867260184139
0.68312210659496486 0.63200466171838343
0.71682348800823092 0.26370773557573557
0.12667255336418748 0.042943095788359642
0.47513818647712469 0.96132852835580707
0.21555937617085874 0.5341069046407938
0.80097441445104778 0.055392865557223558
0.459126339526847 0.33232297445647418
0.57483410672284663 0.12921549053862691
0.66327390074729919 0.5781656235922128
0.4414054537191987 0.82498227572068572
0.74371231580153108 0.96571467560715973
0.058923156699165702 0.86533621465787292
0.26310115703381598 0.84710025927051902
0.017923962557688355 0.44508448545821011
0.5645695524290204 0.36901858286000788
0.84426264418289065 0.78465917776338756
0.48038712656125426 0.3181523613166064
0.073506087064743042 0.96320335566997528
0.22028167778626084 0.50909692817367613
0.84520318731665611 0.44231003616005182
0.049858681624755263 0.66576026077382267
0.31549507426097989 0.94889749214053154
0.47646066010929644 0.36223630025051534
0.65298075298778713 0.11209216970019042
0.093647180823609233 0.55869259173050523
0.77989304601214826 0.75896018743515015
0.8860493591055274 0.61133997212164104
0.67374625871889293 0.13108648010529578
0.53790014144033194 0.95764217083342373
0.41715154144912958 0.56374626397155225
0.1726118812803179 0.96530168736353517
0.49606658448465168 0.029958768747746944
0.43147047562524676 0.44305289955809712
0.49566429015249014 0.048880556831136346
0.57272352860309184 0.955727718770504
0.83569695614278316 0.23278982914052904
0.42946562706492841 0.67079678131267428
0.9293442175257951 0.006024225614964962
0.78246972267515957 0.30770285334438086
0.72879854496568441 0.062583085615187883
0.39658157620579004 0.58520895801484585
0.61144175683148205 0.080064711160957813
0.90700000710785389 0.016575626097619534
0.33408381533809006 0.33777057798579335
0.63203764543868601 0.75646872282959521
0.11782294861041009 0.74150081095285714
0.84475983236916363 0.36464081727899611
0.35710309096612036 0.14084214880131185
0.95483467984013259 0.78189815231598914
0.7818133276887238 0.12408781517297029
0.86619539558887482 0.017893427284434438
0.27638226933777332 0.12679648632183671
0.78129161451943219 0.41759276948869228
0.38915324094705284 0.17926340387202799
0.73506463994272053 0.29589452664367855
0.024401079630479217 0.061012173537164927
0.084614111809059978 0.36412113113328815
0.80391397979110479 0.68675422901287675
0.11158119468018413 0.9402889150660485
0.42297635949216783 0.17540506250225008
0.0037510090041905642 0.29678543796762824
0.65859985700808465 0.17522635287605226
0.41945089120417833 0.91850244393572211
0.25071313069202006 0.70634580589830875
0.26951677841134369 0.65944587625563145
0.24770692433230579 0.95591963385231793
0.50985884456895292 0.42991870478726923
0.46879111160524189 0.58162822178564966
0.098599394783377647 0.28908672090619802
0.78434887737967074 0.54569233278743923
0.51614261139184237 0.52224513026885688
0.16677741357125342 0.92822334636002779
0.75535075063817203 0.33711446262896061
0.9598150635138154 0.40555507293902338
0.19805275043472648 0.34753013588488102
0.15820786892436445 0.22570933797396719
0.98987847310490906 0.21984974504448473
0.50345790712162852 0.62541206926107407
0.77419514558278024 0.52225886308588088
0.88255560607649386 0.75712551386095583
0.62142472807317972 0.87121063936501741
0.42658068798482418 0.42231535282917321
0.76042214431799948 0.91718273563310504
0.93578367377631366 0.88241001614369452
0.5651123421266675 0.67029564408585429
0.7636198434047401 0.13323997147381306
0.58255000715143979 0.24420572933740914
0.087654369417577982 0.86318330629728734
0.83234395948238671 0.18510049930773675
0.63827128056436777 0.21025798632763326
0.51277425745502114 0.37369569391012192
0.41149029647931457 0.15630397223867476
0.38314089272171259 0.95230309409089386
0.037797716213390231 0.82777952356263995
0.18899013032205403 0.43562543555162847
0.5998842972330749 0.27654054039157927
0.46840620157308877 0.41804286395199597
0.051912099355831742 0.15193559904582798
0.59175717155449092 0.23366364696994424
0.97514381841756403 0.98875980381853878
0.71759476140141487 0.4275873948354274
0.25229073828086257 0.86240697093307972
0.85045042890124023 0.54045953531749547
0.40631356951780617 0.27703949413262308
0.7528640697710216 0.18463885970413685
0.24812009953893721 0.53121570777148008
0.70480875065550208 0.62471265182830393
0.094289868138730526 0.069745751796290278
0.94639458111487329 0.18599436245858669
0.51955198752693832 0.91688921116292477
0.67893672012723982 0.56438459642231464
0.0054060257971286774 0.20412410446442664
0.042106762761250138 0.28158780629746616
0.18997279019095004 0.21327319229021668
0.85447255312465131 0.85466513619758189
0.27887479565106332 0.84553753398358822
0.36311719403602183 0.23923429660499096
0.55149746802635491 0.21471627010032535
0.2897494041826576 0.26873566955327988
0.82151214824989438 0.24268881347961724
0.60007107048295438 0.88072846387512982
0.93954052380286157 0.30882769939489663
0.44538996485061944 0.71503447857685387
0.14527246938087046 0.7156841850373894
0.64811004744842649 0.44125959044322371
0.3686286574229598 0.43945028097368777
0.098259434569627047 0.61012668302282691
0.34274421818554401 0.08104449906386435
0.11217738897539675 0.64557771710678935
0.98873032187111676 0.94445335934869945
0.22037464193999767 0.48837013752199709
0.023910630727186799 0.5191719108261168
0.2091662825550884 0.77995399083010852
0.0050085291732102633 0.59643377247266471
0.86519796773791313 0.51445583789609373
0.033975672908127308 0.99621159117668867
0.60421610763296485 0.66910134046338499
0.85100407782010734 0.070277290884405375
0.72917762468568981 0.84309901855885983
0.37355433637276292 0.25245703011751175
0.5277106175199151 0.083250004565343261
0.3755895767826587 0.9328894333448261
0.61539572989568114 0.46278198598884046
0.50255514960736036 0.15103851817548275
0.92476586275734007 0.38949587196111679
0.46688218391500413 0.99855267093516886
0.20363682159222662 0.26301410840824246
0.22060985141433775 0.68703585211187601
0.33638621307909489 0.012111069168895483
0.21422010147944093 0.71857882756739855
0.39227191964164376 0.76934248465113342
0.23948856862261891 0.062178254360333085
0.2193981755990535 0.34852097276598215
0.99502719263546169 0.96176663110964
0.66628899821080267 0.10076870094053447
0.29773092200048268 0.39568110322579741
0.51421327493153512 0.28774374164640903
0.63560293079353869 0.2242475796956569
0.14626016980037093 0.93573359702713788
0.66506442823447287 0.37558131851255894
0.076221858151257038 0.74459941126406193
0.32376092136837542 0.11644637933932245
0.69242357206530869 0.20172469201497734
0.82632511248812079 0.38494316441938281
0.00045431405305862427 0.68036902532912791
0.73355671227909625 0.14771611336618662
0.18046016665175557 0.67020149738527834
0.94965660478919744 0.66287223109975457
0.51012020208872855 0.51535950764082372
0.84287642734125257 0.26129614608362317
0.8792218801099807 0.84306531422771513
0.18376040155999362 0.96119035012088716
0.67269503301940858 0.91193753411062062
0.33965474832803011 0.6527109881862998
0.56309889815747738 0.61701988498680294
0.50085870898328722 0.29777509951964021
0.20949728647246957 0.85295227612368762
0.44583370932377875 0.61888287239708006
0.2048909435980022 0.49606308084912598
0.26671714847907424 0.27512956247664988
0.34358284855261445 0.51714034983888268
0.88649496668949723 0.53409405844286084
0.37067820806987584 0.038627274567261338
0.27957195206545293 0.81747760437428951
0.00020319805480539799 0.4029801320284605
0.8053247258067131 0.48750219098292291
0.081885441206395626 0.26411011163145304
0.58416561270132661 0.33089247718453407
0.13875523093156517 0.8948188005015254
0.59752802201546729 0.11405534297227859
0.15872886660508811 0.95340396394021809
0.77267530118115246 0.070345545187592506
0.96252400404773653 0.51738135050982237
0.50316737615503371 0.70635327324271202
0.38101479830220342 0.23035551654174924
0.93193927686661482 0.036585398716852069
0.16240807250142097 0.34080483810976148
0.13907664665021002 0.59363251412287354
0.42790846293792129 0.27793442877009511
0.6716442781034857 0.25716454442590475
0.085430348291993141 0.20290209772065282
0.96451118751429021 0.13332508783787489
0.70337755372747779 0.27928923675790429
0.72848588041961193 0.74567508767358959
0.80096836038865149 0.87648528092540801
0.62342083011753857 0.70468815509229898
0.07363990368321538 0.34783089021220803
0.53217412973754108 0.6323496806435287
0.10198096814565361 0.31372231873683631
0.82544831745326519 0.7620178465731442
0.739022271707654 0.42708413535729051
0.80748397717252374 0.20593068026937544
0.043647947022691369 0.64810370234772563
0.30043285596184433 0.44538384838961065
0.58974951831623912 0.78740449482575059
0.91308851423673332 0.18003318621776998
0.35348799778148532 0.50338428257964551
0.78022472164593637 0.37883511953987181
0.092617545276880264 0.011700382689014077
0.014151426265016198 0.62511003157123923
0.40805652807466686 0.51669112220406532
0.12988940184004605 0.1670363312587142
0.10521524958312511 0.7317766526248306
0.82748153363354504 0.50190476840361953
0.88267975253984332 0.78269370598718524
0.30001143692061305 0.040924248052760959
0.10642726812511683 0.34011853556148708
0.6083202010486275 0.16560418880544603
0.34021867834962904 0.052574395434930921
0.85352769051678479 0.18443433777429163
0.9170928024686873 0.9237622709479183
0.53570924652740359 0.51080173207446933
0.42030623555183411 0.46753568248823285
0.88146680453792214 0.45155384833924472
0.44177208724431694 0.43795174174010754
0.27229811763390899 0.83324602409265935
0.81245345156639814 0.77532073343172669
0.67610758915543556 0.08694413723424077
0.21244873851537704 0.40399500774219632
0.063948030350729823 0.59352351049892604
0.20018193568103015 0.85211351187899709
0.64960519154556096 0.37792933406308293
0.67320307879708707 0.20453044562600553
0.80005247239023447 0.041687659220770001
0.36957461340352893 0.34847231628373265
0.0196848982013762 0.45948823005892336
0.22872148966416717 0.66156346281059086
0.92933930456638336 0.40064130281098187
0.84069353062659502 0.70995578961446881
0.79411115264520049 0.67720831441693008
0.110156518407166 0.87247365363873541
0.97015573806129396 0.034810533747076988
0.50556271011009812 0.126121592707932
0.69921898772008717 0.77284847688861191
0.27204442559741437 0.085842117900028825
0.85953909228555858 0.93401834717951715
0.16762725403532386 0.58118941355496645
0.70859133824706078 0.011729866033419967
0.25758792529813945 0.28781233122572303
0.48776609962806106 0.9626911161467433
0.083012706600129604 0.98353711515665054
0.92095284280367196 0.60317217814736068
0.21303927502594888 0.9492059180047363
0.072206253185868263 0.6154981330037117
0.6514085594099015 0.4871710769366473
0.75914179813116789 0.75461321021430194
0.37666000472381711 0.53381506679579616
0.064956471091136336 0.024757440900430083
0.37703379802405834 0.58523979876190424
0.42429943266324699 0.8971554369200021
0.067308200756087899 0.73709051986224949
0.10589874419383705 0.39186787186190486
0.9981477428227663 0.22240634309127927
0.73815155820921063 0.46549581852741539
0.50064690574072301 0.17276134714484215
0.033483774866908789 0.39170933864079416
0.72835453599691391 0.52619047369807959
0.20176356239244342 0.46148698916658759
0.095419770339503884 0.57452529645524919
0.93534495797939599 0.36083925236016512
0.88911876874044538 0.69778974819928408
0.33796267304569483 0.14275919925421476
0.47794900392182171 0.34378763008862734
0.83287901803851128 0.060642173979431391
0.042333672288805246 0.72479304694570601
0.6523550353012979 0.76093148300424218
0.031623166985809803 0.31895245052874088
0.63068469148129225 0.13815499539487064
0.29583281255327165 0.7384466789662838
0.15014401450753212 0.38147272448986769
0.36857136432081461 0.92541517992503941
0.77278581168502569 0.49223390757106245
0.27475201454944909 0.61129654454998672
0.40006792219355702 0.18677805294282734
0.10632758587598801 0.38000086694955826
0.78316322434693575 0.80890269484370947
0.38772083958610892 0.86636317148804665
0.16858301195316017 0.5058744593989104
0.40372925484552979 0.66571123758330941
0.63503858703188598 0.027691964758560061
0.09046290977858007 0.22469708230346441
0.043669587001204491 0.93734102440066636
0.51381007023155689 0.96232663211412728
0.3223747608717531 0.61292733205482364
0.51527690608054399 0.014357120729982853
0.19460273766890168 0.98590713366866112
0.93955592112615705 0.2637338989879936
0.43777099275030196 0.101610719691962
0.63188292481936514 0.66627496504224837
0.20820974232628942 0.28435706859454513
0.24044651794247329 0.93456118879839778
0.46139459311962128 0.64348746999166906
0.2100547042209655 0.8623710279352963
0.34708639420568943 0.53941759536974132
0.10735802934505045 0.96646378352306783
0.24581712367944419 0.10333722271025181
0.05435378709807992 0.08375275251455605
0.10406617936678231 0.24706263863481581
0.91431552893482149 0.053047916851937771
0.33017704635858536 0.42440721695311368
0.16385273914784193 0.76543700229376554
0.65869962703436613 0.75483968900516629
0.42831347440369427 0.035448956768959761
0.50016500847414136 0.47319741640239954
0.74527513119392097 0.59129974339157343
0.83497701399028301 0.2415371616370976
0.56976203201338649 0.60612500901333988
0.52863352093845606 0.72389047243632376
0.19739278359338641 0.96993331261910498
0.063398218248039484 0.46471424959599972
0.81918844231404364 0.16328191431239247
0.59215427609160542 0.24675117875449359
0.46865240042097867 0.052053113002330065
0.086913707433268428 0.32415650389157236
0.77395786275155842 0.22496643220074475
0.36754994303919375 0.089134472887963057
0.36802252801135182 0.33185060834512115
0.95438620052300394 0.35151611897163093
0.5630522056017071 0.93995426129549742
0.93075977056287229 0.65633102133870125
0.17714826599694788 0.10377651685848832
0.9140568757429719 0.54603286436758935
0.73773681651800871 0.13463196973316371
0.10663518356159329 0.00086999009363353252
0.097109009046107531 0.1988834198564291
0.66490664752200246 0.42285270825959742
0.75656367582269013 0.37472608615644276
0.81516639143228531 0.12900445470586419
0.67213520291261375 0.90100604994222522
0.86309819435700774 0.40236611990258098
0.012784706661477685 0.54161537322215736
0.16223430656827986 0.53087480389513075
0.41280005895532668 0.6800240189768374
0.41254119528457522 0.41520533035509288
0.35117044160142541 0.67942845379002392
0.31669027311727405 0.49559536157175899
0.97426151274703443 0.37255731597542763
0.14307178347371519 0.16240213811397552
0.77186402399092913 0.94015299621969461
0.80853623594157398 0.51411846978589892
0.22672991151921451 0.93378942017443478
0.26166660455055535 0.021858060266822577
0.42059833533130586 0.34579345304518938
0.79155198647640646 0.068589938804507256
0.86103699519298971 0.12220976944081485
0.90908033424057066 0.93606341769918799
0.31228025467135012 0.60998862329870462
0.7229149155318737 0.010290584992617369
0.64114769967272878 0.23924601380713284
0.81269212695769966 0.90344865736551583
0.33537182863801718 0.7795401019975543
0.81439722585491836 0.037855972070246935
0.74061746150255203 0.67930400604382157
0.86953296302817762 0.96167053305543959
0.93921314575709403 0.1245879556518048
0.52559514087624848 0.75474226009100676
0.66719158203341067 0.53257530927658081
0.85787741560488939 0.17225811304524541
0.57626625336706638 0.99266374250873923
0.7324501178227365 0.88901188736781478
0.097088138340041041 0.29841002076864243
0.21140006766654551 0.25729122920893133
0.99945343262515962 0.71709107630886137
0.69500864017754793 0.52727688429877162
0.71524657448753715 0.57799562159925699
0.71601337683387101 0.91787600028328598
0.4093842466827482 0.4697263038251549
0.87591926218010485 0.580787084531039
0.30134112713858485 0.89922901010140777
0.29598771780729294 0.85734705394133925
0.53642189502716064 0.76300226361490786
0.6224624861497432 0.17429796350188553
0.14288499695248902 0.94828875386156142
0.716764957876876 0.79212194192223251
0.87795684696175158 0.7974936724640429
0.71209301054477692 0.55999821308068931
0.34899539640173316 0.57615013932809234
0.45200406992807984 0.68768429988995194
0.24106893502175808 0.27993593900464475
0.42306273174472153 0.78672311129048467
0.28564562858082354 0.74688463076017797
0.1826973834540695 0.45459656254388392
0.32388301962055266 0.47537301760166883
0.072821444598957896 0.57291032210923731
0.75192488729953766 0.36058252211660147
0.97642699931748211 0.90099449642002583
0.87273738300427794 0.88505885936319828
0.6454196204431355 0.9050943898037076
0.88942939811386168 0.16851398022845387
0.82526028528809547 0.040389357833191752
0.67929692007601261 0.096713703824207187
0.24259961163625121 0.94495239551179111
0.48467335128225386 0.12352241855114698
0.48129980103112757 0.22358426824212074
0.46793808485381305 0.59353923704475164
0.68279749131761491 0.12949066027067602
0.91276492807082832 0.20280153676867485
0.89251947705633938 0.36141722928732634
0.92434738948941231 0.6852662293240428
0.81464862823486328 0.83933989354409277
0.76951323030516505 0.89914961578324437
0.71338051720522344 0.76035144063644111
0.5624597140122205 0.0054147723130881786
0.89876473671756685 0.30315287224948406
0.36132558761164546 0.59052709047682583
0.20320637198165059 0.76507103233598173
0.96015007654204965 0.60201133438386023
0.30355422291904688 0.97705162107013166
0.85264514293521643 0.75987041811458766
0.51556234410963953 0.55431147734634578
0.48027665424160659 0.62123296270146966
0.40832459088414907 0.19654857600107789
0.71715486305765808 0.1032810693141073
0.10417391755618155 0.95185610209591687
0.70861052838154137 0.80978873209096491
0.86030570790171623 0.42628167825751007
0.99383454280905426 0.83230517152696848
0.22354878461919725 0.8764821533113718
0.41634327522478998 0.38832617038860917
0.64463988738134503 0.39730131160467863
0.82634317432530224 0.88817213498987257
0.90696755656972528 0.29119839007034898
0.68367017945274711 0.44867773377336562
0.13423480396158993 0.91117569920606911
0.78886142373085022 0.0042492449283599854
0.93130586156621575 0.90623858314938843
0.7295691198669374 0.70483844541013241
0.29802069417200983 0.46429406572133303
0.13367083226330578 0.7485354223754257
0.25594038562849164 0.93214627844281495
0.42481790389865637 0.53994263266213238
0.15528358635492623 0.61101386230438948
0.17927615297958255 0.9210337910335511
0.75553573784418404 0.28730273921974003
0.80660810298286378 0.18855023803189397
0.32148970663547516 0.80083068460226059
0.76053485600277781 0.49982870812527835
0.29575053858570755 0.61498721013776958
0.74579824227839708 0.069022659678012133
0.69216008996590972 0.50424266862682998
0.46288563287816942 0.40500725898891687
0.13391715008765459 0.26744334050454199
0.50079924380406737 0.46223675226792693
0.9079293820541352 0.43243970978073776
0.16309324488975108 0.30736204539425671
0.054532930720597506 0.16754383291117847
0.44346535974182189 0.97854801639914513
0.011785051785409451 0.57550895144231617
0.34855885524302721 0.18330224906094372
0.41384345130063593 0.087395980255678296
0.062525065848603845 0.19800760201178491
0.2438238796312362 0.84406217327341437
0.55537437321618199 0.506079196697101
0.11503638280555606 0.067485480103641748
0.30991502641700208 0.012101601343601942
0.47093571396544576 0.98810727940872312
0.90188724896870553 0.19980380195192993
0.15245360624976456 0.3264050311408937
0.38706931844353676 0.24743036716245115
0.24502746178768575 0.11882417066954076
0.43993136705830693 0.16114410082809627
0.5819617270026356 0.1360258711501956
0.96413839724846184 0.80668205325491726
0.43730434379540384 0.26039704820141196
0.57104290882125497 0.40893513057380915
0.098485156195238233 0.51248835725709796
0.15874203410930932 0.04382395395077765
0.83128444571048021 0.47457251069135964
0.66171773639507592 0.5096787887159735
0.99195438297465444 0.69925974775105715
0.48267212929204106 0.55431132041849196
0.27293444285169244 0.75508881150744855
0.52397564961574972 0.39146804623305798
0.038897301536053419 0.63101326487958431
0.48629071726463735 0.76799453841522336
0.80768907931633294 0.88784112175926566
0.86403686017729342 0.097488041035830975
0.70359645411372185 0.69877165206708014
0.18553612846881151 0.24345733574591577
0.86453263298608363 0.62359583680517972
0.32562246662564576 0.70819157361984253
0.57483310648240149 0.35199057497084141
0.32381232106126845 0.66124604339711368
0.26156381727196276 0.57604967174120247
0.4551047864370048 0.65827351436018944
0.93583603831939399 0.011511688120663166
0.31635755277238786 0.97816734877415001
0.74469189043156803 0.84444606956094503
0.59661569376476109 0.02121539693325758
0.8783615855500102 0.60497864964418113
0.71544802538119256 0.62888296111486852
0.58314021117985249 0.60930354613810778
0.47344179567880929 0.78371828095987439
0.16002252465113997 0.12396178627386689
0.26567478990182281 0.20895018265582621
0.29751071985810995 0.21697756228968501
0.88495387346483767 0.48801627452485263
0.48636620119214058 0.70051139313727617
0.19001199421472847 0.73104179091751575
0.881183524383232 0.86821581167168915
0.44867300428450108 0.93589430279098451
0.49218180729076266 0.15305202594026923
0.031433939700946212 0.35132215637713671
0.24053645040839911 0.87999831046909094
0.033704227767884731 0.8561657143291086
0.72403411404229701 0.49934259545989335
0.24480293435044587 0.004069790244102478
0.27892901329323649 0.46503997594118118
0.66683840658515692 0.31364128575660288
0.93244732217863202 0.5335829989053309
0.81014783657155931 0.64861834468320012
0.65481623844243586 0.18542722752317786
0.5198431215249002 0.73182482877746224
0.76008575735613704 0.71185864740982652
0.79754014755599201 0.1048755869269371
0.38865166623145342 0.80262880236841738
0.44992467667907476 0.77347718714736402
0.83239555661566556 0.62856656732037663
0.55924946954473853 0.80352588929235935
0.4923804085701704 0.63425423018634319
0.15035109873861074 0.0087791502010077238
0.21010240423493087 0.41646233713254333
0.7003519656136632 0.33311366010457277
0.96178368083201349 0.23369002575054765
0.97245401586405933 0.92746222112327814
0.25876787840388715 0.45086524658836424
0.32205787836574018 0.54815591801889241
0.907127556623891 0.44127529836259782
0.009864170802757144 0.42600715882144868
0.95768044539727271 0.44304307387210429
0.36370432656258345 0.1493160508107394
0.038571523036807775 0.026093577034771442
0.67705000378191471 0.49211991461925209
0.52928153052926064 0.65731942793354392
0.49734123493544757 0.27714138408191502
0.7106162067502737 0.52671617642045021
0.68345561507157981 0.42775573581457138
0.41580157959833741 0.0089084375649690628
0.98030818509869277 0.570298827951774
0.79483966273255646 0.43502595997415483
0.21627052617259324 0.42481911811046302
0.22954411176033318 0.85558279347606003
0.98803854500874877 0.29723313660360873
0.089063955703750253 0.7041133816819638
0.10161292692646384 0.26406011451035738
0.68745332630351186 0.3361029198858887
0.96062504500150681 0.47689411509782076
0.81935498327948153 0.79023445257917047
0.092796085402369499 0.38257480482570827
0.042518171714618802 0.32864384981803596
0.64593072864226997 0.9993104413151741
0.33666900102980435 0.94101527356542647
0.80266055557876825 0.29785006516613066
0.54982763645239174 0.0056129633449018002
0.9056499523576349 0.26491338782943785
0.51958601758815348 0.2995446037966758
0.36471423041075468 0.9512562295421958
0.14703509374521673 0.10309659759514034
0.72950430144555867 0.21053172601386905
0.90122126741334796 0.70663978066295385
0.28406418161466718 0.42833835817873478
0.7641937683802098 0.78160256054252386
0.66595853422768414 0.071653056191280484
0.017373404931277037 0.88989917584694922
0.95334137114696205 0.89433980616740882
0.68705198541283607 0.040641362313181162
0.12789751216769218 0.18079172214493155
0.92694899579510093 0.70480605727061629
0.23024863610044122 0.89260416640900075
0.38552204519510269 0.42147267865948379
0.10959797236137092 0.31015391414985061
0.99405299569480121 0.51588585576973855
0.2586476665455848 0.091541396221145988
0.83292346028611064 0.48849323973990977
0.4509041125420481 0.51285208179615438
0.18195402971468866 0.29149650223553181
0.01607397710904479 0.8467379454523325
0.65050482866354287 0.97135415300726891
0.93046683073043823 0.96456984616816044
0.42824058560654521 0.36491070035845041
0.31649353611283004 0.4813038669526577
0.28875540825538337 0.71803733427077532
0.91981855989433825 0.44597839983180165
0.90574032068252563 0.25490446016192436
0.56149763474240899 0.25453284801915288
0.63120470708236098 0.38594365422613919
0.69183040037751198 0.29455604148097336
0.64246944710612297 0.020521573722362518
0.02000015857629478 0.67805018741637468
0.70268000848591328 0.83213826850987971
0.24759790184907615 0.35249196249060333
0.62047881889156997 0.41545507102273405
0.99488074448890984 0.99916729005053639
0.36875657876953483 0.49412688775919378
0.31213845871388912 0.37065972364507616
0.74861768609844148 0.38686899840831757
0.1860971434507519 0.95288696559146047
0.49495698045939207 0.23549591284245253
0.24486420582979918 0.022644261829555035
0.82854774431325495 0.1192721021361649
0.040287685813382268 0.53805994708091021
0.27851708745583892 0.52965292753651738
0.21023751213215292 0.053381378063932061
0.46700437623076141 0.32164070382714272
0.64800424291752279 0.86855502147227526
0.7423551888205111 0.44647895265370607
0.55734120029956102 0.71887581725604832
0.53856227430514991 0.42984185204841197
0.9281215718947351 0.028676486341282725
0.38954528886824846 0.030329274944961071
0.92550146719440818 0.84498596680350602
0.097834822256118059 0.84728544717654586
0.77899204101413488 0.9332651465665549
0.56273310468532145 0.42171546770259738
0.71474181767553091 0.70335296145640314
0.55186039651744068 0.73383967345580459
0.92112910142168403 0.56634936947375536
0.33606625883840024 0.59492392698302865
0.38579686195589602 0.48337331158109009
0.66421315632760525 0.70000649616122246
0.50551555398851633 0.87844875128939748
0.67578093474730849 0.96756286453455687
0.10870259697549045 0.48489674599841237
0.41181144677102566 0.21311757294461131
0.52616106485947967 0.50359943741932511
0.4953447706066072 0.0032353110145777464
0.83213518396951258 0.15813079592771828
0.058444095542654395 0.34370783274061978
0.098355944268405437 0.483694052323699
0.18046136177144945 0.20810950198210776
0.84021889511495829 0.56980580417439342
0.84061480942182243 0.60718348994851112
0.45526647241786122 0.86561861983500421
0.80153827159665525 0.54633661662228405
0.024206714704632759 0.093645596178248525
0.093503900105133653 0.99874744424596429
0.0023194549139589071 0.97593729919753969
0.84036972979083657 0.50497630378231406
0.43839554279111326 0.39077562768943608
0.60392821743153036 0.12672738521359861
0.070013568503782153 0.40287784580141306
0.36523561063222587 0.62349439063109457
0.29267518338747323 0.32036382891237736
0.49134481931105256 0.78165389131754637
0.67463621287606657 0.82034090301021934
0.70595749327912927 0.38199130189605057
0.066552749136462808 0.97378951031714678
0.75203106505796313 0.24129451694898307
0.78711427794769406 0.72471463400870562
0.43200596608221531 0.089995700167492032
0.063995774835348129 0.092158270068466663
0.32574666268192232 0.050537453731521964
0.81837505823932588 0.67988426727242768
0.30003581382334232 0.701032770331949
0.99642546591348946 0.18571252422407269
0.22954441630281508 0.49320544209331274
0.11630462203174829 0.61388386623002589
0.22694994509220123 0.45814898819662631
0.36930615617893636 0.015990583226084709
0.68598908511921763 0.26851578219793737
0.89340723142959177 0.15243176533840597
0.91791230696253479 0.401998954359442
0.24086208129301667 0.73858704743906856
0.8801889915484935 0.99686882016249001
0.63092872290872037 0.99884369457140565
0.51436981814913452 0.42214823770336807
0.90995891974307597 0.811683060368523
0.8255285567138344 0.52065902086906135
0.9203002480790019 0.14236387354321778
0.98396943602710962 0.26771764690056443
0.03648279351182282 0.86781791178509593
0.65722900535911322 0.56143956398591399
0.40456135873682797 0.35634410195052624
0.47304094722494483 0.62768531241454184
0.38111971179023385 0.9980808780528605
0.23207215848378837 0.36485135252587497
0.44165832479484379 0.53466707793995738
0.79395245015621185 0.22848484222777188
0.55465224059298635 0.34556160564534366
0.62217760342173278 0.67899465071968734
0.9724218393675983 0.79305175319314003
0.20130449789576232 0.30531926406547427
0.089365691877901554 0.50790205621160567
0.86482421541586518 0.91270469012670219
0.25637086108326912 0.9502372145652771
0.015506383264437318 0.71097606141120195
[truncated: 8,069 more rows]
