# Supplementary material for: Universal hidden order in amorphous cellular geometries
Source: Nat Commun. 2019 Feb 18;10:811. doi: 10.1038/s41467-019-08360-5 (PMC6379405; doi:10.1038/s41467-019-08360-5)
Supplement: Supplementary file 1 — Source Data [file 41467_2019_8360_MOESM1_ESM.zip › Configurations/2D-Initial-configuration-RSA-SphP2.dat]

0.67795554711483419 0.36554950475692749
0.51295880181714892 0.99687974876724184
0.62370571447536349 0.56552505725994706
0.4771424641367048 0.5903595220297575
0.46025981474667788 0.53367255278863013
0.95086486171931028 0.9592985266353935
0.98457559919916093 0.95249355607666075
0.85442254389636219 0.8616886343806982
0.5910903459880501 0.15907641220837831
0.20319637120701373 0.49566897214390337
0.26236014952883124 0.92660078732296824
0.066415248205885291 0.4633081138599664
0.64693500683642924 0.73205079906620085
0.71873295144177973 0.01618142519146204
0.35104925301857293 0.45486763282679021
0.95254347776062787 0.40224437089636922
0.59547742502763867 0.46035948442295194
0.99450620263814926 0.34912461694329977
0.54367354139685631 0.97318581352010369
0.071712631499394774 0.066971836378797889
0.1406866901088506 0.1034828582778573
0.20727832475677133 0.57613617973402143
0.50552740995772183 0.17199132638052106
0.53539292979985476 0.66366106458008289
0.53145508212037385 0.91227516671642661
0.23291118163615465 0.64580301218666136
0.60550138191320002 0.6524649893399328
0.70289106341078877 0.42369046807289124
0.066629884066060185 0.76014778926037252
0.23667679098434746 0.97187248407863081
0.15895731677301228 0.65072502754628658
0.97330243606120348 0.2021503378637135
0.71025346615351737 0.84232856100425124
0.082855152199044824 0.73046586546115577
0.14244829257950187 0.76388822146691382
0.10721273091621697 0.11423932551406324
0.61757861636579037 0.95993768214248121
0.91187274549156427 0.50034125335514545
0.90530836838297546 0.20474020997062325
0.10621652216650546 0.8274303840007633
0.33940194360911846 0.58325164881534874
0.26232428988441825 0.78184965252876282
0.26463542249985039 0.28742964752018452
0.18047251319512725 0.087487491313368082
0.058592086657881737 0.9451313887257129
0.81672160793095827 0.6997940675355494
0.45674107992090285 0.58575943065807223
0.75149844423867762 0.29034297494217753
0.78653461067005992 0.91989301238209009
0.064336299663409591 0.67887466354295611
0.46147050964646041 0.50122945266775787
0.29197057313285768 0.59330505039542913
0.85226146620698273 0.70455777528695762
0.31941840960644186 0.67789722816087306
0.69046798371709883 0.89634905336424708
0.31405125488527119 0.48018725914880633
0.8030458060093224 0.84534610668197274
0.022674082079902291 0.16403617453761399
0.20569085073657334 0.42439140286296606
0.63542131241410971 0.62630017288029194
0.70626023295335472 0.50238414038904011
0.30838871584273875 0.5975239728577435
0.14058036752976477 0.26479486143216491
0.60187987633980811 0.4411463204305619
0.44663788890466094 0.091479823924601078
0.2398235285654664 0.85707059781998396
0.26145051210187376 0.72925605066120625
0.82646220596507192 0.28156348876655102
0.61871231230907142 0.0036299289204180241
0.013547754380851984 0.77739521791227162
0.094320934033021331 0.94655710691586137
0.00664533581584692 0.56371897994540632
0.17453675041906536 0.74324371758848429
0.36066221911460161 0.56822496512904763
0.086023320676758885 0.083352166693657637
0.28251009504310787 0.6341524813324213
0.58882231498137116 0.73364679282531142
0.74812575452961028 0.018184488173574209
0.83750484767369926 0.46262793731875718
0.96495783235877752 0.59286898304708302
0.68949879240244627 0.7779736474622041
0.21065515885129571 0.58590648765675724
0.030765450326725841 0.23156733787618577
0.58060524379834533 0.46796588110737503
0.2661044963169843 0.15467599360272288
0.7910571969114244 0.48888789582997561
0.48908918118104339 0.19824345596134663
0.68674298189580441 0.52057603863067925
0.4274836047552526 0.95898732240311801
0.079260714119300246 0.51035402785055339
0.80050729378126562 0.3560092281550169
0.91189204528927803 0.54885181365534663
0.95283585437573493 0.70044476166367531
0.18771728011779487 0.043520038947463036
0.70312796556390822 0.97841097600758076
0.65102412924170494 0.62792851566337049
0.29737596539780498 0.11127008520998061
0.81357958423905075 0.62824770878069103
0.47384022059850395 0.17746228678151965
0.95598013629205525 0.64411081490106881
0.13261395576409996 0.048070255434140563
0.52726085321046412 0.84353826707229018
0.98658597143366933 0.87614843319170177
0.42978813988156617 0.71029357053339481
0.40965051576495171 0.86266252817586064
0.16191297466866672 0.31663928600028157
0.93572291685268283 0.85805301810614765
0.33365634852088988 0.68483636039309204
0.0043363326694816351 0.02079705661162734
0.13464396214112639 0.019405434839427471
0.11286099418066442 0.45166063704527915
0.89960275264456868 0.10305694257840514
0.67574196076020598 0.046994234435260296
0.2464676508679986 0.63515240256674588
0.36903409310616553 0.86065832013264298
0.17330667353235185 0.5009173268917948
0.79717619298025966 0.87818638468161225
0.3864383683539927 0.78249951149336994
0.51336480071768165 0.83308926271274686
0.82316266349516809 0.57012001518160105
0.74553592712618411 0.43288821494206786
0.35705765709280968 0.90208071144297719
0.82058945973403752 0.79560224059969187
0.7608631351031363 0.95661830040626228
0.63246615207754076 0.70432902965694666
0.3644143131095916 0.49610449350439012
0.37691836431622505 0.78802720131352544
0.18493560235947371 0.56174658401869237
0.13856463436968625 0.027345594950020313
0.43273998284712434 0.91614139429293573
0.78041122877039015 0.42872133036144078
0.021013271994888783 0.57865019096061587
0.4402652143035084 0.34746288368478417
0.88982089655473828 0.89146227366290987
0.53229652484878898 0.60705845151096582
0.54062357498332858 0.61271464731544256
0.24793113698251545 0.47892478527501225
0.19629361946135759 0.37788594327867031
0.25161005114205182 0.23159958887845278
0.39354382641613483 0.95392101304605603
0.024563092505559325 0.66052922094240785
0.66445922525599599 0.065571284620091319
0.20518733025528491 0.52427797624841332
0.93635592330247164 0.12569542485289276
0.33592442772351205 0.06304363370873034
0.57693879818543792 0.081776227103546262
0.2331825855653733 0.96104011172428727
0.51281055598519742 0.33939981297589839
0.38170910067856312 0.021788147278130054
0.014132139272987843 0.92736699269153178
0.98739984864369035 0.45745434006676078
0.12388399033807218 0.98398484429344535
0.83807060704566538 0.1946603951510042
0.83520583994686604 0.93317350652068853
0.85772590036503971 0.38346765097230673
0.88869248004630208 0.84690996538847685
0.13079659035429358 0.90730092395097017
0.96413687313906848 0.043358949944376945
0.37553677498362958 0.83303693658672273
0.42114269221201539 0.24751214939169586
0.66258134576492012 0.78669304680079222
0.63777915085665882 0.5244406946003437
0.86511807097122073 0.041747362120077014
0.53820404876023531 0.89409025944769382
0.090005806647241116 0.6956495875492692
0.40732367942109704 0.12178957695141435
0.049476131796836853 0.34381254645995796
0.83480806136503816 0.77145286020822823
0.5547674389090389 0.40488294744864106
0.5179314452689141 0.41300060739740729
0.63062382605858147 0.38410558481700718
0.91104885144159198 0.96162316645495594
0.16772481449879706 0.62778448197059333
0.50528498366475105 0.52795100607909262
0.81138531491160393 0.90479177166707814
0.58141975291073322 0.79746047593653202
0.050061579560860991 0.056757765123620629
0.46364144678227603 0.4514571325853467
0.14879065006971359 0.54766324302181602
0.48788473173044622 0.038375575095415115
0.14715069578960538 0.64269193029031157
0.79977899952791631 0.018210496287792921
0.52219690917991102 0.83624423178844154
0.84241033345460892 0.14852900779806077
0.98709943145513535 0.71277819480746984
0.21341704996302724 0.84913196321576834
0.5407184362411499 0.94774509919807315
0.35647618118673563 0.60693666827864945
0.44642504793591797 0.84470011270605028
0.19072976335883141 0.73933800915256143
0.97443088050931692 0.56418656092137098
0.97635736176744103 0.21784594561904669
0.63358340202830732 0.69202436413615942
0.52057933853939176 0.30775849241763353
0.73308331309817731 0.89197815558873117
0.3301565395668149 0.2491210715379566
0.075302973855286837 0.77337903645820916
0.52604684280231595 0.27693384070880711
0.37658901349641383 0.4633736431133002
0.72202484658919275 0.52231225185096264
0.76549966540187597 0.14613124076277018
0.37002353952266276 0.85086938203312457
0.32959523471072316 0.28275653952732682
0.61666537821292877 0.6328269406221807
0.73584633832797408 0.87601740378886461
0.25089951860718429 0.99722210573963821
0.12272263271734118 0.62404564954340458
0.26307668327353895 0.33269312768243253
0.9932278913911432 0.96277178009040654
0.11210337327793241 0.88504596636630595
0.60570101626217365 0.70821469649672508
0.9409158278722316 0.52358530717901886
0.61161209899000823 0.86768671683967113
0.40018909052014351 0.87821881100535393
0.60526766791008413 0.046646544244140387
0.88480196474120021 0.92451851745136082
0.53998837852850556 0.69263571640476584
0.58244537236168981 0.96828819927759469
0.20246501313522458 0.66967462468892336
0.62813292420469224 0.020965093048289418
0.59100394835695624 0.71284160995855927
0.24703576136380434 0.37519879383035004
0.34857191378250718 0.95532738510519266
0.78840298531576991 0.9641735041514039
0.71148891444317997 0.25055503915064037
0.30614184797741473 0.37838068115524948
0.42317200871184468 0.78433866915293038
0.42883354891091585 0.6168204874265939
0.66048080543987453 0.76825971761718392
0.81846155365929008 0.021988394437357783
0.89789985003881156 0.77803158015012741
0.78370577213354409 0.27968896250240505
0.44650936080142856 0.35994841088540852
0.28770228591747582 0.51998817687854171
0.65883924649097025 0.25656282668933272
0.12354391743429005 0.87138693290762603
0.89933328283950686 0.76658964622765779
0.47738878801465034 0.3137644596863538
0.42771990387700498 0.57858398812822998
0.86832225671969354 0.46553627587854862
0.3563861798029393 0.010064493864774704
0.10891255084425211 0.91196362511254847
0.34884796920232475 1.4127697795629501e-05
0.26930863969027996 0.36198598612099886
0.77062821923755109 0.12385850236751139
0.72506414935924113 0.42183425393886864
0.3073833454400301 0.66915492922998965
0.53648164845071733 0.33109166356734931
0.19280082802288234 0.72669821325689554
0.56009455281309783 0.69378825183957815
0.28573516546748579 0.47972608543932438
0.66435214690864086 0.51310457126237452
0.39438876998610795 0.38757340982556343
0.43588740797713399 0.52208619005978107
0.94880525511689484 0.77415356296114624
0.94240571884438396 0.14204347785562277
0.73481507739052176 0.70978186000138521
0.47347519663162529 0.028654721332713962
0.22846473334357142 0.81913307728245854
0.81676036142744124 0.52346487599425018
0.6423423970118165 0.69497340987436473
0.68822260852903128 0.43039555242285132
0.28214619983918965 0.95328393764793873
0.91152316145598888 0.46685477206483483
0.70809749374166131 0.32517992262728512
0.034639846533536911 0.29644028306938708
0.88300979882478714 0.6594991150777787
0.98830586322583258 0.10692378762178123
0.9581885077059269 0.68340608919970691
0.41199605143629014 0.76623703096993268
0.10774735943414271 0.52337290928699076
0.60636436543427408 0.40243546408601105
0.74192888359539211 0.18591725407168269
0.58899806952103972 0.4218114442192018
0.60384880355559289 0.3845796431414783
0.49635544372722507 0.63875641510821879
0.45259576244279742 0.17130446736700833
0.0775977096054703 0.34556638216599822
0.57896261126734316 0.81228218972682953
0.39530102745629847 0.20307032973505557
0.46570645458996296 0.68110249377787113
0.13684729114174843 0.53705331380479038
0.89329286990687251 0.67674837703816593
0.37216288363561034 0.80894344276748598
0.91306783934123814 0.66715498454868793
0.45889893989078701 0.72148514445871115
0.45145041309297085 0.95381822250783443
0.53312814515084028 0.24270278215408325
0.73379960213787854 0.77054784912616014
0.34066083189100027 0.33209596434608102
0.19310615514405072 0.50888670957647264
0.37946731178089976 0.32550452626310289
0.63188507198356092 0.95362684014253318
0.92456301697529852 0.43258631089702249
0.89590589539147913 0.56379088433459401
0.62758490070700645 0.93378654238767922
0.79305229219608009 0.27893881034106016
0.43413908663205802 0.96610461454838514
0.65965871675871313 0.92378416401334107
0.9921310031786561 0.97794769704341888
0.69232268934138119 0.93326538125984371
0.6783748168963939 0.80135497823357582
0.75517587806098163 0.68474079133011401
0.54864263534545898 0.91082078055478632
0.63089480763301253 0.25860442314296961
0.79349491838365793 0.54067410062998533
0.60581306018866599 0.76335492427460849
0.8894652291201055 0.024812529562041163
0.47440266306512058 0.77343121077865362
0.59483073628507555 0.6479756108019501
0.70321242813952267 0.85534007917158306
0.92962731118313968 0.88979161740280688
0.77695552934892476 0.35285375057719648
0.73302489402703941 0.49398040631785989
0.1511126842815429 0.95959060708992183
0.76709652924910188 0.58943526539951563
0.62924141343683004 0.9906157364603132
0.87394702550955117 0.55422386759892106
0.47424216568470001 0.29817022290080786
0.0024829045869410038 0.55606835940852761
0.3498826667200774 0.2689608815126121
0.03937702183611691 0.021096518030390143
0.71330740419216454 0.79824638576246798
0.15519600408151746 0.047376702772453427
0.75677578779868782 0.39033408160321414
0.68984665279276669 0.34729201579466462
0.72298077121376991 0.15583936381153762
0.26680123084224761 0.96460576099343598
0.67315351264551282 0.59452401520684361
0.40622121444903314 0.28904753807000816
0.546142014907673 0.28096632054075599
0.48580141644924879 0.91814522491768003
0.99917710106819868 0.33870743704028428
0.30647369008511305 0.33146767481230199
0.79511537309736013 0.57832752168178558
0.72395278559997678 0.59691327274776995
0.58970183250494301 0.16974944341927767
0.0089150420390069485 0.83089163503609598
0.69594443193636835 0.35690858564339578
0.16836042632348835 0.82713034213520586
0.98252431978471577 0.55746267735958099
0.09708893671631813 0.91164732584729791
0.31316655641421676 0.65812875586561859
0.77690089144743979 0.60678796726278961
0.74951995443552732 0.87344060302712023
0.33171622105874121 0.64125409605912864
0.740175467915833 0.58612550119869411
0.21058077784255147 0.068139012204483151
0.70999075868166983 0.14814484189264476
0.49325685179792345 0.8267760993912816
0.46850077644921839 0.016244390746578574
0.5724633710924536 0.47306794649921358
0.3587507139891386 0.53929891088046134
0.14479132113046944 0.3466805883217603
0.867490922100842 0.65812031738460064
0.82679622084833682 0.95335203316062689
0.014249028638005257 0.70880783838219941
0.88214296428486705 0.67171623115427792
0.93429370038211346 0.99143374478444457
0.76752940728329122 0.43850325257517397
0.58708218927495182 0.0070312768220901489
0.15357762831263244 0.81819489458575845
0.40349738555960357 0.65192700899206102
0.10924922325648367 0.75080630392767489
0.33353384793736041 0.15821014437824488
0.95062612555921078 0.29095129459165037
0.75243738456629217 0.45679628732614219
0.98436340410262346 0.59449860057793558
0.53272964060306549 0.018051242223009467
0.36298069846816361 0.0031783194281160831
0.092414883431047201 0.89857497275806963
0.59377548075281084 0.24357115686871111
0.49669007561169565 0.74145145434886217
0.97891872352920473 0.348656106274575
0.25107672461308539 0.28503147256560624
0.052391325356438756 0.3542132000438869
0.88035736046731472 0.30442074383608997
0.20469549810513854 0.28681605379097164
0.029944876907393336 0.98782240180298686
0.35067156539298594 0.25800181482918561
0.88588908803649247 0.83109725057147443
0.37604171014390886 0.6252676947042346
0.73986394493840635 0.10542314569465816
0.51003161701373756 0.94965159497223794
0.5967761913780123 0.59173661284148693
0.79113514511846006 0.64671520562842488
0.64890602044761181 0.34592803148552775
0.14873092109337449 0.60738841583952308
0.86863364069722593 0.019255923805758357
0.64808776788413525 0.30479930574074388
0.8432525226380676 0.97042285487987101
0.34137368900701404 0.027784127276390791
0.32386156427673995 0.219377969391644
0.3866750265005976 0.11776193231344223
0.37318567698821425 0.14446667209267616
0.014689700677990913 0.54181545646861196
0.87562988977879286 0.75666121998801827
0.49365113698877394 0.90556096937507391
0.12731339875608683 0.38794359448365867
0.24621416139416397 0.96795993484556675
0.2193575098644942 0.38870523753575981
0.43410923797637224 0.016798387980088592
0.99019600916653872 0.82085711602121592
0.86242066766135395 0.819500797893852
0.64954418083652854 0.98141752579249442
0.41284983674995601 0.73047815077006817
0.083607466425746679 0.962621436920017
0.11264080903492868 0.1987841478548944
0.75469482806511223 0.65590573428198695
0.41276522167026997 0.56122663710266352
0.70915322564542294 0.51492750621400774
0.50984133617021143 0.89802864333614707
0.18296905304305255 0.66198051045648754
0.19948327727615833 0.61411688406951725
0.92978569609113038 0.81798144825734198
0.35518502397462726 0.4842299351003021
0.25061356252990663 0.020117425126954913
0.12564389477483928 0.48933214205317199
0.59867196041159332 0.86918171378783882
0.3032737048342824 0.133047538343817
0.76487932424061 0.48940277541987598
0.503710453864187 0.70354186743497849
0.92820197669789195 0.70081169763579965
0.55916779302060604 0.43077593692578375
0.78644769662059844 0.035066584357991815
0.55342763941735029 0.24532390455715358
0.41230294271372259 0.026844469597563148
0.27950782235711813 0.060617866925895214
0.66802266193553805 0.75930249597877264
0.57144833193160594 0.52083407831378281
0.15835429099388421 0.17730223969556391
0.56901496509090066 0.45487735490314662
0.17212590877898037 0.33178072958253324
0.96681913617067039 0.96717470861040056
0.89419167884625494 0.53657051012851298
0.72926480998285115 0.2418781656306237
0.76651186100207269 0.5422297699842602
0.55548154283314943 0.97272066655568779
0.85834440961480141 0.04922127746976912
0.42835959861986339 0.1972931451164186
0.26617964380420744 0.85327278450131416
0.57207600912079215 0.71348116640001535
0.95749074150808156 0.87729286751709878
0.15864313743077219 0.43483225093223155
0.31036060396581888 0.55533915618434548
0.71904138382524252 0.81866010767407715
0.081319835735484958 0.41569548496045172
0.27823148504830897 0.46392911369912326
0.58090646378695965 0.23627179162576795
0.34188654157333076 0.96260929922573268
0.46976239373907447 0.73468603240326047
0.021640119142830372 0.70469261496327817
0.3183283603284508 0.71954788197763264
0.80530748819001019 0.59184243017807603
0.46927017089910805 0.25806537037715316
0.88655370101332664 0.96776840463280678
0.56416569091379642 0.21455114986747503
0.56247962522320449 0.52723168092779815
0.13076752820052207 0.15835593570955098
0.80415969621390104 0.002747582271695137
0.1623638600576669 0.59139753901399672
0.055501621216535568 0.23578341095708311
0.61335358675569296 0.1653231680393219
0.20688840234652162 0.38808694505132735
0.23583115544170141 0.36756522790528834
0.13972570118494332 0.21303883497603238
0.39113595336675644 0.21306808013468981
0.33500582515262067 0.51807591901160777
0.73543351166881621 0.64544767397455871
0.89125554100610316 0.93336161784827709
0.94827044056728482 0.97644113469868898
0.71234943764284253 0.1093699203338474
0.17789397342130542 0.51900372630916536
0.16622368688695133 0.15159212611615658
0.65672501036897302 0.36470178863964975
0.42862733593210578 0.81496843625791371
0.49440840911120176 0.10056392312981188
0.26027861633338034 0.2653309463057667
0.11186519777402282 0.32303945138119161
0.4612602221313864 0.085410426137968898
0.98348341486416757 0.65273200324736536
0.52557960920967162 0.46077706455253065
0.82663992349989712 0.29101191251538694
0.81801781570538878 0.23556637344881892
0.49297757004387677 0.85796119528822601
0.25581625220365822 0.52614663052372634
0.63816933357156813 0.98037089384160936
0.45319151622243226 0.91262586833909154
0.51134620141237974 0.77261873637326062
0.59471454913727939 0.6592283162754029
0.68900409666821361 0.59342519473284483
0.81254298845306039 0.26918818964622915
0.13809164124540985 0.78083764063194394
0.16872613131999969 0.84005899378098547
0.21246654167771339 0.55076503660529852
0.3844364823307842 0.51434721471741796
0.14139540446922183 0.95963952061720192
0.79661088436841965 0.44919937220402062
0.57359719625674188 0.85399236553348601
0.90715815452858806 0.52214582683518529
0.49824076378718019 0.031457607867196202
0.46734899096190929 0.96622431115247309
0.22945069801062346 0.21557606966234744
0.41682210983708501 0.0062861249316483736
0.30406746082007885 0.85697318520396948
0.28646891983225942 0.74592940392903984
0.048984173219650984 0.53365424135699868
0.32334404438734055 0.45996330212801695
0.33612317056395113 0.81614622171036899
0.59200256993062794 0.82375540537759662
0.41022325120866299 0.5323098252993077
0.63335268246009946 0.72570542152971029
0.60138399363495409 0.41601945296861231
0.87553621269762516 0.33022019872441888
0.25677920132875443 0.48626517853699625
0.069106431445106864 0.23739790869876742
0.69561407621949911 0.21131817740388215
0.79764393996447325 0.55190396145917475
0.11915123276412487 0.8005253211595118
0.9649700690060854 0.065701843937858939
0.40826450334861875 0.106770338723436
0.24678037851117551 0.27504725661128759
0.70682530198246241 0.039857323514297605
0.13165314379148185 0.8143056221306324
0.65279582678340375 0.59703927137888968
0.039225882850587368 0.78779191523790359
0.2975362166762352 0.56641726428642869
0.31548708607442677 0.81698136287741363
0.77998694987036288 0.48672175919637084
0.81148350099101663 0.13001656578853726
0.16452699992805719 0.79840754345059395
0.97626214497722685 0.41455666092224419
0.95163083495572209 0.50579689932055771
0.76139716058969498 0.7667860914953053
0.32530577899888158 0.92562805861234665
0.32549758953973651 0.50924330879934132
0.51853267336264253 0.72598751564510167
0.5968203020747751 0.0059692158829420805
0.43809549347497523 0.81437914399430156
0.70138316182419658 0.46046341746114194
0.94756567990407348 0.42408544803038239
0.23404390760697424 0.57327402313239872
0.79614915908314288 0.79430385888554156
0.91279571689665318 0.2825177654158324
0.1818075708579272 0.20723501779139042
0.71597370272502303 0.23996936483308673
0.052198245422914624 0.33091216627508402
0.10168738034553826 0.85227844538167119
0.57318232767283916 0.14579625567421317
0.68039568257518113 0.33787839347496629
0.167317129438743 0.68941399455070496
0.37340325606055558 0.61098490050062537
0.5051508832257241 0.46808313997462392
0.47232730919495225 0.077903423923999071
0.23705253098160028 0.86658799485303462
0.93200412788428366 0.27179362438619137
0.036499020643532276 0.71549270511604846
0.11576904449611902 0.50732203503139317
0.33397387969307601 0.73088022856973112
0.22548641776666045 0.27605376346036792
0.70235555060207844 0.24372586235404015
0.98528628377243876 0.54607460321858525
0.058920498937368393 0.50478000147268176
0.55046355351805687 0.79965129634365439
0.93446264113299549 0.40555607271380723
0.39258505823090672 0.63016592431813478
0.42881809547543526 0.55658762715756893
0.21021677483804524 0.31278746062889695
0.5647009783424437 0.34645281685516238
0.984443737892434 0.23822995414957404
0.0080880532041192055 0.88475722004659474
0.76283604023046792 0.72019835468381643
0.6433093105442822 0.24579064385034144
0.48084034351631999 0.79266079748049378
0.74152173707261682 0.83816321124322712
0.27710947371087968 0.049709373852238059
0.085238089086487889 0.68113170121796429
0.29084113519638777 0.28247852949425578
0.72072042478248477 0.36174793797545135
0.702344715828076 0.20226849289610982
0.80165589996613562 0.17779410094954073
0.13219656189903617 0.5783882369287312
0.8301942574325949 0.71810257318429649
0.33076233975589275 0.19611233286559582
0.57533944468013942 0.55623942823149264
0.90335512510500848 0.02488345094025135
0.87278347229585052 0.73396846698597074
0.042136238887906075 0.51135862153023481
0.93001104006543756 0.62066850834526122
0.74883145908825099 0.40446574101224542
0.097405272303149104 0.76052365452051163
0.88652787054888904 0.38964357948862016
0.58026175550185144 0.68820831668563187
0.58583611156791449 0.572269591037184
0.30381972179748118 0.72934276983141899
0.71881595649756491 0.4513855034019798
0.86480955360457301 0.54320317390374839
0.28062612982466817 0.27187609067186713
0.72584341443143785 0.55163979530334473
0.72097404254600406 0.80993232596665621
0.72510230168700218 0.82449188339523971
0.47916983463801444 0.6162255818489939
0.58362742746248841 0.228372095618397
0.84099336760118604 0.62856517545878887
0.17642135289497674 0.96968920854851604
0.41014880803413689 0.08945503830909729
0.95510171051137149 0.47802851069718599
0.94641785346902907 0.69281049910932779
0.27347270562313497 0.62583027384243906
0.72295594005845487 0.18714483641088009
0.4707557384390384 0.11878154613077641
0.34572258940897882 0.38123480556532741
0.27504758536815643 0.15464617963880301
0.66492368979379535 0.26426237798295915
0.69518494443036616 0.16663794522173703
0.50851318496279418 0.35813056444749236
0.19410276459529996 0.68695891741663218
0.066630293615162373 0.0072813357692211866
0.48427790054120123 0.51223959657363594
0.3277282624039799 0.17257425258867443
0.81358684389851987 0.58445227495394647
0.463384147034958 0.12682459340430796
0.80146407359279692 0.05931505118496716
0.82883258280344307 0.78308865986764431
0.73830211232416332 0.45445620059035718
0.88915445934981108 0.35523557802662253
0.65405773348174989 0.072469009086489677
0.036066752858459949 0.6093672588467598
0.29579216171987355 0.6777411550283432
0.59599946392700076 0.027226940961554646
0.028593262657523155 0.26301663159392774
0.84938290785066783 0.27274083695374429
0.86570149264298379 0.90727749699726701
0.2912950380705297 0.18319151783362031
0.88538639340549707 0.80070043844170868
0.66836791345849633 0.15814329171553254
0.20275683305226266 0.36131914309225976
0.12178414524532855 0.57284968020394444
0.08630662877112627 0.75085812504403293
0.42955345707014203 0.41593652288429439
0.63729994301684201 0.66502515110187232
0.14561441331170499 0.3376544751226902
0.97748123132623732 0.38409008458256721
0.81767486361786723 0.10289117787033319
0.72515865624882281 0.33889969252049923
0.49943323014304042 0.36540122958831489
0.45345665025524795 0.83952237153425813
0.10406451066955924 0.55605853884480894
0.61986422562040389 0.6062144439201802
0.59133280604146421 0.51306510390713811
0.90904065128415823 0.17092553596012294
0.025612497702240944 0.80061677913181484
0.77420202130451798 0.16224188427440822
0.24883139855228364 0.87743682251311839
0.23637688951566815 0.52864210493862629
0.88149605225771666 0.56336889090016484
0.84874784317798913 0.77006608201190829
0.73745864676311612 0.51028017001226544
0.51651580142788589 0.25568220647983253
0.42686826037243009 0.40140040684491396
0.73416951321996748 0.23273390415124595
0.36658821627497673 0.047405707184225321
0.78426346718333662 0.21929603186435997
0.9872267059981823 0.73278739489614964
0.39085347554646432 0.94212815235368907
0.26501118089072406 0.039902397664263844
0.93922517378814518 0.1017211233265698
0.7720308187417686 0.7668538570869714
0.12838735803961754 0.78282617148943245
0.98587635648436844 0.5711500181350857
0.44659848418086767 0.402021479094401
0.75670495140366256 0.86896301712840796
0.30933517473749816 0.77193911303766072
0.86382637079805136 0.97477175411768258
0.13359745615161955 0.99939362704753876
0.48758666799403727 0.088047442492097616
0.90734611917287111 0.18236142699606717
0.69296960323117673 0.82581151532940567
0.9242805193644017 0.31735134078189731
0.68620734708383679 0.69810987473465502
0.21984097547829151 0.69079162995330989
0.064669687766581774 0.98209568089805543
0.36000902787782252 0.4352923680562526
0.64434467721730471 0.72395843383856118
0.40762224071659148 0.62478997255675495
0.3448464188259095 0.93667935370467603
0.053451569518074393 0.11491258582100272
0.45850806287489831 0.40681216982193291
0.50717031792737544 0.69440706353634596
0.29138342919759452 0.87676020222716033
0.52971207466907799 0.81368664116598666
0.42433242569677532 0.84697982436046004
0.67953849048353732 0.99246731610037386
0.14082625973969698 0.6526822098530829
0.96331911324523389 0.34754009894095361
0.30675351526588202 0.43688637553714216
0.33950689085759223 0.49478746042586863
0.12341623730026186 0.82209012610837817
0.08022486325353384 0.35617998498491943
0.1748930502217263 0.88753918698057532
0.1772992757614702 0.025084328139200807
0.78967863926663995 0.76528973737731576
0.25401794165372849 0.73808942432515323
0.67086748732253909 0.88086624583229423
0.52892939001321793 0.060104637173935771
0.6865096646361053 0.094812065595760942
0.31455145450308919 0.31612683204002678
0.69425527635030448 0.0044428508263081312
0.88214696082286537 0.61592847853899002
0.18708750978112221 0.42291736626066267
0.86195105453953147 0.70179799338802695
0.2837260221131146 0.33221903955563903
0.81823873519897461 0.86140864389017224
0.23415222764015198 0.93525932519696653
0.68415221059694886 0.86712673935107887
0.15849383012391627 0.44678463810123503
0.20016970345750451 0.17153987125493586
0.82220894237980247 0.26602305565029383
0.82300962624140084 0.81751411594450474
0.49291273090057075 0.53726209001615644
0.080534883309155703 0.16911850403994322
0.66950071114115417 0.7424244093708694
0.84765776852145791 0.85649707354605198
0.29252231540158391 0.20037121023051441
0.26727434014901519 0.86694906046614051
0.07921706628985703 0.69584312429651618
0.19238633522763848 0.16337080043740571
0.8115424036514014 0.85236841929145157
0.5888314270414412 0.61197339673526585
0.20942955301143229 0.50774165405891836
0.0080861260648816824 0.44917376735247672
0.38278718735091388 0.6435965474229306
0.38829778879880905 0.70055187307298183
0.33489871746860445 0.98574597900733352
0.96802079142071307 0.99418381997384131
0.67104771314188838 0.66986351716332138
0.89557176851667464 0.19727788423188031
0.19896920747123659 0.23051016521640122
0.23101189499720931 0.12470412394031882
0.30327165080234408 0.19784776703454554
0.10490914224646986 0.056339832954108715
0.33170255948789418 0.086735080927610397
0.27176224836148322 0.72018417459912598
0.045899734599515796 0.118514702655375
0.201956772711128 0.21497445902787149
0.83921627094969153 0.23996075615286827
0.54618840315379202 0.63463662867434323
0.99685104214586318 0.23957756021991372
0.29599819448776543 0.63756677717901766
0.89160060067661107 0.12318696081638336
0.897254767594859 0.44076995551586151
0.22567318403162062 0.15576800308190286
0.47426369530148804 0.80079998448491096
0.85635295999236405 0.78365219477564096
0.17724711284972727 0.23869416024535894
0.42628061980940402 0.66198571166023612
0.33842820674180984 0.22201581951230764
0.044304240494966507 0.63353868271224201
0.83100639539770782 0.44632636709138751
0.44618019764311612 0.1448683908674866
0.6367642164696008 0.87364282226189971
0.35297713615000248 0.88947825343348086
0.4518444174900651 0.67699872329831123
0.7215180560015142 0.68812017911113799
0.92634326708503067 0.029965328518301249
0.037488283589482307 0.8273924479726702
0.56995359947904944 0.53672661771997809
0.69270165148191154 0.31967973685823381
0.62261658161878586 0.67941165971569717
0.130897177150473 0.97443387587554753
0.27426983858458698 0.33318296447396278
0.77542151580564678 0.13832310494035482
0.19254842330701649 0.97491259104572237
0.50866466062143445 0.96719389990903437
0.48442410957068205 0.27897754497826099
0.7060358643066138 0.22955421404913068
0.41348033398389816 0.31404578243382275
0.065729263937100768 0.8665683101862669
0.20627537672407925 0.33801457774825394
0.35258900513872504 0.510244179982692
0.50202698959037662 0.93009707261808217
0.63145982730202377 0.80404355702921748
0.25678421487100422 0.16839056462049484
0.77517053275369108 0.85750602837651968
0.15547514567151666 0.29225971573032439
0.60812583798542619 0.94929750147275627
0.99336944264359772 0.67997930618003011
0.99340831488370895 0.44338114885613322
0.97939590853638947 0.069710111944004893
0.036765011725947261 0.8907486330717802
0.25185899832285941 0.8433085479773581
0.67606980772688985 0.3306012568064034
0.49664737796410918 0.46949637890793383
0.63973997253924608 0.36429665354080498
0.8532476220279932 0.81450144853442907
0.34211529861204326 0.41398041439242661
0.41709927655756474 0.67646355414763093
0.30382989323697984 0.71053727623075247
0.11401929170824587 0.29834734415635467
0.74875419866293669 0.9794715060852468
0.93726857053115964 0.035698902327567339
0.83961869566701353 0.15950879361480474
0.91156015242449939 0.27138762129470706
0.84814286720938981 0.33669887948781252
0.3544753931928426 0.64290853077545762
0.70618470548652112 0.53943675081245601
0.84187704627402127 0.60514839668758214
0.49648628896102309 0.71825568634085357
0.19012781558558345 0.23372673685662448
0.25166580639779568 0.7848359146155417
0.94200696563348174 0.59772129938937724
0.77878586668521166 0.62433689134195447
0.41502296016551554 0.51137287192977965
0.77125813253223896 0.63260205928236246
0.49324128613807261 0.89631460793316364
0.81436468823812902 0.0064210784621536732
0.41706664022058249 0.60310773691162467
0.94510494498535991 0.95301599381491542
0.90370008023455739 0.98605069681070745
0.50734830880537629 0.09454675973393023
0.23070745915174484 0.60514485975727439
0.065076540922746062 0.1167401596903801
0.87876722705550492 0.83651117864064872
0.17558790068142116 0.19556713476777077
0.40075617982074618 0.78660322958603501
0.31655669258907437 0.089684914797544479
0.036311667645350099 0.0038803410716354847
0.42047044029459357 0.49280209490098059
0.15860690013505518 0.46574832429178059
0.31199941621161997 0.64026062563061714
0.21038117492571473 0.81426211842335761
0.52187301870435476 0.038439570926129818
0.97135365358553827 0.4770535035058856
0.9895632304251194 0.069633499020710588
0.85625817067921162 0.74514387408271432
0.25781560805626214 0.50390502600930631
0.48059169994667172 0.08045601611956954
0.27783543895930052 0.20377474557608366
0.05711528449319303 0.17411576700396836
0.72722291899845004 0.9860688685439527
0.6827122918330133 0.84655140503309667
0.5368027260992676 0.49632231332361698
0.83945923182182014 0.26653295219875872
0.43556699622422457 0.51184436865150928
0.29255975154228508 0.61751006473787129
0.045426288153976202 0.73320013005286455
0.5285008258651942 0.23050351440906525
0.17439972935244441 0.98995908163487911
0.97263528360053897 0.23279236909002066
0.44832639186643064 0.87868322688154876
0.95347824250347912 0.81170553201809525
0.50078642345033586 0.86696097743697464
0.57193062943406403 0.35577508457936347
0.78196143405511975 0.72555190324783325
0.19605893921107054 0.67852423503063619
0.72489844844676554 0.67402809159830213
0.48036149865947664 0.63608372234739363
0.70313473208807409 0.16315442207269371
0.59987448179163039 0.53867718600668013
0.63125269743613899 0.7882364452816546
0.32016898621805012 0.6159289819188416
0.29977633315138519 0.14329131366685033
0.0013000043109059334 0.13105322676710784
0.50092285498976707 0.31262069055810571
0.076170086394995451 0.21444255881942809
0.58463283209130168 0.10784077062271535
0.94850846333429217 0.61358916107565165
0.85567302885465324 0.13062831619754434
0.20566832111217082 0.85837649833410978
0.56023424095474184 0.056684871204197407
0.52604086184874177 0.8246052535250783
0.88634042954072356 0.44766877172514796
0.073955452302470803 0.293853176292032
0.079399112146347761 0.13639972289092839
0.79398586484603584 0.33468235190957785
0.9250165275298059 0.050822672434151173
0.05789875565096736 0.43861681059934199
0.84944658889435232 0.91516781062819064
0.065980878192931414 0.016027200734242797
0.80426180455833673 0.38299783645197749
0.35907756257802248 0.39696393953636289
0.90001228870823979 0.54540151287801564
0.70636766427196562 0.2128774703014642
0.32998060155659914 0.30026204278692603
0.073918062495067716 0.31059803906828165
0.5998437546659261 0.39353851228952408
0.018182361731305718 0.96859783353284001
0.22541321138851345 0.079682275652885437
0.81645302916876972 0.32216374599374831
0.75378180551342666 0.077915674308314919
0.78638679976575077 0.36510208994150162
0.95336441253311932 0.062526557594537735
0.89715540525503457 0.97354123205877841
0.4459267882630229 0.29774994147010148
0.434946398017928 0.78538323403336108
0.69633523724041879 0.29935870901681483
0.14889868604950607 0.99811263801530004
0.14034041413106024 0.73332012491300702
0.37801558175124228 0.2187652587890625
0.81704391120001674 0.99638837156817317
0.94178112875670195 0.75100127374753356
0.99615025543607771 0.27937895129434764
0.12643199483864009 0.60606556059792638
0.60739486175589263 0.024667837657034397
0.96691004256717861 0.13000140385702252
0.79980071471072733 0.94924268824979663
0.53879719134420156 0.34043501038104296
0.65051320311613381 0.15175542933866382
0.47991930739954114 0.18742412002757192
0.80774586996994913 0.16289651906117797
0.079268956556916237 0.19947740458883345
0.3662585720885545 0.7523869255091995
0.66976589383557439 0.98382660653442144
0.73095838888548315 0.79952424252405763
0.15646696090698242 0.14675579988397658
0.40640229592099786 0.2515559948515147
0.017018979880958796 0.91925453068688512
0.67532549402676523 0.86862137401476502
0.74199684057384729 0.15191760589368641
0.92870541545562446 0.34653904847800732
0.12649079109542072 0.35709083150140941
0.42726183542981744 0.77489472832530737
0.99709394271485507 0.10829992825165391
0.67051177215762436 0.078874498605728149
0.68111498630605638 0.53216650919057429
0.61836293083615601 0.85095867165364325
0.014160627033561468 0.64426946081221104
0.24241652898490429 0.95664688246324658
0.26627808250486851 0.16596236452460289
0.63118243031203747 0.063301905989646912
0.73457411699928343 0.66647464595735073
0.32615885906852782 0.76407499075867236
0.43896314688026905 0.67092600115574896
0.78464292758144438 0.12550984648987651
0.055462706834077835 0.084166668588295579
0.87214572145603597 0.31352915917523205
0.66452644602395594 0.13239679555408657
0.91498251562006772 0.22650347976014018
0.42204457125626504 0.27501472900621593
0.29731444548815489 0.51442391937598586
0.81293336162343621 0.3119601858779788
0.66409483924508095 0.57611141982488334
0.96195652871392667 0.2888258749153465
0.018160626292228699 0.22632828471250832
0.19632184412330389 0.7786953600589186
0.18653085897676647 0.41281068185344338
0.57830445631407201 0.8886019776109606
0.02982415771111846 0.21969691035337746
0.43735974677838385 0.8457250939682126
0.80821069027297199 0.63908187253400683
0.57647894462570548 0.28411422460339963
0.8126180290710181 0.068756319116801023
0.56282702810131013 0.040719501907005906
0.082642568508163095 0.81664405670017004
0.37377590592950583 0.72187632811255753
0.26152277272194624 0.57892398023977876
0.67223454616032541 0.017920015146955848
0.94299036427401006 0.30785334762185812
0.47826771275140345 0.6256015079561621
0.73618219303898513 0.9720910934265703
0.92591372784227133 0.74218491651117802
0.65122080058790743 0.85518137691542506
0.64439162774942815 0.71334563125856221
0.029324542265385389 0.13431367906741798
0.33756473078392446 0.6272936137393117
0.8158902139402926 0.42950480571016669
0.63925720332190394 0.033102990360930562
0.64335582149215043 0.59632820961996913
0.45321762165986001 0.60290685133077204
0.1700320434756577 0.36592634581029415
0.025712882867082953 0.091116463299840689
0.8071048054844141 0.2036386183463037
0.062139924382790923 0.89974367921240628
0.19549404131248593 0.055185183417052031
0.9165439186617732 0.51317457132972777
0.21464981464669108 0.41454070014879107
0.27614879817701876 0.76710334233939648
0.78130034939385951 0.31880373461171985
0.29593845806084573 0.74443301022984087
0.99335602251812816 0.90307875559665263
0.92712620459496975 0.8595490490552038
0.85126745188608766 0.51177208847366273
0.12005727388896048 0.39489311259239912
0.15530872927047312 0.92467785230837762
0.31091222632676363 0.9095662368927151
0.87186360755003989 0.39224630361422896
0.33945544785819948 0.31591897993348539
0.045005735009908676 0.033108877949416637
0.46186618693172932 0.47808906249701977
0.99660444306209683 0.54059188067913055
0.55717662652023137 0.88923569931648672
0.14194043376483023 0.46317781554535031
0.12469243025407195 0.33216339279897511
0.5249767645727843 0.99507734552025795
0.4564871157053858 0.93503968347795308
0.81820683251135051 0.48314619762822986
0.43382100481539965 0.26668559829704463
0.56663483590818942 0.16557546192780137
0.01334201917052269 0.61720378487370908
0.58345405478030443 0.59216199791990221
0.95204386534169316 0.56159718241542578
0.15331827732734382 0.89910035370849073
0.22337840870022774 0.7942800484597683
0.99371824529953301 0.67093158839270473
0.87206425634212792 0.9850106684025377
0.90511386864818633 0.63471151166595519
0.13508187257684767 0.92258939030580223
0.99550846475176513 0.16600642236880958
0.58408588543534279 0.2198255721013993
0.0093244772870093584 0.19408000563271344
0.24742606468498707 0.7166542736813426
0.72488010674715042 0.49630579818040133
0.90214689448475838 0.51372330426238477
0.10105928662233055 0.99386571114882827
0.027651685057207942 0.19373749545775354
0.82029434875585139 0.57925748475827277
0.90502849197946489 0.6054876062553376
0.74940258939750493 0.049685808131471276
0.65872001415118575 0.88681269600056112
0.46232813503593206 0.048650299897417426
0.77722457214258611 0.014060464454814792
0.86711853509768844 0.11605969094671309
0.58329383260570467 0.92425610893405974
0.0095113301649689674 0.43676055665127933
0.92621888103894889 0.19435147056356072
0.11912196641787887 0.61381112644448876
0.49462236370891333 0.91928322054445744
0.50179139897227287 0.40377401723526418
0.68924445542506874 0.63654502178542316
0.26112693874165416 0.93889018800109625
0.60499277757480741 0.56641182187013328
0.34910370293073356 0.10096863191574812
0.32332388032227755 0.2595318837556988
0.77440659143030643 0.94440603558905423
0.7060168378520757 0.30866513773798943
0.012606513919308782 0.6973749790340662
0.52409509941935539 0.79224176844581962
0.90632085176184773 0.22515066177584231
0.068415561458095908 0.55549202230758965
0.16703912802040577 0.60892163356766105
0.60995412757620215 0.9098410380538553
0.5843708198517561 0.2634703426156193
0.53228461020626128 0.30255224532447755
0.42910593096166849 0.541818140540272
0.86117075989022851 0.30669674766249955
0.12744947755709291 0.9273158370051533
0.26700720656663179 0.32283909362740815
0.0043970807455480099 0.06586594064719975
0.61248537339270115 0.45634861174039543
0.53159742383286357 0.34996532625518739
0.51397750759497285 0.02064212248660624
0.7565402896143496 0.22239115298725665
0.10947224590927362 0.49045629799365997
0.80445654690265656 0.26363054336979985
0.63270668219774961 0.56734446622431278
0.10895805526524782 0.14424552326090634
0.32628061319701374 0.99837918044067919
0.65449867653660476 0.69534400408156216
0.69304575026035309 0.76604085927829146
0.97475722245872021 0.092168825678527355
0.66309909126721323 0.28126323036849499
0.48526103398762643 0.32582128630019724
0.2801821487955749 0.1181220137514174
0.75277051888406277 0.48528002132661641
0.40982221881859004 0.39524234528653324
0.31710798130370677 0.51977901044301689
0.85637414013035595 0.42419038619846106
0.67337369243614376 0.24190776725299656
0.55477021331898868 0.59345683036372066
0.99762551253661513 0.26469812053255737
0.36917281174100935 0.55758719122968614
0.90149906137958169 0.87443640572018921
0.96353540127165616 0.23591008293442428
0.1540075414814055 0.84002648922614753
0.031455174554139376 0.91448503220453858
0.65714827761985362 0.83666796400211751
0.11176225123926997 0.54033604613505304
0.71735147363506258 0.53412278252653778
0.054995965445414186 0.84099212870933115
0.16830204566940665 0.13827545545063913
0.097900711698457599 0.58480503573082387
0.57604125468060374 0.91535190073773265
0.11163724260404706 0.95257860422134399
0.54470267379656434 0.092816045973449945
0.81677166745066643 0.65682778763584793
0.6736571853980422 0.3097832016646862
0.30214417865499854 0.952082788804546
0.73518924973905087 0.048532650340348482
0.54966628295369446 0.76882539526559412
0.32150572491809726 0.2687933873385191
0.37943938607349992 0.73639162466861308
0.79321794980205595 0.90422985469922423
0.29606949957087636 0.75974558247253299
0.92853366094641387 0.28357030637562275
0.8553007694426924 0.28729835385456681
0.93194317491725087 0.63912956113927066
0.19969934993423522 0.79349729814566672
0.78550072177313268 0.37914339359849691
0.60092277661897242 0.94263478182256222
0.44793526013381779 0.27268972643651068
0.41845522099174559 0.16071566054597497
0.26243104692548513 0.88875456503592432
0.1068776233587414 0.18996565346606076
0.99911108193919063 0.17984228977002203
0.20478448434732854 0.86997329327277839
0.28523670858703554 0.40964476694352925
0.98891635285690427 0.31570775108411908
0.87899032630957663 0.12948912708088756
0.56094377767294645 0.18559207650832832
0.50514543289318681 0.75857200520113111
0.31551996804773808 0.62522748671472073
0.82739059021696448 0.30547916330397129
0.72339727100916207 0.11345593025907874
0.70739043387584388 0.18029193580150604
0.77332131937146187 0.98147499398328364
0.26237082527950406 0.5676233503036201
0.0085164248012006283 0.51386607112362981
0.4441923142876476 0.032422674121335149
0.82441188325174153 0.8471866964828223
0.23458583373576403 0.98980953241698444
0.3204809392336756 0.66931812814436853
0.8918361475225538 0.2228202112019062
0.98282526433467865 0.52302846917882562
0.039573712274432182 0.74302200693637133
0.17121638706885278 0.11285783420316875
0.84251532168127596 0.86912750243209302
0.030845042783766985 0.53553013852797449
0.75973350554704666 0.73154738429002464
0.14164428738877177 0.74711664509959519
0.27333318628370762 0.18898165528662503
0.94230186776258051 0.3907190456520766
0.009054805152118206 0.7303023673593998
0.50563142378814518 0.87668476370163262
0.46181018743664026 0.98107265587896109
0.3285226421430707 0.48493436141870916
0.23492391780018806 0.7648152036126703
0.45915179885923862 0.77433606795966625
0.89069193950854242 0.75610885699279606
0.6248421382624656 0.13322938582859933
0.88420229102484882 0.29380781971849501
0.65904334164224565 0.8703079130500555
0.53240380622446537 0.16553279478102922
0.25768495001830161 0.47366947797127068
0.75239430321380496 0.74142939248122275
0.49316914565861225 0.26855481136590242
0.073589587118476629 0.2577906041406095
0.10301498905755579 0.34142999211326241
0.70494849723763764 0.58840554230846465
0.16720070014707744 0.027770748361945152
0.8900012185331434 0.6491234484128654
0.48826182377524674 0.3969102269038558
0.59307851688936353 0.76640511280857027
0.012328476645052433 0.50259561953134835
0.54931990685872734 0.25765741337090731
0.043136004824191332 0.16140972543507814
0.23322077794000506 0.28814041032455862
0.20141300116665661 0.81685843784362078
0.82884645322337747 0.80124399880878627
0.57376162265427411 0.61561928037554026
0.5753168910741806 0.022247420391067863
0.91423957096412778 0.69103610585443676
0.74480237415991724 0.42047568666748703
0.5453975829295814 0.92702375864610076
0.23900861572474241 0.78723038593307137
0.70045483065769076 0.43519408721476793
0.16777570988051593 0.7878268223721534
0.65494437399320304 0.22177738603204489
0.09392079315148294 0.091031522024422884
0.72473208606243134 0.28267118986696005
0.95202398509718478 0.078745998675003648
0.72365552117116749 0.95498678437434137
0.50532185542397201 0.30093901185318828
0.84738846332766116 0.014016389846801758
0.88767513982020319 0.68833872280083597
0.15717533882707357 0.19008749886415899
0.94011224084533751 0.93427878338843584
0.35020626126788557 0.54716101917438209
0.35321101755835116 0.86506287730298936
0.71840241481550038 0.96422349638305604
0.0081068912986665964 0.5264788803178817
0.74619771493598819 0.91071854694746435
0.80444983812049031 0.18892637849785388
0.92606057180091739 0.36347044631838799
0.91204787045717239 0.82884034747257829
0.013929349603131413 0.48415953037329018
0.54936596960760653 0.11791374511085451
0.59348821314051747 0.70006589055992663
0.029432622250169516 0.73772319499403238
0.6767655520234257 0.62785398913547397
0.78810429153963923 0.0054060439579188824
0.67159981396980584 0.20529062882997096
0.47742096683941782 0.60417975229211152
0.35241762222722173 0.66484921239316463
0.43018515291623771 0.079708646982908249
0.37287872564047575 0.44172318116761744
0.69307671603746712 0.23683356097899377
0.33335659606382251 0.14172117877751589
0.99012148147448897 0.24576247134245932
0.90531472326256335 0.010618441738188267
0.804657127475366 0.15202236967161298
0.41447300743311644 0.91125859227031469
0.18916454468853772 0.3904227560851723
0.76301294169388711 0.36581391072832048
0.060568364569917321 0.64817466586828232
0.31534459115937352 0.58577711530961096
0.46792819234542549 0.49004371254704893
0.0091059950646013021 0.32541550509631634
0.37530315760523081 0.9133110383991152
0.9041195719037205 0.92030820273794234
0.23965732962824404 0.050120842875912786
0.67891810717992485 0.32246580207720399
0.13309247349388897 0.13173343590460718
0.36355866421945393 0.12134477379731834
0.37829802790656686 0.37636959785595536
0.74065277888439596 0.80686417757533491
0.9539526947773993 0.78934103599749506
0.27804748993366957 0.87514110724441707
0.73105236398987472 0.73079245793633163
0.59617025684565306 0.21009408100508153
0.38090890669263899 0.10513682174496353
0.055018669459968805 0.29724526288919151
0.62675260822288692 0.85059055313467979
0.14882000512443483 0.51651446265168488
0.32345236605033278 0.78450256679207087
0.28617054899223149 0.26406225957907736
0.82245701248757541 0.46269747894257307
0.63984103500843048 0.99353392911143601
0.88732155086472631 0.17456150846555829
0.30488018551841378 0.10294533474370837
0.1193288282956928 0.15417312062345445
0.62229836569167674 0.043248675530776381
0.1076409115921706 0.6434304213616997
0.93790116393938661 0.46726253721863031
0.32621638313867152 0.3885375049430877
0.71360672195442021 0.055260836146771908
0.55381899257190526 0.64414367265999317
0.16680443938821554 0.71171124023385346
0.66042255167849362 0.29850612231530249
0.25068351300433278 0.70180863025598228
0.41836220631375909 0.98603945807553828
0.84871812211349607 0.13703887583687901
0.69676729128696024 0.25037499121390283
0.30060740653425455 0.96696828352287412
0.66833588690496981 0.68264924199320376
0.85759137361310422 0.99416549853049219
0.6258340107742697 0.056170654715970159
0.58702287264168262 0.54313258710317314
0.52105919807218015 0.93228995939716697
0.31906462158076465 0.10388690116815269
0.2788476028945297 0.38250012090429664
0.37160359811969101 0.73061338160187006
0.75295566767454147 0.44218774349428713
0.95238741324283183 0.14596870937384665
0.47560698911547661 0.060487662209197879
0.0023826616816222668 0.30276350560598075
0.96139069576747715 0.8479761655908078
0.47366449842229486 0.86282815248705447
0.2256526006385684 0.45468190754763782
0.42414227756671607 0.96796796331182122
0.92913167644292116 0.78570928215049207
0.25325307250022888 0.98216469027101994
0.26915217027999461 0.74241910595446825
0.8065726978238672 0.13897011638619006
0.01575587852858007 0.13116556964814663
0.69695501704700291 0.99191617616452277
0.085836302489042282 0.89257475337944925
0.96860313159413636 0.42379200365394354
0.1369443133007735 0.67870020680129528
0.35838680109009147 0.77381280530244112
0.3835165798664093 0.24477905780076981
0.10199711774475873 0.38628877908922732
0.57257179450243711 0.31011307914741337
0.2217739038169384 0.37511267443187535
0.35472808801569045 0.35767643409781158
0.72207694314420223 0.89436067175120115
0.14118199911899865 0.24692739499732852
0.7376819746568799 0.75991457421332598
0.48457857733592391 0.14665584173053503
0.39200822240673006 0.88368922448717058
0.67799492785707116 0.64232481503859162
0.2506098672747612 0.05110237980261445
0.22453434788621962 0.31684980168938637
0.65019251964986324 0.41610884992405772
0.83644373808056116 0.41701535857282579
0.12475732108578086 0.16945883631706238
0.10026859934441745 0.88713205908425152
0.79675084468908608 0.99082447844557464
0.38400650396943092 0.47847157646901906
0.015122507698833942 0.87047503795474768
0.0039366970304399729 0.9140981559175998
0.43529671686701477 0.15911386115476489
0.81651328620500863 0.22160044638440013
0.71880305581726134 0.77273687720298767
0.87520757573656738 0.22048879973590374
0.11653349874541163 0.72257737279869616
0.71398967993445694 0.75824517523869872
0.950595797970891 0.17739234282635152
0.23526131059043109 0.34889904176816344
0.48983007692731917 0.44278821768239141
0.27309062471613288 0.55567985237576067
0.21163768088445067 0.32340535894036293
0.30519267963245511 0.041009454056620598
0.53954489552415907 0.55096286931075156
0.44081000634469092 0.60197436041198671
0.40605179290287197 0.91892679664306343
0.025680332211777568 0.46651125838980079
0.054219193756580353 0.42370764841325581
0.21926035825163126 0.60895805526524782
0.02788942214101553 0.52766855689696968
0.2450792568270117 0.83017495507374406
0.087112660519778728 0.65914347139187157
0.59307237737812102 0.29542233236134052
0.36705629550851882 0.4088789822999388
0.56334363669157028 0.23994179023429751
0.87763193133287132 0.54297316446900368
0.27400448126718402 0.31419585831463337
0.19892593589611351 0.24056953703984618
0.30790836829692125 0.20921212551183999
0.6253649212885648 0.41749611054547131
0.65329883596859872 0.1750756879337132
0.65289112203754485 0.28868447546847165
0.71955722500570118 0.61176624288782477
0.75037111435085535 0.66624667239375412
0.94391461042687297 0.50214150408282876
0.047721785260364413 0.31175107858143747
0.46489876788109541 0.15143638872541487
0.86729212966747582 0.64446463319472969
0.8247762662358582 0.011783595662564039
0.82175689237192273 0.038608862552791834
0.76490688789635897 0.13070343434810638
0.67289108410477638 0.28949281177483499
0.37098259152844548 0.64238845137879252
0.27333743427880108 0.84135117148980498
0.092200066428631544 0.28135692654177547
0.64806425245478749 0.82586866128258407
0.42966765956953168 0.13577317236922681
0.24402975104749203 0.7788190795108676
0.331802137196064 0.20599644025787711
0.48115571471862495 0.73460194491781294
0.62597848521545529 0.71076958859339356
0.21200509020127356 0.13385634939186275
0.30892212339676917 0.066983868600800633
0.6967179395724088 0.51447176700457931
0.053608419839292765 0.04700325895100832
0.47676729643717408 0.32230106135830283
0.89597223862074316 0.94366444833576679
0.18305093352682889 0.85016802209429443
0.44981497875414789 0.076828513061627746
0.7459995171520859 0.57294818293303251
0.62374390964396298 0.39060693583451211
0.34758401871658862 0.61459953733719885
0.18991885497234762 0.30812002927996218
0.51221244246698916 0.93557698465883732
0.44895656872540712 0.012314870487898588
0.16700386232696474 0.90822578384540975
0.67579731182195246 0.29896249249577522
0.82300734193995595 0.73264115559868515
0.051623061997815967 0.64696599938906729
0.21199432224966586 0.0165337766520679
0.095840130932629108 0.8675172389484942
0.13318601064383984 0.18768272385932505
0.43657865654677153 0.31344037340022624
0.26755898026749492 0.44330812129192054
0.3024253249168396 0.21571210771799088
0.21513453056104481 0.53560513048432767
0.60902673285454512 0.076478042872622609
0.89417640538886189 0.62217322643846273
0.041498918086290359 0.94069224060513079
0.97361731668934226 0.75390141550451517
0.96792376483790576 0.44871381018310785
0.23354398808442056 0.55443969205953181
0.83068983629345894 0.21363995294086635
0.75894055305980146 0.75589703442528844
0.93376183114014566 0.24693280877545476
0.48531854036264122 0.099907847121357918
0.81933538499288261 0.41625941614620388
0.028298764256760478 0.035553297493606806
0.24766346137039363 0.46508164494298398
0.45530123310163617 0.41767103550955653
0.47043601283803582 0.36508459667675197
0.2712186120916158 0.091501394519582391
0.038264075759798288 0.43107079970650375
0.99879309209063649 0.09480266971513629
0.099979465128853917 0.14335345919243991
0.64833731413818896 0.53304536012001336
0.19880207604728639 0.044232269283384085
0.094523544888943434 0.95946461451239884
0.49949832307174802 0.69061560439877212
0.87305267527699471 0.35137907555326819
0.89726926502771676 0.045829255599528551
0.58310144999995828 0.25417506392113864
0.097941291285678744 0.39727804507128894
0.22680601524189115 0.61300770286470652
0.94040408218279481 0.45787243219092488
0.013264056295156479 0.95333200157620013
0.0013063396327197552 0.58140266383998096
0.98396290256641805 0.39369226689450443
0.095672562485560775 0.42447962472215295
0.81346501270309091 0.55145371612161398
0.39749310282059014 0.51111826952546835
0.37521958933211863 0.66437774524092674
0.54574512038379908 0.12660708674229681
0.93227990344166756 0.0073656423483043909
0.055625283624976873 0.51509531098417938
0.57462227740325034 0.2943444091361016
0.66811130126006901 0.4961201548576355
0.46680548833683133 0.21654209611006081
0.0097271560225635767 0.57696662214584649
0.014147191541269422 0.15801667259074748
0.97361353365704417 0.85554149351082742
0.20915521751157939 0.68656628089956939
0.9089181802701205 0.13226722017861903
0.17058416013605893 0.12374505260959268
0.026073881192132831 0.51633314369246364
0.98787943809293211 0.18537102569825947
0.030909637222066522 0.16229535476304591
0.66178587288595736 0.65125753753818572
0.96391594293527305 0.39739553187973797
0.046725237974897027 0.46626094309613109
0.48712360369972885 0.74178304895758629
0.77347631542943418 0.26890123239718378
0.4085425827652216 0.96003600303083658
0.64953977963887155 0.89288724213838577
0.25886037317104638 0.40737554407678545
0.2559477558825165 0.29849916533567011
0.69043739908374846 0.94906074227765203
0.41184028191491961 0.4884118651971221
0.91377837955951691 0.5838229872751981
0.11136991996318102 0.58823517337441444
0.35674178460612893 0.71825833828188479
0.0070514956023544073 0.60817374638281763
0.022923487704247236 0.10882758582010865
0.86627044505439699 0.3250270327553153
0.31523380405269563 0.46439613704569638
0.4297961771953851 0.69035468762740493
0.76096513168886304 0.24828446470201015
0.46432336792349815 0.10398086789064109
0.76499129016883671 0.037940336391329765
0.73061482445336878 0.51905116066336632
0.85106770717538893 0.87179958773776889
0.29981785570271313 0.15712870191782713
0.12632742966525257 0.66429474973119795
0.69138993206433952 0.035204787505790591
0.64914639736525714 0.96162257716059685
0.52860834589228034 0.32829338009469211
0.46714223804883659 0.2374029855709523
0.68999904440715909 0.83660233090631664
0.10850992542691529 0.031857017427682877
0.069149954942986369 0.63244049809873104
0.41911332216113806 0.22784758498892188
0.10901231155730784 0.39168037055060267
0.28527194913476706 0.35231214994564652
0.97401770297437906 0.16462519997730851
0.72182685183361173 0.70166604616679251
0.73885786230675876 0.30621205363422632
0.66887788777239621 0.38563140202313662
0.82102098991163075 0.086487021530047059
0.54529092134907842 0.73967347946017981
0.47211171197704971 0.91952531295828521
0.95978824305348098 0.77780525502748787
0.59380381507799029 0.80719175469130278
0.093668270390480757 0.20622883760370314
0.83523376332595944 0.72882469673641026
0.68306926894001663 0.65576722519472241
0.13940886105410755 0.61184552195481956
0.38257431797683239 0.71112494310364127
0.1936034441459924 0.096161550842225552
0.5478573190048337 0.20668660430237651
0.54080621479079127 0.44166449666954577
0.26471750345081091 0.37648263713344932
0.83650485845282674 0.17819950054399669
0.6852312027476728 0.057802173541858792
0.82721945946104825 0.026992856524884701
0.94020281243138015 0.19649134483188391
0.85966729535721242 0.71153974044136703
0.27652207738719881 0.29381871549412608
0.67800172790884972 0.10509891156107187
0.39185657654888928 0.040195277193561196
0.59576541883870959 0.22062029177322984
0.12376812938600779 0.074947141576558352
0.58830059878528118 0.55363495531491935
0.51739891106262803 0.35618740878999233
0.66121711861342192 0.15124591719359159
0.29885939601808786 0.23726789117790759
0.73080971511080861 0.064612827729433775
0.40873684943653643 0.88144946377724409
0.92273374763317406 0.58740313700400293
0.97625664598308504 0.032572257099673152
0.86458204570226371 0.40792269236408174
0.37167927296832204 0.24156156508252025
0.45795970060862601 0.43978465162217617
0.81532365176826715 0.53769576293416321
0.44190342910587788 0.19405357493087649
0.04001944325864315 0.48243829631246626
0.85112961963750422 0.49161838297732174
0.18042950145900249 0.71170256147161126
0.4547378106508404 0.8311106963083148
0.3995153799187392 0.57246748544275761
0.68481241073459387 0.78522704564966261
0.41083144443109632 0.37745057232677937
0.7984460168518126 0.67756712785921991
0.44785424880683422 0.55138354329392314
0.83699089987203479 0.94405411230400205
0.85965308547019958 0.53547349642030895
0.270950568607077 0.015630951849743724
0.49153110687620938 0.55215463438071311
0.95088301342912018 0.37313725450076163
0.96586000034585595 0.33618023665621877
0.95897182403132319 0.17325394484214485
0.24335024296306074 0.90839943219907582
0.36573290708474815 0.69119959766976535
0.88482685433700681 0.31544685992412269
0.92716365284286439 0.79381203604862094
0.47546046553179622 0.95035507832653821
0.98217663983814418 0.22880461206659675
0.57435930171050131 0.54562978516332805
0.64923215471208096 0.78837781283073127
0.4714784175157547 0.43908870918676257
0.48538998537696898 0.49907679250463843
0.67968122148886323 0.47792801633477211
0.91544055705890059 0.72255627019330859
0.56402943423017859 0.013004909968003631
0.110393833136186 0.28512755408883095
0.79199427296407521 0.93156987358815968
0.42170624085702002 0.30126906302757561
0.40131560643203557 0.77702147164382041
0.96560114854946733 0.86037997901439667
0.72354546142742038 0.31889316043816507
0.94358234549872577 0.58334305603057146
0.40485577867366374 0.35505519807338715
0.023318626452237368 0.14434185461141169
0.16336696338839829 0.67038228153251112
0.09837639587931335 0.53454407840035856
0.093716734787449241 0.25226956256665289
0.006096238037571311 0.81658665835857391
0.26920776488259435 0.60462308791466057
0.2931284864898771 0.22209400124847889
0.74534771335311234 0.64043444488197565
0.3654768792912364 0.81536527373827994
0.50882579945027828 0.21704971604049206
0.43216670933179557 0.21013414207845926
0.63538072584196925 0.15029261633753777
0.59687321702949703 0.99101678421720862
0.71284732944332063 0.40338135836645961
0.0636076545342803 0.14378571743145585
0.15119971404783428 0.88269912521354854
0.21406610799022019 0.76914786919951439
0.33042865386232734 0.014034141087904572
0.39560584048740566 0.65498693217523396
0.6064666046295315 0.27556238742545247
0.82820479082874954 0.50833083968609571
0.52832401427440345 0.96191429160535336
0.70747782895341516 0.55145043856464326
0.18691274966113269 0.62006347044371068
0.52541612461209297 0.4879388592671603
0.26335014589130878 0.51139902789145708
0.87337126582860947 0.62159149930812418
0.34670172748155892 0.71776373847387731
0.46716152690351009 0.76835741684772074
0.32823149813339114 0.9773641440551728
0.82665084232576191 0.47949273767881095
0.29610409890301526 0.39543746970593929
0.24151600617915392 0.62830052827484906
0.59782378375530243 0.60776862152852118
0.86052372539415956 0.56783389765769243
0.8708150580059737 0.24745612940751016
0.80063121393322945 0.88803601800464094
0.52857877337373793 0.75129669369198382
0.38573101186193526 0.85688954824581742
0.81500038248486817 0.25556730525568128
0.73926447238773108 0.43904021289199591
0.54839083715341985 0.83433047006838024
0.82663431204855442 0.1796431269031018
0.52290591318160295 0.51845929468981922
0.96127555356360972 0.028147356351837516
0.0040493500418961048 0.22901157266460359
0.39670312800444663 0.41931578540243208
0.71283894660882652 0.69632628001272678
0.41078050294891 0.27177070337347686
0.14452439220622182 0.0060415517073124647
0.7191559923812747 0.91182840545661747
0.78443837678059936 0.79973702505230904
0.053400992881506681 0.47415022272616625
0.81283504911698401 0.1922410735860467
0.033418314065784216 0.052012075204402208
0.50605904962867498 0.33054577000439167
0.16441672435030341 0.29367133299820125
0.84920090902596712 0.29736218927428126
0.9622028477024287 0.24438628298230469
0.01974229933694005 0.90550891449674964
0.31706530717201531 0.82738458598032594
0.23103512637317181 0.50381393870338798
0.27224850235506892 0.081097232643514872
0.25550598022527993 0.35129474569112062
0.7949542785063386 0.13585747824981809
0.11696036579087377 0.59795362642034888
0.88398039783351123 0.63640396064147353
0.61196042946539819 0.553230713121593
0.61193677992559969 0.21441666688770056
0.2047715054359287 0.40425205766223371
0.25267189368605614 0.89901241357438266
0.61381835560314357 0.2891094465740025
0.034449203405529261 0.48872665222734213
0.42175865801982582 0.024517504265531898
0.039170163683593273 0.58383031515404582
0.36771035543642938 0.76767296530306339
0.50080272485502064 0.50726945116184652
0.94751670770347118 0.27520926552824676
0.83383444603532553 0.650510607752949
0.39473802968859673 0.054416388506069779
0.032515419879928231 0.42429098789580166
0.01738807326182723 0.035410464508458972
0.96171581326052547 0.37198163778521121
0.45743730035610497 0.24512032512575388
0.081112870713695884 0.63872931944206357
0.90427806018851697 0.41532920394092798
0.85465852962806821 0.62627744674682617
0.94686715304851532 0.98617413709871471
0.14975789142772555 0.98481087503023446
0.24777250317856669 0.88955022860318422
0.032831038348376751 0.14263710472732782
0.78066693781875074 0.28780760429799557
0.70146848447620869 0.72584272804670036
0.75116503820754588 0.73038287786766887
0.99566114717163146 0.46758806123398244
0.58317580283619463 0.62691519712097943
0.3660846792627126 0.90804129024036229
0.1875570856500417 0.19478437793441117
0.038000858156010509 0.24819496343843639
0.4643833648879081 0.90369274141266942
0.75473022623918951 0.53104720637202263
0.37381252576597035 0.68675722205080092
0.38292071502655745 0.81147479685023427
0.32418771390803158 0.60262506594881415
0.5474322724621743 0.77803721535019577
0.42688790871761739 0.50058932020328939
0.37547051790170372 0.037366606062278152
0.87221877253614366 0.48440691689029336
0.828823231626302 0.91692386846989393
0.84596375655382872 0.93661833996884525
0.29732544557191432 0.48080377839505672
0.73347887839190662 0.95492272614501417
0.73684795619919896 0.90470335772261024
0.87398853641934693 0.58935912209562957
0.76761477463878691 0.86576392268761992
0.72484027058817446 0.57998855668120086
0.77386159147135913 0.50188759551383555
0.12541348091326654 0.22317691938951612
0.10776829859241843 0.35006991983391345
0.83750888518989086 0.38342920993454754
0.3313902725931257 0.9603709327057004
0.63830757862888277 0.81566631165333092
0.65680469642393291 0.91016167774796486
0.48252991191111505 0.68202930153347552
0.52728764922358096 0.10924703115597367
0.13270924752578139 0.42488696030341089
0.38659532414749265 0.82896751258522272
0.22946483455598354 0.54530698573216796
0.26226208591833711 0.19597391528077424
0.60821036994457245 0.97928451979532838
0.62356710736639798 0.87488740426488221
0.81398411421105266 0.3485767503734678
0.83706483687274158 0.84775492618791759
0.79469024040736258 0.17034299811348319
0.29523192462511361 0.29422142845578492
0.83928440185263753 0.8239577142521739
0.82257921551354229 0.92652577860280871
0.89626549347303808 0.914000776829198
0.85811490402556956 0.40166786150075495
0.79730156855657697 0.037805003579705954
0.54538419144228101 0.65523646026849747
0.94717470230534673 0.24189731408841908
0.37125457357615232 0.99873524322174489
0.50209290743805468 0.15531139727681875
0.58171409531496465 0.66848683846183121
0.087955483933910728 0.61708243773318827
0.05504286871291697 0.89000863791443408
0.16980287479236722 0.21235726657323539
0.63432536949403584 0.88270673877559602
0.4913886608555913 0.048589300597086549
0.18038313835859299 0.57494569732807577
0.58576169097796082 0.72373818885535002
0.80666101397946477 0.078844517469406128
0.12948569469153881 0.20604501687921584
0.37840748066082597 0.3484404522459954
0.77609880361706018 0.99492282792925835
0.56933654146268964 0.11145017226226628
0.63565039448440075 0.49365657940506935
0.6136719745118171 0.90185091248713434
0.66951646259985864 0.95479928399436176
0.082614436047151685 0.53359372401610017
0.32747255638241768 0.74440334155224264
0.21843218244612217 0.18836196861229837
0.39898332394659519 0.98853062954731286
0.92194621218368411 0.57426492380909622
0.35357512929476798 0.22303623403422534
0.27192547498270869 0.92036128928884864
0.20741787739098072 0.98223981610499322
0.20692097069695592 0.27040852163918316
0.30971994600258768 0.40474246442317963
0.77840870362706482 0.30899514025077224
0.10419834638014436 0.76557719334959984
0.94798910082317889 0.031219776486977935
0.84211050090380013 0.76030657254159451
0.24205972976051271 0.51156533206813037
0.55697096046060324 0.34046279406175017
0.66901901736855507 0.41589118540287018
0.29362287535332143 0.30274163139984012
0.19991238368675113 0.31367980409413576
0.19857218395918608 0.80281826248392463
0.77101620938628912 0.24674581387080252
0.36661419924348593 0.53529549762606621
0.48983577871695161 0.87360932468436658
0.53652562526986003 0.31438302271999419
0.94402070459909737 0.47954795625992119
0.16410211334004998 0.9626968998927623
0.71315151709131896 0.34379452094435692
0.64273041603155434 0.83868765621446073
0.82974340347573161 0.98129233438521624
0.17410628846846521 0.93002138868905604
0.64209081348963082 0.58023533620871603
0.74300821404904127 0.25593630434013903
0.17894849716685712 0.53436394291929901
0.70925608137622476 0.13261656532995403
0.7053613665048033 0.75681709148921072
0.3737380625680089 0.54819014109671116
0.37581356754526496 0.27392726391553879
0.27516493434086442 0.34428051067516208
0.2480496175121516 0.59736933349631727
0.50748022319748998 0.42073247442021966
0.12750141206197441 0.067135771503672004
0.80574969132430851 0.73206621338613331
0.88751441682688892 0.74567299778573215
0.92502000462263823 0.10092115844599903
0.14633505255915225 0.56846388196572661
0.055544064845889807 0.37922614836134017
0.66676355013623834 0.7775278293993324
0.51514985808171332 0.47654537623748183
0.52251472696661949 0.69392642821185291
0.76822324050590396 0.0062126468401402235
0.90909117227420211 0.85262364964000881
0.87853427184745669 0.46007909439504147
0.37976693152450025 0.89684627205133438
0.61073083407245576 0.37338521308265626
0.44433773262426257 0.4258433566428721
0.5643231391441077 0.50104546407237649
0.20635371981188655 0.10296338354237378
0.89501743367873132 0.71298982319422066
0.6426675661932677 0.013256613630801439
0.8955749562010169 0.4151491520460695
0.86725044855847955 0.52255904744379222
0.57016336615197361 0.59735256317071617
0.44999723602086306 0.71418043854646385
0.18363662948831916 0.14009274868294597
0.55843444284982979 0.78506247233599424
0.40405026753433049 0.22288959170691669
0.25394137110561132 0.91828776942566037
0.4481775127351284 0.53716567833907902
0.51043471554294229 0.580069629708305
0.98223535111173987 0.89461387111805379
0.47903146222233772 0.2907407081220299
0.65456862933933735 0.080794446170330048
0.86915346188470721 0.9477886613458395
0.33559677586890757 0.75825901539064944
0.67852564505301416 0.22779673431068659
0.61088951257988811 0.061332727782428265
0.87373573146760464 0.91264361678622663
0.89029118185862899 0.34523616288788617
0.74376441212370992 0.058842505095526576
0.033458506921306252 0.40210327156819403
0.25251634535379708 0.15025158226490021
0.56533118756487966 0.51014152378775179
0.20936802704818547 0.73136334912851453
0.28851194540038705 0.17162804934196174
0.92511355760507286 0.97411241289228201
0.36344139301218092 0.015858667902648449
0.15482347179204226 0.067330945050343871
0.70706857903860509 0.41226355195976794
0.73321026028133929 0.93045448255725205
0.19547653896734118 0.57279935572296381
0.64612406748346984 0.67158418940380216
0.99765804270282388 0.45807089167647064
0.2176402301993221 0.21118846046738327
0.1841082617174834 0.99420724436640739
0.35143123683519661 0.11589316395111382
0.43709875619970262 0.74234090326353908
0.015874691074714065 0.070730914361774921
0.22562789754010737 0.058330418542027473
0.29724659188650548 0.24852989404462278
0.39414522657170892 0.40470556239597499
0.2565449841786176 0.11583050549961627
0.03778077638708055 0.75393187021836638
0.73574778600595891 0.68477904726751149
0.25049484404735267 0.065049453172832727
0.72023845324292779 0.37364766746759415
0.743073072982952 0.6152526258956641
0.78931302879936993 0.59182824450545013
0.5250594646204263 0.091280920431017876
0.98347817733883858 0.74919245019555092
0.39056477812118828 0.26370808784849942
0.09465480619110167 0.98417058284394443
0.050914915278553963 0.32208783482201397
0.63597998395562172 0.29575401498004794
0.66569768288172781 0.026954687898978591
0.053732054540887475 0.22159417811781168
0.35479020327329636 0.78424148517660797
0.53545413236133754 0.79395746206864715
0.067312257830053568 0.78273789444938302
0.40873635793104768 0.13281576288864017
0.61059760535135865 0.18319263937883079
0.78385446080937982 0.044504971941933036
0.83451103372499347 0.0016246973536908627
0.16473501175642014 0.27287166332826018
0.92427670792676508 0.50694977235980332
0.22577450796961784 0.58181811217218637
0.2750662206672132 0.43465471733361483
0.18266119481995702 0.63364266883581877
0.5268620690330863 0.13313357951119542
0.23621127894148231 0.67407428310252726
0.64910619962029159 0.18923775898292661
0.87487182021141052 0.86141471564769745
0.0073055361863225698 0.054709999123588204
0.70834020245820284 0.68235729564912617
0.55227211164310575 0.30738349701277912
0.15220923675224185 0.31438308535143733
0.40702684898860753 0.95077173947356641
0.5087204126175493 0.13483650842681527
0.93086300510913134 0.44224274577572942
0.94583758898079395 0.095227968413382769
0.75319599313661456 0.8123537921346724
0.54142233822494745 0.62445272202603519
0.00063698925077915192 0.97284383396618068
0.62770519498735666 0.081526238471269608
0.76876909681595862 0.41279608150944114
0.84545270609669387 0.800593595020473
0.81839093705639243 0.96986449602991343
0.043192991986870766 0.41524604964070022
0.55235366243869066 0.46726168668828905
0.35399668570607901 0.14674171200022101
0.30613203020766377 0.93233266728930175
0.55807487457059324 0.67131074098870158
0.66844895808026195 0.36749705555848777
0.057965742191299796 0.68705560360103846
0.77447973005473614 0.67772110342048109
0.67592288553714752 0.85940506146289408
0.95704974443651736 0.26279771002009511
0.24589569610543549 0.29832394700497389
0.81049739732407033 0.7059567361138761
0.34135708678513765 0.17971078609116375
0.93589449999853969 0.31556900287978351
0.81913276971317828 0.74392921896651387
0.98194937105290592 0.16077182488515973
0.72514336835592985 0.47789264656603336
0.14348582387901843 0.185689965961501
0.89239164139144123 0.26145509397611022
0.98679313878528774 0.049058364238590002
0.90252214088104665 0.8307617362588644
0.21276550530456007 0.65428999974392354
0.71175913186743855 0.48341661714948714
0.47688523377291858 0.74740737001411617
0.81765349768102169 0.94129270175471902
0.75947644072584808 0.52087333472445607
0.69337528082542121 0.084635250503197312
0.24200346413999796 0.059312446741387248
0.48512325226329267 0.23680872982367873
0.59812822216190398 0.8324803204741329
0.011733338003978133 0.079001642763614655
0.39609743258915842 0.31727635767310858
0.61765913967974484 0.75379074481315911
0.86961544468067586 0.08636862225830555
0.74292572005651891 0.21541676111519337
0.048920950852334499 0.72068094345740974
0.86273473035544157 0.88641693536192179
0.30151825584471226 0.99468997679650784
0.31347352871671319 0.7339381966739893
0.10677935369312763 0.62635238957591355
0.31928371358662844 0.24968049465678632
0.29425368155352771 0.66330210492014885
0.36061993311159313 0.28305588406510651
0.12671592785045505 0.4043447463773191
0.84236875805072486 0.49102783994749188
0.27242763969115913 0.17187117086723447
0.44361539138481021 0.91690826672129333
0.47556484723463655 0.48475416633300483
0.40053932066075504 0.4476562887430191
0.26793134328909218 0.76559802750125527
0.90946089895442128 0.9312568181194365
0.99238076293841004 0.29599197208881378
0.38102991436608136 0.5947965825907886
0.71441622194834054 0.65112365409731865
0.89351233164779842 0.28086892142891884
0.33720130822621286 0.92080239066854119
0.90822506323456764 0.49216549238190055
0.2916774838231504 0.72539997054263949
0.16328642657026649 0.98823228268884122
0.49660293664783239 0.0055624637752771378
0.67616539262235165 0.97569075971841812
0.85200874716974795 0.63668230408802629
0.23215081496164203 0.07453513378277421
0.26688055810518563 0.12242898531258106
0.55081515060737729 0.38739969558082521
0.99405245785601437 0.64631067402660847
0.56051596207544208 0.45374873047694564
0.17518003680743277 0.37460244260728359
0.12341502401977777 0.41684244642965496
0.73340539983473718 0.42126938095316291
0.54058475769124925 0.84558335389010608
0.94291921076364815 0.8985261966008693
0.9840394021011889 0.17673936882056296
0.20939742773771286 0.90643343841657043
0.61422425229102373 0.43337042187340558
0.25509708886966109 0.60542143532074988
0.90602563344873488 0.077670025173574686
0.80363510362803936 0.24413689435459673
0.33724932139739394 0.69307782128453255
0.98875518934801221 0.43276009080000222
0.46464351681061089 0.095287442207336426
0.56082878680899739 0.60501681454479694
0.53905684780329466 0.722011623904109
0.24515108112245798 0.26058081886731088
0.51340298634022474 0.88893916667439044
0.62885115062817931 0.64565179729834199
0.6749570791143924 0.27655180194415152
0.1544990751426667 0.75887108058668673
0.68468489614315331 0.18969151074998081
0.2004512301646173 0.15833500609733164
0.53604515641927719 0.63474901020526886
0.52499135839752853 0.39503121213056147
0.032684989040717483 0.87407510983757675
0.31680383044295013 0.97100123902782798
0.27787787257693708 0.36520603485405445
0.065858270972967148 0.22154958546161652
0.77876354055479169 0.96914188493974507
0.21496252808719873 0.83229030296206474
0.69830809929408133 0.69414572138339281
0.75687268259935081 0.4984341012313962
0.39457788411527872 0.37458210391923785
0.94692848203703761 0.21110131242312491
0.18936465890146792 0.92827286175452173
0.49078826745972037 0.52851810632273555
0.70943558332510293 0.59787445212714374
0.4229403764475137 0.89596894779242575
0.097915484569966793 0.34804881853051484
0.79158671293407679 0.09142394014634192
0.15728361322544515 0.94110799743793905
0.61219647713005543 0.88635215326212347
0.40524179907515645 0.1778510098811239
0.83885691082105041 0.06537922122515738
0.37800300936214626 0.064735682215541601
0.7626764471642673 0.25839829165488482
0.17596978694200516 0.27819478721357882
0.2459232893306762 0.49798409687355161
0.12907497864216566 0.11778643960133195
0.0065073191653937101 0.2562163753900677
0.27475082129240036 0.50632124394178391
0.059918268350884318 0.55430811154656112
0.41902117617428303 0.5431551483925432
0.79572802945040166 0.62631681305356324
0.58206545119173825 0.37042266386561096
0.011854476295411587 0.29086060379631817
0.3471798135433346 0.44463547295890749
0.12182001024484634 0.21217884100042284
0.49399141757749021 0.3361281524412334
0.73170617246069014 0.93969080620445311
0.18736358522437513 0.67839067801833153
0.14298673905432224 0.14118939894251525
0.25184318935498595 0.58745066425763071
0.91506390413269401 0.24618847575038671
0.93161385506391525 0.87746408185921609
0.27879627142101526 0.23956618551164865
0.43155355518683791 0.76415228261612356
0.25598281808197498 0.85259629506617785
0.87794278026558459 0.69205020344816148
0.51537997112609446 0.11203845334239304
0.73299184371717274 0.36392355500720441
0.50865630060434341 0.60827614553272724
0.54141593258827925 0.039576879236847162
0.2883634720928967 0.0060567022301256657
0.95271891518495977 0.44852641271427274
0.66229190025478601 0.95934419054538012
0.61204340169206262 0.62285389169119298
0.14217017753981054 0.40862596011720598
0.48118514218367636 0.99753880477510393
0.46807669894769788 0.71899696625769138
0.70379189308732748 0.76969979191198945
0.13459666329436004 0.50654983473941684
0.72278421162627637 0.40856194798834622
0.36851490056142211 0.18036617455072701
0.82329502119682729 0.20738578541204333
0.40459760650992393 0.60376166785135865
0.99925334984436631 0.63699882896617055
0.072842167457565665 0.64410885376855731
0.84529602574184537 0.1224605820607394
0.44003324606455863 0.21507685910910368
0.00088877161033451557 0.89898621919564903
0.23896394344046712 0.21461421786807477
0.80129274004139006 0.4587018396705389
0.51249152142554522 0.12665370502509177
0.052130355266854167 0.87095471587963402
0.9163758298382163 0.36555842799134552
[truncated: 8,067 more rows]
