# Supplementary material for: Universal hidden order in amorphous cellular geometries
Source: Nat Commun. 2019 Feb 18;10:811. doi: 10.1038/s41467-019-08360-5 (PMC6379405; doi:10.1038/s41467-019-08360-5)
Supplement: Supplementary file 1 — Source Data [file 41467_2019_8360_MOESM1_ESM.zip › Configurations/2D-Initial-configuration-RSA-SphP3.dat]

0.41950861387886107 0.36274692602455616
0.12966085784137249 0.94372963928617537
0.10955612128600478 0.93283506762236357
0.14224351663142443 0.38963156868703663
0.4392681319732219 0.95504606561735272
0.7379028364084661 0.65950845158658922
0.20256389980204403 0.68312562094070017
0.3111571918707341 0.24646147829480469
0.55813070712611079 0.077354925684630871
0.89605185529217124 0.81967474659904838
0.37195221520960331 0.32435613311827183
0.93953755963593721 0.33090110658667982
0.3158801372628659 0.167285569710657
0.77176247560419142 0.36510253534652293
0.69718425488099456 0.39730616891756654
0.92905246536247432 0.90482672653160989
0.12229442712850869 0.66764649143442512
0.43901264853775501 0.53848420875146985
0.46613995917141438 0.059169914107769728
0.46485814591869712 0.16107832314446568
0.49637497635558248 0.11367820110172033
0.5321416025981307 0.48247038619592786
0.37597784958779812 0.51238063303753734
0.16003413544967771 0.51146700023673475
0.3551986669190228 0.64631452225148678
0.97577667352743447 0.4125811334233731
0.86110156076028943 0.45513086253777146
0.8663444125559181 0.58146299584768713
0.66704034293070436 0.020505186636000872
0.86514922953210771 0.44525386672466993
0.26783625013194978 0.35278488486073911
0.97765309363603592 0.58812173129990697
0.99585799081251025 0.21690095844678581
0.17512722290121019 0.30597121478058398
0.16027778759598732 0.81950228149071336
0.62097951117902994 0.22987152077257633
0.34722904325462878 0.85272772307507694
0.72117953398264945 0.18680454860441387
0.83322493219748139 0.09500791784375906
0.54783007339574397 0.04571900749579072
0.54858749220147729 0.65579046285711229
0.20842433697544038 0.10729649988934398
0.075575106311589479 0.17931148293428123
0.059804763412103057 0.11579151102341712
0.3770206505432725 0.61145274480804801
0.72038586880080402 0.1410583988763392
0.21161855920217931 0.99985751789063215
0.080374164506793022 0.5965632563456893
0.40532256267033517 0.95430510491132736
0.34372671879827976 0.45137427398003638
0.3798263540957123 0.3402701816521585
0.51885879528708756 0.33500639954581857
0.63513074116781354 0.75024543120525777
0.87047916534356773 0.93986113416031003
0.45957148564048111 0.28992401575669646
0.32793983211740851 0.061150837922468781
0.11154372221790254 0.2607753137126565
0.55964930634945631 0.032852556789293885
0.85753658646717668 0.68080429290421307
0.82514521526172757 0.44557376997545362
0.34845673898234963 0.56101419404149055
0.12878877483308315 0.85037732939235866
0.6419360835570842 0.70067728497087955
0.27325417939573526 0.43058071238920093
0.8286609563510865 0.8905929927714169
0.64727327274158597 0.50891260523349047
0.39436241472139955 0.220729258377105
0.16186778387054801 0.078005356714129448
0.31889843265525997 0.52611748105846345
0.29280048748478293 0.15252379653975368
0.089601734885945916 0.50896991742774844
0.53282735985703766 0.39115948742255569
0.94635667279362679 0.66669872915372252
0.96107741026207805 0.81129216146655381
0.25227578915655613 0.68719095597043633
0.89734819903969765 0.17883971007540822
0.00071207573637366295 0.31180287781171501
0.84458697424270213 0.44810553384013474
0.027555167209357023 0.2536004891153425
0.012005188036710024 0.92547817551530898
0.80408573267050087 0.35299461125396192
0.8171443569008261 0.8775557903572917
0.67520961491391063 0.33092503296211362
0.016198220429942012 0.11383059504441917
0.48766934312880039 0.0046264054253697395
0.091802496695891023 0.90777789312414825
0.65820180904120207 0.46716818655841053
0.69493548898026347 0.060605182079598308
0.76730597764253616 0.18682051100768149
0.35810226085595787 0.53461556509137154
0.74773665866814554 0.97653976897709072
0.56430682726204395 0.41738703032024205
0.1091381455771625 0.52252672705799341
0.39236457808874547 0.14277255046181381
0.48876577545888722 0.629139200784266
0.77264520688913763 0.96286819572560489
0.016712136333808303 0.047405584482476115
0.69433195516467094 0.80402354174293578
0.99919591750949621 0.038634976372122765
0.97441751742735505 0.57843424775637686
0.69710532436147332 0.35718271182850003
0.70302634919062257 0.1542292213998735
0.45703273033723235 0.98851603711955249
0.2929255566559732 0.011654027039185166
0.7339044688269496 0.31200639344751835
0.83885552966967225 0.88251183275133371
0.8997074996586889 0.85227779927663505
0.80705769266933203 0.81059882254339755
0.87053627567365766 0.24600463127717376
0.14474360411986709 0.4341730335727334
0.48951903358101845 0.42698035039938986
0.85174655774608254 0.10634853690862656
0.70910981227643788 0.79724681819789112
0.15819631633348763 0.60390844731591642
0.61905355751514435 0.069149565417319536
0.77326027909293771 0.63184263347648084
0.18132830807007849 0.99045797809958458
0.75648890365846455 0.50905966036953032
0.20287361345253885 0.23003207659348845
0.49493357539176941 0.50239264476113021
0.63568140589632094 0.41529775108210742
0.76278214110061526 0.9126523716840893
0.53925309656187892 0.36430425639264286
0.72153548616915941 0.023203192511573434
0.80365961021743715 0.36364782904274762
0.42261297698132694 0.17220492265187204
0.87468164111487567 0.031474730232730508
0.552562918048352 0.96544946893118322
0.26763529400341213 0.39237753860652447
0.40056335437111557 0.83936939132399857
0.51615005312487483 0.47372910450212657
0.92730583460070193 0.87673524348065257
0.28885954804718494 0.78052660636603832
0.21246519684791565 0.44532471802085638
0.87088649161159992 0.064903564983978868
0.89710520161315799 0.30896502360701561
0.37915706727653742 0.13317475351504982
0.10172347351908684 0.86531610647216439
0.05521319666877389 0.57470138953067362
0.12139777909033 0.21166413719765842
0.66476026549935341 0.55712287197820842
0.82249531429260969 0.91386322351172566
0.91769550484605134 0.79854145389981568
0.21007938752882183 0.4206317188218236
0.7453741398639977 0.6339757910463959
0.2692057981621474 0.82364085083827376
0.3850757572799921 0.72832672204822302
0.75394278345629573 0.14357999549247324
0.27230632421560585 0.44171147095039487
0.31227807770483196 0.0052715372294187546
0.76909021358005702 0.77591104712337255
0.23082313081249595 0.80860428535379469
0.1041577395517379 0.15603738301433623
0.93161231908015907 0.57393908151425421
0.63962827902287245 0.89299395331181586
0.074748649494722486 0.17087184335105121
0.81498392880894244 0.11380447563715279
0.91695000627078116 0.67920325510203838
0.0010369038209319115 0.82392551540397108
0.92242501280270517 0.29341363534331322
0.67670073383487761 0.48217421607114375
0.78915087669156492 0.027567807817831635
0.14836614113301039 0.55025937990285456
0.23338784952647984 0.49607087671756744
0.76727739837951958 0.48014636430889368
0.52295263111591339 0.73897576169110835
0.87030492443591356 0.1127781777177006
0.85233486536890268 0.13934244634583592
0.17955609178170562 0.13412861269898713
0.30673951120115817 0.34123718715272844
0.6579911457374692 0.85971841961145401
0.23297197767533362 0.37138347257860005
0.78958099102601409 0.48551903711631894
0.62512023746967316 0.55212204228155315
0.013475354993715882 0.40256080450490117
0.96574095194227993 0.27849593036808074
0.61844970309175551 0.81343510351143777
0.040282033616676927 0.20378322713077068
0.065590657526627183 0.83383866585791111
0.99137942073866725 0.43392025888897479
0.98776576900854707 0.70620632544159889
0.11020708549767733 0.069066837430000305
0.016154107172042131 0.95392171433195472
0.75961032649502158 0.67647625040262938
0.0043748610187321901 0.60868882201611996
0.56603155238553882 0.13782943692058325
0.099207880906760693 0.63883651932701468
0.91060330183245242 0.22375361691229045
0.62223063362762332 0.64382640575058758
0.9018669705837965 0.89520846703089774
0.41280089365318418 0.5301909705158323
0.7896731742657721 0.39234929229132831
0.64677624776959419 0.26224338682368398
0.92794975731521845 0.84282552450895309
0.28413616889156401 0.47363522322848439
0.31176595157012343 0.55009168386459351
0.58606267557479441 0.41504753124900162
0.18288927362300456 0.52783642010763288
0.42672012094408274 0.26287381607107818
0.1316385290119797 0.73649194068275392
0.15056780586019158 0.38221470452845097
0.81128966948017478 0.70249402336776257
0.66164644295349717 0.9160756329074502
0.71992368088103831 0.31980266445316374
0.95648709544911981 0.99647471192292869
0.32049777614884079 0.56865369388833642
0.45093374676071107 0.16570137511007488
0.8770569902844727 0.57624478079378605
0.35829029115848243 0.29876984842121601
0.98478124500252306 0.20394411031156778
0.91698525892570615 0.87421395420096815
0.2373718642629683 0.1134848480578512
0.80665697273798287 0.10466299089603126
0.75115261483006179 0.7450584180187434
0.43688449822366238 0.065370847703889012
0.34578730259090662 0.35265127872116864
0.26668712613172829 0.65370356058701873
0.045489339390769601 0.64461744553409517
0.15393145848065615 0.64383312547579408
0.058188242604956031 0.6025142902508378
0.10035900468938053 0.30368864233605564
0.45814902801066637 0.94219394819810987
0.61634895484894514 0.84311417723074555
0.21954484051093459 0.70352163561619818
0.4556230113375932 0.75215731537900865
0.65406900784000754 0.69711331441067159
0.54446938610635698 0.26981488429009914
0.7460907578933984 0.71077488246373832
0.58462838944979012 0.052294818218797445
0.89717612229287624 0.60245779063552618
0.15145767224021256 0.1191254633013159
0.40141636203043163 0.35399430827237666
0.77190087526105344 0.75441074883565307
0.33987416862510145 0.79504080675542355
0.87071008747443557 0.4524904431309551
0.76719742035493255 0.99481238471344113
0.79196810792200267 0.695075853029266
0.97793938452377915 0.10361479921266437
0.44719498977065086 0.91139555443078279
0.39160382095724344 0.63105899002403021
0.53992226044647396 0.50609434046782553
0.7945327777415514 0.85660667321644723
0.70265982067212462 0.76610891800373793
0.67515558004379272 0.066178308101370931
0.51894079335033894 0.068487076088786125
0.7055230624973774 0.62973277666606009
0.57477808580733836 0.50149959442205727
0.19136464572511613 0.86483575566671789
0.76377051393501461 0.94273624406196177
0.75609771441668272 0.75269386498257518
0.20249885017983615 0.087377250194549561
0.87015484622679651 0.30719919037073851
0.56114273727871478 0.16629851167090237
0.051542289089411497 0.40805678348988295
0.7016724469140172 0.65077859815210104
0.73135671205818653 0.53605806780979037
0.58507109479978681 0.97279028850607574
0.040470877662301064 0.48072487651370466
0.04911179724149406 0.07013909425586462
0.84386868285946548 0.68230493413284421
0.48462274507619441 0.89299524016678333
0.014734555501490831 0.0989769387524575
0.83877043286338449 0.066255183191969991
0.12522619613446295 0.64410358411259949
0.69454366946592927 0.59352042456157506
0.025958226295188069 0.50334499171003699
0.051616644719615579 0.61525384127162397
0.59388874121941626 0.92754590138792992
0.53024893905967474 0.96759840007871389
0.020275536691769958 0.3450220834929496
0.0095503521151840687 0.5245340324472636
0.55474228970706463 0.25443826313130558
0.031152949435636401 0.96238600602373481
0.71275802119635046 0.45070577505975962
0.34567555296234787 0.035858854651451111
0.55842741741798818 0.76224206038750708
0.50726110464893281 0.3744351586792618
0.75054827146232128 0.34025396895594895
0.03653454827144742 0.71310083800926805
0.23599502025172114 0.86745061306282878
0.87308287783525884 0.3617977814283222
0.29495209199376404 0.46100405766628683
0.882991514634341 0.61178880441002548
0.88972609140910208 0.93095740722492337
0.79325899016112089 0.29334163689054549
0.45099627645686269 0.73453092621639371
0.3770352634601295 0.17309339833445847
0.37736437493003905 0.0056375924032181501
0.71821023826487362 0.5866403488907963
0.41701624798588455 0.86588905728422105
0.19006360904313624 0.65910605271346867
0.7116743007209152 0.41497370949946344
0.044143361737951636 0.7987634208984673
0.61590583994984627 0.56529092183336616
0.75901185488328338 0.84779792744666338
0.75001522805541754 0.54235766897909343
0.6152765485458076 0.85402699350379407
0.77476200833916664 0.55546269658952951
0.027717708609998226 0.79404533607885242
0.89200678560882807 0.68894890113733709
0.97747146361507475 0.068263892782852054
0.40836841333657503 0.0065387971699237823
0.38803011598065495 0.74039835552684963
0.057994640432298183 0.28966581518761814
0.58836186234839261 0.91103729791939259
0.38583274162374437 0.11914786393754184
0.75280875479802489 0.047330195782706141
0.54519824171438813 0.40255587710998952
0.27525713248178363 0.025839546229690313
0.24010168365202844 0.91248457552865148
0.32697941735386848 0.42788203689269722
0.24649138865061104 0.59221800067462027
0.22125162952579558 0.83518615318462253
0.94968299916945398 0.86709402804262936
0.82696044072508812 0.31046948954463005
0.45043015480041504 0.23469759244471788
0.45551678095944226 0.46781616983935237
0.12149043148383498 0.60029779653996229
0.64819571888074279 0.76826904737390578
0.99633583147078753 0.17432892159558833
0.14706703531555831 0.91190406936220825
0.69210725044831634 0.77222502883523703
0.91293208301067352 0.0051575722172856331
0.81128896493464708 0.91435525519773364
0.85793421464040875 0.60210276604630053
0.62027033790946007 0.13739734143018723
0.39788926905021071 0.64901497773826122
0.23611195175908506 0.31124526215717196
0.96483544539660215 0.71128615527413785
0.29572179517708719 0.70739128813147545
0.36972683132626116 0.78040371835231781
0.52828768827021122 0.0067728192079812288
0.0081296337302774191 0.48246973007917404
0.67801372101530433 0.77863335027359426
0.2934493797365576 0.50503898225724697
0.059383921092376113 0.09255652641877532
0.6187566383741796 0.6818748558871448
0.61292638024315238 0.37220657872967422
0.49889514874666929 0.38414310594089329
0.49114966369234025 0.19166968995705247
0.44074524380266666 0.84348712395876646
0.15376705885864794 0.5960344763007015
0.6663431643974036 0.73276629415340722
0.060328262159600854 0.67819099361076951
0.018204438034445047 0.86851709871552885
0.95186038967221975 0.38554959883913398
0.069322754163295031 0.3951584140304476
0.12396897585131228 0.097295057494193316
0.62893314496614039 0.34882722841575742
0.93420225521549582 0.9340950078330934
0.60979229770600796 0.067934285150840878
0.37981486693024635 0.06768611422739923
0.25443933252245188 0.64613438094966114
0.56621898827143013 0.40064449212513864
0.0038059006910771132 0.38063249876722693
0.70690826955251396 0.18895101500675082
0.46814535930752754 0.092301083263009787
0.017728994134813547 0.24509692238643765
0.29957841942086816 0.0015994790010154247
0.19034931599162519 0.7243105189409107
0.58535279682837427 0.6221771405544132
0.57330969232134521 0.76526912814006209
0.35601588548161089 0.040431329049170017
0.62731792265549302 0.72513152728788555
0.72251123655587435 0.53194353869184852
0.18179595144465566 0.78910989267751575
0.15515093668363988 0.26363741722889245
0.60904679889790714 0.83091117045842111
0.23352167126722634 0.2866643201559782
0.54532629647292197 0.24644745304249227
0.93301411299034953 0.37207601079717278
0.59045342938043177 0.55498991883359849
0.83040830679237843 0.61246892414055765
0.49032955523580313 0.30791240069083869
0.64203810156323016 0.25410525966435671
0.89443173911422491 0.66651319083757699
0.022144886665046215 0.73752314294688404
0.61139757488854229 0.33448781492188573
0.4973088433034718 0.81607890920713544
0.73063349979929626 0.34354949556291103
0.84265775280073285 0.025564856361597776
0.099618496373295784 0.84966639149934053
0.80353034450672567 0.30504608899354935
0.92183872032910585 0.60756613500416279
0.90590452984906733 0.13254808401688933
0.28379315603524446 0.58674585749395192
0.13571621337905526 0.19829089706763625
0.86157801002264023 0.082467386266216636
0.51498584542423487 0.20092983241192997
0.37961370148696005 0.67246778658591211
0.45306229568086565 0.14573732274584472
0.96811201493255794 0.3642784939147532
0.2868341188877821 0.1840653286781162
0.069539825897663832 0.13678767019882798
0.51873070723377168 0.23359629535116255
0.88298779889009893 0.50503395101986825
0.648026118054986 0.43048147484660149
0.58171659358777106 0.27258875081315637
0.19106152630411088 0.84514006762765348
0.069036927539855242 0.92303223395720124
0.071305034449324012 0.20329231885261834
0.6774348400067538 0.18662451393902302
0.039805301930755377 0.015906152548268437
0.7001707402523607 0.82584956032224
0.60860210144892335 0.69887976325117052
0.65132362907752395 0.28144447552040219
0.19765505706891418 0.32481136708520353
0.89154811995103955 0.061035170452669263
0.85852214531041682 0.99247749522328377
0.51290921866893768 0.75160392257384956
0.13696999219246209 0.62639593123458326
0.90042079496197402 0.46183906705118716
0.15213964297436178 0.45243918709456921
0.63099347101524472 0.022847865242511034
0.44428552081808448 0.050208826083689928
0.93817920563742518 0.051571855554357171
0.90438291197642684 0.3966139336116612
0.22362580732442439 0.14859600714407861
0.55794578208588064 0.84206978557631373
0.75773529801517725 0.25308092078194022
0.13421552628278732 0.79160357778891921
0.094399615889415145 0.21009877091273665
0.70400180574506521 0.91622316231951118
0.9158908857498318 0.90993467764928937
0.041813751449808478 0.31554699502885342
0.82784516247920692 0.79009698214940727
0.48981234966777265 0.0482859848998487
0.15719459601677954 0.40320262941531837
0.7182074966840446 0.013641864294186234
0.54745883797295392 0.60668850759975612
0.20710390130989254 0.28363941749557853
0.71480104676447809 0.97988537652418017
0.71157028945162892 0.68436183175072074
0.44475713418796659 0.99155936855822802
0.84661667956970632 0.86678198375739157
0.22419129870831966 0.78713369369506836
0.89593376475386322 0.093889564508572221
0.54304228140972555 0.56838110112585127
0.21352317836135626 0.67150894738733768
0.12730682245455682 0.88228241610340774
0.67480297666043043 0.50624112202785909
0.16199050052091479 0.99841000977903605
0.42991834622807801 0.95758115244098008
0.80455474392510951 0.4377527351025492
0.66701021371409297 0.1144812114071101
0.5211799661628902 0.15439888741821051
0.8028884397353977 0.022603153949603438
0.65660314331762493 0.89112309250049293
0.50989580689929426 0.90756364213302732
0.84632931044325233 0.2501733920071274
0.61091550695709884 0.15129652037285268
0.10953946155495942 0.95698850508779287
0.41797752748243511 0.97835231106728315
0.75875014485791326 0.23729797475971282
0.45419883285649121 0.88096035202033818
0.96803417848423123 0.69234032183885574
0.62561893416568637 0.078360157553106546
0.64724602154456079 0.17695804662071168
0.19826785800978541 0.0012701987288892269
0.29288943018764257 0.2291352073661983
0.69104750966653228 0.42335350904613733
0.56474386830814183 0.71570479776710272
0.70279957260936499 0.41325458465144038
0.64946581050753593 0.32876174640841782
0.960546346148476 0.49386234604753554
0.51214523799717426 0.68991962657310069
0.51119078043848276 0.31831414066255093
0.26703401934355497 0.61853671562857926
0.53414922836236656 0.031192369526252151
0.13011831720359623 0.93000091006979346
0.51844688947312534 0.00012376788072288036
0.93939765868708491 0.64928684895858169
0.50003467290662229 0.85981974052265286
0.90881217992864549 0.47059790114872158
0.2633608493488282 0.32167632482014596
0.5789459680672735 0.22892923676408827
0.27438366948626935 0.95900721359066665
0.52522413176484406 0.45968100032769144
0.72557158512063324 0.781964052002877
0.67894439934752882 0.62965392065234482
0.12635683291591704 0.82892917864955962
0.3287718805950135 0.073140196036547422
0.56117577315308154 0.70627749827690423
0.36251888098195195 0.7447315719909966
0.46869260142557323 0.38690558983944356
0.32959368196316063 0.66300995065830648
0.31395325972698629 0.12318670284003019
0.15759610757231712 0.052657715044915676
0.72413705755025148 0.21077406872063875
0.84563110978342593 0.45788048952817917
0.37995446287095547 0.41242645774036646
0.93837653961963952 0.40798684395849705
0.45118616311810911 0.4358714937698096
0.20583651680499315 0.053284855093806982
0.67400114983320236 0.57250982127152383
0.64074861211702228 0.71095988736487925
0.2919363509863615 0.63919975236058235
0.38047820213250816 0.66212086216546595
0.12915115710347891 0.68548736278899014
0.67215702123939991 0.13799737440422177
0.75238769873976707 0.32490784511901438
0.12070205179043114 0.23774865665473044
0.035544865997508168 0.99992353026755154
0.00077284220606088638 0.73446007329039276
0.61418537120334804 0.52580437436699867
0.41587988892570138 0.32966197258792818
0.46812730608507991 0.50051088118925691
0.60298785846680403 0.96922347624786198
0.57941632275469601 0.1069011022336781
0.432279740460217 0.055140729295089841
0.80589365656487644 0.75179453031159937
0.79436327796429396 0.80677304579876363
0.51664308179169893 0.089474553940817714
0.69976658327504992 0.31466156942769885
0.99654310545884073 0.11619479418732226
0.41865986329503357 0.22189234755933285
0.47334838844835758 0.11300401901826262
0.29747706279158592 0.42356209014542401
0.18237658916041255 0.25612938473932445
0.34189084428362548 0.2500584798399359
0.53096097148954868 0.69446416245773435
0.28821511147543788 0.81173018948175013
0.070350888418033719 0.5554239246994257
0.23361868062056601 0.07207241770811379
0.59856864344328642 0.040790352039039135
0.3682833316270262 0.84704065835103393
0.75918360240757465 0.79462725063785911
0.13336547394283116 0.7074236236512661
0.57063968596048653 0.43953457265160978
0.40741239464841783 0.4653201678302139
0.90419161971658468 0.23566666967235506
0.94641840690746903 0.086235485272482038
0.49825074104592204 0.072372251190245152
0.43725728872232139 0.86949862167239189
0.32951377751305699 0.13762388471513987
0.85374577133916318 0.19285941845737398
0.17188556469045579 0.84000772261060774
0.076347853755578399 0.14978009671904147
0.33756503951735795 0.10313652292825282
0.76188750565052032 0.17432787269353867
0.046747383428737521 0.44127799989655614
0.83013403811492026 0.46209252160042524
0.022842913400381804 0.41261225589551032
0.094846649793908 0.40392129262909293
0.9106651577167213 0.079887754982337356
0.99520474951714277 0.28499290184117854
0.16855559404939413 0.9051750460639596
0.87878725188784301 0.7064957891125232
0.029130667680874467 0.49296064837835729
0.89496840024366975 0.87864184589125216
0.076408930122852325 0.84022359224036336
0.24416084447875619 0.60527746216394007
0.45889612101018429 0.35256861802190542
0.49660291895270348 0.71282571507617831
0.2714334458578378 0.99693566770292819
0.0016284051816910505 0.55478721018880606
0.35267569357529283 0.10706110298633575
0.96399666275829077 0.59731595707125962
0.026288938475772738 0.88420090894214809
0.17785442946478724 0.64147425210103393
0.024704799288883805 0.56975055229850113
0.030852668453007936 0.98793629184365273
0.72774354554712772 0.093326334841549397
0.053614396601915359 0.46242897165939212
0.41308307065628469 0.15710502094589174
0.19679949502460659 0.52852311497554183
0.51440012524835765 0.57966153556481004
0.51299258647486567 0.52838089037686586
0.41096994606778026 0.74200711981393397
0.98751691682264209 0.95645296620205045
0.36371837160550058 0.17072793981060386
0.50456583756022155 0.93005751422606409
0.37513734423555434 0.44806115049868822
0.83047193405218422 0.0050387319643050432
0.89055834407918155 0.39723530295304954
0.15212819864973426 0.19658773788250983
0.34157186909578741 0.077997940825298429
0.48103515314869583 0.83274175808764994
0.33167929062619805 0.55605922103859484
0.62580175185576081 0.27202461706474423
0.29129243269562721 0.9858533525839448
0.58262147940695286 0.5808861767873168
0.91316708526574075 0.060295792296528816
0.94216225459240377 0.61210092692635953
0.573656388791278 0.71605325839482248
0.94921972998417914 0.5654617240652442
0.44081162684597075 0.57544036908075213
0.86228345963172615 0.057889705989509821
0.69369921740144491 0.14232969097793102
0.73300707014277577 0.084572433028370142
0.21648496319539845 0.31784430984407663
0.97303013131022453 0.65810880390927196
0.19316199654713273 0.57475331495516002
0.11997567652724683 0.33748561749234796
0.69222166971303523 0.7455955243203789
0.25119344121776521 0.65983873349614441
0.049853431526571512 0.89816690795123577
0.24238855252042413 0.68353015324100852
0.18858795193955302 0.13921198132447898
0.57031897478736937 0.088108406867831945
0.59913526894524693 0.56341869523748755
0.030521073378622532 0.30503232264891267
0.35570015269331634 0.23821582598611712
0.40021279617212713 0.73943557823076844
0.10210276255384088 0.35610409895889461
0.073949848068878055 0.21944186859764159
0.47636358323507011 0.86994687374681234
0.97848376096226275 0.09199150581844151
0.31598669802770019 0.58944562240503728
0.53178988653235137 0.79393219552002847
0.38148860796354711 0.14927941467612982
0.93486448214389384 0.79060144606046379
0.75442200107499957 0.65277169132605195
0.92342590214684606 0.44067463208921254
0.71173396124504507 0.30811845581047237
0.40053520095534623 0.26487666578032076
0.20351646188646555 0.94378526066429913
0.12006119312718511 0.65595176629722118
0.43752342904917896 0.12023486057296395
0.46616470511071384 0.44418542087078094
0.18155479850247502 0.49465266335755587
0.81024606269784272 0.14165494334883988
0.6985403501894325 0.53742595808580518
0.19205646310001612 0.037356149405241013
0.48965104250237346 0.40671136556193233
0.80127639137208462 0.96472797635942698
0.67968936008401215 0.84850125829689205
0.8870961896609515 0.14306455291807652
0.42196615668945014 0.25170682487078011
0.58524030586704612 0.062277377350255847
0.50349386129528284 0.74520262074656785
0.66732204286381602 0.89718933566473424
0.12002197536639869 0.85945310420356691
0.19218962779268622 0.5193746832665056
0.70088049629703164 0.68704420537687838
0.27597675123251975 0.71891969139687717
0.440045211231336 0.13042437634430826
0.59787197387777269 0.22729389322921634
0.14281215239316225 0.57277429080568254
0.70300928060896695 0.46648735576309264
0.8117819675244391 0.60339213046245277
0.54490572237409651 0.74548615585081279
0.9170972527936101 0.94266825751401484
0.59557222668081522 0.76410326221957803
0.054658632026985288 0.56438947678543627
0.34410998714156449 0.61604672344401479
0.22282755933701992 0.30848108162172139
0.68511223793029785 0.57759257918223739
0.0062001554761081934 0.58381844591349363
0.84537954768165946 0.43648570030927658
0.28506590146571398 0.34890235820785165
0.5573192595038563 0.086373735452070832
0.2110998947173357 0.60454358300194144
0.45658832252956927 0.057356568286195397
0.23634908744134009 0.043730429373681545
0.81838287459686399 0.22374078421853483
0.50498545519076288 0.49130022223107517
0.25430985423736274 0.57058670977130532
0.77528041624464095 0.9725947710685432
0.56882555829361081 0.72654640721157193
0.30632370593957603 0.18765254970639944
0.089551727287471294 0.094946586061269045
0.99705499946139753 0.87528720335103571
0.19146440643817186 0.48806607350707054
0.61402284912765026 0.28617590828798711
0.77121783141046762 0.68189691146835685
0.91726623335853219 0.70339180156588554
0.72693672752939165 0.40044030942954123
0.059696345822885633 0.84361015050671995
0.81950304307974875 0.63552212878130376
0.47095546661876142 0.1464571172837168
0.71921183913946152 0.82052097632549703
0.057766998652368784 0.72886909893713892
0.054225984727963805 0.63419130793772638
0.85038098227232695 0.71802595839835703
0.80034821783192456 0.19080913299694657
0.73770479671657085 0.95421265764161944
0.87743358477018774 0.012072754791006446
0.8663802444934845 0.86101178382523358
0.62738259369507432 0.84136921283788979
0.30506926192902029 0.25898613920435309
0.47365630441345274 0.60408568661659956
0.94839480915106833 0.90943444729782641
0.0011769779957830906 0.6718804407864809
0.48913029883988202 0.55622615967877209
0.28754403605125844 0.95440631988458335
0.81097492063418031 0.28636048664338887
0.29649757593870163 0.41498257801868021
0.99934037774801254 0.96858671982772648
0.52751952968537807 0.9544548827689141
0.19413565169088542 0.079847347922623158
0.39232521480880678 0.41377671319060028
0.30417813290841877 0.44341811584308743
0.014352832222357392 0.88066258979961276
0.88111349660903215 0.24850266333669424
0.61143115116283298 0.031080970307812095
0.88539380487054586 0.54137188731692731
0.21431394247338176 0.69352576928213239
0.11130064795725048 0.76422997214831412
0.34421740029938519 0.18077994836494327
0.83591762511059642 0.95816963701508939
0.73577207233756781 0.74979125591926277
0.39352070307359099 0.9174800266046077
0.92554141627624631 0.65953337773680687
0.69472260354086757 0.29629544215276837
0.57132446463219821 0.34026657231152058
0.63528354139998555 0.67296838760375977
0.44985247682780027 0.29645081330090761
0.22188560850918293 0.9002136392518878
0.24524667346850038 0.26327126589603722
0.51400768687017262 0.17858815798535943
0.026564668165519834 0.60105828079394996
0.2653118388261646 0.30234905425459146
0.026460407068952918 0.44109062291681767
0.023900484666228294 0.90952792228199542
0.83621636801399291 0.31380957248620689
0.056918136542662978 0.36065647145733237
0.62537533254362643 0.96968982578255236
0.82662813481874764 0.21682555065490305
0.20950660551898181 0.019081810722127557
0.30063909641467035 0.1350032661575824
0.13803613162599504 0.16616845969110727
0.26394631154835224 0.28938408358953893
0.2919445657171309 0.46995786484330893
0.13253112649545074 0.61192159098573029
0.98613951308652759 0.85981048992834985
0.69000020367093384 0.6845558094792068
0.031448168214410543 0.085030133603140712
0.14588124700821936 0.17507569468580186
0.60830776276998222 0.13660495914518833
0.89438920165412128 0.2804580342490226
0.34747754409909248 0.48587057087570429
0.072876524413004518 0.41412067459896207
0.94172174436971545 0.13518198044039309
0.42507093423046172 0.56445704842917621
0.74705968098714948 0.87673868774436414
0.95430549280717969 0.4378758748061955
0.82915453356690705 0.83561531570740044
0.3576098782941699 0.28127491544000804
0.061626879265531898 0.90710545214824378
0.23789959633722901 0.012227634899318218
0.52379798865877092 0.844076675362885
0.52061198628507555 0.61658829753287137
0.88309891638346016 0.75845854985527694
0.67371462052688003 0.55088695371523499
0.46521286154165864 0.47611568076536059
0.7995243223849684 0.75932925753295422
0.056960833724588156 0.010816346621140838
0.094321208307519555 0.57639136747457087
0.62699198932386935 0.26186566962860525
0.4200935591943562 0.9175357015337795
0.91477672825567424 0.5801381510682404
0.6484320389572531 0.086779089877381921
0.14271316886879504 0.33803187450394034
0.56756080687046051 0.58432314894162118
0.99762851628474891 0.8553295535966754
0.13240006868727505 0.067444565473124385
0.54346565832383931 0.078508741687983274
0.88169787265360355 0.84316057455725968
0.37066421960480511 0.16580440266989172
0.87821543822064996 0.76842242036946118
0.8533308005426079 0.22819877602159977
0.048750933026894927 0.86411802680231631
0.60049557173624635 0.32235364289954305
0.050885679200291634 0.87711157533340156
0.85703767649829388 0.62871908908709884
0.97567683923989534 0.50140086351893842
0.5970326482784003 0.47785596502944827
0.58572368323802948 0.54531060741283
0.4040727773681283 0.2093192869797349
0.247050418285653 0.88902470353059471
0.30947685078717768 0.83959130197763443
0.043001554440706968 0.99211433622986078
0.22231171000748873 0.6643869811668992
0.99936512229032815 0.47243396774865687
0.26803272892720997 0.16518008196726441
0.66941340267658234 0.87843160680495203
0.89865987468510866 0.045468541327863932
0.6041352276224643 0.34655598876997828
0.36590623646043241 0.79150356166064739
0.63956738077104092 0.36021192348562181
0.21652491157874465 0.062446270603686571
0.63285800348967314 0.95785741601139307
0.51019150391221046 0.59802826377563179
0.92891823686659336 0.70832176809199154
0.012833501910790801 0.7500996571034193
0.8168650777079165 0.30261916341260076
0.020040939329192042 0.58665272640064359
0.56094471085816622 0.82414635992608964
0.64078861428424716 0.31865982175804675
0.89336411375552416 0.97383860195986927
0.81783514865674078 0.2418260844424367
0.76719947624951601 0.20487453625537455
0.12495715473778546 0.13967521581798792
0.85746245877817273 0.15820592408999801
0.52517590904608369 0.31545577966608107
0.8073881606105715 0.012650713790208101
0.91209097881801426 0.98531549796462059
0.11512812389992177 0.11599665647372603
0.029046700103208423 0.35049488139338791
0.043658840702846646 0.35177661874331534
0.43068945989944041 0.86276191263459623
0.72169199446216226 0.38473241194151342
0.28784066461957991 0.074507896089926362
0.12300523789599538 0.37840421334840357
0.57590225315652788 0.18801823910325766
0.27327444101683795 0.24571986892260611
0.60457306494936347 0.18281533592380583
0.83811694290488958 0.3710174229927361
0.73470342834480107 0.69112573773600161
0.74624115484766662 0.99628914264030755
0.47049524122849107 0.85316564748063684
0.12492551608011127 0.53032916900701821
0.81445058155804873 0.48607357335276902
0.40930673317052424 0.99246470583602786
0.084278088063001633 0.85306211607530713
0.60517390165477991 0.27070433925837278
0.26848208764567971 0.4199328008107841
0.0094694967847317457 0.5140359653159976
0.82927863788791001 0.50942739122547209
0.51753029203973711 0.4360448510851711
0.93097177287563682 0.2117373060900718
0.86417902144603431 0.40208633523434401
0.59886954701505601 0.1685923826880753
0.82649891194887459 0.68002736335620284
0.030859722988680005 0.31924224947579205
0.80761992791667581 0.17483855760656297
0.4820691894274205 0.51801322377286851
0.66028030728921294 0.77149463002569973
0.90393649018369615 0.78453839151188731
0.20591226313263178 0.57037525321356952
0.75853452319279313 0.83180388924665749
0.069427402224391699 0.94998359074816108
0.35101096401922405 0.29322516592219472
0.87345226039178669 0.74079975602217019
0.35426596668548882 0.90507473959587514
0.96405259985476732 0.075725160539150238
0.13328323652967811 0.034585981164127588
0.55496697430498898 0.15597758581861854
0.56800923985429108 0.99586610589176416
0.0096334165427833796 0.82385746482759714
0.85758464829996228 0.66601731232367456
0.16157960542477667 0.9097273803781718
0.58227215684019029 0.6826966512016952
0.91397042362950742 0.40043697971850634
0.93642614735290408 0.88496203790418804
0.40784222818911076 0.82605722337029874
0.89367343834601343 0.56581860617734492
0.0034275907091796398 0.091213103849440813
0.29307108698412776 0.24146626191213727
0.18596256314776838 0.45019328058697283
0.39472784171812236 0.59079441661015153
0.086778394412249327 0.83143109106458724
0.5065337042324245 0.51941871154122055
0.32654862711206079 0.10594402439892292
0.99933407874777913 0.13173540378920734
0.10615544044412673 0.59896707558073103
0.87131318915635347 0.52200804185122252
0.63287983112968504 0.3071932450402528
0.20148376445285976 0.4050077460706234
0.92700168653391302 0.97716189012862742
0.5806586800608784 0.52868153690360487
0.61264675064012408 0.25133894407190382
0.11798192257992923 0.80422622454352677
0.52793291327543557 0.0493185562081635
0.98776855017058551 0.041089062811806798
0.86807366390712559 0.99634438962675631
0.73611033917404711 0.81110943434759974
0.59072114946320653 0.72444045869633555
0.75832196674309671 0.2797724271658808
0.23549418686889112 0.60400302265770733
0.023696588119491935 0.081342522986233234
0.60635770508088171 0.42295736959204078
0.073737138183787465 0.91237763967365026
0.40332543826662004 0.79789892630651593
0.70394013146869838 0.95937432395294309
0.099257328314706683 0.93969302484765649
0.52396598993800581 0.60377194103784859
0.21529971179552376 0.27008527214638889
0.96599217364564538 0.86848075571469963
0.43416895298287272 0.41533918282948434
0.89809081587009132 0.94996195402927697
0.06162530486471951 0.40626175166107714
0.94547675154171884 0.63399899983778596
0.94730307650752366 0.50931966700591147
0.023836251115426421 0.19979856978170574
0.43124909047037363 0.58610969525761902
0.50906662410125136 0.0065240673720836639
0.093609733739867806 0.23862091242335737
0.9881245952565223 0.2918786380905658
0.023598290747031569 0.68435146869160235
0.30930241313762963 0.60048543568700552
0.12207897077314556 0.15313967713154852
0.78983689658343792 0.2355823409743607
0.2461063324008137 0.43261284148320556
0.39280685246922076 0.23421459854580462
0.59658451192080975 0.63825310999527574
0.78980474593117833 0.098719420144334435
0.67771252454258502 0.41346744843758643
0.70491981087252498 0.56363386055454612
0.20057138218544424 0.76044492237269878
0.94989904668182135 0.84819069784134626
0.098127719713374972 0.33265062398277223
0.54706477583386004 0.49662512703798711
0.21979116532020271 0.0938160908408463
0.93688823306001723 0.8532728822901845
0.93849595449864864 0.28227354795671999
0.74487882200628519 0.89383868500590324
0.85559719940647483 0.59256653673946857
0.62597781326621771 0.93520036921836436
0.55761220259591937 0.44601237750612199
0.034916240489110351 0.81159551162272692
0.29071738291531801 0.35941133205778897
0.506267165299505 0.076916580786928535
0.82630762225016952 0.10448516975156963
0.82369407708756626 0.18154254788532853
0.4446225231513381 0.022230053786188364
0.30010155052877963 0.53555569564923644
0.13143939734436572 0.71674411068670452
0.40413535549305379 0.59046959225088358
0.31744384695775807 0.76895117410458624
0.9765756952110678 0.20974411279894412
0.61324323015287519 0.92799353180453181
0.83708790037781 0.54554239963181317
0.42797403200529516 0.28168349666520953
0.16253228369168937 0.68038100493140519
0.14438408799469471 0.82877008244395256
0.70835828431881964 0.97064255317673087
0.65888766525313258 0.35589563637040555
0.58732513315044343 0.84753324114717543
0.63972172513604164 0.12112155882641673
0.81243862048722804 0.64447961119003594
0.8681428839918226 0.80550924851559103
0.013501357054337859 0.45752615854144096
0.097735610324889421 0.65370770753361285
0.90320325153879821 0.61639067460782826
0.60741297039203346 0.44361950480379164
0.37364818179048598 0.3794613410718739
0.46945045306347311 0.42226098198443651
0.98293112008832395 0.3952853437513113
0.94958241959102452 0.74799947766587138
0.47865355783142149 0.5331847092602402
0.62257049512118101 0.11074089258909225
0.88306641182862222 0.89727792306803167
0.88235130649991333 0.38758847187273204
0.26500749518163502 0.66380138695240021
0.12758262152783573 0.96908811526373029
0.77511298749595881 0.35716167651116848
0.63370565418154001 0.62299697264097631
0.42312216339632869 0.65410829707980156
0.26882505347020924 0.032742240699008107
0.52008117199875414 0.71613191906362772
0.092578770127147436 0.43287757085636258
0.41710756556130946 0.80326917697675526
0.17104770429432392 0.35711810295470059
0.065214581787586212 0.88332478795200586
0.030427976278588176 0.47107806615531445
0.72564561013132334 0.63764770608395338
0.10258035501465201 0.46269031311385334
0.94685715669766068 0.27974403719417751
0.63707034871913493 0.17498820135369897
0.085220738546922803 0.27882032934576273
0.28304940648376942 0.66253334074281156
0.01858885888941586 0.010555193992331624
0.35693420120514929 0.67177699785679579
0.95590523118153214 0.83397382218390703
0.99758839909918606 0.34565909882076085
0.30097165540792048 0.21154326107352972
0.31535450648516417 0.6777071263641119
0.32905500545166433 0.85431510955095291
0.45359855284914374 0.19299551728181541
0.58655057474970818 0.76493042637594044
0.8736960047390312 0.92865393171086907
0.31614451785571873 0.057566093280911446
0.51911593927070498 0.13612579205073416
0.10307331522926688 0.19381485669873655
0.42660465557128191 0.48476385837420821
0.80156564363278449 0.23998112161643803
0.94185685133561492 0.73701374675147235
0.57197433058172464 0.38811223721131682
0.093691438436508179 0.74535256810486317
0.37726748664863408 0.6389087256975472
0.2486632454674691 0.32504745642654598
0.15755769005045295 0.28231302602216601
0.29676132160238922 0.7966341651044786
0.13353887456469238 0.83606663974933326
0.33440770511515439 0.31622029840946198
0.33169855433516204 0.17589504295028746
0.55583789758384228 0.73522779648192227
0.16322223516181111 0.45239599118940532
0.8769773815292865 0.59853213164024055
0.22693274216726422 0.41805860702879727
0.28296273178420961 0.51034284406341612
0.35898057022131979 0.12592171202413738
0.6116966251283884 0.31882805353961885
0.080522689502686262 0.88713041436858475
0.93213429604656994 0.4312504269182682
0.36102426238358021 0.61020083213225007
0.61007568729110062 0.64909459394402802
0.37607920076698065 0.82306671421974897
0.67114742309786379 0.00067374738864600658
0.76115669473074377 0.081359983189031482
0.72450952115468681 0.65805862937122583
0.72008092305622995 0.90204517496749759
0.96399873867630959 0.97991421888582408
0.054053970146924257 0.26627738308161497
0.97166143381036818 0.91257965774275362
0.35508301272056997 0.47662288299761713
0.19748770468868315 0.14144866750575602
0.93716455344110727 0.56088695861399174
0.91186011326499283 0.55914312927052379
0.620944544672966 0.59601761912927032
0.8300213550683111 0.26340157445520163
0.66192820016294718 0.027200212003663182
0.071881575277075171 0.74381647957488894
0.18074381863698363 0.68921979563310742
0.6415919866412878 0.8156033675186336
0.07844549510627985 0.6121955334674567
0.53542634914629161 0.28435015073046088
0.45282199699431658 0.83097205101512372
0.028444832656532526 0.69498119666241109
0.26812798343598843 0.49914793483912945
0.86780365789309144 0.50244184071198106
0.03536903066560626 0.53753275936469436
0.81834796676412225 0.029677341924980283
0.30233351560309529 0.47054817760363221
0.49778791749849916 0.4453894067555666
0.58776866551488638 0.23273659660480917
0.12129567982628942 0.82128440914675593
0.30135510838590562 0.098390860250219703
0.55898663494735956 0.36787562002427876
0.65494624897837639 0.20119482604786754
0.088897605193778872 0.24922706722281873
0.96558032697066665 0.049205972114577889
0.38061789306811988 0.93585865385830402
0.4735077484510839 0.71503470605239272
0.046064942609518766 0.37359125469811261
0.31094490108080208 0.87569222552701831
0.92520522396080196 0.80790865910239518
0.39228865131735802 0.71057233610190451
0.62652252474799752 0.44994168682023883
0.5792384622618556 0.31662611220963299
0.92343957885168493 0.22638578317128122
0.72285576839931309 0.50668548559769988
0.37270347401499748 0.39001914323307574
0.2325951517559588 0.90707365213893354
0.2586662070825696 0.12577183544635773
0.83616579906083643 0.94252520403824747
0.54223745153285563 0.45378023432567716
0.96820149221457541 0.44546425412409008
0.72922884696163237 0.18079439224675298
0.83906519738957286 0.16970251337625086
0.53116959729231894 0.1404423750936985
0.38498454564251006 0.65349927823990583
0.1109302407130599 0.92005067109130323
0.87616199976764619 0.62149618146941066
0.88745689089410007 0.16612532665021718
0.97885717474855483 0.46879529976285994
0.68563344981521368 0.72739758272655308
0.91339653613977134 0.11565080867148936
0.74598323134705424 0.6061749798245728
0.13159265625290573 0.37208411400206387
0.52537867520004511 0.79972883523441851
0.76719568530097604 0.64029345801100135
0.64700360293500125 0.68120148102752864
0.50622842297889292 0.87534660473465919
0.44281588378362358 0.62538724369369447
0.82522122841328382 0.94651518040336668
0.61622712993994355 0.65762265515513718
0.28484593471512198 0.93492825399152935
0.22022307873703539 0.94019160605967045
0.31223611789755523 0.2919260177295655
0.81114196358248591 0.68701430107466877
0.88181588589213789 0.3358850353397429
0.16771811456419528 0.85775917000137269
0.93845131760463119 0.12498028879053891
0.20446275919675827 0.6715096237603575
0.78625316801480949 0.50138219236396253
0.78654962917789817 0.58907948690466583
0.28266206593252718 0.010054699145257473
0.53366214479319751 0.93195126228965819
0.68175822589546442 0.27462472347542644
0.90988450730219483 0.74779962212778628
0.97679226542823017 0.16234588413499296
0.7328482149168849 0.73618098557926714
0.48399729817174375 0.13194175832904875
0.73760977457277477 0.41425784048624337
0.85807754844427109 0.41113867005333304
0.71399519895203412 0.66662066290155053
0.15144896577112377 0.15848842915147543
0.82989982259459794 0.76889813598245382
0.83653921633958817 0.86327406670898199
0.35294270189478993 0.42612383957020938
0.83132934616878629 0.85328767029568553
0.8660264415666461 0.59609416010789573
0.76278077275492251 0.80431565688923001
0.82854229328222573 0.49242495070211589
0.73736398736946285 0.11432646727189422
0.086671957978978753 0.34844510816037655
0.098023155471310019 0.80921851308085024
0.0082561620511114597 0.29536865651607513
0.9342783372849226 0.2974908163305372
0.32472203089855611 0.18326892307959497
0.4147426662966609 0.71117026032879949
0.57916525914333761 0.28356627747416496
0.46478868811391294 0.012593991821631789
0.13262350880540907 0.44651500531472266
0.78668986260890961 0.41014575422741473
0.7363815235439688 0.79698460246436298
0.81441528629511595 0.58801093371585011
0.37611703178845346 0.84280818421393633
0.84133414598181844 0.18584292544983327
0.792445506202057 0.44852165272459388
0.3601051562000066 0.1622491201851517
0.059289287542924285 0.44934886903502047
0.91847692499868572 0.020445540314540267
0.058326104888692498 0.15016996557824314
0.61562047875486314 0.40866558090783656
0.48184959520585835 0.49671313050203025
0.38654735824093223 0.1839609588496387
0.33731218427419662 0.82750512496568263
0.0050643207505345345 0.19633516785688698
0.96380462008528411 0.3013670111540705
0.27980895852670074 0.16603537951596081
0.86725914827547967 0.22656692820601165
0.72690959949977696 0.85568305104970932
0.50116055109538138 0.91352028283290565
0.23711720714345574 0.44345704070292413
0.93219250882975757 0.064652042929083109
0.74167334684170783 0.49918170785531402
0.76547389104962349 0.76275805267505348
0.26725320192053914 0.70088182156905532
0.65442729461938143 0.9039867848623544
0.75077596819028258 0.36339435889385641
0.58201878471300006 0.6612719192635268
0.77008125861175358 0.54349193815141916
0.069265422411262989 0.64269843930378556
0.73368155560456216 0.026117983506992459
0.51259078644216061 0.93623600574210286
0.028698786860331893 0.61549583543092012
0.68529112078249454 0.94719800492748618
0.76968082133680582 0.21427767584100366
0.32055295002646744 0.88010396459139884
0.26088282908312976 0.37468375894241035
0.15717107360251248 0.39406587556004524
0.20268599828705192 0.70343191735446453
0.60279020015150309 0.54507511644624174
0.13672676519490778 0.33178809704259038
0.71233011153526604 0.86044011591002345
0.71494572842493653 0.35039389925077558
0.3389074623119086 0.18863278185017407
0.72204090096056461 0.034995408495888114
0.40480075986124575 0.7612067295704037
0.64924783306196332 0.62275016400963068
0.35987744852900505 0.70425475598312914
0.68761497875675559 0.4608980929479003
0.76441547577269375 0.31345308036543429
0.52610370866023004 0.70972671546041965
0.22266286611557007 0.74487782246433198
0.35338322026655078 0.22761072148568928
0.62024344806559384 0.29548076074570417
0.90108337835408747 0.6989865405485034
0.027136849472299218 0.029728423338383436
0.89633360924199224 0.4313326075207442
0.38732366426847875 0.32134046778082848
0.018120932159945369 0.90135407354682684
0.032188807614147663 0.010780890937894583
0.94434554455801845 0.9823248463217169
0.49663162254728377 0.34499441785737872
0.87694672518409789 0.65332624362781644
0.74860773351974785 0.066754380939528346
0.64903965825214982 0.035723296692594886
0.81737378053367138 0.12886695074848831
0.045884349616244435 0.032079304335638881
0.52800801512785256 0.23261214816011488
0.75723758898675442 0.81658707768656313
0.66555235954001546 0.26476574339903891
0.58099331334233284 0.56738457176834345
0.073480961844325066 0.04482518183067441
0.098472666228190064 0.54410076187923551
0.49444006499834359 0.59906200901605189
0.94937380729243159 0.47004722035489976
0.074154735077172518 0.44891268410719931
0.63199438247829676 0.15644414932467043
0.4554693317040801 0.31185365072451532
0.072062724502757192 0.11450781999155879
0.45974893914535642 0.32066649198532104
0.084856520406901836 0.26669664308428764
0.16489045694470406 0.93341483431868255
0.17530573951080441 0.94652429199777544
0.18299236777238548 0.70139348902739584
0.82666562544181943 0.64280132856220007
0.029831727268174291 0.06281214184127748
0.77372582675889134 0.079044898506253958
0.099471315508708358 0.059029345633462071
0.88055714685469866 0.52378497924655676
0.24819485656917095 0.23236619192175567
0.21079316549003124 0.92158117122016847
0.98799860896542668 0.18810934107750654
0.74413462588563561 0.5926718155387789
0.095389642287045717 0.16826150519773364
0.95629290607757866 0.33293933095410466
0.74516680580563843 0.019588743802160025
0.039938216330483556 0.25869341939687729
0.77648737491108477 0.37806422635912895
0.92021647561341524 0.51139947515912354
0.23184949834831059 0.085883367341011763
0.45512103335931897 0.77959977509453893
0.84700351837091148 0.66622075811028481
0.4586668664123863 0.72791552194394171
0.4033329717349261 0.28054354107007384
0.13292677025310695 0.54355144244618714
0.63138684420846403 0.19763563061133027
0.21336404280737042 0.032267622882500291
0.75774043914861977 0.89560293569229543
0.18446064926683903 0.96401649084873497
0.11836676439270377 0.40758473612368107
0.75084531237371266 0.39060138980858028
0.028719838010147214 0.72312980983406305
0.49714924534782767 0.9434533363673836
0.2741676215082407 0.22855267277918756
0.78401243174448609 0.89291154453530908
0.0094239164609462023 0.98365599079988897
0.7810945245437324 0.99921656725928187
0.049384979298338294 0.58159934310242534
0.80598448333330452 0.63311731233261526
0.61840087478049099 0.3482589409686625
0.91464830306358635 0.88606474758125842
0.93180367117747664 0.50607000500895083
0.39029934420250356 0.51875777565874159
0.97292525065131485 0.40002437797375023
0.91725391196087003 0.47038202965632081
0.32116919453255832 0.72281672013923526
0.53565768175758421 0.37199831614270806
0.29259094898588955 0.49220614018850029
0.94510792591609061 0.49731695535592735
0.48157380614429712 0.95253291795961559
0.33058350626379251 0.33205212606117129
0.9481880166567862 0.89286990417167544
0.7681650819722563 0.32822258584201336
0.66551052266731858 0.0918460579123348
0.56259663356468081 0.94966398226097226
0.92194389062933624 0.19411197700537741
0.29369160509668291 0.76282151672057807
0.3676680033095181 0.51701370114460588
0.35374680138193071 0.68510774150490761
0.080180176300927997 0.48399106971919537
0.45879870490171015 0.10959237534552813
0.76617802097462118 0.016154284588992596
0.87959973723627627 0.47467847797088325
0.68452905118465424 0.24861045554280281
0.69142193836160004 0.69421357219107449
0.86525749391876161 0.29015445290133357
0.48977057752199471 0.73526038811542094
0.11192194721661508 0.99229951063171029
0.3157310823444277 0.3993175346404314
0.59600331215187907 0.85609870264306664
0.88323817006312311 0.065009413287043571
0.11809795047156513 0.90221183537505567
0.36901516676880419 0.93876535934396088
0.10407062526792288 0.66011323151178658
0.88962275558151305 0.49547360278666019
0.12658579624257982 0.56829057820141315
0.90946575230918825 0.17678403691388667
0.21716961241327226 0.85404143924824893
0.18276414717547596 0.41045157006010413
0.084285545628517866 0.13393282890319824
0.80677906097844243 0.51887932023964822
0.15378908719867468 0.4967621446121484
0.41133821685798466 0.50134702399373055
0.33032411872409284 0.689962905831635
0.05531796021386981 0.78325777151621878
0.99154008529148996 0.79806253942660987
0.90653917752206326 0.5347436279989779
0.84761690394952893 0.56394587829709053
0.14265942713245749 0.29132772935554385
0.19476578338071704 0.2023224534932524
0.37209799606353045 0.40734065650030971
0.62048844830133021 0.15128022176213562
0.90425671963021159 0.90855452977120876
0.92039958713576198 0.20664074341766536
0.63488582777790725 0.24400632455945015
0.69721480156295002 0.26086863270029426
0.10409666574560106 0.25212354143150151
0.14230409008450806 0.53271447564475238
0.24990080040879548 0.81170556088909507
0.11505957157351077 0.22761631268076599
0.09080574638210237 0.14501905418001115
0.78763713198713958 0.76233312953263521
0.58068424253724515 0.37424543057568371
0.51186820887960494 0.017432065913453698
0.48878181516192853 0.16572004812769592
0.6166657330468297 0.0156866405159235
0.39242258667945862 0.9350570582319051
0.97958873817697167 0.7750329845584929
0.43599965050816536 0.7547678011469543
0.37694311747327447 0.20840174565091729
0.58531423518434167 0.12586731603369117
0.5651290318928659 0.69253223319537938
0.36682300386019051 0.37090288405306637
0.90250882948748767 0.41255928808823228
0.47235591546632349 0.97095626778900623
0.5723704774864018 0.42215533019043505
0.79107116442173719 0.1327176068443805
0.63983078626915812 0.79424285655841231
0.1893760827369988 0.054083608323708177
0.98346116580069065 0.012706912588328123
0.68699594563804567 0.97263384331017733
0.024259684374555945 0.016701525775715709
0.99350570305250585 0.085938043426722288
0.081036336487159133 0.15911427023820579
0.98827551305294037 0.72071660053916276
0.468913295539096 0.94110030005685985
0.57443094300106168 0.59674795507453382
0.11257834103889763 0.37069677212275565
0.760486546671018 0.10529543017037213
0.41596878017298877 0.44006071891635656
0.6243608498480171 0.12765630567446351
0.22754057450219989 0.06482236529700458
0.68569488683715463 0.099448679713532329
0.1325567530002445 0.083137767389416695
0.12694323505274951 0.72417277819477022
0.5823880797252059 0.30668557132594287
0.918998520122841 0.41471571079455316
0.61267802957445383 0.67344303731806576
0.12606540112756193 0.95296015893109143
0.23638865840621293 0.64843446831218898
0.21224596095271409 0.88027893402613699
0.70953685394488275 0.38618547725491226
0.60125718940980732 0.14149626926518977
0.37436665222048759 0.56038812734186649
0.051098390948027372 0.50282537215389311
0.44189852429553866 0.9419831782579422
0.65904288506135345 0.17107998393476009
0.54293843917548656 0.66416809381917119
0.63658641139045358 0.1383152105845511
0.76712293270975351 0.74084177636541426
0.055032554548233747 0.083408967591822147
0.97668089834041893 0.038795134052634239
0.65595845179632306 0.49909638566896319
0.31690144562162459 0.63882489572279155
0.19385128375142813 0.91679638717323542
0.071197247132658958 0.068792256526648998
0.13911749888211489 0.97869229014031589
0.77184348087757826 0.42198733147233725
0.66697217198088765 0.929971655132249
0.7204459747299552 0.68637650366872549
0.56236511818133295 0.10400098422542214
0.37811786751262844 0.90985539765097201
0.82969525316730142 0.32737232907675207
0.18153942469507456 0.36622751178219914
0.15096275089308619 0.72920100623741746
0.61038762680254877 0.30879687797278166
0.48979837424121797 0.80620339745655656
0.29583675507456064 0.74561100150458515
0.55264343926683068 0.1234934413805604
0.38621074100956321 0.28435988142155111
0.97449290356598794 0.059234167682006955
0.085781042696908116 0.94703351403586566
0.90785673004575074 0.31345094600692391
0.89473188668489456 0.010827593505382538
0.13495404715649784 0.4771823228802532
0.57137773162685335 0.92278679530136287
0.011747338809072971 0.33114167163148522
0.52329679555259645 0.5408062303904444
0.48738170368596911 0.473952098749578
0.9040559958666563 0.97699066810309887
0.65298450668342412 0.42154395673424006
0.48768625687807798 0.063982162624597549
0.67961552320048213 0.92359148291870952
0.25556551432237029 0.41091730096377432
0.54705876833759248 0.83738608960993588
0.18890071613714099 0.50497234286740422
0.19032810092903674 0.38160485704429448
0.41372802224941552 0.10198575584217906
0.6538763539865613 0.52014596131630242
0.5236424773465842 0.77859510690905154
0.13370729028247297 0.64141003135591745
0.91692076227627695 0.25361677352339029
0.55973075889050961 0.38492294331081212
0.34510146151296794 0.84001498273573816
0.72697370918467641 0.88177236798219383
0.58651383756659925 0.43381290347315371
0.64776710397563875 0.98159848828800023
0.55570026277564466 0.2038019634783268
0.70969603769481182 0.31625669100321829
0.51691764546558261 0.24648956675082445
0.50712360115721822 0.53676486550830305
0.85370486229658127 0.73468597233295441
0.39152208133600652 0.15258830133825541
0.14091269159689546 0.88760573556646705
0.67928581195883453 0.11465918156318367
0.9641538558062166 0.92310133739374578
0.34874399774707854 0.17027181037701666
0.091509800171479583 0.36714539839886129
0.39287284179590642 0.27616756991483271
0.68330854387022555 0.085111786611378193
0.70418744836933911 0.78334246249869466
0.77474183542653918 0.86650595488026738
0.58447154122404754 0.18061589333228767
0.611986443400383 0.79324932000599802
0.84604246355593204 0.48119379440322518
0.45660513848997653 0.044130200985819101
0.083669002400711179 0.76070460816845298
0.465750970877707 0.25717679969966412
0.34976645978167653 0.5860423156991601
0.69107314548455179 0.98596103233285248
0.6385496782604605 0.68426302564330399
0.94986013625748456 0.79737073974683881
0.52430670289322734 0.32496286067180336
0.14438597462140024 0.92064962559379637
0.077136966399848461 0.80801015580072999
0.31382830603979528 0.10710870730690658
0.79216281929984689 0.96719085448421538
0.85086947283707559 0.53198946570046246
0.41365225845947862 0.017123323166742921
0.83405126631259918 0.87152989045716822
0.30563508439809084 0.2204002202488482
0.36833485797978938 0.090123384259641171
0.5819326255004853 0.036332521820440888
0.10096166888251901 0.79968974948860705
0.33878059079870582 0.50176685838960111
0.45547681557945907 0.034472521627321839
0.8336653474252671 0.42680909298360348
0.20564060448668897 0.52937631099484861
0.80263744667172432 0.39731971523724496
0.15110650868155062 0.23106390424072742
0.34508448303677142 0.68697482976131141
0.29111824883148074 0.27365369512699544
0.67542200279422104 0.76403126725926995
0.29614966316148639 0.34888920257799327
0.36569705884903669 0.47125000110827386
0.53732640063390136 0.57566726207733154
0.87914891983382404 0.86811981280334294
0.50769723625853658 0.73724025301635265
0.4398955749347806 0.40899476478807628
0.74227566691115499 0.26471002399921417
0.66414975910447538 0.18679878767579794
0.87545569171197712 0.051968485116958618
0.96080511389300227 0.79318409389816225
0.75437815929763019 0.35523237334564328
0.47092602774500847 0.55831731320358813
0.5474134529940784 0.67646661470644176
0.26742499461397529 0.33492325292900205
0.17194922384805977 0.99298357986845076
0.44864418660290539 0.58371430309489369
0.80550035904161632 0.11858001095242798
0.88722561625763774 0.79668988683260977
0.2778306701220572 0.38503537699580193
0.17324288096278906 0.0084091636817902327
0.20127266272902489 0.77355497376993299
0.58849712554365396 0.10828025313094258
0.87820364884100854 0.78317940607666969
0.50101855047978461 0.61876849178224802
0.0088683019857853651 0.25632513244636357
0.94502492691390216 0.7800841792486608
0.24704126897267997 0.083173752063885331
0.41746088839136064 0.89716418436728418
0.68213653122074902 0.70135853113606572
0.13903323607519269 0.11218160833232105
0.26891878247261047 0.14185510599054396
0.21084896568208933 0.59174084127880633
0.99169524409808218 0.016694376477971673
0.012793223606422544 0.64203298673965037
0.57583453203551471 0.48329121456481516
0.94266952900215983 0.032558051170781255
0.53817563480697572 0.21908530523069203
0.41957712825387716 0.59338651620782912
0.37996071903035045 0.22911239392124116
0.70097637851722538 0.94052319531328976
0.051607202040031552 0.4876473848707974
0.65307777165435255 0.15249738493002951
0.54935920564457774 0.81202045315876603
0.84671983099542558 0.7980755940079689
0.57258504652418196 0.73426006152294576
0.15698217833414674 0.94106227485463023
0.66127740289084613 0.83399020112119615
0.36488066427409649 0.6328309562522918
0.91224716906435788 0.79083189158700407
0.51050249929539859 0.41293905628845096
0.0088873531203716993 0.70559515850618482
0.9867408350110054 0.15625255322083831
0.044302772963419557 0.66772388946264982
0.3124333790037781 0.49818890145979822
0.70630059856921434 0.22665517381392419
0.95040583377704024 0.21306167752481997
0.5788822895847261 0.82965709920972586
0.45300461607985198 0.81562681496143341
0.25639629899524152 0.85680302558466792
0.65293929888866842 0.83296624151989818
0.5487048348877579 0.028752501588314772
0.19114385452121496 0.94420369761064649
0.22526337299495935 0.18015242111869156
0.088052607141435146 0.015298385638743639
0.095775111578404903 0.69553250749595463
0.29560909536667168 0.83301387098617852
0.10786750493571162 0.31530578900128603
0.76884670509025455 0.43653948558494449
0.50575081771239638 0.17492616968229413
0.86545261112041771 0.722950822673738
0.054204019485041499 0.6650669532828033
0.63785308809019625 0.40380838909186423
0.24036911688745022 0.81378459651023149
0.95554601494222879 0.26654567033983767
0.42739693820476532 0.15569779765792191
0.67472898703999817 0.60684478329494596
0.39635071810334921 0.047689196420833468
0.09888054640032351 0.71789731131866574
0.56632014759816229 0.047960125841200352
0.93342605116777122 0.17437699064612389
0.32032281160354614 0.37592255743220448
0.55370774981565773 0.57175259641371667
0.31809126771986485 0.86600284650921822
0.43183570215478539 0.51446445123292506
0.42232695966959 0.53204768733121455
0.87150658341124654 0.47902604728005826
0.38707197736948729 0.67727707349695265
0.023212842177599669 0.65710449335165322
0.84443066781386733 0.49865425750613213
0.87321538757532835 0.71330733504146338
0.20212318026460707 0.3335883158724755
0.7645616156514734 0.51514815608970821
0.72723450069315732 0.062949397135525942
0.57181897619739175 0.3576871242839843
0.72267924644984305 0.70684492075815797
0.41008835518732667 0.59877390274778008
0.057492871303111315 0.94230980821885169
0.71665093419142067 0.83581501804292202
0.39100888255052269 0.766983553301543
0.60266566905193031 0.48642344702966511
0.75764864240773022 0.00085588474757969379
0.83044871012680233 0.62720502656884491
0.24922856478951871 0.028703982941806316
0.90164718916639686 0.33073623664677143
0.32755227293819189 0.28445019060745835
0.28918394749052823 0.3766847571823746
0.57725510466843843 0.80026966868899763
0.19414464081637561 0.54390633013099432
0.67316211806610227 0.2228625335264951
0.10259358212351799 0.43742705136537552
0.74163609393872321 0.21252218820154667
0.63690808368846774 0.32867693062871695
0.8761812390293926 0.18934079282917082
0.112226307624951 0.13246654998511076
0.71299940394237638 0.20923552243039012
0.31680436246097088 0.06605323264375329
0.59596584970131516 0.37964836554601789
0.40566970291547477 0.22082521487027407
0.72470499994233251 0.76739846053533256
0.93108182679861784 0.39045185502618551
0.21864275168627501 0.73137914738617837
0.023899543564766645 0.26787897059693933
0.0088942830916494131 0.7943067797459662
0.74031375884078443 0.22738138120621443
0.12887140712700784 0.67610617401078343
0.27645454253070056 0.97467704955488443
0.9345546995755285 0.26408207672648132
0.034363242331892252 0.4140436805319041
0.88400663645006716 0.20651375595480204
0.55674015753902495 0.54822694486938417
0.52792152645997703 0.11267165909521282
0.47995574632659554 0.3869454360101372
0.049194129183888435 0.7909947254229337
0.78184688161127269 0.83846773928962648
0.1644356045871973 0.24178572674281895
0.57697526970878243 0.89292300725355744
0.84639424015767872 0.75750931655056775
0.44521784759126604 0.036832881858572364
0.11959174205549061 0.36079047527164221
0.42043716553598642 0.049444266827777028
0.56377521343529224 0.15584871615283191
0.34497179929167032 0.50854038260877132
0.13992707151919603 0.72648207703605294
0.58983766124583781 0.59438231564126909
0.90644719544798136 0.80627466016449034
0.60614829091355205 0.99965684092603624
0.95093524549156427 0.524759212275967
0.40347975050099194 0.49459544639103115
0.93463288154453039 0.69471201789565384
0.75421454245224595 0.20270109386183321
0.94625863875262439 0.1573854461312294
0.40611956128850579 0.39679679227992892
0.92726618144661188 0.16362731531262398
0.44585541123524308 0.68211999698542058
0.041218827245756984 0.1895988539326936
0.050624452065676451 0.91439040726982057
0.77699253521859646 0.14951222506351769
0.1474723273422569 0.6866634099278599
0.24533045943826437 0.40963601833209395
0.75409937906078994 0.52348136436194181
0.49575064610689878 0.12867294438183308
0.21945536718703806 0.043373141903430223
0.67168149235658348 0.661716632777825
0.42786857718601823 0.11175633268430829
0.30546519625931978 0.73808875237591565
0.10988100967369974 0.10451992903836071
0.30522615672089159 0.076203193981200457
0.65800939104519784 0.56782229826785624
0.90894549177028239 0.81488242675550282
0.5993615509942174 0.39713425515219569
0.97679743869230151 0.89825621736235917
0.5985911637544632 0.35323910578154027
0.67701796581968665 0.2966436306014657
0.46051877760328352 0.5125428531318903
0.68597637675702572 0.28513167751953006
0.83913059160113335 0.0011587708722800016
0.76590101490728557 0.56722718104720116
0.23476691474206746 0.72946012951433659
0.75579039333388209 0.9064906039275229
0.68445753213018179 0.00078056263737380505
0.34089398849755526 0.027334949932992458
0.02939695050008595 0.07120915874838829
0.24147817492485046 0.34149367525242269
0.024152219761162996 0.36698151519522071
0.19480842328630388 0.094240742269903421
0.11171999271027744 0.16316296439617872
0.43655840796418488 0.4896434077527374
0.95793962152674794 0.32123183831572533
0.014286014717072248 0.66076686652377248
0.17433051485568285 0.97403854038566351
0.31055629742331803 0.48582393559627235
0.45654701557941735 0.34158262284472585
0.35647748620249331 0.54459767113439739
0.038072709925472736 0.42883814149536192
0.2627291795797646 0.24931467254646122
0.36411876627244055 0.94804922677576542
0.29592232522554696 0.67665385385043919
0.18920301226899028 0.12177070765756071
0.79842822323553264 0.84606146672740579
0.052679516840726137 0.13225153810344636
0.44314328813925385 0.55700477701611817
0.48326696665026248 0.84735527401790023
0.35441981675103307 0.78294345596805215
0.0841434255708009 0.78779691061936319
0.076555613894015551 0.63476930442266166
0.80083980388008058 0.65341126383282244
0.17386618978343904 0.25828740699216723
0.23365841410122812 0.029593255138024688
0.19301745248958468 0.619539336534217
0.73126768111251295 0.27506849309429526
0.58232607389800251 0.55799692845903337
0.041848398512229323 0.75261071650311351
0.50882253097370267 0.8846340668387711
0.27508771209977567 0.87150288675911725
0.28548840968869627 0.60432376270182431
0.40964253712445498 0.77803473849780858
0.072289175819605589 0.35542994877323508
0.25434564123861492 0.6325706890784204
0.569764185231179 0.61118693719618022
0.43696000403724611 0.77617385098710656
0.71864055399782956 0.87512636953033507
0.43931271671317518 0.47016740124672651
0.5471454260405153 0.85045325895771384
0.25911627570167184 0.040692973649129272
0.77428222307935357 0.24287149193696678
0.14634326356463134 0.064285875763744116
0.22669396130368114 0.52280170074664056
0.21418934152461588 0.13415712933056056
0.81288296938873827 0.25607983791269362
0.45371253415942192 0.63830426009371877
0.47138152318075299 0.76143900956958532
0.54520416003651917 0.37088252743706107
0.24397315410897136 0.074093667324632406
0.16573294787667692 0.42589603620581329
0.90433314768597484 0.9281934283208102
0.87039798707701266 0.34190960205160081
0.12661984283477068 0.74638806725852191
0.71495811408385634 0.71456586220301688
0.27762110880576074 0.60851382603868842
0.49938255827873945 0.65467966208234429
0.61790160764940083 0.58805818157270551
0.25391710759140551 0.91697850846685469
0.40841505816206336 0.88309696083888412
0.61329367198050022 0.21690540760755539
0.45480877673253417 0.28265017922967672
0.36657790746539831 0.014717369107529521
0.19989544246345758 0.95969421742483974
0.42507664556615055 0.43501753360033035
0.43565176404081285 0.79580687638372183
0.097623662790283561 0.017482505179941654
0.66592510114423931 0.2999497742857784
0.52189527195878327 0.22434470546431839
0.16984110255725682 0.14214777899906039
0.88661003415472806 0.68183342856355011
0.46630660630762577 0.20252865320071578
0.056677357293665409 0.69461689260788262
0.59903875598683953 0.022793501149863005
0.031607812736183405 0.73335313657298684
0.13968883827328682 0.94196338555775583
0.089282037457451224 0.6573261502198875
0.32633954682387412 0.88843927741982043
0.13184841931797564 0.91478284331969917
0.55899627623148263 0.2654387631919235
0.54149685963056982 0.3446073557715863
0.091355757787823677 0.04233395610935986
0.88576105609536171 0.43330246419645846
0.63952669431455433 0.94020800269208848
0.33338103187270463 0.87173902872018516
0.50547190429642797 0.72088297340087593
0.68605959555134177 0.5332915517501533
0.86178900673985481 0.54049315908923745
0.40047250664792955 0.29829316050745547
0.89168601203709841 0.63360966625623405
0.59754831530153751 0.44035590812563896
0.16407968779094517 0.53463750961236656
0.79256342956796288 0.15814348333515227
0.33538896800018847 0.86263633519411087
0.55031960853375494 0.62643240671604872
0.93666633148677647 0.24758688360452652
0.65438033221289515 0.4058207543566823
0.59396968362852931 0.71139163943007588
0.93224943452514708 0.49177927547134459
0.97477889433503151 0.32292136200703681
0.92513895104639232 0.045300221303477883
0.57143406569957733 0.74981749500147998
0.81785438046790659 0.27125584962777793
0.06517679407261312 0.98562974343076348
0.94722440256737173 0.80539422854781151
0.76759455469436944 0.26765409950166941
0.89105613483116031 0.71612717933021486
0.081077432725578547 0.32871487224474549
0.33746634307317436 0.3242834925185889
0.60652585327625275 0.63629510253667831
0.25073005584999919 0.44263056851923466
0.95307926833629608 0.44799015903845429
0.11807309789583087 0.34800064936280251
0.34323918120935559 0.017889655195176601
0.88679845887236297 0.38046480226330459
0.039266108069568872 0.11535119800828397
0.10697051882743835 0.56459191115573049
0.66923263901844621 0.045321626355871558
0.65951182134449482 0.48140165745280683
0.42884965031407773 0.62111568520776927
0.48045468889176846 0.75035555497743189
0.73210387746803463 0.66553119872696698
0.97042986354790628 0.11641959426924586
0.063431518152356148 0.71695813629776239
0.058092525228857994 0.70988895534537733
0.14029736304655671 0.5191872795112431
0.66047429875470698 0.22219286975450814
0.72852832055650651 0.45083868317306042
0.035707159899175167 0.03691514884121716
0.26805546367540956 0.2386772355530411
0.94719585962593555 0.10447614151053131
0.26171996677294374 0.5134898810647428
0.83863769983872771 0.20447440585121512
0.14098460972309113 0.4710100453812629
0.94913660734891891 0.71905109169892967
0.40413385513238609 0.63649081159383059
0.33373246737755835 0.23740691458806396
0.61217885161750019 0.057981823338195682
0.20060911448672414 0.92733360244892538
0.53747000987641513 0.61152466130442917
0.76976960944011807 0.57472999696619809
0.86007347679696977 0.17051377426832914
0.85475409799255431 0.26390012609772384
0.12430757284164429 0.78250602376647294
0.33909896365366876 0.71366738760843873
0.33581099705770612 0.4161838055588305
0.30725174467079341 0.30208284920081496
0.57297314773313701 0.83763784542679787
0.30579730099998415 0.11097680637612939
0.95531052863225341 0.23988833022303879
0.53194041317328811 0.8686212666798383
0.12986586219631135 0.96088840113952756
0.10144985001534224 0.97028757864609361
0.98881889902986586 0.45507013658061624
0.87306427978910506 0.33347519347444177
0.71474211709573865 0.80487682460807264
0.49523569946177304 0.63984074001200497
0.60649248422123492 0.71366137033328414
0.34072376345284283 0.23146171122789383
0.78803949616849422 0.71986574213951826
0.20197450206615031 0.55697899404913187
0.19743892573751509 0.28690025070682168
0.83863334101624787 0.76254784408956766
0.28957156953401864 0.73461431940086186
0.65655557834543288 0.99899036530405283
0.34490167093463242 0.6686287010088563
0.25396620808169246 0.76568459672853351
0.98188501922413707 0.55993995908647776
0.3852299596183002 0.038702517049387097
0.63639473309740424 0.58734981226734817
0.27106822980567813 0.47502628550864756
0.59663047268986702 0.2120033607352525
0.77310045692138374 0.25265426491387188
0.11163334152661264 0.33032520697452128
0.31743591278791428 0.78136609983630478
0.081743894843384624 0.23724118643440306
0.17596558039076626 0.9367037930060178
0.4812080105766654 0.70113874762319028
0.2397310312371701 0.19201680505648255
0.93433793587610126 0.18965713796205819
0.81269313395023346 0.1569194586481899
0.0524512252304703 0.16701180324889719
0.95610184501856565 0.65291736484505236
0.48117072880268097 0.22325603221543133
0.22894417075440288 0.82348244381137192
0.29007138195447624 0.5154546070843935
0.55350334057584405 0.28482402209192514
0.91027414216659963 0.59370684972964227
0.22616340010426939 0.59272124362178147
0.6393572143279016 0.99743279605172575
0.20150422095321119 0.50625008181668818
0.3000319201964885 0.27433406631462276
0.87538428069092333 0.12415993306785822
0.74639041488990188 0.14933569845743477
0.45543189812451601 0.76828774460591376
0.69622289924882352 0.13286348315887153
0.39589234301820397 0.55909455753862858
0.30238411063328385 0.29134691273793578
0.49781358265317976 0.098880380624905229
0.0096810732502490282 0.17513835523277521
0.62848964054137468 0.7820820186752826
0.26157102570869029 0.43522983812727034
0.47476962301880121 0.47299521043896675
0.696674017701298 0.48442458943463862
0.1100538307800889 0.43261259817518294
0.42964528105221689 0.66821939800865948
0.22666048537939787 0.62049101782031357
0.56187639920972288 0.56957047246396542
0.58842087676748633 0.13499606144614518
0.68160816165618598 0.42667823471128941
0.46162597578950226 0.79843743308447301
0.93211975763551891 0.54135457589291036
0.19448569766245782 0.21354771475307643
0.35044303466565907 0.25847753789275885
0.50068455445580184 0.66686544520780444
0.95574357407167554 0.61625730502419174
0.15967717673629522 0.17896788055077195
0.453039207495749 0.80024934071116149
0.27495440328493714 0.48326845723204315
0.88706694892607629 0.99377607344649732
0.98898671614006162 0.92833793419413269
0.095369476126506925 0.58676775358617306
0.37176999030634761 0.18979390291497111
0.61084576090797782 0.73020759248174727
0.91428566025570035 0.14426720538176596
0.77883147750981152 0.26018830598331988
0.9202852004673332 0.27188614429906011
0.44063828163780272 0.88665027730166912
0.015941188670694828 0.56301698600873351
0.94045846839435399 0.86311954096890986
0.017862310633063316 0.47876381664536893
0.074377265991643071 0.1241184794344008
0.3438858047593385 0.96361524821259081
0.5671430251095444 0.28859353647567332
0.78714208048768342 0.010576622793450952
0.85068795853294432 0.62066765408962965
0.17171328864060342 0.026365672238171101
0.21702614496462047 0.6249410358723253
0.56140548130497336 0.93445505457930267
0.71965161524713039 0.067687654402107
0.67097482341341674 0.48887505405582488
0.22917434573173523 0.79954929905943573
0.056538478704169393 0.19291860680095851
0.68163945525884628 0.49513307935558259
0.47406992362812161 0.020436614286154509
0.41460579237900674 0.75224111555144191
0.74698794004507363 0.98542055021971464
0.73953160969540477 0.942987150978297
0.73189449403434992 0.072618578560650349
0.28591599012725055 0.8789689673576504
0.98094374849461019 0.36107281758449972
0.7239792738109827 0.60306886839680374
0.67870006198063493 0.45304797776043415
0.11673266859725118 0.77177318977192044
0.40903233061544597 0.16906579025089741
0.22831339132972062 0.63170301727950573
0.78457060432992876 0.076965115265920758
0.58308772114105523 0.15451078419573605
0.56520205363631248 0.65924259624443948
0.72421589982695878 0.62811151123605669
0.74406852899119258 0.24095181655138731
0.54337476240471005 0.6854251257609576
0.89925214136019349 0.2160064575728029
0.73963060975074768 0.7818560975138098
0.94389185472391546 0.77093341154977679
0.67564247804693878 0.35799385420978069
0.73422199487686157 0.54671386443078518
0.95296802255325019 0.91744274809025228
0.16336540132761002 0.87260152539238334
0.33048749039880931 0.30700556724332273
0.79819272365421057 0.070707404520362616
0.68648722534999251 0.010246607009321451
0.45682209846563637 0.68651797343045473
0.34399740141816437 0.91494841407984495
0.4718665131367743 0.98013730789534748
0.049575057812035084 0.015729411970824003
0.33197034290060401 0.59599733049981296
0.92094052792526782 0.92163797654211521
0.69835624471306801 0.18884224398061633
0.83783005364239216 0.79965649964287877
0.11696829693391919 0.20312618697062135
0.30387510382570326 0.69688855996355414
0.051698238356038928 0.82385392370633781
0.605137002421543 0.86469887522980571
0.14237750717438757 0.21277921623550355
0.62356690177693963 0.57470267754979432
0.21390780108049512 0.74841586453840137
0.74613580876030028 0.6501575275324285
0.37854434782639146 0.776441415771842
0.46378292003646493 0.89653944387100637
0.57188699254766107 0.97108600800856948
0.15991883678361773 0.69177075289189816
0.21462607593275607 0.48962722741998732
0.44778582407161593 0.059671920957043767
0.79129513306543231 0.22550463187508285
0.040142684010788798 0.93877409445121884
0.33496172772720456 0.47051570867188275
0.69955116277560592 0.74007681128568947
0.0013013293500989676 0.45544477738440037
0.032938532996922731 0.7590271879453212
0.96184341097250581 0.66429355437867343
0.11492977733723819 0.47975193848833442
0.85069188172928989 0.21844249661080539
0.0091091797221451998 0.030844341730698943
0.36509947781451046 0.14367398549802601
0.15968050318770111 0.72410003677941859
0.017607973422855139 0.70199365983717144
0.86652141227386892 0.3934340332634747
0.25481154816225171 0.70638044970110059
0.63399497396312654 0.032820347929373384
0.065771026769652963 0.36101308837532997
0.48924034228548408 0.67967064911499619
0.49051653337664902 0.56886576907709241
0.95226665074005723 0.20281280134804547
0.3007372603751719 0.72428768174722791
0.1328146590385586 0.32215244090184569
0.088461000937968493 0.63301792810671031
0.1270656087435782 0.76149707194417715
0.36445307126268744 0.44183949008584023
0.32455486222170293 0.035257400711998343
0.10264244582504034 0.41374005004763603
0.38789010886102915 0.87510731560178101
0.22309858002699912 0.35594067070633173
0.78750368813052773 0.67211338644847274
0.69751110300421715 0.92887715599499643
0.77721050824038684 0.15819500852376223
0.49059629254043102 0.25308265443891287
0.73195780720561743 0.38902028556913137
0.18871911359019578 0.39853083086200058
0.50253767473623157 0.96971478429622948
0.26194594334810972 0.74767165794037282
0.70497691771015525 0.025301697198301554
0.24792433576658368 0.67615213291719556
0.62318703252822161 0.85748440027236938
0.24056501989252865 0.30151126720011234
0.77248962456360459 0.44562595547176898
0.91517762281000614 0.48911827523261309
0.046384582994505763 0.38886745157651603
0.1161620975472033 0.92670714971609414
0.20494954707100987 0.79475477407686412
0.73411451652646065 0.038814533269032836
0.41777697950601578 0.34532119682990015
0.49015675694681704 0.23795404401607811
0.33188826637342572 0.40804222202859819
0.55248188669793308 0.0085070657078176737
0.23516037152148783 0.75923486985266209
0.74827771238051355 0.68445832002907991
0.64739996567368507 0.93363523227162659
0.053051762282848358 0.41816299757920206
0.62703612167388201 0.52399248839356005
0.27712900401093066 0.85535161499865353
0.11420904658734798 0.978877306682989
0.3821680499240756 0.56414740509353578
0.37761978548951447 0.80554677662439644
0.49340233718976378 0.17846834775991738
0.59491956885904074 0.15982377040199935
0.18421729910187423 0.34775539650581777
0.23863076628185809 0.62661450495943427
0.83803420257754624 0.24707626248709857
0.81920838658697903 0.66643860307522118
0.47497282922267914 0.90948035567998886
0.73441104916855693 0.048333081416785717
0.75141403009183705 0.16365906549617648
0.48220234247855842 0.99040713766589761
0.12996088434010744 0.58274441678076982
0.42007506405934691 0.30062408559024334
0.50855073099955916 0.81685012741945684
0.76231654011644423 0.21912354626692832
0.40324006672017276 0.96714636380784214
0.21845237608067691 0.4654824361205101
0.31422627996653318 0.73163537564687431
0.48766020126640797 0.016300373012199998
0.13462859485298395 0.52899191598407924
0.45414353511296213 0.0050553367473185062
0.78994490765035152 0.1424847652669996
0.71860193368047476 0.2196375725325197
0.53909036703407764 0.013484961353242397
0.92741251247934997 0.68418986001051962
0.44107056874781847 0.29940127185545862
0.40441664773970842 0.15667085652239621
0.002081817714497447 0.95859284489415586
0.63472868781536818 0.90603527869097888
0.46383597422391176 0.24329413403756917
0.19183628517203033 0.55982689862139523
0.26124437968246639 0.31242590886540711
0.59675753419287503 0.41229904163628817
0.54102781321853399 0.4834937893319875
[truncated: 8,054 more rows]
