# Supplementary material for: Universal hidden order in amorphous cellular geometries
Source: Nat Commun. 2019 Feb 18;10:811. doi: 10.1038/s41467-019-08360-5 (PMC6379405; doi:10.1038/s41467-019-08360-5)
Supplement: Supplementary file 1 — Source Data [file 41467_2019_8360_MOESM1_ESM.zip › Configurations/2D-Initial-configuration-RSA-SphP4.dat]

0.69066411559469998 0.72516756760887802
0.5490687801502645 0.092011147877201438
0.24361632112413645 0.26608037273399532
0.89282439043745399 0.68407985381782055
0.33717797347344458 0.19998093391768634
0.64146817219443619 0.12298466917127371
0.41144146816805005 0.53868888132274151
0.83943425468169153 0.22858613240532577
0.61388635286130011 0.048760472796857357
0.42385671357624233 0.14488948741927743
0.34463397040963173 0.75102329184301198
0.99638314102776349 0.12578856316395104
0.68155917548574507 0.3371229930780828
0.4520470576826483 0.973225312307477
0.56642559240572155 0.40785493422299623
0.87986810645088553 0.76547151780687273
0.78208771115168929 0.6577828018926084
0.68637682730332017 0.41045654565095901
0.38433093158528209 0.63221427565440536
0.38782401313073933 0.87132155033759773
0.78265442769043148 0.29792748531326652
0.73390959622338414 0.48911774368025362
0.47262532287277281 0.35797623894177377
0.23860426968894899 0.58396926568821073
0.78643777570687234 0.091814498882740736
0.41826067282818258 0.24378021620213985
0.80091359792277217 0.055605238769203424
0.68817278114147484 0.70508398325182498
0.46897127013653517 0.97329177055507898
0.41547566279768944 0.21672930032946169
0.83805093262344599 0.21054649725556374
0.71011210442520678 0.1897025506477803
0.27411341806873679 0.41384353162720799
0.6123159306589514 0.76344466442242265
0.76529066334478557 0.22186294035054743
0.53003408736549318 0.17648856900632381
0.53888833243399858 0.21979518374428153
0.9375296572688967 0.22455342370085418
0.92274894518777728 0.066036952426657081
0.56879392405971885 0.16593199362978339
0.25406425539404154 0.57167283515445888
0.65692494460381567 0.78542248858138919
0.55854565836489201 0.65018386673182249
0.88086967240087688 0.69971247622743249
0.40024474333040416 0.80421396275050938
0.6949222288094461 0.025658619590103626
0.44258856354281306 0.086423435946926475
0.94370156340301037 0.81589906360022724
0.7704838658683002 0.98488068324513733
0.88509807270020247 0.58903748029842973
0.91325988830067217 0.62965282634831965
0.23434164258651435 0.69315076805651188
0.25882826605811715 0.23812039499171078
0.37248926423490047 0.21567048924043775
0.95034818421117961 0.75329308747313917
0.73412302718497813 0.95960379112511873
0.73525894386693835 0.12450213264673948
0.19835448684170842 0.22121967538259923
0.24679278233088553 0.56062966049648821
0.83320907386951149 0.16341663035564125
0.058805209118872881 0.42049277294427156
0.90201977477408946 0.014869521837681532
0.54699169797822833 0.38649420929141343
0.90382907469756901 0.82011691876687109
0.88175435527227819 0.19000349566340446
0.78828464751131833 0.91381624946370721
0.28618226875551045 0.69607437332160771
0.79737036093138158 0.55866210209205747
0.23576233047060668 0.24559028167277575
0.21071218536235392 0.97003364353440702
0.67551020276732743 0.25771571695804596
0.24225087859667838 0.16639152052812278
0.71300193527713418 0.38367534126155078
0.33465771726332605 0.70363614894449711
0.34196501807309687 0.59013729123398662
0.3925396257545799 0.91348280990496278
0.72430705092847347 0.76642723195254803
0.93644773913547397 0.56963498122058809
0.32690392807126045 0.22620436176657677
0.56676615681499243 0.34430477255955338
0.10993093647994101 0.030240959255024791
0.28086855472065508 0.64936277689412236
0.61585443047806621 0.82459785486571491
0.074276679195463657 0.33966650627553463
0.41582551179453731 0.37083894643001258
0.2139484325889498 0.82817948656156659
0.46503190696239471 0.6678046970628202
0.46409152494743466 0.9262705035507679
0.24786882195621729 0.35692300111986697
0.81218390841968358 0.18382983701303601
0.30728721991181374 0.52981289383023977
0.64701627450995147 0.12967871665023267
0.78655695728957653 0.85965452599339187
0.87237334554083645 0.34326159418560565
0.39604127523489296 0.58290505828335881
0.16438448941335082 0.70956861483864486
0.095789101207628846 0.57824803236871958
0.31813421077094972 0.49118179595097899
0.60160244861617684 0.44929099245928228
0.71388866216875613 0.055270747747272253
0.38370804698206484 0.75725685083307326
0.69569408264942467 0.97453894256614149
0.60668718465603888 0.46447444171644747
0.048788052517920732 0.010390323586761951
0.88671458140015602 0.5240449111443013
0.31278981897048652 0.57584880013018847
0.072260767919942737 0.84760485263541341
0.88995344494469464 0.25706782890483737
0.65800406155176461 0.021334334975108504
0.22444215882569551 0.15769118932075799
0.37996958219446242 0.12033325736410916
0.49389216979034245 0.33313965261913836
0.4000181385781616 0.79244094528257847
0.84334208234213293 0.74829840241000056
0.45619096211157739 0.61020226939581335
0.4209222961217165 0.67136089317500591
0.7739567463286221 0.9256774599198252
0.23704902734607458 0.13713734224438667
0.90297210682183504 0.0037681669928133488
0.98401336837559938 0.425450628856197
0.85082390764728189 0.58557030092924833
0.25704924552701414 0.87753829313442111
0.36590071022510529 0.2891588534694165
0.056057413807138801 0.82041036151349545
0.062655333196744323 0.43706648261286318
0.17373710311949253 0.086420385399833322
0.99474447127431631 0.95862203557044268
0.35576437297277153 0.98341080662794411
0.22782223043031991 0.51526149874553084
0.67547943675890565 0.80342272226698697
0.27461070590652525 0.25692622177302837
0.15737288258969784 0.42760614957660437
0.6653971562627703 0.013674963731318712
0.035514470422640443 0.38320663408376276
0.23570585157722235 0.92737148352898657
0.96625173697248101 0.50937929889187217
0.5487366309389472 0.93213480827398598
0.53673863643780351 0.61527164652943611
0.35554156452417374 0.22847852227278054
0.83937540254555643 0.9050540067255497
0.98077708575874567 0.59138815244659781
0.097754333168268204 0.04035170515999198
0.82254147063940763 0.4789041040930897
0.60773587878793478 0.55671495944261551
0.64424035302363336 0.30701691447757185
0.015296511817723513 0.69551552971825004
0.43543855915777385 0.63824194669723511
0.27641417807899415 0.073641079012304544
0.68982417904771864 0.79871375183574855
0.13714806479401886 0.094209940871223807
0.41505287797190249 0.076552756130695343
0.98713686922565103 0.14175297925248742
0.40551508846692741 0.37490927684120834
0.48838489549234509 0.28126218193210661
0.45237026875838637 0.45199250592850149
0.42969448119401932 0.6242424591910094
0.72930728574283421 0.28101376164704561
0.23995748534798622 0.9491011209320277
0.015938949072733521 0.7470225861761719
0.21782743162475526 0.52969934931024909
0.83701260387897491 0.80343476613052189
0.18443351471796632 0.41315267281606793
0.9835134434979409 0.47130830609239638
0.88301736256107688 0.53979901666752994
0.4766149427741766 0.5307243422139436
0.47424090816639364 0.3269963872153312
0.27945809322409332 0.48902172246016562
0.27573270886205137 0.95464885700494051
0.37684744712896645 0.67640275857411325
0.72200115630403161 0.46579811535775661
0.40819498873315752 0.11482392670586705
0.71852105390280485 0.47942301398143172
0.0060553967487066984 0.8609770736657083
0.73918662709183991 0.33482865197584033
0.99791036546230316 0.43078057607635856
0.64946990320459008 0.19568803627043962
0.34780087880790234 0.66591215878725052
0.6764574630651623 0.39553053001873195
0.075541760306805372 0.028210531687363982
0.11840322520583868 0.94355023954994977
0.77192060649394989 0.83011086797341704
0.070416729664430022 0.18307610717602074
0.94410130218602717 0.038835306651890278
0.28510234574787319 0.94614930846728384
0.089577973820269108 0.86591831664554775
0.49900427926331758 0.95359526504762471
0.50060817366465926 0.25740894326008856
0.80426203459501266 0.51803536736406386
0.010441901395097375 0.42326637217774987
0.18291028612293303 0.29917969484813511
0.22399777034297585 0.87049491796642542
0.98049060557968915 0.21821717615239322
0.10291765490546823 0.56861124187707901
0.034027185058221221 0.36096219555474818
0.53878896404057741 0.27712915767915547
0.94773043319582939 0.23593143140897155
0.72835939237847924 0.086509214481338859
0.17991715529933572 0.20508449384942651
0.73238751455210149 0.92511437111534178
0.13302483852021396 0.57898445823229849
0.87530014058575034 0.10754102561622858
0.86748428526334465 0.20611473615281284
0.044166922569274902 0.60671898815780878
0.15526197711005807 0.2859435707796365
0.3033206919208169 0.32647202606312931
0.14026969624683261 0.76085779001004994
0.12231249758042395 0.22514121141284704
0.26567822531796992 0.20578887802548707
0.19954046094790101 0.74656267184764147
0.57668268983252347 0.50274674594402313
0.15669418359175324 0.78709701355546713
0.054085655137896538 0.38961137714795768
0.092746627051383257 0.20669907075352967
0.49477743986062706 0.29826698848046362
0.18051263177767396 0.89515874884091318
0.33169238455593586 0.41988729103468359
0.61862345994450152 0.29303550813347101
0.10194246703758836 0.6914062041323632
0.31930554355494678 0.36373025947250426
0.84564661979675293 0.92588843987323344
0.61359842913225293 0.16741124959662557
0.66243753070011735 0.99499964504502714
0.98636558139696717 0.033189417794346809
0.079865541774779558 0.51854264666326344
0.048634749837219715 0.40311132534407079
0.81146726896986365 0.33483384572900832
0.85640883701853454 0.47381600504741073
0.79550837515853345 0.75231621460989118
0.32385317352600396 0.4662882499396801
0.23891438776627183 0.59836177853867412
0.029057254549115896 0.77660331316292286
0.56529647903516889 0.37864161352626979
0.21345637505874038 0.053018157137557864
0.92878991132602096 0.87739489623345435
0.31224484764970839 0.20434405584819615
0.76138142729178071 0.53406468615867198
0.590457983314991 0.61504345922730863
0.17246045498177409 0.76833974756300449
0.63853668514639139 0.16586293117143214
0.99687734176404774 0.099937061779201031
0.68199820211157203 0.94270764500834048
0.77683457056991756 0.13659212784841657
0.73448815173469484 0.55416462593711913
0.28315325430594385 0.26289099175482988
0.29263374931178987 0.62283947737887502
0.85662827570922673 0.26949635078199208
0.044248626567423344 0.060683567076921463
0.7539259409531951 0.18926991638727486
0.8425772802438587 0.29044176498427987
0.020769448019564152 0.8982990519143641
0.86048945016227663 0.51051321835257113
0.032825075322762132 0.86686488473787904
0.57100002281367779 0.46859434596262872
0.75177935278043151 0.47173129534348845
0.78094393783248961 0.033909184625372291
0.51236306666396558 0.61880469927564263
0.58337562344968319 0.2094056021887809
0.38632145873270929 0.38491150853224099
0.6222051999066025 0.60333448206074536
0.36942714708857238 0.065373798599466681
0.40658199531026185 0.067351472331210971
0.96858474216423929 0.26632964145392179
0.92647278076037765 0.2605023558717221
0.32144566811621189 0.39444364327937365
0.99851288506761193 0.50029847817495465
0.58274020859971642 0.3807277858722955
0.51736619556322694 0.92566600511781871
0.36803108314052224 0.70654730242677033
0.39319340046495199 0.84228649036958814
0.51308355736546218 0.80208522151224315
0.13520866283215582 0.54187656566500664
0.34806973766535521 0.84293876984156668
0.20038412557914853 0.12980834511108696
0.12386977905407548 0.45667670294642448
0.98029990517534316 0.30682215956039727
0.51877330662682652 0.26570220640860498
0.6537919039838016 0.092983177863061428
0.27553867478854954 0.58471983717754483
0.52968746749684215 0.10422277636826038
0.99164843955077231 0.24880481837317348
0.67337030009366572 0.54270080896094441
0.76142117218114436 0.68597402120940387
0.24458739627152681 0.95797453261911869
0.020020911237224936 0.060980991460382938
0.25879622017964721 0.43787524150684476
0.047961548902094364 0.95945178112015128
0.096092407824471593 0.61147925071418285
0.58847356727346778 0.16559715359471738
0.081472882535308599 0.074247798649594188
0.6566812654491514 0.385293482337147
0.24239734816364944 0.67317004268988967
0.59910980053246021 0.10741730686277151
0.92062908061780035 0.51206069462932646
0.060131754260510206 0.046890635276213288
0.78490342129953206 0.56866189790889621
0.67708415095694363 0.38233976298943162
0.035428822971880436 0.75733490893617272
0.042785004479810596 0.3513357313349843
0.067960128420963883 0.33239354635588825
0.1096190414391458 0.9860569154843688
0.5470694531686604 0.30531503562815487
0.56720350170508027 0.23811531020328403
0.33583347895182669 0.56429752125404775
0.57447795593179762 0.51331863040104508
0.81133577320724726 0.19581721513532102
0.59145861119031906 0.90946452412754297
0.19469998846761882 0.63333422038704157
0.46579724689945579 0.67736648651771247
0.61238226084969938 0.53112956043332815
0.18524514324963093 0.29004004294984043
0.24997185496613383 0.025846139062196016
0.47213513241149485 0.33598926733247936
0.75523236533626914 0.48548140423372388
0.95411836472339928 0.518585957121104
0.72180830454453826 0.63072936399839818
0.36547173582948744 0.62127174623310566
0.43198653939180076 0.16821410530246794
0.11386075126938522 0.22607392631471157
0.8643260954413563 0.73697745031677186
0.043797793798148632 0.74145582760684192
0.25390375289134681 0.063837365712970495
0.31179317506030202 0.74209043616428971
0.84278676263056695 0.084000341827049851
0.048184763872995973 0.57906926237046719
0.22204710217192769 0.74598132539540529
0.94403132260777056 0.80557172931730747
0.7412957614287734 0.6254899266641587
0.18281261553056538 0.080024845199659467
0.73960940702818334 0.4121111985296011
0.6696633726824075 0.20818480988964438
0.8070440674200654 0.59836188377812505
0.56093789916485548 0.89054459263570607
0.87313894648104906 0.19045867561362684
0.31105902511626482 0.64383333665318787
0.28869405179284513 0.3958213806618005
0.99377763876691461 0.39847091748379171
0.46076267655007541 0.025479403091594577
0.53982308506965637 0.36181747377850115
0.138908083550632 0.85082145407795906
0.48541920096613467 0.24651573342271149
0.036561090499162674 0.71022419072687626
0.24937556474469602 0.92322660167701542
0.85513147548772395 0.16878223815001547
0.058477404294535518 0.33896216750144958
0.55577271012589335 0.1343020258937031
0.26507271849550307 0.2959598945453763
0.8025294600520283 0.37285180063918233
0.16161424899473786 0.77852591406553984
0.65019346191547811 0.68967028521001339
0.42183167207986116 0.69195514940656722
0.084896170534193516 0.4403538079932332
0.3281149105168879 0.86272124643437564
0.28771576774306595 0.64114934299141169
0.37158899544738233 0.45314225065521896
0.49231006088666618 0.015367907704785466
0.95065804664045572 0.9058188833296299
0.32107430719770491 0.91848590131849051
0.37650030385702848 0.13182719703763723
0.96088107977993786 0.79180830367840827
0.42849718919023871 0.097042716108262539
0.479200329631567 0.82726859697140753
0.66426680539734662 0.70382333546876907
0.25643412512727082 0.36209756322205067
0.76849166955798864 0.54601579927839339
0.1835451137740165 0.58308575116097927
0.7872690053191036 0.85076902131550014
0.91558185266330838 0.87864832463674247
0.97469021705910563 0.82863944489508867
0.186344257555902 0.15511292335577309
0.7860398122575134 0.5170248590875417
0.73714842391200364 0.14101051236502826
0.73994278046302497 0.81246588565409184
0.76140050543472171 0.31613201578147709
0.14350811019539833 0.38928908086381853
0.69780432898551226 0.13578897970728576
0.76016808045096695 0.62290846602991223
0.88026361353695393 0.35146717727184296
0.067082702415063977 0.31800648430362344
0.63970056991092861 0.32124548684805632
0.73547093733213842 0.69727746001444757
0.09404303808696568 0.45708671794272959
0.41766944201663136 0.22780827875249088
0.41539546311832964 0.99663888290524483
0.77855679485946894 0.32228902354836464
0.3247712233569473 0.79403429827652872
0.70542651554569602 0.83140873443335295
0.98705895547755063 0.9765501981601119
0.24778655893169343 0.60462869913317263
0.11118039791472256 0.21390929212793708
0.11257663788273931 0.62725934549234807
0.81409978494048119 0.88210189458914101
0.9155950949061662 0.1074190114159137
0.83594224113039672 0.38597066723741591
0.055167825892567635 0.84764477727003396
0.1919715169351548 0.10072051477618515
0.89942756085656583 0.73344750818796456
0.70675794850103557 0.65159305511042476
0.75859244191087782 0.43629615381360054
0.18653798871673644 0.82789186178706586
0.0068065687082707882 0.90700183296576142
0.019508404191583395 0.6011179331690073
0.56131991581059992 0.90033603296615183
0.15074916533194482 0.2187434621155262
0.31731224479153752 0.61882021534256637
0.16944989748299122 0.74229961284436285
0.90125318267382681 0.88296333281323314
0.51164054381661117 0.93807710078544915
0.55081611452624202 0.84277939097955823
0.0774946219753474 0.60224078502506018
0.94159162975847721 0.85912023275159299
0.22448753449134529 0.72460562409833074
0.55726143787615001 0.34805389936082065
0.18679865542799234 0.31964801694266498
0.99279791885055602 0.70665072114206851
0.60601123119704425 0.29914724710397422
0.5566966428887099 0.96965097263455391
0.49126642849296331 0.39990768581628799
0.81512875575572252 0.97724156081676483
0.29502520128153265 0.40625945292413235
0.3427803972736001 0.39815665083006024
0.22710244986228645 0.28128848760388792
0.63842104841023684 0.29948714445345104
0.62696416862308979 0.16244039894081652
0.2771357661113143 0.69427151628769934
0.55470671132206917 0.70754889282397926
0.46150779374875128 0.45283833076246083
0.23317890660837293 0.33967395941726863
0.98139371420256793 0.16476033558137715
0.45678346790373325 0.4352010942529887
0.13425294263288379 0.1056032101623714
0.16352520766668022 0.028179085114970803
0.97567565692588687 0.62525859451852739
0.21040621935389936 0.77091695205308497
0.35575921018607914 0.049409690545871854
0.078111866023391485 0.95956412004306912
0.63589263800531626 0.6218729333486408
0.58860471867956221 0.090934343636035919
0.2021826971322298 0.57971022860147059
0.090298015391454101 0.04914125450886786
0.38087520957924426 0.69157587317749858
0.23531377548351884 0.089605135144665837
0.613856032025069 0.79908562381751835
0.33709805994294584 0.81872988282702863
0.074576413258910179 0.32524314406327903
0.50028968811966479 0.14068263559602201
0.8630637472961098 0.8293299051001668
0.12210401543416083 0.75347957410849631
0.12777931150048971 0.48440921865403652
0.079037918709218502 0.58233988541178405
0.62225187639705837 0.013883931096643209
0.24992956756614149 0.75586317689158022
0.62257563881576061 0.41218762751668692
0.73127423925325274 0.45762570761144161
0.46564121078699827 0.4036312373355031
0.36240462958812714 0.39022450265474617
0.41725697834044695 0.62382522388361394
0.77245196863077581 0.34830338251776993
0.92912123049609363 0.55555665981955826
0.70675924024544656 0.78167595621198416
0.42569952481426299 0.93066070694476366
0.14523151959292591 0.98357760463841259
0.59929196513257921 0.097302749985828996
0.49720333190634847 0.59571178467012942
0.59009132371284068 0.86855115299113095
0.38923248532228172 0.59089609212242067
0.48018587590195239 0.66019968059845269
0.49202691460959613 0.26950568752363324
0.27065536985173821 0.79082521190866828
0.29603127483278513 0.05469779996201396
0.071941758040338755 0.41657844977453351
0.89270858862437308 0.2430097449105233
0.87171500781551003 0.96008494705893099
0.51721228496171534 0.067445708671584725
0.58328016218729317 0.19057226902805269
0.32913799630478024 0.89274854026734829
0.76663006725721061 0.6374950201716274
0.017904179869219661 0.39292455883696675
0.16008137376047671 0.91628737072460353
0.51606304687447846 0.47240747744217515
0.73907886212691665 0.76377495634369552
0.31461871881037951 0.14524273853749037
0.66686596325598657 0.57294322783127427
0.80519745917990804 0.72254070732742548
0.2827021786943078 0.87272078194655478
0.043188858544453979 0.68178345961496234
0.52286998461931944 0.144379957113415
0.30523560382425785 0.92584287258796394
0.98442017240449786 0.015431740088388324
0.73473283858038485 0.51471234392374754
0.054322315845638514 0.46799608925357461
0.76667256094515324 0.080043952912092209
0.79108765767887235 0.71754646603949368
0.87775608361698687 0.47037958609871566
0.60722971404902637 0.27140892553143203
0.26310651423409581 0.65696274698711932
0.98471078625880182 0.50233111088164151
0.77341042179614305 0.87885676790028811
0.50134952645748854 0.87808573944494128
0.31977320765145123 0.26896221819333732
0.33579115220345557 0.51169896125793457
0.11860149563290179 0.037885200930759311
0.56641720747575164 0.28439463628455997
0.41371457302011549 0.32918027089908719
0.02153809298761189 0.92661091568879783
0.72645695134997368 0.57370418682694435
0.93815943226218224 0.78645546152256429
0.65429515927098691 0.90393805899657309
0.094497989863157272 0.14191804523579776
0.98777121026068926 0.7606904711574316
0.32230991683900356 0.85618371819145977
0.84662493993528187 0.72091591218486428
0.14576235855929554 0.072300985455513
0.05775203718803823 0.87139922892674804
0.084837228991091251 0.61674606916494668
0.55955188698135316 0.30763234011828899
0.034844169393181801 0.02633026079274714
0.87646015384234488 0.25559037551283836
0.59977187984623015 0.40084097348153591
0.52004274912178516 0.46169687155634165
0.055650387890636921 0.69209694862365723
0.92664443701505661 0.52846652735024691
0.88225117931142449 0.99836723692715168
0.72145358822308481 0.99095800146460533
0.66502434620633721 0.30179743515327573
0.74463496194221079 0.99282309482805431
0.9701864558737725 0.1040259434375912
0.66565117705613375 0.81840954930521548
0.14537031529471278 0.97211076528765261
0.71052053081803024 0.91225346317514777
0.28191579272970557 0.32428624900057912
0.6988664879463613 0.7179748232010752
0.7686514628585428 0.61047867848537862
0.2402376786340028 0.3638386728707701
0.62620277260430157 0.87742381496354938
0.46635297313332558 0.59087817091494799
0.019281797809526324 0.12466909200884402
0.093805049546062946 0.66547230142168701
0.23351378692314029 0.0064308191649615765
0.76933416491374373 0.51606365432962775
0.56081676273606718 0.51707665389403701
0.18855952797457576 0.34795217821374536
0.58282411191612482 0.13206098205409944
0.79360791831277311 0.14973994600586593
0.1490691383369267 0.086038083769381046
0.52813884196802974 0.50195047887973487
0.94989826600067317 0.56380255613476038
0.38485714909620583 0.80068137915804982
0.7582713479641825 0.72087900410406291
0.28365854383446276 0.47729463549330831
0.78213082207366824 0.80475639807991683
0.48123574373312294 0.91434790240600705
0.23000043840147555 0.6502273278310895
0.79165978264063597 0.4625543262809515
0.76582001708447933 0.0049840826541185379
0.61047318740747869 0.35242584114894271
0.21255484037101269 0.090053179766982794
0.029922388028353453 0.31058534514158964
0.22794720064848661 0.61299929628148675
0.58460473245941103 0.30765864811837673
0.69295774912461638 0.15198547393083572
0.72868262510746717 0.78890811442397535
0.046180651523172855 0.2595294495113194
0.034473701613023877 0.85053987335413694
0.67672193166799843 0.29010570351965725
0.52890647714957595 0.99958755727857351
0.97897863760590553 0.38419918343424797
0.4802333211991936 0.96160680567845702
0.07243077945895493 0.03793570538982749
0.61633849842473865 0.69718059711158276
0.73482762509956956 0.30281378189101815
0.98180485120974481 0.86131021962501109
0.20188769232481718 0.79786688112653792
0.05532160634174943 0.74448289279825985
0.77622499736025929 0.58090444444678724
0.90977883851155639 0.54504160606302321
0.9021120616234839 0.22586633637547493
0.23621622566133738 0.39966130908578634
0.24400220857933164 0.25769376847893
0.51217920216731727 0.59365608333609998
0.43122221739031374 0.11561215622350574
0.71379680396057665 0.30161174922250211
0.40710092196241021 0.68583404622040689
0.22918117488734424 0.023836778942495584
0.56883860006928444 0.19106634822674096
0.39675586973316967 0.2173906599637121
0.20135261258110404 0.25105913239531219
0.25978754879906774 0.48677074490115047
0.39560134056955576 0.39675635471940041
0.54884791141375899 0.60979940998367965
0.91614588839001954 0.1313784159719944
0.32842189888469875 0.070806768257170916
0.65454010083340108 0.76185288559645414
0.056445536436513066 0.32643746631219983
0.080640234984457493 0.40019452967680991
0.63889339915476739 0.64774633524939418
0.26355756539851427 0.25151575985364616
0.94899650127626956 0.37544355890713632
0.37728260550647974 0.15403585718013346
0.99031431437470019 0.050655742874369025
0.97183953737840056 0.33660672139376402
0.95197139796800911 0.47812226437963545
0.31559771671891212 0.37889019609428942
0.096030685119330883 0.030657638562843204
0.34243894973769784 0.12052516266703606
0.90686793276108801 0.49602720444090664
0.3848275188356638 0.58346810401417315
0.61659542890265584 0.45529787545092404
0.56618731748312712 0.4173628834541887
0.083183704409748316 0.2484004779253155
0.038509868318215013 0.52973601059056818
0.88703997223637998 0.099592762999236584
0.18401071173138916 0.65766711835749447
0.38432645471766591 0.57371225161477923
0.027366773458197713 0.41985795483924448
0.15471359365619719 0.81117491726763546
0.37347212131135166 0.99011397105641663
0.31187938479706645 0.86581954034045339
0.6340689891949296 0.053244979819282889
0.78505441732704639 0.41909333993680775
0.90348282246850431 0.041223207488656044
0.87661540741100907 0.44607855682261288
0.64421923062764108 0.78877089079469442
0.30608146195299923 0.21913699456490576
0.79268119879998267 0.82334065367467701
0.4532589465379715 0.82645714818499982
0.42964444495737553 0.34987254603765905
0.41641762363724411 0.10308692883700132
0.30831452878192067 0.35074348351918161
0.73928457824513316 0.72847195924259722
0.74039637949317694 0.032197179971262813
0.73361941147595644 0.56855992460623384
0.74999966402538121 0.5579109420068562
0.41293072002008557 0.29994036071002483
0.48521279357373714 0.78847082098945975
0.93863683519884944 0.25030758790671825
0.14938898896798491 0.13730448042042553
0.038932706229388714 0.071137071354314685
0.77024026564322412 0.17942092125304043
0.69973431807011366 0.57531998120248318
0.022043674718588591 0.802818454336375
0.83966306690126657 0.32888863002881408
0.96751925116404891 0.5348272102419287
0.10728491074405611 0.066002755658701062
0.79661932704038918 0.28695860574953258
0.35553996218368411 0.30280035873875022
0.022115984465926886 0.44667005888186395
0.95965206460095942 0.13907652744092047
0.21352891158312559 0.19341092486865819
0.16823301534168422 0.11819181102328002
0.84986645192839205 0.24908991833217442
0.68845551554113626 0.232123002409935
0.22371544782072306 0.58148957067169249
0.33659389754757285 0.14438252639956772
0.53682867437601089 0.54849247075617313
0.078758911229670048 0.8681604191660881
0.4454017176758498 0.37039739801548421
0.85386509285308421 0.95114789623767138
0.2895234280731529 0.12014535232447088
0.77787905279546976 0.45065064704976976
0.10531666874885559 0.37257721391506493
0.17239430802874267 0.23542873491533101
0.085578419966623187 0.77773437858559191
0.65299495426006615 0.6279378910548985
0.024522912921383977 0.052969319513067603
0.89247890515252948 0.3412714977748692
0.25187340704724193 0.95159215549938381
0.73821266391314566 0.31619007512927055
0.19368144986219704 0.3364824578166008
0.99453691067174077 0.73245081817731261
0.74195420788601041 0.25053061009384692
0.30785369267687201 0.59544295258820057
0.44346727896481752 0.77339658513665199
0.92796498211100698 0.84114852547645569
0.18954349844716489 0.36134140728972852
0.53475391841493547 0.87424556585028768
0.54104669997468591 0.20319122727960348
0.98778937919996679 0.84562574932351708
0.54445026093162596 0.26970827043987811
0.57687908201478422 0.52202028012834489
0.066714642569422722 0.24150770367123187
0.96876111067831516 0.78575470484793186
0.60621872963383794 0.98553615505807102
0.94651585584506392 0.20920644141733646
0.45078725297935307 0.62018629163503647
0.2171615909319371 0.16968281986191869
0.40376673289574683 0.07907574181444943
0.017900996608659625 0.31914274790324271
0.93238637130707502 0.40550685697235167
0.60261027817614377 0.59400515304878354
0.75994262914173305 0.035604088101536036
0.10368469310924411 0.2577194410841912
0.47700778511352837 0.80750876665115356
0.63839948712848127 0.035843707853928208
0.20342097291722894 0.84417816926725209
0.37125522759743035 0.89732414996251464
0.33380718203261495 0.0063619238790124655
0.1129378043115139 0.55054652341641486
0.9617128970567137 0.21807563910260797
0.84443305293098092 0.16714643454179168
0.76537515595555305 0.14882407779805362
0.33592555532231927 0.29356257943436503
0.35920121637172997 0.97006922983564436
0.3171915162820369 0.84937433549202979
0.60014784405939281 0.014989335089921951
0.5909943098668009 0.22690753336064517
0.95098416274413466 0.72006074036471546
0.46071524103172123 0.96730124903842807
0.38551469729281962 0.13433530414476991
0.99931396194733679 0.36912187957204878
0.30463059828616679 0.87589642172679305
0.97868286538869143 0.93093857960775495
0.29607165674678981 0.74993015406653285
0.44824234559200704 0.90215401188470423
0.13416493684053421 0.42375977267511189
0.32827965402975678 0.90524802915751934
0.6663450903724879 0.78857428161427379
0.69907891098409891 0.35525525850243866
0.37653282145038247 0.60317839472554624
0.66577783902175725 0.19897813210263848
0.28479055478237569 0.037337451940402389
0.77393277664668858 0.12054993468336761
0.7239088867790997 0.61201071063987911
0.65526328282430768 0.11734053818508983
0.088659235509112477 0.757767726900056
0.19697645655833185 0.75828840467147529
0.12457750085741282 0.36083358828909695
0.21740504028275609 0.64360032184049487
0.82045609899796546 0.68151050247251987
0.4089065792504698 0.8892369419336319
0.044257682748138905 0.31342209246940911
0.14122477546334267 0.58186164894141257
0.15817577159032226 0.15105992136523128
0.8198409874457866 0.41915544075891376
0.1411547667812556 0.86775952065363526
0.50330277974717319 0.26851937198080122
0.65932014561258256 0.26176286581903696
0.085295540047809482 0.46822514501400292
0.85667315195314586 0.83666254999116063
0.49531920626759529 0.087650063680484891
0.2585219272878021 0.96015399298630655
0.32605714676901698 0.59268726338632405
0.70987167442217469 0.84981777356006205
0.29455592297017574 0.60111478040926158
0.15164333069697022 0.59947399189695716
0.25439288862980902 0.84541344759054482
0.94725671713240445 0.45903648785315454
0.48764457530342042 0.38326525525189936
0.5228462484665215 0.76364936307072639
0.24005636340007186 0.69994871015660465
0.50513156037777662 0.12101258570328355
0.93582632974721491 0.31746448902413249
0.55835781502537429 0.24366548261605203
0.0081695227418094873 0.62584094540216029
0.62117798998951912 0.74849410494789481
0.32688838709145784 0.50474935257807374
0.502259261906147 0.84615220432169735
0.30724962172098458 0.24573115119710565
0.399284896440804 0.010918859159573913
0.21457816823385656 0.028295469703152776
0.00058895465917885303 0.93148519936949015
0.13544574938714504 0.21577928937040269
0.96749170799739659 0.99143008119426668
0.75396847841329873 0.41356428386643529
0.59138705441728234 0.0022497398313134909
0.47337852907367051 0.71252629579976201
0.5213265111669898 0.32841775729320943
0.40622497349977493 0.96073713689111173
0.47486384958028793 0.14666558592580259
0.11937775905244052 0.33555124397389591
0.093107271008193493 0.64249560842290521
0.78650357597507536 0.25417505879886448
0.27486667945049703 0.86815192503854632
0.98070491570979357 0.71310870558954775
0.75135409319773316 0.21786467870697379
0.44939228403382003 0.59017341048456728
0.066671913489699364 0.15768943959847093
0.63684891909360886 0.98069185810163617
0.45520949177443981 0.383758504409343
0.22677575144916773 0.83050189213827252
0.96606553043238819 0.49505133461207151
0.85474365577101707 0.28798138769343495
0.45443716505542397 0.0013773988466709852
0.75188000779598951 0.95188253116793931
0.94341214862652123 0.49304440640844405
0.18347244244068861 0.43945509358309209
0.37552961334586143 0.28662964561954141
0.55672834115102887 0.21396770281717181
0.33853461081162095 0.30605598981492221
0.37888271152041852 0.86746824812144041
0.32016953453421593 0.96233408967964351
0.027497995644807816 0.88394891424104571
0.50787720992229879 0.2000886311288923
0.79338842094875872 0.44600940681993961
0.96955780102871358 0.061963659012690187
0.19845529482699931 0.97774310898967087
0.10673650773242116 0.67408436234109104
0.23672119854018092 0.56201985152438283
0.4614440209697932 0.86544865183532238
0.85370211279951036 0.075144358444958925
0.36423501907847822 0.40684562618844211
0.99202986201271415 0.58396953600458801
0.31310111028142273 0.2386342401150614
0.991222751326859 0.92440713802352548
0.051903706276789308 0.53655588836409152
0.64183435728773475 0.61325274081900716
0.20749702001921833 0.47799343266524374
0.43898987350985408 0.20812403992749751
0.66676368634216487 0.45485184318386018
0.67201017821207643 0.052702957531437278
0.66206704638898373 0.89728428772650659
0.8455246165394783 0.41669575171545148
0.52462735795415938 0.93679064465686679
0.43848661798983812 0.90690864203497767
0.6075686919502914 0.079831786686554551
0.83176041138358414 0.053107889136299491
0.72498287865892053 0.91346350125968456
0.91963544860482216 0.64775883476249874
0.65935254888609052 0.97316508647054434
0.56327920802868903 0.057800206821411848
0.84277072944678366 0.97035922319628298
0.30936505855061114 0.29598376248031855
0.25409700069576502 0.40267121163196862
0.63169313548132777 0.12263928912580013
0.91491207899525762 0.46013829275034368
0.28697880893014371 0.059215368470177054
0.99532971228472888 0.88612428400665522
0.56017691781744361 0.87539983773604035
0.5098922795150429 0.88680491223931313
0.59737471374683082 0.41829530149698257
0.18055777554400265 0.17824330599978566
0.34840715536847711 0.088143003173172474
0.37871019821614027 0.22923462931066751
0.049724431475624442 0.88779800361953676
0.99784751376137137 0.9801381709985435
0.0074280421249568462 0.451929094735533
0.46868832875043154 0.2603894870262593
0.28538992605172098 0.023952309507876635
0.79610605794005096 0.076574188191443682
0.38397529791109264 0.78009092295542359
0.90504614217206836 0.5694790615234524
0.072601788444444537 0.67891179793514311
0.38490599254146218 0.76571722002699971
0.29622702556662261 0.024180778302252293
0.24809441878460348 0.65015212562866509
0.90212157391943038 0.23607891867868602
0.33388426271267235 0.76891008485108614
0.025271454127505422 0.74409009283408523
0.0071183145046234131 0.54718443448655307
0.33853604621253908 0.45655859285034239
0.62575774942524731 0.98974810121580958
0.4338992026168853 0.29738796968013048
0.67609037179499865 0.8430835884064436
0.89265110692940652 0.77206870471127331
0.6805250805336982 0.3546888071577996
0.93511577462777495 0.947365069296211
0.17804664978757501 0.93537659430876374
0.48286091769114137 0.54184756521135569
0.10621405299752951 0.046278264839202166
0.82230797130614519 0.86922232015058398
0.73080303124152124 0.88884182134643197
0.43771420698612928 0.69001130480319262
0.37201770348474383 0.52560858684591949
0.41925421194173396 0.54514381499029696
0.89834519964642823 0.17661511385813355
0.052763418527320027 0.55087261670269072
0.85921954247169197 0.57600248884409666
0.27909012697637081 0.23140389448963106
0.1464342346880585 0.67993064434267581
0.97016176930628717 0.18992836470715702
0.21483332267962396 0.69542030245065689
0.43330662162043154 0.8405971669126302
0.0046726916916668415 0.19292554631829262
0.28711983608081937 0.43977827206254005
0.24564081593416631 0.51348235108889639
0.62898206198588014 0.75299755134619772
0.40574664692394435 0.8446351841557771
0.51495137275196612 0.36738012894056737
0.53651611017994583 0.072389375185593963
0.10153239709325135 0.59217848628759384
0.73705329326912761 0.71837720740586519
0.62069853255525231 0.00055427849292755127
0.52828481933102012 0.19892332144081593
0.67188208899460733 0.72763792448677123
0.27582300594076514 0.90242933388799429
0.51133895781822503 0.40037799254059792
0.97007203637622297 0.078086473979055882
0.95611139573156834 0.96388747286982834
0.49406234244816005 0.44185818149708211
0.67029569367878139 0.85588769265450537
0.49526728526689112 0.82404278847388923
0.47948320372961462 0.12792738736607134
0.17988078808411956 0.36626853351481259
0.062615677481517196 0.31037944019772112
0.1587528723757714 0.47666843421757221
0.10065439762547612 0.24793193163350224
0.0078063902910798788 0.85214993800036609
0.20719400886446238 0.88598500052466989
0.99579747836105525 0.013269792543724179
0.88369434187188745 0.83683733362704515
0.17074419697746634 0.27736984868533909
0.79059553844854236 0.046118222642689943
0.97056988044641912 0.87938139867037535
0.63079544878564775 0.71395926643162966
0.90939211426302791 0.44065492507070303
0.78931642626412213 0.5982846652623266
0.54616159782744944 0.10741862072609365
0.01874541281722486 0.18229073425754905
0.52828397299163043 0.91475655604153872
0.91566326376050711 0.95651361998170614
0.57879027421586215 0.43210122617892921
0.19635977572761476 0.46600179420784116
0.78671490424312651 0.83546747965738177
0.87410646304488182 0.17457684176042676
0.45116132195107639 0.32270789379253983
0.47475137142464519 0.15896367467939854
0.8731216131709516 0.58333960943855345
0.70325322146527469 0.37190822116099298
0.39610282215289772 0.20180346560664475
0.38889868231490254 0.12376575684174895
0.82226673606783152 0.15614713169634342
0.021504154428839684 0.35912370914593339
0.92514540324918926 0.16958279442042112
0.43199175060726702 0.74829337769187987
0.98571012215688825 0.53093787049874663
0.1109342819545418 0.74979461124166846
0.35453786817379296 0.51343608880415559
0.53314258251339197 0.67686637816950679
0.52827557432465255 0.48156405566260219
0.42980513535439968 0.068892124807462096
0.94480761396698654 0.95083950972184539
0.50318932463414967 0.65474100946448743
0.95371028431691229 0.81656825006939471
0.72941908077336848 0.68091689725406468
0.17844238644465804 0.79246368748135865
0.89272600831463933 0.32251007901504636
0.71802348084747791 0.33082065987400711
0.041156574618071318 0.69901373260654509
0.69630614318884909 0.78146368893794715
0.68378246831707656 0.99274664558470249
0.9468517187051475 0.29176740720868111
0.087948753498494625 0.81881094560958445
0.052397977793589234 0.035556004382669926
0.096235362580046058 0.11980353086255491
0.51240001455880702 0.19048187928274274
0.91484908922575414 0.022514717187732458
0.8222254104912281 0.32085706852376461
0.41248758533038199 0.58230687887407839
0.16985646169632673 0.47532460186630487
0.98545893863774836 0.43670553714036942
0.0762843934353441 0.78975874581374228
0.78042267332784832 0.5269824571441859
0.029271089937537909 0.50878620962612331
0.85058802063576877 0.19688189402222633
0.77869459264911711 0.55154293472878635
0.24242247431538999 0.80320073920302093
0.63776738126762211 0.14875285676680505
0.20708638080395758 0.41289447876624763
0.51113272155635059 0.20938320434652269
0.89035931369289756 0.058851297711953521
0.22679651598446071 0.3861154867336154
0.025207862956449389 0.82223799894563854
0.69721022807061672 0.25633205566555262
0.634695487562567 0.54748128540813923
0.58317762170918286 0.53595167840830982
0.10762861999683082 0.81711858883500099
0.94440818810835481 0.6533567130099982
0.13183733751066029 0.59229156002402306
0.25270038144662976 0.38471229700371623
0.21965555590577424 0.26522246142849326
0.42593215126544237 0.90479163057170808
0.70000570267438889 0.31874905293807387
0.58527122344821692 0.65634316601790488
0.53847788413986564 0.12845776090398431
0.13160887942649424 0.20008319499902427
0.8984290927182883 0.49489911622367799
0.9172308137640357 0.9794417682569474
0.2545003998093307 0.7253409621771425
0.027468047803267837 0.096469028852880001
0.83522602776065469 0.49128127610310912
0.34861787338741124 0.42911646282300353
0.56002419744618237 0.44601528160274029
0.81919237785041332 0.5327078877016902
0.28005587286315858 0.98893123073503375
0.96857099025510252 0.80354607501067221
0.86345091438852251 0.81018543872050941
0.88507034839130938 0.65615008072927594
0.031726379413157701 0.24704134603962302
0.73326671356335282 0.23027495620772243
0.17488002916797996 0.56976538011804223
0.79194814618676901 0.49986867164261639
0.12161842104978859 0.14997420809231699
0.36567214969545603 0.78380982764065266
0.5397825394757092 0.92433340428397059
0.076894912868738174 0.8181705716997385
0.64389580860733986 0.88689565379172564
0.93981729145161808 0.55263577029109001
0.92684324597939849 0.8309758713003248
0.79895589267835021 0.097483794437721372
0.32869062526151538 0.16167469718493521
0.51302490080706775 0.10944853979162872
0.49826165870763361 0.64520797482691705
0.20377517398446798 0.068429529201239347
0.26214211783371866 0.75371691840700805
0.12642837059684098 0.8592623604927212
0.65922110388055444 0.40504693426191807
0.29038822092115879 0.92282587778754532
0.93719231034629047 0.46064736717380583
0.79795312182977796 0.73288539331406355
0.69411511276848614 0.30055089364759624
0.22082910384051502 0.6844341738615185
0.97686224896460772 0.53148834710009396
0.94853139179758728 0.78480245219543576
0.41033980459906161 0.0443479442037642
0.58085434837266803 0.72032982343807817
0.49882737011648715 0.49231073283590376
0.92002787138335407 0.41657951567322016
0.96344848326407373 0.37520271958783269
0.60870143352076411 0.95702587300911546
0.92472164193168283 0.14451205590739846
0.66350270435214043 0.58467484661377966
0.7515307292342186 0.93356639891862869
0.7798255649395287 0.31196371954865754
0.46123181888833642 0.71770568867214024
0.26278479141183197 0.075565222185105085
0.004496157867833972 0.57859737589024007
0.19337629806250334 0.86715405830182135
0.62078551249578595 0.77857944532297552
0.081505335168913007 0.76653651613742113
0.15456114918924868 0.10804162663407624
0.31468257680535316 0.82232337328605354
0.56117173121310771 0.81965530966408551
0.90857420838437974 0.60508293402381241
0.95052644656971097 0.98332542623393238
0.2347631782758981 0.3541763168759644
0.3949208075646311 0.37832729588262737
0.7257187629584223 0.97210741532035172
0.17464813985861838 0.33764624735340476
0.74258215841837227 0.1294537007343024
0.2041078875772655 0.64851155900396407
0.14868534216657281 0.75069201644510031
0.50903913378715515 0.31669004005379975
0.98908253037370741 0.16811761469580233
0.50148401968181133 0.97098146053031087
0.54647230333648622 0.44796789088286459
0.90803188574500382 0.83756810496561229
0.53141289134509861 0.60859055747278035
0.57332514226436615 0.99296170985326171
0.76275376975536346 0.20063290605321527
0.90875215246342123 0.12338700820691884
0.38893219106830657 0.28640803415328264
0.69807986472733319 0.8870000746101141
0.37789882975630462 0.59061982901766896
0.53742666868492961 0.71047033416107297
0.84075007704086602 0.84918136615306139
0.38378912396728992 0.95260173012502491
0.90284127392806113 0.33502556150779128
0.38739073858596385 0.66293378733098507
0.32949974643997848 0.088925163727253675
0.81119241891428828 0.93139801803044975
0.88588377321138978 0.38539671362377703
0.1434660975355655 0.55533792125061154
0.73907325742766261 0.57576325559057295
0.034437821246683598 0.64255335577763617
0.2038163305260241 0.44997090171091259
0.18040067167021334 0.95878407196141779
0.063122470397502184 0.93714855099096894
0.88533080904744565 0.13384155882522464
0.69737774319946766 0.5099579410161823
0.91877354308962822 0.28507468849420547
0.081859260099008679 0.22790702572092414
0.068260106723755598 0.90190552826970816
0.61166054313071072 0.86059740907512605
0.43469201074913144 0.44906676886603236
0.45413750666193664 0.93308906303718686
0.27466328628361225 0.028659847564995289
0.18573745200410485 0.77495790622197092
0.36107060383073986 0.99491176009178162
0.33932673232629895 0.88828239077702165
0.41119531239382923 0.8116149608977139
0.55214426899328828 0.49918950349092484
0.25732804904691875 0.71583650819957256
0.69131464301608503 0.26366353943012655
0.53003569040447474 0.69494297332130373
0.54171963431872427 0.79167248355224729
0.82545997854322195 0.98680088040418923
0.14718893193639815 0.93148141051642597
0.19357153261080384 0.92216459824703634
0.25977623485960066 0.83058095653541386
0.17812349391169846 0.45944904186762869
0.017276775324717164 0.29630919499322772
0.63972234213724732 0.020057750167325139
0.19896812387742102 0.31853569066151977
0.30396973947063088 0.89139652368612587
0.92482536286115646 0.78815065394155681
0.96877997973933816 0.46314299968071282
0.37658355361782014 0.90829244861379266
0.27533084130845964 0.93341765226796269
0.15487681119702756 0.054135908372700214
0.41832817625254393 0.67986874631606042
0.45107527123764157 0.52219764399342239
0.52345145610161126 0.53320733294822276
0.13663167227059603 0.046625249786302447
0.63695751852355897 0.87990983272902668
0.61120741860941052 0.51336466567590833
0.15119545510970056 0.47207347233779728
0.88324647233821452 0.24699694663286209
0.55815399787388742 0.39777394849807024
0.91144494875334203 0.21708563924767077
0.84976557642221451 0.73580853291787207
0.91157135157845914 0.20025702100247145
0.30102335358969867 0.25343273882754147
0.089278401574119925 0.32359478087164462
0.78993412875570357 0.9610311861615628
0.35253151343204081 0.068304815562441945
0.04115629568696022 0.83018752234056592
0.4569898450281471 0.77415106608532369
0.14629920083098114 0.89013106795027852
0.91279045282863081 0.8933606413193047
0.054900249931961298 0.27208351180888712
0.094785191584378481 0.96140115172602236
0.82832442433573306 0.92554483353160322
0.16781753418035805 0.90107703534886241
0.14925039955414832 0.19349629059433937
0.64706881321035326 0.87263973266817629
0.10703946487046778 0.70576336118392646
0.75836472772061825 0.13437441154383123
0.027424503350630403 0.43754870141856372
0.93889994383789599 0.38858326361514628
0.3023325689136982 0.66896556736901402
0.054156974423676729 0.37754301098175347
0.23232065653428435 0.13004025048576295
0.43295850371941924 0.10446161963045597
0.58789167925715446 0.060663150623440742
0.99022802687250078 0.61839268403127789
0.17571302247233689 0.8846242434810847
0.067746481392532587 0.82734203105792403
0.92591221025213599 0.69363905279897153
0.15523818344809115 0.75941927265375853
0.90845254110172391 0.75248673930764198
0.75428652740083635 0.9876395829487592
0.69979478092864156 0.79872417100705206
0.92410267610102892 0.36849342961795628
0.62170053669251502 0.59284876636229455
0.69702836405485868 0.0905201465357095
0.071984473615884781 0.1462502412032336
0.56304467841982841 0.046553041553124785
0.43328060186468065 0.61028512450866401
0.21583895175717771 0.12877554981969297
0.84842676646076143 0.70153847150504589
0.92454817448742688 0.43063740828074515
0.9391754858661443 0.44583468255586922
0.83251177193596959 0.14362314040772617
0.82798190182074904 0.061650581890717149
0.039733292069286108 0.90265643689781427
0.72073354222811759 0.5802903650328517
0.58355218800716102 0.25343643571250141
0.45180073892697692 0.83886858681216836
0.14249416370876133 0.34551081527024508
0.74282424501143396 0.87473837705329061
0.84110172628425062 0.42729024519212544
0.93308661342598498 0.2050941945053637
0.70992048783227801 0.14270670944824815
0.006626310758292675 0.72316272556781769
0.18225158471614122 0.047914710827171803
0.59492564760148525 0.30694012902677059
0.62391761434264481 0.66570768668316305
0.27181118982844055 0.88377260742709041
0.7620132144074887 0.10876616020686924
0.089156395522877574 0.38949677115306258
0.21796222496777773 0.44140785560011864
0.53893384477123618 0.80424639559350908
0.44252431811764836 0.065570843871682882
0.74247431568801403 0.45971792959608138
0.070994737790897489 0.10615643765777349
0.27648528222925961 0.095909245777875185
0.7604312407784164 0.32629335019737482
0.36912588216364384 0.37914621015079319
0.76441653165966272 0.77873160038143396
0.13150754058733582 0.98842173721641302
0.59677106980234385 0.62466096365824342
0.65681730327196419 0.48897883878089488
0.39086092822253704 0.33266166993416846
0.91527924034744501 0.63790566893294454
0.39281130069866776 0.78326159040443599
0.88020544685423374 0.036050244234502316
0.64684865646995604 0.98248820472508669
0.77355721895582974 0.94959152163937688
0.57991637731902301 0.80100258742459118
0.62188188033178449 0.19796213624067605
0.4584538449998945 0.95825249818153679
0.5887259563896805 0.27078028721734881
0.82879591477103531 0.44415699504315853
0.5642493306659162 0.57462749932892621
0.86333193723112345 0.042229674756526947
0.049358305055648088 0.2091554079670459
0.19231842807494104 0.088536227587610483
0.46037061093375087 0.1921725335996598
0.83585977670736611 0.60275384015403688
0.03960043634288013 0.49195698741823435
0.42534179356880486 0.038704870734363794
0.9830781368073076 0.1990696475841105
0.018958755303174257 0.87203173199668527
0.95564755890518427 0.84425124642439187
0.4144660655874759 0.57192121725529432
0.04811590351164341 0.28783470625057817
0.15988343814387918 0.27200932963751256
0.68756657675839961 0.90280494722537696
0.8584818362724036 0.40538005530834198
0.20883858576416969 0.75171678070910275
0.54699009540490806 0.7373536208178848
0.64855317282490432 0.22618291690014303
0.214466413250193 0.85793881840072572
0.85660461219958961 0.24118142807856202
0.84818393108434975 0.84296580869704485
0.37969659618102014 0.099214316345751286
0.52037035371176898 0.6215443501714617
0.86461889022029936 0.3036157179158181
0.65268709324300289 0.52308476250618696
0.1065975297242403 0.92161685088649392
0.29638824611902237 0.73509036051109433
0.68090381543152034 0.20910130650736392
0.48454124503768981 0.7045257892459631
0.15883368486538529 0.51467806356959045
0.22303512203507125 0.66056048776954412
0.60366690717637539 0.77388389175757766
0.39584721787832677 0.63399894768372178
0.82166743720881641 0.11405165633186698
0.11693919147364795 0.30930737825110555
0.39305641339160502 0.92973682330921292
0.54945377912372351 0.46471910970285535
0.34500389895401895 0.046173832146450877
0.35707347979769111 0.69408994331024587
0.060210532508790493 0.20705393492244184
0.91931341588497162 0.53555799531750381
0.42477887473069131 0.8860929615329951
0.40198631631210446 0.46417070622555912
0.00010448833927512169 0.7458428752142936
0.18711034441366792 0.23578596115112305
0.46402663248591125 0.048587242141366005
0.72057017404586077 0.52476432407274842
0.36802955297753215 0.22521399380639195
0.8074985824059695 0.44000729382969439
0.12111200368963182 0.061622041277587414
0.45490397699177265 0.29906024900265038
0.50787649303674698 0.82311719632707536
0.20027650217525661 0.15208374429494143
0.34498248621821404 0.73879703716374934
0.93224070803262293 0.79942605621181428
0.37546358117833734 0.88175845611840487
0.11824287101626396 0.20183672965504229
0.22038914915174246 0.91367957019247115
0.96093329484574497 0.35161165776662529
0.87669608765281737 0.87769355066120625
0.016766553977504373 0.95665753516368568
0.6803288571536541 0.082289236597716808
0.45339621161110699 0.90920659527182579
0.98802036629058421 0.18224337813444436
0.55258222133852541 0.16975123761221766
0.36160762771032751 0.46055784518830478
0.28705604560673237 0.091504229931160808
0.047945815371349454 0.27696062694303691
0.86909531219862401 0.6080259217415005
0.53816731018014252 0.71974411397241056
0.60413013608194888 0.70476093864999712
0.79545214516110718 0.52055254322476685
0.41676324047148228 0.20142512465827167
0.47983744507655501 0.64217946538701653
0.32724139792844653 0.83373008412308991
0.0029394675511866808 0.15745824528858066
0.71683748229406774 0.69279888994060457
0.088555115507915616 0.34606469538994133
0.23400874296203256 0.40810081828385592
0.32712241122499108 0.5738128840457648
0.043972063576802611 0.30407535843551159
0.61442727432586253 0.98829867597669363
0.36360831116326153 0.044841565191745758
0.89345766813494265 0.53753640479408205
0.48888769978657365 0.43345841788686812
0.3508241199888289 0.41457857959903777
0.63831591815687716 0.51746935490518808
0.69472076650708914 0.6914708511903882
0.6124867876060307 0.44628308294340968
0.29691667971201241 0.085121269570663571
0.22459319536574185 0.31925010867416859
0.42504462413489819 0.52580582490190864
0.43824634375050664 0.013300515012815595
0.66855766694061458 0.31482135923579335
0.77820597402751446 0.5612875553779304
0.87308746832422912 0.71044512675143778
0.15926682041026652 0.4960975234862417
0.92617328558117151 0.44474286795593798
0.85855725547298789 0.63947659404948354
0.3056783473584801 0.65261611295863986
0.10533697996288538 0.68318919837474823
0.45140663045458496 0.2731922019738704
0.68191320076584816 0.58075591293163598
0.051840749336406589 0.13627466768957675
0.072158900555223227 0.54540415666997433
0.95674321707338095 0.65159139665775001
0.23184655304066837 0.14580308320000768
0.50734340772032738 0.10281338426284492
0.95074898283928633 0.1259386851452291
0.86801047716289759 0.9495692711789161
0.61230421368964016 0.27963202283717692
0.0092090617399662733 0.18518631835468113
0.7052954169921577 0.97578769619576633
0.84452559659257531 0.55599191202782094
0.027515883557498455 0.32194308401085436
0.26509430492296815 0.8604764046613127
0.26886932202614844 0.94534373097121716
0.21455477713607252 0.93772643781267107
0.64269117638468742 0.24214752507396042
0.9262482114136219 0.86585834668949246
0.45468700537458062 0.35285583860240877
0.79865067102946341 0.68060257541947067
0.91212167055346072 0.47809934336692095
0.18129074387252331 0.53336057881824672
0.66921060695312917 0.37744897976517677
0.21296065836213529 0.71208025841042399
0.80886319070123136 0.40398529800586402
0.61244983319193125 0.0076351671013981104
0.66003000340424478 0.45977493701502681
0.42415646580047905 0.17969363159500062
0.27391973044723272 0.84780549095012248
0.0082639211323112249 0.53486164379864931
0.038797562941908836 0.2127266563475132
0.11928347893990576 0.34762937854975462
0.41471145837567747 0.75687575014308095
0.74888256774283946 0.23717492213472724
0.026264701271429658 0.10532994917593896
0.71497639385052025 0.79623905592598021
0.52164081088267267 0.44790506130084395
0.6791717940941453 0.14386148494668305
0.16662678145803511 0.94717083219438791
0.47735153650864959 0.10097762220539153
0.421611008932814 0.38884737156331539
0.44127732142806053 0.41975846933200955
0.10171853890642524 0.082805772079154849
0.58571429550647736 0.40531116724014282
0.43995742406696081 0.1990512004122138
0.31696811877191067 0.66091360221616924
0.62781763589009643 0.77080754656344652
0.4878635429777205 0.93318218016065657
0.71963374339975417 0.51345383515581489
0.74813136155717075 0.27873781183734536
0.53731785342097282 0.74287509708665311
0.8281971518881619 0.61931635928340256
0.89740999881178141 0.084349885815754533
0.54236871842294931 0.76490272697992623
0.091363633284345269 0.40377648430876434
0.34579072310589254 0.65558786829933524
0.55119779426604509 0.27807136601768434
0.22504750895313919 0.0011438606306910515
0.35156382713466883 0.7809003263246268
0.54021434113383293 0.58196293958462775
0.031065397197380662 0.13951937528327107
0.60571982781402767 0.32080745161511004
0.36444984958507121 0.12179967341944575
0.52262923191301525 0.82307473989203572
0.3359625309240073 0.95670483820140362
0.014233448076993227 0.37280420307070017
0.927403274923563 0.98380146152339876
0.13895481987856328 0.022479945328086615
0.99683666322380304 0.90669518220238388
0.58458641939796507 0.28400373132899404
0.95736608048900962 0.77922414825297892
0.13398977555334568 0.79145330749452114
0.042887663235887885 0.22910909121856093
0.327395542524755 0.30997668928466737
0.39842816791497171 0.90094689815305173
0.58662704168818891 0.74247864633798599
0.64794172742404044 0.47046620212495327
0.92497555376030505 0.049149347469210625
0.89867575909011066 0.16049618739634752
0.26141969230957329 0.53573236055672169
0.10471754148602486 0.13011643127538264
0.13206790946424007 0.87004191661253572
0.28205613535828888 0.74249620479531586
0.95761460601352155 0.58446243428625166
0.44944698270410299 0.54303762665949762
0.4901820351369679 0.76352253858931363
0.18062668037600815 0.84612032305449247
0.5461738295853138 0.077864035032689571
0.89747541840188205 0.12507912097498775
0.057095929980278015 0.29866458219476044
0.34152152552269399 0.25828689034096897
0.89854831690900028 0.98623578273691237
0.17884295037947595 0.99856918235309422
0.53777779825031757 0.15232367371208966
0.014053171267732978 0.48729076818563044
0.64397966535761952 0.41641665226779878
0.94625370623543859 0.33268672716803849
0.10351105243898928 0.29745122301392257
0.55200536199845374 0.54639468458481133
0.64483083691447973 0.661785809090361
0.85492562223225832 0.31144117191433907
0.16245052288286388 0.83291339967399836
0.61530059855431318 0.11517444183118641
0.72183317434974015 0.37155550951138139
0.88857736997306347 0.27271934389136732
0.66696983156725764 0.76086725294589996
0.51012133504264057 0.67001969320699573
0.21944434009492397 0.95934698451310396
0.52717673918232322 0.87077522440813482
0.28837965033017099 0.50718841934576631
0.11134508368559182 0.86902247229591012
0.032068903092294931 0.56682720873504877
0.58821506984531879 0.95354317012242973
0.044116163859143853 0.99288856098428369
0.28474244335666299 0.72719708946533501
0.2530611464753747 0.67836019652895629
0.97363429144024849 0.74037565034814179
0.91253946139477193 0.01223922404460609
0.91515358281321824 0.26085113966837525
0.82333148433826864 0.46763092721812427
0.32392475544475019 0.41022886615246534
0.94350460404530168 0.10262171924114227
0.021303733577951789 0.94704586244188249
0.94911547959782183 0.73393893940374255
0.79846235411241651 0.48351717018522322
0.5807374466676265 0.62154562375508249
0.62778540304861963 0.041268614819273353
0.21246598172001541 0.11476929322816432
0.4199581069406122 0.18885060399770737
0.031180817866697907 0.6348696316126734
0.47138517023995519 0.69953465182334185
0.82683615363202989 0.90161592676304281
0.16999728442169726 0.50698427855968475
0.051579752936959267 0.18397549539804459
0.49800071795471013 0.45226588123477995
0.22627976862713695 0.37059727078303695
0.55174035276286304 0.43269914644770324
0.73307472653687 0.19026676448993385
0.38100711884908378 0.20785982324741781
0.81178069300949574 0.12464279890991747
0.11503634136170149 0.87777798646129668
0.32371831126511097 0.80780403967946768
0.27113271271809936 0.71944032120518386
0.58988347696140409 0.49213725002482533
0.44285452994517982 0.83487674267962575
0.78131660656072199 0.82555509475059807
0.30827792221680284 0.0071661437395960093
0.19250586349517107 0.59107636706903577
0.50250215944834054 0.21025085682049394
0.644789565121755 0.84513347991742194
0.68912512413226068 0.61133234179578722
0.67109023104421794 0.11757277301512659
0.23584678117185831 0.77523658773861825
0.74994652532041073 0.51134490850381553
0.024164408212527633 0.63950171042233706
0.16331276390701532 0.13415307481773198
0.92390431882813573 0.77005771012045443
0.66271642642095685 0.10572335380129516
0.9344542482867837 0.63425197429023683
0.77938666706904769 0.057604092406108975
0.20975491707213223 0.3826528403442353
0.25352133577689528 0.63184078689664602
0.81764320330694318 0.14128892379812896
0.14990866277366877 0.14987091743387282
0.38059314643032849 0.44376994529739022
0.6434038772713393 0.77134788734838367
0.81707930262200534 0.068500665482133627
0.36733317491598427 0.24555613379925489
0.43650737404823303 0.73652210016734898
0.6288456660695374 0.83920141821727157
0.88462740438990295 0.98613792820833623
0.36918165069073439 0.49289547908119857
0.29319311236031353 0.79606916126795113
0.98043535719625652 0.063681361963972449
0.020794871961697936 0.6504073713440448
0.68549777730368078 0.81652617012150586
0.8516810666769743 0.045686581404879689
0.3114966549910605 0.30743191088549793
0.82252548541873693 0.72663776506669819
0.74144319538027048 0.97662757686339319
0.57708401326090097 0.45743970386683941
0.80392447230406106 0.54720140458084643
0.8191300758626312 0.44864432862959802
0.82252043415792286 0.77243355219252408
0.93043573619797826 0.41693995054811239
0.32512878207489848 0.75637222942896187
0.11639181943610311 0.35932187922298908
0.29577190079726279 0.78563417610712349
0.46857166709378362 0.067692244425415993
0.67185133672319353 0.4980588904581964
0.34106171200983226 0.32663941523060203
0.30465779779478908 0.5213405410759151
0.66189655056223273 0.9406335111707449
0.77315692696720362 0.84611218818463385
0.71157264499925077 0.45294339628890157
0.81728913658298552 0.70670045167207718
0.80408978066407144 0.60886655817739666
0.75193797214888036 0.11941440403461456
0.38740501180291176 0.0097427363507449627
0.72019504848867655 0.36221200600266457
0.93729091202840209 0.43208208214491606
0.25249257567338645 0.15792640135623515
0.65681204153224826 0.95026021962985396
0.61194456834346056 0.66350430063903332
0.1226339100394398 0.64691893779672682
0.83754803193733096 0.66685641300864518
0.10089531866833568 0.93801439017988741
0.13196246814914048 0.38408207567408681
0.93183414521627128 0.97487130505032837
0.1053974146489054 0.72362568136304617
0.69380558095872402 0.33403591276146472
0.43629285274073482 0.39948180946521461
0.19442239264026284 0.64289643848314881
0.17487341072410345 0.30322124110534787
0.87005460751242936 0.93697806471027434
0.89040940045379102 0.45144776231609285
0.60235564131289721 0.80546096968464553
0.70812159893102944 0.11252618278376758
0.62834800872951746 0.23120581661351025
0.53634328371845186 0.13666122523136437
0.81390094826929271 0.025283037684857845
0.18401448894292116 0.50885472097434103
0.17751385667361319 0.96998431719839573
0.920261345570907 0.58609340200200677
0.42050184542313218 0.35193443624302745
0.5451754629611969 0.91120838839560747
0.15886311931535602 0.32666703523136675
0.75130124390125275 0.80779368639923632
0.75295505649410188 0.0486394336912781
0.37249274621717632 0.85257969330996275
0.64927032706327736 0.043105563847348094
0.11420211545191705 0.72728528152219951
0.99334992188960314 0.34073315327987075
0.076294424012303352 0.59321694076061249
0.87958450987935066 0.37680993718095124
0.95155713218264282 0.7439910895191133
0.88719229819253087 0.40872306586243212
0.9555911582428962 0.19941541296429932
0.14879344729706645 0.56769096152856946
0.40081236604601145 0.69408190529793501
0.05635257507674396 0.022333182860165834
0.676973125198856 0.23969248682260513
0.8522189212962985 0.18673959467560053
0.99421823653392494 0.027785253711044788
0.52362014655955136 0.29233469860628247
0.70482225948944688 0.057158543262630701
0.41845200024545193 0.84973626560531557
0.74596169590950012 0.1438561687245965
0.5085120820440352 0.68234309554100037
0.4784707180224359 0.6885607389267534
0.42677675979211926 0.28702827449887991
0.77748330077156425 0.89500705781392753
0.030842077685520053 0.47378632146865129
0.23506412212736905 0.17594161117449403
0.50535298348404467 0.042614575009793043
0.15491715888492763 0.52556130872108042
0.32304703094996512 0.55990856769494712
0.15484714554622769 0.035807469394057989
0.51846778928302228 0.18194496375508606
0.81326771900057793 0.67354005994275212
0.55335606168955564 0.75879184366203845
0.69010016298852861 0.86019266862422228
0.90833779168315232 0.96409430308267474
0.76242132973857224 0.025780645664781332
0.47759671392850578 0.37748079979792237
0.51714774942956865 0.24663435551337898
0.56629658001475036 0.21084477799013257
0.19527909369207919 0.73280998459085822
0.17449700646102428 0.68428474967367947
0.90273651573807001 0.48412829637527466
0.4858871940523386 0.59229005267843604
0.74417096609249711 0.64984755055047572
0.98042177502065897 0.74802234396338463
0.10268552973866463 0.89618638181127608
0.73339035827666521 0.29184480174444616
0.42155078751966357 0.46804618393070996
0.19640524545684457 0.2594054420478642
0.2637087837792933 0.88842177693732083
0.30384745309129357 0.99876851309090853
0.069484912790358067 0.47861373238265514
0.61127228103578091 0.72462804499082267
0.62732066935859621 0.18898504669778049
0.30676124058663845 0.48406775738112628
0.067949850345030427 0.38271393976174295
0.39313005679287016 0.090066967066377401
0.073230976006016135 0.72737132920883596
0.4070409529376775 0.14888616930693388
0.57583830854855478 0.051729212747886777
0.42378398287110031 0.079388289945200086
0.5531458081677556 0.78584613301791251
0.0086240153759717941 0.64956951048225164
0.95375108439475298 0.94525584764778614
0.38423412316478789 0.26485455385409296
0.61181563138961792 0.13478285050950944
0.8754556814674288 0.67046350636519492
0.76554352813400328 0.83819180238060653
0.019966743653640151 0.86140618566423655
0.54214769671671093 0.89884972339496017
0.62404431053437293 0.80231080343946815
0.98561354354023933 0.12434734776616096
0.46234199032187462 0.3437448323238641
0.90857878141105175 0.52633610414341092
0.086142707616090775 0.6312871016561985
0.015417967457324266 0.41598825692199171
0.24861446395516396 0.58559762896038592
0.064732895931228995 0.62631640327163041
0.33291515544988215 0.72166497679427266
0.74074041098356247 0.92740554851479828
0.25891170860268176 0.59602589160203934
0.37827110197395086 0.55034968070685863
0.39813077170401812 0.34318250231444836
0.99871186795644462 0.38465500040911138
0.80303058936260641 0.52767301141284406
0.033310449449345469 0.96387760411016643
0.21252630022354424 0.35929664503782988
0.82506670546717942 0.13565524434670806
0.24372751312330365 0.3898302186280489
0.054057358531281352 0.9291541816201061
0.62141333590261638 0.058676558546721935
0.21028081583790481 0.67045333981513977
0.81232118885964155 0.7533198727760464
0.84170983242802322 0.81408231146633625
0.98479421413503587 0.37017825269140303
0.9925789947155863 0.19643084378913045
0.066595675190910697 0.92434777622111142
0.2516606159042567 0.80962109914980829
0.35253860568627715 0.53188479784876108
0.40531646623276174 0.6507821949198842
0.55579454801045358 0.83412121050059795
0.6458742544054985 0.50478666019625962
0.63431789795868099 0.22459972812794149
0.37750516482628882 0.031858410453423858
0.89091378264129162 0.2264730294700712
0.30858963658101857 0.43708103778772056
0.55098162265494466 0.71651620417833328
0.93961897073313594 0.47596986102871597
0.19812600989826024 0.91236608475446701
0.15678393561393023 0.68290989357046783
0.01047490700148046 0.77416034345515072
0.87020280910655856 0.084612695034593344
0.14440085832029581 0.61775149800814688
0.43668341590091586 0.98425417859107256
0.91239417903125286 0.7188572131562978
0.42627983028069139 0.3317778455093503
0.53592809173278511 0.63671620818786323
0.38232789631001651 0.79238295368850231
0.51302163116633892 0.65393045311793685
0.28682338143698871 0.19257663120515645
0.70986811048351228 0.70106227230280638
0.86532607604749501 0.92431663442403078
0.77162404381670058 0.20269812061451375
0.77657187194563448 0.85869366209954023
0.4099982101470232 0.91893617738969624
0.79855799069628119 0.25590443518012762
0.75215570465661585 0.16278937039896846
0.6721877499949187 0.10426815575920045
0.80688087292946875 0.29787900252267718
0.09938734071329236 0.85115657653659582
0.97781937010586262 0.60197487496770918
0.90830027917400002 0.050341058522462845
0.91000808728858829 0.2859495289158076
0.26380457286722958 0.85132000967860222
0.14610208477824926 0.25001084106042981
0.72403003904037178 0.92968878243118525
0.24969885894097388 0.48719832650385797
0.31109070335514843 0.12740345066413283
0.96336114848963916 0.76382260560058057
0.45624420675449073 0.87388538056984544
0.52624034904874861 0.42731898697093129
0.032811719458550215 0.063339004758745432
0.97999421251006424 0.89278547652065754
0.21903241146355867 0.40819668001495302
0.54649334028363228 0.16388583928346634
0.92603099322877824 0.35528563638217747
0.27928750170394778 0.35121519025415182
0.49576986790634692 0.61905606603249907
0.86371752130798995 0.1242579894606024
0.062206962378695607 0.98170685581862926
0.29269825853407383 0.71765396231785417
0.79688925971277058 0.16919171321205795
0.61789230001159012 0.34352764626964927
0.74768852861598134 0.66014129016548395
0.46838235342875123 0.029467042768374085
0.5652647353708744 0.56627704948186874
0.49909471836872399 0.022100067464634776
0.71253152168355882 0.7584836627356708
0.36485688202083111 0.16869803471490741
0.47446352150291204 0.22686062869615853
0.023297399980947375 0.25160212465561926
0.49453616770915687 0.56812797882594168
0.20495004346594214 0.26554505666717887
0.34383395477198064 0.71059489413164556
0.34581041359342635 0.49836850771680474
0.58665350871160626 0.36632258747704327
0.88798026833683252 0.041245365049690008
0.2643867910373956 0.67705708625726402
0.98828894132748246 0.81866720458492637
0.11840400425717235 0.65986623056232929
0.21343871625140309 0.86649331380613148
0.74469957919791341 0.21064494620077312
0.83223497797735035 0.82885507005266845
0.70886527560651302 0.70955565106123686
0.49360224581323564 0.67985415342263877
0.52648112899623811 0.85313180345110595
0.15872827684506774 0.30558687285520136
0.28774137888103724 0.54175178683362901
0.45079750032164156 0.34080065554007888
0.61463621840812266 0.21843104669824243
0.033417011611163616 0.10998335760086775
0.25907493429258466 0.22573019890114665
0.4046309613622725 0.82748858840204775
0.42811658605933189 0.73133274889551103
0.095256304368376732 0.014418004080653191
0.62696418724954128 0.39978128019720316
0.28750696522183716 0.99905796232633293
0.44124840805307031 0.84698537713848054
0.31890519568696618 0.06100947386585176
0.75731965294107795 0.96230478142388165
0.94745119847357273 0.3580644354224205
0.65232093958184123 0.21432086266577244
0.83522627782076597 0.33654123824089766
0.062961239833384752 0.57408748683519661
0.64522667555138469 0.36635892302729189
0.71060149255208671 0.61913417209871113
0.55079486360773444 0.64502581162378192
0.67226005787961185 0.69683993561193347
0.44641320290975273 0.47732146759517491
0.73547792294993997 0.38754733139649034
0.10083577712066472 0.41993553726933897
0.042097877478227019 0.18024170328862965
0.09063480538316071 0.600545693654567
0.14453978952951729 0.66770423948764801
0.35649145836941898 0.54922641348093748
0.032229591393843293 0.035103382309898734
0.85641547967679799 0.49970232113264501
0.45996210887096822 0.65084610413759947
0.92569446703419089 0.85696994164027274
0.61439243727363646 0.49605487636290491
0.10073679313063622 0.55005239113233984
0.11029749200679362 0.64094817917793989
0.62643225467763841 0.32885168003849685
0.95497426623478532 0.11650027032010257
0.69476258987560868 0.95727803139016032
0.084006026620045304 0.1490527365822345
0.97511572949588299 0.43766922201029956
0.24127600784413517 0.063735755858942866
0.37506043072789907 0.41880727536045015
0.86862946674227715 0.77954760985448956
0.98966802493669093 0.78243901277892292
0.14334612363018095 0.77841724385507405
0.83318904927000403 0.86011326825246215
0.45302722603082657 0.80371323693543673
0.013249875977635384 0.97037183423526585
0.67568082781508565 0.4182591512799263
0.29498200165107846 0.67659697378985584
0.29579382529482245 0.76484719291329384
0.70092237461358309 0.61287315865047276
0.43585436325520277 0.35932634631171823
0.83168800664134324 0.50295078195631504
0.72669338784180582 0.24343384639360011
0.86520861787721515 0.76362048857845366
0.19362892583012581 0.0009463457390666008
0.96891533024609089 0.68451032578013837
0.33161906758323312 0.11604103329591453
0.90298477280884981 0.44760783319361508
0.045296499272808433 0.17217468377202749
0.25551780103705823 0.25600150390528142
0.95369378686882555 0.26806271192617714
0.7012229438405484 0.45680683362297714
0.97212078399024904 0.3673117314465344
0.037538886535912752 0.26370744057931006
0.30407577101141214 0.85152950254268944
0.8077534509357065 0.041087510995566845
0.85715996194630861 0.94061903515830636
0.3441060883924365 0.29576312913559377
0.83365407912060618 0.26710796100087464
0.069278847891837358 0.17136967671103776
0.66549938800744712 0.51225310401059687
0.25691225449554622 0.11586273624561727
0.54403643123805523 0.17386862961575389
0.69122082483954728 0.58936994755640626
0.18116447236388922 0.54264014144428074
0.19497489626519382 0.061343424255028367
0.74141693650744855 0.010883823502808809
0.52136534242890775 0.89353637280873954
0.59580383938737214 0.14225352392531931
0.58868235256522894 0.8085404965095222
0.96643065381795168 0.045268446439877152
0.4079944402910769 0.66142052761279047
0.26500136847607791 0.83736350294202566
0.8803467417601496 0.73857719195075333
0.97625705879181623 0.8001634560059756
0.55850995937362313 0.012696023564785719
0.86675591021776199 0.36929807835258543
0.26700403983704746 0.56773214135318995
0.77451534359715879 0.10541022638790309
0.76350553939118981 0.049841093132272363
0.65403593261726201 0.42806141055189073
0.010288618737831712 0.64004191244021058
0.02623466239310801 0.37735957722179592
0.4259829802904278 0.014168434543535113
0.82869313634000719 0.59144605975598097
0.60138399177230895 0.19335300615057349
0.59978034626692533 0.35612879088148475
0.975978302070871 0.57588148815557361
0.062685184180736542 0.48718348424881697
0.15932978084310889 0.19495209725573659
0.6560271994676441 0.84610192477703094
0.076207340462133288 0.92917979322373867
0.48013575142249465 0.84572635148651898
0.2221980569884181 0.8991037430241704
0.9590213606134057 0.75289133959449828
0.82273814873769879 0.21252186829224229
0.8655491559766233 0.65672684111632407
0.84191580419428647 0.3567076250910759
0.36257725185714662 0.1841978756710887
0.81955821928568184 0.28529576165601611
0.60469323536381125 0.54380813403986394
0.52309695421718061 0.96658202772960067
0.032119829207658768 0.49582659034058452
0.71444428013637662 0.9291075870860368
0.68144268286414444 0.95165405073203146
0.3054011519998312 0.5000378203112632
0.52961871167644858 0.46135254809632897
0.23650648328475654 0.30088151874952018
0.0277300791349262 0.34715402242727578
0.53257295629009604 0.77778273052535951
0.48765905806794763 0.97570006502792239
0.044850552687421441 0.84217945369891822
0.95888714701868594 0.23527437401935458
0.57466667145490646 0.88978817779570818
0.50958706717938185 0.9927012613043189
0.60499253962188959 0.8536475938744843
0.39998699747957289 0.96717277495190501
0.24315104424022138 0.65964578185230494
0.86668317089788616 0.56756812823005021
0.70315116620622575 0.67741250549443066
0.58118707477115095 0.60276011493988335
0.90310384309850633 0.95248392270877957
0.54952631192281842 0.2012920705601573
0.41575948079116642 0.43567731999792159
0.65856276242993772 0.91349044628441334
0.60727747087366879 0.9203227935358882
0.001161482185125351 0.59246364678256214
0.42521186638623476 0.34166995924897492
0.20851596514694393 0.9793215726967901
0.77665642090141773 0.77053525787778199
0.40915184817276895 0.87329173786565661
0.41098400414921343 0.4966783442068845
0.85746315121650696 0.92900302587077022
0.35888196947053075 0.76686272979713976
0.49492942052893341 0.79277548613026738
0.36106310971081257 0.0066812923178076744
0.91739054210484028 0.38590789656154811
0.79039804264903069 0.36694150255061686
0.039587768027558923 0.62694813776761293
0.0016940950881689787 0.25854237540625036
0.44158132583834231 0.8941611903719604
0.84158303728327155 0.40825262921862304
0.42719046515412629 0.9659167118370533
0.631427540211007 0.26236828253604472
0.7098338024225086 0.8390205935575068
0.085186519660055637 0.93193482281640172
0.88638638518750668 0.20984849310480058
0.21428198041394353 0.31805440015159547
0.27986433985643089 0.50985584710724652
0.79859004751779139 0.99275093083269894
0.66083561233244836 0.069620684487745166
0.083125045988708735 0.17029195255599916
0.71588725037872791 0.24088935321196914
0.52165265963412821 0.13075568922795355
0.83041075244545937 0.24283138127066195
0.75642772670835257 0.91160137322731316
0.094525953754782677 0.80343230906873941
0.32363775791600347 0.34204026148654521
0.96879312256351113 0.4805631572380662
0.22133977524936199 0.56631193798966706
0.86219505593180656 0.85894213081337512
0.8740530323702842 0.55526286247186363
0.27507586660794914 0.80474024056456983
0.25401550158858299 0.89074514154344797
0.94283780152909458 0.7568978238850832
0.967990652192384 0.38926165620796382
0.68849716009572148 0.13117414293810725
0.71094361622817814 0.46762216067872941
0.8946757223457098 0.69816470425575972
0.53876893152482808 0.73452172218821943
0.8188594332896173 0.047279574442654848
0.92788129183463752 0.88837364315986633
0.10787806031294167 0.48764277645386755
0.24835705198347569 0.96599081554450095
0.72435734933242202 0.74626252264715731
0.035500130848959088 0.12201070855371654
0.097241894574835896 0.48493158142082393
0.45969426864758134 0.32482706825248897
0.24906157422810793 0.90479303011670709
0.0321280462667346 0.28045379044488072
0.95592515845783055 0.43651346489787102
0.17535453010350466 0.025975069962441921
0.73616008087992668 0.83902133000083268
0.66280755284242332 0.65880767465569079
0.30218783812597394 0.72254743706434965
0.63459935015998781 0.85804983228445053
0.7931614990811795 0.6314247134141624
0.80818106373772025 0.56611469760537148
0.65221469453535974 0.82598418416455388
0.81377669121138752 0.095629174029454589
0.33033429668284953 0.63569474103860557
0.4450024024117738 0.56217639963142574
0.16314679640345275 0.085134582594037056
0.45660546072758734 0.22528570843860507
0.27426831983029842 0.59295935207046568
0.98511103470809758 0.5623340611346066
0.89753983332775533 0.96490828553214669
0.69551196950487792 0.22293659392744303
0.49541245657019317 0.91163832065649331
0.65207686345092952 0.61841061897575855
0.55966384336352348 0.99623537831939757
0.61763202934525907 0.1267676914576441
0.40421400521881878 0.40722843864932656
0.94192119222134352 0.51235827221535146
0.71819730289280415 0.48901232401840389
0.23360912641510367 0.051254407735541463
0.94481808319687843 0.39615326374769211
0.87908754707314074 0.12689148681238294
0.22919869516044855 0.79724334529601038
0.70414801756851375 0.69018665817566216
0.19867166806943715 0.024558210512623191
0.14723672321997583 0.48737450619228184
0.59919469151645899 0.9161975730676204
0.46017234958708286 0.73715157457627356
0.59022287651896477 0.29303210345096886
0.87244548462331295 0.64225725433789194
0.023679667850956321 0.084446636727079749
0.60347579652443528 0.054882458643987775
0.98635869845747948 0.37976071448065341
0.41550084436312318 0.29006369388662279
0.74469030275940895 0.77457869309000671
0.011817739810794592 0.216786919394508
0.16669862228445709 0.21719587268307805
0.11285000690259039 0.10697931284084916
0.040934815304353833 0.044002450304105878
0.16483680973760784 0.094273990718647838
0.55029816972091794 0.065497956471517682
0.73469045897945762 0.50513076921924949
0.303032245952636 0.60444128164090216
0.69237272022292018 0.87523683207109571
0.93625472765415907 0.48740168358199298
0.92799978493712842 0.67811964801512659
0.44433960667811334 0.79425504268147051
0.82578402874059975 0.60657539824023843
0.45569461770355701 0.056799591751769185
0.12648519920185208 0.021656356751918793
0.34205171349458396 0.81109192175790668
0.26672045746818185 0.40169576532207429
0.22106858505867422 0.55178915616124868
0.069141617510467768 0.39551705471239984
0.58184581226669252 0.039927502628415823
0.62370019219815731 0.36344070406630635
0.05716359312646091 0.44985614204779267
0.42954574944451451 0.5488178706727922
0.69850050355307758 0.93506867368705571
0.15288759092800319 0.69521993468515575
0.63239323766902089 0.24822817789390683
0.52353365067392588 0.6341474240180105
0.63748277863487601 0.55700930883176625
0.79626723541878164 0.41978403367102146
0.92341963015496731 0.27648177044466138
0.083078183466568589 0.010536394082009792
0.76934255403466523 0.23452490312047303
0.87485957145690918 0.56523961829952896
0.63894438464194536 0.91535742417909205
0.69910805555991828 0.55426462320610881
0.10761088412255049 0.096068480517715216
0.093328616349026561 0.42629746254533529
0.055808183737099171 0.49795336578972638
0.4742862235289067 0.060515721328556538
0.21668718126602471 0.32816869905218482
0.011409070109948516 0.81123021803796291
0.038347803521901369 0.94947315030731261
0.50187540333718061 0.40068216365762055
0.88192369206808507 0.33269141893833876
0.067448089364916086 0.77897725277580321
0.1550073113758117 0.45449592196382582
0.60854242159985006 0.24835291597992182
0.87833038228563964 0.064061330165714025
0.080673149554058909 0.26471024146303535
0.48582913517020643 0.046292358310893178
0.14032592857256532 0.14307590457610786
0.20686161960475147 0.3721660990267992
0.27595409145578742 0.28448292519897223
0.64878353453241289 0.55430216179229319
0.31400876399129629 0.16516863065771759
0.16808968014083803 0.60419506044127047
0.6219221951905638 0.51344962627626956
0.79354129545390606 0.66713563352823257
0.091182843549177051 0.36744774342514575
0.48957848199643195 0.19668218633159995
0.622943653492257 0.13487923471257091
0.82064648624509573 0.89307349571026862
0.91659786296077073 0.66984127392061055
0.12908062455244362 0.62699459795840085
0.37018972868099809 0.34479098068550229
0.0088890343904495239 0.28411010140553117
0.79551043780520558 0.086614858824759722
[truncated: 8,035 more rows]
