# Supplementary material for: Universal hidden order in amorphous cellular geometries
Source: Nat Commun. 2019 Feb 18;10:811. doi: 10.1038/s41467-019-08360-5 (PMC6379405; doi:10.1038/s41467-019-08360-5)
Supplement: Supplementary file 1 — Source Data [file 41467_2019_8360_MOESM1_ESM.zip › Configurations/2D-Initial-configuration-RSA-SphP5.dat]

0.56741498713381588 0.81583251850679517
0.60675098211504519 0.18936960166320205
0.91508910292759538 0.84581234818324447
0.16794260172173381 0.86844554333947599
0.94139818241819739 0.33542418899014592
0.35609809774905443 0.92834661435335875
0.45738400262780488 0.74796949629671872
0.66659716540016234 0.29810136812739074
0.95924964128062129 0.35165139054879546
0.47835165564902127 0.36797708133235574
0.74079585634171963 0.36589591228403151
0.42202753690071404 0.23190481076017022
0.11743225296959281 0.33514360222034156
0.13065910758450627 0.66709004458971322
0.255143130896613 0.20655401051044464
0.91824728576466441 0.85865960083901882
0.80893250508233905 0.83120201365090907
0.51416923035867512 0.49943959387019277
0.87048090249300003 0.69146321061998606
0.43316172691993415 0.76016646297648549
0.48446081508882344 0.22172291297465563
0.02135433629155159 0.07835906557738781
0.13623347412794828 0.85220902226865292
0.72365191206336021 0.76285017747431993
0.38366545527242124 0.64325403166003525
0.048781349090859294 0.66331518278457224
0.49795034085400403 0.27989188907667994
0.15827927994541824 0.06209641951136291
0.28976750210858881 0.81698746467009187
0.8062656088732183 0.20895727211609483
0.98795193247497082 0.91215905430726707
0.25150075205601752 0.70079556852579117
0.52396887657232583 0.81524820439517498
0.52056415844708681 0.70853275875560939
0.66460293298587203 0.36903099715709686
0.13478941516950727 0.075479236897081137
0.0099390624091029167 0.90259684738703072
0.45961629669182003 0.5399712766520679
0.096065035555511713 0.81087447050958872
0.49102140660397708 0.41643434949219227
0.92729913629591465 0.24756974563933909
0.79112209612503648 0.9680202913004905
0.62200113292783499 0.79150487598963082
0.062887331936508417 0.94854172086343169
0.37320674560032785 0.79180639865808189
0.71138728479854763 0.22259751940146089
0.40084220841526985 0.33973135473206639
0.37824723101221025 0.25467227678745985
0.83379683410748839 0.16100047039799392
0.34419323457404971 0.43220862001180649
0.59372834535315633 0.82965811039321125
0.24917347659356892 0.055243640905246139
0.38609707518480718 0.3012143773958087
0.018636789172887802 0.67530131922103465
0.98254188871942461 0.17442712327465415
0.26646346272900701 0.20177492569200695
0.94425249844789505 0.62613607733510435
0.29687672830186784 0.89090720238164067
0.76296634809114039 0.37188674067147076
0.31595855997875333 0.52642469783313572
0.23661034367978573 0.061650425894185901
0.37873339117504656 0.41168371355161071
0.4405805675778538 0.80490708234719932
0.71868921117857099 0.014495151815935969
0.43018062273040414 0.81898203212767839
0.51904193428345025 0.2969174743629992
0.71143977739848197 0.24621934327296913
0.023405025945976377 0.72769821691326797
0.036337625235319138 0.18777699582278728
0.81941099953837693 0.28889147564768791
0.25987739744596183 0.98130629537627101
0.11817514221183956 0.45717726950533688
0.16894803196191788 0.78539105271920562
0.21424948982894421 0.52591279265470803
0.4524346124380827 0.91163582447916269
0.35529791470617056 0.0092328311875462532
0.49774291110225022 0.98729494051076472
0.34327475400641561 0.23219653335399926
0.20357575733214617 0.1538640100043267
0.79674847982823849 0.36687556048855186
0.80143674719147384 0.63036546763032675
0.92839247663505375 0.61043254868127406
0.31103230058215559 0.65549539937637746
0.28614845406264067 0.54721092339605093
0.58561982470564544 0.057932716095820069
0.9066527122631669 0.94581735506653786
0.50167429237626493 0.61160067887976766
0.55838566552847624 0.40738092176616192
0.62563893874175847 0.22647730959579349
0.4491908170748502 0.096563891274854541
0.13638215814717114 0.89913973514921963
0.41068828268907964 0.84972456749528646
0.10748140001669526 0.88940393459051847
0.21225357637740672 0.9134439923800528
0.85389921045862138 0.44944670726545155
0.43754450441338122 0.09894373849965632
0.84940942120738328 0.24616401712410152
0.36133372760377824 0.97620269376784563
0.91528787394054234 0.98008978413417935
0.32469916110858321 0.87011001282371581
0.93801324535161257 0.27116361097432673
0.3893641266040504 0.18039242830127478
0.15287236287258565 0.90513646299950778
0.77523323195055127 0.48313215048983693
0.31112627778202295 0.9379336170386523
0.33002816140651703 0.40669799293391407
0.26923379255458713 0.88716070959344506
0.57170766219496727 0.60462085646577179
0.69306034338660538 0.81118800723925233
0.42698991158977151 0.20260892645455897
0.79262261022813618 0.023748504463583231
0.35951907397247851 0.98567363899201155
0.65776243945583701 0.87557427235879004
0.69191691745072603 0.18695201724767685
0.1743617623578757 0.81666601612232625
0.7128798037301749 0.96366553311236203
0.58392636198550463 0.41947606974281371
0.78611233877018094 0.85359043395146728
0.88675369811244309 0.91596878110431135
0.065446169814094901 0.67183926538564265
0.80306307459250093 0.28215298079885542
0.44428943679668009 0.82771308207884431
0.017029068898409605 0.9907026537694037
0.89844564255326986 0.0095947415102273226
0.0041370433755218983 0.98020604439079762
0.89253658824600279 0.54745747009292245
0.60668308660387993 0.58406454580835998
0.7345298514701426 0.089640424121171236
0.53238996141590178 0.32046153908595443
0.94375832471996546 0.99676354927942157
0.48865928221493959 0.31251979689113796
0.30589475156739354 0.4031049651093781
0.11792316217906773 0.31422401615418494
0.042607850860804319 0.7731518296059221
0.56375122047029436 0.10786511586047709
0.67163329338654876 0.35874232859350741
0.49421945097856224 0.34022843977436423
0.079689139034599066 0.16438627569004893
0.051468095276504755 0.93262456264346838
0.57103530317544937 0.21219436544924974
0.48320748959667981 0.42634748481214046
0.88064454379491508 0.93733852170407772
0.46999516058713198 0.52087413589470088
0.71796451392583549 0.35657430347055197
0.58140144823119044 0.77409034967422485
0.3748129338491708 0.34361008764244616
0.54346440150402486 0.069055658532306552
0.42108418652787805 0.57928051520138979
0.62524424027651548 0.99947017501108348
0.71540874498896301 0.8708502515219152
0.93145501147955656 0.34281124733388424
0.33924534730613232 0.82379428879357874
0.62519296165555716 0.83740934706293046
0.74376272712834179 0.82431854051537812
0.31696257065050304 0.80909349070861936
0.50143115734681487 0.52483641332946718
0.92387296655215323 0.56059138337150216
0.0073250718414783478 0.11547154025174677
0.54229336534626782 0.7778327411506325
0.69408809603191912 0.26271517644636333
0.0021419129334390163 0.78195699024945498
0.26299415458925068 0.087517078733071685
0.23910626349970698 0.89816155238077044
0.24375126790255308 0.076835474697872996
0.7690829336643219 0.50115812802687287
0.2197628824505955 0.1309929434210062
0.33800585358403623 0.75519190006889403
0.43805533554404974 0.24679306638427079
0.84417817112989724 0.40716489590704441
0.16129611572250724 0.4410317512229085
0.9902388215996325 0.4592366146389395
0.75424512289464474 0.65215481817722321
0.47593038878403604 0.50334146665409207
0.57671777089126408 0.66796799981966615
0.10498172859661281 0.069339067442342639
0.098412367515265942 0.78392261173576117
0.4042993881739676 0.14855396864004433
0.943124481709674 0.21693142014555633
0.39594000368379056 0.86933217174373567
0.89412144687958062 0.88243656069971621
0.026617593364790082 0.79316805372945964
0.20274164853617549 0.76544303935952485
0.31891188560985029 0.64329847460612655
0.22779208840802312 0.92333263880573213
0.2075237927492708 0.63846042519435287
0.45563062792643905 0.26582165760919452
0.021731278160586953 0.74580648797564209
0.77107184915803373 0.61269734380766749
0.74159301514737308 0.47885849792510271
0.70246442104689777 0.71985808503814042
0.12291923584416509 0.51200233655981719
0.032001985004171729 0.0064567886292934418
0.018380856374278665 0.014289835002273321
0.071424731751903892 0.8333256240002811
0.81716478709131479 0.63635308132506907
0.17235649144276977 0.054782330058515072
0.30523764784447849 0.42687641875818372
0.56244530435651541 0.94518947601318359
0.42478606360964477 0.16312089492566884
0.20817564358003438 0.3505790859926492
0.15611464227549732 0.28451191773638129
0.32153597753494978 0.66632865252904594
0.24469987419433892 0.71167650469578803
0.87324503855779767 0.32897832803428173
0.82405677111819386 0.97358046541921794
0.42991717904806137 0.22455748915672302
0.53978797583840787 0.68946037977002561
0.64348527742549777 0.68146702134981751
0.11908346810378134 0.624145571840927
0.25074250693432987 0.73557275324128568
0.57847592444159091 0.8428810213226825
0.45284387446008623 0.13930911407805979
0.40047642355784774 0.3900074427947402
0.69409084436483681 0.17489016498439014
0.6200782663654536 0.40335888904519379
0.62569436314515769 0.69710858049802482
0.39115920616313815 0.22225421969778836
0.64596563973464072 0.65901795541867614
0.44940163218416274 0.067832597531378269
0.71871985890902579 0.060565077466890216
0.16855819732882082 0.57552370941266418
0.3478765650652349 0.90239074965938926
0.44282410782761872 0.32377939042635262
0.82543747220188379 0.92404394154436886
0.24086045753210783 0.92241639154963195
0.58649788168258965 0.12466646358370781
0.80006259074434638 0.030705691548064351
0.99186025303788483 0.17031306866556406
0.90104265138506889 0.49890048336237669
0.77971679414622486 0.16953055211342871
0.91714878054335713 0.99260997865349054
0.222529127728194 0.10896209697239101
0.34767259657382965 0.92222741059958935
0.63591908128000796 0.59096339042298496
0.8085789643228054 0.59123423858545721
0.32122353324666619 0.032057217322289944
0.80165900033898652 0.86320469924248755
0.46653147647157311 0.37719475803896785
0.50640558777377009 0.97453004447743297
0.1875880598090589 0.010359011590480804
0.29832836473360658 0.21874461206607521
0.95158785441890359 0.16369446646422148
0.3372950570192188 0.25712139043025672
0.117201317101717 0.14272432401776314
0.60655182739719748 0.44303751084953547
0.08774951146915555 0.97411757335066795
0.75706027052365243 0.31503593525849283
0.80900576268322766 0.96441704733297229
0.44010021421127021 0.99878768832422793
0.13440088392235339 0.98481710907071829
0.1912051213439554 0.53388562449254096
0.89156958018429577 0.89221833180636168
0.97916840994730592 0.8607886447571218
0.43301978032104671 0.59913042769767344
0.6136927476618439 0.22673318884335458
0.08834906155243516 0.10037864162586629
0.5977130385581404 0.31693220767192543
0.43112471676431596 0.48844088753685355
0.81856714724563062 0.82073704618960619
0.18795734480954707 0.6912671544123441
0.28560776100493968 0.030179902911186218
0.61227510101161897 0.85422198893502355
0.28789414581842721 0.61354605597443879
0.17945077363401651 0.039876759517937899
0.0075749601237475872 0.70873977709561586
0.69570313161239028 0.067532908171415329
0.58866347069852054 0.19243323290720582
0.84849184285849333 0.88447538181208074
0.94920815853402019 0.43051096121780574
0.19268454052507877 0.31207007030025125
0.20173612772487104 0.87919794558547437
0.85539531707763672 0.89822569023817778
0.53307451214641333 0.38912453083321452
0.50810575950890779 0.16075452417135239
0.23117297282442451 0.39576589851640165
0.5448976291809231 0.10883029969409108
0.26982521219179034 0.40567020489834249
0.9021851266734302 0.4149996037594974
0.97677568299695849 0.51498811249621212
0.73424310004338622 0.12737888330593705
0.56653177435509861 0.62245707027614117
0.5675719166174531 0.14556185388937593
0.17473894637078047 0.53841599030420184
0.27823327924124897 0.9227012675255537
0.85875863186083734 0.7181695275940001
0.45544231543317437 0.51987281069159508
0.24848673702217638 0.60216379608027637
0.19636642979457974 0.57278022635728121
0.48365471349097788 0.7414957364089787
0.7019084352068603 0.23779872991144657
0.26131963613443077 0.70216666324995458
0.85430112737230957 0.15210248064249754
0.51198550662957132 0.82198185822926462
0.25931223225779831 0.96966484980657697
0.010834473418071866 0.048468377208337188
0.27693845005705953 0.12653876724652946
0.068854531738907099 0.40955663728527725
0.47252451255917549 0.28444087202660739
0.81297844625078142 0.44118378008715808
0.85711744241416454 0.10511666000820696
0.99941078247502446 0.71213672496378422
0.30156114790588617 0.66093916515819728
0.75318393344059587 0.96057524671778083
0.66630012961104512 0.86890417872928083
0.28534451243467629 0.72635925887152553
0.7030121295247227 0.64961283002048731
0.27695936383679509 0.73492603818885982
0.82100235624238849 0.12629748904146254
0.4248507630545646 0.5515072806738317
0.62707388587296009 0.007924606092274189
0.69783108169212937 0.34554234868846834
0.38688860298134387 0.85324065387248993
0.69888024730607867 0.87071598274633288
0.97463933937251568 0.70251821051351726
0.94383645942434669 0.41826395853422582
0.29094175691716373 0.93152038799598813
0.80176436505280435 0.56403025519102812
0.079862700076773763 0.21114654908888042
0.34395822323858738 0.3985717527102679
0.53989068092778325 0.20479801762849092
0.64499296294525266 0.45152345416136086
0.59829027182422578 0.85533130681142211
0.071433309465646744 0.93498876737430692
0.67799242818728089 0.58530171937309206
0.85948186228051782 0.85390265844762325
0.40000286186113954 0.10872154147364199
0.8236030216794461 0.17016644240356982
0.57716725929640234 0.56961941765621305
0.14272782229818404 0.16219775984063745
0.28321874653920531 0.35407939623109996
0.10020967782475054 0.1339073795825243
0.16877100127749145 0.20773328724317253
0.32530775410123169 0.47335689351893961
0.16142407362349331 0.025796364294365048
0.6228593282867223 0.36399583867751062
0.8055374245159328 0.0095386877655982971
0.43169862474314868 0.03576219966635108
0.44424267206341028 0.2688924721442163
0.20469426014460623 0.37087309709750116
0.24325391417369246 0.82873763865791261
0.71421062992885709 0.76768525294028223
0.1782964481972158 0.51214390131644905
0.41070509376004338 0.21884693880565464
0.55767646781168878 0.17521340562961996
0.067520662909373641 0.33194898231886327
0.31883490108884871 0.24707431276328862
0.6510018038097769 0.64561277045868337
0.51516030333004892 0.59754987386986613
0.67007914511486888 0.81025137472897768
0.73788745305500925 0.90042561595328152
0.35088128154166043 0.69830091460607946
0.21519420202821493 0.87238194071687758
0.56697368831373751 0.56265967129729688
0.90172117506153882 0.28936344967223704
0.79345329385250807 0.48555689188651741
0.72509952611289918 0.53419794165529311
0.37273979932069778 0.28304949216544628
0.46997045353055 0.2110491581261158
0.13332086778245866 0.65568487928248942
0.13730442523956299 0.60998566332273185
0.45799026195891201 0.36602645181119442
0.33149685151875019 0.048937256447970867
0.84382725181058049 0.72102555306628346
0.0037874605040997267 0.45090885390527546
0.55335149611346424 0.82970018568448722
0.39561605779454112 0.93962574354372919
0.36096934089437127 0.10171255096793175
0.80506780697032809 0.71392442868091166
0.65491383662447333 0.98147708084434271
0.088466014713048935 0.062080168630927801
0.28831456205807626 0.6620698852930218
0.9125125715509057 0.48200008040294051
0.9294145880267024 0.42752828006632626
0.31992989033460617 0.97293320414610207
0.81594666419550776 0.78794335061684251
0.94956358894705772 0.17905424418859184
0.68741080281324685 0.28378800582140684
0.431827049003914 0.42247516056522727
0.58263415703549981 0.27059859945438802
0.6999908855650574 0.5231784270144999
0.94699607416987419 0.9157552900724113
0.77536680921912193 0.8546770759858191
0.72198474267497659 0.90618901257403195
0.19542685267515481 0.61224711849354208
0.39221811550669372 0.39274193672463298
0.88220391049981117 0.51147053483873606
0.35111627168953419 0.73699996015056968
0.67344177234917879 0.33341323747299612
0.86899478523992002 0.66514518833719194
0.31233430607244372 0.7481520832516253
0.48873803461901844 0.66703482298180461
0.84231537580490112 0.90956428716890514
0.35309280641376972 0.82702106260694563
0.28565536439418793 0.97671913774684072
0.031393911223858595 0.92116317991167307
0.88457201654091477 0.16950248484499753
0.97348218900151551 0.36944310343824327
0.2091522787231952 0.41295368922874331
0.16192264179699123 0.74075648211874068
0.76864071865566075 0.81773375440388918
0.86084422818385065 0.79324370948597789
0.16082257125526667 0.66825647093355656
0.13001892413012683 0.39703182899393141
0.76973908999934793 0.56599292857572436
0.37332877167500556 0.01904680859297514
0.63919155346229672 0.11371047561988235
0.58942770794965327 0.10213195928372443
0.18728580977767706 0.70905217691324651
0.56224713590927422 0.13504830468446016
0.54926233272999525 0.92860482377000153
0.86072237719781697 0.77120057470165193
0.27116938168182969 0.095112379873171449
0.87317470740526915 0.91124711558222771
0.40826431638561189 0.69578486424870789
0.95334614580497146 0.30693454365245998
0.75392854306846857 0.23898575780913234
0.092866788385435939 0.5368298958055675
0.18158470862545073 0.76135700871236622
0.5823569989297539 0.14610513299703598
0.96694691944867373 0.5421162776183337
0.085543221328407526 0.24575454858131707
0.14797514770179987 0.63402789179235697
0.11526068951934576 0.2105937588494271
0.55504352203570306 0.68518674024380744
0.28018859354779124 0.10220534517429769
0.18401466147042811 0.069843215402215719
0.26377338939346373 0.14922787132672966
0.94498848565854132 0.83482621586881578
0.76395144686102867 0.41269055521115661
0.74112607375718653 0.39393085986375809
0.62820173730142415 0.87286050198599696
0.82501094019971788 0.51577983261086047
0.91696952166967094 0.90088794357143342
0.95465143932960927 0.074213468935340643
0.24789516348391771 0.33627360174432397
0.40896930289454758 0.83354380633682013
0.095746002625674009 0.39284962019883096
0.12086987704969943 0.84215184673666954
0.015565189998596907 0.31445870129391551
0.26879811962135136 0.35220733052119613
0.66748756892047822 0.62508893152698874
0.82493977341800928 0.64616930671036243
0.078520973213016987 0.77816998190246522
0.16800990654155612 0.10104504623450339
0.6310077200178057 0.046234172536060214
0.16411017952486873 0.50153437559492886
0.93451374024152756 0.002856892766430974
0.96400104835629463 0.24829433369450271
0.89092863816767931 0.63581580366007984
0.73301123478449881 0.36025769379921257
0.34282622765749693 0.46107860142365098
0.99402643530629575 0.40446005878038704
0.8087678742595017 0.35131882852874696
0.81531317066401243 0.94438933138735592
0.36059865192510188 0.049300410784780979
0.10760963591746986 0.60913045308552682
0.6418089943472296 0.54886154504492879
0.03447129437699914 0.56884409952908754
0.30646015284582973 0.96355120535008609
0.19303683866746724 0.32546711526811123
0.18399007734842598 0.50441956333816051
0.96944478247314692 0.8546365974470973
0.15234969323500991 0.123733228771016
0.092789362883195281 0.08857503579929471
0.15458229137584567 0.48319791280664504
0.67528090230189264 0.16777574620209634
0.9028268326073885 0.31849846546538174
0.10871475911699235 0.7379684797488153
0.67029478191398084 0.37686850875616074
0.98902411526069045 0.96907063154503703
0.8585742050781846 0.90686594042927027
0.4336441324558109 0.40339135169051588
0.56567097338847816 0.84940423769876361
0.14930042927153409 0.69048905442468822
0.63980024750344455 0.76277333055622876
0.17775476677343249 0.73860187199898064
0.37352454359643161 0.23857237375341356
0.28084075823426247 0.092882200377061963
0.90338329877704382 0.54815898998640478
0.97341373842209578 0.99860729626379907
0.073636367684230208 0.97951429430395365
0.15417458047159016 0.23646552162244916
0.30908771650865674 0.56448814668692648
0.7594696138985455 0.24722418002784252
0.2086098927538842 0.080894601996988058
0.99490305315703154 0.044429602101445198
0.90721208089962602 0.77665739553049207
0.34425277169793844 0.56674863141961396
0.20633018692024052 0.33188115595839918
0.024740147404372692 0.57196893100626767
0.74732895009219646 0.54697996773757041
0.62537391879595816 0.89823649055324495
0.3237251490354538 0.19766007293947041
0.13345509814098477 0.97445107996463776
0.53008294757455587 0.65054600476287305
0.8385377274826169 0.29006279376335442
0.76614773366600275 0.29295149818062782
0.099774758797138929 0.57817510096356273
0.69607440056279302 0.018080407287925482
0.18522138334810734 0.41191135230474174
0.93670969153754413 0.29084321111440659
0.6992980467621237 0.76777728763408959
0.51182082341983914 0.25932759419083595
0.076616139616817236 0.63227444724179804
0.22785034170374274 0.13886451651342213
0.19157972023822367 0.85944057744927704
0.89321048278361559 0.36911429837346077
0.84920603153295815 0.1635017788503319
0.96892345929518342 0.65632155351340771
0.15708016115240753 0.32036954862996936
0.67269088025204837 0.40741343982517719
0.89832606562413275 0.80156949488446116
0.57643162715248764 0.89987765718251467
0.92874444229528308 0.73147504427470267
0.041380759328603745 0.32300360081717372
0.57500090776011348 0.36700348393060267
0.40606560395099223 0.16463738586753607
0.73397096316330135 0.17896781559102237
0.14686451992020011 0.050898178946226835
0.25401990651153028 0.095928614493459463
0.90079215681180358 0.61726522096432745
0.71931774658150971 0.14222295000217855
0.47785027138888836 0.79597053048200905
0.0074174455367028713 0.6734945927746594
0.85073076467961073 0.94203583640046418
0.9357201075181365 0.22248399932868779
0.36912762396968901 0.76367330155335367
0.51374144526198506 0.08860430121421814
0.74495834810659289 0.077424837509170175
0.94214878045022488 0.36876981263048947
0.31333280471153557 0.18091935548000038
0.26671029371209443 0.99049305939115584
0.96293004415929317 0.62499359203502536
0.39506265078671277 0.42182294116355479
0.80332046095281839 0.14724455680698156
0.52951608342118561 0.97877161344513297
0.20967889670282602 0.71981370379216969
0.0036875493824481964 0.25813085259869695
0.18709977902472019 0.73297537351027131
0.36578804766759276 0.41085163317620754
0.43192892894148827 0.71305402554571629
0.56073496188037097 0.64990470558404922
0.1868782457895577 0.65938518196344376
0.64715369720943272 0.21951165446080267
0.34356822888366878 0.79695777455344796
0.26731655513867736 0.94833137583918869
0.33957612584345043 0.19300298043526709
0.69945031241513789 0.33728925418108702
0.84090690035372972 0.93585190991871059
0.42150947311893106 0.95195664721541107
0.13827585242688656 0.80905523127876222
0.36173103819601238 0.54122954676859081
0.87675206712447107 0.66930094501003623
0.62214334402233362 0.62298479094170034
0.90670987381599844 0.76709595671854913
0.32484143157489598 0.098986429162323475
0.66262747254222631 0.50266558467410505
0.032550148665904999 0.73569291154854
0.45380569365806878 0.578115712152794
0.011522663291543722 0.45722933951765299
0.16023774910718203 0.47568315709941089
0.13776840805076063 0.095408453838899732
0.6742895096540451 0.8532746119890362
0.40156241925433278 0.21339919907040894
0.17402144824154675 0.64364814083091915
0.12012926815077662 0.87920352956280112
0.98310362780466676 0.92031284747645259
0.16079153888858855 0.18976313970051706
0.053918144665658474 0.60489392932504416
0.59895326592959464 0.24423083942383528
0.6789746955037117 0.018474365584552288
0.30127711221575737 0.11628827615641057
0.71275408286601305 0.58480521058663726
0.443270348245278 0.59269462176598608
0.68188119307160378 0.64239805517718196
0.92964654485695064 0.57558159623295069
0.27294606668874621 0.41983011574484408
0.71841124934144318 0.61569354124367237
0.46637855772860348 0.9153633969835937
0.61577146756462753 0.23958939546719193
0.92505215783603489 0.21990452450700104
0.7493257294408977 0.6085599500220269
0.38564559747464955 0.49234586069360375
0.5734640397131443 0.94301537657156587
0.76958769815973938 0.35585226584225893
0.25089567666873336 0.94149734661914408
0.78242366923950613 0.70117465825751424
0.7531677873339504 0.33208740083500743
0.53633617516607046 0.99530619289726019
0.18605684023350477 0.078023841371759772
0.8059421933721751 0.10457076597958803
0.82398507371544838 0.48937886906787753
0.72780764894559979 0.62888644146732986
0.80624010134488344 0.93166691833175719
0.27313144272193313 0.55587769136764109
0.14560638926923275 0.098452450474724174
0.42361708264797926 0.35984837543219328
0.2744163554161787 0.59540672996081412
0.22068009292706847 0.19633116549812257
0.030445346608757973 0.20883158594369888
0.15519048809073865 0.36700950539670885
0.63941684435121715 0.173461226047948
0.8169048388954252 0.11223930050618947
0.92440439760684967 0.071941492846235633
0.33965729828923941 0.35823944211006165
0.73379037575796247 0.79869171045720577
0.27100180205889046 0.030951225897297263
0.84999421611428261 0.39964743470773101
0.36398200690746307 0.89184497506357729
0.23296155012212694 0.38696577330119908
0.13602809025906026 0.76370767154730856
0.38660586578771472 0.9802881283685565
0.30046938639134169 0.71782464138232172
0.011324955383315682 0.5202056176494807
0.23121127299964428 0.88208797038532794
0.41272076079621911 0.27157378173433244
0.71399840246886015 0.56164056155830622
0.53289059130474925 0.94476673798635602
0.45333791081793606 0.32174267596565187
0.40381933306343853 0.44825039291754365
0.8775481297634542 0.040096123469993472
0.60292326519265771 0.36448880145326257
0.92062141071073711 0.70548487664200366
0.3974318983964622 0.77739923098124564
0.40768672223202884 0.70703813061118126
0.99107316741719842 0.78368770959787071
0.83966942271217704 0.66561098303645849
0.092345751821994781 0.76651428802870214
0.40573850856162608 0.9886918414849788
0.27768003288656473 0.37890975456684828
0.44972790614701807 0.24683139426633716
0.80827946309000254 0.47730165161192417
0.0096107588615268469 0.47315971506759524
0.61927193566225469 0.31412881705909967
0.82507849088869989 0.31173390848562121
0.071906471624970436 0.23533138539642096
0.12902139639481902 0.87431254331022501
0.74560270528309047 0.76384174893610179
0.50249323132447898 0.25031986529938877
0.7349993740208447 0.48926208610646427
0.5989527995698154 0.89171429420821369
0.29772063414566219 0.084823310375213623
0.46608170843683183 0.60832439130172133
0.53650764096528292 0.87491987692192197
0.60804469906724989 0.7572604410815984
0.41384550044313073 0.50551768764853477
0.9899793853983283 0.87663106294348836
0.24572108034044504 0.11583992186933756
0.75317613664083183 0.91244742949493229
0.8673531508538872 0.34775166329927742
0.037370986770838499 0.98232719558291137
0.69760422618128359 0.22174214501865208
0.70429488364607096 0.37845005188137293
0.40716621302999556 0.78034288994967937
0.45317463180981576 0.29512289701960981
0.89134788559749722 0.12485026195645332
0.91478427778929472 0.27045005280524492
0.61079634912312031 0.88387456769123673
0.26910321041941643 0.34063160279765725
0.23578578373417258 0.2639235551469028
0.46138759492896497 0.0016157845966517925
0.83917744946666062 0.60530525632202625
0.14267645427025855 0.14203748549334705
0.019699403084814548 0.27716918429359794
0.46802420797757804 0.014121910557150841
0.06358202756382525 0.30926775233820081
0.4355238126590848 0.86075222725048661
0.48617083649151027 0.8928560558706522
0.63764026202261448 0.34901297325268388
0.69447110570035875 0.99860061821527779
0.23963131266646087 0.93619467783719301
0.54473397019319236 0.045473669888451695
0.15543201356194913 0.34753595246002078
0.013294767821207643 0.69938124110922217
0.97697031800635159 0.92815857892856002
0.26892135897651315 0.797478191787377
0.87528646271675825 0.44085672288201749
0.25251124822534621 0.8318817017134279
0.76255010603927076 0.21423550485633314
0.37024893774650991 0.78120602900162339
0.10330118215642869 0.66563205071724951
0.83531697583384812 0.8923458440694958
0.02695844229310751 0.83622159622609615
0.41138405445963144 0.96198304393328726
0.46862168679945171 0.69597609993070364
0.60961735248565674 0.60964113962836564
0.83522896119393408 0.68499362259171903
0.55323875905014575 0.10226889606565237
0.031144757522270083 0.32563011650927365
0.53823119681328535 0.24586777202785015
0.37890181923285127 0.36021931911818683
0.032901111291721463 0.84704778832383454
0.09081138321198523 0.072017854079604149
0.69187093619257212 0.89200296299532056
0.37338060140609741 0.50949079403653741
0.29839359992183745 0.74584041815251112
0.92802473669871688 0.64632030809298158
0.15249785594642162 0.79461435973644257
0.82791636511683464 0.2474818336777389
0.99334367294795811 0.73132487083785236
0.60128820361569524 0.69329574867151678
0.60091722290962934 0.8814006494358182
0.63201786787249148 0.055099924793466926
0.34865115256980062 0.83648919104598463
0.93351116054691374 0.27993202046491206
0.81317374273203313 0.46124443877488375
0.93172524147666991 0.41491160774603486
0.74352513602934778 0.64202208281494677
0.043534635566174984 0.042571542784571648
0.64019163302145898 0.21058704517781734
0.82622248702682555 0.49811459775082767
0.82863733521662652 0.5308070897590369
0.59374096360988915 0.40720450598746538
0.70769196865148842 0.70547195500694215
0.83888509427197278 0.36864452809095383
0.12499625817872584 0.99720609653741121
0.83950327360071242 0.82781939581036568
0.96298375399783254 0.97138516674749553
0.56828625872731209 0.99274032958783209
0.044022872112691402 0.065175819210708141
0.0003979620523750782 0.49808528576977551
0.73785349470563233 0.56517868349328637
0.56415330967865884 0.22794167906977236
0.074934900039806962 0.14216072834096849
0.48809974454343319 0.683110938873142
0.51607536640949547 0.42527660960331559
0.57699198811315 0.50583199388347566
0.4849440953694284 0.38165632076561451
0.80568211921490729 0.92086238181218505
0.6157453223131597 0.86313071893528104
0.6822087992914021 0.43898109463043511
0.872907311655581 0.58808616711758077
0.90846881549805403 0.88317012041807175
0.51962308585643768 0.32090707030147314
0.81993438582867384 0.1497550921048969
0.80931510892696679 0.19960124301724136
0.65481156879104674 0.93529508938081563
0.27674101269803941 0.16933168889954686
0.71731514343991876 0.89025325002148747
0.071251793764531612 0.18363502714782953
0.027440288802608848 0.39720748225226998
0.33176589733920991 0.81259487848728895
0.86257155216298997 0.59343934548087418
0.85811901628039777 0.074445899343118072
0.012045587180182338 0.19165441114455462
0.57865806203335524 0.58489017002284527
0.59358775010332465 0.92380455648526549
0.72298543038778007 0.98934463365003467
0.60358498268760741 0.078750951215624809
0.4671591273508966 0.58716473681852221
0.67157505452632904 0.22042070981115103
0.10406343825161457 0.97600852022878826
0.55079210223630071 0.18433173652738333
0.18118599709123373 0.56427114037796855
0.18981816922314465 0.87476908299140632
0.88811563816852868 0.46934983693063259
0.13738179393112659 0.87332606129348278
0.33621638314798474 0.024217944592237473
0.58896681107580662 0.63113563973456621
0.19355183164589107 0.19125480204820633
0.71140258968807757 0.44103992939926684
0.98895279853604734 0.0058053792454302311
0.74688873253762722 0.17024202039465308
0.31707912310957909 0.89886478311382234
0.20851720264181495 0.67751961667090654
0.70137149631045759 0.29219387471675873
0.54794579395093024 0.025360142346471548
0.099129003006964922 0.55060331872664392
0.29115585540421307 0.468283929862082
0.5464185771998018 0.30757343536242843
0.43867857847362757 0.12120372708886862
0.29571762098930776 0.36450918717309833
0.070986449019983411 0.12416778993792832
0.83680740185081959 0.042135586263611913
0.46455562813207507 0.98040517256595194
0.018526403000578284 0.50320653570815921
0.53699995763599873 0.34155317232944071
0.37279334757477045 0.68196789501234889
0.27885433961637318 0.46099146082997322
0.940546517027542 0.79581668647006154
0.3817404352594167 0.095919837942346931
0.61239970522001386 0.16949395090341568
0.56267945375293493 0.45428471313789487
0.80457782140001655 0.63963075657375157
0.84042702568694949 0.96803924534469843
0.90507099241949618 0.73024983122013509
0.59884152677841485 0.0011965152807533741
0.48738370719365776 0.14385820180177689
0.60286935209296644 0.98694458859972656
0.20476207882165909 0.75355610297992826
0.54251760221086442 0.4774339459836483
0.50405351049266756 0.26698135840706527
0.71624904940836132 0.30372062209062278
0.283906573895365 0.94902691338211298
0.28940010350197554 0.1316949687898159
0.966130142332986 0.98354827845469117
0.65916122775524855 0.099543577060103416
0.15646086609922349 0.99123681313358247
0.14012518455274403 0.77912890538573265
0.62565024802461267 0.15590585884638131
0.90053046797402203 0.67052058619447052
0.81772481696680188 0.79654593346640468
0.31890812958590686 0.28363279090262949
0.90986046777106822 0.30213802796788514
0.72813974157907069 0.23014770215377212
0.67103690910153091 0.70745513285510242
0.46838870109058917 0.35407304856926203
0.89923727791756392 0.40388044039718807
0.085709554143249989 0.13677926198579371
0.75979799870401621 0.82442174479365349
0.9564819906372577 0.76213108981028199
0.18315903469920158 0.13725963700562716
0.28846064093522727 0.96552787837572396
0.47150508966296911 0.7239527222700417
0.19810952735133469 0.64372767973691225
0.7888224171474576 0.1197743525262922
0.90493711782619357 0.56706334231421351
0.32271085982210934 0.72476318757981062
0.042228087782859802 0.7591709156986326
0.19533816818147898 0.23659538198262453
0.019095589639618993 0.48895638645626605
0.73041476495563984 0.66828049602918327
0.65771431964822114 0.47008161805570126
0.5260181853082031 0.59642417472787201
0.24723456776700914 0.48108625342138112
0.478989293333143 0.21374966739676893
0.026093696942552924 0.54410987719893456
0.70998342661187053 0.75022207712754607
0.40994644677266479 0.077758488710969687
0.67320997337810695 0.7687068993691355
0.51405410515144467 0.19443353754468262
0.94173774169757962 0.97601723717525601
0.39306529494933784 0.89339168323203921
0.51254706410691142 0.4873218759894371
0.57620838051661849 0.82604940235614777
0.37654571188613772 0.58834027172997594
0.069193967618048191 0.21416098810732365
0.58221528260037303 0.0021858576219528913
0.58887707721441984 0.67532684351317585
0.016374823171645403 0.06797951040789485
0.19744710368104279 0.30251997732557356
0.047032020054757595 0.95942934276536107
0.21518486039713025 0.031120297266170382
0.33655943814665079 0.033907436300069094
0.76570507022552192 0.27291296236217022
0.26749285566620529 0.87591230240650475
0.67429982824251056 0.84263951191678643
0.87192337214946747 0.76221792330034077
0.42573941848240793 0.77607812639325857
0.72351227141916752 0.47110310639254749
0.86829844187013805 0.70558157307095826
0.90398874203674495 0.16899217269383371
0.26230497006326914 0.67562844045460224
0.59693338512443006 0.61673706211149693
0.088995028520002961 0.2034871329087764
0.95523168053478003 0.88324929075315595
0.78540676459670067 0.40768572967499495
0.38712006434798241 0.7552338654641062
0.23480100953020155 0.42204906465485692
0.79264412075281143 0.33034681668505073
0.44572469522245228 0.12919129827059805
0.42103147809393704 0.086530974833294749
0.70060802297666669 0.039298235904425383
0.68299693102017045 0.33350634295493364
0.65357731888070703 0.067530907690525055
0.41536557767540216 0.92082388373091817
0.13891304912976921 0.62451572786085308
0.54256225191056728 0.74206515518017113
0.99456857307814062 0.52986887143924832
0.70371261262334883 0.95462907385081053
0.10730774863623083 0.86296049621887505
0.28882045578211546 0.2886153906583786
0.47793803620152175 0.33959333831444383
0.29785999935120344 0.3961118885781616
0.81180060654878616 0.88763025915250182
0.78577544447034597 0.78205620707012713
0.38113213027827442 0.30857926863245666
0.29361932375468314 0.70468007610179484
0.40642461506649852 0.32731114747002721
0.12529898667708039 0.11079793656244874
0.54948392882943153 0.2169781718403101
0.65129592688754201 0.51751335989683867
0.24986295076087117 0.046615907689556479
0.36309554381296039 0.20366229675710201
0.25933116697706282 0.64466362306848168
0.93345028604380786 0.48316578287631273
0.87962100887671113 0.74079025560058653
0.64382637967355549 0.40592886623926461
0.28316266136243939 0.52813248615711927
0.45629140804521739 0.848794917576015
0.91448201797902584 0.12882856675423682
0.95195846818387508 0.37981352070346475
0.95100939110852778 0.52423122245818377
0.34977721003815532 0.027930933050811291
0.099949231604114175 0.79894345696084201
0.40806519985198975 0.23314592824317515
0.34139160718768835 0.70279504568316042
0.17132537811994553 0.40271332184784114
0.018411227967590094 0.13547617173753679
0.62491450598463416 0.42110291868448257
0.45475673163309693 0.22478123707696795
0.095267609227448702 0.34816037607379258
0.26346964668482542 0.051467338344082236
0.040994856273755431 0.44415351608768106
0.82263770839199424 0.83656526915729046
0.77553064981475472 0.93696019100025296
0.53369224234484136 0.53903477662242949
0.70179217355325818 0.55264541227370501
0.51750190067104995 0.56891354080289602
0.075799730606377125 0.039032732136547565
0.62081452459096909 0.70838110940530896
0.45579283079132438 0.18835112079977989
0.65126523072831333 0.087594382697716355
0.4053918388672173 0.76364993816241622
0.32757361489348114 0.53836439503356814
0.22618038114160299 0.28344343486241996
0.0011397080961614847 0.20175552717410028
0.57941988506354392 0.17234457167796791
0.96486336435191333 0.23436848516575992
0.78006641194224358 0.76106528658419847
0.6557690987829119 0.24825670896098018
0.90714766969904304 0.99591973260976374
0.39760593581013381 0.52249705651775002
0.17294262489303946 0.59487896272912621
0.04250725987367332 0.82618961692787707
0.23290386772714555 0.75037260167300701
0.81643425603397191 0.046585819916799664
0.55539135402068496 0.70294948690570891
0.72685846826061606 0.069519943092018366
0.65859957342036068 0.65985718159936368
0.90461818361654878 0.33414018573239446
0.03998347488231957 0.38824560516513884
0.59941195463761687 0.65111422189511359
0.42738560610450804 0.99600768554955721
0.073732480639591813 0.65164128667674959
0.097883286187425256 0.17166349245235324
0.3857603152282536 0.10775874764658511
0.88697717268951237 0.053732071537524462
0.039690886391326785 0.29113871394656599
0.7678078708704561 0.17294976650737226
0.56155515578575432 0.24317070795223117
0.093772214837372303 0.18052127747796476
0.70404932321980596 0.57175917411223054
0.34967410354875028 0.78979600011371076
0.21523948549292982 0.8475771767552942
0.65009733801707625 0.46571732894517481
0.8592800977639854 0.060017560143023729
0.43122944980859756 0.97466408624313772
0.17939561232924461 0.46100467792712152
0.24149228516034782 0.76923520467244089
0.7937557187397033 0.76645656418986619
0.5411874137353152 0.57075608125887811
0.8258334337733686 0.73446773015893996
0.80035449797287583 0.45406871847808361
0.73929835157468915 0.67318583908490837
0.74789492879062891 0.059876223793253303
0.20783166447654366 0.77252244693227112
0.30660534906201065 0.92283100355416536
0.58666994236409664 0.3547948298510164
0.53420930891297758 0.50210498692467809
0.32932989345863461 0.10907986713573337
0.46992381475865841 0.48700679605826735
0.065621874760836363 0.79076082329265773
0.73162579629570246 0.19395679165609181
0.96313352813012898 0.073752006515860558
0.65812877239659429 0.77950708963908255
0.33254527952522039 0.28290370898321271
0.9372848360799253 0.055486779659986496
0.43567692115902901 0.15209723589941859
0.40256017982028425 0.068878785241395235
0.28012523846700788 0.5118173232767731
0.73523152316920459 0.95018680905923247
0.61941409157589078 0.93619637447409332
0.69307008851319551 0.35330279893241823
0.46374473464675248 0.82521656854078174
0.11864178930409253 0.53101706155575812
0.33746511000208557 0.8780201910994947
0.3198764065746218 0.39574487763457
0.74676834535785019 0.0088697383180260658
0.18453369732014835 0.25751115195453167
0.64730028877966106 0.37102749384939671
0.87127785501070321 0.83328281994909048
0.53074965067207813 0.850378054426983
0.61387691530399024 0.53528881235979497
0.58102499134838581 0.88705807947553694
0.94169013877399266 0.47327252244576812
0.66974090528674424 0.469739941181615
0.52573012746870518 0.87079805205576122
0.17310995631851256 0.5046148004475981
0.48216546652838588 0.87841190653853118
0.37951809354126453 0.3328750804066658
0.031607124488800764 0.17803148995153606
0.36775760073214769 0.90349159599281847
0.11155470437370241 0.5597111932002008
0.40909255482256413 0.54833296546712518
0.20651847613044083 0.60683057620190084
0.12939725746400654 0.046998418169096112
0.25983004132285714 0.13522341009229422
0.50049290573224425 0.02485124533995986
0.97599709010683 0.76959691429510713
0.4304625173099339 0.38297620345838368
0.021109443623572588 0.35981001891195774
0.01559551851823926 0.43082448351196945
0.78283953526988626 0.36004550429061055
0.37222464056685567 0.10355343017727137
0.064421973424032331 0.92799847573041916
0.77060619322583079 0.5765823065303266
0.98537909705191851 0.25098954373970628
0.79499904089607298 0.78266778821125627
0.85150470794178545 0.51551115233451128
0.55114393890835345 0.54253781656734645
0.57552276132628322 0.39328570058569312
0.1909810493234545 0.45334178186021745
0.19619143451564014 0.73093711584806442
0.30744528770446777 0.97241582605056465
0.36669872142374516 0.094370815437287092
0.75920127658173442 0.65970082418061793
0.68360275449231267 0.090415503131225705
0.16460910346359015 0.71295696264132857
0.3061414216645062 0.054242780664935708
0.65288396156392992 0.54311493877321482
0.50631900737062097 0.90914609073661268
0.9023882916662842 0.19106996152549982
0.054480369202792645 0.3392095104791224
0.91254851128906012 0.18643487826921046
0.73210809868760407 0.88560045277699828
0.46031374228186905 0.064394725952297449
0.81242121593095362 0.37077720323577523
0.025699594989418983 0.45332130836322904
0.52000401215627789 0.55739650782197714
0.054286151891574264 0.01827248721383512
0.99721863307058811 0.77512752148322761
0.27846276923082769 0.14585020928643644
0.97752069612033665 0.68413717555813491
0.32549620326608419 0.69655019324272871
0.18481369107030332 0.49511813302524388
0.25529973115772009 0.31032890453934669
0.73081559711135924 0.70817049569450319
0.87924376060254872 0.26176903117448092
0.14508614735677838 0.008153857896104455
0.24024037644267082 0.69672109675593674
0.14309864188544452 0.92960275430232286
0.43636274570599198 0.94918858539313078
0.64104811940342188 0.03720611403696239
0.82212065299972892 0.27529095602221787
0.83552221511490643 0.65214775525964797
0.93678777245804667 0.69390590884722769
0.27359434869140387 0.50469735893420875
0.91552068921737373 0.046604709699749947
0.57633286900818348 0.72786112455651164
0.10824889061041176 0.99767212104052305
0.94145782291889191 0.12955178506672382
0.93581740674562752 0.84462942276149988
0.48599387938156724 0.2933051735162735
0.27804410853423178 0.24556544562801719
0.87906835949979722 0.61906245863065124
0.87335673556663096 0.4190771235153079
0.89878503861837089 0.65252090082503855
0.22985557094216347 0.50352226663380861
0.055127362487837672 0.27768774284049869
0.48497411049902439 0.93148206197656691
0.79348178603686392 0.55066791782155633
0.787248061504215 0.46475431649014354
0.45308036380447447 0.4723067891318351
0.88046198431402445 0.54739262606017292
0.28279551165178418 0.26108947745524347
0.58403254952281713 0.47060958831571043
0.32571847573854029 0.61737795080989599
0.82940111332572997 0.26818781089968979
0.4247208870947361 0.24128162558190525
0.63995798421092331 0.51715126144699752
0.098965952405706048 0.49652675236575305
0.77756269974634051 0.38670356967486441
0.66790533764287829 0.94251279579475522
0.50432700919918716 0.88443941459991038
0.72115823533385992 0.26928716828115284
0.47733605001121759 0.64349801698699594
0.24040949391201138 0.21638672007247806
0.42664691060781479 0.19028715789318085
0.81195026077330112 0.60526164853945374
0.34177283360622823 0.44837559503503144
0.063829694641754031 0.44612356019206345
0.40008131694048643 0.26259655714966357
0.83080880832858384 0.39421912166289985
0.59995858347974718 0.73778553027659655
0.79430594458244741 0.0071989763528108597
0.016354733845219016 0.11342667182907462
0.88177375216037035 0.76615756913088262
0.42188003426417708 0.46695449575781822
0.54881315748207271 0.14744473132304847
0.10513826180249453 0.43339480576105416
0.31540076620876789 0.47436524135991931
0.37722215824760497 0.91600512503646314
0.88780070771463215 0.83488170034252107
0.06329631176777184 0.23908769665285945
0.21544882887974381 0.78650040342472494
0.55095502524636686 0.15703295590355992
0.73252547834999859 0.73137571546249092
0.34012394538149238 0.54844453046098351
0.95209184614941478 0.0050837306771427393
0.63047706079669297 0.78298241691663861
0.64870372973382473 0.11318487301468849
0.91254447400569916 0.66175133408978581
0.1141709815710783 0.44865219946950674
0.12001655483618379 0.77950848848558962
0.62584890611469746 0.083371867658570409
0.58666919893585145 0.51369149028323591
0.89094348717480898 0.22819028422236443
0.20522071537561715 0.22988335601985455
0.48463450442068279 0.3942687890958041
0.65688151912763715 0.80579833220690489
0.764188940403983 0.8991060231346637
0.93168307049199939 0.95197839150205255
0.37688594567589462 0.39497474161908031
0.71720838476903737 0.84059524070471525
0.9132198360748589 0.5171510698273778
0.82295948709361255 0.85891426587477326
0.010392350610345602 0.7703864632640034
0.36243138811551034 0.13906911318190396
0.29066402791067958 0.014506251085549593
0.52851760503835976 0.90229384182021022
0.5865320167504251 0.7372405156493187
0.23371676821261644 0.46045796666294336
0.50075776688754559 0.59593279520049691
0.48755311989225447 0.75868446566164494
0.79931947845034301 0.98688589152880013
0.14362589945085347 0.29853171529248357
0.41739332163706422 0.36835885234177113
0.050310409627854824 0.31688197306357324
0.31058696727268398 0.45111104683019221
0.82851933175697923 0.11299628019332886
0.67829238995909691 0.86291508446447551
0.37492491793818772 0.06381497485563159
0.46936501259915531 0.028868426568806171
0.052406616508960724 0.41048693074844778
0.16921060904860497 0.48759583383798599
0.57892192550934851 0.85400067921727896
0.47214609221555293 0.41670503630302846
0.55962465307675302 0.54586208006367087
0.59469088818877935 0.87102004839107394
0.56570468912832439 0.051848545204848051
0.8863816992379725 0.15394619992002845
0.5826850812882185 0.039825250161811709
0.68650263478048146 0.93296944932080805
0.34983681747689843 0.13307184935547411
0.22984680160880089 0.60279166465625167
0.24694995302706957 0.7759547415189445
0.79176406119950116 0.45340307801961899
0.9395151250064373 0.17158021335490048
0.53688207897357643 0.90223509958013892
0.58803365961648524 0.27978579490445554
0.81634642579592764 0.078685463173314929
0.52258888119831681 0.75064363470301032
0.5116027370095253 0.40587313380092382
0.56427949294447899 0.97249240009114146
0.71812253934331238 0.92650761362165213
0.008404893334954977 0.073425901122391224
0.19095563585869968 0.17984673264436424
0.32454133639112115 0.36097898194566369
0.14602970448322594 0.88890416780486703
0.30511639034375548 0.79076626151800156
0.67319024703465402 0.47853310266509652
0.63155293464660645 0.7124851627741009
0.13747240812517703 0.11365332175046206
0.050331964157521725 0.11724035907536745
0.51486154878512025 0.57913280767388642
0.31970800622366369 0.016589955426752567
0.41605404065921903 0.74101478746160865
0.40990284434519708 0.65410143462941051
0.91393367596901953 0.67512251390144229
0.10504331719130278 0.013816998107358813
0.19903035904280841 0.67891662591136992
0.028490774799138308 0.56189857050776482
0.32311342842876911 0.77695998083800077
0.49855900509282947 0.56988472328521311
0.79414930986240506 0.68790952721610665
0.62527936021797359 0.53282529418356717
0.160613824846223 0.075000372249633074
0.71978597063571215 0.52426960552111268
0.65850189398042858 0.31580828875303268
0.37686659186147153 0.88109570578671992
0.30042100185528398 0.90852333605289459
0.49558785045519471 0.77438475424423814
0.30402098107151687 0.44347992213442922
0.7362875419203192 0.056942192604765296
0.74136037286370993 0.20900937635451555
0.32880728435702622 0.18630769778974354
0.75422224379144609 0.2850700041744858
0.60220017051324248 0.12163559114560485
0.484629743732512 0.11566416034474969
0.55838791374117136 0.88479863363318145
0.68381716520525515 0.7665777166839689
0.84208252374082804 0.59379068156704307
0.21416479302570224 0.18663380271755159
0.84385323128663003 0.34419531677849591
0.90978533588349819 0.65347164124250412
0.55603492027148604 0.67554360255599022
0.85327024338766932 0.17309899511747062
0.081976308254525065 0.9381153997965157
0.47301387996412814 0.4402728658169508
0.19277024269104004 0.78485482046380639
0.029563295422121882 0.86972955917008221
0.31497855228371918 0.10521112428978086
0.49201397155411541 0.10478726238943636
0.38160232221707702 0.71755979023873806
0.62732097436673939 0.3171975661534816
0.4861889430321753 0.82735584606416523
0.43484708317555487 0.45993638061918318
0.35197244817391038 0.40701722307130694
0.80432606721296906 0.69100844021886587
0.84479304868727922 0.49940401618368924
0.73123232694342732 0.33602798008359969
0.44371572392992675 0.41690648091025651
0.69399587321095169 0.12397277192212641
0.080570810474455357 0.55172050348483026
0.75846195197664201 0.14190509519539773
0.048714189790189266 0.3562434259802103
0.15663039055652916 0.10375319304876029
0.95594120537862182 0.22330372571013868
0.37014871626161039 0.18067184439860284
0.15716309240087867 0.88086836948059499
0.43306466471403837 0.47378699528053403
0.15741530177183449 0.72239947342313826
0.63468902325257659 0.071536366129294038
0.92119391611777246 0.45002502202987671
0.29287266754545271 0.43798612081445754
0.40713905496522784 0.35882277507334948
0.57302466942928731 0.80348066473379731
0.5967447713483125 0.52971959090791643
0.81753764627501369 0.23627131362445652
0.92048368044197559 0.11063312413170934
0.92937772255390882 0.98489266494289041
0.4511278651189059 0.97259756200946867
0.058848516317084432 0.25913642230443656
0.57763244537636638 0.6939541008323431
0.88911916268989444 0.027837400557473302
0.09551141713745892 0.55950825801119208
0.30487133353017271 0.2593836891464889
0.11802625772543252 0.76181313442066312
0.74839809560216963 0.6754284449853003
0.23427703930065036 0.5146630029194057
0.97376651759259403 0.80153726902790368
0.43566833971999586 0.18887223838828504
0.94341832771897316 0.11902873055078089
0.16805037623271346 0.014370407443493605
0.99278820678591728 0.43700932478532195
0.1505379555746913 0.99989296519197524
0.1197458254173398 0.90648128418251872
0.70687788538634777 0.54019600991159678
0.68494102917611599 0.38389509497210383
0.10963552258908749 0.34584532212466002
0.4311161432415247 0.045788744697347283
0.39356932905502617 0.587508236290887
0.22063103155232966 0.1601321417838335
0.85401801764965057 0.92627869616262615
0.39996879361569881 0.1803634949028492
0.73502204869873822 0.013319471152499318
0.15339787071570754 0.75083438190631568
0.073802407598122954 0.90462418366223574
0.80370264686644077 0.57340232329443097
0.72089367895387113 0.93781205196864903
0.67632646113634109 0.92192511190660298
0.747968660434708 0.85462283273227513
0.12389924889430404 0.72688827710226178
0.67970105051063001 0.27702065207995474
0.49143591476604342 0.51775441016070545
0.59489933517761528 0.81184991914778948
0.54653068236075342 0.58094817539677024
0.86963111511431634 0.13180655450560153
0.79875896056182683 0.42302344436757267
0.032432487700134516 0.93901335494592786
0.54980883351527154 0.2714308847207576
0.3749718340113759 0.22753748693503439
0.45525111630558968 0.10663239983841777
0.36145290988497436 0.25545929349027574
0.87608603434637189 0.95535123697482049
0.57492433441802859 0.15223069372586906
0.30117094912566245 0.62896459852345288
0.2472986641805619 0.88988624676130712
0.92566524632275105 0.58789723878726363
0.80714856460690498 0.40763621730729938
0.14281218848191202 0.46313813887536526
0.77732295938767493 0.84099198528565466
0.47559480834752321 0.62868458335287869
0.041692825267091393 0.48126026918180287
0.8128390631172806 0.56307797320187092
0.16840141732245684 0.1727421791292727
0.77056641411036253 0.86315539595670998
0.69848987180739641 0.36480186507105827
0.052804829552769661 0.24318538792431355
0.50037072505801916 0.65946649410761893
0.2249716273508966 0.7590640177950263
0.7316058031283319 0.69667497230693698
0.85532835521735251 0.67535231239162385
0.63813766464591026 0.96436991216614842
0.72478968207724392 0.56090518156997859
0.97892574733123183 0.73443716880865395
0.67919302056543529 0.18969379714690149
0.8075549341738224 0.61522861872799695
0.2485445411875844 0.91101723536849022
0.82539931801147759 0.45320042478851974
0.152766841230914 0.3848610925488174
0.30164566496387124 0.23442699853330851
0.4137789779342711 0.099512706510722637
0.50681917043402791 0.84428647346794605
0.6571408926974982 0.67683145753107965
0.00076866801828145981 0.16998845781199634
0.17725084186531603 0.09979682881385088
0.49661146523430943 0.15584178501740098
0.84231662400998175 0.90023498679511249
0.98867415566928685 0.60853983252309263
0.458431028528139 0.96061231568455696
0.84593503666110337 0.53784996271133423
0.35793888824991882 0.44681881577707827
0.17098720953799784 0.62330844299867749
0.58788199326954782 0.31308234599418938
0.99180218623951077 0.55424724705517292
0.21909027569927275 0.39885144913569093
0.58742484822869301 0.20399113232269883
0.011402508709579706 0.59800638863816857
0.04576832614839077 0.88289452693425119
0.88918895111419261 0.81968655833043158
0.057544288691133261 0.50684468820691109
0.43036208511330187 0.36785966577008367
0.32591407210566103 0.79647351079620421
0.011691713938489556 0.16173356794752181
0.074741361662745476 0.2728085785638541
0.59247996308840811 0.6558410320430994
0.58674069913104177 0.61714586103335023
0.28850967856124043 0.76584460749290884
0.1373490821570158 0.67706486629322171
0.12872367328964174 0.54008872783742845
0.94561939546838403 0.75928688351996243
0.074033708311617374 0.34504263941198587
0.56685717264190316 0.7896529957652092
0.35802580951713026 0.3459275970235467
0.66168559761717916 0.2833115472458303
0.81709648878313601 0.34045959264039993
0.1678332258015871 0.30305161769501865
0.73437686800025403 0.4106760979630053
0.9959041157271713 0.98997564637102187
0.29762781388126314 0.64824467059224844
0.98012558231130242 0.66690353211015463
0.45378753077238798 0.42874078499153256
0.19527181005105376 0.96836548554711044
0.30548297776840627 0.27980153169482946
0.19585056765936315 0.51398482243530452
0.20751176960766315 0.24344421760179102
0.54537804564461112 0.60885550174862146
0.7674648396205157 0.64772954024374485
0.08710805419832468 0.81793763628229499
0.32693969341926277 0.91429616720415652
0.73915255512110889 0.28265946521423757
0.62293234886601567 0.72012476972304285
0.80302791763097048 0.059091297909617424
0.7694158055819571 0.7092771336901933
0.40722964610904455 0.52625356917269528
0.26314370264299214 0.36596178589388728
0.48432341450825334 0.55005265958607197
0.97568653896450996 0.78004584438167512
0.27840666472911835 0.6452938832808286
0.46429272484965622 0.19104250520467758
0.39731010980904102 0.2993285683915019
0.16844811290502548 0.38757282914593816
0.3637254738714546 0.50161387887783349
0.99260157905519009 0.95540076703764498
0.73221323266625404 0.042395222233608365
0.48642592644318938 0.85541306179948151
0.26010643620975316 0.71611397876404226
0.29160239174962044 0.88378475955687463
0.34701822698116302 0.3271871292963624
0.15442490600980818 0.019898898433893919
0.52588456240482628 0.037092787912115455
0.48524647857993841 0.94773538294248283
0.060653406195342541 0.20536010013893247
0.25421260041184723 0.51680601690895855
0.29545496683567762 0.45651813014410436
0.99778295424766839 0.25034509762190282
0.86250195698812604 0.0055538169108331203
0.31332524260506034 0.61633387743495405
0.83910135505720973 0.63438533712178469
0.89564224751666188 0.51602124585770071
0.5470927725546062 0.85864669107832015
0.39139110455289483 0.65795131330378354
0.089949618559330702 0.69888458191417158
0.84403285663574934 0.27799859526567161
0.87897478882223368 0.75694338395260274
0.39357679872773588 0.011836667079478502
0.52257364755496383 0.99844149220734835
0.74892159481532872 0.93034841795451939
0.61551433196291327 0.50332625606097281
0.38769504753872752 0.31918839667923748
0.87932707229629159 0.29097488475963473
0.63930978556163609 0.57476271130144596
0.62678637797944248 0.58039617841131985
0.4938428474124521 0.74656610959209502
0.62175174918957055 0.34152174112387002
0.098910262808203697 0.0075959691312164068
0.44991976185701787 0.80651089805178344
0.48967014206573367 0.64824389386922121
0.94493447872810066 0.66543683363124728
0.15325404261238873 0.15718502062372863
0.31952297850511968 0.29330130410380661
0.30667543457821012 0.29712482844479382
0.18923016963526607 0.79521864443086088
0.8994562819134444 0.21785905607976019
0.60344950645230711 0.46589536662213504
0.89112166967242956 0.68015535268932581
0.074262966867536306 0.79054182162508368
0.70887856837362051 0.070411660708487034
0.91960703791119158 0.73317067651078105
0.7639417378231883 0.1345876615960151
0.83678038488142192 0.10468231467530131
0.733421023003757 0.21869810344651341
0.49210043251514435 0.26522178738377988
0.22891642269678414 0.34671389847062528
0.84788703080266714 0.91642195056192577
0.50872005079872906 0.92245842888951302
0.25413590855896473 0.11732015898451209
0.84534264891408384 0.021207029698416591
0.35244192206300795 0.16250742645934224
0.95695481006987393 0.91106043080799282
0.041190162533894181 0.61800256627611816
0.84958671894855797 0.70625813491642475
0.84219860169105232 0.69669432891532779
0.17601342010311782 0.65457036136649549
0.024078488349914551 0.71471212268806994
0.40972176706418395 0.38888124260120094
0.3592949016019702 0.31944209709763527
0.27367621357552707 0.2071061790920794
0.035882493481040001 0.95204161014407873
0.12466312968172133 0.27140824194066226
0.89351498847827315 0.46038784319534898
0.24847426451742649 0.17157312226481736
0.8800074327737093 0.72724932013079524
0.54065013653598726 0.61749812075868249
0.12694308278150856 0.097716927295550704
0.36631843633949757 0.03256876184605062
0.25862066051922739 0.19585431716404855
0.77685192250646651 0.13953161030076444
0.95443073241040111 0.62384355673566461
0.99687675153836608 0.0086442094761878252
0.24524998757988214 0.54948429646901786
0.53257566830143332 0.0094707543030381203
0.6772670482750982 0.045973123516887426
0.13830614741891623 0.23121751239523292
0.61523407162167132 0.52616219641640782
0.89260473847389221 0.94416827987879515
0.12135394057258964 0.81697163777425885
0.85771107766777277 0.089456754503771663
0.25573003687895834 0.35906891687773168
0.98322963807731867 0.052454079734161496
0.31323578068986535 0.5031564855016768
0.42119646491482854 0.89682682720012963
0.50431133736856282 0.21713472926057875
0.16533924755640328 0.1211691617500037
0.11546338931657374 0.94522333168424666
0.11743273888714612 0.3566568938549608
0.98023292305879295 0.61652422556653619
0.8579148082062602 0.37009241944178939
0.82718886341899633 0.37044275924563408
0.380225790431723 0.19808331783860922
0.54092751839198172 0.42640968924388289
0.30811772728338838 0.46307763550430536
0.14479639800265431 0.72290624957531691
0.70536337466910481 0.21187084540724754
0.18158223014324903 0.60071389563381672
0.22867051558569074 0.30254448787309229
0.62044118018820882 0.26460444484837353
0.38766298582777381 0.33496202016249299
0.70095530850812793 0.47433010907843709
0.1712374712806195 0.6875947811640799
0.87099732621572912 0.78828548709861934
0.22301818709820509 0.99585719662718475
0.87855746457353234 0.47356464713811874
0.27216072054579854 0.61436834628693759
0.76630977797321975 0.69130113371647894
0.063620907254517078 0.020040630362927914
0.3161197118461132 0.040234594140201807
0.7467134001199156 0.74470814480446279
0.85168881714344025 0.005737036932259798
0.99937449581921101 0.58204191364347935
0.17691452754661441 0.47466206923127174
0.76174614089541137 0.48808353929780424
0.49291355721652508 0.12912559229880571
0.10232225432991982 0.32440137444064021
0.65149768395349383 0.33994736615568399
0.12286615092307329 0.92040471895597875
0.4714277011808008 0.29466366185806692
0.11793664237484336 0.29221774078905582
0.64787287567742169 0.281555843539536
0.21712024416774511 0.95178408082574606
0.90030087530612946 0.30941221956163645
0.86577682243660092 0.48460101173259318
0.96217915671877563 0.49223606172017753
0.84233883069828153 0.072655846830457449
0.11166804423555732 0.70624104584567249
0.08274995512329042 0.73123049573041499
0.88150436268188059 0.064652022439986467
0.96738029737025499 0.25815874570980668
0.60766293480992317 0.66821159748360515
0.21039720484986901 0.88104743836447597
0.077273170463740826 0.41773552633821964
0.89604285941459239 0.90619791951030493
0.28435324388556182 0.41360503295436502
0.79476624540984631 0.93981179222464561
0.46365623874589801 0.39740200433880091
0.23596227844245732 0.98911052267067134
0.76876717270351946 0.7211647117510438
0.4379104299005121 0.23466066434048116
0.22520789550617337 0.58915439411066473
0.82865325594320893 0.66591174295172095
0.082144828978925943 0.72288934420794249
0.28888802882283926 0.40526581485755742
0.32054666266776621 0.68264051410369575
0.42863766592927277 0.79643172584474087
0.081341226818040013 0.58109872438944876
0.28960397047922015 0.51135183498263359
0.91779306158423424 0.95549947977997363
0.81283720093779266 0.99715735111385584
0.63549979263916612 0.45816401834599674
0.69017749396152794 0.37537143612280488
0.30709450272843242 0.63896579411812127
0.15115105826407671 0.49989266064949334
0.38092900509946048 0.55823411024175584
0.13120221369899809 0.12676067370921373
0.66932808235287666 0.63771779765374959
0.12756621069274843 0.37908431072719395
0.97766781412065029 0.75114981760270894
0.18134037079289556 0.39887868915684521
0.1142787323333323 0.69022967224009335
0.64436729112640023 0.53768450068309903
0.6629181404132396 0.7498962830286473
0.94894679635763168 0.43948392174206674
0.84914940781891346 0.33607945358380675
0.36112277861684561 0.07379466388374567
0.75008586212061346 0.094873060006648302
0.93758474779315293 0.07401437358930707
0.84024111158214509 0.86608456075191498
0.94335867138579488 0.7465004047844559
0.67083822190761566 0.27491771499626338
0.39267197879962623 0.46077798935584724
0.62276996811851859 0.44872541609220207
0.95289930421859026 0.7314905202947557
0.57350358786061406 0.22949651395902038
0.85743711912073195 0.58131750230677426
0.97561517637223005 0.22755551477894187
0.50019435468129814 0.36231020372360945
0.67323558079078794 0.6575191468000412
0.64323777891695499 0.59925116342492402
0.72034476650878787 0.2057228391058743
0.74532925523817539 0.63240291620604694
0.69295938150025904 0.64413453522138298
0.23276232252828777 0.74195125792175531
0.49566443404182792 0.54428914072923362
0.83069873019121587 0.56999997445382178
0.58198411040939391 0.72007046802900732
0.91972481156699359 0.80866316659376025
0.2656156790908426 0.22931105201132596
0.49048432987183332 0.45974997757002711
0.44212133670225739 0.97738567111082375
0.51532688969746232 0.68894655583426356
0.34958700323477387 0.28233954543247819
0.011906992644071579 0.095565099036321044
0.11812302190810442 0.67773455427959561
0.46941002923995256 0.17135602585040033
0.83132228930480778 0.70512648625299335
0.39487868454307318 0.7443755257409066
0.2271833794657141 0.08371215988881886
0.091683922801166773 0.83047737251035869
0.77442215196788311 0.99049021326936781
0.65854623634368181 0.62526013026945293
0.76482540648430586 0.03504531504586339
0.38682917947880924 0.86847862764261663
0.28028679639101028 0.28101304545998573
0.33379297819919884 0.21131135825999081
0.97971542901359499 0.6959102104883641
0.31193521874956787 0.88053939421661198
0.43368912488222122 0.25804309546947479
0.57439928571693599 0.33777164365164936
0.83152315113693476 0.55586815951392055
0.37535070534795523 0.70412632427178323
0.41863921307958663 0.82994145783595741
0.013285520253702998 0.24308743420988321
0.31939226109534502 0.75288834515959024
0.58943591639399529 0.57198067707940936
0.27180312853306532 0.96165287145413458
0.14031000505201519 0.6679884628392756
0.40959809464402497 0.048664096277207136
0.81482063280418515 0.16588113061152399
0.1266019563190639 0.18752895435318351
0.73181903245858848 0.81135709607042372
0.9209042708389461 0.39473725319840014
0.028494564816355705 0.6628126110881567
0.78496030787937343 0.86208467977121472
0.76895469217561185 0.9101540248375386
0.47081453306600451 0.10406672419048846
0.3473028102889657 0.15282508404925466
0.50287388311699033 0.33000039262697101
0.40876464685425162 0.87544629164040089
0.66273170686326921 0.90089339413680136
0.79660679958760738 0.67143685789778829
0.44017799128778279 0.27970236516557634
0.37607770715840161 0.84860404627397656
0.53365689539350569 0.48122912296094
0.5532938304822892 0.43156542372889817
0.26021442655473948 0.65534307528287172
0.19870119192637503 0.66597191360779107
0.75384855270385742 0.9877245391253382
0.16411173553206027 0.55811316915787756
0.94150805613026023 0.85843842872418463
0.9297407791018486 0.16695120511576533
0.56963981408625841 0.44138358766213059
0.91406332654878497 0.055193046573549509
0.79176760837435722 0.1464970507659018
0.83375384286046028 0.0078734098933637142
0.17871348769403994 0.63630894524976611
0.99156918749213219 0.57793198409490287
0.52915152115747333 0.16231167898513377
0.35822901851497591 0.78780138376168907
0.69715134589932859 0.65806806203909218
0.23578578257001936 0.58440152765251696
0.84439807827584445 0.5285350033082068
0.31805321597494185 0.25955162569880486
0.63210168550722301 0.30987582006491721
0.62978136399760842 0.76405154424719512
0.43018563441000879 0.26600339869037271
0.82304165535606444 0.71716462634503841
0.3935591597110033 0.61854175478219986
0.57550859800539911 0.52291185408830643
0.94116009259596467 0.51059210021048784
0.93169208918698132 0.76022436330094934
0.16680719121359289 0.33064979896880686
0.75249803857877851 0.70043332409113646
0.004013558616861701 0.02728059864602983
0.48048195894807577 0.27285328018479049
0.53031056001782417 0.40368929435499012
0.83143146685324609 0.58236880856566131
0.85282596992328763 0.32525209966115654
0.82503977022133768 0.0075031567830592394
0.059319510124623775 0.99662225577048957
0.22724947286769748 0.36636644136160612
0.50902385404333472 0.064877127064391971
0.97509917197749019 0.31230743578635156
0.69849325669929385 0.0072866503614932299
0.99430677271448076 0.34221475548110902
0.88388184434734285 0.12869056244380772
0.98423266084864736 0.34979088581167161
0.83589987712912261 0.51881559193134308
0.64789138548076153 0.095996031304821372
0.51482102111913264 0.021013637538999319
0.96095758024603128 0.75293070334009826
0.96304565807804465 0.73270641779527068
0.69828105624765158 0.19766156631521881
0.28417894267477095 0.71177464723587036
0.94544528075493872 0.5559111307375133
0.30043520615436137 0.81690209824591875
0.0078762904740869999 0.63802281813696027
0.28115300531499088 0.30794427846558392
0.83992853295058012 0.7300273219589144
0.26223619910888374 0.021299503976479173
0.75686985673382878 0.77186499140225351
0.71742216940037906 0.57566201710142195
0.63893009349703789 0.015252630459144711
0.075662940507754683 0.29237863002344966
0.098891533445566893 0.042246168944984674
0.92708299891091883 0.0084022923838347197
0.0086365605238825083 0.23150445567443967
0.92751916870474815 0.049254540354013443
0.97623777762055397 0.79255189932882786
0.50698171998374164 0.35010772012174129
0.58845204603858292 0.48439496359787881
0.94050855026580393 0.18640022515319288
0.066809996496886015 0.059236521832644939
0.092510945396497846 0.59252874064259231
0.84635465429164469 0.13057665107771754
0.79086613189429045 0.79089198238216341
0.24063398479484022 0.53819192061200738
0.46172683197073638 0.65213142056018114
0.71114377910271287 0.34681015345267951
0.36854510451667011 0.94833611557260156
0.38648832007311285 0.062241338426247239
0.19877924327738583 0.84070795844309032
0.13807159918360412 0.44814716326072812
0.78506129467859864 0.53563715773634613
0.66896320227533579 0.55357388174161315
0.67839665082283318 0.52717857481911778
0.91659894748590887 0.79418695252388716
0.63812546012923121 0.93132865242660046
0.47040672437287867 0.31222364609129727
0.40318264276720583 0.22623755061067641
0.83194821677170694 0.62598396674729884
0.22448916244320571 0.20828712941147387
0.57852025027386844 0.61867889133282006
0.71092364541254938 0.80385848646983504
0.89668507175520062 0.076642202911898494
0.81278543430380523 0.75187945854850113
0.21181285264901817 0.8200179822742939
0.37214349210262299 0.95809837407432497
0.5423911155667156 0.79590821242891252
0.16766176279634237 0.036843417212367058
0.98699220456182957 0.90184417110867798
0.85620157467201352 0.19103722320869565
0.58441869472153485 0.25285512232221663
0.90771162486635149 0.07196889934130013
0.65175737347453833 0.7366328698117286
0.11354553373530507 0.022916008485481143
0.91537844086997211 0.52561653754673898
0.82347790338099003 0.96481323358602822
0.62740107858553529 0.63414522120729089
0.21770137688145041 0.42465818906202912
0.64650197955779731 0.80441590514965355
0.79869770864024758 0.34438365092501044
0.39010894624516368 0.27785146562382579
0.41370686329901218 0.42904094094410539
0.44994665938429534 0.16172199440188706
0.33875816594809294 0.86754415347240865
0.30271090124733746 0.58918004343286157
0.40265673911198974 0.58864177856594324
0.96127878990955651 0.71967451507225633
0.64671665290370584 0.43718599667772651
0.70235990616492927 0.91500450018793344
0.77774979756213725 0.049682101234793663
0.43742556520737708 0.88708735792897642
0.58992119668982923 0.70263582328334451
0.2713949519675225 0.29449336393736303
0.017636153846979141 0.82708731992170215
0.18359842104837298 0.18432203587144613
0.62730289064347744 0.56640313193202019
0.44033357920125127 0.49437140370719135
0.26587816397659481 0.21461216313764453
0.95596905378624797 0.53885581879876554
0.45869513205252588 0.71258478239178658
0.1777480379678309 0.029630825156345963
0.040669983718544245 0.41346559417434037
0.355379369109869 0.61980825150385499
0.89145037205889821 0.13666704087518156
0.33302744198590517 0.77762304036878049
0.95795786008238792 0.48294504173099995
0.77083242801018059 0.4682496003806591
0.54774845368228853 0.13453753502108157
0.92004708270542324 0.68450108706019819
0.65066249785013497 0.6166950564365834
0.84638001956045628 0.61336926161311567
0.03002116410061717 0.13513623550534248
0.91208940395154059 0.36325880489312112
0.023898307932540774 0.87740131258033216
0.12038062023930252 0.44254393107257783
0.79389081988483667 0.4960533210542053
0.75158777763135731 0.26739286258816719
0.064854968106374145 0.15480990638025105
0.99873495637439191 0.12389390100724995
0.0012755945790559053 0.13356806710362434
0.36256448621861637 0.71810279856435955
0.84319151588715613 0.38845593342557549
0.95878708898089826 0.11192354839295149
0.77480078116059303 0.736994918435812
0.43926801159977913 0.7922143992036581
0.92128099082037807 0.65417636907659471
0.63744542491622269 0.085303622297942638
0.0008889148011803627 0.38717388035729527
0.46899565914645791 0.6417419754434377
0.57095735683105886 0.42576812556944788
0.91285581490956247 0.083414858672767878
0.62047100090421736 0.73062266688793898
0.14023691578768194 0.55192444380372763
0.96399071323685348 0.43074343958869576
0.97632133541628718 0.38742422522045672
0.71919417753815651 0.65090980567038059
0.73843415174633265 0.11467197304591537
0.30351053830236197 0.10809579002670944
0.78521704347804189 0.52549242763780057
0.89684432186186314 0.86938234139233828
0.79395150044001639 0.85938427806831896
0.32341553433798254 0.23877085326239467
0.51996787008829415 0.075076435925439
0.18253560434095562 0.31803911831229925
0.1318119578063488 0.83432461530901492
0.78161948313936591 0.51088180346414447
0.45642072730697691 0.25646536471322179
0.76060307817533612 0.5794012222904712
0.0092788068577647209 0.56779109686613083
0.40764180524274707 0.29030893975868821
0.38865748350508511 0.95915311807766557
0.38673531636595726 0.72915814421139657
0.45691789244301617 0.76381936320103705
0.66864724503830075 0.38593300245702267
0.68159962305799127 0.70213225833140314
0.61776683572679758 0.060372715350240469
0.22444938402622938 0.73550493060611188
0.34552248450927436 0.66160502098500729
0.95534891099669039 0.73989148670807481
0.33375949249602854 0.83144370559602976
0.30690133874304593 0.73189169750548899
0.42651209910400212 0.30845029512420297
0.66432396764867008 0.56949741882272065
0.44192872941493988 0.78293843660503626
0.74183060927316546 0.26635359437204897
0.54951937356963754 0.9824171292129904
0.88977148942649364 0.09808000223711133
0.82843090384267271 0.44294622470624745
0.096862184116616845 0.61376389744691551
0.78276698663830757 0.1013364780228585
0.52500844770111144 0.19523680186830461
0.55840521235950291 0.64058729074895382
0.91417263308539987 0.39992389525286853
0.14141117129474878 0.47386851673945785
0.61858408199623227 0.48826832347549498
0.13770295889116824 0.18583305482752621
0.98339392524212599 0.061595986597239971
0.46341939666308463 0.5109929209575057
0.64751747366972268 0.71163281355984509
0.6678816934581846 0.074378035962581635
0.28452313668094575 0.08403930370695889
0.9292598667088896 0.50026418105699122
0.61746619851328433 0.63072546781040728
0.6930693774484098 0.46922579756937921
0.49484568019397557 0.55589160649105906
0.54173914017155766 0.33025142014957964
0.29612538032233715 0.24871521326713264
0.94880233821459115 0.69320377265103161
0.24144334811717272 0.25647964514791965
0.88642591214738786 0.21006791503168643
0.6555968604516238 0.76579778362065554
0.87843238259665668 0.62793529219925404
0.63806862500496209 0.28405336965806782
0.56425137096084654 0.70780693716369569
0.19214674062095582 0.59077152470126748
0.74826226546429098 0.40097031416371465
0.9076655323151499 0.84977234527468681
0.78128305426798761 0.1319710030220449
0.070436182897537947 0.36327144503593445
0.93877315660938621 0.54642168642021716
0.53703325823880732 0.048735761549323797
0.2080240617506206 0.80273165414109826
0.56633086712099612 0.31751794368028641
0.59739844663999975 0.27316019753925502
0.82784782815724611 0.35630477219820023
0.28724113316275179 0.63469736580736935
0.91910731303505599 0.35291781392879784
0.96218143519945443 0.82819104171358049
0.5021636663004756 0.18985815299674869
0.48067058669403195 0.96662088949233294
0.1300805953796953 0.02764805150218308
0.2166422032751143 0.79806343093514442
0.15982983307912946 0.65896797808818519
0.0056739142164587975 0.75586187746375799
0.87893155892379582 0.90299432934261858
0.51625224482268095 0.96374671417288482
0.87285857787355781 0.9871128483209759
0.7970830702688545 0.73564617522060871
0.53510467847809196 0.75453424965962768
0.78507739724591374 0.3781195804476738
0.7486752902623266 0.58166682254523039
0.55877871345728636 0.46309162746183574
0.84336963063105941 0.31918510748073459
0.25722317886538804 0.47208833345212042
0.99030830012634397 0.54375997860915959
0.86534696468152106 0.50934417103417218
0.51626459998078644 0.13938876171596348
0.96390025084838271 0.4068531699012965
0.63741707126609981 0.89336968353018165
0.55439999606460333 0.42204650980420411
0.44862029515206814 0.6264754724688828
0.94395927153527737 0.39210098283365369
0.4951395713724196 0.43335139774717391
0.95462949806824327 0.40604292089119554
0.24941228097304702 0.22027215990237892
0.20401982730254531 0.57859297771938145
0.4060472825076431 0.094120155787095428
0.25111152674071491 0.13535582250915468
0.12819798034615815 0.35588712757453322
0.145841607125476 0.94125563744455576
0.034298583632335067 0.59549018484540284
0.51896328525617719 0.91499997465871274
0.001028002705425024 0.59173943568021059
0.70215220004320145 0.89412593632005155
0.60555362096056342 0.068126852158457041
0.31328022503294051 0.11931145493872464
0.34838008531369269 0.3543017462361604
0.4731197424698621 0.87506587337702513
0.68902107910253108 0.49980749003589153
0.5026731884572655 0.62924161599949002
0.95386510528624058 0.2514608025085181
0.17968715960159898 0.70348874921910465
0.15582541842013597 0.86541422596201301
0.73899996187537909 0.57749967696145177
0.0068307961337268353 0.6924525685608387
0.71992685785517097 0.66127382381819189
0.41193172987550497 0.31280051614157856
0.031577723566442728 0.082279858412221074
0.55161633202806115 0.22527255234308541
0.74928100849501789 0.45649388851597905
0.76015139743685722 0.3044327637180686
0.527421381091699 0.7388641678262502
0.83402966964058578 0.29730467963963747
0.67689499608241022 0.41848478373140097
0.031025581061840057 0.50050050299614668
0.93223565933294594 0.92526057548820972
0.48202217929065228 0.90982445050030947
0.93433728464879096 0.37787108682096004
0.76449863659217954 0.4518968565389514
0.98721972573548555 0.64543650252744555
0.62183494539931417 0.43170217028819025
0.24633189337328076 0.41558429691940546
0.051258174236863852 0.28898788872174919
0.10981739917770028 0.46984922070987523
0.051252698991447687 0.36506344983354211
0.49994951253756881 0.39478910365141928
0.27101510739885271 0.75826995726674795
0.25070033920928836 0.61221240577287972
0.045017302501946688 0.3375813034363091
0.097106329398229718 0.44855716405436397
0.23380680521950126 0.8538964195176959
0.76850490341894329 0.076111996546387672
0.14742432138882577 0.87309398804791272
0.65786093822680414 0.22247899370267987
0.59952132194302976 0.75318710086867213
0.02299879165366292 0.85346985445357859
0.6677337430883199 0.97795132314786315
0.055422065779566765 0.067069046897813678
0.97536267852410674 0.24176909890957177
0.50236569833941758 0.05225647846236825
0.26291843736544251 0.39719704841263592
0.54223816376179457 0.50718079041689634
0.017376239644363523 0.83624364552088082
0.23983911075629294 0.12461899826303124
0.70848165499046445 0.73373127030208707
0.86457091174088418 0.46247090236283839
0.049443278694525361 0.19049752852879465
0.68012254219502211 0.98697580955922604
0.084299457725137472 0.37905854755081236
0.28444432653486729 0.1208522527012974
0.73330899118445814 0.92650235421024263
0.98923438228666782 0.19207290187478065
0.32019715127535164 0.90698900795541704
0.35755070019513369 0.42391499923542142
0.1272047501988709 0.74933064333163202
0.046221126569435 0.17675867467187345
0.14564932743087411 0.54371371050365269
0.39936230564489961 0.9984199779573828
0.55566229624673724 0.85306585719808936
0.10248239897191525 0.56672114366665483
0.007892888505011797 0.84409378631971776
0.12550926441326737 0.84938160772435367
0.93821143475361168 0.70256088743917644
0.021152806701138616 0.19648594805039465
0.11189486575312912 0.77610111352987587
0.022865103790536523 0.0017831479199230671
0.89340599509887397 0.42192900436930358
0.27677516522817314 0.0036447038874030113
0.34535372420214117 0.94934508623555303
0.63395190192386508 0.36729195318184793
0.5124997841194272 0.72433372144587338
0.098727990174666047 0.75094861886464059
0.98257009615190327 0.12870576465502381
0.79748026537708938 0.97631426737643778
0.53049999242648482 0.8886865652166307
0.069091810379177332 0.91713551385328174
0.10848223534412682 0.4935777687933296
0.018161185784265399 0.53954690741375089
0.23751748516224325 0.017934877425432205
0.60685109859332442 0.95134763815440238
0.3940283665433526 0.54524007253348827
0.05323719815351069 0.77166292048059404
0.12638961290940642 0.33105149655602872
0.022232668939977884 0.42313698795624077
0.57786320359446108 0.3050806075334549
0.13479389087297022 0.33778466936200857
0.86865285038948059 0.31891490472480655
0.61396038671955466 0.78822894534096122
0.9183126580901444 0.034922711784020066
0.72062868881039321 0.72742400295101106
0.98285874840803444 0.15624349447898567
0.010219602147117257 0.39263381087221205
0.17030373006127775 0.99023203062824905
0.88173388526774943 0.25062469788827002
0.76985131739638746 0.14714878634549677
0.19243376422673464 0.36992838000878692
0.98101889062672853 0.8752011985052377
0.54180450108833611 0.89362939074635506
0.41665182868018746 0.54182988568209112
0.43944832659326494 0.045832785544916987
0.1036691484041512 0.87429833807982504
0.33447477291338146 0.29385109012946486
0.4262671759352088 0.018017169088125229
0.077565889339894056 0.51460989750921726
0.50491733383387327 0.67970221024006605
0.76788319670595229 0.012859718408435583
0.75093512469902635 0.72126613720320165
0.14574421173892915 0.21511139255017042
0.81243199296295643 0.4971342699136585
0.62122926139272749 0.20533790392801166
0.98364809574559331 0.63391046389006078
0.22791571449488401 0.54214763641357422
0.44600230851210654 0.72579307854175568
0.50739383092150092 0.13445800682529807
0.19374518236145377 0.39729116391390562
0.11632667179219425 0.96661881729960442
0.65477265999652445 0.92593494150787592
[truncated: 8,033 more rows]
