# Supplementary material for: Universal hidden order in amorphous cellular geometries
Source: Nat Commun. 2019 Feb 18;10:811. doi: 10.1038/s41467-019-08360-5 (PMC6379405; doi:10.1038/s41467-019-08360-5)
Supplement: Supplementary file 1 — Source Data [file 41467_2019_8360_MOESM1_ESM.zip › Configurations/2D-Initial-configuration-RSA-SphP6.dat]

0.77298844582401216 0.4033500247169286
0.66313180280849338 0.045114414067938924
0.53949176613241434 0.62364218197762966
0.25232277368195355 0.66168334963731468
0.43167380522936583 0.50358787993900478
0.30255788145586848 0.9996881103143096
0.88715542224235833 0.37249196413904428
0.60055798618122935 0.13856513751670718
0.57800183910876513 0.33304794854484499
0.99754268326796591 0.03324691136367619
0.034303986933082342 0.88125463668256998
0.16958917188458145 0.75249440595507622
0.91320124710910022 0.12800563336350024
0.3774698656052351 0.53740089596249163
0.73428957420401275 0.97766377287916839
0.24266131478361785 0.14641971257515252
0.26899744849652052 0.076937156030908227
0.55246967915445566 0.15678590140305459
0.33082664036192 0.53231185092590749
0.45970258000306785 0.67318367655389011
0.2155694596003741 0.35632807016372681
0.15959240286611021 0.2286580759100616
0.49973233276978135 0.069866052828729153
0.65050858468748629 0.17384795960970223
0.39685186743736267 0.46473392401821911
0.93108902173116803 0.39657088718377054
0.33421554951928556 0.12904775002971292
0.60801601223647594 0.26590659189969301
0.010125054512172937 0.18177256756462157
0.83113871584646404 0.75100311054848135
0.61793915368616581 0.78490147390402853
0.0037523889914155006 0.47630437253974378
0.69530374254100025 0.69326671748422086
0.54540751362219453 0.6450006163213402
0.34180119005031884 0.52003758097998798
0.18031168985180557 0.40802698698826134
0.96992787579074502 0.34799275430850685
0.37757940497249365 0.71375758037902415
0.0086110637057572603 0.50742771942168474
0.061841751681640744 0.5518024165648967
0.41350444266572595 0.52103907312266529
0.45588670414872468 0.55443914514034986
0.93765822146087885 0.97378813149407506
0.1746242237277329 0.63899394171312451
0.48875944572500885 0.64864863594993949
0.6932832517195493 0.94101998256519437
0.35784617415629327 0.12091873213648796
0.025490138214081526 0.95696858665905893
0.38661989872343838 0.14906188705936074
0.68414751742966473 0.43653940293006599
0.98476007324643433 0.020403429865837097
0.44484814745374024 0.48540071886964142
0.022229870315641165 0.8952510564122349
0.46801012381911278 0.32469693874008954
0.49763260851614177 0.51945577352307737
0.35165352025069296 0.34327829326502979
0.97288613487035036 0.13769500539638102
0.38274166034534574 0.83750102249905467
0.59416559105738997 0.31638277904130518
0.43693437241017818 0.96414916985668242
0.63379494193941355 0.38370678666979074
0.59396246797405183 0.67399503942579031
0.12107015168294311 0.81300489814020693
0.21240660385228693 0.98714361293241382
0.12928990833461285 0.92233968595974147
0.61558113573119044 0.33392597595229745
0.41271269833669066 0.29712191014550626
0.8072944893501699 0.98173457384109497
0.19105347385630012 0.70096760452724993
0.27316180383786559 0.66192996059544384
0.65296900342218578 0.91797154932282865
0.9533539826516062 0.779831497464329
0.37350784847512841 0.037145881215110421
0.79879818786866963 0.63770198100246489
0.93645005580037832 0.82628721068613231
0.015531714074313641 0.95341989584267139
0.85568911489099264 0.054976440267637372
0.46115767420269549 0.50780501822009683
0.08610016293823719 0.1471361992880702
0.81003535306081176 0.8030531732365489
0.95604629488661885 0.017316461773589253
0.29982829093933105 0.43990701227448881
0.37964565306901932 0.0447139295283705
0.61374480184167624 0.80121628567576408
0.1436871022451669 0.95712630241177976
0.74657641653902829 0.49776175548322499
0.99507247796282172 0.31214809720404446
0.070457061054185033 0.52903773891739547
0.58953015110455453 0.63236037385649979
0.84487551124766469 0.9956992082297802
0.23979818169027567 0.031935784500092268
0.32645311253145337 0.07045162538997829
0.59313994902186096 0.98650754103437066
0.66037108143791556 0.56571340025402606
0.46279333555139601 0.51615657191723585
0.36690158420242369 0.94915441982448101
0.64309157384559512 0.69497034908272326
0.55422784667462111 0.69561164802871644
0.58704521530307829 0.45073630521073937
0.21345974062569439 0.47715650382451713
0.2443694316316396 0.64348108950071037
0.63683183584362268 0.51335509121417999
0.11480894428677857 0.55687815975397825
0.50913241924718022 0.76728605711832643
0.45399794308468699 0.056060935836285353
0.37582822749391198 0.78512446349486709
0.95288625406101346 0.16866578254848719
0.19355637789703906 0.59530963259749115
0.14581497292965651 0.45624823844991624
0.92166825570166111 0.41692487034015357
0.49515363294631243 0.77428417350165546
0.83296195999719203 0.15576443285681307
0.063110523158684373 0.358445945661515
0.24499238701537251 0.55146080325357616
0.79441176983527839 0.93244258430786431
0.055285387672483921 0.27558103599585593
0.52574161253869534 0.074946948094293475
0.79376219329424202 0.26129702711477876
0.42162137199193239 0.93596462183631957
0.44577086437493563 0.78218153212219477
0.54060956253670156 0.47612138884142041
0.92375601409003139 0.60034988797269762
0.98819013917818666 0.18233081069774926
0.79258653149008751 0.43167152698151767
0.79700158583000302 0.64595056185498834
0.62842954508960247 0.74405321991071105
0.48865734343416989 0.12262200331315398
0.88463023165240884 0.94244298711419106
0.3881293369922787 0.66364353918470442
0.6957841485273093 0.315284384181723
0.83876906428486109 0.46593851037323475
0.70943853515200317 0.1813922671135515
0.72469905624166131 0.48352007893845439
0.72018150938674808 0.96997579024173319
0.35074158385396004 0.963307392783463
0.62557857832871377 0.89560120832175016
0.85049469699151814 0.98441475420258939
0.37411034526303411 0.97987633268348873
0.92374609597027302 0.21079635829664767
0.85991273215040565 0.6353196962736547
0.38639189163222909 0.41216080356389284
0.30866481945849955 0.0710244111251086
0.81717685353942215 0.78700767434202135
0.83206352707929909 0.47940677730366588
0.52954667620360851 0.10189476376399398
0.22196788596920669 0.27635629498399794
0.33677065675146878 0.36079613794572651
0.29475051327608526 0.53105339640751481
0.25893533625639975 0.28005957999266684
0.5430181510746479 0.63445584638975561
0.14382692752406001 0.99153414322063327
0.26400326495058835 0.063289558747783303
0.15039468160830438 0.22267944924533367
0.79464585450477898 0.3045050953514874
0.10846133041195571 0.23700039135292172
0.36551162344403565 0.1906098322942853
0.050732865231111646 0.55545501341111958
0.86735711875371635 0.30370725062675774
0.98937067342922091 0.86171805392950773
0.7304107709787786 0.6153828261885792
0.094281700206920505 0.66796261072158813
0.37217772169969976 0.067123546032235026
0.32137531461194158 0.42022244818508625
0.83163415384478867 0.63377573573961854
0.98816522187553346 0.36521497601643205
0.22551358956843615 0.71314472844824195
0.048850064864382148 0.73146007116883993
0.093983597587794065 0.10068112518638372
0.50460292724892497 0.046939470106735826
0.30079345847479999 0.6328187498729676
0.38299551047384739 0.34815413923934102
0.74124945839866996 0.14332100818865001
0.1577723789960146 0.13429588684812188
0.77251611952669919 0.61056692316196859
0.79265725915320218 0.35592433414421976
0.18470503203570843 0.11726397043094039
0.66066271392628551 0.53689790633507073
0.5672998558729887 0.6793080004863441
0.9819852237123996 0.97543403320014477
0.025156576652079821 0.20241186348721385
0.46975735179148614 0.12730017700232565
0.82137829018756747 0.30272082844749093
0.70591995632275939 0.15133669110946357
0.19843708421103656 0.84718479961156845
0.88659619097597897 0.20880194194614887
0.27682239492423832 0.94501939904876053
0.72815906093455851 0.2243262140545994
0.90543643292039633 0.39997717272490263
0.22172067291103303 0.8619820165913552
0.43726126593537629 0.68141959584318101
0.043418770655989647 0.61683523724786937
0.60928313643671572 0.45054109254851937
0.66987010696902871 0.29014059342443943
0.40983763267286122 0.53236587299033999
0.13235252909362316 0.59029179415665567
0.38804210745729506 0.79753711679950356
0.22629510005936027 0.94519095006398857
0.226437235949561 0.34265652461908758
0.43168507446534932 0.84254339500330389
0.4658400418702513 0.45954559999518096
0.13900833576917648 0.89420514460653067
0.15260492777451873 0.20658563077449799
0.92215221701189876 0.11410877993330359
0.31346899690106511 0.57899934193119407
0.1135441861115396 0.985364212654531
0.32011272571980953 0.70250175008550286
0.88522830698639154 0.75492989178746939
0.73732667719013989 0.078426450258120894
0.77759140031412244 0.76875857170671225
0.93737714062444866 0.9920020429417491
0.68335504364222288 0.51598714338615537
0.97018014593049884 0.70897542964667082
0.92318289424292743 0.57483527669683099
0.38590686023235321 0.28302196389995515
0.37025937717407942 0.55753510701470077
0.88997352961450815 0.77713091927580535
0.90702890721149743 0.97396672004833817
0.04988209786824882 0.039758204948157072
0.71284579206258059 0.47649180330336094
0.6824350911192596 0.12868784950114787
0.6588849350810051 0.98372115078382194
0.036049193236976862 0.60434246924705803
0.70279507245868444 0.65324658737517893
0.25237614312209189 0.99732592212967575
0.42626833566464484 0.071909061167389154
0.33008330082520843 0.85236087976954877
0.67283913237042725 0.49814224918372929
0.86935155536048114 0.93863213760778308
0.23696500854566693 0.24963954393751919
0.28761385357938707 0.28664336516521871
0.91069858591072261 0.52233825204893947
0.35833946452476084 0.46633726684376597
0.2584501919336617 0.54071183106862009
0.84136580070480704 0.84292510198429227
0.080370599403977394 0.159546525683254
0.094683631788939238 0.21908420976251364
0.86664596688933671 0.53573400364257395
0.35025071678683162 0.57406500284560025
0.059308168943971395 0.60317751858383417
0.020165547728538513 0.1923230504617095
0.42492099548690021 0.19636709080077708
0.78592285537160933 0.70201793499290943
0.77435602899640799 0.25904846517369151
0.42426777165383101 0.058251278474926949
0.82802567607723176 0.89544938364997506
0.84834122098982334 0.85793244582600892
0.6980304520111531 0.39031990454532206
0.78176485421136022 0.23977223737165332
0.40520200622268021 0.92686117091216147
0.92057149088941514 0.033511071698740125
0.61184772429987788 0.66083603794686496
0.072713712230324745 0.99664864828810096
0.011550587601959705 0.57100327126681805
0.19485860853455961 0.26983085158281028
0.88681068364530802 0.80071964208036661
0.49540049047209322 0.60062641277909279
0.31743479752913117 0.1560274597723037
0.015055205207318068 0.53717305976897478
0.88728674990125 0.68045624205842614
0.49533564038574696 0.70279731554910541
0.30159222846850753 0.34613802540116012
0.47006694530136883 0.13598018558695912
0.13278257520869374 0.95407439046539366
0.41421935032121837 0.098291634349152446
0.84671890921890736 0.081026950152590871
0.19111698376946151 0.077278520213440061
0.058100725989788771 0.83260298171080649
0.79172188718803227 0.16863545216619968
0.50625415449030697 0.38097081775777042
0.92331254156306386 0.91296132234856486
0.02624134998768568 0.84671173058450222
0.88637506566010416 0.10483231861144304
0.56007974944077432 0.20860585593618453
0.43695666431449354 0.47814506129361689
0.037885761586949229 0.46553449868224561
0.99926471686922014 0.6910741797182709
0.60886648460291326 0.95768672530539334
0.63116431329399347 0.15268241334706545
0.7977592486422509 0.68220873596146703
0.2761915975715965 0.97198912757448852
0.15721078286878765 0.79942324617877603
0.64737711008638144 0.12391339498572052
0.73948278091847897 0.95127218379639089
0.49917942471802235 0.10965728689916432
0.60633351933211088 0.73243597289547324
0.70363279432058334 0.51385994884185493
0.35272728279232979 0.7576112796086818
0.63717226008884609 0.020495502976700664
0.90455304039642215 0.22533422103151679
0.83880289737135172 0.2033679352607578
0.91493901633657515 0.69692753255367279
0.37301832879893482 0.66319382563233376
0.8959536855109036 0.47481566527858377
0.41972612147219479 0.34880947088822722
0.8100140739697963 0.063959226943552494
0.83080033864825964 0.51036963262595236
0.61398614291101694 0.099768455605953932
0.81189594697207212 0.085465465905144811
0.51215975917875767 0.15575188561342657
0.35163070354610682 0.52506094519048929
0.61985600483603776 0.060492831282317638
0.37399526219815016 0.43420030456036329
0.77002708520740271 0.86435616272501647
0.85657323384657502 0.19645142764784396
0.67576039233244956 0.92012203740887344
0.76770176435820758 0.72594575770199299
0.4359610362444073 0.27875490230508149
0.44903492857702076 0.44867401942610741
0.65781290573067963 0.25476561323739588
0.80689707375131547 0.60450937179848552
0.82850527367554605 0.39357041683979332
0.31675287685357034 0.41007654112763703
0.13168941019102931 0.60993413790129125
0.36139078414998949 0.98524958058260381
0.8984580400865525 0.51475332584232092
0.02233867859467864 0.46761579345911741
0.19158124946989119 0.1278627160936594
0.52893620124086738 0.23675344465300441
0.79506581532768905 0.84011676884256303
0.62493213964626193 0.68151434208266437
0.93802070477977395 0.55121753201819956
0.034509777557104826 0.62314996449276805
0.20333511824719608 0.20896080555394292
0.81648450437933207 0.87833259720355272
0.4778134161606431 0.67751730955205858
0.29686000850051641 0.21765307616442442
0.35438379342667758 0.36886799847707152
0.38203693274408579 0.029340526554733515
0.10484483256004751 0.32175271562300622
0.60412100935354829 0.044600919354707003
0.53156768088229001 0.37285409145988524
0.10952305933460593 0.91998675628565252
0.77233190881088376 0.82660067826509476
0.18338276050053537 0.033510885667055845
0.86264991271309555 0.033749740570783615
0.78185829170979559 0.50724620465189219
0.081980782328173518 0.54981543216854334
0.269265002803877 0.81819922802969813
0.8592376543674618 0.55594230582937598
0.087789172772318125 0.1091799633577466
0.72415466117672622 0.053587520262226462
0.14578926912508905 0.31009947694838047
0.094562485814094543 0.93242420116439462
0.83762619202025235 0.90050642075948417
0.37143656541593373 0.62471223459579051
0.94896131264977157 0.73334941011853516
0.10430190293118358 0.048048899276182055
0.58199431793764234 0.39046090841293335
0.04419958358630538 0.18909438094124198
0.15731938555836678 0.52596082305535674
0.37393689644522965 0.90031498461030424
0.56401916407048702 0.10347568802535534
0.59178070863708854 0.78972244542092085
0.10124323610216379 0.58921704743988812
0.94939384213648736 0.40972225298173726
0.006728762062266469 0.83091503591276705
0.81906115845777094 0.8301704041659832
0.9874391183257103 0.01029120315797627
0.68678668467327952 0.8123327330686152
0.27356846793554723 0.9949164385907352
0.22319390415214002 0.15240540076047182
0.53223571786656976 0.46925707394257188
0.63185231643728912 0.72994757466949522
0.27251829626038671 0.52898657042533159
0.034460922703146935 0.42558332299813628
0.5880686545278877 0.0254733981564641
0.44102119072340429 0.097054852871224284
0.93400253774598241 0.51102123595774174
0.78945251577533782 0.21020086971111596
0.98821023339405656 0.80689185950905085
0.37931037414819002 0.86867029033601284
0.057878753636032343 0.4757164369802922
0.40441530919633806 0.56195345101878047
0.96308638458140194 0.92295673838816583
0.49526561098173261 0.47475279914215207
0.12770949956029654 0.12357629300095141
0.070680177304893732 0.96102339215576649
0.43823257577605546 0.46740526799112558
0.55107686761766672 0.46664274227805436
0.017110246699303389 0.76184927066788077
0.9284147135913372 0.66424963669851422
0.30781374056823552 0.61410174076445401
0.75635120295919478 0.88894784078001976
0.35187004134058952 0.94323482341133058
0.58390443632379174 0.97095608292147517
0.057293093064799905 0.66849195072427392
0.14697281853295863 0.029673924436792731
0.24623976601287723 0.29321835748851299
0.062176356324926019 0.63998700981028378
0.56020371709018946 0.99013144220225513
0.30909699480980635 0.59058782085776329
0.17714575701393187 0.23244022065773606
0.46958771999925375 0.30354718863964081
0.91590392566286027 0.43820747383870184
0.12204970000311732 0.39040542091242969
0.030517867067828774 0.2584665936883539
0.085708257276564837 0.13478218950331211
0.42901245970278978 0.31848305347375572
0.85118717700242996 0.50176367373205721
0.40697404998354614 0.55249014100991189
0.85754780238494277 0.24245144193992019
0.67894504475407302 0.42977785575203598
0.0052933443803340197 0.71511668642051518
0.38677826314233243 0.083146651741117239
0.50592547445558012 0.87056356878019869
0.52170243230648339 0.54668740346096456
0.30616404791362584 0.36995961260981858
0.70446466910652816 0.49291866435669363
0.19662175048142672 0.89710387028753757
0.99526731483638287 0.55470847687684
0.21165458927862346 0.76628660527057946
0.20241416478529572 0.77124031120911241
0.98797127231955528 0.63886279542930424
0.7323307367041707 0.56730908458121121
0.87642256915569305 0.51138662174344063
0.94034556532278657 0.21649496979080141
0.066308351932093501 0.21180169377475977
0.70240418985486031 0.22259658481925726
0.55291114188730717 0.75338297453708947
0.23612522892653942 0.067422202788293362
0.66400559502653778 0.20204207836650312
0.66261821473017335 0.91156851453706622
0.29576414916664362 0.6912942104972899
0.85720031266100705 0.44956637243740261
0.68615809711627662 0.63438439602032304
0.28584518586285412 0.31936371186748147
0.32006683223880827 0.89690529624931514
0.43014974845573306 0.53278500237502158
0.78919050353579223 0.97301192139275372
0.75763097521848977 0.38419005926698446
0.28080339985899627 0.428674470866099
0.30263644247315824 0.10018863948062062
0.20340704382397234 0.15543157141655684
0.21980706974864006 0.072129184380173683
0.43719765963032842 0.60911579406820238
0.80951278982684016 0.51582460408098996
0.71789470198564231 0.76380372932180762
0.18692802009172738 0.61037458898499608
0.51419911254197359 0.96498182998038828
0.21014946675859392 0.64951891032978892
0.49107186915352941 0.33668526099063456
0.78674467210657895 0.10592896654270589
0.40541862067766488 0.043978014960885048
0.12214650749228895 0.24048632895573974
0.42100553866475821 0.28300304990261793
0.49043983197771013 0.61799625819548965
0.65510452468879521 0.47173471073620021
0.71078160894103348 0.24082276038825512
0.20539597189053893 0.092068339698016644
0.61171566531993449 0.18478738307021558
0.72097068466246128 0.9041837970726192
0.29442407167516649 0.65626281988807023
0.39844072656705976 0.51853181095793843
0.27849060040898621 0.90502778138034046
0.049278226215392351 0.64511187886819243
0.15785769792273641 0.5739983874373138
0.42941675940528512 0.66794195212423801
0.53679352113977075 0.85667075566016138
0.53477283963002264 0.80570272286422551
0.094609450316056609 0.29643188766203821
0.10649000317789614 0.94781375699676573
0.84996544639579952 0.52843297529034317
0.75963470339775085 0.27233320684172213
0.59895396418869495 0.82482498092576861
0.71188801736570895 0.93095086305402219
0.23346181726083159 0.55097303609363735
0.14459344721399248 0.6594863967038691
0.26395550486631691 0.78789752465672791
0.20252856099978089 0.4290886027738452
0.26236952166073024 0.43541169306263328
0.20012825122103095 0.047375945607200265
0.034404135541990399 0.14542984962463379
0.79566984390839934 0.12974287592805922
0.76256288005970418 0.33674210542812943
0.7063973699696362 0.83595182141289115
0.5358323052059859 0.83233887818641961
0.43349385936744511 0.23320265766233206
0.95211610780097544 0.89150693872943521
0.044255460845306516 0.11279106908477843
0.023185435449704528 0.94452721416018903
0.45169815677218139 0.27435454819351435
0.56387619045563042 0.035945562412962317
0.29024092433974147 0.66708076093345881
0.53397387056611478 0.66925518540665507
0.87523561692796648 0.69120278023183346
0.78009251249022782 0.6230096744839102
0.13221711129881442 0.24812388932332397
0.5985756479203701 0.62277842056937516
0.44706762349233031 0.048607764998450875
0.50794652686454356 0.89231956820003688
0.031547616235911846 0.19684658967889845
0.001677235122770071 0.29063664958812296
0.68345172633416951 0.92636346537619829
0.31259329384192824 0.7475121202878654
0.093263326212763786 0.46267286501824856
0.012265854049474001 0.78166406671516597
0.40292441030032933 0.31927401898428798
0.76827366650104523 0.78185080131515861
0.84894541534595191 0.89602672378532588
0.22223602258600295 0.37177053047344089
0.77327388431876898 0.53119590459391475
0.15998223726637661 0.63488657237030566
0.71812692424282432 0.0052245494443923235
0.43933300697244704 0.14808317646384239
0.30377731914632022 0.77428411832079291
0.48803279711864889 0.36143121239729226
0.08342737820930779 0.98207436967641115
0.034726958721876144 0.85576888313516974
0.59203961514867842 0.88552896282635629
0.85197664145380259 0.88132695574313402
0.54835838568396866 0.28468089434318244
0.53093647444620728 0.74768957449123263
0.82171348226256669 0.47756450134329498
0.69594867713749409 0.61886502429842949
0.50336445681750774 0.65978935733437538
0.27139244088903069 0.51546620042063296
0.96188706625252962 0.3454079944640398
0.12415165873244405 0.64283894514665008
0.035807591397315264 0.92197860381565988
0.82470158999785781 0.013626838568598032
0.49377240147441626 0.72037840355187654
0.56627339962869883 0.45650359662249684
0.037137661129236221 0.70650649117305875
0.21249472186900675 0.39163710665889084
0.224647281691432 0.3099802655633539
0.049117631511762738 0.63641672534868121
0.55555437202565372 0.032917138654738665
0.54705996089614928 0.55086552328430116
0.63756669592112303 0.82555138180032372
0.70930887060239911 0.073302984004840255
0.19993302179500461 0.079946286277845502
0.39001034363172948 0.25705548631958663
0.3647074531763792 0.78484665043652058
0.059599742759019136 0.85016153543256223
0.18264703545719385 0.37649579625576735
0.3843188863247633 0.32778822351247072
0.2993762088008225 0.7498120553791523
0.15014268737286329 0.23361152363941073
0.1891475785523653 0.73592212446965277
0.42724403389729559 0.96992262848652899
0.98388304305262864 0.10821460862644017
0.93783440417610109 0.80606717895716429
0.31598106911405921 0.44665617262944579
0.39727151743136346 0.65506410389207304
0.36706168414093554 0.77051038318313658
0.26826620730571449 0.70820331573486328
0.25359321152791381 0.38750564958900213
0.80595637089572847 0.4792394689284265
0.5469335513189435 0.89780185697600245
0.89720768597908318 0.28096079104579985
0.25141942268237472 0.11828728741966188
0.80614909040741622 0.27427864540368319
0.89931272203102708 0.62653029011562467
0.4881909335963428 0.39768594293855131
0.88725051167421043 0.085642621852457523
0.44139182567596436 0.06086111580953002
0.2007423450704664 0.86996364337392151
0.75549177778884768 0.66185622662305832
0.41138971201144159 0.75463684182614088
0.87616365728899837 0.044693873496726155
0.416330840671435 0.34074478759430349
0.91294590663164854 0.82497116015292704
0.040921559790149331 0.78239740850403905
0.48506423668004572 0.75938225793652236
0.91503219120204449 0.2156526860781014
0.20577546069398522 0.83427742263302207
0.010546775069087744 0.86372390482574701
0.62092407210730016 0.60688480152748525
0.55485246516764164 0.14409895264543593
0.39424699312075973 0.69421213702298701
0.48453714232891798 0.55473703681491315
0.028152724495157599 0.9374900758266449
0.34603437664918602 0.07192051550373435
0.41467874450609088 0.032648329855874181
0.29111485020257533 0.37559323525056243
0.25842068670317531 0.51722000329755247
0.66195952682755888 0.87439381494186819
0.90989010129123926 0.67261171131394804
0.69359839358367026 0.59148188238032162
0.45040480955503881 0.28513661306351423
0.96545864641666412 0.1219308094587177
0.96732501918449998 0.85181321436539292
0.27917841752059758 0.10113317845389247
0.48721801792271435 0.59427223447710276
0.64444998558610678 0.46500487066805363
0.088614050066098571 0.96684599132277071
0.69096361403353512 0.41564483102411032
0.75557808764278889 0.92853234289214015
0.54121767729520798 0.070054286625236273
0.8324098321609199 0.76310260337777436
0.71502368990331888 0.74875852582044899
0.24705995223484933 0.13332661520689726
0.22766376682557166 0.65153580461628735
0.38988455873914063 0.67797644063830376
0.76808678731322289 0.35025681485421956
0.71613544831052423 0.62996133044362068
0.20734444260597229 0.30497768684290349
0.51946508116088808 0.29209224716760218
0.25568769173696637 0.28990795859135687
0.53118466679006815 0.087510424666106701
0.68430647114291787 0.86790433968417346
0.39069183077663183 0.0066940165124833584
0.66095354268327355 0.71564144035801291
0.35885074618272483 0.67254717787727714
0.40059904358349741 0.63407638017088175
0.74687807774171233 0.90619652648456395
0.56416789884679019 0.19250969775021076
0.12504671001806855 0.31269657984375954
0.33610257133841515 0.77404839755035937
0.69496776675805449 0.8763545707333833
0.36876960843801498 0.27355300635099411
0.50612448598258197 0.28570384765043855
0.55958641273900867 0.17880618222989142
0.66544464114122093 0.6544959784951061
0.81404364458285272 0.59812665241770446
0.1147219049744308 0.36247191997244954
0.52156781731173396 0.86720555229112506
0.57539063505828381 0.48495397274382412
0.33575401664711535 0.54865368874743581
0.62184835551306605 0.55852732248604298
0.38922361237928271 0.90272125881165266
0.64912831271067262 0.073560272809118032
0.9929702328518033 0.88431456941179931
0.18979774438776076 0.25575760239735246
0.41162980091758072 0.74085580883547664
0.20313486712984741 0.91960685211233795
0.25321224238723516 0.43859182973392308
0.57376082614064217 0.13177177309989929
0.033108362695202231 0.21508331852965057
0.081462726462632418 0.60272288345731795
0.67849075957201421 0.70419712038710713
0.60743597708642483 0.67299237451516092
0.81825718563050032 0.58732392196543515
0.15632695658132434 0.8581085866317153
0.80480279703624547 0.33802929148077965
0.1906426374334842 0.87272150418721139
0.67952576652169228 0.62391255656257272
0.86233859183266759 0.97549535427242517
0.12542994413524866 0.88026937306858599
0.86548022134229541 0.78350163390859962
0.11335101258009672 0.58639885066077113
0.097221556352451444 0.90275169699452817
0.48021089425310493 0.47814943199045956
0.41696842387318611 0.82067251857370138
0.091346033150330186 0.17277844808995724
0.096290937392041087 0.041195389581844211
0.89576011523604393 0.90763723361305892
0.95036566257476807 0.27244027471169829
0.047686866251751781 0.47251073131337762
0.48645456950180233 0.81376288062892854
0.24714477686211467 0.092530668713152409
0.42422620323486626 0.55273353378288448
0.34847253328189254 0.052472508512437344
0.7160883613396436 0.69340631878003478
0.24114681407809258 0.90456819185055792
0.9084039144217968 0.073364152340218425
0.01725956448353827 0.979741525137797
0.43815381173044443 0.016143025830388069
0.67054177448153496 0.57074300944805145
0.90421804552897811 0.7583033696282655
0.545879588695243 0.97775239264592528
0.66069888765923679 0.23971924209035933
0.75919520668685436 0.3655041684396565
0.19768725032918155 0.23657310917042196
0.19482115679420531 0.35428715124726295
0.2447930802591145 0.19555846112780273
0.53468109504319727 0.047747933305799961
0.42657500854693353 0.15055288653820753
0.88274832349270582 0.19475644640624523
0.52376278792507946 0.030076481634750962
0.83131123590283096 0.17421550792641938
0.72685293760150671 0.64635790954343975
0.73148356727324426 0.16885903384536505
0.44292839360423386 0.53364050970412791
0.30086802737787366 0.30063233198598027
0.96978777227923274 0.48144969949498773
0.19167249999009073 0.10832499153912067
0.64277917426079512 0.93848966457881033
0.68323363061062992 0.74306869669817388
0.016355591360479593 0.51276079379022121
0.089172165840864182 0.079880806151777506
0.23034629435278475 0.8044171049259603
0.36297861346974969 0.72949205408804119
0.3717641734983772 0.2247075829654932
0.99909182568080723 0.069057471118867397
0.28806680906563997 0.3878512152004987
0.71825402276590466 0.25309186452068388
0.22691597416996956 0.88163581117987633
0.35179311805404723 0.1620137735735625
0.90607184823602438 0.70655881823040545
0.3627280960790813 0.88595751347020268
0.099113450385630131 0.81945516774430871
0.17938611633144319 0.86762077454477549
0.24325118609704077 0.9610097729600966
0.84329149778932333 0.72765423031523824
0.046674863435328007 0.81245174678042531
0.15212495881132782 0.92911063390783966
0.49034792743623257 0.58174131484702229
0.13503017765469849 0.32702966593205929
0.16840942576527596 0.76337864552624524
0.033213555347174406 0.53639379586093128
0.98015340743586421 0.40339660388417542
0.65683960448950529 0.10219353693537414
0.027891596080735326 0.52077678078785539
0.26155537692829967 0.23517321329563856
0.38523806631565094 0.97767613688483834
0.6281683212146163 0.41750676883384585
0.60060902405530214 0.77623761515133083
0.49435067339800298 0.93460319028235972
0.89174493052996695 0.92509098560549319
0.15927409823052585 0.41349364072084427
0.24883162486366928 0.69091030256822705
0.29646208230406046 0.64148341654799879
0.72887337254360318 0.52311095152981579
0.43580074305646122 0.92311190953478217
0.80104688066057861 0.537377187050879
0.67613750160671771 0.46821646648459136
0.36487754341214895 0.91503862827084959
0.55274034081958234 0.95313673885539174
0.083093660417944193 0.094486556714400649
0.319675951031968 0.84298791433684528
0.2668911328073591 0.2654507583938539
0.079279054654762149 0.47669356758706272
0.37273191870190203 0.96362941572442651
0.95836144709028304 0.42405019071884453
0.82301503419876099 0.076530321501195431
0.87370223342441022 0.18166205519810319
0.61108347354456782 0.085564186796545982
0.93759562051855028 0.26398626016452909
0.073175355093553662 0.0441733761690557
0.97568240738473833 0.74178586015477777
0.80847266223281622 0.50000725127756596
0.80039106635376811 0.4111548790242523
0.16761025949381292 0.21182405226863921
0.45014022686518729 0.23713506502099335
0.88117076875641942 0.11512501491233706
0.4858463432174176 0.43424673960544169
0.12856506649404764 0.21311407978646457
0.79554646834731102 0.25174861797131598
0.33437539357692003 0.62140551814809442
0.81424748199060559 0.1067780451849103
0.73520160862244666 0.011095122434198856
0.069566681981086731 0.33179661375470459
0.72551411297172308 0.98873234121128917
0.8337689102627337 0.23071819404140115
0.051299039041623473 0.48357545747421682
0.51025046990253031 0.49201279482804239
0.33179084281437099 0.10207415674813092
0.70586987212300301 0.89687987067736685
0.050470110261812806 0.30814421875402331
0.8417730275541544 0.59856132557615638
0.028075127862393856 0.30667493096552789
0.64391851564869285 0.85877670138143003
0.28967894148081541 0.60115357604809105
0.94535182043910027 0.38889932539314032
0.83239530166611075 0.6996644411701709
0.50011906307190657 0.034008081769570708
0.15804640622809529 0.82937554479576647
0.62056903634220362 0.51374603575095534
0.66368908621370792 0.21772139123640954
0.41796457208693027 0.96334337000735104
0.56292114267125726 0.91619611205533147
0.85031440854072571 0.33314689854159951
0.57695473777130246 0.71919006411917508
0.61635162471793592 0.2225631580222398
0.47113274177536368 0.18799462774768472
0.64526746678166091 0.39818440657109022
0.12827110756188631 0.73354770173318684
0.76995298219844699 0.98378985887393355
0.16193777672015131 0.2832634428050369
0.93794922181405127 0.85307590058073401
0.54322848771698773 0.66175894811749458
0.068770878948271275 0.19482299126684666
0.55343748745508492 0.41329485946334898
0.56467402772977948 0.80491649080067873
0.56303587509319186 0.079090486746281385
0.96810353058390319 0.57987260981462896
0.90034038783051074 0.69667120510712266
0.73053749627433717 0.30478415498510003
0.59581725159659982 0.29739827057346702
0.4345842725597322 0.51326262904331088
0.33627567673102021 0.15563179668970406
0.057753011118620634 0.32454562676139176
0.006188489031046629 0.64641700033098459
0.94132010592147708 0.89878123346716166
0.50605587963946164 0.077758795348927379
0.28607287630438805 0.30869322852231562
0.7957374129910022 0.57326694345101714
0.28683252143673599 0.3286508412566036
0.060824088519439101 0.52345845103263855
0.084198872791603208 0.83150036330334842
0.10125918523408473 0.61162313423119485
0.73074161680415273 0.89882332272827625
0.70130137004889548 0.2998163141310215
0.53113783895969391 0.35561674390919507
0.30657143983989954 0.29182218085043132
0.68338913889601827 0.69215509225614369
0.87866180762648582 0.61479596979916096
0.40259463852271438 0.62481505936011672
0.23333711735904217 0.1589174997061491
0.90844177175313234 0.014273566193878651
0.088728503091260791 0.55563582689501345
0.12416611611843109 0.82825755979865789
0.89633874106220901 0.38769155438058078
0.90100708277896047 0.80905908020213246
0.44341704458929598 0.084361973684281111
0.67033451446332037 0.7127128872089088
0.56154571962542832 0.72416385496035218
0.39755170070566237 0.5780031771864742
0.98406634968705475 0.82032850827090442
0.42012641322799027 0.84115462098270655
0.3533797322306782 0.28966123261488974
0.15733418590389192 0.29754448099993169
0.64452663180418313 0.47662053839303553
0.09731645998544991 0.73645705450326204
0.69145664176903665 0.17945513245649636
0.76283945376053452 0.23604042804799974
0.93850588169880211 0.93299557454884052
0.42771628103218973 0.046884179580956697
0.97463060449808836 0.24018809525296092
0.29320883308537304 0.4224134967662394
0.026808802504092455 0.37186982366256416
0.098892996087670326 0.063693313160911202
0.35376806021668017 0.4008523877710104
0.054943728726357222 0.4490853629540652
0.40272240294143558 0.44719357462599874
0.77303020283579826 0.49283346813172102
0.81494227703660727 0.71477616997435689
0.52052927063778043 0.84629738214425743
0.49268246232531965 0.48565819812938571
0.2055974833201617 0.067238926654681563
0.2513723149895668 0.83316878648474813
0.18878720514476299 0.018915584310889244
0.46711005340330303 0.29308825358748436
0.97414534189738333 0.64375081611797214
0.78549671219661832 0.59312621294520795
0.73658561985939741 0.44650247460231185
0.98865743796341121 0.59575113723985851
0.32885977113619447 0.29500799998641014
0.3055544497910887 0.96900957589969039
0.44402307434938848 0.67589094769209623
0.38165500643663108 0.91935436939820647
0.68686755979433656 0.092938559129834175
0.84416397754102945 0.35255624307319522
0.51443576905876398 0.23261695844121277
0.64454715908505023 0.52104717213660479
0.99068392836488783 0.53338487772271037
0.5296818467322737 0.39011903363279998
0.57891652593389153 0.39830773114226758
0.16701800376176834 0.14201907487586141
0.63332452462054789 0.31985781970433891
0.98381660995073617 0.13274669647216797
0.74740395834669471 0.92659362265840173
0.51073572086170316 0.7165029386524111
0.28566283313557506 0.79291624412871897
0.5314818830229342 0.83945540036074817
0.072692270623520017 0.20476510329172015
0.68407943518832326 0.72158754477277398
0.81511913286522031 0.85608717938885093
0.1453927697148174 0.51320787076838315
0.29586420487612486 0.3259450108744204
0.64346794784069061 0.48862764402292669
0.19770429143682122 0.19839596352539957
0.10344033734872937 0.96999768749810755
0.73379242070950568 0.55012226779945195
0.75067700073122978 0.054949396522715688
0.83118268684484065 0.5745747818145901
0.017421300290152431 0.2439842582680285
0.20823013782501221 0.60571184591390193
0.72314508981071413 0.13430625176988542
0.48296575737185776 0.022476799320429564
0.85412563546560705 0.39534680009819567
0.28922525350935757 0.83723645331338048
0.68838821444660425 0.73170781251974404
0.86028114566579461 0.042019377229735255
0.84532372769899666 0.90757053531706333
0.046892644604668021 0.39225919940508902
0.29506262205541134 0.3362093036994338
0.13461296912282705 0.025059531908482313
0.84492593980394304 0.7573304686229676
0.90291560185141861 0.35512756416574121
0.93146649771369994 0.15766081237234175
0.44132247590459883 0.99298162176273763
0.92077033896930516 0.16431966284289956
0.39645434869453311 0.82654311670921743
0.88956469390541315 0.71047476190142334
0.60577620309777558 0.53215623344294727
0.10361550329253078 0.29083881340920925
0.61655732872895896 0.77006180910393596
0.90133876143954694 0.65858470951206982
0.93836104101501405 0.66891975444741547
0.42777838790789247 0.94719444098882377
0.6904973688069731 0.54502833308652043
0.06697052950039506 0.23571081948466599
0.63627430819906294 0.83675604686141014
0.64692825078964233 0.23228630539961159
0.93888424034230411 0.62814117805100977
0.76287692598998547 0.96908620744943619
0.40514405653811991 0.64707971340976655
0.84231748362071812 0.34118044935166836
0.48238324839621782 0.15576117532327771
0.15676834061741829 0.39134242129512131
0.14714354835450649 0.57745950203388929
0.61747889639809728 0.92626904044300318
0.98463046341203153 0.08361649070866406
0.28639974747784436 0.69918983499519527
0.99627955094911158 0.32675461331382394
0.93358299578540027 0.58230037079192698
0.85156769421882927 0.92908599600195885
0.50228885188698769 0.02107656467705965
0.16552573000080884 0.43436634098179638
0.66847535129636526 0.45648337225429714
0.65317265409976244 0.21862664539366961
0.60109713347628713 0.42256544064730406
0.12270699790678918 0.58088715514168143
0.28281947667710483 0.032067441148683429
0.713765176711604 0.29370143171399832
0.76652397448197007 0.46569708408787847
0.0091424435377120972 0.43955321237444878
0.31965981447137892 0.055745420046150684
0.434225830482319 0.75242707319557667
0.0044770236127078533 0.95739658316597342
0.97921381262131035 0.56852407683618367
0.45569000788964331 0.2193879853002727
0.44664827967062593 0.64885778306052089
0.95082649006508291 0.52144169434905052
0.69507242739200592 0.19367181370034814
0.078586537856608629 0.44573222170583904
0.74975946312770247 0.70573582127690315
0.14453679625876248 0.97506558895111084
0.22374716331250966 0.84116397378966212
0.21652024425566196 0.20601497730240226
0.21184011013247073 0.2906467798165977
0.33412498398683965 0.058325017103925347
0.27100587473250926 0.31190951075404882
0.69463826296851039 0.013166000600904226
0.56958675920031965 0.90847968426533043
0.25676002097316086 0.71869701612740755
0.71972193149849772 0.72035721549764276
0.17557558650150895 0.15349861769936979
0.91043628449551761 0.36100091761909425
0.16080663143657148 0.60345378122292459
0.35203083651140332 0.60918069677427411
0.59423941560089588 0.062174706952646375
0.72177143394947052 0.73807313712313771
0.85965325403958559 0.66007368941791356
0.90288386261090636 0.79303125943988562
0.4082172738853842 0.69256221456453204
0.57339483220130205 0.52602713392116129
0.28172435844317079 0.84727200958877802
0.55783322942443192 0.71451183361932635
0.72345138317905366 0.44292643666267395
0.18601263361051679 0.7261355638038367
0.035985054913908243 0.40507060708478093
0.11321061477065086 0.41324652452021837
0.85446388507261872 0.0080305717419832945
0.72105151857249439 0.93520919163711369
0.08382047526538372 0.25993905076757073
0.87843541684560478 0.63520808145403862
0.82536809309385717 0.71106479014270008
0.30910850805230439 0.30430203094147146
0.67375194630585611 0.074965157080441713
0.58913439372554421 0.92876647296361625
0.95897280448116362 0.76695756823755801
0.27915171347558498 0.22598975873552263
0.30253183539025486 0.57817598409019411
0.29415094968862832 0.94822223763912916
0.96635116706602275 0.6517964459490031
0.56518587353639305 0.37143442872911692
0.10147156799212098 0.6835387502796948
0.76916587026789784 0.041862880578264594
0.38677697815001011 0.73996942304074764
0.1398438538890332 0.8354287117253989
0.91645680298097432 0.51367823733016849
0.55680951033718884 0.12355056568048894
0.73949406133033335 0.73156265052966774
0.83084885543212295 0.68746097129769623
0.2622887350153178 0.90443054330535233
0.16263664490543306 0.9443148912396282
0.97120242076925933 0.080261763650923967
0.1041768251452595 0.88605063874274492
0.7468736651353538 0.47999730054289103
0.79001732310280204 0.55152451200410724
0.24424203252419829 0.4586885659955442
0.56181027926504612 0.6463629670906812
0.74335005832836032 0.23765310738235712
0.33127561770379543 0.94319635489955544
0.45818383456207812 0.32879143231548369
0.53165344032458961 0.95509573491290212
0.31040776148438454 0.82250401750206947
0.041048239450901747 0.20823305402882397
0.77937301527708769 0.14425892918370664
0.9234943047631532 0.62767715565860271
0.89226801018230617 0.39765012799762189
0.99701307830400765 0.19164748396724463
0.67587249539792538 0.63325374922715127
0.91292919381521642 0.86150138243101537
0.89198039518669248 0.81524852989241481
0.40878872899338603 0.05339980754069984
0.17137244623154402 0.043450602795928717
0.9629270734731108 0.56932743755169213
0.9318260713480413 0.64673459832556546
0.99661972653120756 0.44643951300531626
0.88660016795620322 0.59336447063833475
0.91400233935564756 0.90033890213817358
0.80888741603121161 0.78298446373082697
0.1590805712621659 0.80762302177026868
0.074432596797123551 0.3067181259393692
0.042999477358534932 0.34254313516430557
0.5200941797811538 0.50797095242887735
0.39000608189962804 0.58848230331204832
0.72023770748637617 0.31554729398339987
0.46108665154315531 0.91640557744540274
0.046436311909928918 0.62668105424381793
0.44910494820214808 0.82465124991722405
0.078949474962428212 0.62762094754725695
0.87979738134890795 0.88584560784511268
0.14414719026535749 0.38177705439738929
0.91725360415875912 0.79602804407477379
0.37425455660559237 0.012673495570197701
0.36913899518549442 0.93895649607293308
0.91929217800498009 0.94279700750485063
0.52603809558786452 0.70939356903545558
0.57329728524200618 0.25421095220372081
0.53710009693168104 0.21474628173746169
0.95862118015065789 0.52475297800265253
0.029662786517292261 0.69124771421775222
0.47081048809923232 0.7013016112614423
0.92346501722931862 0.75471446081064641
0.62090220395475626 0.011164192808791995
0.75680798734538257 0.41176573373377323
0.21354066580533981 0.59345342055894434
0.31609047739766538 0.32253169827163219
0.97824312164448202 0.80612126574851573
0.97697457997128367 0.1479541645385325
0.034979671239852905 0.10558824357576668
0.15287784859538078 0.55137879308313131
0.74847454414702952 0.62457480933517218
0.58186297887004912 0.31665120925754309
0.066651864442974329 0.3425279539078474
0.31575686298310757 0.1998102106153965
0.863057418493554 0.018304851604625583
0.92537885229103267 0.5150052581448108
0.83071983978152275 0.83461866900324821
0.72345379879698157 0.8419450840447098
0.25578362797386944 0.5794280597474426
0.7715260002296418 0.75456482474692166
0.44912970834411681 0.15427424176596105
0.29382128641009331 0.11282773804850876
0.6770084323361516 0.64441153523512185
0.69561334257014096 0.55185768008232117
0.94163652998395264 0.41388575313612819
0.70901169045828283 0.1028666275087744
0.13931603753007948 0.86831469344906509
0.17068791692145169 0.99923114944249392
0.19537506299093366 0.45199582586064935
0.62556774285621941 0.40513347066007555
0.40019200695678592 0.4248363608494401
0.41563780466094613 0.18962823855690658
0.67210073187015951 0.14360648160800338
0.42714776517823339 0.79478873917832971
0.13726347382180393 0.80830840114504099
0.67036267044022679 0.41500322218053043
0.052076236112043262 0.8802571352571249
0.12637974321842194 0.46599977230653167
0.30233968677930534 0.87757431273348629
0.72391176247037947 0.03820538311265409
0.47053886251524091 0.21067621628753841
0.73875271691940725 0.70028173457831144
0.85938384826295078 0.80609113979153335
0.86050122836604714 0.9854093175381422
0.82821357296779752 0.61958222649991512
0.55673786927945912 0.063423576764762402
0.26194815733470023 0.68716913368552923
0.8883041818626225 0.84889588714577258
0.50909888581372797 0.78676988231018186
0.28844984504394233 0.19267080421559513
0.5264484214130789 0.8771250240970403
0.0095563374925404787 0.49788648495450616
0.2263259666506201 0.40039207134395838
0.62986691738478839 0.46128321997821331
0.91021381760947406 0.48020250047557056
0.7298914403654635 0.82314540073275566
0.00096855498850345612 0.67167059099301696
0.18537036515772343 0.56077527557499707
0.76271029026247561 0.15161213441751897
0.61421394860371947 0.98169351438991725
0.69925657659769058 0.52170155453495681
0.61521314061246812 0.42568940063938498
0.55781998089514673 0.25490306643769145
0.65099480492062867 0.15842962358146906
0.88322214176878333 0.36163063487038016
0.28944218810647726 0.047461297130212188
0.44616039283573627 0.33131092716939747
0.27586061204783618 0.70016489620320499
0.69959535636007786 0.76473387237638235
0.38498840271495283 0.37810848094522953
0.12561783101409674 0.35481751943007112
0.081381181022152305 0.9207941188942641
0.097125295782461762 0.11881718528456986
0.014908303041011095 0.71423669485375285
0.94920610450208187 0.95622194395400584
0.3249400113709271 0.83485983801074326
0.68157753767445683 0.026721916394308209
0.21323359431698918 0.028279387624934316
0.62996563548222184 0.28304960718378425
0.28517640591599047 0.35573876090347767
0.74138868227601051 0.78397849295288324
0.16745325713418424 0.71057680039666593
0.88692271034233272 0.31408191565424204
0.19253113819286227 0.010847062570974231
0.94060701713897288 0.84497149591334164
0.68891163729131222 0.70950720715336502
0.69836339051835239 0.2544854439329356
0.1180045772343874 0.70010693767108023
0.51496671512722969 0.59364257962442935
0.32384966709651053 0.66567494021728635
0.39267458231188357 0.6108443804550916
0.40243796026334167 0.86827290616929531
0.085970150073990226 0.51405425393022597
0.27381282858550549 0.37964989943429828
0.63013987638987601 0.88173658843152225
0.49612268107011914 0.45720314350910485
0.35576035780832171 0.5599594428204
0.64077769848518074 0.92365901195444167
0.14196884888224304 0.57038414455018938
0.99531139759346843 0.91110471845604479
0.36696733045391738 0.028052071575075388
0.29668561555445194 0.91578651149757206
0.56319525209255517 0.35668349731713533
0.88902353728190064 0.86709801177494228
0.56571745430119336 0.8592290913220495
0.59775689803063869 0.72857645410113037
0.9792295373044908 0.68350083939731121
0.9272797666490078 0.26805179310031235
0.74281789176166058 0.54312620591372252
0.18966084322892129 0.06408192403614521
0.76689726603217423 0.54462561965920031
0.55287611833773553 0.58251778921112418
0.38860226445831358 0.56058105104602873
0.48748887004330754 0.062487104907631874
0.0074749081395566463 0.2113685579970479
0.13344020070508122 0.4830229829531163
0.41878979955799878 0.30706002353690565
0.43326600082218647 0.0001858910545706749
0.7005018366035074 0.67642439948394895
0.029485837323591113 0.0033837414812296629
0.7600295243319124 0.20871485350653529
0.5837329423520714 0.0056137947831302881
0.11663283105008304 0.14991734828799963
0.50523601402528584 0.94899116386659443
0.47920711128972471 0.03963826596736908
0.47968814987689257 0.33020361373201013
0.80498388526029885 0.75488153053447604
0.32122359960339963 0.037043996388092637
0.38612234010361135 0.095342984655871987
0.64508798136375844 0.20764385838992894
0.46384157286956906 0.99258300801739097
0.61058745696209371 0.63795322645455599
0.12831933447159827 0.37558857491239905
0.056672103004530072 0.79023130494169891
0.38785125128924847 0.20541150146164
0.079739906592294574 0.68412247369997203
0.54252050211653113 0.22180446167476475
0.76305106212384999 0.83899324433878064
0.39072086801752448 0.016869476065039635
0.58374878973700106 0.035684485919773579
0.33133577066473663 0.46035727579146624
0.41528647346422076 0.94414213392883539
0.79572326759807765 0.81022440316155553
0.85112108895555139 0.48340965341776609
0.10152682545594871 0.87716757552698255
0.83056882140226662 0.2884636705275625
0.39253965998068452 0.93395750573836267
0.9124700385145843 0.99226695578545332
0.88000142760574818 0.4034147912170738
0.26795079349540174 0.40285246074199677
0.85937840049155056 0.92039030673913658
0.050624587573111057 0.69645537924952805
0.73447385733015835 0.53522482537664473
0.48046855954453349 0.49668540200218558
0.91554849944077432 0.49256321811117232
0.87004228355363011 0.87712313048541546
0.30786274885758758 0.73118594684638083
0.1811286595184356 0.8799675137270242
0.41609282372519374 0.91458681086078286
0.91963540180586278 0.53437706455588341
0.14728858461603522 0.94592724926769733
0.3707675295881927 0.3486967405769974
0.70844928012229502 0.73708160384558141
0.50712927780114114 0.33182501094415784
0.16996634169481695 0.015032610855996609
0.43071071850135922 0.58392502972856164
0.20960205071605742 0.49721669824793935
0.098592201946303248 0.64532942092046142
0.75198070541955531 0.35557667864486575
0.54751594318076968 0.88945338758639991
0.3745206817984581 0.82211541407741606
0.084881993709132075 0.71321974927559495
0.73137669102288783 0.048793506342917681
0.35127583099529147 0.025495510781183839
0.61357688601128757 0.84793729288503528
0.45788001967594028 0.52609691815450788
0.70831775432452559 0.64498140360228717
0.39157068287022412 0.78296317579224706
0.30138559336774051 0.93369224620983005
0.65120497648604214 0.66549869067966938
0.6548302301671356 0.26618640357628465
0.35785555350594223 0.58803766872733831
0.13369680591858923 0.55060461116954684
0.87097858730703592 0.49308907147496939
0.63109181798063219 0.2094626899342984
0.95507929101586342 0.29575871117413044
0.89291031286120415 0.97218817472457886
0.42456090799532831 0.25172362849116325
0.78773888922296464 0.61736264661885798
0.9449799086432904 0.18691372592002153
0.09587594703771174 0.72530018887482584
0.85459790378808975 0.070842114742845297
0.24144975002855062 0.61722347093746066
0.94931508973240852 0.28844467690214515
0.93536966759711504 0.090113995829597116
0.31588136195205152 0.72701004543341696
0.93488115700893104 0.14674466522410512
0.94625916634686291 0.39865693775936961
0.77674046740867198 0.16056027449667454
0.1149401506409049 0.21344191301614046
0.78881900128908455 0.23021800420247018
0.64947707485407591 0.67701136693358421
0.77766992500983179 0.69895041477866471
0.33426787424832582 0.89083246956579387
0.72896705311723053 0.71779659856110811
0.23351089749485254 0.047355893533676863
0.10620211367495358 0.99176404066383839
0.93306485190987587 0.73816736578010023
0.69009495456703007 0.56148097687400877
0.67301099677570164 0.72564143198542297
0.10522639099508524 0.33931947778910398
0.13615661207586527 0.18415747000835836
0.71476808888837695 0.55698976735584438
0.4855393199250102 0.34786423039622605
0.96997735789045691 0.79130424885079265
0.044518268667161465 0.95630361465737224
0.75469686253927648 0.0067127109505236149
0.72644203226082027 0.54242359357886016
0.73208578815683722 0.061695035779848695
0.88025570684112608 0.46354478923603892
0.3446958651766181 0.85814664978533983
0.59251146484166384 0.33659614552743733
0.91871897666715086 0.96122505585663021
0.67401952785439789 0.32218345440924168
0.66096680820919573 0.5883323005400598
0.77201994531787932 0.67293090070597827
0.63046611635945737 0.10155572998337448
0.27062302269041538 0.36272467370145023
0.5841532617341727 0.99506917991675436
0.2161743261385709 0.49120229668915272
0.40417938306927681 0.9144069068133831
0.89963429374620318 0.42575716227293015
0.42138776672072709 0.29430684470571578
0.021054225508123636 0.16563451895490289
0.16718170512467623 0.47216852707788348
0.90831889607943594 0.29987144633196294
0.60457453830167651 0.90154824242927134
0.30603518802672625 0.65522184828296304
0.95294149871915579 0.22049191128462553
0.94415982789359987 0.91026130574755371
0.75131390686146915 0.080107650021091104
0.59071541903540492 0.50024325679987669
0.11076464736834168 0.063159896060824394
0.75235095270909369 0.5636937057133764
0.64845723425969481 0.048687385860830545
0.10393737931735814 0.90802038135007024
0.46874060342088342 0.6861280188895762
0.64362085517495871 0.73614773550070822
0.44054559129290283 0.42190160811878741
0.5432918758597225 0.086609667399898171
0.70838975929655135 0.76167260343208909
0.32158325612545013 0.97433316241949797
0.41229819785803556 0.37899739574640989
0.8313854809384793 0.048059540335088968
0.70196598046459258 0.90624351450242102
0.85763287032023072 0.95303400349803269
0.20529532991349697 0.51998932706192136
0.81870646774768829 0.68646012688986957
0.76123703573830426 0.55179518787190318
0.96586764720268548 0.37391024688258767
0.51931120199151337 0.94731300440616906
0.61069886130280793 0.25383931002579629
0.54165399982593954 0.32700612489134073
0.23664874583482742 0.52859646151773632
0.43270605499856174 0.87084841192699969
0.71928131859749556 0.49502407410182059
0.79607907147146761 0.19950589584186673
0.44438927643932402 0.1963117616251111
0.92998820403590798 0.41331229940988123
0.91129047540016472 0.42149924300611019
0.75900312117300928 0.98850362887606025
0.049747741548344493 0.77954167709685862
0.88407984189689159 0.30047387629747391
0.70339236920699477 0.61003061872906983
0.37567287450656295 0.77381501835770905
0.15064194658771157 0.14492626907303929
0.50377364759333432 0.73770876997150481
0.53349829255603254 0.2821754845790565
0.33667486812919378 0.34168482036329806
0.56983857182785869 0.79616770567372441
0.17369618639349937 0.57934399996884167
0.24770401790738106 0.35110759269446135
0.98637882969342172 0.69751163921318948
0.95687451958656311 0.14005246153101325
0.15149962902069092 0.27806916809640825
0.21800439734943211 0.73038494912907481
0.22734303213655949 0.12505302205681801
0.32639957801438868 0.74984095245599747
0.60538317589089274 0.11916522355750203
0.76332801510579884 0.16489189909771085
0.39629127271473408 0.28888652985915542
0.37080252752639353 0.12323127081617713
0.51750781433656812 0.61535100592300296
0.33966247807256877 0.64640321908518672
0.266472770832479 0.92563792527653277
0.39261339860968292 0.50391164002940059
0.17976817092858255 0.9624017144087702
0.45114015601575375 0.35499481274746358
0.021761234616860747 0.67672457522712648
0.3665095514152199 0.40464045805856586
0.38526260713115335 0.84691806649789214
0.063076531980186701 0.62542448448948562
0.70639135595411062 0.21396171115338802
0.26678992412053049 0.95960297551937401
0.023189386818557978 0.62528148340061307
0.60695715085603297 0.68439928139559925
0.45706045068800449 0.00095470692031085491
0.30817741854116321 0.40837462665513158
0.1574543435126543 0.89548891317099333
0.51997538423165679 0.78420915501192212
0.30172908585518599 0.037007065257057548
0.22815377125516534 0.56754529266618192
0.88519543153233826 0.33747927309013903
0.89822456100955606 0.60788931255228817
0.057303190231323242 0.16621352708898485
0.065963388420641422 0.82191178854554892
0.034039654536172748 0.24249841878190637
0.13843278540298343 0.33960926486179233
0.13327485369518399 0.4939809781499207
0.10878710076212883 0.97849260014481843
0.48442261572927237 0.72467282181605697
0.57338658696971834 0.98695749789476395
0.61900474363937974 0.27321595582179725
0.83911348693072796 0.013934803660959005
0.3323811711743474 0.17990990192629397
0.29296856233850121 0.58001070120371878
0.65169595484621823 0.90214264136739075
0.61605346226133406 0.11743084387853742
0.52281769877299666 0.25155493337661028
0.0042423410341143608 0.1577098541893065
0.684804413234815 0.98663604049943388
0.040715337265282869 0.2337119139265269
0.76128953788429499 0.80044778087176383
0.71331376512534916 0.86579845054075122
0.1113326505292207 0.31647782679647207
0.53296200046315789 0.48205830994993448
0.93782271957024932 0.76118138851597905
0.49287012149579823 0.31733876978978515
0.23248394974507391 0.84550664713606238
0.99282848811708391 0.89334436249919236
0.42681135609745979 0.894240852445364
0.47849895944818854 0.93827102356590331
0.0012193680740892887 0.42445617495104671
0.55676415679045022 0.33171167736873031
0.10070251207798719 0.55464413645677269
0.76174783590249717 0.48955707298591733
0.67622857657261193 0.47790074371732771
0.20579768577590585 0.70691519300453365
0.61047492362558842 0.41600407566875219
0.99592217849567533 0.055185234872624278
0.40575003181584179 0.061656692996621132
0.461489382898435 0.77431584522128105
0.10679741017520428 0.83770757098682225
0.59954671864397824 0.93997929547913373
0.95949567784555256 0.17645646189339459
0.71630374784581363 0.17062893975526094
0.72775239939801395 0.55784282716922462
0.33793838415294886 0.37776616984046996
0.35726750362664461 0.74823644827120006
0.010552317835390568 0.61684109643101692
0.69321123766712844 0.36070144479162991
0.53092515002936125 0.13067842298187315
0.055217401590198278 0.49837651709094644
0.093124092789366841 0.63177267392165959
0.07676852005533874 0.078448546351864934
0.27637866977602243 0.45036893687210977
0.61482227896340191 0.13457072339951992
0.065153962001204491 0.18007229897193611
0.03128719562664628 0.83419097191654146
0.90300259529612958 0.84418970160186291
0.69620325998403132 0.9280280654784292
0.66037683561444283 0.41511823586188257
0.315538794035092 0.29229697166010737
0.60832319548353553 0.70143337617628276
0.019248563796281815 0.35884986305609345
0.84546427079476416 0.13573842006735504
0.29553929809480906 0.31589672737754881
0.91024332912638783 0.62378811719827354
0.74565983260981739 0.8687209477648139
0.25514000910334289 0.098907418316230178
0.9198165989946574 0.31229015113785863
0.28319370723329484 0.017294889315962791
0.66113160457462072 0.84066154202446342
0.056831257650628686 0.2326461907941848
0.41855456726625562 0.37252913601696491
0.84069153969176114 0.49839306669309735
0.06140448828227818 0.99171343236230314
0.52382912579923868 0.32625108514912426
0.51628278219141066 0.37498789862729609
0.82299946318380535 0.19897980382665992
0.48151398217305541 0.38181068631820381
0.051251516677439213 0.85562683525495231
0.99191428767517209 0.66814709734171629
0.52343627973459661 0.96867380477488041
0.49283150350674987 0.68251672107726336
0.79318955144844949 0.9031562025193125
0.69789896765723825 0.097072152653709054
0.86272115143947303 0.88244313700124621
0.86093084933236241 0.30986338877119124
0.057951973285526037 0.65272005880251527
0.57090091425925493 0.23857569065876305
0.91082373005338013 0.26417552656494081
0.3455385419074446 0.2583681948017329
0.99341064714826643 0.2808970888145268
0.40596706490032375 0.72164755524136126
0.20787896611727774 0.67548712738789618
0.3923987050075084 0.07393974531441927
0.35685525136068463 0.11234234878793359
0.81889395415782928 0.99670243659056723
0.20687202806584537 0.69636481837369502
0.17206367291510105 0.031072501325979829
0.59259776049293578 0.77271747775375843
0.26071372115984559 0.86230919603258371
0.25961186620406806 0.74147216673009098
0.029402856715023518 0.28504421073012054
0.74805582943372428 0.040364758111536503
0.18841643026098609 0.76351538021117449
0.096237519290298223 0.71059026988223195
0.40616261516697705 0.95149700716137886
0.79860978364013135 0.71541128004901111
0.47968524438329041 0.99030339973978698
0.86576684308238328 0.22066698782145977
0.26052003260701895 0.45669133868068457
0.79697999404743314 0.4710592245683074
0.9443367279600352 0.25802466622553766
0.20947030023671687 0.9477302567102015
0.43942147516645491 0.256301672430709
0.3913484422955662 0.16916194837540388
0.31451160390861332 0.51264145527966321
0.83434475539252162 0.08585164463147521
0.69623877271078527 0.72823805431835353
0.4164461565669626 0.71215196186676621
0.092764883069321513 0.35182760073803365
0.7453604806214571 0.64505834551528096
0.87524566077627242 0.057065896689891815
0.2090511976275593 0.12192249484360218
0.29042403027415276 0.72523547778837383
0.27836777549237013 0.56526006711646914
0.84282356570474803 0.16278230375610292
0.027945569949224591 0.27569013927131891
0.18205813504755497 0.013194736558943987
0.68491328274831176 0.17008555075153708
0.50126702361740172 0.1652940500061959
0.047501926776021719 0.98007779149338603
0.4159189616329968 0.63770200219005346
0.91279527125880122 0.062014080816879869
0.64201347250491381 0.33518629148602486
0.75116109242662787 0.94958416698500514
0.95043285051360726 0.43915196508169174
0.42159305699169636 0.76094738091342151
0.23510776739567518 0.28926105750724673
0.73075735755264759 0.49318356369622052
0.86454058904200792 0.10156509885564446
0.90417593717575073 0.17431336687877774
0.03427202976308763 0.77688457700423896
0.77974095637910068 0.57410422386601567
0.57717583188787103 0.86425366508774459
0.96652908576652408 0.4670277233235538
0.95797950541600585 0.82543706125579774
0.047603222075849771 0.57251569326035678
0.49510750081390142 0.85100944270379841
0.043796252459287643 0.83496490400284529
0.14406743831932545 0.61750344443134964
0.12946830224245787 0.099160676123574376
0.065598438261076808 0.77069741720333695
0.78155655227601528 0.65786386304534972
0.41536169475875795 0.26445674546994269
0.37796985497698188 0.94204254518263042
0.89450774667784572 0.94465021276846528
0.89600027375854552 0.76199255511164665
0.68115894892252982 0.58718597050756216
0.25986309931613505 0.042919374536722898
0.15194532251916826 0.26536706229671836
0.55295033217407763 0.73664827342145145
0.45447168801911175 0.92677159933373332
0.17562596942298114 0.33869764767587185
0.78553377534262836 0.42280853912234306
0.64734662650153041 0.83522263797931373
0.76737852417863905 0.45449989102780819
0.86850686930119991 0.46536390180699527
0.79091734881512821 0.026955046458169818
0.67655169335193932 0.016046409029513597
0.14208975806832314 0.90450336365029216
0.7967799105681479 0.39609374850988388
0.75149930850602686 0.14564012875780463
0.88441544282250106 0.52740447130054235
0.80564592336304486 0.37037379457615316
0.57638829061761498 0.19516013888642192
0.12099364120513201 0.42953444272279739
0.036177423084154725 0.57407380524091423
0.17704098229296505 0.14023225731216371
0.84256842383183539 0.62981740012764931
0.36590839875862002 0.45171318924985826
0.3561294125393033 0.066475708270445466
0.63151000789366663 0.97549864021129906
0.9619897052180022 0.72297652252018452
0.8286094528157264 0.46008668234571815
0.80616651987656951 0.82299217139370739
0.94095166167244315 0.64547486952506006
0.42692607478238642 0.12850726884789765
0.76087993080727756 0.7521490843500942
0.46935620415024459 0.84053019317798316
0.20876643131487072 0.41187029192224145
0.11313402093946934 0.7444128782954067
0.49717603693716228 0.80659249075688422
0.66879165917634964 0.52155551710166037
0.69475880544632673 0.15847505442798138
0.37656807550229132 0.93263049144297838
0.034290201961994171 0.58240992948412895
0.37876531830988824 0.23059279774315655
0.089331097668036819 0.047073099995031953
0.83938566385768354 0.12339175259694457
0.76092916936613619 0.65293116262182593
0.89123849500901997 0.16861170646734536
0.15920685068704188 0.55707378452643752
0.27080717100761831 0.98096066270954907
0.49787392187863588 0.82200659275986254
0.42482729069888592 0.46524876588955522
0.75514084566384554 0.30450101220048964
0.59921937366016209 0.70409288257360458
0.62891436042264104 0.16431133355945349
0.012694625649601221 0.66506797191686928
0.59828220051713288 0.40038148313760757
0.29920524801127613 0.58651135303080082
0.89383006701245904 0.074006188893690705
0.50242403824813664 0.34220235445536673
0.18719193199649453 0.5323690187651664
0.33011840493418276 0.75739950174465775
0.30635871365666389 0.56209795363247395
0.81391094950959086 0.22212506481446326
0.69350786274299026 0.49914864893071353
0.87770966719835997 0.5346181713975966
0.11720581399276853 0.99613787420094013
0.050394828896969557 0.25368957570753992
0.090726370690390468 0.41304131806828082
0.74933695234358311 0.52479042601771653
0.82574790925718844 0.80481425346806645
0.52610422926954925 0.11470091319642961
0.35519497306086123 0.18659163010306656
0.62446771305985749 0.93573401658795774
0.72282151132822037 0.51379938260652125
0.22674603946506977 0.19751236541196704
0.90095231705345213 0.039125966606661677
0.21363485138863325 0.55167187959887087
0.98976599937304854 0.29153190879151225
0.28391414764337242 0.18535969033837318
0.29069827706553042 0.99546525813639164
0.93382150609977543 0.95947229652665555
0.965904850512743 0.38300031772814691
0.74995208228938282 0.24886085256002843
0.62248966097831726 0.84255080297589302
0.015572217293083668 0.38684253371320665
0.34790627588517964 0.43156981864012778
0.98990645771846175 0.42234512884169817
0.55752249527722597 0.2709990709554404
0.92986887227743864 0.43154690321534872
0.084350804798305035 0.642172317719087
0.603200011420995 0.5895516041200608
0.16595630533993244 0.48666614829562604
0.011189488461241126 0.34423059434629977
0.57513641146942973 0.18149488791823387
0.18197123263962567 0.58806104003451765
0.44056522403843701 0.70892294868826866
0.37355540250428021 0.30633588903583586
0.91798084857873619 0.76628338964655995
0.48837315337732434 0.20903431018814445
0.15247886418364942 3.6426354199647903e-06
0.61328128702007234 0.8954089570324868
0.79104914818890393 0.34061710955575109
0.50654768268577754 0.42648839252069592
0.93019457487389445 0.80057560000568628
0.87245343299582601 0.47753261518664658
0.66065073711797595 0.44523876230232418
0.86998829711228609 0.96687515219673514
0.059448024956509471 0.19356460263952613
0.92910155490972102 0.92379914806224406
0.52434600563719869 0.19278693851083517
0.84594898135401309 0.1806747114751488
0.47273056535050273 0.83119761245325208
0.79604829149320722 0.12109268945641816
0.29692250466905534 0.57094050967134535
0.73657336854375899 0.16122035356238484
0.40225662128068507 0.84092453913763165
0.67590271355584264 0.20259717456065118
0.80585485091432929 0.30229137605056167
0.029184499988332391 0.76751488959416747
0.724525525001809 0.95548972138203681
0.46005143155343831 0.41677128616720438
0.40028321649879217 0.53593865223228931
0.50907954480499029 0.30262293410487473
0.30495186010375619 0.9545803121291101
0.24427723232656717 0.42143916222266853
0.77381169307045639 0.42435101908631623
0.048191113863140345 0.34919716324657202
0.84172539622522891 0.38559884042479098
0.87409501313231885 0.41630067257210612
0.97908847103826702 0.45040673017501831
0.30188389937393367 0.25087362271733582
0.48785783699713647 0.56506899441592395
0.12509532878175378 0.1900480214972049
0.87867498677223921 0.28349907393567264
0.95543854567222297 0.3262174476403743
0.55180062260478735 0.63673316687345505
0.67379372380673885 0.33792917244136333
0.84010660322383046 0.37083472544327378
0.16050767851993442 0.46242438023909926
0.81902948953211308 0.73608767730183899
0.3416798806283623 0.47320732939988375
0.058458782965317369 0.70704434951767325
0.020973723381757736 0.15110581973567605
0.39710333617404103 0.22265780135057867
0.031112295109778643 0.71412004181183875
0.66862986842170358 0.31318251229822636
0.95174567168578506 0.45287524722516537
0.40446082758717239 0.30593114718794823
0.58446289924904704 0.89474691357463598
0.81658764672465622 0.81607917184010148
0.15279823099263012 0.25515175284817815
0.83742843708023429 0.87653709296137094
0.44004353531636298 0.93194903247058392
0.45682332129217684 0.14210121612995863
0.85700883995741606 0.18363829795271158
0.54389915079809725 0.10147805302403867
0.32680032076314092 0.39931124658323824
0.68804400041699409 0.6762607260607183
0.75110329943709075 0.76108638732694089
0.47777488105930388 0.20164777152240276
0.97819591336883605 0.12115448992699385
0.46278843795880675 0.45001274673268199
0.33343850518576801 0.56448268610984087
0.73311039386317134 0.36117622186429799
0.20023356773890555 0.32721861195750535
0.51959141483530402 0.52128043142147362
0.84603866678662598 0.054306254023686051
0.69640555954538286 0.47782126092351973
0.58776971860788763 0.43203733675181866
0.80831979075446725 0.37979769730009139
0.92382589424960315 0.24371610721573234
0.16069981199689209 0.68088029185310006
0.63353655231185257 0.52364516886882484
0.3949716545175761 0.38293773145414889
0.75572118046693504 0.33136467775329947
0.11713948450051248 0.62859214656054974
0.18929571355693042 0.15729534393176436
0.48915122821927071 0.17821692675352097
0.54397354973480105 0.92362619377672672
0.96685615344904363 0.29642859636805952
0.68782653543166816 0.23502325848676264
0.98197747534140944 0.25537803373299539
0.16142212715931237 0.34103174251504242
0.29961089976131916 0.22684714035131037
0.41400205832906067 0.81030841963365674
0.14630338666029274 0.33588288398459554
0.64903381420299411 0.31520743737928569
0.89401855389587581 0.2288400090765208
0.95913838921114802 0.0054224291816353798
0.98269988060928881 0.48700769292190671
0.43519579898566008 0.95120272599160671
0.96680663037113845 0.25219054496847093
0.44618391944095492 0.84760428639128804
0.33595001185312867 0.79533424647524953
0.60838698432780802 0.75612498982809484
0.8801956232637167 0.6689560532104224
0.49260738957673311 0.49828656110912561
0.62681258609518409 0.91173352324403822
0.45248869922943413 0.53249041247181594
0.80017778533510864 0.95516365161165595
0.54534492339007556 0.035451171221211553
0.16930268355645239 0.069957021158188581
0.73120640846900642 0.43412001174874604
0.51539024361409247 0.34980512200854719
0.27754596318118274 0.15234785922802985
0.72793119214475155 0.88209395343437791
0.4363262162078172 0.82579273171722889
0.20056144916452467 0.92867143149487674
0.4944969427306205 0.52717152028344572
0.158888935809955 0.065338923828676343
0.012018555542454123 0.83780058030970395
0.00083842175081372261 0.54841416515409946
0.42956836055964231 0.2961587249301374
0.5711357812397182 0.837382577592507
0.57706251670606434 0.10322811501100659
0.35266021522693336 0.71671404456719756
0.31860269187018275 0.33210850949399173
0.96430435753427446 0.43248022743500769
0.10181398736312985 0.12927385233342648
0.23959427699446678 0.49978468636982143
0.55736320023424923 0.19918853812851012
0.7649228370282799 0.32321032229810953
0.46009822771884501 0.58251497987657785
0.19694912922568619 0.98780246381647885
0.46818947326391935 0.80553308199159801
0.37379108439199626 0.88563732244074345
0.71785164088942111 0.82811365067027509
0.13679153542034328 0.63340315734967589
0.49719308433122933 0.90139488386921585
0.12561316206119955 0.41763870068825781
0.57756556523963809 0.50342425005510449
0.2303897540550679 0.22759943292476237
0.88664331589825451 0.91492333565838635
0.67847230075858533 0.84410918061621487
0.19600661378353834 0.33525000349618495
0.15530179883353412 0.60971620120108128
0.58809832483530045 0.23926828848198056
0.3245529702398926 0.47913074237294495
0.34900026675313711 0.8713817042298615
0.22752983053214848 0.32000801526010036
0.78693758975714445 0.17998450808227062
0.97592117008753121 0.72590416995808482
0.54370187246240675 0.84844608325511217
0.086604055017232895 0.80709498934447765
0.33042160887271166 0.61021203640848398
0.18144552665762603 0.22041447879746556
0.49958097981289029 0.14398642093874514
0.37834944203495979 0.059451085748150945
0.14062017621472478 0.81756796687841415
0.9126970840152353 0.91371692949905992
0.88282369822263718 0.25274825794622302
0.93241902883164585 0.0085230045951902866
0.80408656760118902 0.45306433853693306
0.81515552219934762 0.46000428078696132
0.4668353924062103 0.63428579363971949
0.86113592702895403 0.3871568962931633
0.30537711153738201 0.13229378848336637
0.95159754762426019 0.91462077875621617
0.70959199941717088 0.42365602916106582
0.38289329176768661 0.071345069212839007
0.69947631820105016 0.58168675564229488
0.5896276046987623 0.093650586204603314
0.55311077856458724 0.36653347196988761
0.97358272387646139 0.33945202804170549
0.95675345626659691 0.75100411009043455
0.96670522331260145 0.67464743950404227
0.090719479601830244 0.3958298871293664
0.71299673710018396 0.59222273621708155
0.95856138458475471 0.85575762600637972
0.18920713313855231 0.4989057935308665
0.16924093919806182 0.59175324183888733
0.77323306421749294 0.83505676127970219
0.94761834130622447 0.58640416525304317
0.91963545861653984 0.30069103976711631
0.28878834587521851 0.47205227706581354
0.11964082741178572 0.60382847231812775
0.55151426349766552 0.18443613313138485
0.67795570939779282 0.76399657432921231
0.46582617959938943 0.48136392585001886
0.20819472661241889 0.04429640993475914
0.22413269872777164 0.54357415018603206
0.63821230619214475 0.96313419076614082
0.64046906912699342 0.21520537696778774
0.12859739805571735 0.79103631107136607
0.054338780464604497 0.095157040981575847
0.52652166155166924 0.56931917183101177
0.04963195463642478 0.59488217229954898
0.49276631232351065 0.9662873619236052
0.095093901501968503 0.84075656626373529
0.62120292033068836 0.94835947314277291
0.089401760837063193 0.59873885801061988
0.11653390806168318 0.96518266899511218
0.94460408785380423 0.4893341613933444
0.63849619030952454 0.50302211660891771
0.19921561074443161 0.11841198429465294
0.48104243003763258 0.9991903209593147
0.34172834176570177 0.83545558014884591
0.59668687940575182 0.10237665008753538
0.81315215420909226 0.31872442807070911
0.48531648307107389 0.19010882033035159
0.37937816558405757 0.5738831243943423
0.49011046369560063 0.0090321232564747334
0.070799456210806966 0.94070570962503552
0.25915978313423693 0.253940504277125
0.95000704773701727 0.36316964216530323
0.78108396637253463 0.22531494311988354
0.29452035017311573 0.9598203394562006
0.24229409522376955 0.3609518448356539
0.45464212610386312 0.85648354724980891
0.53367957449518144 0.76279113814234734
0.032413820037618279 0.44045895570889115
0.34998863586224616 0.67085803090594709
0.36391880898736417 0.32886495254933834
0.77647031634114683 0.20005883043631911
0.52045964845456183 0.10000138520263135
0.33349311607889831 0.16773600107990205
0.019708828767761588 0.88159440457820892
0.90226913569495082 0.94115076679736376
0.61082098842598498 0.0051150890067219734
0.81751523213461041 0.67062223539687693
0.72202659794129431 0.65826501906849444
0.31863633845932782 0.78913703327998519
0.98632775782607496 0.70766521105542779
0.17607131530530751 0.9012631147634238
0.85489339334890246 0.59440534980967641
0.67142862780019641 0.38024623366072774
0.3562171496450901 0.79056392284110188
0.1828167128842324 0.32300374191254377
0.74155359040014446 0.018574975663796067
0.36999196070246398 0.2914002079050988
0.5520305223762989 0.81571864290162921
0.31213933625258505 0.60427786153741181
0.3495550830848515 0.20521206315606833
0.14096726407296956 0.75960871973074973
0.87789490120485425 0.0009945649653673172
0.70188577217049897 0.62546622683294117
0.70085726748220623 0.34589672833681107
0.88863997510634363 0.17934826598502696
0.75426692957989872 0.41997539973817766
0.048942704685032368 0.50629170471802354
0.76138500031083822 0.68724058242514729
0.68661661632359028 0.64482191484421492
0.020159102277830243 0.91454957169480622
0.5661447427701205 0.71508434135466814
0.16959981899708509 0.78210556646808982
0.67543637636117637 0.23227178887464106
0.23266531457193196 0.66541075194254518
0.4157850279007107 0.31654341844841838
0.8871110079344362 0.06053424091078341
0.089354624506086111 0.79709478630684316
0.21175320143811405 0.058480427833274007
0.15162171912379563 0.088900582166388631
0.41434726514853537 0.17406052746810019
0.16198155051097274 0.21904525929130614
0.82272639404982328 0.5708821106236428
0.32783657731488347 0.33573211915791035
0.21882150834426284 0.80312736378982663
0.14641553955152631 0.78329739277251065
0.78070940286852419 0.21366786817088723
0.19784057699143887 0.18082994688302279
0.91259533609263599 0.38112547853961587
0.74877195153385401 0.97722979774698615
0.99719481985084713 0.24639329477213323
0.1144175345543772 0.25815696944482625
0.74299000552855432 0.76559391571208835
0.22582593839615583 0.1336709710303694
0.20073778857477009 0.29292276781052351
0.88446609815582633 0.57814571261405945
0.80480754328891635 0.39270660257898271
0.5591359653044492 0.23954105051234365
0.17229352216236293 0.46493096114136279
0.76761490688659251 0.90425333846360445
0.87903248355723917 0.92891172342933714
0.98226645006798208 0.90640630782581866
0.23670946783386171 0.82721667317673564
0.41518712509423494 0.98598706163465977
0.16585816000588238 0.20106107788160443
0.78974327864125371 0.098104150267317891
0.17794683668762445 0.12614866369403899
0.59591006767004728 0.0037053972482681274
0.65640942333266139 0.61397529090754688
0.6319847353734076 0.43458019918762147
0.16971213789656758 0.22230558795854449
0.83046893542632461 0.20518081309273839
0.96105644362978637 0.073596797185018659
0.86232358519919217 0.71859857928939164
0.71248146332800388 0.37054643244482577
0.41267319093458354 0.54100918211042881
0.6365036703646183 0.20073586679063737
0.6709473782684654 0.066904966253787279
0.80949758016504347 0.74775430373847485
0.12547397380694747 0.93815344269387424
0.95970561518333852 0.23821267345920205
0.1283084184397012 0.13820198061875999
0.5062554304022342 0.72374294395558536
0.19839117443189025 0.72865097364410758
0.45370462420396507 0.037826624931767583
0.52837587939575315 0.6107170891482383
0.67943188198842108 0.79239995963871479
0.76640986278653145 0.37508016708306968
0.89588012848980725 0.32395759201608598
0.75908981170505285 0.73047006060369313
0.41045913845300674 0.9716952343005687
0.026457188650965691 0.18099038139916956
0.91829091962426901 0.055241687223315239
0.35136105353012681 0.45844613970257342
0.34333272883668542 0.0087611326016485691
0.99460678501054645 0.97931283712387085
0.68381969956681132 0.57124165981076658
0.31447637337259948 0.80350666516460478
0.038284845417365432 0.17323035933077335
0.35982891637831926 0.70341383712366223
0.20573010155931115 0.247749547008425
0.32170676602981985 0.49674118170514703
0.3577153563965112 0.42053362680599093
0.27667979360558093 0.21558800409547985
0.10370727558620274 0.47870824788697064
0.79434533650055528 0.48338984092697501
0.21016935957595706 0.11032083444297314
0.87095333822071552 0.15279971552081406
0.026485736016184092 0.08665315923281014
0.31153259729035199 0.35495797637850046
0.29730854602530599 0.78399435756728053
0.3035358302295208 0.15536943753249943
0.0055981387849897146 0.35992028703913093
0.99902043514885008 0.75487103802151978
0.90537951025180519 0.89596323412843049
0.067072099074721336 0.15673527354374528
0.51898798323236406 0.4298910740762949
0.11026199115440249 0.10904239630326629
0.60596741666086018 0.50908577186055481
0.4084461044985801 0.075213563395664096
0.88408748921938241 0.43497128086164594
0.47980499709956348 0.3018466045614332
0.70956963975913823 0.32772926706820726
0.54994805878959596 0.7453516498208046
0.99408686743117869 0.40253885718993843
0.4403127443511039 0.34965168382041156
0.5487338884267956 0.27255067764781415
0.64107551332563162 0.74946596217341721
0.66302287834696472 0.69796484615653753
0.51671247067861259 0.17312764097005129
0.33390421769581735 0.702155742328614
0.26143183256499469 0.97152573871426284
0.16174583835527301 0.72268128814175725
0.91093550506047904 0.72379585052840412
0.93255430436693132 0.90062265610322356
0.76996263489127159 0.81650785449892282
0.39014710462652147 0.10321749094873667
0.67417659540660679 0.75053256610408425
0.70222487486898899 0.369215895421803
0.8156885162461549 0.90106115629896522
0.35616340115666389 0.4922024158295244
0.75574590498581529 0.34736042120493948
0.99649791023693979 0.63426330825313926
0.018147159600630403 0.49374628229998052
0.32510767877101898 0.24701009481213987
0.028744241921231151 0.90519666695035994
0.83591602323576808 0.42808733251877129
0.40529430168680847 0.28720896854065359
0.045913975220173597 0.42134491098113358
0.65164109249599278 0.73883581371046603
0.48462270526215434 0.77856130083091557
0.56741743348538876 0.94994295155629516
0.23923504422418773 0.27915864833630621
0.78946310956962407 0.63613434042781591
0.012155845295637846 0.88758452981710434
0.30327729531563818 0.81437661102972925
0.97963591362349689 0.094479167833924294
0.58750511240214109 0.83240007283166051
0.52900353632867336 0.19971268251538277
0.021554331528022885 0.42061497294344008
0.24681012728251517 0.47053264477290213
0.77730420115403831 0.31853874283842742
0.2231711526401341 0.42012177081778646
0.022122060181573033 0.99304917431436479
0.69165945262648165 0.26452773157507181
0.20596061530523002 0.18836683430708945
0.81443644571118057 0.30737847066484392
0.76789468270726502 0.77008878206834197
0.71210829145275056 0.60843558423221111
0.45717290556058288 0.16768767358735204
0.51230225199833512 0.65350443916395307
0.23489652504213154 0.29857672448270023
0.4476474947296083 0.58195312530733645
0.26390925026498735 0.49582607834599912
0.3910250177141279 0.19417512789368629
0.2454845558386296 0.38214686582796276
0.091860218206420541 0.97879474004730582
0.57646667840890586 0.94389782659709454
0.86150512332096696 0.36928531667217612
0.083963397890329361 0.20734293037094176
0.6525903616566211 0.0017164414748549461
0.2449105498380959 0.76430415408685803
0.69104602583684027 0.95088406070135534
0.46254413621500134 0.54765367857180536
0.61394093511626124 0.71686272812075913
0.89751994283869863 0.10437667439691722
0.2890046676620841 0.5102272757794708
0.020611912943422794 0.81640906445682049
0.50282815168611705 0.35571602359414101
0.59716479410417378 0.85224754502996802
0.17272236593998969 0.85953964595682919
0.11098026065155864 0.46469730464741588
0.007129038218408823 0.099461897509172559
0.88400744250975549 0.82366966898553073
[truncated: 8,057 more rows]
