# Supplementary material for: Universal hidden order in amorphous cellular geometries
Source: Nat Commun. 2019 Feb 18;10:811. doi: 10.1038/s41467-019-08360-5 (PMC6379405; doi:10.1038/s41467-019-08360-5)
Supplement: Supplementary file 1 — Source Data [file 41467_2019_8360_MOESM1_ESM.zip › Configurations/2D-Initial-configuration-RSA-SphP7.dat]

0.68076880392618477 0.7263394535984844
0.47261336469091475 0.00013124523684382439
0.71377299353480339 0.80577316973358393
0.12259300239384174 0.15179105079732835
0.79977485560812056 0.42497471696697176
0.59179277601651847 0.74547596694901586
0.60159543296322227 0.09908705553971231
0.53368161711841822 0.72659672005102038
0.53422006824985147 0.4686003215610981
0.2937991211656481 0.14631064864806831
0.16389562352560461 0.31946355709806085
0.52317455783486366 0.66228232765570283
0.91038894327357411 0.041209050687029958
0.90209996839985251 0.096063511911779642
0.32147242594510317 0.56616824632510543
0.61833531851880252 0.6170815397053957
0.11541987070813775 0.042681008111685514
0.09508282714523375 0.68823383143171668
0.47097018198110163 0.83680188562721014
0.028827980160713196 0.57634954480454326
0.77422538748942316 0.52906308812089264
0.45309042488224804 0.34492152673192322
0.86000723508186638 0.89014170016162097
0.96815390978008509 0.8919702204875648
0.69545875024050474 0.96782046766020358
0.69030321459285915 0.32330640754662454
0.1950685502961278 0.50705987447872758
0.79031445179134607 0.19969885610044003
0.93742741784080863 0.91322594066150486
0.87075244495645165 0.95985779352486134
0.80185301881283522 0.71306675928644836
0.61009408300742507 0.23414569767192006
0.69717438612133265 0.67118593119084835
0.60723983612842858 0.7026009086985141
0.91409755242057145 0.43785668001510203
0.49911833158694208 0.53832590207457542
0.35453831893391907 0.11243424378335476
0.65367770986631513 0.59733400982804596
0.69715312472544611 0.98354785656556487
0.11428697407245636 0.36582126514986157
0.084403983782976866 0.91757525689899921
0.7198591164778918 0.6126560433767736
0.44968354189768434 0.97836594516411424
0.37578214099630713 0.98953484301455319
0.85923918662592769 0.56648947973735631
0.60859434027224779 0.43535270588472486
0.50005329423584044 0.13106864644214511
0.36481948173604906 0.58074038312770426
0.79183519119396806 0.46806018752977252
0.90090716164559126 0.38013335363939404
0.25224366295151412 0.10248840227723122
0.97929217107594013 0.44002537871710956
0.13182798493653536 0.13552040210925043
0.99268467864021659 0.87660491070710123
0.9828164572827518 0.37423032755032182
0.36919391737319529 0.9152953801676631
0.71613354608416557 0.18173588765785098
0.6902959703002125 0.076243436429649591
0.58330274978652596 0.57144227297976613
0.90957254939712584 0.53407434117980301
0.82505391142331064 0.64951634500175714
0.97171060345135629 0.29837972554378211
0.02900145691819489 0.68641133280470967
0.15485066990368068 0.51714608655311167
0.86802670499309897 0.13495245459489524
0.53356530144810677 0.95088727888651192
0.41289550252258778 0.35944272438064218
0.643396110041067 0.79268302791751921
0.73509571398608387 0.1502471212297678
0.67264519049786031 0.46117826737463474
0.94783226470462978 0.69853592803701758
0.8361558448523283 0.24083678005263209
0.97944490588270128 0.70393413305282593
0.0089799603447318077 0.82380134542472661
0.17181043792515993 0.21153220743872225
0.84776267199777067 0.66139472392387688
0.27926638070493937 0.40161224268376827
0.46863320819102228 0.064157035667449236
0.86255919095128775 0.81900760857388377
0.062940616626292467 0.31556967808865011
0.63446083874441683 0.59583570365794003
0.92991147097200155 0.7011329815723002
0.31436843355186284 0.46946873283013701
0.80401954590342939 0.90423887316137552
0.49863612605258822 0.025122427614405751
0.79915487882681191 0.92283011274412274
0.75400271103717387 0.47050785645842552
0.005071309395134449 0.92598649230785668
0.76732366066426039 0.44795079599134624
0.60749138216488063 0.81279808538965881
0.62476925319060683 0.70909964828751981
0.32641708268783987 0.6375330276787281
0.76466144970618188 0.20343517698347569
0.11634133593179286 0.48010228457860649
0.27553711854852736 0.33796940301544964
0.30585179151967168 0.90439268224872649
0.17295972188003361 0.034627242712303996
0.61117359949275851 0.30366721656173468
0.51052050362341106 0.76424467959441245
0.55491366796195507 0.29804220166988671
0.76776706357486546 0.63726970017887652
0.77096809819340706 0.059475915739312768
0.94840470282360911 0.85526538384146988
0.97475504060275853 0.64092867076396942
0.84682299639098346 0.7042840535286814
0.21872467594221234 0.50007569068111479
0.89609756111167371 0.96440803096629679
0.94472732301801443 0.74282634467817843
0.11920282687060535 0.7699530350510031
0.34282462485134602 0.001025322126224637
0.27749498724006116 0.10951480432413518
0.85367601248435676 0.75587282725609839
0.2534692061599344 0.55259938817471266
0.94656752259470522 0.98810905590653419
0.52567685069516301 0.4635903260204941
0.031008262187242508 0.18401991878636181
0.60795360105112195 0.39729220047593117
0.71197559149004519 0.5321166708599776
0.9988575866445899 0.67560197878628969
0.7226852304302156 0.97063970472663641
0.33807930536568165 0.97731126612052321
0.87926069274544716 0.9046750720590353
0.95855948026292026 0.21916758781298995
0.92744783451780677 0.48921094345860183
0.96679603890515864 0.36820480483584106
0.35880115465261042 0.038625336484983563
0.99607422947883606 0.25461198459379375
0.1379533160943538 0.9159503704868257
0.3256549583747983 0.21251206961460412
0.59368472453206778 0.49497299268841743
0.39640410803258419 0.79363691969774663
0.47325066919438541 0.36040848516859114
0.79504317115060985 0.48029428557492793
0.8075248880777508 0.31961314822547138
0.9698164293076843 0.19100139918737113
0.22566830436699092 0.51724409312009811
0.78308650618419051 0.23802527622319758
0.13332771300338209 0.83119306270964444
0.021173442481085658 0.54205169226042926
0.54347369098104537 0.19538017851300538
0.79847105196677148 0.28164051217027009
0.75112400017678738 0.86035408265888691
0.81127061625011265 0.29002948850393295
0.17044203751720488 0.83497811248525977
0.70414218120276928 0.90539774298667908
0.55943797249346972 0.47912673559039831
0.46460814494639635 0.13979839207604527
0.29941754718311131 0.051778408233076334
0.070672653149813414 0.56387674552388489
0.50663756020367146 0.32944425102323294
0.8284446052275598 0.60060312016867101
0.52292128535918891 0.42908202996477485
0.29621745203621686 0.99936397792771459
0.30547782219946384 0.08074740506708622
0.46178843011148274 0.35376568348146975
0.46093560964800417 0.55848265765234828
0.17549603851512074 0.67022637627087533
0.28118258225731552 0.38203713577240705
0.84559227083809674 0.99009842122904956
0.15566136431880295 0.74593481398187578
0.33395372657105327 0.3306746045127511
0.1467565146740526 0.45867451815865934
0.25015912135131657 0.8789256380405277
0.16051078145392239 0.23469835007563233
0.75788417481817305 0.98763111676089466
0.66370030376128852 0.19164087320677936
0.35772002441808581 0.45209294883534312
0.68545158952474594 0.4534507361240685
0.15406435215845704 0.82384101487696171
0.58144791284576058 0.89693650859408081
0.83655942976474762 0.37891509803012013
0.13866720697842538 0.11941040423698723
0.58788326173089445 0.66631415276788175
0.52077326341532171 0.70558191719464958
0.66267764614894986 0.38766148779541254
0.53042997769080102 0.049538623541593552
0.21806833148002625 0.16649639140814543
0.354808947769925 0.37998812296427786
0.82100524217821658 0.21070751454681158
0.16502900887280703 0.11111784097738564
0.011038878234103322 0.3314734366722405
0.4686729630921036 0.42219722713343799
0.57048950623720884 0.60740572167560458
0.85135130072012544 0.63717018370516598
0.23752824566327035 0.5378896661568433
0.039064116077497602 0.49550020811147988
0.48702166276052594 0.95710787130519748
0.80288084852509201 0.82480363920331001
0.58538574120029807 0.4913965140003711
0.017028892645612359 0.23475047387182713
0.048214339651167393 0.81851669051684439
0.45190069242380559 0.94566477253101766
0.13872966659255326 0.79353485046885908
0.038266297895461321 0.69564134534448385
0.61449398589320481 0.33922296273522079
0.44029096630401909 0.29186817235313356
0.33077799738384783 0.68288682796992362
0.20246815402060747 0.51945681823417544
0.15380698489025235 0.33100394974462688
0.75497365975752473 0.40630279714241624
0.55880057741887867 0.37292215460911393
0.057931479066610336 0.054562371224164963
0.31206270447000861 0.0023348901886492968
0.10581997875124216 0.58742416207678616
0.77268261276185513 0.15105673996731639
0.84989515715278685 0.39835981163196266
0.69725996605120599 0.84074284043163061
0.42623638873919845 0.40382396476343274
0.4327271122019738 0.8921398869715631
0.8656565141864121 0.57205588649958372
0.739635064965114 0.50763782882131636
0.43116729869507253 0.12015394377522171
0.67519949283450842 0.99249506928026676
0.20441107731312513 0.25034717191010714
0.041377622867003083 0.80608573649078608
0.63386759883724153 0.20011853193864226
0.23910590168088675 0.257068493636325
0.14557977626100183 0.39027323131449521
0.98451542085967958 0.42885745852254331
0.8803506235126406 0.9410784759093076
0.19207519991323352 0.87464307574555278
0.66371474741026759 0.59500587615184486
0.71195166138932109 0.94626494124531746
0.88256248482502997 0.080922168213874102
0.025333842728286982 0.96409997483715415
0.36603540019132197 0.17348348954692483
0.21414922550320625 0.78820268763229251
0.66567530785687268 0.82793887285515666
0.23839077679440379 0.23758808011189103
0.35073017724789679 0.17080738465301692
0.047237223014235497 0.94258787832222879
0.26779672759585083 0.15297415480017662
0.7165366648696363 0.58185625611804426
0.60494873556308448 0.63074863399378955
0.21434859675355256 0.99993438529781997
0.083838265156373382 0.012814839370548725
0.44918589806184173 0.16984960855916142
0.12381712673231959 0.62138259876519442
0.99673916259780526 0.4115654812194407
0.17710211826488376 0.56267407955601811
0.52933467039838433 0.8480095867998898
0.49440597277134657 0.56624599662609398
0.26758773508481681 0.83472904982045293
0.79767279396764934 0.3850150799844414
0.92593262740410864 0.25350422668270767
0.23535008868202567 0.029654002748429775
0.055979616241529584 0.098820416023954749
0.89441326889209449 0.18653787346556783
0.86350836441852152 0.20091347699053586
0.29896033857949078 0.8776295620482415
0.24793595727533102 0.73827598872594535
0.16498503228649497 0.30991902551613748
0.37633487302809954 0.74403725331649184
0.31260066432878375 0.22505539795383811
0.95283322990871966 0.17167917755432427
0.53919174941256642 0.51261825649999082
0.15244332770816982 0.86521977325901389
0.39915145910345018 0.71326556266285479
0.49246947839856148 0.99088761559687555
0.95258833118714392 0.50840665563009679
0.97570825251750648 0.11351071763783693
0.18331810645759106 0.33069642982445657
0.50370058906264603 0.66182455373927951
0.86926344269886613 0.97185214865021408
0.35507030715234578 0.84620723896659911
0.26910318899899721 0.27265045489184558
0.69173523434437811 0.18791398359462619
0.76677352446131408 0.47837635525502264
0.50859627895988524 0.11132915737107396
0.034115426475182176 0.93887345935218036
0.53350863605737686 0.2447702419012785
0.69879326084628701 0.13324808143079281
0.18636895017698407 0.22431919141672552
0.20890192920342088 0.52815491915680468
0.13011213834397495 0.65028717508539557
0.036983504192903638 0.033978717401623726
0.4421222279779613 0.74500393052585423
0.045630582142621279 0.63962186872959137
0.11011950857937336 0.65163128566928208
0.74652465735562146 0.9652248527854681
0.62184676085598767 0.42540016793645918
0.24129051412455738 0.46837031003087759
0.94437662488780916 0.29126704600639641
0.83866217592731118 0.6827010412234813
0.25623572734184563 0.12294259085319936
0.49383648508228362 0.46640555001795292
0.3057186990045011 0.47330111544579268
0.19149068230763078 0.54006054461933672
0.41216170834377408 0.63716430915519595
0.47576885623857379 0.10105702723376453
0.36102931830100715 0.024010946042835712
0.71910054888576269 0.98150691273622215
0.16903446218930185 0.75466304807923734
0.40140326786786318 0.43942752736620605
0.16763397958129644 0.27149883820675313
0.29147568810731173 0.2748421230353415
0.094712541904300451 0.30254566064104438
0.65541553916409612 0.78648650483228266
0.14693578565493226 0.70709076919592917
0.49556670198217034 0.011509815230965614
0.82260535797104239 0.52260658633895218
0.18599350051954389 0.03155438182875514
0.64309574663639069 0.72898725280538201
0.29240220319479704 0.43920864444226027
0.18291453900747001 0.15216776728630066
0.060417722910642624 0.51127672055736184
0.078445772407576442 0.033447003224864602
0.6120967750903219 0.69046147842891514
0.24237985070794821 0.91961000883020461
0.93737964890897274 0.52712084958329797
0.41833600145764649 0.039052464533597231
0.27017023740336299 0.59194456902332604
0.48066479316912591 0.82642660033889115
0.40555640915408731 0.4222225290723145
0.10321043920703232 0.46543047344312072
0.2562344572506845 0.75793883111327887
0.51752579770982265 0.83121257834136486
0.089907332323491573 0.39764413610100746
0.73193093272857368 0.32398647349327803
0.11833877372555435 0.65467123850248754
0.1465748711489141 0.054671182064339519
0.70720478892326355 0.81503524351865053
0.52282895566895604 0.064808007329702377
0.29728858801536262 0.21101274038664997
0.72705854801461101 0.94905464840121567
0.11714590038172901 0.41771434037946165
0.87959348596632481 0.92999343923293054
0.15282367146573961 0.9687866868916899
0.58904896257445216 0.57942228275351226
0.51307908399030566 0.91143890935927629
0.070615670178085566 0.44566735182888806
0.99277749890461564 0.83870465168729424
0.95295283338055015 0.68411191483028233
0.39519297727383673 0.96589235891588032
0.89555600727908313 0.42202870012260973
0.414657176239416 0.95985164120793343
0.41312591684982181 0.26598458830267191
0.4662406959105283 0.78155242255888879
0.4228315690997988 0.35489110695198178
0.848242282634601 0.18937687063589692
0.29158885660581291 0.7176390690729022
0.90585430082865059 0.51925937854684889
0.046718473779037595 0.97052089963108301
0.9823049521073699 0.81922885612584651
0.44933525752276182 0.092437486397102475
0.35794323473237455 0.33523642900399864
0.4470713862683624 0.25171032804064453
0.45056462753564119 0.4428144870325923
0.27618594747036695 0.94007306802086532
0.43475269130431116 0.55186051386408508
0.94810350984334946 0.87383545050397515
0.16901766043156385 0.87844674801453948
0.78670592955313623 0.87854238413274288
0.018601815216243267 0.21885195397771895
0.42945512477308512 0.82116876216605306
0.45002598478458822 0.043239198857918382
0.050370068056508899 0.36984539381228387
0.27973925555124879 0.85538149508647621
0.73557741870172322 0.81264757621102035
0.027994842967018485 0.99444966274313629
0.95361900981515646 0.56730366707779467
0.85691514541395009 0.94457711698487401
0.48770904657430947 0.72883708705194294
0.50675338762812316 0.42068618489429355
0.23053295444697142 0.67284656479023397
0.53916313126683235 0.23331469157710671
0.34685752657242119 0.32027234206907451
0.17892541503533721 0.97039761394262314
0.93933029379695654 0.90285283885896206
0.40222288691438735 0.33233122900128365
0.69295309926383197 0.39062492665834725
0.86409662174992263 0.54411771660670638
0.8951802565716207 0.53061400260776281
0.10888472944498062 0.80629392666742206
0.1902486439794302 0.14422322832979262
0.095264036906883121 0.16034412709996104
0.94975800113752484 0.6004258468747139
0.38679490843787789 0.60669117979705334
0.52496402664110065 0.1914844352286309
0.31629529595375061 0.84564156294800341
0.37848864449188113 0.8212604911532253
0.34900389355607331 0.031549909617751837
0.29185731639154255 0.63498202641494572
0.52065846812911332 0.73991785128600895
0.10136992135085166 0.10932045453228056
0.06357043213211 0.04311353643424809
0.32672684197314084 0.30700036347843707
0.043802571017295122 0.55717831337824464
0.76738544856198132 0.091065828921273351
0.79660885059274733 0.073709741467610002
0.55542005924507976 0.48925278219394386
0.95764935994520783 0.83252614317461848
0.22698207967914641 0.94406138104386628
0.17124716844409704 0.74059195886366069
0.018655805150046945 0.035664455499500036
0.15581517410464585 0.92080981633625925
0.062082947930321097 0.37538013607263565
0.69165852479636669 0.63371467543765903
0.85373672726564109 0.92100939340889454
0.96759536000899971 0.81273757945746183
0.31311484379693866 0.71718774177134037
0.37005038280040026 0.42473996942862868
0.039649022044613957 0.51984752458520234
0.81601289426907897 0.6762858263682574
0.37422748049721122 0.95975024020299315
0.22704828577116132 0.59982697060331702
0.50392288039438426 0.19680598960258067
0.83911613188683987 0.75571338506415486
0.77893548388965428 0.63993053999729455
0.29272126662544906 0.26179541135206819
0.28728124895133078 0.051208556396886706
0.058590134838595986 0.55331739503890276
0.64542223513126373 0.29544150875881314
0.917042137356475 0.21311784908175468
0.38903364911675453 0.76597541756927967
0.17561556329019368 0.79656290006823838
0.38873096811585128 0.65811243792995811
0.24916436872445047 0.32075463328510523
0.80448530102148652 0.48879848094657063
0.10855556861497462 0.63892046385444701
0.75228112284094095 0.81393791362643242
0.49657767591997981 0.72495730267837644
0.20950440131127834 0.9577199958730489
0.13107710843905807 0.68236570805311203
0.79310975992120802 0.63096759770996869
0.090496651828289032 0.38378214184194803
0.45418589049950242 0.63332104310393333
0.21625718264840543 0.90896217059344053
0.48578871879726648 0.74692489439621568
0.93817539629526436 0.14135266281664371
0.056540511781349778 0.27149887196719646
0.22032389906235039 0.46996445348486304
0.78109874692745507 0.74053410044871271
0.30087674455717206 0.25889473175629973
0.37652309215627611 0.36202132026664913
0.31031047855503857 0.044697315199300647
0.5801385932136327 0.26588476193137467
0.52601864305324852 0.28843903518281877
0.66023919824510813 0.2448506026994437
0.84866927191615105 0.23889174405485392
0.92596281180158257 0.77594466623850167
0.95809193793684244 0.51849271357059479
0.73440933274105191 0.60308204009197652
0.78380265249870718 0.29835061309859157
0.92370430612936616 0.44181865057907999
0.72710875631310046 0.94004365033470094
0.18338150903582573 0.80530071491375566
0.57441054214723408 0.18144680699333549
0.96105636609718204 0.69229270075447857
0.26491848053410649 0.34006525808945298
0.05933902133256197 0.18676147842779756
0.1732762292958796 0.38018391700461507
0.87747939233668149 0.63522954424843192
0.76646023010835052 0.65677330177277327
0.2177879165392369 0.73945008195005357
0.97254307870753109 0.86064833123236895
0.20336433430202305 0.88489232491701841
0.54890759638510644 0.71751736872829497
0.1696980835404247 0.37194644240662456
0.075231190072372556 0.28513798722997308
0.63580932514742017 0.9694661267567426
0.069698095554485917 0.38497090851888061
0.57103132619522512 0.57778061181306839
0.79520784388296306 0.83686918928287923
0.75921305199153721 0.61562264594249427
0.27685772464610636 0.81952197384089231
0.33227039594203234 0.78978506126441061
0.22071856283582747 0.8316614180803299
0.59346083691343665 0.11226808186620474
0.60079591209068894 0.26629310264252126
0.91407063999213278 0.46475679730065167
0.69699950516223907 0.99806882464326918
0.87128883763216436 0.21786853997036815
0.67009560181759298 0.23441458051092923
0.4576083873398602 0.07247546361759305
0.42511646472848952 0.68289144081063569
0.21099544083699584 0.46535020205192268
0.030909790424630046 0.25174038670957088
0.7415042978245765 0.22900349507108331
0.4702315260656178 0.8618890184443444
0.049788846401497722 0.87499531987123191
0.55186687712557614 0.87727542850188911
0.17613584059290588 0.9259091408457607
0.30350701441057026 0.23932816530577838
0.0050409142859280109 0.76527034561149776
0.97451253980398178 0.77528646285645664
0.058955117594450712 0.39929512655362487
0.71080178557895124 0.23111241916194558
0.32232077675871551 0.13856558874249458
0.65981572261080146 0.20084934518672526
0.4173790686763823 0.72728614415973425
0.86460166284814477 0.7459270185790956
0.1713202993851155 0.48884732625447214
0.71858217427507043 0.33822574443183839
0.62505702138878405 0.80764291645027697
0.92517040064558387 0.40918660676106811
0.95628419308923185 0.32078239158727229
0.10216257348656654 0.54078633105382323
0.98208914953283966 0.88790235295891762
0.73845852678641677 0.084634093334898353
0.39410619949921966 0.92660433752462268
0.45936325215734541 0.90607871557585895
0.096922829048708081 0.99552060174755752
0.94163570506498218 0.6785685308277607
0.73284171242266893 0.65493105561472476
0.52933331206440926 0.52919286768883467
0.47423766576685011 0.27895644959062338
0.71760053653270006 0.2512975309509784
0.53155604237690568 0.12960942275822163
0.8226940871682018 0.45264021749608219
0.30256129871122539 0.62980171665549278
0.77652047900483012 0.68554745870642364
0.076906020054593682 0.32019926374778152
0.88166041509248316 0.26802548160776496
0.56066536391153932 0.55153328413143754
0.80417153867892921 0.14635560801252723
0.2861223672516644 0.2340011338237673
0.20269838930107653 0.026810417184606194
0.24602750036865473 0.7963616200722754
0.8984284105245024 0.47138971905224025
0.97717135981656611 0.23052408848889172
0.87002015998587012 0.73688468593172729
0.77354805846698582 0.34910440165549517
0.51402773149311543 0.37969626393169165
0.55601262603886425 0.91497896239161491
0.64487538812682033 0.086685052141547203
0.37424148409627378 0.642322754021734
0.82912938529625535 0.68819863209500909
0.024184180423617363 0.056522427592426538
0.9452878360170871 0.17959904228337109
0.0068183699622750282 0.72632514010183513
0.54664633818902075 0.90618078853003681
0.75007409299723804 0.44183078571222723
0.87896293005906045 0.67333187628537416
0.16929963161237538 0.51682184147648513
0.74207874713465571 0.40434794058091938
0.61811248608864844 0.9371683388017118
0.083516338607296348 0.61983866803348064
0.70674938731826842 0.41101584187708795
0.28559854347258806 0.34634137502871454
0.40661958861164749 0.75524830119684339
0.55629618209786713 0.76966316718608141
0.16892012790776789 0.56588879157789052
0.95266429940238595 0.37958277831785381
0.89179609692655504 0.27629526052623987
0.52565376088023186 0.36635785573162138
0.68339520529843867 0.42322367173619568
0.017392316134646535 0.38530262093991041
0.91576210875064135 0.60800642380490899
0.46301556914113462 0.24321711808443069
0.8242599330842495 0.85598015738651156
0.58706247271038592 0.15409258427098393
0.88561215554364026 0.40899933269247413
0.54744547745212913 0.46909690368920565
0.26276128017343581 0.80231787706725299
0.25273370696231723 0.63137925160117447
0.81672332086600363 0.29849787126295269
0.41539236297830939 0.14129070448689163
0.63292793440632522 0.35536540765315294
0.34175031539052725 0.3574091256596148
0.55834808107465506 0.86548709636554122
0.51960055949166417 0.80093779624439776
0.38107247394509614 0.68037088518030941
0.71752630895934999 0.033265433739870787
0.29562523541972041 0.026005796389654279
0.59402859513647854 0.75846614269539714
0.050090750446543097 0.45736733148805797
0.60974573553539813 0.36678707925602794
0.34417919931001961 0.70090664527378976
0.03536928235553205 0.28901888872496784
0.08571909461170435 0.31575138005428016
0.70598509372211993 0.8580101877450943
0.67783664236776531 0.64258793159388006
0.69273722381331027 0.740471167024225
0.83335615950636566 0.90787060465663671
0.28746095183305442 0.31293192505836487
0.062293639639392495 0.44191383710131049
0.35563942114822567 0.42133405990898609
0.90883977385237813 0.33510066452436149
0.37858395860530436 0.1438673147931695
0.3643793324008584 0.28072536247782409
0.90812179748900235 0.87951387115754187
0.64914542576298118 0.43504086695611477
0.83125629555433989 0.45505811064504087
0.084186838241294026 0.20402310765348375
0.29774002311751246 0.31647969270125031
0.29743110621348023 0.3505817879922688
0.85441420017741621 0.3403645558282733
0.56530268606729805 0.93296467163600028
0.95647125015966594 0.80539011629298329
0.18662919010967016 0.77321541658602655
0.54701380059123039 0.85499751637689769
0.82184654008597136 0.78942615631967783
0.82276983838528395 0.40472493576817214
0.2806933312676847 0.16286879195831716
0.17079976224340498 0.22592826746404171
0.7145950177218765 0.092055392451584339
0.7922487105242908 0.3685652120038867
0.18204885185696185 0.75226114387623966
0.33222645916976035 0.57587102777324617
0.63352086045779288 0.18054138938896358
0.71055005630478263 0.00046356022357940674
0.4430574921425432 0.28319629514589906
3.099534660577774e-05 0.97245525312609971
0.96880541671998799 0.22382142697460949
0.68877993989735842 0.90581848216243088
0.83672240260057151 0.063998104305937886
0.22679239441640675 0.36996857402846217
0.96893327729776502 0.98593680886551738
0.67204037611372769 0.4068518232088536
0.65863454062491655 0.075485049514099956
0.65347060118801892 0.183598508592695
0.73633997421711683 0.4663724722340703
0.40198474866338074 0.95183801907114685
0.58039533742703497 0.44308526581153274
0.24477593530900776 0.21386136184446514
0.080855837557464838 0.51384856062941253
0.64328092080540955 0.26158729172311723
0.23658271110616624 0.50802175723947585
0.13977786875329912 0.8158082568552345
0.46737594017758965 0.74707511300221086
0.91737516922876239 0.82309894938953221
0.91519417590461671 0.61868810816667974
0.42082038335502148 0.98369849473237991
0.8588732595089823 0.62449007155373693
0.47083676443435252 0.9096719017252326
0.24157963064499199 0.59836416458711028
0.53331116354092956 0.4952465130481869
0.79842114890925586 0.86526803276501596
0.42540251696482301 0.27528467820957303
0.93985656253062189 0.21132813137955964
0.19622418005019426 0.26629329612478614
0.13569734920747578 0.84465294447727501
0.46859572338871658 0.17815963784232736
0.13832179643213749 0.7832631035707891
0.98161061923019588 0.30954795028083026
0.61730826157145202 0.01142483577132225
0.41403412632644176 0.15994467376731336
0.4642969814594835 0.28126426693052053
0.35935110878199339 0.7095612152479589
0.34536244696937501 0.54777010413818061
0.15685244323685765 0.84961951104924083
0.63166030496358871 0.77569559752009809
0.4464012214448303 0.60245532728731632
0.93998656747862697 0.11559467064216733
0.19020975334569812 0.1321933139115572
0.34222128847613931 0.044404512736946344
0.89195202197879553 0.49484687973745167
0.96154987975023687 0.41889698430895805
0.10523153143003583 0.29279514425434172
0.90422172006219625 0.005262304563075304
0.27630299865268171 0.30382498493418097
0.13780599483288825 0.53402157290838659
0.60233149933628738 0.57985862949863076
0.59707788308151066 0.18202884332276881
0.86832492053508759 0.92136634467169642
0.82969923061318696 0.99109176569618285
0.15945516619831324 0.40141876693814993
0.64527899795211852 0.57566318963654339
0.55631587747484446 0.30838134838268161
0.082117229467257857 0.85961432917974889
0.91983878426253796 0.15080281021073461
0.15022598276846111 0.35832165507599711
0.84294894314371049 0.016060980968177319
0.62667743163183331 0.98404688201844692
0.036912935087457299 0.0021215383894741535
0.82119267620146275 0.381211725063622
0.59841432073153555 0.8041796691250056
0.56418480491265655 0.64384837285615504
0.93508894392289221 0.76150314300321043
0.10351727693341672 0.82248497544787824
0.4754564433824271 0.14067456591874361
0.13493593200109899 0.98134618066251278
0.58640603045932949 0.65577686042524874
0.48557701893150806 0.087015725905075669
0.019281298853456974 0.10030324710533023
0.72853644192218781 0.83218804374337196
0.046962100313976407 0.71221623779274523
0.84895858773961663 0.37904586037620902
0.31255370914004743 0.74623583676293492
0.11913236393593252 0.5112853639293462
0.44013358512893319 0.64068025280721486
0.04189405171200633 0.43935435777530074
0.29439072217792273 0.03637832123786211
0.78244645148515701 0.70549172535538673
0.45749276434071362 0.58374115033075213
0.8642848685849458 0.022976502776145935
0.9360721695702523 0.77656375104561448
0.86218303139321506 0.68843863625079393
0.2954556702170521 0.59669139282777905
0.83640757179819047 0.61402066424489021
0.64482940081506968 0.24332607327960432
0.1263003156054765 0.32243666844442487
0.6042024448979646 0.039204722503200173
0.83604722516611218 0.92985488311387599
0.46504326513968408 0.26990172662772238
0.050653758924454451 0.61507744085974991
0.58930361340753734 0.23468619212508202
0.92002471489831805 0.27625353983603418
0.47700861259363592 0.46731201373040676
0.089311246061697602 0.89818875933997333
0.13553523272275925 0.89584354939870536
0.41903972532600164 0.61633204622194171
0.89460288360714912 0.2362922562751919
0.26171825523488224 0.65652454062364995
0.7012042747810483 0.33022805419750512
0.54809603863395751 0.37322680768556893
0.97207678249105811 0.27668755874037743
0.10757481609471142 0.60136426170356572
0.61029154364950955 0.65331251220777631
0.97831033263355494 0.59544078423641622
0.83855533646419644 0.14435874903574586
0.15625441772863269 0.55403938260860741
0.89971690019592643 0.4407053969334811
0.5373860967811197 0.13699107524007559
0.94677556562237442 0.069545121164992452
0.038775300374254584 0.66467594727873802
0.78471810487098992 0.0041860865894705057
0.2049397595692426 0.26836688304319978
0.014696957310661674 0.086094720521941781
0.73304805881343782 0.9943379401229322
0.38312290492467582 0.7292895729187876
0.70772435003891587 0.66488125873729587
0.75803808448836207 0.34137016837485135
0.56396509823389351 0.4462310946546495
0.19927075691521168 0.42710026749409735
0.50844446267001331 0.57085299934260547
0.46709480951540172 0.82408261857926846
0.22349702753126621 0.21420913771726191
0.078150894260033965 0.75338662532158196
0.20878908550366759 0.56825737655162811
0.50800282601267099 0.67060685087926686
0.75201849546283484 0.50927942944690585
0.47305401647463441 0.22395357606001198
0.21001266385428607 0.41178218252025545
0.40639678575098515 0.84576788847334683
0.0071195289492607117 0.29587232740595937
0.81251042173244059 0.15188620006665587
0.92870399495586753 0.42408639704808593
0.28879555780440569 0.81245957757346332
0.86975977593101561 0.3155342920217663
0.43196465959772468 0.41450915089808404
0.061611918034031987 0.42471546377055347
0.6196675724349916 0.51469105621799827
0.035841853125020862 0.22951066331006587
0.65431497083045542 0.92494299961254001
0.13882191921584308 0.37562382314354181
0.32082016346976161 0.8683626230340451
0.60110964719206095 0.37536446074955165
0.88754061236977577 0.91099063074216247
0.25380497192963958 0.91030734777450562
0.54520201706327498 0.99763576360419393
0.46290176338516176 0.85005660122260451
0.33383676665835083 0.59804982459172606
0.99646552419289947 0.28534433385357261
0.67452715686522424 0.80481565813533962
0.32461325544863939 0.062134184641763568
0.26734366617165506 0.46680774260312319
0.13520700647495687 0.39501401130110025
0.53137901262380183 0.48497936013154685
0.3459791240748018 0.25632722722366452
0.84096491732634604 0.27333217253908515
0.44217308657243848 0.75647851079702377
0.78755071409977973 0.1900157683994621
0.58546205866150558 0.70148423640057445
0.41766516887582839 0.39389725145883858
0.47409629868343472 0.54880907176993787
0.44287565373815596 0.9059299286454916
0.14658525469712913 0.038389501860365272
0.57121907453984022 0.53856116509996355
0.15563952573575079 0.27109223278239369
0.017585025634616613 0.67141650384292006
0.34488446963950992 0.41471947147510946
0.16013447381556034 0.28671500599011779
0.66441745520569384 0.10016500996425748
0.82869350397959352 0.41084649693220854
0.23309269826859236 0.5214813114143908
0.43368548131547868 0.79288094793446362
0.08447443088516593 0.55048897862434387
0.1295970028731972 0.44902810547500849
0.43543632025830448 0.84933952474966645
0.38554133055731654 0.92327980138361454
0.94360814173705876 0.24534159060567617
0.4381470566149801 0.12785349506884813
0.11901676724664867 0.43197687692008913
0.60852829343639314 0.83365486329421401
0.76303878519684076 0.39378294348716736
0.3536636286880821 0.18245640210807323
0.12735496950335801 0.94349584192968905
0.31358796148560941 0.42020412208512425
0.44457933469675481 0.56212003109976649
0.095497543690726161 0.2594153496902436
0.76946820504963398 0.84907559235580266
0.7038422217592597 0.15805355319753289
0.67879701545462012 0.24217766663059592
0.81160389725118876 0.10189413395710289
0.0807381437625736 0.10280986386351287
0.36336356401443481 0.082956587662920356
0.016336421715095639 0.46407317952252924
0.5759033199865371 0.1666139371227473
0.019046653062105179 0.16798738180659711
0.55346808535978198 0.55693764099851251
0.19348140107467771 0.19629367999732494
0.46170622040517628 0.98157398868352175
0.62422111281193793 0.15548135549761355
0.81532318121753633 0.63508576154708862
0.64480978320352733 0.70823874371126294
0.20697201043367386 0.14256630255840719
0.28731652372516692 0.96929482137784362
0.12118146778084338 0.89355556899681687
0.006856938824057579 0.10798379103653133
0.17179941385984421 0.24443800514563918
0.15056546218693256 0.30624475330114365
0.73256466700695455 0.53745170077309012
0.84075075341388583 0.49530501989647746
0.51766952779144049 0.29963931301608682
0.3367069608066231 0.27044647722505033
0.39035053970292211 0.85684814257547259
0.95640559447929263 0.48205817025154829
0.74568134103901684 0.45626971404999495
0.33306840830482543 0.18377773510292172
0.00074665411375463009 0.7933864698279649
0.48090242804028094 0.83749049133621156
0.50109944026917219 0.10057712602429092
0.61062547820620239 0.31644619163125753
0.94790222868323326 0.61190318805165589
0.93038842850364745 0.59045510133728385
0.36452556867152452 0.12148063234053552
0.54945270041935146 0.58641732716932893
0.35433986247517169 0.46274605952203274
0.99785366607829928 0.66164457425475121
0.0059276486281305552 0.80419623898342252
0.1281024320051074 0.27401824435219169
0.37026092014275491 0.8754944484680891
0.49489358207210898 0.32571270293556154
0.66147746937349439 0.12658947776071727
0.73441609460860491 0.27189158881083131
0.47619394771754742 0.47846543043851852
0.46353645133785903 0.49316550022922456
0.47593062091618776 0.66247752634808421
0.54017722140997648 0.67076948215253651
0.097406713292002678 0.39262625342234969
0.12461471324786544 0.84484982048161328
0.57415338046848774 0.90581547282636166
0.71129244286566973 0.92481288919225335
0.6176144361961633 0.2184513786341995
0.021461535478010774 0.72223854088224471
0.033158613136038184 0.13917912915349007
0.30581619380973279 0.19151312066242099
0.67782032047398388 0.96340654697269201
0.88777565071359277 0.25565600022673607
0.27496377122588456 0.12503488082438707
0.60610788129270077 0.16026644734665751
0.22194398706778884 0.40016984660178423
0.59437484573572874 0.040006498573347926
0.17221052246168256 0.14709159941412508
0.56685354188084602 0.71499415277503431
0.4311931470874697 0.024117382010444999
0.16174993268214166 0.1913286941125989
0.69575221138074994 0.6950251366943121
0.88967971224337816 0.7730393863748759
0.4494033302180469 0.96363659808412194
0.094363732496276498 0.12191593088209629
0.26314427494071424 0.058347686426714063
0.14167734910733998 0.48105730139650404
0.75097000086680055 0.13528714841231704
0.48320133704692125 0.16871156636625528
0.3898630365729332 0.045695147709921002
0.63713388633914292 0.68839207873679698
0.62544968980364501 0.26037918752990663
0.44246600265614688 0.40139258862473071
0.60452834120951593 0.0037362037692219019
0.98046467429958284 0.4834456080570817
0.91491592628881335 0.3866460588760674
0.91080784914083779 0.023289699573069811
0.7308913548476994 0.44326103897765279
0.10501812165603042 0.12535397126339376
0.51524325157515705 0.086710182949900627
0.92468798952177167 0.58032402629032731
0.1598271974362433 0.20845310110598803
0.99430853244848549 0.7257958329282701
0.094887362327426672 0.95755347446538508
0.38616554485633969 0.7141245324164629
0.079773634672164917 0.88127508154138923
0.095911116572096944 0.36879509733989835
0.19408307340927422 0.49563080188818276
0.92239324189722538 0.8971617347560823
0.84424199839122593 0.25756632932461798
0.25091349240392447 0.92130458424799144
0.43160542962141335 0.17957111890427768
0.90610606805421412 0.082256115972995758
0.55957298958674073 0.83872183808125556
0.25464348588138819 0.72514149989001453
0.51164561416953802 0.78909558244049549
0.19383282400667667 0.76282024825923145
0.80278083356097341 0.76313825463876128
0.36478252080269158 0.99626786820590496
0.6811105078086257 0.78377330931834877
0.61962972232140601 0.097227138001471758
0.94123775186017156 0.30514023778960109
0.70119989383965731 0.020715720718726516
0.24604384484700859 0.61544571910053492
0.55095652141608298 0.795380451483652
0.69434648565948009 0.49648132524453104
0.54286850173957646 0.019005277426913381
0.2161929823923856 0.29440624010749161
0.22775460896082222 0.69197725388221443
0.40984815987758338 0.32321428856812418
0.80926845292560756 0.59720125538296998
0.91411269875243306 0.72927864268422127
0.038590874988585711 0.89024870889261365
0.68588095367886126 0.092849706532433629
0.79944395576603711 0.53561353264376521
0.10794373555108905 0.74805112113244832
0.45794372516684234 0.26466525485739112
0.79370985669083893 0.065483381971716881
0.67184987803921103 0.1878401217982173
0.60357472975738347 0.030094590038061142
0.63294346700422466 0.79996448918245733
0.059009470278397202 0.6203734427690506
0.3497556746006012 0.62164634605869651
0.056585670914500952 0.2045220322906971
0.89186714496463537 0.13286018767394125
0.21636668872088194 0.88024745811708272
0.096165261929854751 0.59930984326638281
0.0028605980332940817 0.30553599959239364
0.31744281738065183 0.33940037502907217
0.4775967737659812 0.80023207562044263
0.8294063676148653 0.80700408946722746
0.67145549785345793 0.6224008381832391
0.10555967781692743 0.27332573267631233
0.69964487431570888 0.44512426969595253
0.57067490019835532 0.74069017148576677
0.35762590821832418 0.47681885864585638
0.28335770894773304 0.91776343458332121
0.70178897492587566 0.3860626860987395
0.63762044836767018 0.39073893590830266
0.4161431195680052 0.99307754263281822
0.53841143753379583 0.56974115688353777
0.76517762313596904 0.37149092648178339
0.51964722038246691 0.7209791976492852
0.31617844058200717 0.40242217527702451
0.15422962186858058 0.53274306491948664
0.4775425570551306 0.65227275551296771
0.39108923310413957 0.29035486560314894
0.33028447953984141 0.44530590414069593
0.53483968926593661 0.59058401896618307
0.024082391988486052 0.91327288839966059
0.6053419781383127 0.71212310693226755
0.14540986367501318 0.23173173540271819
0.41033555078320205 0.60027824924327433
0.28882013820111752 0.72816809173673391
0.65097234258428216 0.33718565362505615
0.60926716029644012 0.46053061843849719
0.92238959134556353 0.18967535463161767
0.49677940318360925 0.26602921704761684
0.060857994249090552 0.68860121350735426
0.67223418550565839 0.077337393537163734
0.98479663324542344 0.50859901262447238
0.98975017247721553 0.96112291794270277
0.53487007692456245 0.45577190001495183
0.24433409748598933 0.86059789452701807
0.33945290604606271 0.20040424494072795
0.91059612622484565 0.58629887830466032
0.70686096302233636 0.36558978748507798
0.26424455922096968 0.084929536795243621
0.64168379036709666 0.46513115847483277
0.22856571269221604 0.48519883560948074
0.9132929069455713 0.41071425238624215
0.8623352141585201 0.87036856962367892
0.84741469216533005 0.032810259610414505
0.98357737646438181 0.54433192452415824
0.35897663817740977 0.97860018839128315
0.8908519062679261 0.098438950954005122
0.1476906999014318 0.15438199928030372
0.89282135595567524 0.24456296162679791
0.41317378170788288 0.89895316772162914
0.27910920395515859 0.20351366489194334
0.026030023116618395 0.46504146163351834
0.241577084409073 0.086216338211670518
0.58099563582800329 0.51240878761745989
0.47835884592495859 0.96983530931174755
0.44416834297589958 0.68429712345823646
0.29802523436956108 0.4455682928673923
0.79107257793657482 0.42816823371686041
0.52111734682694077 0.59696715464815497
0.40081954700872302 0.56680084834806621
0.18720814795233309 0.074441213859245181
0.30974147887900472 0.79908303334377706
0.52329400717280805 0.90488365502096713
0.38499259552918375 0.97299801977351308
0.70653892401605844 0.312161112902686
0.0042843460105359554 0.41527486965060234
0.77104254718869925 0.95951871504075825
0.74912574514746666 0.87498567602597177
0.44281103019602597 0.41762169916182756
0.19397979625500739 0.30232391459867358
0.31727090128697455 0.59025850705802441
0.62674975162371993 0.53772119572386146
0.86034959205426276 0.44043802283704281
0.57381188310682774 0.29358369042165577
0.56454666377976537 0.92088922648690641
0.4385026793461293 0.54380935220979154
0.30096637061797082 0.22653867746703327
0.55542765650898218 0.072600428480654955
0.45408656820654869 0.86321976780891418
0.011557160643860698 0.013146243523806334
0.43023571651428938 0.99893825827166438
0.4640104251448065 0.10293913679197431
0.034295364283025265 0.40937649458646774
0.92637688014656305 0.94909466267563403
0.47728968388400972 0.93969092750921845
0.66766204475425184 0.58094534743577242
0.85126683278940618 0.43560093292035162
0.26161571871489286 0.45002640131860971
0.34554484789259732 0.66955733788199723
0.45229972037486732 0.5076621372718364
0.62863971758633852 0.20689864759333432
0.90378777543082833 0.73162533761933446
0.46746878838166595 0.4408392256591469
0.66743071237578988 0.50080159748904407
0.27217332599684596 0.38520795665681362
0.61942964373156428 0.85751130618155003
0.10749562084674835 0.89926282875239849
0.86155508714728057 0.85701047512702644
0.75210848939605057 0.18122969567775726
0.24918138771317899 0.39172626519575715
0.57485541212372482 0.037720221094787121
0.55598827172070742 0.89409213466569781
0.92590638948604465 0.64569471054710448
0.088445287896320224 0.61064352048560977
0.39349003252573311 0.57846863381564617
0.89182034530676901 0.45896410499699414
0.69704859610646963 0.20488983765244484
0.2908719948027283 0.097492879955098033
0.041184523375704885 0.83260068926028907
0.81050422391854227 0.25864034309051931
0.56410817475989461 0.27102016215212643
0.082300993613898754 0.58931339182890952
0.57252133963629603 0.48193378071300685
0.22455865005031228 0.96662531513720751
0.025381121318787336 0.94316938309930265
0.20063037471845746 0.32220824295654893
0.85880360309965909 0.60531439213082194
0.2911950855050236 0.93146867956966162
0.61284740478731692 0.41958658723160625
0.89245153544470668 0.59764838102273643
0.74969701166264713 0.16038493788801134
0.55870616086758673 0.51231740973889828
0.75501092034392059 0.7938676371704787
0.58934290637262166 0.35503133526071906
0.19222506671212614 0.0073924323078244925
0.27227912866510451 0.7670339613687247
0.29844386433251202 0.68175532994791865
0.99820771813392639 0.19093843549489975
0.0012814109213650227 0.62241713632829487
0.38538710307329893 0.37130821938626468
0.6365674405824393 0.39921242254786193
0.14995131082832813 0.7900737535674125
0.46131868055090308 0.45030926936306059
0.41191410925239325 0.21321229520253837
0.068433282664045691 0.49045135942287743
0.90367863466963172 0.17300495062954724
0.57629990484565496 0.32541311229579151
0.025590466102585196 0.081858057761564851
0.042997496668249369 0.92005494586192071
0.67176338378340006 0.4416355025023222
0.4202014128677547 0.54497600719332695
0.035838000476360321 0.86156145296990871
0.076817522291094065 0.044565699994564056
0.520807477645576 0.54522915813140571
0.7687465928029269 0.11058284109458327
0.78624288272112608 0.39279085164889693
0.25128325773403049 0.04104925855062902
0.70941009745001793 0.76656968705356121
0.57832047459669411 0.8220839963760227
0.85987405013293028 0.23570606578141451
0.25523779820650816 0.4633198652882129
0.20017265831120312 0.80120379407890141
0.89042417565360665 0.82327832980081439
0.48160595237277448 0.34176008542999625
0.32128307363018394 0.24873240827582777
0.0082211010158061981 0.18257859023287892
0.16591272340156138 0.53508267062716186
0.23810786264948547 0.09839364280924201
0.38270451198332012 0.74991476722061634
0.63671086146496236 0.54411544161848724
0.20309880119748414 0.73578255856409669
0.56786486250348389 0.84064891445450485
0.17185613652691245 0.16771339438855648
0.90346308005973697 0.97406581463292241
0.89694554079324007 0.74377198005095124
0.051366769708693027 0.19432158907875419
0.35749415773898363 0.10413690540008247
0.66037665912881494 0.50644097221083939
0.76760995131917298 0.5202447019983083
0.69206182309426367 0.87365185515955091
0.22825701581314206 0.017311173258349299
0.51972371363081038 0.84133949433453381
0.45354301878251135 0.36841827910393476
0.0087018366903066635 0.94523231056518853
0.60477152676321566 0.27670423872768879
0.4786166890989989 0.73419064981862903
0.107452935539186 0.013393885921686888
0.48941176175139844 0.52945081563666463
0.39056612621061504 0.68304932140745223
0.87478114455007017 0.65552260307595134
0.1880487457383424 0.43586307857185602
0.12719757691957057 0.19492187513969839
0.59388941712677479 0.28353355498984456
0.28990721609443426 0.77729405416175723
0.47764642396941781 0.98635119153186679
0.28060946404002607 0.5308503289707005
0.86905687162652612 0.29204203095287085
0.15040506632067263 0.021396053489297628
0.81288955337367952 0.9872261278796941
0.75593674555420876 0.89995640772394836
0.6820000356528908 0.79492438863962889
0.76119526918046176 0.83776346710510552
0.8875967578496784 0.8996678227558732
0.9864835140760988 0.7689269776456058
0.26205836236476898 0.91818246198818088
0.40161631512455642 0.36767416028305888
0.36925217788666487 0.53792019281536341
0.11606379295699298 0.84804615331813693
0.41447886428795755 0.42556750914081931
0.30137155391275883 0.98762320587411523
0.57802356360480189 0.10735568660311401
0.56286451988853514 0.87331255129538476
0.76074979640543461 0.91266090865246952
0.33216589433141053 0.17085438384674489
0.11860539671033621 0.93040470778942108
0.093830914469435811 0.94487776327878237
0.066935745300725102 0.82041761791333556
0.56015834142453969 0.5312863786239177
0.28886365471407771 0.063120795181021094
0.46939284494146705 0.043191243894398212
0.88880499359220266 0.7814273196272552
0.79128601611591876 0.81567650591023266
0.4889495144598186 0.36231397185474634
0.60910920239984989 0.84389616688713431
0.30105840554460883 0.92933343793265522
0.76085233804769814 0.78577811690047383
0.99692176445387304 0.27240236988291144
0.41120440186932683 0.3822819588240236
0.45084320893511176 0.48595412936992943
0.066746315453201532 0.7273996789008379
0.12010245979763567 0.0236591468565166
0.89604831114411354 0.14877710957080126
0.6894169389270246 0.20008087949827313
0.44482339406386018 0.00025497865863144398
0.42631621449254453 0.45198331866413355
0.63366281101480126 0.71921462868340313
0.73906884412281215 0.76549387187696993
0.91862476686947048 0.75231904117390513
0.40866671176627278 0.46856910176575184
0.22695646644569933 0.61745937680825591
0.65625696559436619 0.60679707280360162
0.12335800961591303 0.74596343003213406
0.86952354712411761 0.95126107567921281
0.49188419617712498 0.8703292126301676
0.62813462107442319 0.1018029295373708
0.76390106184408069 0.35054338304325938
0.83237475785426795 0.35266703460365534
0.26716966019012034 0.54726970428600907
0.33801953308284283 0.00867450051009655
0.83322171401232481 0.22899269871413708
0.66747509711422026 0.047420656541362405
0.14209058415144682 0.92844312591478229
0.66838514269329607 0.88190566911362112
0.69551842822693288 0.15779237356036901
0.89085167041048408 0.56224664719775319
0.16162008489482105 0.7325078290887177
0.49651603493839502 0.8269814730156213
0.57836882094852626 0.46284624235704541
0.37765589752234519 0.77287860400974751
0.76783827389590442 0.92635517567396164
0.35372110432945192 0.1371689080260694
0.10210298304446042 0.63168638199567795
0.035935195162892342 0.79057593550533056
0.29466596432030201 0.18968752701766789
0.72951797093264759 0.91628753463737667
0.81781778368167579 0.94296876317821443
0.1219027757178992 0.61157370591536164
0.61178010678850114 0.78067084378562868
0.041965316515415907 0.12639486021362245
0.15669775335118175 0.81334840855561197
0.19759480888023973 0.5916503316257149
0.73421842232346535 0.034494088031351566
0.20955308363772929 0.11176997190341353
0.25338169396854937 0.18996646255254745
0.848733467515558 0.7335842284373939
0.27004731795750558 0.13230532500892878
0.88036510674282908 0.15598049014806747
0.56739439931698143 0.69268305832520127
0.50771634583361447 0.37014732998795807
0.73588383803144097 0.84519637166522443
0.69581584096886218 0.042329581454396248
0.75141603802330792 0.32238713186234236
0.31740037072449923 0.76608199044130743
0.69090320076793432 0.61330285225994885
0.25254332553595304 0.0031816237606108189
0.69345320295542479 0.47518497984856367
0.32854089280590415 0.745130670722574
0.13994671916589141 0.58788442588411272
0.55379297793842852 0.70875570108182728
0.021841787733137608 0.82198512903414667
0.4932734698522836 0.94768847106024623
0.83691542292945087 0.95385361881926656
0.050741673680022359 0.52787738502956927
0.85566871985793114 0.042390811024233699
0.71630650968290865 0.27763985097408295
0.90374962124042213 0.94622393604367971
0.065649647265672684 0.12768340087495744
0.016059327637776732 0.57554586743935943
0.3241932054515928 0.89290766371414065
0.44154770392924547 0.07041954412125051
0.99405217473395169 0.33655970776453614
0.52064354531466961 0.55403360724449158
0.18455133400857449 0.68233129009604454
0.78329217177815735 0.48926442116498947
0.85414874530397356 0.013994375942274928
0.01098796259611845 0.12727628950960934
0.43393306620419025 0.81287699635140598
0.48782397387549281 0.80555028980597854
0.6632052471395582 0.93740143440663815
0.90398810734041035 0.072842890862375498
0.83335338998585939 0.86707637761719525
0.5470084014814347 0.30604402162134647
0.80283057643100619 0.40819326043128967
0.77843159344047308 0.11129746469669044
0.95920868590474129 0.14445561054162681
0.55004880600608885 0.56480181287042797
0.54019583039917052 0.52117845951579511
0.62118236487731338 0.79002223326824605
0.81627926463261247 0.14434172119945288
0.88594403443858027 0.14693399472162127
0.71492740255780518 0.31210201070643961
0.464171486441046 0.56793410400860012
0.71481040911749005 0.45365064241923392
0.073822281789034605 0.71239439165219665
0.75757367420010269 0.73501116060651839
0.99014729680493474 0.1044582761824131
0.57203045231290162 0.92777728172950447
0.34370533819310367 0.43103222479112446
0.98805500753223896 0.8946339797694236
0.15123406471684575 0.4925731080584228
0.94310895586386323 0.65916204336099327
0.50883704866282642 0.052792926784604788
0.44370084931142628 0.65101959998719394
0.22322367061860859 0.18034909223206341
0.12910379469394684 0.70188455120660365
0.40800049994140863 0.80032479856163263
0.47962682787328959 0.37863854877650738
0.51889043697156012 0.88062241161242127
0.36505539109930396 0.76779955439269543
0.69611752545461059 0.40221163746900856
0.14888934209011495 0.080154866445809603
0.41175300464965403 0.81119893793947995
0.55447727837599814 0.23776155873201787
0.41396202729083598 0.7944855741225183
0.57085548131726682 0.84933616942726076
0.98921919078566134 0.36633081245236099
0.73507768264971673 0.85920721478760242
0.61172505328431726 0.86920198891311884
0.109822659753263 0.074767570244148374
0.9891183793079108 0.30151911010034382
0.06772694131359458 0.22212937148287892
0.70302409585565329 0.89487209683284163
0.5700294494163245 0.13693612976931036
0.88121039513498545 0.74879817618057132
0.83098388626240194 0.055615653749555349
0.099980777595192194 0.1914342709351331
0.78293715324252844 0.57908762036822736
0.55815614759922028 0.025250369915738702
0.23419241607189178 0.34433535812422633
0.58110776194371283 0.52350539225153625
0.33419269882142544 0.88795874966308475
0.61756350053474307 0.37281373492442071
0.9430181379429996 0.35113825788721442
0.015209227800369263 0.96689813327975571
0.018647660966962576 0.11389069771394134
0.26696727215312421 0.59966462943702936
0.62195593980140984 0.11179539584554732
0.17120343470014632 0.90451244614087045
0.50378020945936441 0.70952453464269638
0.78301613358780742 0.46666664490476251
0.18046658835373819 0.71357547538354993
0.94153801631182432 0.15135418111458421
0.43166516092605889 0.25259756180457771
0.57389983790926635 0.55161225702613592
0.32030885596759617 0.27287150919437408
0.25270602433010936 0.055362938204780221
0.75883312057703733 0.54346977197565138
0.083713862113654613 0.96808671578764915
0.20602299645543098 0.87568776053376496
0.85633431281894445 0.46330138412304223
0.30790641391649842 0.33665331010706723
0.24817177862860262 0.29599786549806595
0.83591218804940581 0.99848869326524436
0.019672373542562127 0.31929933349601924
0.36602125386707485 0.29253416671417654
0.40421594213694334 0.20043862890452147
0.84766180580481887 0.91495583485811949
0.50778276124037802 0.24083800823427737
0.77507291035726666 0.80692998389713466
0.086748447269201279 0.72317975177429616
0.35499870707280934 0.28712135320529342
0.24616625835187733 0.49029902531765401
0.37050473876297474 0.12955580255948007
0.23275687149725854 0.57306566555052996
0.54721852811053395 0.98453931324183941
0.294147391570732 0.36585166095755994
0.95297012804076076 0.30436417902819812
0.52436452591791749 0.23984625190496445
0.52786115347407758 0.80802468932233751
0.41159858647733927 0.95146268815733492
0.64238957548514009 0.072171519510447979
0.94007446034811437 0.35901722498238087
0.40794419776648283 0.93392165005207062
0.59781877417117357 0.21184141328558326
0.94922412210144103 0.43901947350241244
0.83902529277838767 0.98107105889357626
0.50622505345381796 0.073736829916015267
0.98037124611437321 0.32792981690727174
0.025644942652434111 0.86467437236569822
0.072873294586315751 0.58589584263972938
0.27127647050656378 0.88911949377506971
0.10178231890313327 0.3494360635522753
0.78329896810464561 0.77138575562275946
0.30306213931180537 0.50211577070876956
0.90516358683817089 0.85636001755483449
0.90259200055152178 0.65387046383693814
0.051247539464384317 0.04271997231990099
0.97398861916735768 0.95305264391936362
0.19861793331801891 0.24078330071642995
0.080551565624773502 0.21452491311356425
0.053716049063950777 0.62879338581115007
0.072271078359335661 0.27366607589647174
0.24712505587376654 0.85083497734740376
0.066775534069165587 0.1943899227771908
0.91760600195266306 0.99826175207272172
0.26417748723179102 0.93661238602362573
0.29712520586326718 0.38560108956880867
0.38223989610560238 0.18903570016846061
0.78954218537546694 0.6933524152263999
0.33262166776694357 0.10728200245648623
0.27484133723191917 0.69854618492536247
0.43211012706160545 0.87530075013637543
0.60506373178213835 0.95853553176857531
0.43207469535991549 0.6244857651181519
0.39720985991880298 0.53390233847312629
0.2694869062397629 0.19441500143148005
0.020910370396450162 0.73508993000723422
0.22075436590239406 0.57093241438269615
0.57900452567264438 0.43202426843345165
0.36744904005900025 0.4479710073210299
0.1480569455306977 0.11043996573425829
0.39764533797279 0.80868434207513928
0.55599964270368218 0.74151883786544204
0.071991430828347802 0.0022375474218279123
0.56465467507950962 0.10275186016224325
0.11005855444818735 0.97146689472720027
0.062043726909905672 0.75363761326298118
0.95216218614950776 0.11688246903941035
0.49979386338964105 0.92406015540473163
0.21694203000515699 0.26492910785600543
0.35699010407552123 0.48818173655308783
0.32497251941822469 0.37787004909478128
0.43463859963230789 0.78245600569061935
0.6693953659851104 0.30645326594822109
0.33218545070849359 0.53219538601115346
0.90213509113527834 0.2066922914236784
0.97845500591211021 0.96613887674175203
0.36621940904296935 0.93255128036253154
0.35142724215984344 0.020013764966279268
0.32051182095892727 0.96411624876782298
0.44658525101840496 0.95513975061476231
0.94363411446101964 0.84728517662733793
0.51011424092575908 0.28518051840364933
0.49016988393850625 0.22633780282922089
0.23184322263114154 0.95836242707446218
0.94853473245166242 0.79828475741669536
0.71789410943165421 0.1936304303817451
0.52444334095343947 0.25185622577555478
0.13650291040539742 0.96429808042012155
0.73121083970181644 0.77286469261161983
0.79440038977190852 0.55125072784721851
0.0178452143445611 0.87148666428402066
0.12377722933888435 0.35127449152059853
0.7554948297329247 0.82364332489669323
0.72436233586631715 0.044981128303334117
0.60488135204650462 0.54862288129515946
0.11026436812244356 0.94029255118221045
0.30784781859256327 0.75420139566995203
0.83878983906470239 0.36470489809289575
0.34174731746315956 0.27783804689534009
0.17739897128194571 0.62002218281850219
0.77270043804310262 0.89044322818517685
0.95167828327976167 0.091846841387450695
0.39119165088050067 0.4982537510804832
0.57693404029123485 0.65008664852939546
0.27490652911365032 0.63767266646027565
0.90049586025997996 0.92416682885959744
0.24984890664927661 0.77745421649888158
0.089919822989031672 0.54063769755885005
0.090178996790200472 0.18069118191488087
0.19089519558474422 0.41279604658484459
0.52233216864988208 0.89502835273742676
0.3194878117647022 0.65374605567194521
0.36893677525222301 0.48513156361877918
0.68054894846864045 0.71783570712432265
0.24762758170254529 0.75932578090578318
0.38573841121979058 0.16801292914897203
0.0459407321177423 0.33285255543887615
0.23296931968070567 0.89231663197278976
0.8298806466627866 0.79408096731640399
0.21697400044649839 0.044925287831574678
0.065992785384878516 0.34371358645148575
0.17152645508758724 0.71620413125492632
0.97731224982999265 0.1860434920527041
0.825901914620772 0.25556098157539964
0.9532668013125658 0.41066808952018619
0.78164729685522616 0.82813718379475176
0.77033284190110862 0.60345963598228991
0.51449038228020072 0.95266237575560808
0.099170557223260403 0.17329804133623838
0.66923578688874841 0.98573145526461303
0.81405590730719268 0.54141436191275716
0.3427182431332767 0.24187504220753908
0.27322283945977688 0.57407755008898675
0.96012258226983249 0.13490637461654842
0.71528681204654276 0.064091951819136739
0.23782784934155643 0.20187425799667835
0.55603294423781335 0.25150678190402687
0.014727496076375246 0.48350463807582855
0.048847775440663099 0.15634675323963165
0.51349807484075427 0.94369420991279185
0.025260033784434199 0.52346306596882641
0.49550910899415612 0.62200114503502846
0.52776708384044468 0.58108688308857381
0.25955552561208606 0.68152592657133937
0.36514025437645614 0.82462091045454144
0.13836097973398864 0.54968289425596595
0.63230576459318399 0.5593846223782748
0.78455188451334834 0.42137024365365505
0.55254876404069364 0.51941872178576887
0.50992204272188246 0.87629520869813859
0.52282399754039943 0.78205477818846703
0.87971323542296886 0.78515142016112804
0.36668896395713091 0.46870550909079611
0.50111654587090015 0.55593863711692393
0.2786589355673641 0.29382901871576905
0.24015681212767959 0.80418805754743516
0.69599840906448662 0.2694215439260006
0.62721177586354315 0.94260859093628824
0.65939997532404959 0.35263086692430079
0.76394748501479626 0.29851374332793057
0.20664835395291448 0.17676153453066945
0.16292747179977596 0.084335625404492021
0.6680324194021523 0.43060999177396297
0.43987220316193998 0.35326738795265555
0.36989005515351892 0.090295537142083049
0.31724631297402084 0.54100935836322606
0.30958033003844321 0.5317742507904768
0.15957652730867267 0.97924271761439741
0.71698323637247086 0.68120051431469619
0.79391806689091027 0.12569956853985786
0.10733315022662282 0.35878471843898296
0.40910276467911899 0.43560646357946098
0.31554517685435712 0.1200070099439472
0.93675518780946732 0.3209234441164881
0.85178299690596759 0.71992897312156856
0.48968730354681611 0.89861671137623489
0.025012337137013674 0.66097996640019119
0.51823967904783785 0.21152732335031033
0.74340992863290012 0.60300640552304685
0.70684786536730826 0.67507238476537168
0.18209637934342027 0.039844512473791838
0.16493730107322335 0.030067365616559982
0.48850121675059199 0.03111814078874886
0.46080711530521512 0.96594236860983074
0.19896293105557561 0.67515958263538778
0.57745607802644372 0.0009867523331195116
0.81945941643789411 0.040366678964346647
0.8678847870323807 0.42329554003663361
0.15724934358149767 0.80288140010088682
0.051693996181711555 0.060281666461378336
0.61117532523348927 0.20729748858138919
0.29969761334359646 0.82863688305951655
0.8336265014950186 0.59389932663179934
0.23277502530254424 0.38371852203272283
0.493404591223225 0.97929882956668735
0.932304892456159 0.81388909416273236
0.47293259645812213 0.77100788918323815
0.20713640656322241 0.84359984169714153
0.24865300673991442 0.023969093570485711
0.23761005117557943 0.74807371338829398
0.18378566228784621 0.50077961524948478
0.42761514754965901 0.37523933197371662
0.63280608551576734 0.50336568080820143
0.026087427278980613 0.0076459450647234917
0.2518167900852859 0.011849212693050504
0.60182568640448153 0.64398136315867305
0.804878955706954 0.11008137674070895
0.075688123935833573 0.13497110106982291
0.37370459083467722 0.2635081484913826
0.54820407135412097 0.64636501437053084
0.17512072203680873 0.89302912075072527
0.84562442102469504 0.42333583696745336
0.91441159322857857 0.12166902981698513
0.80619513825513422 0.3515579653903842
0.41010169824585319 0.18344669416546822
0.1902439808472991 0.74877966986969113
0.40420806035399437 0.64881869987584651
0.93620660156011581 0.80099601345136762
0.26609664410352707 0.6378324031829834
0.77348438464105129 0.59309685439802706
0.71910951705649495 0.0074226418510079384
0.57863261108286679 0.98334881197661161
0.41551996255293489 0.097579717868939042
0.34543998376466334 0.34061693795956671
0.38991592149250209 0.35051310365088284
0.44016271200962365 0.055011804914101958
0.059488904662430286 0.98380776238627732
0.73185610282234848 0.067152697592973709
0.71012993040494621 0.11154055362567306
0.83980909269303083 0.80965778790414333
0.82498263125307858 0.029975206358358264
0.031780387973412871 0.050177576020359993
0.31757794879376888 0.90983876911923289
0.66612117714248598 0.21866628341376781
0.15402238722890615 0.13689386146143079
0.45408859080635011 0.14949615462683141
0.33178760088048875 0.64527865196578205
0.18479197775013745 0.51860509347170591
0.93106469791382551 0.63855212228372693
0.7498509343713522 0.76655585295520723
0.78804217046126723 0.31896836892701685
0.53340350603684783 0.088155370438471437
0.15304510551504791 0.18140273494645953
0.51775024272501469 0.38923279219307005
0.74082509684376419 0.30232101096771657
0.79191188304685056 0.76744916918687522
0.65858162380754948 0.093645460670813918
0.43942007934674621 0.19931804831139743
0.82052263617515564 0.49326260946691036
0.56845095288008451 0.18970750970765948
0.76395098632201552 0.89376178453676403
0.93689812510274351 0.54309344151988626
0.31433355691842735 0.15121623012237251
0.57567819533869624 0.056739297462627292
0.10291304579004645 0.95469177956692874
0.26977107580751181 0.58219381631352007
0.19912125542759895 0.37809599819593132
0.8650407160166651 0.50762239308096468
0.44431684142909944 0.71398673066869378
0.51444393116980791 0.56144216191023588
0.61161963455379009 0.043358367402106524
0.81779478373937309 0.86834392556920648
0.6041186002548784 0.34914346947334707
0.82893201801925898 0.96478513884358108
0.39110365021042526 0.43837952776812017
0.35805934108793736 0.98852004902437329
0.65453607751987875 0.89129838137887418
0.056523982202634215 0.78566953469999135
0.25527763064019382 0.96075060428120196
0.45758775458671153 0.37964156526140869
0.41072829766198993 0.33590141241438687
0.17265361617319286 0.95152780250646174
0.34563826047815382 0.90988154383376241
0.28704706486314535 0.45860305987298489
0.19885159516707063 0.11477659456431866
0.97884819842875004 0.76247451244853437
0.80841897916980088 0.0015522255562245846
0.26369004254229367 0.37566127092577517
0.24995364854112267 0.13167284242808819
0.42100809258408844 0.46818363689817488
0.91801336081698537 0.87437953986227512
0.42205993901006877 0.47834861301817
0.70781932165846229 0.59785359958186746
0.071311464533209801 0.4721956173889339
0.5756629966199398 0.21536592114716768
0.81748272874392569 0.60651394678279757
0.12670854246243834 0.16376604721881449
0.092602131655439734 0.67823867662809789
0.16546334186568856 0.8882389641366899
0.4856061723548919 0.84697047690860927
0.65060063684359193 0.15438761934638023
0.30797765334136784 0.028376098489388824
0.91317134932614863 0.30272020678967237
0.011259624268859625 0.89031873387284577
0.4627852775156498 0.6463145341258496
0.76970459101721644 0.072094336850568652
0.44185041636228561 0.66110303369350731
0.52754259714856744 0.33347089611925185
0.061714340234175324 0.70109698595479131
0.59326396696269512 0.3908653985708952
0.7723069607745856 0.27807140140794218
0.26457204762846231 0.16387115651741624
0.81693030870519578 0.21877435804344714
0.23836379521526396 0.46051043434999883
0.98813522444106638 0.21646519261412323
0.016105680260807276 0.82824942632578313
0.049761458300054073 0.68332122755236924
0.27698901831172407 0.84350646636448801
0.64512703544460237 0.50852508982643485
0.95211464795283973 0.84007143625058234
0.067859862465411425 0.14629979548044503
0.37084905547089875 0.61620128387585282
0.81486748345196247 0.46432487550191581
0.31053102156147361 0.10545293311588466
0.77572740404866636 0.13034339202567935
0.35784821375273168 0.80417370866052806
0.40282918466255069 0.49983137845993042
0.86914294841699302 0.43256224831566215
0.32117727212607861 0.048232755856588483
0.7193277373444289 0.73124531004577875
0.10018175560981035 0.80948153720237315
0.20975495991297066 0.70465755555778742
0.88893015985377133 0.5815079128369689
0.42998754209838808 0.22875793650746346
0.33745841588824987 0.48156688502058387
0.97372142528183758 0.50759689346887171
0.97194610023871064 0.57500724750570953
0.97495922306552529 0.53336839331313968
0.082162181381136179 0.052333544008433819
0.24426946276798844 0.81208338029682636
0.45611224882304668 0.66424003057181835
0.7028176065068692 0.54925968311727047
0.61121632298454642 0.51537681184709072
0.66815724759362638 0.73810136131942272
0.093853300902992487 0.97250736597925425
0.90643416112288833 0.89536068052984774
0.37394098425284028 0.55904237576760352
0.89322181884199381 0.262613047612831
0.1193354211281985 0.23005514475516975
0.46138098742812872 0.68284122296608984
0.095387912122532725 0.87066376069560647
0.30112604820169508 0.79489596490748227
0.23622823343612254 0.15566484094597399
0.74265980790369213 0.058065390912815928
0.050480821402743459 0.93369818129576743
0.23237465624697506 0.82573077059350908
0.31093915528617799 0.67914389353245497
0.2729251105338335 0.22475093579851091
0.45639160368591547 0.0048022354021668434
0.9790591390337795 0.67484918492846191
0.032409131294116378 0.025491382926702499
0.51685999776236713 0.85355015192180872
0.92498983768746257 0.23521233419887722
0.038869044976308942 0.57318020705133677
0.16522914916276932 0.99568196712061763
0.2845680033788085 0.53897102968767285
0.05165451904758811 0.95517906406894326
0.43351854267530143 0.087365535087883472
0.6069827547762543 0.62225438072346151
0.85789275728166103 0.98970827087759972
0.7976861335337162 0.31479877536185086
0.98815903719514608 0.11742566782049835
0.90378101589158177 0.78785433270968497
0.072954927338287234 0.54560156469233334
0.43260122230276465 0.21237243385985494
0.64627150841988623 0.17340842611156404
0.83738527237437665 0.11160820396617055
0.50264211487956345 0.45637101936154068
0.074358170386403799 0.24075256055220962
0.61180898104794323 0.059507729485630989
0.74907821835950017 0.55638012336567044
0.65483796806074679 0.75691508525051177
0.10862663760781288 0.3408522717654705
0.25501598254777491 0.35738039272837341
0.88426401396282017 0.85004571080207825
0.16318439715541899 0.4845626822207123
0.56356241856701672 0.72435719519853592
0.5548967681825161 0.42904521035961807
0.973726702388376 0.20695280423387885
0.74600116140209138 0.92606877395883203
0.98417154303751886 0.8714834910351783
0.38055071490816772 0.070091208908706903
0.85112295835278928 0.78499723901040852
0.81351745687425137 0.79981810692697763
0.20652117719873786 0.93256611749529839
0.64778134133666754 0.99954678979702294
0.68326181825250387 0.31662986660376191
0.79011110914871097 0.24917029356583953
0.18114300072193146 0.12906509544700384
0.80364924808964133 0.15666453540325165
0.98921033414080739 0.70551522192545235
0.85125788277946413 0.82153702690266073
0.98005526629276574 0.12264137575402856
0.60230260575190187 0.30986345489509404
0.4226578832603991 0.52735580503940582
0.47276161680929363 0.68984643346630037
0.7701625432819128 0.57254916871897876
0.67355785379186273 0.38254295801743865
0.035066107986494899 0.48189987940713763
0.42172231758013368 0.80197269469499588
0.86091744946315885 0.3137206167448312
0.90153338713571429 0.35249990038573742
0.78208624827675521 0.51737227430567145
0.94628855073824525 0.97163427993655205
0.50663170451298356 0.60117545863613486
0.57957363431341946 0.94145481660962105
0.31334499316290021 0.21070609451271594
0.5681570100132376 0.42791718593798578
0.54585272166877985 0.81548990053124726
0.73001893004402518 0.23467915272340178
0.53858451102860272 0.60507785505615175
0.2632359464187175 0.97385986894369125
0.83238666108809412 0.64474348281510174
0.31224972661584616 0.3563731440808624
0.72608983446843922 0.48896448081359267
0.33366126380860806 0.026346347061917186
0.644922134000808 0.97074865805916488
0.58262910787016153 0.27654056088067591
0.2278040018863976 0.0012996147852391005
0.32425362290814519 0.67696849093772471
0.97793189133517444 0.38762378646060824
0.98130817362107337 0.296802798518911
0.53864393290132284 0.06812574528157711
0.69240634376183152 0.37120437971316278
0.4798906110227108 0.21425452874973416
0.00098551250994205475 0.59606537758372724
0.87224012869410217 0.6155653209425509
0.79925416153855622 0.49534546630457044
0.20878311968408525 0.20812265342101455
0.47279522940516472 0.021536306012421846
0.9459111790638417 0.63678523385897279
0.088212549453601241 0.29274661373347044
0.70009277551434934 0.28456799895502627
0.08136944193392992 0.16928263753652573
0.28173361695371568 0.50956782279536128
0.37226179195567966 0.37916194321587682
0.74365315935574472 0.2491276387590915
0.68205302627757192 0.50870404089801013
0.17105452134273946 0.35218507889658213
0.11215675040148199 0.17932309000752866
0.33702593180350959 0.83597841276787221
0.80758566688746214 0.08829367789439857
0.028834745986387134 0.063448421424254775
0.45795755065046251 0.93573281215503812
0.23596789059229195 0.93296543578617275
0.57924917037598789 0.31195985968224704
0.21691443468444049 0.98029518267139792
0.91568248881958425 0.54978919518180192
0.59360263543203473 0.060796435922384262
0.64626943692564964 0.74468957143835723
0.14808506774716079 0.5646890492644161
0.91943246056325734 0.71055101836100221
0.87175338855013251 0.18076742975972593
0.63734903396107256 0.98682054039090872
0.89008204569108784 0.62041270802728832
0.8567823669873178 0.95301979780197144
0.22550916625186801 0.026604261249303818
0.10795093863271177 0.85630576917901635
0.34316489472985268 0.86852401006035507
0.18166914582252502 0.72892567096278071
0.22778280451893806 0.78848563972860575
0.44445179542526603 0.8396880857180804
0.61951553681865335 0.2983649882953614
0.74241729197092354 0.39338675769977272
0.66501173283904791 0.28280944004654884
0.50922012631781399 0.63546034949831665
0.29161118296906352 0.11973971198312938
0.39209847198799253 0.46547762420959771
0.29233390255831182 0.40464265970513225
0.77294256328605115 0.41861459077335894
0.26037322543561459 0.53849303699098527
0.47471204306930304 0.75737751764245331
0.25515322596766055 0.4745923716109246
0.31189107638783753 0.61050508124753833
0.36721020098775625 0.39437038428150117
0.93288906780071557 0.78625575336627662
0.56588636967353523 0.67405683198012412
0.38005983107723296 0.20019828155636787
0.077556960983201861 0.74330180464312434
0.047994700260460377 0.75672072381712496
0.39545117737725377 0.41023725597187877
0.2921804809011519 0.74180564982816577
0.14029300678521395 0.41549284826032817
0.78770155203528702 0.37621063622646034
0.33039991906844079 0.26151440967805684
0.11813091300427914 0.069550120970234275
0.64032450877130032 0.18606937234289944
0.61334961676038802 0.35414128098636866
0.6044620992615819 0.13242800533771515
0.82505771378055215 0.48271336383186281
0.72753637726418674 0.41615727683529258
0.55753755918703973 0.16644094092771411
0.54066318017430604 0.86227964819408953
0.11986298323608935 0.55993984453380108
0.36756150703877211 0.8383769413921982
0.90145321190357208 0.27984821726568043
0.22200322011485696 0.15308559290133417
0.49936469551175833 0.85513548692688346
0.93215357861481607 0.058373259380459785
0.38806825503706932 0.4785345543641597
0.48653678921982646 0.7574938430916518
0.49517657118849456 0.0026188611518591642
0.96924945898354053 0.41367281624116004
0.70626666629686952 0.80094679445028305
0.93833958986215293 0.6255521250423044
0.91238420596346259 0.55827705562114716
0.22189348586834967 0.09241840336471796
0.8561111087910831 0.7722246409393847
0.51374700083397329 0.66392460092902184
0.51405331236310303 0.61827189312316477
0.95692356675863266 0.34098928305320442
0.81259978050366044 0.95845487946644425
0.92408052203245461 0.14148278580978513
0.13191844057291746 0.99304362037219107
0.0038062920793890953 0.0077666891738772392
0.41162650007754564 0.69614178920164704
0.73586960695683956 0.95744982128962874
0.55317820003256202 0.037106175906956196
0.32552487216889858 0.60414632060565054
0.31790716270916164 0.80698381597176194
0.2474069541785866 0.99490435537882149
0.69555600103922188 0.66138705261982977
0.74894099915400147 0.0055680028162896633
0.42289913957938552 0.31198252108879387
0.91125500644557178 0.31825155229307711
0.68312775064259768 0.40919720428064466
0.89689267007634044 0.063002383569255471
0.25141772674396634 0.11280082305893302
0.85128210578113794 0.93269830197095871
0.78897738736122847 0.1581812584772706
0.2042317888699472 0.35602406761609018
0.6640196570660919 0.79575094860047102
0.39465277502313256 0.15404071984812617
0.32791713834740222 0.35163595573976636
0.62860843259841204 0.5122209929395467
0.57968680653721094 0.34635318093933165
0.60200989828445017 0.36302549904212356
0.76274729729630053 0.67527577094733715
0.74897229112684727 0.030010110698640347
0.00556034198962152 0.74848509160801768
0.77080491231754422 0.76069093449041247
0.15071633411571383 0.28401532839052379
0.061423401348292828 0.99752681329846382
0.0246619728859514 0.78209842159412801
0.19589531701058149 0.98895186022855341
0.28770798211917281 0.82123923883773386
0.88105950993485749 0.13589077861979604
0.33191840536892414 0.69159695622511208
0.15276587125845253 0.47119478415697813
0.57633266085758805 0.95862155337817967
0.88044194597750902 0.51347566838376224
0.42832818883471191 0.30494039878249168
0.56406234740279615 0.61644898075610399
0.26634430000558496 0.82474008272401989
0.27066349191591144 0.71743361954577267
0.28194623021408916 0.1362038457300514
0.24094628170132637 0.108897551195696
0.52963365986943245 0.10260003036819398
0.88923356402665377 0.045938472030684352
0.98238135362043977 0.78382840612903237
0.876239906065166 0.45165762095712125
0.29981242958456278 0.77484439685940742
0.82433256134390831 0.76148233306594193
0.074286205228418112 0.019506181357428432
0.89822275820188224 0.50472003663890064
0.062867491273209453 0.083978162379935384
0.96040974510833621 0.55186203797347844
0.31474819034337997 0.64311438333243132
0.49423611350357533 0.90848401142284274
0.97462474834173918 0.25942586804740131
0.54111390514299273 0.36758828419260681
0.19949775608256459 0.55447890609502792
0.47030986612662673 0.72961359843611717
0.53889516484923661 0.17697312030941248
0.99012768291868269 0.55249718902632594
0.17750360420905054 0.25095148431137204
0.61893269745633006 0.32453957549296319
0.22019887017086148 0.50832441076636314
0.087187086697667837 0.12681096629239619
0.47642512712627649 0.05458162585273385
0.032671572873368859 0.42730555916205049
0.16258222726173699 0.22300507943145931
0.43580181384459138 0.13654566300101578
0.78084642393514514 0.43869480746798217
0.046418449841439724 0.034844685345888138
0.69723898218944669 0.48286489234305918
0.49996242113411427 0.79755535093136132
0.90814835741184652 0.13463610387407243
0.52636582381092012 0.094158635940402746
0.27118925005197525 0.86760260490700603
0.88579823076725006 0.79373590229079127
0.26505315746180713 0.42962171020917594
0.67825132235884666 0.17612318019382656
0.98562907357700169 0.85279718693345785
0.27390350610949099 0.72987855039536953
0.11599870189093053 0.69513150118291378
0.13172992574982345 0.26601724699139595
0.24795185518451035 0.50440838118083775
0.93872399418614805 0.44067898276261985
0.54455589433200657 0.62613991019316018
0.11344286776147783 0.9921208422165364
0.055620651226490736 0.8305971312802285
0.33711903099901974 0.08855257392860949
0.31040586181916296 0.98916915361769497
0.45309651922434568 0.46899714972823858
0.68810679158195853 0.55499773193150759
0.5470258709974587 0.34436972066760063
0.88007308100350201 0.057689463254064322
0.90830244496464729 0.63406012044288218
0.44540923554450274 0.93091585929505527
0.73335723439231515 0.72548577818088233
0.14150996273383498 0.76121606933884323
0.26124201086349785 0.9832677086815238
0.96495860232971609 0.60059339157305658
0.65200574672780931 0.82837758795358241
0.11867908877320588 0.34194015292450786
0.12095176102593541 0.4992185418959707
0.18770935316570103 0.18528663669712842
0.82908321544528008 0.71967940381728113
0.93648837506771088 0.85640672617591918
0.24665259034372866 0.12035124306567013
0.84674345818348229 0.18056247313506901
0.51977272611111403 0.52567971218377352
0.40270598698407412 0.588728959672153
0.032540923915803432 0.74880491429939866
0.58858625986613333 0.73443820280954242
0.9257974901702255 0.90850232099182904
0.38296689069829881 0.099521277705207467
0.7985186732839793 0.72132710157893598
0.5569483560975641 0.13823951198719442
0.75590947340242565 0.14924980420619249
0.85516109201125801 0.59470313950441778
0.2867771063465625 0.41301194066181779
0.47945305774919689 0.60412380238994956
0.86984734586440027 0.67707797978073359
0.33182389498688281 0.048989637289196253
0.97148873866535723 0.084119316888973117
0.05161549593321979 0.47161873476579785
0.92831538268364966 0.68864066153764725
0.3638756510335952 0.23282445408403873
0.24559511407278478 0.67542562144808471
0.15534923318773508 0.68986538308672607
0.0046527080703526735 0.9093184748198837
0.4886523901950568 0.1890219827182591
0.25788308074697852 0.49396017100661993
0.64724197098985314 0.40211928752250969
0.34891131357289851 0.12331868568435311
0.58799669123254716 0.37804801971651614
0.85729536414146423 0.060375641798600554
0.85152015602216125 0.89403357240371406
0.051525864284485579 0.90108529385179281
0.99504606681875885 0.6124811889603734
0.41921131988056004 0.44561801967211068
0.18888061493635178 0.639757463010028
0.87835994968190789 0.31999436742626131
0.048146061366423965 0.30911025055684149
0.30495238117873669 0.88573341933079064
0.97333048935979605 0.34166877320967615
0.1240226102527231 0.64108627708628774
0.75226152711547911 0.19942865194752812
0.24847073759883642 0.8961013953667134
0.95566548826172948 0.18589749047532678
0.87531449878588319 0.30589517205953598
0.6620584602933377 0.44844706868752837
0.94266125466674566 0.40549945179373026
0.59221156104467809 0.8271253106649965
0.897586909821257 0.80894325999543071
0.31534026633016765 0.29208341124467552
0.23109667375683784 0.077518117148429155
0.1330747795291245 0.46667136577889323
0.38203936675563455 0.21618582052178681
0.83855976280756295 0.50574092310853302
0.63701661233790219 0.84072054852731526
0.26026948541402817 0.77305106958374381
0.026171656791120768 0.3338360192719847
0.62340844701975584 0.75715234712697566
0.30439108214341104 0.73274905863218009
0.18482857826165855 0.39553622389212251
0.52534124348312616 0.95719823846593499
0.62561241071671247 0.34444448072463274
0.59346353402361274 0.9129864452406764
0.70236366475000978 0.79145673732273281
0.25060490891337395 0.087385146645829082
0.59691177681088448 0.76860412838868797
0.10571064846590161 0.45414540660567582
0.94705193908885121 0.08279482158832252
0.48530824086628854 0.97481423453427851
0.1921134484000504 0.17435081303119659
0.06155206891708076 0.5416028571780771
0.29880573810078204 0.86524463724344969
0.85414545866660774 0.36101852776482701
0.064464867813512683 0.10775490151718259
0.72387163410894573 0.44824706483632326
0.19380130036734045 0.25056929467245936
0.35844951053149998 0.54958954663015902
0.47176118078641593 0.97722031432203948
0.51517458958551288 0.51108229462988675
0.87799496483057737 0.18648793897591531
0.28925017290748656 0.83278270671144128
0.17073721368797123 0.73029055749066174
0.7882365535479039 0.012745622312650084
0.91214865259826183 0.35249765519984066
[truncated: 8,069 more rows]
