# Supplementary material for: Universal hidden order in amorphous cellular geometries
Source: Nat Commun. 2019 Feb 18;10:811. doi: 10.1038/s41467-019-08360-5 (PMC6379405; doi:10.1038/s41467-019-08360-5)
Supplement: Supplementary file 1 — Source Data [file 41467_2019_8360_MOESM1_ESM.zip › Configurations/2D-Initial-configuration-RSA-SphP8.dat]

0.32805245206691325 0.76910000294446945
0.53431496093980968 0.28307317150756717
0.45527571346610785 0.32817499758675694
0.88719288120046258 0.401353431167081
0.18822898529469967 0.69507915992289782
0.81857845210470259 0.69663118314929307
0.066755785141140223 0.95899570058099926
0.84140094416216016 0.11761873029172421
0.18544925167225301 0.14468974713236094
0.42860843637026846 0.14371135598048568
0.090698728803545237 0.41576142911799252
0.74721393641084433 0.42114699655212462
0.92102403822354972 0.72174093034118414
0.99316116864793003 0.46194771421141922
0.78852968150749803 0.37594855087809265
0.57111399807035923 0.096422875067219138
0.15599361504428089 0.81604366446845233
0.85163240879774094 0.44401419954374433
0.34935088967904449 0.94293264066800475
0.062387476675212383 0.702776700258255
0.019054195145145059 0.5444542090408504
0.51166815310716629 0.77903726859949529
0.53419713000766933 0.26067001023329794
0.56907351431436837 0.90492473635822535
0.74804645637050271 0.54830930707976222
0.68207555520348251 0.33679594425484538
0.87291764956898987 0.89944917662069201
0.73836414981633425 0.26852373429574072
0.043899578740820289 0.015369005501270294
0.51623280625790358 0.74947926099412143
0.48060753522440791 0.17569903959520161
0.80184301664121449 0.46774832904338837
0.12499647098593414 0.26800367166288197
0.00067219417542219162 0.21705464669503272
0.77532376837916672 0.61445707152597606
0.41365864896215498 0.93115554843097925
0.65821076626889408 0.30325518734753132
0.57427242817357183 0.35490564908832312
0.81554595218040049 0.77378409751690924
0.25738200661726296 0.88104203389957547
0.52397880982607603 0.26747921295464039
0.14114062557928264 0.84842871013097465
0.76909009390510619 0.77945200470276177
0.20401643821969628 0.90029965084977448
0.11416707444004714 0.9477747215423733
0.49750126549042761 0.019981092773377895
0.82162411115132272 0.78458416392095387
0.39879705756902695 0.9574787465389818
0.48971975594758987 0.23289217287674546
0.88199159177020192 0.86314384755678475
0.61836418160237372 0.76211095228791237
0.18724633962847292 0.51631359057500958
0.98671178915537894 0.59864105517044663
0.15143349464051425 0.64163897885009646
0.78275355231016874 0.36782704968936741
0.17578692315146327 0.36598668689839542
0.67432452389039099 0.86155867902562022
0.25299590756185353 0.86718127736821771
0.78815544676035643 0.31604338530451059
0.38408293784596026 0.70436196401715279
0.31314211175777018 0.47088505374267697
0.64725927985273302 0.59873395087197423
0.9110996809322387 0.35218643746338785
0.37450775667093694 0.90292427479289472
0.059237471781671047 0.54502789676189423
0.77751153567805886 0.67929182108491659
0.46529828547500074 0.87930677295662463
0.3851847315672785 0.94802375650033355
0.38521382282488048 0.84707773989066482
0.079845720203593373 0.49548331159166992
0.62051290087401867 0.37590605649165809
0.25247052195481956 0.81911736191250384
0.063508760882541537 0.14887852757237852
0.33567420137114823 0.8861186730209738
0.51882118592038751 0.96582890604622662
0.93888312694616616 0.56160428794100881
0.89291954226791859 0.85773418098688126
0.19699266785755754 0.92422270798124373
0.10345989791676402 0.22860892629250884
0.7730629937723279 0.95206567062996328
0.93304243986494839 0.59096379508264363
0.55150800500996411 0.30158893228508532
0.18228208087384701 0.17777279810979962
0.91415117937140167 0.18817773438058794
0.19658368499949574 0.06561741977930069
0.86149722780101001 0.80676798103377223
0.42975631961598992 0.93780495668761432
0.024572728201746941 0.077671702485531569
0.67041684384457767 0.66180370631627738
0.42634319025091827 0.4390512730460614
0.38441401394084096 0.78374620550312102
0.21032448299229145 0.85155228339135647
0.89531021961010993 0.30569391651079059
0.62133518140763044 0.80679024686105549
0.64200461120344698 0.82015420123934746
0.94184343283995986 0.14902941626496613
0.82944606314413249 0.28576200106181204
0.21555720549076796 0.83693011268042028
0.70959606557153165 0.42145953024737537
0.30352087062783539 0.070832713972777128
0.1901669732760638 0.043844884959980845
0.38678971212357283 0.73625708650797606
0.96678609796799719 0.98353926348499954
0.069007176905870438 0.025481857359409332
0.8517230290453881 0.6787288433406502
0.95835965196602046 0.49595680856145918
0.6121707244310528 0.86931448196992278
0.71465388452634215 0.77628158894367516
0.014354683225974441 0.16339990147389472
0.90478157810866833 0.44092775275930762
0.39536751294508576 0.14026194950565696
0.018130796262994409 0.10020150826312602
0.37646706076338887 0.43507943022996187
0.59284317144192755 0.064597124001011252
0.19764978508464992 0.11001613293774426
0.50906619662418962 0.58860536152496934
0.4773795937653631 0.67151827062480152
0.61864790227264166 0.24569322168827057
0.77363333385437727 0.44318810384720564
0.86181276431307197 0.42079984466545284
0.10151827055960894 0.20714789116755128
0.79364168457686901 0.049426636192947626
0.89953671023249626 0.78983241529203951
0.5885957614518702 0.12062735669314861
0.13925570901483297 0.61455957591533661
0.48238503350876272 0.38832649798132479
0.96537527954205871 0.89689799142070115
0.81798354373313487 0.31365046626888216
0.76041033188812435 0.5185520532540977
0.43916154582984746 0.77209865627810359
0.29133098176680505 0.33121023047715425
0.38767044292762876 0.22246738336980343
0.93584200274199247 0.43107341974973679
0.36897208145819604 0.64654196216724813
0.80209699831902981 0.38647067476995289
0.10097754211165011 0.63722922536544502
0.129260980989784 0.9190045406576246
0.40015351213514805 0.37826328678056598
0.13362219394184649 0.7501757750287652
0.24629339505918324 0.74734944221563637
0.25780750182457268 0.80771849025040865
0.65155544667504728 0.054517538519576192
0.56182894785888493 0.74943747092038393
0.96695570112206042 0.17683288897387683
0.75194455101154745 0.58940970059484243
0.15570361167192459 0.35861727152951062
0.76469207066111267 0.089904283406212926
0.36285931034944952 0.032101289601996541
0.9101564425509423 0.66069653653539717
0.11182860680855811 0.80210155667737126
0.81962225493043661 0.92738844221457839
0.55258648656308651 0.57322346651926637
0.69711340661160648 0.89128197100944817
0.60903060715645552 0.6662773450370878
0.53654403262771666 0.3655502893961966
0.35238243197090924 0.45250263018533587
0.78400655160658062 0.066502450034022331
0.087280563311651349 0.70744834328070283
0.68657131749205291 0.2286320289131254
0.85795210557989776 0.9735764586366713
0.89138526609167457 0.53011753689497709
0.70940728089772165 0.045333439717069268
0.46214430662803352 0.63910121354274452
0.1760671348311007 0.61625055875629187
0.29252058384008706 0.71945247263647616
0.11207268643192947 0.030582324136048555
0.04521838785149157 0.61525883874855936
0.35531502217054367 0.067956880666315556
0.34428081032820046 0.9746294254437089
0.95665809256024659 0.70037191174924374
0.065533110406249762 0.014414998702704906
0.69028723146766424 0.88310309196822345
0.003696780651807785 0.55366455554030836
0.84677849663421512 0.7486505932174623
0.65006351075135171 0.13748887437395751
0.33347080112434924 0.28866466879844666
0.26257154555059969 0.90130321937613189
0.21687755500897765 0.46915146266110241
0.67743537691421807 0.21259796083904803
0.806608522310853 0.43315660464577377
0.075089209480211139 0.44388653221540153
0.032242605229839683 0.72641074331477284
0.33996818726882339 0.82398007158190012
0.69865729101002216 0.71318827080540359
0.88107805815525353 0.35385550162754953
0.013706243829801679 0.067867378238588572
0.74547567544505 0.11770724947564304
0.079819225007668138 0.87831290811300278
0.019808254903182387 0.70909531251527369
0.63202227628789842 0.10424347058869898
0.65691941301338375 0.0086438888683915138
0.16850802744738758 0.35676776780746877
0.24377181916497648 0.46156735299155116
0.68818326550535858 0.94694206421263516
0.11032613040879369 0.10348825110122561
0.40178852155804634 0.8180230506695807
0.12934072758071125 0.46400649077259004
0.058422258123755455 0.32630815054289997
0.34063655370846391 0.11994305951520801
0.34960228577256203 0.75969046237878501
0.30014772317372262 0.53911851020529866
0.87928069708868861 0.31562961754389107
0.52649155538529158 0.41757166432216763
0.38971503474749625 0.52918540663085878
0.067597575252875686 0.13624085253104568
0.40623659989796579 0.22861048160120845
0.75556033151224256 0.48843844863586128
0.19167837942950428 0.4360669800080359
0.34165102289989591 0.93005927698686719
0.77387907146476209 0.14884805888868868
0.76501951622776687 0.92371586174704134
0.0074759840499609709 0.20540976477786899
0.85060185636393726 0.56253207847476006
0.79735875362530351 0.55009992653504014
0.68882566806860268 0.3590424379799515
0.12352387676946819 0.62114636995829642
0.027199008967727423 0.61779436119832098
0.083304613595828414 0.63204250787384808
0.37334073474630713 0.89133701054379344
0.40481643611565232 0.33859278494492173
0.47588238795287907 0.091813144506886601
0.79498775769025087 0.45906555955298245
0.038318145787343383 0.6593391983769834
0.66048673517070711 0.55720754293724895
0.11396483913995326 0.35888449195772409
0.78974682395346463 0.94208733667619526
0.93853467260487378 0.80617779563181102
0.58831033832393587 0.033339581219479442
0.80222114827483892 0.053417294751852751
0.59817008278332651 0.099138101330026984
0.18025586823932827 0.11191243096254766
0.348170603858307 0.072362570092082024
0.99540671170689166 0.45342320622876287
0.94886503391899168 0.010719595709815621
0.22456384240649641 0.83951232791878283
0.64966287580318749 0.5478540095500648
0.074490395141765475 0.31349113374017179
0.61348973074927926 0.57873377529904246
0.18023169529624283 0.93528257310390472
0.22889636410400271 0.90215429337695241
0.41612338530831039 0.54753025295212865
0.28576515382155776 0.27466888981871307
0.9975120339076966 0.57016570959240198
0.67391741648316383 0.016405706293880939
0.050978287123143673 0.12015324109233916
0.45822717016562819 0.37717873207293451
0.31811578362248838 0.18363284901715815
0.01239809999242425 0.50535439886152744
0.037571359658613801 0.43980299565009773
0.83561750524677336 0.012884796597063541
0.83869053632952273 0.29351553646847606
0.66493767639622092 0.6713580118957907
0.46000051219016314 0.4583870938513428
0.77372097293846309 0.075517916353419423
0.042072649346664548 0.15481726848520339
0.15490712993778288 0.70026474632322788
0.75179209746420383 0.51947667053900659
0.72825041017495096 0.76517425710335374
0.39851460279896855 0.4011058914475143
0.5900867220479995 0.096930693369358778
0.38761933078058064 0.23751001711934805
0.9502513415645808 0.30946602043695748
0.55538014159537852 0.87976535991765559
0.16659517143853009 0.75087478454224765
0.73885989980772138 0.011783777736127377
0.051175698637962341 0.30322300223633647
0.8714174535125494 0.36446255282498896
0.60760135063901544 0.57022001827135682
0.10991574823856354 0.73968993034213781
0.087273932527750731 0.90953328809700906
0.25295880762860179 0.44442519196309149
0.25290090031921864 0.97179645160213113
0.10675472626462579 0.84053235081955791
0.86957048205658793 0.24529360421001911
0.35377538716420531 0.42278463672846556
0.88330453634262085 0.79771155840717256
0.95887568918988109 0.80272447550669312
0.038813290651887655 0.94311121851205826
0.95362401916645467 0.77781907399185002
0.94606296648271382 0.024319703923538327
0.21753529994748533 0.76197792519815266
0.87802464701235294 0.42487015225924551
0.26070869504474103 0.75257080933079123
0.12213084101676941 0.42817864823155105
0.911341801751405 0.49331004801206291
0.79330455837771297 0.53680495568551123
0.26981221814639866 0.46292512258514762
0.19710618769749999 0.75287427939474583
0.29784863349050283 0.4238703683950007
0.5168619470205158 0.52960582030937076
0.41970117250457406 0.85250390507280827
0.99331973888911307 0.7067625371273607
0.12671388336457312 0.39404408680275083
0.087428638245910406 0.79777311696670949
0.58362320018932223 0.7598442998714745
0.84617939288727939 0.97471530153416097
0.99761683959513903 0.19917089724913239
0.26600575353950262 0.86090245167724788
0.13066314836032689 0.072376215364784002
0.92209521098993719 0.60805607307702303
0.045536028919741511 0.76786371087655425
0.30742115550674498 0.73016832396388054
0.80744508467614651 0.57730232854373753
0.47031519142910838 0.33329423749819398
0.53270951542071998 0.56912276358343661
0.12555581401102245 0.52059195283800364
0.34792483318597078 0.77709146961569786
0.57489380473271012 0.85850802809000015
0.44854984013363719 0.83366483636200428
0.18834842322394252 0.48114671767689288
0.70950910565443337 0.029976060148328543
0.91175372758880258 0.76723430026322603
0.0045158180873841047 0.63009231234900653
0.7473657054360956 0.94147973670624197
0.80676869908347726 0.83876468404196203
0.044914749450981617 0.14214043552055955
0.17279496556147933 0.8838186077773571
0.034103214973583817 0.82844518846832216
0.98001078027300537 0.17246330040507019
0.76116141071543097 0.55001431028358638
0.37211339082568884 0.56317957886494696
0.5781728511210531 0.49572941358201206
0.30125544290058315 0.85805613873526454
0.11093380628153682 0.58641750179231167
0.78489264682866633 0.86764187715016305
0.61620567762292922 0.71194096026010811
0.20936300558969378 0.62746177380904555
0.20072334771975875 0.12471469305455685
0.37842705193907022 0.16799207148142159
0.23102695867419243 0.062403790419921279
0.081692802952602506 0.27658703899942338
0.61626770626753569 0.19416008633561432
0.58107361267320812 0.67378964135423303
0.89745856635272503 0.25281410198658705
0.45748173771426082 0.75872195046395063
0.96111250342801213 0.76671719062142074
0.093002335634082556 0.4385314891114831
0.1189617239870131 0.44221205706708133
0.32397300959564745 0.52176419552415609
0.57742968574166298 0.27201835578307509
0.54932946641929448 0.1146677874494344
0.74230082496069372 0.29677942115813494
0.37177904625423253 0.038187188329175115
0.021612698212265968 0.01725791348144412
0.91841353010386229 0.36421192646957934
0.25866783387027681 0.67932866141200066
0.87988518108613789 0.65898251510225236
0.18906249525025487 0.76124529680237174
0.98594317561946809 0.13283983431756496
0.074752823915332556 0.2610746615100652
0.027255477616563439 0.71370984916575253
0.15371919702738523 0.17668177257291973
0.74578428082168102 0.53280791244469583
0.94296124042011797 0.63294768566265702
0.94963023508898914 0.14493083674460649
0.66286662477068603 0.15114524238742888
0.79096702905371785 0.283375836443156
0.75804103608243167 0.46434742631390691
0.74074713909067214 0.14614396239630878
0.46889269608072937 0.55427429429255426
0.57285842043347657 0.16541287326253951
0.72044392651878297 0.3092720196582377
0.36109272670000792 0.45247304160147905
0.91764973802492023 0.26212608488276601
0.42670029401779175 0.64918761025182903
0.34992189425975084 0.016966670285910368
0.38203768525272608 0.27710678079165518
0.041133033111691475 0.21684629749506712
0.47899438021704555 0.10890260245651007
0.74856165517121553 0.74569183681160212
0.66151313483715057 0.28019566088914871
0.73868507007136941 0.89095041528344154
0.65700130653567612 0.7805240573361516
0.7492269822396338 0.06162346969358623
0.76483260281383991 0.26445403485558927
0.49534538597799838 0.41335264802910388
0.75329261808656156 0.019930398091673851
0.63550808746367693 0.62600405886769295
0.95350088970735669 0.61820792499929667
0.50819218880496919 0.57130561117082834
0.88404682674445212 0.23132148408330977
0.66672709956765175 0.7546209879219532
0.47035973821766675 0.5699787950143218
0.77198207029141486 0.99433144321665168
0.73386510461568832 0.1298727672547102
0.12219577748328447 0.20845935493707657
0.69683246733620763 0.75519206840544939
0.53996329661458731 0.01837061857804656
0.47988421330228448 0.50931289419531822
0.63726136297918856 0.69459796766750515
0.42972492123953998 0.18027446349151433
0.616783362114802 0.43974206107668579
0.64448290807195008 0.91027123597450554
0.90400036703795195 0.72827970399521291
0.13801680179312825 0.9171621457207948
0.082316162995994091 0.45762176788412035
0.37466500164009631 0.29452798538841307
0.009885511826723814 0.76540990802459419
0.10656381142325699 0.090869185281917453
0.58953366428613663 0.44527016556821764
0.59070956776849926 0.97553277551196516
0.60790964728221297 0.8982779432553798
0.8337785464245826 0.41355892829596996
0.87117623491212726 0.75812462414614856
0.59852800075896084 0.21544729010201991
0.95249394606798887 0.40571561153046787
0.64810101105831563 0.073457852704450488
0.15864857356064022 0.47938209259882569
0.5003882076125592 0.7230893459636718
0.33554928423836827 0.13983696885406971
0.22870042989961803 0.53651626105420291
0.70419301581569016 0.54588853591121733
0.73714326415210962 0.73166213021613657
0.27809534152038395 0.90885894163511693
0.9669605391100049 0.53134376928210258
0.22537799412384629 0.43595465482212603
0.88141635316424072 0.59559791628271341
0.96159593039192259 0.070395131129771471
0.44740162300877273 0.15393238654360175
0.71243169181980193 0.47535335831344128
0.20348998485133052 0.77827368909493089
0.21505968878045678 0.60564355063252151
0.77699894295074046 0.66056943405419588
0.40500482032075524 0.29362103715538979
0.98358985339291394 0.18580057844519615
0.90205339016392827 0.23720403853803873
0.4074399801902473 0.47490171086974442
0.40783142182044685 0.32790172402746975
0.85088888625614345 0.15231382404454052
0.049231987912207842 0.99835523567162454
0.024631695589050651 0.89589174976572394
0.46237425087019801 0.80074041173793375
0.20580395217984915 0.95408379728905857
0.85037325345911086 0.50053132232278585
0.90420116693712771 0.019796642474830151
0.50168755790218711 0.31077394005842507
0.82503780792467296 0.41348502412438393
0.022632242878898978 0.62889442313462496
0.22671419172547758 0.33610701328143477
0.089403023710474372 0.46638430375605822
0.49185625091195107 0.6972766206599772
0.44693777966313064 0.88730186712928116
0.057103578932583332 0.90128068160265684
0.54006760101765394 0.33287830674089491
0.061878253007307649 0.93522694101557136
0.33233676571398973 0.30708605609834194
0.5468556194100529 0.63320539356209338
0.10862078005447984 0.26400488358922303
0.43150008912198246 0.26176382810808718
0.45660618273541331 0.15345457452349365
0.85811291146092117 0.7164102578535676
0.35621411888860166 0.21119160018861294
0.28711904073134065 0.15676208888180554
0.79486776469275355 0.52136317663826048
0.4737020474858582 0.64587387046776712
0.64193440275266767 0.75866306596435606
0.44004222517833114 0.24872863292694092
0.36191475624218583 0.25659343786537647
0.32572428812272847 0.91473139100708067
0.4630052400752902 0.91684804926626384
0.089888925431296229 0.059232724830508232
0.11090213456191123 0.3458967434708029
0.040661719162017107 0.26337930024601519
0.1746301157400012 0.21138602029532194
0.26259703398682177 0.29199735471047461
0.083047597203403711 0.69011738896369934
0.8856176093686372 0.34491924499161541
0.98835539375431836 0.042369458358734846
0.59312784788198769 0.71115268487483263
0.9736718216445297 0.9988524317741394
0.9917994299903512 0.7155168189201504
0.31413798267021775 0.5655979027505964
0.95723612885922194 0.872909463243559
0.97533591673709452 0.5581623655743897
0.74225512519478798 0.88231967226602137
0.15584664023481309 0.062102284515276551
0.96507646958343685 0.44872898375615478
0.77470573177561164 0.19922640617005527
0.6118429230991751 0.7229747180826962
0.96379154012538493 0.32021550624631345
0.67756291781552136 0.28186161257326603
0.56805086624808609 0.76621872512623668
0.090411377605050802 0.20925609255209565
0.54257992492057383 0.1443231466691941
0.73589995224028826 0.49201435758732259
0.97983063547872007 0.927495849551633
0.92183704697526991 0.64502131333574653
0.40248710173182189 0.76674906094558537
0.01331150159239769 0.34955553500913084
0.91597771621309221 0.42003733688034117
0.28917795745655894 0.58694484224542975
0.31141252489760518 0.3062349574174732
0.9938675663433969 0.27304609562270343
0.20035541662946343 0.14431409910321236
0.45638096798211336 0.27323695807717741
0.91001479467377067 0.22074819635599852
0.85623351531103253 0.45222823275253177
0.44542723218910396 0.39544000918976963
0.13593704462982714 0.56384851271286607
0.63618650147691369 0.047274929005652666
0.57948958384804428 0.80359650449827313
0.90678460733033717 0.28888940555043519
0.68375075678341091 0.72424122714437544
0.093082588631659746 0.92720625549554825
0.0032296816352754831 0.026161079993471503
0.96575646428391337 0.70718837180174887
0.080076994141563773 0.37402365729212761
0.85533429635688663 0.8544137510471046
0.47176923300139606 0.14750582445412874
0.39964814879931509 0.32295679859817028
0.14197219023481011 0.03589148074388504
0.47342380764894187 0.18675226648338139
0.6218335444573313 0.6759493607096374
0.74513671547174454 0.68366068694740534
0.74246415332891047 0.6965550035238266
0.10080477967858315 0.68596121505834162
0.96661576069891453 0.082398560829460621
0.73075987841002643 0.32142353383824229
0.89750940632075071 0.11292686988599598
0.84109617373906076 0.61521914461627603
0.42746838019229472 0.53358842129819095
0.078427693573758006 0.72827408462762833
0.44334137253463268 0.33536470821127295
0.3404458574950695 0.31218258198350668
0.65229136263951659 0.25349994748830795
0.98161418200470507 0.70208220835775137
0.95013594022020698 0.1709010147023946
0.19006875483319163 0.79825075622648001
0.034977239556610584 0.89167429436929524
0.11218383838422596 0.4654493706766516
0.069087974494323134 0.0014291324187070131
0.1436428043525666 0.29959983588196337
0.657224913360551 0.04541008616797626
0.32190812658518553 0.78531567542813718
0.50654369848780334 0.81746336608193815
0.28760858438909054 0.12510818941518664
0.86903716716915369 0.71118840901181102
0.57766303000971675 0.00049544498324394226
0.41876494698226452 0.31318118679337204
0.7272854782640934 0.54712944547645748
0.15365302260033786 0.63311820919625461
0.38193093659356236 0.62159564229659736
0.79746813327074051 0.32811254006810486
0.54234132380224764 0.41100759780965745
0.70874994271434844 0.85579377855174243
0.56304691638797522 0.87397141917608678
0.11013393895700574 0.934208590304479
0.49765359284356236 0.47228958690539002
0.21595226530916989 0.67452763509936631
0.83864696254022419 0.81869404297322035
0.061741508776322007 0.073720493819564581
0.51730630779638886 0.90052705444395542
0.84878078452311456 0.50944564188830554
0.40482239378616214 0.9909109843429178
0.21971458219923079 0.11329475441016257
0.10488477745093405 0.41088230884633958
0.78640363132581115 0.018871999811381102
0.22200470208190382 0.8870359396096319
0.64911689888685942 0.46247825608588755
0.7206930082757026 0.29159192205406725
0.87094534700736403 0.88785393396392465
0.93068198021501303 0.90684529743157327
0.035978108644485474 0.85992503864690661
0.78716856054961681 0.91476689046248794
0.21616823622025549 0.92258705920539796
0.53130685887299478 0.92749989312142134
0.5857561849988997 0.3214089625980705
0.077552912756800652 0.62406928441487253
0.69475904456339777 0.7709813944529742
0.47604126296937466 0.98988858261145651
0.077819728059694171 0.33616828452795744
0.2094369747210294 0.035244068130850792
0.46019746316596866 0.40562879457138479
0.72221086407080293 0.60778495320118964
0.2672029712703079 0.085068024229258299
0.3654843692202121 0.5293142010923475
0.82563462154939771 0.84762237966060638
0.94328919751569629 0.12861956749111414
0.062737531727179885 0.40628621936775744
0.30941702518612146 0.66623435472138226
0.36915977019816637 0.79765678592957556
0.043473281431943178 0.23999400972388685
0.12911606603302062 0.99396630702540278
0.181875663343817 0.047389971325173974
0.22413511411286891 0.95508291199803352
0.529996836790815 0.98572194133885205
0.2526653315871954 0.48351046605966985
0.37774894665926695 0.21560288732871413
0.66020644525997341 0.93079099478200078
0.11883214395493269 0.75615653628483415
0.40920014167204499 0.73662328952923417
0.0028859032317996025 0.4296515469904989
0.67299847584217787 0.40534984786063433
0.24682296742685139 0.67942149611189961
0.98443436319939792 0.3617503207642585
0.30645361845381558 0.61462302156724036
0.21312564914114773 0.084082033950835466
0.6671539421658963 0.23464201204478741
0.76416331180371344 0.21451339032500982
0.31119769066572189 0.43636252405121922
0.82825636630877852 0.42451425013132393
0.75142643298022449 0.88098580646328628
0.43348552845418453 0.58615026832558215
0.60873704263940454 0.36893334309570491
0.63222077651880682 0.96305075543932617
0.37781531549990177 0.058122232323512435
0.31301707238890231 0.70378386834636331
0.16129870805889368 0.56283313222229481
0.42643902846612036 0.076622417895123363
0.90074243675917387 0.63382090395316482
0.68817863939329982 0.093443140154704452
0.006854137871414423 0.22913455334492028
0.5101979689206928 0.72757731145247817
0.3102160117123276 0.38080854760482907
0.56439242116175592 0.26251900917850435
0.82312448625452816 0.39974950160831213
0.47118538338690996 0.072327337926253676
0.95022300188429654 0.21781205316074193
0.61750197759829462 0.13347441167570651
0.015977534465491772 0.90799402864649892
0.4448115574195981 0.57172126928344369
0.29206175077706575 0.8152672266587615
0.95119401579722762 0.57594125997275114
0.39548370381817222 0.035694485064595938
0.32429820927791297 0.47442138334736228
0.87525201425887644 0.39886432979255915
0.18311965581960976 0.072605945402756333
0.25833594216965139 0.56231964821927249
0.31865331064909697 0.59138119244016707
0.87245484930463135 0.85713874245993793
0.88798579014837742 0.2990413922816515
0.44835046818479896 0.37126065813936293
0.71896768733859062 0.35842451336793602
0.31474330578930676 0.11522690369747579
0.64340854249894619 0.092253970913589001
0.48417737823911011 0.60734680993482471
0.23323632637038827 0.22565188049338758
0.87799188913777471 0.51809594430960715
0.43989862618036568 0.16715963603928685
0.7313380588311702 0.50285211368463933
0.76157954009249806 0.53734290273860097
0.70590736856684089 0.51610470097512007
0.29599977633915842 0.29586158716119826
0.19678670959547162 0.46915831184014678
0.8377091356087476 0.73340903804637492
0.21030798414722085 0.68585674883797765
0.55244847689755261 0.13235150137916207
0.055805051699280739 0.75798391783609986
0.046068337513133883 0.74040548782795668
0.87845648010261357 0.13112956238910556
0.46015962981618941 0.99659922928549349
0.50095633533783257 0.20373715995810926
0.059125472325831652 0.38692909432575107
0.75373630435205996 0.032257130602374673
0.17671786597929895 0.20131321367807686
0.60823767422698438 0.22703089029528201
0.86029566638171673 0.014456706587225199
0.26505977800115943 0.99815816665068269
0.38779427926056087 0.50607309537008405
0.15200714929960668 0.28735755872912705
0.47168892412446439 0.72787766717374325
0.82069327100180089 0.89310218440368772
0.20821160520426929 0.098491547163575888
0.94950011582113802 0.36573920072987676
0.47411720338277519 0.40937962243333459
0.18016091780737042 0.67425481090322137
0.02939148317091167 0.29872603015974164
0.37233332707546651 0.84436352481134236
0.37979269586503506 0.8386778652202338
0.89184695109724998 0.55061206151731312
0.96650099079124629 0.66929839784279466
0.25736639718525112 0.2845683628693223
0.37862095283344388 0.48079838673584163
0.52615425642579794 0.70094023668207228
0.63214386091567576 0.8100327355787158
0.24702384741976857 0.10264214663766325
0.20838040858507156 0.99607900250703096
0.13473699567839503 0.70431123138405383
0.63503793650306761 0.082105248235166073
0.33517705928534269 0.21138987434096634
0.44346392108127475 0.21303141978569329
0.14159147185273468 0.18617996224202216
0.045490582939237356 0.34144133143126965
0.15753307449631393 0.8748502773232758
0.64969013258814812 0.21185353840701282
0.47913979389704764 0.95978844980709255
0.57060546102002263 0.747611841885373
0.1551918494515121 0.91012174193747342
0.58454275433905423 0.55408973596058786
0.67682376247830689 0.74840415525250137
0.30471928464248776 0.82057514786720276
0.26391842495650053 0.51647686841897666
0.5898974530864507 0.50038184854201972
0.39359781821258366 0.15041740075685084
0.51813960704021156 0.53810082306154072
0.055664213141426444 0.62572773499414325
0.40658857859671116 0.00059817335568368435
0.14350924477912486 0.40771577158011496
0.76443782006390393 0.63581543997861445
0.213050227612257 0.78139750240370631
0.12984651350416243 0.81221207627095282
0.084931646706536412 0.82260985230095685
0.99811327108182013 0.32121605100110173
0.08780558337457478 0.16386180906556547
0.1585544643457979 0.15122421062551439
0.81917586596682668 0.14706051954999566
0.72667483217082918 0.92165812547318637
0.63301818212494254 0.67280202219262719
0.7330230965744704 0.72061372082680464
0.23539384640753269 0.50601780391298234
0.18274601735174656 0.83919149916619062
0.19633452617563307 0.95863122842274606
0.78671188652515411 0.0016088823322206736
0.22541012312285602 0.21062150225043297
0.38018065760843456 0.25546932034194469
0.82120262342505157 0.049097795505076647
0.081004255916923285 0.60235623829066753
0.61344329896382987 0.59690628456883132
0.080619990127161145 0.3481957889162004
0.44389388454146683 0.10117833223193884
0.47562229074537754 0.35407250025309622
0.49668880784884095 0.069050390506163239
0.35409146384336054 0.36670104740187526
0.9774539303034544 0.88934285007417202
0.040823764633387327 0.28121273289434612
0.40920498152263463 0.092811103211715817
0.58286224049516022 0.26058107544668019
0.53597268043085933 0.55189978005364537
0.51715691480785608 0.83498056721873581
0.99643884133547544 0.48594660125672817
0.488894754787907 0.73085648543201387
0.99239318328909576 0.97302677831612527
0.7171618533320725 0.053489003796130419
0.23232457088306546 0.589359309989959
0.48499588761478662 0.94690023455768824
0.59526801574975252 0.60363346128724515
0.89156612264923751 0.99799134465865791
0.45898022851906717 0.3580850176513195
0.14331581303849816 0.15012790891341865
0.17849579313769937 0.77093954291194677
0.49468831764534116 0.3467417904175818
0.48720459057949483 0.43830188899300992
0.83316491288132966 0.82591777178458869
0.47450295533053577 0.62850963976234198
0.52780559193342924 0.84761225990951061
0.46945364400744438 0.12867784663103521
0.60048836842179298 0.56071190908551216
0.77688929671421647 0.11046083201654255
0.29668359598144889 0.24212882248684764
0.49035423342138529 0.62275409349240363
0.50766936060972512 0.32634424115531147
0.061928125098347664 0.16467262827791274
0.19100073189474642 0.58145230775699019
0.17300470126792789 0.60441315826028585
0.68927695252932608 0.48406739858910441
0.02093927189707756 0.30264231725595891
0.18601906904950738 0.42675767908804119
0.33415037416853011 0.6511135317850858
0.57035838486626744 0.78093731822445989
0.28028156724758446 0.89814333547838032
0.26528532709926367 0.43985414667986333
0.29143674159422517 0.73370638536289334
0.96495952736586332 0.0097834407351911068
0.2672193325124681 0.23796430882066488
0.54402795899659395 0.31898058182559907
0.18862324743531644 0.19514616974629462
0.31186452065594494 0.17284487886354327
0.31638150196522474 0.92974452511407435
0.81327434931881726 0.55053808679804206
0.38205288909375668 0.64104112284258008
0.53589335596188903 0.74826006242074072
0.16060318029485643 0.80273878457956016
0.92521777120418847 0.38853501412086189
0.40884563769213855 0.39832938928157091
0.75859645614400506 0.077396034495905042
0.8247411553747952 0.12526609539054334
0.11574243335053325 0.25345806288532913
0.319655766710639 0.76391565124504268
0.2912638415582478 0.69851272134110332
0.19337392644956708 0.4035075141582638
0.87835795688442886 0.68990390980616212
0.19475633534602821 0.59489771467633545
0.38000234612263739 0.15168085740879178
0.13113239640370011 0.42025664821267128
0.95187095156870782 0.99778613215312362
0.32151700695976615 0.97575673134997487
0.62266802252270281 0.4459926278796047
0.82450590725056827 0.67491640453226864
0.26060173357836902 0.44971089321188629
0.28127739019691944 0.92710915417410433
0.38277562265284359 0.65970518719404936
0.012849159305915236 0.44644118589349091
0.23031641310080886 0.051166527671739459
0.84877315885387361 0.76357264677062631
0.51848947932012379 0.79669412365183234
0.51757547212764621 0.98728380119428039
0.34147428860887885 0.35899644857272506
0.18153417948633432 0.5507335236761719
0.99524031230248511 0.056167208356782794
0.75162599585019052 0.010784653946757317
0.21061161020770669 0.59431543620303273
0.092081272276118398 0.65136901615187526
0.45876315399073064 0.31599598797038198
0.46891788486391306 0.86721318075433373
0.088240769691765308 0.8766352441161871
0.5758422629442066 0.42334813694469631
0.57190061477012932 0.64970247191376984
0.77750552608631551 0.34165374422445893
0.48313710163347423 0.3361645417753607
0.49647989636287093 0.057777066947892308
0.33237116294912994 0.45723016397096217
0.97140313172712922 0.5866106313187629
0.80882212170399725 0.26177110522985458
0.077318124240264297 0.17361153243109584
0.45014254632405937 0.95251059369184077
0.64471865142695606 0.40045008296146989
0.037228332832455635 0.75205869949422777
0.053553158883005381 0.92236369242891669
0.95067180693149567 0.92002528999000788
0.38368716812692583 0.81016069068573415
0.44099316513165832 0.14553969982080162
0.44732455094344914 0.40760251204483211
0.12651988328434527 0.28918839176185429
0.71912751020863652 0.95172379352152348
0.22408037493005395 0.59226447809487581
0.36245302855968475 0.055744831450283527
0.93019209895282984 0.97289866069331765
0.48013691371306777 0.91536184214055538
0.52009499026462436 0.87719737482257187
0.64274072088301182 0.5907616198528558
0.53101462847553194 0.64855438936501741
0.91100990818813443 0.86931967944838107
0.31719062896445394 0.87370152748189867
0.52793061290867627 0.81894388422369957
0.93069365154951811 0.99416528455913067
0.021333406679332256 0.73016359191387892
0.33772943867370486 0.15979658905416727
0.9018175252713263 0.090641902759671211
0.17285055317915976 0.55802010092884302
0.75580808217637241 0.85683527239598334
0.69441723939962685 0.078730863053351641
0.43881299113854766 0.96969475410878658
0.85612584534101188 0.92748507391661406
0.28679605387151241 0.97525110188871622
0.30756772751919925 0.25703776744194329
0.34899423061870039 0.29867212707176805
0.63569958927109838 0.16694602719508111
0.45364232384599745 0.52045197691768408
0.24436209979467094 0.35168942180462182
0.19013873185031116 0.5311488916631788
0.27107670507393777 0.8088414603844285
0.62519174814224243 0.41791923902928829
0.92711950954981148 0.94352295156568289
0.31210406892932951 0.13662673882208765
0.57936465973034501 0.053217066917568445
0.20032652583904564 0.22911086026579142
0.54494684608653188 0.54075384302996099
0.66345065273344517 0.53491591545753181
0.79983403626829386 0.7172122064512223
0.92808032408356667 0.36931069474667311
0.48376217810437083 0.85108363186009228
0.56126911495812237 0.55248084664344788
0.54084415477700531 0.58152457699179649
0.092259330209344625 0.66801925585605204
0.8662397398147732 0.43527037207968533
0.87597110238857567 0.80779250711202621
0.15392946754582226 0.97678589378483593
0.18128161504864693 0.6363886184990406
0.47037333343178034 0.060332809342071414
0.1387545655015856 0.57660593185573816
0.39380687125958502 0.40929519524797797
0.36800220306031406 0.73615911672823131
0.99547162186354399 0.29549052473157644
0.93614667793735862 0.17460356489755213
0.22854906064458191 0.27556573203764856
0.0031620494555681944 0.35233591450378299
0.48182105552405119 0.30833475687541068
0.13584917900152504 0.2859907248057425
0.33464945433661342 0.98208862449973822
0.70255606342107058 0.98143426491878927
0.5639844941906631 0.92269503511488438
0.74845265108160675 0.21227494184859097
0.38430011318996549 0.38391838013194501
0.41455355635844171 0.9699875854421407
0.19728703005239367 0.73735030461102724
0.46600581891834736 0.42649969877675176
0.85008563427254558 0.7101054941304028
0.57216454274021089 0.47454428719356656
0.36013918183743954 0.55971965147182345
0.36348269530571997 0.70652596792206168
0.24962293310090899 0.054433800047263503
0.52504328358918428 0.89458798267878592
0.082165982108563185 0.38837494584731758
0.92847360530868173 0.18612421443685889
0.13113754661753774 0.14653768669813871
0.32670097984373569 0.39784721448086202
0.53941499837674201 0.038194545544683933
0.86665548966266215 0.27418592781759799
0.59902194887399673 0.28303286340087652
0.74021125840954483 0.67215585941448808
0.5046159909106791 0.096007134299725294
0.71940014138817787 0.86328802793286741
0.84466700837947428 0.40186631609685719
0.19600336742587388 0.78339985525235534
0.0016738486010581255 0.99937737174332142
0.66162203764542937 0.18817379488609731
0.42865231772884727 0.9009663297329098
0.37863775598816574 0.50148235936649144
0.51172282383777201 0.3008182686753571
0.95343188405968249 0.50695260986685753
0.14114100998267531 0.07048011408187449
0.21330998046323657 0.48028181656263769
0.65707978280261159 0.68934542988426983
0.3718282503541559 0.27559390594251454
0.76440670294687152 0.45869378396309912
0.031013015424832702 0.97222388698719442
0.15548855834640563 0.92815138841979206
0.56732790335081518 0.21463013323955238
0.50273054838180542 0.17597925500012934
0.035392107907682657 0.90179107477888465
0.87211375031620264 0.19941968540661037
0.39257143647409976 0.90276471455581486
0.99379308195784688 0.92009556433185935
0.34361914824694395 0.41135789034888148
0.56946196593344212 0.051852663978934288
0.22486415435560048 0.69603248429484665
0.11785503709688783 0.67991744307801127
0.8609090643003583 0.7545413167681545
0.99744620569981635 0.82225168240256608
0.57420723582617939 0.26042735599912703
0.13174822297878563 0.60015215165913105
0.11848809313960373 0.96425837581045926
0.057796922046691179 0.77619500458240509
0.14018219313584268 0.329710285179317
0.35443218355067074 0.11903565539978445
0.8583195183891803 0.30681134480983019
0.67361079552210867 0.41961577394977212
0.88451219606213272 0.98876316705718637
0.43730603507719934 0.86123382393270731
0.65806161984801292 0.76040678494609892
0.19993954477831721 0.98122388031333685
0.45626895455643535 0.77294583362527192
0.86158764571882784 0.60764607507735491
0.14387019886635244 0.44770090561360121
0.8270341909956187 0.022023585624992847
0.51451428653672338 0.88358522276394069
0.30479578697122633 0.020691504934802651
0.70149900740943849 0.72831316804513335
0.11954027018509805 0.16682417364791036
0.48105620732530951 0.048930828692391515
0.78940565325319767 0.49207084998488426
0.1221233201213181 0.77109603211283684
0.89219622313976288 0.20921042910777032
0.43603349151089787 0.3094053294043988
0.3146516450215131 0.41239522234536707
0.43155525904148817 0.37091847066767514
0.53754333639517426 0.87701863679103553
0.20386501960456371 0.086342035094276071
0.76815925096161664 0.1013236790895462
0.3969617837574333 0.23541032266803086
0.40219862735830247 0.074163798009976745
0.47012328170239925 0.8549235281534493
0.85474158567376435 0.38578709424473345
0.36518074152991176 0.5448208583984524
0.27560297795571387 0.15742545365355909
0.49691459070891142 0.89790754090063274
0.34277129638940096 0.64612602582201362
0.37639737245626748 0.88284321990795434
0.44341370603069663 0.81428598379716277
0.04437981522642076 0.25492521212436259
0.71730997483246028 0.0027274428866803646
0.8416740745306015 0.27731354278512299
0.80184651771560311 0.6172828811686486
0.2901716020423919 0.14880363643169403
0.97195091401226819 0.39440890657715499
0.52177701448090374 0.17454580659978092
0.49955824692733586 0.67074165004305542
0.19235139177180827 0.087030686670914292
0.68993363063782454 0.030293225543573499
0.3098401406314224 0.58944253926165402
0.27830792870372534 0.0059792008250951767
0.60558038530871272 0.67466953210532665
0.81744169513694942 0.42685360880568624
0.71011148928664625 0.17987595614977181
0.46484216884709895 0.30817788513377309
0.14392538298852742 0.500568333780393
0.46804916742257774 0.9388588247820735
0.6446633068844676 0.57447318150661886
0.61675063497386873 0.94115273398347199
0.025790490908548236 0.35775336879305542
0.98689585248939693 0.30352140334434807
0.72785010933876038 0.88265446107834578
0.46292060823179781 0.8605863603297621
0.06810040189884603 0.65393949788995087
0.38494399492628872 0.93917369237169623
0.163800532463938 0.57261123997159302
0.61650877143256366 0.058877626433968544
0.53154971892945468 0.73403684538789093
0.64011765434406698 0.0054522110149264336
0.34611717844381928 0.74433100409805775
0.4915512113366276 0.37416655314154923
0.69147017202340066 0.055044060572981834
0.58641365147195756 0.22787933028303087
0.9146720680873841 0.01763520622625947
0.94189434591680765 0.79428964806720614
0.59410254587419331 0.33686259388923645
0.35515570035204291 0.58464001677930355
0.48993931873701513 0.26013554004020989
0.33091462682932615 0.12562685599550605
0.39910416514612734 0.20088029792532325
0.19806939619593322 0.65140787279233336
0.60471574706025422 0.14525759569369256
0.55739855347201228 0.27323038363829255
0.64201069087721407 0.35132496431469917
0.88852253230288625 0.72079664538614452
0.46149373380467296 0.039600940886884928
0.038834306877106428 0.39342089183628559
0.82482321676798165 0.065308612072840333
0.45154305687174201 0.34382255910895765
0.11919872416183352 0.27554595284163952
0.69820582098327577 0.29856578051112592
0.5235859293024987 0.99324235459789634
0.82347707985900342 0.63335007289424539
0.94351117848418653 0.61703689699061215
0.73336520628072321 0.6448494044598192
0.19075409532524645 0.60333247948437929
0.24774763896130025 0.16586697404272854
0.53086339728906751 0.20198296289891005
0.41475634323433042 0.92133960593491793
0.44377966714091599 0.51417537382803857
0.69086623541079462 0.38503880309872329
0.27982051204890013 0.48815157054923475
0.35501257516443729 0.72521067271009088
0.56091448711231351 0.72579399682581425
0.91202334919944406 0.39805542258545756
0.033903704723343253 0.46239412995055318
0.3415722728241235 0.75297152390703559
0.66158208064734936 0.81730205332860351
0.70969653455540538 0.87363612768240273
0.81495184521190822 0.81853431579656899
0.56645783013664186 0.60953678609803319
0.21610655658878386 0.66305194399319589
0.3257523903157562 0.32174899103119969
0.80591901275329292 0.015052553499117494
0.39988554385490716 0.80187752959318459
0.67483049002476037 0.5133503011893481
0.55675339908339083 0.94424863532185555
0.31512717204168439 0.33079006359912455
0.031289552105590701 0.67159413383342326
0.56895289290696383 0.49930425803177059
0.19720327411778271 0.31034900527447462
0.37489577964879572 0.74692712468095124
0.66073019453324378 0.37542392569594085
0.72258405922912061 0.69500536797568202
0.22511275112628937 0.2481607124209404
0.17014001472853124 0.79972901684232056
0.63600201136432588 0.7950861300341785
0.069279420888051391 0.83549204119481146
0.11365908826701343 0.23877190519124269
0.75056448020040989 0.60384240001440048
0.67222276167012751 0.71778662223368883
0.85350179788656533 0.89921061042696238
0.7483311181422323 0.62195514095947146
0.096413923660293221 0.90619594021700323
0.51129700290039182 0.43542048218660057
0.58803891111165285 0.98515745252370834
0.22880179178901017 0.87230876320973039
0.33015515934675932 0.11097662057727575
0.35395507677458227 0.26617566309869289
0.9534321294631809 0.27574146562255919
0.6191443835850805 0.39174104039557278
0.032839149935171008 0.12764438614249229
0.06512438110075891 0.51088233292102814
0.029738661833107471 0.81746832467615604
0.43428235477767885 0.19953439431264997
0.15303789591416717 0.11872302275151014
0.96249994868412614 0.14698966965079308
0.81198061211034656 0.045123686315491796
0.36222690553404391 0.13942956109531224
0.66711467993445694 0.45777478814125061
0.36597899254411459 0.78883363888598979
0.35854279738850892 0.15822072932496667
0.22414279379881918 0.96470690472051501
0.6439413467887789 0.16450245981104672
0.83624761924147606 0.065571686951443553
0.086307666264474392 0.95561667717993259
0.92985503049567342 0.24207450426183641
0.35402797465212643 0.71040193480439484
0.6883605697657913 0.28459834819659591
0.16152582783252001 0.7828090195544064
0.68624162673950195 0.57713108882308006
0.832250737817958 0.95337084424681962
0.035117193823680282 0.70938306790776551
0.045484178233891726 0.91004526731558144
0.41281006624922156 0.82827280857600272
0.65057473652996123 0.95094280736520886
0.26096879225224257 0.72201766353100538
0.78007966559380293 0.58312583481892943
0.49680461338721216 0.13267560373060405
0.0093607320450246334 0.92423889995552599
0.45207028137519956 0.65035936003550887
0.89232425391674042 0.63874608976766467
0.0010784449987113476 0.92798530543223023
0.41788222687318921 0.59508756548166275
0.68585813860408962 0.2968921500723809
0.17403186415322125 0.51630111434496939
0.63507073349319398 0.29028745414689183
0.26962938532233238 0.33487717225216329
0.81603150744922459 0.64768755855038762
0.47622572421096265 0.71714664064347744
0.98563276743516326 0.56374167138710618
0.68297560629434884 0.95405137678608298
0.48491319105960429 0.86705192481167614
0.17030915967188776 0.9918549433350563
0.73593549057841301 0.34517358406446874
0.67961538746021688 0.35335066518746316
0.47831653151661158 0.66060073114931583
0.84175490285269916 0.82655612379312515
0.92261083773337305 0.21716105681844056
0.65993262524716556 0.42328559211455286
0.64603958511725068 0.71225074166432023
0.76755383843556046 0.18946738983504474
0.022175364196300507 0.86385398940183222
0.67057782155461609 0.074428942054510117
0.33253951463848352 0.6098253030795604
0.58204578631557524 0.64532985840924084
0.90579862217418849 0.781962382607162
0.32438109745271504 0.074703746475279331
0.99419717211276293 0.2571867797523737
0.70713804150000215 0.64307666197419167
0.6795246759429574 0.097753418842330575
0.71326563600450754 0.32315711909905076
0.83360286243259907 0.87630566768348217
0.394658561097458 0.27960213739424944
0.33893775497563183 0.59495715191587806
0.83528501400724053 0.69237348786555231
0.19672068348154426 0.71504740929231048
0.69916877197101712 0.20737573644146323
0.43558095581829548 0.28045127680525184
0.86715359892696142 0.92221308406442404
0.046652713092043996 0.31061876169405878
0.43157950299791992 0.75045601860620081
0.5591001829598099 0.36180033558048308
0.55733398301526904 0.064373148372396827
0.15176406037062407 0.46297095203772187
0.63539920817129314 0.03380349138751626
0.82837902172468603 0.54595786216668785
0.75046657095663249 0.13580969674512744
0.74141345731914043 0.082160253310576081
0.79218281456269324 0.90028091752901673
0.52610846073366702 0.033439760794863105
0.48918773746117949 0.91895841830410063
0.6256768296007067 0.46177772176451981
0.76885245111770928 0.82464085216633976
0.66590447234921157 0.5874916894827038
0.99163943738676608 0.10231267218478024
0.81897325348109007 0.058765450725331903
0.13109059119597077 0.3766626522410661
0.73975402419455349 0.40590973105281591
0.75974528910592198 0.10262632858939469
0.19093323685228825 0.82205929723568261
0.55573273403570056 0.18067371752113104
0.58789612562395632 0.83786997455172241
0.51222880254499614 0.82682995824143291
0.71838977187871933 0.79648077837191522
0.17595895542763174 0.57725321897305548
0.7609835488256067 0.0050116002094000578
0.69518870348110795 0.41141956415958703
0.78094663424417377 0.12622422678396106
0.10876526916399598 0.043072095373645425
0.1580516523681581 0.38204670697450638
0.57384661980904639 0.23012888757511973
0.43240074627101421 0.3173136580735445
0.18405613233335316 0.49592046462930739
0.51103627937845886 0.9441976910457015
0.93618131894618273 0.48964169877581298
0.56096181063912809 0.54251605202443898
0.9605085242073983 0.094297746662050486
0.57755132392048836 0.46731828432530165
0.20720256329514086 0.41409734776243567
0.36276281229220331 0.92610958986915648
0.93897273321636021 0.72285866015590727
0.71629589423537254 0.11491631437093019
0.81887892470695078 0.0098796682432293892
0.35554527235217392 0.39957771962508559
0.99069530982524157 0.15966435964219272
0.01606598892249167 0.2692782967351377
0.015130642801523209 0.53030298673547804
0.56837595696561038 0.81755469809286296
0.9772700578905642 0.010552100837230682
0.44507252634502947 0.29026124929077923
0.56908787274733186 0.43870311928912997
0.73871732107363641 0.44617680460214615
0.80845967913046479 0.13258817442692816
0.10371424583718181 0.5112603553570807
0.73773379204794765 0.65220604138448834
0.38550335704348981 0.12045545061118901
0.89970226609148085 0.17336940113455057
0.37866283277980983 0.3217308446764946
0.35712133324705064 0.77619417198002338
0.36552405916154385 0.82925882376730442
0.62620985833927989 0.16929746279492974
0.11403108015656471 0.556913634063676
0.80266274721361697 0.35745458537712693
0.90611534612253308 0.91134441527538002
0.43413971154950559 0.02506073284894228
0.72678142855875194 0.17992365872487426
0.58680730010382831 0.42726150876842439
0.24865164118818939 0.19668255420401692
0.86382492259144783 0.19108803174458444
0.6763849607668817 0.73136962600983679
0.47588121518492699 0.082606698386371136
0.59517166041769087 0.70161553448997438
0.60578208114020526 0.25008522998541594
0.95213581109419465 0.55854363227263093
0.43618279136717319 0.34289812855422497
0.29076127242296934 0.84496087324805558
0.60906356852501631 0.93368663312867284
0.066578399855643511 0.18414937448687851
0.58629298931919038 0.071853277739137411
0.30771418288350105 0.33603187697008252
0.84738250938244164 0.36488955374807119
0.072868111543357372 0.46816304745152593
0.544990279013291 0.67363365483470261
0.37969136005267501 0.4436106130015105
0.24986271886155009 0.5098111517727375
0.8133050377946347 0.35410205577500165
0.31166959111578763 0.65434311423450708
0.71057796501554549 0.33557230443693697
0.28754595294594765 0.80015348549932241
0.25198269379325211 0.12044394970871508
0.59098216658458114 0.74948456417769194
0.8530988204292953 0.94408478890545666
0.27919843629933894 0.71706442278809845
0.25714208325371146 0.69895575754344463
0.069111769553273916 0.61380723351612687
0.5639097501989454 0.10395350866019726
0.39100452652201056 0.49072655919007957
0.29846517788246274 0.7485989429987967
0.7236480345018208 0.064255104400217533
0.71797346882522106 0.94049438112415373
0.93578550056554377 0.52645513601601124
0.50904381042346358 0.91917655011638999
0.82839772361330688 0.30136657552793622
0.3058902146294713 0.20678752451203763
0.07654912956058979 0.862563188187778
0.35643778275698423 0.91743676317855716
0.35194887546822429 0.81085646292194724
0.18278727820143104 0.65756586543284357
0.63066617702133954 0.56845086626708508
0.78664392745122313 0.63563717273063958
0.032518078107386827 0.1477620352525264
0.31287905434146523 0.71542032435536385
0.57662792969495058 0.7715092224534601
0.63939968403428793 0.50529377372004092
0.80659154173918068 0.85987362312152982
0.89802778791636229 0.045754562830552459
0.34341791993938386 0.55186468572355807
0.777935232501477 0.10214332980103791
0.94039492751471698 0.57582860602997243
0.50618647574447095 0.2561912767123431
0.60226643760688603 0.60906195058487356
0.21965680690482259 0.98093877616338432
0.14767059683799744 0.2360228740144521
0.32545923674479127 0.37648081639781594
0.17471540626138449 0.22915534232743084
0.59602644178085029 0.88361761113628745
0.36892118700779974 0.25155369099229574
0.45655435533262789 0.20568740204907954
0.83889932883903384 0.52618913492187858
0.44521542894653976 0.61088754329830408
0.31064680800773203 0.50193942175246775
0.062857560813426971 0.37088170577771962
0.51533609721809626 0.84408297622576356
0.2063533493783325 0.74077274929732084
0.23581483424641192 0.012749423738569021
0.27915930491872132 0.98890159395523369
0.26922154566273093 0.10245398734696209
0.92431324347853661 0.81515319831669331
0.24992778687737882 0.77937542833387852
0.87805799092166126 0.15772635256871581
0.31210337881930172 0.45772945345379412
0.2451011105440557 0.40848486730828881
0.70417860220186412 0.90444858022965491
0.73176704533398151 0.30783350532874465
0.6427045885939151 0.93143885629251599
0.75086006708443165 0.97087875031866133
0.51567895221523941 0.16446828516200185
0.42211665329523385 0.63655635225586593
0.66318977577611804 0.64263857388868928
0.73717356147244573 0.1706029016058892
0.87283315579406917 0.41388268209993839
0.64473680476658046 0.10942757246084511
0.28758977074176073 0.36008527432568371
0.31966857519000769 0.7496187062934041
0.82861685007810593 0.61568430904299021
0.58339367597363889 0.21389526221901178
0.48042259318754077 0.0025245319120585918
0.87563803791999817 0.078333221841603518
0.30529702105559409 0.26991514721885324
0.24835362005978823 0.27004031068645418
0.62957897200249135 0.39904169971123338
0.32638020580634475 0.61773506947793067
0.075945978052914143 0.75040495698340237
0.52160360617563128 0.34538951888680458
0.10815819725394249 0.86246219254098833
0.4807626698166132 0.13615601346828043
0.20302226557396352 0.8139593219384551
0.76366343256086111 0.41418440942652524
0.16406461060978472 0.36608623457141221
0.91058889450505376 0.68353044264949858
0.72164522460661829 0.75939617305994034
0.22779006534256041 0.61834672070108354
0.20481827412731946 0.53008016548119485
0.047416219487786293 0.82967073959298432
0.28979441965930164 0.089452088112011552
0.29561476781964302 0.45125906611792743
0.77664531813934445 0.32092998502776027
0.42203537118621171 0.56450653239153326
0.95574231981299818 0.53653308260254562
0.81053431844338775 0.74494110303930938
0.064936370588839054 0.72081012441776693
0.18107562814839184 0.73743338696658611
0.73906589578837156 0.070627196691930294
0.27301502577029169 0.42566903424449265
0.25533066154457629 0.38170310738496482
0.23710094857960939 0.71283287089318037
0.36313183140009642 0.042682538740336895
0.015976427355781198 0.61108399392105639
0.87143143289722502 0.8400968573987484
0.45636382466182113 0.63298621005378664
0.5835967508610338 0.87940267543308437
0.98365151532925665 0.58298517926596105
0.00099879945628345013 0.13795087672770023
0.1642554288264364 0.47061418695375323
0.63186279940418899 0.77579429838806391
0.029388276161625981 0.31071665184572339
0.3215303395409137 0.89010170684196055
0.93163953046314418 0.6729256531689316
0.25285074301064014 0.60495132999494672
0.4498678264208138 0.45669939601793885
0.038910327479243279 0.19466591160744429
0.56570252263918519 0.28117225598543882
0.40004728641360998 0.53823182545602322
0.019809356657788157 0.80721513368189335
0.64197410433553159 0.67457556910812855
0.75080201495438814 0.19653083826415241
0.95646552741527557 0.65362981613725424
0.14562780829146504 0.69065728154964745
0.72047084686346352 0.15099699608981609
0.2099902390036732 0.54836587002500892
0.19266694923862815 0.36777011351659894
0.93339354870840907 0.77110572322271764
0.25969494320452213 0.78323968569748104
0.016080261440947652 0.5599570288322866
0.80482325237244368 0.23348952224478126
0.67689669714309275 0.58575712330639362
0.21584385610185564 0.279547028709203
0.54754103999584913 0.80731394328176975
0.11933136242441833 0.3510111547075212
0.51270838757045567 0.35800271388143301
0.98612453369423747 0.63577256957069039
0.4251655307598412 0.62427827809005976
0.79185362672433257 0.85990738729014993
0.86620646412484348 0.20895334822125733
0.24858582951128483 0.7085422130767256
0.84207935351878405 0.4387610147241503
0.30534475622698665 0.97268481599166989
0.67297705286182463 0.36254495964385569
0.44253394263796508 0.13315347628667951
0.33187600644305348 0.96969625516794622
0.76962216873653233 0.84208133164793253
0.3129184152930975 0.8654100380372256
0.87505287304520607 0.95143243041820824
0.36562227224931121 0.44467392563819885
0.20661487895995378 0.36075888015329838
0.90420394344255328 0.59847083454951644
0.90572175779379904 0.89386696927249432
0.65222502872347832 0.17805169336497784
0.70931709627620876 0.40698443539440632
0.91023630602285266 0.23144000046886504
0.98603552649728954 0.96180410590022802
0.48457626416347921 0.78277850989252329
0.66116967448033392 0.44048307766206563
0.45896483561955392 0.73822859697975218
0.17306141136214137 0.40839724359102547
0.25785400508902967 0.031826588790863752
0.98835216951556504 0.35194402700290084
0.15301452460698783 0.58646352728828788
0.12307253107428551 0.10439674509689212
0.2706056097522378 0.34901658236049116
0.018814123701304197 0.15446908632293344
0.0040168904233723879 0.77992348279803991
0.19417090457864106 0.078565998002886772
0.072409751126542687 0.056115833343937993
0.64034820278175175 0.33076026989147067
0.13248130166903138 0.86317242286168039
0.16002329904586077 0.12418097793124616
0.066098019713535905 0.53301140572875738
0.36256778705865145 0.84325665351934731
0.030205158516764641 0.70013875002041459
0.83570272102952003 0.25247670407406986
0.43475043587386608 0.45060690445825458
0.5984796432312578 0.36361802951432765
0.062368660001084208 0.42545108846388757
0.81267801555804908 0.75541191780939698
0.095782736083492637 0.79847653908655047
0.49712557345628738 0.64473040448501706
0.058184819761663675 0.41664516972377896
0.48796479008160532 0.075415894156321883
0.97706822422333062 0.35412762314081192
0.93933550920337439 0.84160310751758516
0.08853995380923152 0.52503295009955764
0.58046516659669578 0.39296520571224391
0.88274340354837477 0.84492712933570147
0.73997233249247074 0.02680795663036406
0.90012422227300704 0.69390231231227517
0.0057172460947185755 0.11903159786015749
0.89548262557946146 0.40482972771860659
0.27573210024274886 0.53305286867544055
0.053010362666100264 0.52242054813541472
0.042106685694307089 0.09251475241035223
0.7293485514819622 0.38659674115478992
0.72398865735158324 0.96343707456253469
0.80292517202906311 0.15177466161549091
0.93549962621182203 0.9391714995726943
0.86873826547525823 0.87514171097427607
0.56153662130236626 0.38042471278458834
0.14575759647414088 0.81473427778109908
0.40524759353138506 0.89742187759838998
0.60316239157691598 0.17503880616277456
0.29449685174040496 0.41361381090246141
0.59101756033487618 0.79665557784028351
0.95292984414845705 0.94216259778477252
0.32959826523438096 0.74947657343000174
0.63820053311064839 0.58306964533403516
0.66484899306669831 0.0032100244425237179
0.39195170858874917 0.028125375742092729
0.77857192815281451 0.16378239961341023
0.077715084888041019 0.76659892383031547
0.020142083987593651 0.47438192227855325
0.98112048348411918 0.065925417002290487
0.7924978700466454 0.44094481552019715
0.78932141535915434 0.74812448583543301
0.11855618958361447 0.89301017834804952
0.096322978613898158 0.82530859461985528
0.15447436226531863 0.27663872903212905
0.91944181709550321 0.20269984262995422
0.30746756005100906 0.084466875065118074
0.55724890111014247 0.80753606697544456
0.07001990731805563 0.74001350300386548
0.70973425591364503 0.014298161258921027
0.25511697307229042 0.25549236149527133
0.85640374850481749 0.33332463400438428
0.95971447392366827 0.23615415766835213
0.70994492876343429 0.31066525331698358
0.31661002105101943 0.5120728702750057
0.27357607055455446 0.93307000701315701
0.61420973646454513 0.68821082054637372
0.055903058033436537 0.71654931036755443
0.96429778984747827 0.69406015053391457
0.26229689735919237 0.96523766336031258
0.88388106925413013 0.55990831600502133
0.81465597148053348 0.26868585380725563
0.69516455638222396 0.25065263453871012
0.75302901188842952 0.57140546664595604
0.95129118300974369 0.67283588089048862
0.88958696275949478 0.4767591345589608
0.47435092716477811 0.39290419616736472
0.82030208106152713 0.27578242379240692
0.66012885351665318 0.74735979549586773
0.16438418091274798 0.16184559394605458
0.94426394184119999 0.88521398417651653
0.36933066206984222 0.18141335598193109
0.26751133939251304 0.21271498198620975
0.19060958107002079 0.9156509458553046
0.96933573647402227 0.42115834634751081
0.13247026619501412 0.83023917907848954
0.90128567232750356 0.84875499736517668
0.064505114452913404 0.58951300219632685
0.84299456025473773 0.99127720110118389
0.37074557691812515 0.6091221165843308
0.32322461460717022 0.67408617329783738
0.73163467552512884 0.71002921159379184
0.61896439245902002 0.59015155397355556
0.54375716997310519 0.91943459142930806
0.047251757001504302 0.86742962547577918
0.17983892606571317 0.53013777965679765
0.73066979763098061 0.27492030384019017
0.97816478321328759 0.11087088170461357
0.40835451427847147 0.79446132760494947
0.28697346057742834 0.4976928245741874
0.32647751062177122 0.57843888737261295
0.52678747405298054 0.83501668297685683
0.59111341764219105 0.51216264697723091
0.75282067665830255 0.44218072132207453
0.27687692362815142 0.6555276548024267
0.49964540917426348 0.78216006094589829
0.64334893086925149 0.91879626433365047
0.64642712147906423 0.77011099481023848
0.76580035896040499 0.31655498873442411
0.29637462832033634 0.99801045656204224
0.81292237155139446 0.036114104092121124
0.79682513093575835 0.16334812971763313
0.67447072151117027 0.14314397843554616
0.2351829381659627 0.84612003737129271
0.24182630376890302 0.58219073759391904
0.69280672399327159 0.60912934294901788
0.85682452865876257 0.071320773335173726
0.38512869738042355 0.10743763740174472
0.74654432199895382 0.17594429035671055
0.29219456249848008 0.93681467114947736
0.27040063915774226 0.12086258525960147
0.70743757486343384 0.88987932959571481
0.35969339893199503 0.86997323087416589
0.54494084906764328 0.71505337674170732
0.84566058800555766 0.60264540556818247
0.19010169990360737 0.12523517687804997
0.31734090810641646 0.8423750726506114
0.67476241942495108 0.54193989257328212
0.38939062971621752 0.72373122116550803
0.58233437105081975 0.48771817539818585
0.7510962940286845 0.7754112861584872
0.20236924756318331 0.2664580603595823
0.98997790878638625 0.80593867460265756
0.31843621400184929 0.018768407870084047
0.95234913984313607 0.48626271355897188
0.32602906343527138 0.82091475278139114
0.22228101710788906 0.3064214657060802
0.83580179559066892 0.026917778654024005
0.64597671967931092 0.4343143121805042
0.24069186695851386 0.69108583312481642
0.52597491582855582 0.31288875127211213
0.1415811765473336 0.7653538326267153
0.39382392587140203 0.87369562312960625
0.96488470723852515 0.88618150143884122
0.98566964641213417 0.339409219333902
0.53715214156545699 0.97437669965438545
0.55607145931571722 0.49177284305915236
0.19837810820899904 0.35245100501924753
0.63823442091234028 0.070306560257449746
0.68003649800084531 0.69308129581622779
0.43037625215947628 0.57243803841993213
0.56728298496454954 0.71729023568332195
0.99141605524346232 0.86684960429556668
0.095895062666386366 0.12524938583374023
0.53710967442020774 0.53453584760427475
0.38710151170380414 0.91676067444495857
0.51715783309191465 0.60566476546227932
0.52234069025143981 0.57786350790411234
0.32625443558208644 0.4471013022121042
0.4920247953850776 0.32617167732678354
0.24045471474528313 0.045075374888256192
0.19831480295397341 0.24980013095773757
0.52876163087785244 0.66010304330848157
0.75435729185119271 0.75284257880412042
0.51173670100979507 0.084339435677975416
0.4177811685949564 0.89603369683027267
0.63354597589932382 0.48979047103784978
0.35657543572597206 0.31296998215839267
0.35636260244064033 0.90000576688908041
0.095662997802719474 0.60767538961954415
0.47899562888778746 0.74003752414137125
0.027588285738602281 0.15639393893070519
0.93540336424484849 0.87077965727075934
0.29668377432972193 0.78274629334919155
0.47525374102406204 0.89072478911839426
0.18212566431611776 0.72044216911308467
0.18553771893493831 0.99221142381429672
0.45895112329162657 0.18439524038694799
0.2735090721398592 0.18897957704029977
0.35463956114836037 0.17971869464963675
0.29814113071188331 0.76754626887850463
0.21152331703342497 0.17304152343422174
0.98971429630182683 0.39392874343320727
0.28010246157646179 0.54407033300958574
0.15381031786091626 0.3150689322501421
0.20880980859510601 0.021994039881974459
0.58168216957710683 0.1014140525367111
0.6076291361823678 0.69553491985425353
0.85949834808707237 0.055139450589194894
0.16589453304186463 0.85318773589096963
0.81423440156504512 0.6187062484677881
0.97929610824212432 0.82809572922997177
0.40814593154937029 0.80386763159185648
0.41206368943676353 0.61769053968600929
0.48725767387077212 0.033372451784089208
0.23189686820842326 0.95172346848994493
0.53731987974606454 0.48329453752376139
0.5349574675783515 0.15561138209886849
0.83993868553079665 0.80990050104446709
0.42382613755762577 0.66521670739166439
0.68804379086941481 0.70189321506768465
0.63414683984592557 0.41988233220763505
0.091939555248245597 0.98344629490748048
0.21092052524909377 0.32423011469654739
0.3519163706805557 0.49456822965294123
0.44524441589601338 0.56317124608904123
0.044638381106778979 0.84129569516517222
0.40374198346398771 0.54733843891881406
0.84520222945138812 0.03211721358820796
0.81499651563353837 0.38436436164192855
0.091438014293089509 0.24748480645939708
0.94819624722003937 0.045309433713555336
0.82356889848597348 0.57369751739315689
0.59591380041092634 0.18340970319695771
0.42793387314304709 0.12881205091252923
0.054328371537849307 0.19011495262384415
0.33067732281051576 0.591946373693645
0.36248900159262121 0.22862612828612328
0.75439337315037847 0.68302610935643315
0.86935312184505165 0.16711583896540105
0.47723110788501799 0.84439633972942829
0.5527219285722822 0.38083811057731509
0.92742231674492359 0.66110332915559411
0.059779469389468431 0.49997830344364047
0.59994847560301423 0.29754148330539465
0.41806081682443619 0.9988017522264272
0.052023104159161448 0.46879268833436072
0.84422355354763567 0.21465765498578548
0.15491069830022752 0.42985447985120118
0.14099664404056966 0.36366009269841015
0.95901789260096848 0.36761526460759342
0.17346883588470519 0.74549379432573915
0.1018805829808116 0.69955474697053432
0.94772889721207321 0.98185317660681903
0.4262987223919481 0.35997487022541463
0.23541999235749245 0.47282159724272788
0.88426444516517222 0.036259690998122096
0.97326133563183248 0.22858911473304033
0.45091355382464826 0.022996478015556931
0.02429530187509954 0.33111028675921261
0.17598396679386497 0.66549805086106062
0.44131992943584919 0.73876087716780603
0.0092791249044239521 0.56636702874675393
0.30698030255734921 0.78702114173211157
0.75589991849847138 0.56144441245123744
0.40846130182035267 0.039519184967502952
0.84173061861656606 0.85210652416571975
0.44623235473409295 0.35364377312362194
0.88844105764292181 0.68075312348082662
0.49870173982344568 0.29669932345859706
0.17178749828599393 0.28686357825063169
0.67738990625366569 0.97271645674481988
0.31551532377488911 0.35916025727055967
0.92847053031437099 0.32195201213471591
0.63403244921937585 0.74411982367746532
0.16855328949168324 0.1691271613817662
0.010931514669209719 0.69928328832611442
0.82113681663759053 0.49903403618372977
0.39345773099921644 0.75049618119373918
0.72180772479623556 0.8433100541587919
0.65402007079683244 0.81073049921542406
0.29440558352507651 0.65375743131153286
0.64442688319832087 0.3224096386693418
0.86442118417471647 0.54190683388151228
0.58343079360201955 0.99390038917772472
0.11288743140175939 0.61016549076884985
0.98770267027430236 0.05188936204649508
0.056972068501636386 0.44927204144187272
0.9149128976278007 0.71265473123639822
0.32062185206450522 0.83107227575965226
0.80087378970347345 0.50345100811682642
0.86753031658008695 0.13840850512497127
0.42048379639163613 0.012342446483671665
0.93834391259588301 0.74928031908348203
0.043712652521207929 0.51500891824252903
0.26427652104757726 0.76953297457657754
0.26788035430945456 0.53815639135427773
0.14983617281541228 0.78618968836963177
0.48595206695608795 0.34496761672198772
0.55388762359507382 0.82087080786004663
0.71142690349370241 0.39711628900840878
0.87979537225328386 0.0017562061548233032
0.18585109314881265 0.86176022002473474
0.82137880730442703 0.15813006763346493
0.71021088748238981 0.21282806620001793
0.046082464279606938 0.036722005344927311
0.7399596506729722 0.043263069819658995
0.91659108502790332 0.85702614486217499
0.20889426837675273 0.13432971853762865
0.80714859790168703 0.20419545890763402
0.69371442473493516 0.34832743415609002
0.24063204671256244 0.54037532908841968
0.98933817096985877 0.44265168975107372
0.0060775724705308676 0.74199752509593964
0.21273527666926384 0.30982397985644639
0.65464569302275777 0.56523213838227093
0.012080861488357186 0.71646494511514902
0.36382979340851307 0.46689818589948118
0.20369867514818907 0.214623634936288
0.19953492935746908 0.015516490442678332
0.93334464682266116 0.71638353099115193
0.48386167525313795 0.57958551147021353
0.30854017729870975 0.67815714818425477
0.57645238330587745 0.15668290737085044
0.47949213720858097 0.22420954704284668
0.59645515796728432 0.77957633789628744
0.97880762629210949 0.60739833256229758
0.31712166336365044 0.26595022948458791
0.81848723953589797 0.07163407513871789
0.20217602932825685 0.82711703586392105
0.37965886737219989 0.40388584742322564
0.71149663906544447 0.7607171272393316
0.53295066789723933 0.12748145498335361
0.73515731166116893 0.13899185042828321
0.46290961094200611 0.077792677562683821
0.054625554941594601 0.57406389317475259
0.5667839627712965 0.70201188023202121
0.5790644851513207 0.83293107710778713
0.16831398848444223 0.38795307371765375
0.46296706888824701 0.96451321244239807
0.56308334809727967 0.97472207201644778
0.12686315970495343 0.57888228166848421
0.49457306275144219 0.58858536509796977
0.29217911651358008 0.54932144051417708
0.076519768452271819 0.18342300713993609
0.20649021118879318 0.86356992530636489
0.090778650715947151 0.18127813469618559
0.10215819953009486 0.93781502195633948
0.96734731760807335 0.1965910792350769
0.65512952231802046 0.57510257000103593
0.37892430881038308 0.0092870485968887806
0.26255993056111038 0.13730468507856131
0.1532128844410181 0.26676572696305811
0.37065566144883633 0.81510850740596652
0.83212458807975054 0.35332112014293671
0.21895504603162408 0.70417385688051581
0.20446208817884326 0.92039190814830363
0.10946255503222346 0.99718405539169908
0.39405755279585719 0.55805001105181873
0.17374382144771516 0.69035702338442206
0.55908549716696143 0.84033333999104798
0.69746301602572203 0.11197453667409718
0.034618826350197196 0.048362463479861617
0.50982736563310027 0.62494230503216386
0.97737402841448784 0.054125871974974871
0.16510448092594743 0.035777235636487603
0.510782370576635 0.63686189032159746
0.72989368112757802 0.36805064091458917
0.72975234570913017 0.89710876275785267
0.1334709539078176 0.0086056357249617577
0.21653170534409583 0.29511704761534929
0.32965956837870181 0.41404990991577506
0.52422533323988318 0.91322487709112465
0.084394556703045964 0.13996573630720377
0.36829626932740211 0.068793727084994316
0.85595636442303658 0.31774308229796588
0.8184565519914031 0.2222982186358422
0.19702084991149604 0.18328340793959796
0.56486390181817114 0.42216757847927511
0.14665401028469205 0.66490527568385005
0.21404543984681368 0.23829573183320463
0.22470925794914365 0.55733274528756738
0.78326568705961108 0.87773274770006537
0.043521920219063759 0.12971822381950915
0.75595650565810502 0.29259294481016695
0.043531410396099091 0.32660471950657666
0.59145303769037127 0.86703804950229824
0.26611571828834713 0.63571566226892173
0.97807223605923355 0.81552414176985621
0.9105572085827589 0.74689585529267788
0.02306653093546629 0.3717881846241653
0.58578327065333724 0.022343466291204095
0.062584631610661745 0.79884497891180217
0.6338336942717433 0.20221627550199628
0.36768316105008125 0.40191501821391284
0.22864956548437476 0.027776778908446431
0.83566391514614224 0.60628458461724222
0.64695299556478858 0.37889351928606629
0.51881888462230563 0.10703861969523132
0.14480050024576485 0.093747552484273911
0.39476550766266882 0.60232248855754733
0.6316888527944684 0.65409913402982056
0.63986919657327235 0.64297227608039975
0.5109806505497545 0.5458966784644872
0.36135661276057363 0.95624070707708597
0.044798161368817091 0.85637439787387848
0.45365376933477819 0.56056779809296131
0.54477768740616739 0.51140316063538194
0.088034765096381307 0.86665083025582135
0.0055272842291742563 0.66949700098484755
0.18905111635103822 0.33651621150784194
0.75653219153173268 0.71538639254868031
0.59771216870285571 0.3802307159639895
0.43679956393316388 0.65769565454684198
0.10857706912793219 0.56870412896387279
0.14740664884448051 0.95282968180254102
0.89458734216168523 0.65115435468032956
0.63493154896423221 0.013163063442334533
0.7945899129845202 0.15418652328662574
0.20574136823415756 0.69685638276860118
0.65885888342745602 0.83792702225036919
0.25829417794011533 0.087306986562907696
0.049917948199436069 0.67581154103390872
0.10418170248158276 0.43081667530350387
0.56260327738709748 0.77719106851145625
0.25796631840057671 0.23162140604108572
0.23232352407649159 0.39403954823501408
0.76231543184258044 0.75858380110003054
0.45426726131699979 0.84686208050698042
0.40172994346357882 0.17168804118409753
0.57824569218792021 0.19372631702572107
0.60881980089470744 0.28811249672435224
0.95063591143116355 0.85851828870363533
0.83438084507361054 0.93401868338696659
0.54002369823865592 0.65779409557580948
0.45263164956122637 0.44674057117663324
0.25896284729242325 0.15356561355292797
0.057115606730803847 0.2553867029491812
0.90117672621272504 0.68146944558247924
0.94274316029623151 0.11651587183587253
0.92431212123483419 0.57088961894623935
0.32891026581637561 0.088517341995611787
0.28237398946657777 0.81795450672507286
0.14329889020882547 0.34390597650781274
0.67403587722219527 0.43780539673753083
0.77811254328116775 0.24259532662108541
0.48512492794543505 0.14508003112860024
0.33611715910956264 0.84018261334858835
0.86169374478049576 0.35556882922537625
0.22669476247392595 0.36665237927809358
0.16106151696294546 0.32651719800196588
0.12753434153273702 0.87624885933473706
0.96643617702648044 0.93903093924745917
0.58384059322997928 0.69503816473297775
0.63767558778636158 0.13926327554509044
0.61753529752604663 0.53902995190583169
0.54552354686893523 0.43362132227048278
0.62812789180316031 0.19255859334953129
0.74682826385833323 0.31152348918840289
0.062639331677928567 0.27100549731403589
0.38994078570976853 0.37032334972172976
0.3767168449703604 0.23240062897093594
0.66304197371937335 0.36537968018092215
0.26184517331421375 0.18536126660183072
0.73109518177807331 0.52128896047361195
0.53416777122765779 0.93814261071383953
0.99701943481341004 0.52116180211305618
0.72249265713617206 0.50294371717609465
0.28888517944142222 0.78682573861442506
0.51026911404915154 0.52404138399288058
0.48283545183949172 0.70373930386267602
0.49687666003592312 0.94561404385603964
0.83810507762245834 0.34593146876432002
0.13989874185062945 0.82503045978955925
0.22313094581477344 0.81163197197020054
0.72728861682116985 0.49130598618648946
0.54664031299762428 0.084721319144591689
0.60944684548303485 0.26407560426741838
0.7750531688798219 0.9067028088029474
0.7635827821213752 0.2861726947594434
0.063808229984715581 0.208577522309497
0.86499546002596617 0.047150816768407822
0.56380944652482867 0.78666870133019984
0.74261472164653242 0.55711428914219141
0.25342516833916306 0.95995826600119472
0.80497790686786175 0.79092108434997499
0.166657620575279 0.65842949296347797
0.6894869867246598 0.67895788117311895
0.21533360611647367 0.55957001564092934
0.86858821264468133 0.72811896470375359
0.27089179470203817 0.97091730823740363
0.90225670905783772 0.54002157249487936
0.76278417836874723 0.041251362999901175
0.6212232755497098 0.021646755747497082
0.9381935556884855 0.451263677328825
0.57925241417251527 0.57620160351507366
0.11402296670712531 0.52711282414384186
0.82581475446932018 0.16540406248532236
0.2454496780410409 0.1536756488494575
0.55478067556396127 0.68514394317753613
0.80891842138953507 0.30304636829532683
0.10092046367935836 0.78411678876727819
0.083464816212654114 0.92692207754589617
0.29986858321353793 0.39197758166119456
0.33763937978073955 0.71644263598136604
0.21168983681127429 0.14371361047960818
0.26762399775907397 0.06039576674811542
0.88600418553687632 0.18451077141799033
0.91160059557296336 0.46423823712393641
0.25915266573429108 0.32859605364501476
0.89669949281960726 0.91344942944124341
0.451145657338202 0.80284749972634017
0.73531237430870533 0.81581807928159833
0.89563186769373715 0.62639587931334972
0.13679716666229069 0.79422642011195421
0.43164381058886647 0.95028174272738397
0.99706791830249131 0.36229321546852589
0.91074317996390164 0.12533500837162137
0.86123980511911213 0.038797989254817367
0.50558181339874864 0.95206447644159198
0.5254028532654047 0.0020126118324697018
0.67968929139897227 0.68262266996316612
0.32560729631222785 0.20984087535180151
0.87366704782471061 0.2693798434920609
0.65083814132958651 0.93758385558612645
0.064750990131869912 0.51948506804183125
0.013076702132821083 0.27973949280567467
0.69020000123418868 0.41864810022525489
0.2387813029345125 0.43620860995724797
0.95913179032504559 0.60394521127454937
0.7297833482734859 0.73913047253154218
0.6510193042922765 0.49085962260141969
0.92829041299410164 0.0071228428278118372
0.81501319026574492 0.73031714581884444
0.82221360807307065 0.98625999852083623
0.39203004259616137 0.31879181344993412
0.63788728648796678 0.94344967720098794
0.48500096425414085 0.41447797906585038
0.2230934533290565 0.22646912676282227
0.99241096200421453 0.42824235674925148
0.69823079509660602 0.31397724314592779
0.67381232930347323 0.91828418406657875
0.87573723983950913 0.32759235939010978
0.34393547661602497 0.6901243394240737
0.49092719075269997 0.99524251418188214
0.55687529174610972 0.43200666271150112
0.06726558436639607 0.68186045694164932
0.66605240711942315 0.47795485891401768
0.014299358939751983 0.38721471279859543
0.68994843983091414 0.97345430497080088
0.61306773917749524 0.34738437156192958
0.10291236964985728 0.80460294568911195
0.51424023997969925 0.020480678183957934
0.3095751334913075 0.52655528811737895
0.92953738081268966 0.63502371637150645
0.078284303192049265 0.6671991697512567
0.89616751507855952 0.96171618369407952
0.42943870252929628 0.99101150268688798
0.53047461993992329 0.050523994956165552
0.59149817237630486 0.82483005127869546
0.7891509747132659 0.028488843468949199
0.58203197573311627 0.93441006331704557
0.62571991374716163 0.9742794472258538
0.15073414822109044 0.037064662203192711
0.27735984977334738 0.032360491110011935
0.6583458089735359 0.71285849204286933
0.079872158588841558 0.59120519645512104
0.45485530141741037 0.0093802267219871283
0.65968321822583675 0.10723999259062111
0.16339655080810189 0.76959438435733318
0.070275648031383753 0.87982519553042948
0.53380451281554997 0.32679674006067216
0.53950100368820131 0.5207198669668287
0.12126152170822024 0.79479005769826472
0.14986519957892597 0.36752511910162866
0.29500403488054872 0.92642922792583704
0.27466130722314119 0.36560502694919705
0.79997973400168121 0.30100909154862165
0.65707562840543687 0.13240444520488381
0.89744707033969462 0.38236164790578187
0.51685730880126357 0.29367523640394211
0.1377361211925745 0.6382123816292733
0.72779745399020612 0.80936501128599048
0.48995802737772465 0.21363566163927317
0.36316827498376369 0.12189183756709099
0.79574930644594133 0.63374593434855342
0.67613677959889174 0.62527938513085246
0.67557112616486847 0.065507166320458055
0.11999920359812677 0.74043094157241285
0.63193624350242317 0.89003729121759534
0.8732872218824923 0.66747766733169556
0.035508167231455445 0.3609788934700191
0.58898970112204552 0.66994168818928301
0.65716576180420816 0.86237221676856279
0.33441676525399089 0.36482442449778318
0.9046235925052315 0.82177796890027821
0.97349157743155956 0.63676293659955263
0.87860678299330175 0.90584292612038553
0.28309133392758667 0.55230497685261071
0.59946643118746579 0.40451765432953835
0.80342325917445123 0.56038291123695672
0.46282763360068202 0.33717893110588193
0.99649311555549502 0.61678529065102339
0.76322011230513453 0.87186972121708095
0.7540479029994458 0.26529210223816335
0.023202754557132721 0.52235941961407661
0.78225128864869475 0.32784645399078727
0.40056843846105039 0.11806991789489985
0.68608988355845213 0.78877000440843403
0.042833403218537569 0.78346806997433305
0.74721668311394751 0.15224060579203069
0.29461476462893188 0.18522184807807207
0.28115912084467709 0.29775149188935757
0.73794800043106079 0.76773998141288757
0.54283027979545295 0.10429497342556715
0.15625383006408811 0.51084961392916739
0.72436491888947785 0.26631230697967112
0.93409319268539548 0.51069356920197606
0.90583060681819916 0.069407956209033728
0.074752266518771648 0.035583037417382002
0.48256520833820105 0.1616502006072551
0.10156524064950645 0.89263183367438614
0.64734378969296813 0.26205936400219798
0.99062204826623201 0.085554072866216302
0.93741419608704746 0.98014136892743409
0.56191374477930367 0.29092263453640044
0.3343884265050292 0.33936711633577943
0.98351093218661845 0.8551512467674911
[truncated: 8,037 more rows]
