# Supplementary material for: Universal hidden order in amorphous cellular geometries
Source: Nat Commun. 2019 Feb 18;10:811. doi: 10.1038/s41467-019-08360-5 (PMC6379405; doi:10.1038/s41467-019-08360-5)
Supplement: Supplementary file 1 — Source Data [file 41467_2019_8360_MOESM1_ESM.zip › Configurations/2D-Initial-configuration-RSA-SphP9.dat]

0.19586228090338409 0.56617860309779644
0.96801930479705334 0.47032588650472462
0.46631052577868104 0.46310273208655417
0.84066846733912826 0.50546305906027555
0.31052967044524848 0.55957806971855462
0.31096981256268919 0.31093031144700944
0.22295686323195696 0.73898115358315408
0.19015824841335416 0.1707312990911305
0.3282494586892426 0.025979743106290698
0.64062844146974385 0.1839236996602267
0.80677780974656343 0.22876105573959649
0.78870188491418958 0.74876505276188254
0.5781316829379648 0.83023640676401556
0.66762579022906721 0.3633517159614712
0.70737962098792195 0.049511764897033572
0.57877812488004565 0.58402461418882012
0.61123840603977442 0.50905115436762571
0.11981790699064732 0.38900754973292351
0.79993256274610758 0.8066583329346031
0.85909545887261629 0.56222453620284796
0.27900306880474091 0.045262593543156981
0.034835872007533908 0.23234452004544437
0.7245097158011049 0.9453458534553647
0.17680045613087714 0.099306254414841533
0.96294705709442496 0.43688424467109144
0.17364240740425885 0.83238515607081354
0.39707507728599012 0.51913153380155563
0.66890958114527166 0.038030070951208472
0.85865288064815104 0.26700867293402553
0.44433086947537959 0.077573247952386737
0.77701969747431576 0.69652290805242956
0.47160472581163049 0.1977815015707165
0.98481803224422038 0.69195667211897671
0.79186819889582694 0.10776741616427898
0.015144725330173969 0.57432343764230609
0.17165705934166908 0.28280486655421555
0.29529771604575217 0.14262298285029829
0.8251249035820365 0.65187942143529654
0.075824378989636898 0.60298652201890945
0.94072577799670398 0.34495785227045417
0.92275152169167995 0.82242290768772364
0.99481583968736231 0.49400864960625768
0.68761821161024272 0.45961678284220397
0.88411788339726627 0.54560478706844151
0.14212148194201291 0.2484597738366574
0.9878327320329845 0.48822484724223614
0.35195405944250524 0.7678780413698405
0.37806474487297237 0.26971174892969429
0.47486882447265089 0.60261965170502663
0.40195487136952579 0.30737592629157007
0.44867732049897313 0.0012764343991875648
0.43158227927051485 0.90570885082706809
0.53027151781134307 0.83264829614199698
0.18858351954258978 0.96454842784442008
0.68655487801879644 0.36713993246667087
0.87154363212175667 0.84094374207779765
0.439031952759251 0.72712155035696924
0.10496517131105065 0.65350797865539789
0.30133318481966853 0.18465243838727474
0.34151800000108778 0.2083672215230763
0.062094451393932104 0.26285315048880875
0.21539615350775421 0.70464935014024377
0.55012826272286475 0.13213207572698593
0.082796245347708464 0.3855273078661412
0.07822277513332665 0.35352988727390766
0.92347550415433943 0.16839288081973791
0.044077893951907754 0.3575894720852375
0.62632227968424559 0.054034696659073234
0.31255702534690499 0.54278653534129262
0.19071294879540801 0.35543044633232057
0.040589941432699561 0.38500413740985096
0.40290575777180493 0.71552444482222199
0.886871546972543 0.56900299666449428
0.29954760801047087 0.63614809396676719
0.18031340069137514 0.33744091028347611
0.83244727225974202 0.057644644286483526
0.75991978449746966 0.77960304380394518
0.96553774597123265 0.6757193966768682
0.048720119521021843 0.46886009001173079
0.12625099089927971 0.0079621390905231237
0.023942199535667896 0.9687537585850805
0.65352298924699426 0.18158001755364239
0.068159480113536119 0.24068749020807445
0.35869252402335405 0.80191263649612665
0.84171440056525171 0.65379579155705869
0.039582068100571632 0.062249921727925539
0.31324057676829398 0.46628874144516885
0.22170845093205571 0.7545466236770153
0.88024765672162175 0.92594107775948942
0.34500531223602593 0.22502697864547372
0.61666783527471125 0.12648835615254939
0.41368569573387504 0.17845758493058383
0.83682916103862226 0.57700159284286201
0.86785013461485505 0.39696455909870565
0.59527451219037175 0.60524497856386006
0.83298592665232718 0.46334200911223888
0.47601084946654737 0.67830412485636771
0.4248786480166018 0.31157643743790686
0.58967797341756523 0.37000774056650698
0.098153383703902364 0.14221468288451433
0.12494441587477922 0.61844320362433791
0.29649770352989435 0.19957597344182432
0.77261894941329956 0.25876023317687213
0.35546599747613072 0.94395181769505143
0.47875272645615041 0.16145514021627605
0.44954577554017305 0.36470961105078459
0.99161171773448586 0.83648833213374019
0.64841260598041117 0.6937837228178978
0.61631949013099074 0.53326030308380723
0.57257960527203977 0.45542568503879011
0.074948405148461461 0.18381919409148395
0.088400074280798435 0.10267643444240093
0.68753815442323685 0.93103416101075709
0.70985612622462213 0.41181980771943927
0.63746537454426289 0.25941749033518136
0.94463186897337437 0.25440632808022201
0.27899104170501232 0.019024703651666641
0.8255171210039407 0.21109659527428448
0.0084941808599978685 0.91262269672006369
0.35373373166657984 0.17360641434788704
0.77083404688164592 0.82889863452874124
0.78107638494111598 0.1643237688113004
0.42463516583666205 0.57501778868027031
0.036206796066835523 0.46397858089767396
0.73320919182151556 0.8624542208854109
0.40977857797406614 0.32580672344192863
0.504776356741786 0.095115476055070758
0.037147146183997393 0.26116343773901463
0.92441920400597155 0.9329790947958827
0.43948712199926376 0.88101372285746038
0.88346285163424909 0.82739192922599614
0.84203343302942812 0.74342648941092193
0.56607719627209008 0.81751952832564712
0.80468125711195171 0.38367409794591367
0.20545007544569671 0.65232751262374222
0.28427542792633176 0.23123225895687938
0.28052516700699925 0.91717591253109276
0.93533711857162416 0.84421015437692404
0.55880348384380341 0.39983517187647521
0.45505710341967642 0.43402205011807382
0.29201529454439878 0.15589426271617413
0.36512940214015543 0.68846734636463225
0.51970193278975785 0.36297333100810647
0.94966725492849946 0.05607678578235209
0.85734326462261379 0.1045898674055934
0.21561139961704612 0.95743065001443028
0.89176065218634903 0.39646203187294304
0.21869125170633197 0.4449269762262702
0.0053294929675757885 0.44311843835748732
0.12966613960452378 0.78343571559526026
0.56927673146128654 0.045890647219493985
0.010017039719969034 0.18585160607472062
0.26310676545836031 0.011299800826236606
0.29100403608754277 0.91845118696801364
0.62041490385308862 0.36403848300687969
0.85425202781334519 0.30388304335065186
0.17750676535069942 0.77893271297216415
0.019251648802310228 0.071541258133947849
0.46073711360804737 0.92199490731582046
0.85267306747846305 0.06714061857201159
0.14109519124031067 0.14885861030779779
0.011445461073890328 0.56049084151163697
0.29000385524705052 0.067990531912073493
0.0865015157032758 0.69626774755306542
0.1317367369774729 0.98463139845989645
0.7509924378246069 0.45997281419113278
0.23829063563607633 0.89526070514693856
0.73637629067525268 0.28059507347643375
0.47731243399903178 0.001228648703545332
0.15700538409873843 0.06034282292239368
0.46571197430603206 0.76007808721624315
0.95889518735930324 0.49116662284359336
0.47873737732879817 0.18569875205866992
0.63212514878250659 0.16861952980980277
0.74902089987881482 0.85853957547806203
0.29063368099741638 0.39334753365255892
0.7505020450334996 0.64067772147245705
0.79647544119507074 0.35763305332511663
0.95739778410643339 0.013394589303061366
0.62544400501064956 0.28867800976149738
0.53132831864058971 0.22759822010993958
0.76732864580117166 0.060443060239776969
0.21012959838844836 0.87450559972785413
0.97173459129408002 0.25279935146681964
0.73775781388394535 0.23147003864869475
0.17357949423603714 0.87989263655617833
0.24802417028695345 0.32274284493178129
0.97759183566085994 0.9792397259734571
0.010737325297668576 0.19586231326684356
0.87925908132456243 0.64877571724355221
0.57907987525686622 0.1237422579433769
0.14944191230461001 0.45839209784753621
0.73329299571923912 0.012989982264116406
0.65083411289379001 0.48509885417297482
0.063766688806936145 0.98358243377879262
0.77869306388311088 0.060786644229665399
0.18373474641703069 0.22312177857384086
0.8542955310549587 0.25442188465967774
0.99141295091249049 0.38073309464380145
0.38302680011838675 0.69093935750424862
0.73227724689058959 0.49160366994328797
0.87479223241098225 0.25691549363546073
0.068179639056324959 0.079664293443784118
0.10788376233540475 0.040802385192364454
0.37671159650199115 0.10644826712086797
0.17546496982686222 0.61238141520880163
0.49153437069617212 0.96396232233382761
0.059398390119895339 0.87985452031716704
0.093380493577569723 0.81551092443987727
0.89457044377923012 0.10420551733113825
0.82023163349367678 0.27993385936133564
0.015492033679038286 0.99186170240864158
0.73653260082937777 0.84995510801672935
0.57416922529228032 0.24962360411882401
0.69581863633356988 0.92173826601356268
0.52898769197054207 0.083320976700633764
0.82233659573830664 0.49778910260647535
0.65805189660750329 0.47186429519206285
0.63507548719644547 0.95023207599297166
0.72250525117851794 0.24106365558691323
0.32687844429165125 0.0044976940844208002
0.47564308647997677 0.021541277877986431
0.23536922060884535 0.94864455773495138
0.76320885377936065 0.24063857202418149
0.71410684497095644 0.58053560671396554
0.54845095751807094 0.21606375626288354
0.55269320495426655 0.56516559771262109
0.3699404438957572 0.9682840823661536
0.60238256119191647 0.34582295501604676
0.44929307932034135 0.38793724123388529
0.94686865550465882 0.81193314748816192
0.91708275000564754 0.077426817500963807
0.78405879088677466 0.12642617337405682
0.60270654037594795 0.46083837863989174
0.65429804823361337 0.78253450361080468
0.53049708786420524 0.18647527927532792
0.91774401953443885 0.19637734978459775
0.65229155076667666 0.22748912940733135
0.87289102817885578 0.14947438682429492
0.77894049696624279 0.67880105483345687
0.30087662092410028 0.46648657112382352
0.36174261337146163 0.71187821542844176
0.91994574316777289 0.89313115738332272
0.96979775396175683 0.051079352153465152
0.40576369711197913 0.39302332350052893
0.97695317631587386 0.075989651726558805
0.3357907640747726 0.8911050078459084
0.23248130059801042 0.020065463846549392
0.46820109779946506 0.43655277485959232
0.51720802532508969 0.58453790540806949
0.33547595725394785 0.70007944316603243
0.7976959387306124 0.66577395726926625
0.66482901107519865 0.12742329202592373
0.60199963534250855 0.77151164459064603
0.059897593222558498 0.95746329869143665
0.24586876598186791 0.95079039898701012
0.79823978268541396 0.85907013365067542
0.76796199614182115 0.74560601939447224
0.52614997909404337 0.59661614056676626
0.72705813311040401 0.5546141667291522
0.64530631760135293 0.91837769886478782
0.36708943173289299 0.085404255660250783
0.52919141808524728 0.37887296662665904
0.89421846019104123 0.8142633861862123
0.56795471953228116 0.91869147610850632
0.84478027489967644 0.40399247920140624
0.66179824201390147 0.69792905054055154
0.0021590779069811106 0.73438277444802225
0.39280535373836756 0.83871115231886506
0.92032851441763341 0.63790391199290752
0.81493460782803595 0.33318621874786913
0.50145549536682665 0.54772956529632211
0.89197687082923949 0.28842509165406227
0.94072280288673937 0.45982905523851514
0.98589539318345487 0.63946530665270984
0.57961087697185576 0.10296996519900858
0.11974608642049134 0.55547140981070697
0.17928461916744709 0.55095483968034387
0.26558004226535559 0.33200613711960614
0.97686393186450005 0.65589215815998614
0.54675404611043632 0.12130521610379219
0.46939416392706335 0.4080749754793942
0.49492494808509946 0.88918496249243617
0.7315687770023942 0.41875575575977564
0.50751269934698939 0.32352875196374953
0.34729328821413219 0.70753840985707939
0.20205046399496496 0.18537315959110856
0.32858118158765137 0.66188108059577644
0.1670761767309159 0.16874785744585097
0.98777756537310779 0.975662314100191
0.62817787029780447 0.9599084744695574
0.72715109563432634 0.057593583362177014
0.27452171803452075 0.18876271741464734
0.010253336979076266 0.16326220706105232
0.10297843022271991 0.082459727535024285
0.67525098542682827 0.64389895647764206
0.13230922142975032 0.060228099580854177
0.27932976000010967 0.35373831610195339
0.16688909404911101 0.39133344450965524
0.32466700626537204 0.8082490935921669
0.14852710883133113 0.66153835668228567
0.99387988820672035 0.6724496076349169
0.14763601310551167 0.42580987443216145
0.44593510404229164 0.75737782777287066
0.041370747378095984 0.31678272923454642
0.85979016660712659 0.64128258102573454
0.07495959335938096 0.6865005420986563
0.083114512963220477 0.17473728489130735
0.948450758587569 0.89221019134856761
0.69487823871895671 0.57936268276534975
0.79112273547798395 0.082931120879948139
0.95374037139117718 0.25875316676683724
0.9126490552444011 0.91104023181833327
0.27216865262016654 0.62748491857200861
0.29672042280435562 0.53905381984077394
0.39218612667173147 0.33004052052274346
0.57776055298745632 0.71615935140289366
0.50445837108418345 0.07597474823705852
0.48379340302199125 0.33340009930543602
0.21610650280490518 0.86805221880786121
0.26690085628069937 0.76323626609519124
0.86432982585392892 0.67537419265136123
0.78456103405915201 0.25985401147045195
0.079327515559270978 0.25884099118411541
0.22415422066114843 0.16241806396283209
0.23300536698661745 0.84908757102675736
0.92520996602252126 0.54712918750010431
0.4580548380035907 0.44586687814444304
0.28146573225967586 0.37644309736788273
0.28290940541774035 0.1932160253636539
0.38985283696092665 0.055371816037222743
0.53140063211321831 0.060852506197988987
0.66572685376740992 0.7321751406416297
0.16976156667806208 0.37932501011528075
0.87314033322036266 0.50887041608802974
0.39483822882175446 0.26797493384219706
0.50437785126268864 0.90379381692036986
0.32015000539831817 0.24907962325960398
0.37629072368144989 0.56034325598739088
0.0078591173514723778 0.32964649563655257
0.013714991509914398 0.83243908453732729
0.74890453205443919 0.83372610318474472
0.7348844837397337 0.98820569482631981
0.18622225080616772 0.49177140695974231
0.86235189437866211 0.45909748272970319
0.38456891127862036 0.21878798794932663
0.1368071383330971 0.61298898421227932
0.12778172572143376 0.83392336335964501
0.47162256925366819 0.36691409023478627
0.40967937535606325 0.57496677478775382
0.55865506548434496 0.69551804917864501
0.50526424660347402 0.47330352035351098
0.06080064526759088 0.17791957431472838
0.36423842841759324 0.2780302669852972
0.24052318767644465 0.12553846067748964
0.32204289548099041 0.46389425406232476
0.11162207601591945 0.66535920999012887
0.018212860450148582 0.85045084753073752
0.19272017292678356 0.40846940642222762
0.48388407891616225 0.64090840634889901
0.026853159535676241 0.35807340987958014
0.34188405377790332 0.9297508483286947
0.024569508153945208 0.76023216173052788
0.21744058164767921 0.92364546190947294
0.96402659942395985 0.5481563825160265
0.88024555682204664 0.63336266577243805
0.77372067933902144 0.32002345100045204
0.50653296825475991 0.36124827736057341
0.46127402363345027 0.4908423766028136
0.52947506797499955 0.62447192240506411
0.48800248675979674 0.49996711616404355
0.073831695131957531 0.79878636705689132
0.32971920818090439 0.39941932610236108
0.033225723542273045 0.7260252870619297
0.32307245652191341 0.95116304303519428
0.7335778612177819 0.3560226340778172
0.15805489709600806 0.7753022622782737
0.8021804066374898 0.041312048677355051
0.77899669902399182 0.38643233152106404
0.67173366411589086 0.96621284913271666
0.88284203154034913 0.058665249962359667
0.9679742471780628 0.037195341428741813
0.046568598132580519 0.33719270792789757
0.0011522574350237846 0.41655698721297085
0.41508372197858989 0.90388703695498407
0.28531329473480582 0.24316557007841766
0.1316078775562346 0.64577195118181407
0.22460096306167543 0.54679697239771485
0.34505409933626652 0.79751810641027987
0.38475620374083519 0.54891762509942055
0.32226432021707296 0.5267802057787776
0.86551505280658603 0.91155656124465168
0.59199656313285232 0.90086852991953492
0.51215010555461049 0.43832198949530721
0.90271910140290856 0.64580629114061594
0.82227231073193252 0.8856223002076149
0.60599711141549051 0.18129870155826211
0.3850338205229491 0.16918279626406729
0.39123114314861596 0.72785067302174866
0.032324400497600436 0.65411566849797964
0.78645795932970941 0.30752973374910653
0.39373633801005781 0.48771067708730698
0.30260630254633725 0.95332167111337185
0.90320240729488432 0.40000455616973341
0.16149344155564904 0.89522497192956507
0.21101080626249313 0.12694952101446688
0.47620050050318241 0.12066020560450852
0.29544004914350808 0.091100247111171484
0.4906641598790884 0.11386497877538204
0.02613023342564702 0.55636208946816623
0.58737644087523222 0.87113416381180286
0.90787505335174501 0.50735413865186274
0.41989783942699432 0.3930137783754617
0.99242866458371282 0.22405220358632505
0.44769282289780676 0.76960907154716551
0.31715649086982012 0.016212277347221971
0.36933650588616729 0.83897115616127849
0.84477507369592786 0.94088620715774596
0.50435128156095743 0.78984465007670224
0.88558170106261969 0.90009697899222374
0.87833120860159397 0.94170695752836764
0.30967992101795971 0.060101150767877698
0.58387198601849377 0.32210617535747588
0.42726398981176317 0.74865683191455901
0.53225910826586187 0.82223041914403439
0.67623630072921515 0.67569350637495518
0.1363699531648308 0.22098548733629286
0.27757412823848426 0.83539846702478826
0.49139401549473405 0.28905199165455997
0.53176476270891726 0.33547074906527996
0.93856007209978998 0.52925892965868115
0.00084528396837413311 0.66764186741784215
0.29516137042082846 0.4359192568808794
0.48940430348739028 0.99030728568322957
0.05564979137852788 0.93217571941204369
0.98095765616744757 0.34330946090631187
0.98936479887925088 0.67963514826260507
0.49770790222100914 0.5347985583357513
0.83839566446840763 0.20457953517325222
0.6757402210496366 0.21632203017361462
0.19095997721888125 0.82800628058612347
0.31394228991121054 0.21402885322459042
0.53397870948538184 0.61462387791834772
0.91157213156111538 0.70251871249638498
0.064160813577473164 0.13741849013604224
0.74741148436442018 0.057155906921252608
0.19973969017155468 0.083372876979410648
0.56178213842213154 0.34415395394898951
0.65175655274651945 0.66301328456029296
0.7756802320946008 0.39749276335351169
0.57671904005110264 0.77559120603837073
0.87108370568603277 0.014284661505371332
0.83298371778801084 0.44564478704705834
0.9031102629378438 0.076297180261462927
0.79609757545404136 0.70690220198594034
0.12261654925532639 0.057623401051387191
0.61538810702040792 0.60192140145227313
0.033200997859239578 0.966794871725142
0.048625979339703918 0.21962370211258531
0.12445629481226206 0.16839852323755622
0.24491132190451026 0.37488200911320746
0.84984046337194741 0.90999648021534085
0.0062537889461964369 0.47018831712193787
0.93577821482904255 0.54395906301215291
0.43736507883295417 0.86838924163021147
0.55745382281020284 0.19633709639310837
0.38629870396107435 0.096060810843482614
0.8945667315274477 0.06787061458453536
0.14432705380022526 0.96387644135393202
0.44757576426491141 0.35367076750844717
0.51353091234341264 0.51757912989705801
0.37915313499979675 0.28240089025348425
0.11517257709056139 0.30543317529372871
0.78836775245144963 0.33380035357549787
0.13329918216913939 0.93342393822968006
0.11309197335503995 0.47714224108494818
0.59018664434552193 0.79979209462180734
0.69020764599554241 0.77651332900859416
0.58900136384181678 0.74640239519067109
0.34129612590186298 0.73418487003073096
0.01973074465058744 0.19823790458030999
0.9031526402104646 0.61469465191476047
0.51987582119181752 0.32035178784281015
0.8542034113779664 0.94058719580061734
0.12000472843647003 0.91104432172141969
0.25025127967819571 0.35829044692218304
0.80293043772689998 0.028328487649559975
0.97400318086147308 0.17397918622009456
0.37345534097403288 0.99817649461328983
0.40665892139077187 0.94770980067551136
0.44628266291692853 0.71486358856782317
0.14882441167719662 0.28762465296313167
0.17235316778533161 0.12065041461028159
0.48845752933993936 0.26725424383766949
0.12730084941722453 0.7432175378780812
0.15577696938998997 0.76495288428850472
0.72071647737175226 0.68719402351416647
0.69411246059462428 0.26437117950990796
0.66750751389190555 0.77940146578475833
0.29667579336091876 0.72728924360126257
0.71775551582686603 0.39014559821225703
0.24081044411286712 0.45072531304322183
0.05859944480471313 0.48750275233760476
0.25410111551173031 0.8066936694085598
0.018824554746970534 0.66843666974455118
0.035350053571164608 0.89480569120496511
0.4562006841879338 0.052406360628083348
0.41140480921603739 0.35759698739275336
0.88988570985384285 0.11506592738442123
0.050233588786795735 0.13573032990098
0.35918100993148983 0.13742733839899302
0.597775376169011 0.50126356957480311
0.41130377934314311 0.40747837023809552
0.40131539897993207 0.12576109520159662
0.89365426474250853 0.25862821284681559
0.39880178635939956 0.2192708773072809
0.21606313623487949 0.2370203984901309
0.34368735575117171 0.33841384667903185
0.3301532780751586 0.27127645188011229
0.45763833844102919 0.39761617407202721
0.5865241875872016 0.9499256603885442
0.34486369811929762 0.46180084277875721
0.53852245397865772 0.32180515886284411
0.38240421796217561 0.15245372988283634
0.92685944261029363 0.95812584762461483
0.78501640190370381 0.35575206554494798
0.70332516776397824 0.62639299710281193
0.033351847203448415 0.68261456047184765
0.70082078711129725 0.27895001717843115
0.89103840431198478 0.52781587443314493
0.95852340804412961 0.20073849172331393
0.74623640347272158 0.19782403134740889
0.54871554882265627 0.18669064738787711
0.47185084177181125 0.15601819544099271
0.97066413285210729 0.72246596938930452
0.71892324998043478 0.21738137397915125
0.91814147308468819 0.58721556258387864
0.93902512732893229 0.3864713148213923
0.54086856450885534 0.83891644072718918
0.58694140193983912 0.84337868285365403
0.7457071787212044 0.25871065258979797
0.97740107774734497 0.74103783559985459
0.12812507059425116 0.2777316824067384
0.067846500314772129 0.50454174424521625
0.97619342710822821 0.36732058739289641
0.049668252002447844 0.99591022077947855
0.96347995800897479 0.23450039979070425
0.42171737318858504 0.30083109438419342
0.49993193615227938 0.99100664467550814
0.040376121876761317 0.87529839924536645
0.75462244800291955 0.50487396609969437
0.77938718255609274 0.9001504322513938
0.336983174784109 0.60829627956263721
0.32634915527887642 0.57466945564374328
0.11390840564854443 0.27324602613225579
0.46706536924466491 0.27305772877298295
0.32041426002979279 0.18165765632875264
0.24829223100095987 0.073059480637311935
0.15911971894092858 0.66074586962349713
0.73326572636142373 0.21535752504132688
0.55167829594574869 0.92145138792693615
0.74662933312356472 0.54273480921983719
0.80980746378190815 0.049747159937396646
0.43478832789696753 0.22451300150714815
0.37269800342619419 0.62244261312298477
0.17059191013686359 0.48599401325918734
0.47780689760111272 0.65226430678740144
0.35888327937573195 0.18467365461401641
0.98027973249554634 0.11163789452984929
0.45710273319855332 0.22077121725305915
0.28416716563515365 0.10426593897864223
0.8925302536226809 0.079362989868968725
0.75995164504274726 0.43949238280765712
0.4919099083635956 0.33527523349039257
0.16418485785834491 0.75326994550414383
0.13333296892233193 0.41615655785426497
0.28685511345975101 0.7636153413914144
0.72839203500188887 0.40212538139894605
0.27082056528888643 0.16899567237123847
0.54933389951474965 0.20638878224417567
0.56223428552038968 0.25788145116530359
0.5646068814676255 0.77108203782700002
0.40042074117809534 0.25444306991994381
0.41262315679341555 0.980830033775419
0.32838514749892056 0.74913048511371017
0.85554527887143195 0.28038962511345744
0.70203071227297187 0.0141098378226161
0.94083072245121002 0.081450872821733356
0.95927752833813429 0.85318944184109569
0.72314583091065288 0.088200756115838885
0.46338106039911509 0.13246588781476021
0.93198033189401031 0.87212154176086187
0.74690314079634845 0.43816567771136761
0.94564939732663333 0.50965446350164711
0.42718611657619476 0.67484874720685184
0.67014107666909695 0.04704950051382184
0.5126933038700372 0.079584963619709015
0.95154763828031719 0.38750538532622159
0.38383837975561619 0.18182340869680047
0.56441219337284565 0.55603734939359128
0.60256832302547991 0.79556268616579473
0.25829202751629055 0.81833975296467543
0.87876637559384108 0.74881569179706275
0.56987691740505397 0.37735482607968152
0.74620851106010377 0.31456868164241314
0.68131699622608721 0.027123671257868409
0.00084528699517250061 0.35364906676113605
0.22310044872574508 0.52098943013697863
0.80729611706919968 0.61859217565506697
0.17156128329224885 0.70806521573103964
0.38881241134367883 0.4567391078453511
0.8225249582901597 0.50916448445059359
0.65725418878719211 0.15534870931878686
0.98167267977260053 0.29500771965831518
0.74372733035124838 0.15880768769420683
0.12366716004908085 0.86833787756040692
0.66275951894931495 0.29137800191529095
0.97733288840390742 0.94737024931237102
0.072770757135003805 0.30875527113676071
0.96697104838676751 0.50623830338008702
0.31398238614201546 0.50619639432989061
0.78046311438083649 0.46069916733540595
0.075717758620157838 0.22741351346485317
0.40486795990727842 0.73034242633730173
0.056828780332580209 0.25286312378011644
0.11795773403719068 0.71978504094295204
0.82505082129500806 0.290376529796049
0.55080015026032925 0.019665181403979659
0.90420546149834991 0.4821428086142987
0.54771058680489659 0.57803071779198945
0.61131737008690834 0.94289817102253437
0.90517786145210266 0.98479714733548462
0.057251953752711415 0.52012511412613094
0.86217420850880444 0.65227264957502484
0.3288989900611341 0.77808532281778753
0.56543563306331635 0.072974825510755181
0.49467240972444415 0.69919515307992697
0.87266270630061626 0.8893435827922076
0.78845056728459895 0.037980819586664438
0.78639307525008917 0.88645781576633453
0.39176005451008677 0.15737157734110951
0.85438434290699661 0.11670236382633448
0.6368307638913393 0.39579264726489782
0.47503879806026816 0.37549298536032438
0.73895242367871106 0.49966959306038916
0.83008240396156907 0.13988128374330699
0.050817972049117088 0.38864987739361823
0.95715439273044467 0.71972090052440763
0.7408433745149523 0.051829809322953224
0.21871794830076396 0.50881687691435218
0.4688764326274395 0.51979364641010761
0.42324350564740598 0.86773202707991004
0.91603892343118787 0.1857628202997148
0.6907683527097106 0.64278436289168894
0.40047158813104033 0.9895339161157608
0.97905663819983602 0.50100589543581009
0.64233172149397433 0.71655664686113596
0.77825757418759167 0.6481222661677748
0.62719497759826481 0.92010524962097406
0.30699334829114377 0.071083523565903306
0.81326203257776797 0.91494880337268114
0.16344264568760991 0.80958615057170391
0.24617090751416981 0.038688471540808678
0.65232751565054059 0.43936692830175161
0.009350356413051486 0.66693165502510965
0.48050371115095913 0.38558218162506819
0.70076773082837462 0.24303683801554143
0.18451403989456594 0.32252175337634981
0.89899734500795603 0.045962544623762369
0.64346745563670993 0.0959264668636024
0.4154591578990221 0.75476935529150069
0.27236806065775454 0.57741636503487825
0.64281888771802187 0.38036966696381569
0.42496405798010528 0.49993002414703369
0.2570072989910841 0.22395600262098014
0.030236569698899984 0.071382377995178103
0.61524630081839859 0.91540155163966119
0.82269184780307114 0.074527278542518616
0.39637564471922815 0.80049476982094347
0.64848024607636034 0.23619515704922378
0.116093710064888 0.23592752520926297
0.35353786591440439 0.84960461384616792
0.62652946007438004 0.3460316217970103
0.48381072212941945 0.68520208797417581
0.92606197344139218 0.75308052799664438
0.34641422121785581 0.55824603815563023
0.43073940649628639 0.057537375018000603
0.85859266086481512 0.40894446545280516
0.39900037623010576 0.75010268785990775
0.27465962106361985 0.68270009569823742
0.49381311237812042 0.77534778066910803
0.83459389791823924 0.71402983856387436
0.88209580234251916 0.96561830933205783
0.28391639073379338 0.85639000567607582
0.11013593012467027 0.62150638410821557
0.31699086492881179 0.12760601215995848
0.036253773607313633 0.77553375018760562
0.94800090207718313 0.69386960845440626
0.090362060349434614 0.34328267769888043
0.93547695758752525 0.68552553816698492
0.71383128012530506 0.93998573045246303
0.86227705446071923 0.23929575970396399
0.91790140070952475 0.65541562926955521
0.072582222754135728 0.12475008587352931
0.63921589544042945 0.49249171721749008
0.99107943451963365 0.337195755681023
0.23974058241583407 0.69374132016673684
0.61852097697556019 0.73484918707981706
0.7939247905742377 0.45700639276765287
0.65683872415684164 0.49493125500157475
0.89753750711679459 0.7396814227104187
0.15696789068169892 0.69466083007864654
0.59448951575905085 0.53571011428721249
0.08770923619158566 0.79189422051422298
0.67982127144932747 0.11828404176048934
0.75908670155331492 0.62430258304812014
0.77600662875920534 0.88127145683392882
0.60737309325486422 0.4386491107288748
0.77674244157969952 0.72454196005128324
0.40799487242475152 0.019762326963245869
0.52435809164308012 0.71017527999356389
0.67574657825753093 0.32733002584427595
0.77988340239971876 0.32579602091573179
0.21754029300063848 0.088959848042577505
0.44895340129733086 0.33274577395059168
0.14607370155863464 0.58372615627013147
0.58617259748280048 0.70633434853516519
0.91550321620889008 0.40365325566381216
0.54081228631548584 0.9373884629458189
0.78058062004856765 0.98930834652855992
0.08411101927049458 0.0033399893436580896
0.23728414950892329 0.42637864500284195
0.4311140242498368 0.73330144607461989
0.40298538259230554 0.36747679649852216
0.69655040372163057 0.45949513860978186
0.90591292083263397 0.87162744859233499
0.88566321064718068 0.17902438761666417
0.79314851434901357 0.9751112530939281
0.4990288510452956 0.72825260600075126
0.16910687205381691 0.45627637999132276
0.13247527251951396 0.51164457015693188
0.59404848725534976 0.30714072869159281
0.96202615252695978 0.4120826181024313
0.78049216233193874 0.82120084436610341
0.28488587820902467 0.29287662473507226
0.30155482259579003 0.31249348190613091
0.19548417255282402 0.13355060829780996
0.96878286101855338 0.96598018379881978
0.92503538285382092 0.20195966772735119
0.29220195091329515 0.28506006486713886
0.67246669437736273 0.20817747688852251
0.69465310778468847 0.16989344195462763
0.35633316333405674 0.017132588662207127
0.76679861010052264 0.30222554109059274
0.95942018064670265 0.34289161302149296
0.7910442459397018 0.15591091383248568
0.27391851739957929 0.46805970324203372
0.044506944948807359 0.34550236235372722
0.57716817012988031 0.94477213360369205
0.28650482767261565 0.47181632393039763
0.46844492247328162 0.54462313512340188
0.50312469131313264 0.10991071909666061
0.80606037238612771 0.58171955053694546
0.53986729169264436 0.77427456784062088
0.89948948984965682 0.58982147369533777
0.85169337643310428 0.029688750626519322
0.16379466373473406 0.12895502033643425
0.68953714752569795 0.71680252649821341
0.41095696040429175 0.37166006397455931
0.0056682510767132044 0.31027284800074995
0.66436081402935088 0.60416500875726342
0.28686745371669531 0.68928476748988032
0.58425373351201415 0.39697309909388423
0.11625075479969382 0.4514398945029825
0.96816127467900515 0.33323329384438694
0.068630927475169301 0.40889238030649722
0.7277830766979605 0.11349552404135466
0.65134981623850763 0.16274729277938604
0.97874476993456483 0.30905141681432724
0.23291976214386523 0.38324208650738001
0.97923035570420325 0.47055354784242809
0.080695629352703691 0.72135499655269086
0.16814774391241372 0.55616966262459755
0.58043044595979154 0.50481344852596521
0.65740275825373828 0.81500183255411685
0.59785565454512835 0.26902054133825004
0.73255812539719045 0.84037109045311809
0.75858245114795864 0.34052914311178029
0.55200821161270142 0.71641599806025624
0.61545763001777232 0.27696460881270468
0.62980888993479311 0.30322940764017403
0.23625502316281199 0.72479266463778913
0.025269251549616456 0.17115348484367132
0.042561699636280537 0.2102775820530951
0.89834039518609643 0.7249902558978647
0.71105669555254281 0.52361956727690995
0.072317245416343212 0.94740099925547838
0.34406310017220676 0.85095103178173304
0.71470940462313592 0.3745649647898972
0.012573967920616269 0.2922813561744988
0.52997520845383406 0.56474540708586574
0.7823165871668607 0.43350924225524068
0.86799446330405772 0.85745248920284212
0.44419467030093074 0.54413086827844381
0.58982070069760084 0.48351762839592993
0.07919062115252018 0.78463688376359642
0.15395710640586913 0.087461823597550392
0.85310570034198463 0.20192561019212008
0.77748257550410926 0.84903737460263073
0.29548182827420533 0.36538988631218672
0.24850023910403252 0.20818389882333577
0.53717079549096525 0.35549657954834402
0.70739110023714602 0.23205410270020366
0.22587704262696207 0.88101141829974949
0.36150868749246001 0.10522267245687544
0.82517036679200828 0.62616591295227408
0.57858478417620063 0.085945878177881241
0.089631978422403336 0.71911013661883771
0.75726151675917208 0.24667007010430098
0.18489531590603292 0.1587250183802098
0.70152236940339208 0.47204954596236348
0.10784889245405793 0.40172737231478095
0.86720679746940732 0.70185230509378016
0.74902210501022637 0.62763296603225172
0.38139903615228832 0.22952773957513273
0.70678308675996959 0.56479550618678331
0.61479159700684249 0.035980236949399114
0.091022799024358392 0.60092487069778144
0.24133701412938535 0.63590824720449746
0.81850051297806203 0.99014444672502577
0.95706461556255817 0.084393516648560762
0.60845323861576617 0.073161717969924212
0.49598496709950268 0.17694905283860862
0.90749614173546433 0.25456940662115812
0.20819488121196628 0.37904629111289978
0.95969126955606043 0.31185883050784469
0.90554908756166697 0.95816743327304721
0.11691750888712704 0.96320854476653039
0.19382798299193382 0.65988968126475811
0.62737762788310647 0.45970047567971051
0.3632524092681706 0.3378611127845943
0.7680955664254725 0.40105547523126006
0.73969649174250662 0.33585352287627757
0.28000514023005962 0.07444027136079967
0.020241796737536788 0.013135038083419204
0.78761960077099502 0.19035789975896478
0.24154923786409199 0.18241104483604431
0.8870069608092308 0.6681093315128237
0.8956250308547169 0.011818329570814967
0.50349507364444435 0.23868706822395325
0.53308630944229662 0.49320515035651624
0.75121814268641174 0.9836967543233186
0.17050606338307261 0.31256830412894487
0.63228673534467816 0.66137670539319515
0.34926554514095187 0.057913660071790218
0.59813775541260839 0.70285960426554084
0.69071657001040876 0.053756935521960258
0.66972475289367139 0.19439523643814027
0.80288717895746231 0.883068558992818
0.78407664876431227 0.76224063592962921
0.52771484549157321 0.41345182457007468
0.68960723606869578 0.88732230104506016
0.59133928781375289 0.51067980681546032
0.19826600793749094 0.64625447383150458
0.55062172515317798 0.53153060749173164
0.60395456058904529 0.21351601975038648
0.99641371425241232 0.36690985574387014
0.61922122864052653 0.98013994912616909
0.017766830744221807 0.89983641100116074
0.26858471054583788 0.56241681915707886
0.7107654376886785 0.4927634799387306
0.24634319916367531 0.4044714083429426
0.63730965415015817 0.23461291403509676
0.6081598736345768 0.99994474300183356
0.11260986211709678 0.38220266159623861
0.3046439706813544 0.013852095697075129
0.7599881102796644 0.99704490299336612
0.3931788825429976 0.65699487854726613
0.081115153152495623 0.63547031651251018
0.19310571160167456 0.33110597566701472
0.2396928402595222 0.057079166173934937
0.63643444026820362 0.9102858102414757
0.63844256266020238 0.14410801511257887
0.18984182248823345 0.99293477647006512
0.3212030278518796 0.062307754997164011
0.35512449569068849 0.067458412842825055
0.40978080895729363 0.55972575070336461
0.20294371503405273 0.60590363829396665
0.57209127116948366 0.10795944230630994
0.48167526931501925 0.41038368456065655
0.67824702523648739 0.84786120196804404
0.34276147396303713 0.0090189867187291384
0.69155891751870513 0.41353456443175673
0.42879127617925406 0.99601456639356911
0.22547960211522877 0.59516071970574558
0.13736535352654755 0.1932214165572077
0.63737990567460656 0.60176964499987662
0.87949509872123599 0.28127467585727572
0.82951692002825439 0.89280706131830812
0.13299958361312747 0.31586490292102098
0.59130390547215939 0.094509206712245941
0.49534203414805233 0.021838159067556262
0.093349403236061335 0.55412129801698029
0.97373672248795629 0.934587427880615
0.021624887594953179 0.81518709659576416
0.75466302968561649 0.41038649994879961
0.14302873052656651 0.063951400574296713
0.059799651615321636 0.35053511615842581
0.16013398068025708 0.72543692705221474
0.72118023061193526 0.65641726180911064
0.89492116030305624 0.23109146021306515
0.84953426080755889 0.82969178422354162
0.067970303585752845 0.87974594673141837
0.38090113922953606 0.89695400698110461
0.96087726717814803 0.36605280870571733
0.59912760276347399 0.56286702724173665
0.16984533239156008 0.085788897704333067
0.78410642547532916 0.70882385596632957
0.60001558694057167 0.62610561470501125
0.99519854644313455 0.90843426086939871
0.18226537830196321 0.83483062777668238
0.90136962849646807 0.93683930835686624
0.21964536164887249 0.93714227830059826
0.90762824704870582 0.22171723656356335
0.084555063396692276 0.46130722272209823
0.49485780787654221 0.5817209763918072
0.68544794828630984 0.13194854347966611
0.55337528814561665 0.63494096999056637
0.7579998339060694 0.80404669023118913
0.29003339214250445 0.62182976468466222
0.32493858342058957 0.55429295427165926
0.42186633264645934 0.8503633716609329
0.57123284577392042 0.43021915992721915
0.7611609366722405 0.53978412505239248
0.52042494295164943 0.16392537276260555
0.59772038832306862 0.17829445097595453
0.1567707525100559 0.41789521346800029
0.99762506480328739 0.14806105429306626
0.46500095608644187 0.74807506590150297
0.23749001463875175 0.61690846993587911
0.13511845073662698 0.70660554431378841
0.58943736064247787 0.46719242632389069
0.79924263502471149 0.23247881885617971
0.78370072296820581 0.73572819400578737
0.44832194573245943 0.13858899124898016
0.80176690267398953 0.10182513576000929
0.46944867889396846 0.62081153644248843
0.94376787100918591 0.029315531719475985
0.7364822649396956 0.45643938914872706
0.84013408026657999 0.52281690435484052
0.36613197042606771 0.58424005936831236
0.99159457185305655 0.52393898018635809
0.77428244799375534 0.60769951320253313
0.93564231833443046 0.13833975605666637
0.012615178013220429 0.39105989900417626
0.43170364433899522 0.12290924834087491
0.31914832047186792 0.58329131198115647
0.74588391091674566 0.96028423914685845
0.68128687213174999 0.78170886519365013
0.1410539208445698 0.17230200674384832
0.33227463695220649 0.082643228815868497
0.41534451837651432 0.093172126915305853
0.28759937710128725 0.94380797911435366
0.35777789657004178 0.56109843053855002
0.45352038950659335 0.48265237035229802
0.046130136819556355 0.85376693308353424
0.58679090370424092 0.27451533963903785
0.25394263374619186 0.19472139282152057
0.44395591248758137 0.10172043438069522
0.89835481997579336 0.12136154482141137
0.1674198666587472 0.058410925325006247
0.49488226207904518 0.79572304314933717
0.4995291456580162 0.13977894536219537
0.1134263810236007 0.75791987287811935
0.24214045610278845 0.65511769545264542
0.65836282400414348 0.06959786731749773
0.12252057204023004 0.58293093647807837
0.25088377436622977 0.30756730400025845
0.43166559841483831 0.37130533531308174
0.33479409175924957 0.36126650613732636
0.51347385440021753 0.9006454017944634
0.45362508366815746 0.026758534833788872
0.77344353008083999 0.97360593033954501
0.051331443013623357 0.73103782557882369
0.39748652023263276 0.1911976367700845
0.59978850092738867 0.016687837895005941
0.7406457900069654 0.10935883270576596
0.92529259528964758 0.46752012753859162
0.63897743495181203 0.8832183254417032
0.56724963337182999 0.14121969859115779
0.68486437294632196 0.49923747847788036
0.40484236343763769 0.29738129512406886
0.31906838761642575 0.47571834269911051
0.42171691078692675 0.41465513128787279
0.27966041932813823 0.87565730325877666
0.80520281312055886 0.99720537872053683
0.096824619453400373 0.35336235398426652
0.057189051993191242 0.80804823618382215
0.81607568520121276 0.61535438429564238
0.66335310530848801 0.74190121027640998
0.24413071665912867 0.86333896731957793
0.85138219059444964 0.4310389282181859
0.91554768662899733 0.56146378419362009
0.60615201434120536 0.80325465369969606
0.7713338271714747 0.20518118585459888
0.73507245839573443 0.8799752970226109
0.4708177587017417 0.70897625922225416
0.42711689928546548 0.34944799542427063
0.79693486471660435 0.61438759556040168
0.40971337677910924 0.50545151857659221
0.85626087826676667 0.3500008734408766
0.64289338118396699 0.93172163492999971
0.56800000858493149 0.66521854954771698
0.49066541716456413 0.39911803649738431
0.98770153755322099 0.70635764580219984
0.42366374516859651 0.097217487636953592
0.01802968792617321 0.22656347369775176
0.43862384487874806 0.12832605442963541
0.79602266289293766 0.59031012794002891
0.2165042704436928 0.053845501272007823
0.12053460301831365 0.80245521385222673
0.32374524115584791 0.62834872724488378
0.039830974768847227 0.4280834081582725
0.056791373528540134 0.78159521752968431
0.99820799008011818 0.45136932888999581
0.47206741641275585 0.29956676950678229
0.072739736875519156 0.0062477972824126482
0.9535930713173002 0.18744593858718872
0.22772191185504198 0.9184129755012691
0.87983640306629241 0.87367200898006558
0.90100655262358487 0.36395536339841783
0.12215863564051688 0.99139038566499949
0.46956750308163464 0.73935124836862087
0.86432272335514426 0.90295461425557733
0.30907805589959025 0.77521285461261868
0.24527123989537358 0.084910237463191152
0.0087720956653356552 0.48728794534690678
0.20911852968856692 0.1934106673579663
0.44138722866773605 0.61675897357054055
0.74007758451625705 0.78060015453957021
0.70220046141184866 0.081141354283317924
0.36584253329783678 0.11969021894037724
0.25288198445923626 0.70016874046996236
0.49345827288925648 0.64148148219101131
0.12421501311473548 0.25962183717638254
0.35773815354332328 0.62111519300378859
0.65503088524565101 0.25984665704891086
0.11822199751622975 0.65491406642831862
0.97186725540086627 0.3869359374511987
0.63903144071809947 0.70089729013852775
0.76758088264614344 0.17328757303766906
0.33197046141140163 0.86395404185168445
0.27668434591032565 0.77234441321343184
0.87454732228070498 0.80792319821193814
0.95442437147721648 0.50681834807619452
0.64491662406362593 0.96655061515048146
0.93396553536877036 0.39501829002983868
0.3736137596424669 0.98388837464153767
0.37781722354702652 0.019404397113248706
0.57938697142526507 0.80517448531463742
0.39580695540644228 0.4470814960077405
0.88579969527199864 0.98431212618015707
0.045404596254229546 0.58016504347324371
0.85090873460285366 0.17049331171438098
0.99113917374052107 0.77748985961079597
0.2235149503685534 0.47336942865513265
0.038026674883440137 0.039533008821308613
0.076511523220688105 0.97164800530299544
0.69296146021224558 0.89964262722060084
0.52127110585570335 0.68862708867527544
0.50363258318975568 0.60971189779229462
0.50702899903990328 0.76725676655769348
0.70207195333205163 0.36158810555934906
0.30583753040991724 0.031461231643334031
0.52685138280503452 0.44463835749775171
0.91649157484062016 0.08673690864816308
0.83202493167482316 0.27986704907380044
0.71633107354864478 0.021634665783494711
0.31263121520169079 0.28474417445249856
0.39320097304880619 0.68871094030328095
0.67451899359002709 0.98800004157237709
0.71178039466030896 0.74563699611462653
0.58898926386609674 0.043387372978031635
0.5202023817691952 0.13648145855404437
0.41947518452070653 0.042185822268947959
0.35262697678990662 0.98733831057325006
0.55908776656724513 0.2081056353636086
0.77868965058587492 0.2997711063362658
0.83663766039535403 0.63174876477569342
0.075120138470083475 0.063676910242065787
0.63907019654288888 0.44369664462283254
0.10189700103364885 0.94215978775173426
0.91515184822492301 0.33863858552649617
0.074618329294025898 0.56069911178201437
0.12923634005710483 0.85603378945961595
0.22776703326962888 0.30932235764339566
0.65735235810279846 0.35912693804129958
0.32098251837305725 0.23617219529114664
0.85032250499352813 0.74199670739471912
0.81521138874813914 0.55525924894027412
0.50136632984504104 0.66623281850479543
0.89877026551403105 0.89726982288993895
0.1458941048476845 0.43460401427000761
0.85258127981796861 0.61375638144090772
0.25682963989675045 0.77697946806438267
0.58225765591487288 0.96125334757380188
0.94277303759008646 0.0068025616928935051
0.6519035673700273 0.76322720432654023
0.83277153712697327 0.003506925655528903
0.94577565183863044 0.98348440369591117
0.91417627688497305 0.060596827417612076
0.77513172617182136 0.76888848678208888
0.72483132034540176 0.85686526144854724
0.18717440403997898 0.95193961611948907
0.19409761717543006 0.31994522036984563
0.0042142993770539761 0.54833143507130444
0.29884104989469051 0.64775223727338016
0.73749490780755877 0.91603502165526152
0.96462998748756945 0.14520389051176608
0.081862445455044508 0.64702922734431922
0.50887520425021648 0.65167744713835418
0.70992078213021159 0.8408291176892817
0.74905443051829934 0.10053354687988758
0.42562524415552616 0.013758629793301225
0.72620335593819618 0.84683431475423276
0.053082771133631468 0.28228892828337848
0.37515949783846736 0.32543143094517291
0.18907463713549078 0.75729477847926319
0.83173515205271542 0.67179350391961634
0.20499352039769292 0.68536004959605634
0.10159713914617896 0.74310286622494459
0.66353512648493052 0.97103746607899666
0.80154247931204736 0.53692071419209242
0.44763449765741825 0.10984716285020113
0.47830497706308961 0.95820110919885337
0.6188669023104012 0.16069847089238465
0.12823023507371545 0.8895925129763782
0.23054438480176032 0.97159421443939209
0.048563913442194462 0.4319925217423588
0.11219571367837489 0.61172824818640947
0.036430478096008301 0.10695749684236944
0.2264480902813375 0.62910973490215838
0.80928087560459971 0.017180272610858083
0.25351892877370119 0.60010912199504673
0.95603848621249199 0.0041954582557082176
0.46732374303974211 0.49799084011465311
0.48938508494757116 0.51077782106585801
0.1039318956900388 0.1159094802569598
0.048248018603771925 0.37516677170060575
0.25193293066695333 0.1470264745876193
0.98911072267219424 0.73793797753751278
0.89946586894802749 0.42766014044173062
0.31423994759097695 0.78413252183236182
0.83344223070889711 0.43347838893532753
0.44085796875879169 0.047655363567173481
0.64798362809233367 0.72741485689766705
0.08950115623883903 0.62506755068898201
0.38633596082217991 0.80347267864271998
0.12528850394301116 0.29433747450821102
0.18700466607697308 0.68980847601778805
0.77803238132037222 0.78610042785294354
0.044143920764327049 0.72369526396505535
0.97069403575733304 0.16612014966085553
0.99188046623021364 0.11763276951387525
0.33866282552480698 0.78309642523527145
0.52747256658039987 0.19660668889991939
0.75826017814688385 0.079938963754102588
0.59754928131587803 0.03446836955845356
0.99979926901869476 0.65603628498502076
0.95429016440175474 0.80373145826160908
0.55388687760569155 0.1784767797216773
0.77135742944665253 0.04871320677921176
0.60857019200921059 0.41229928168468177
0.93259598570875823 0.98509163386188447
0.18581925542093813 0.77946623740717769
0.67920225975103676 0.56874212296679616
0.24603799171745777 0.76743619865737855
0.68500565341673791 0.75318363285623491
0.596298195887357 0.88464022078551352
0.074718106538057327 0.11103361379355192
0.21408876986242831 0.25718246516771615
0.36027833563275635 0.3484007460065186
0.12695547798648477 0.13681063544936478
0.35280314111150801 0.31077667349018157
0.96902167983353138 0.77061696816235781
0.58460806682705879 0.14635369530878961
0.17670308146625757 0.43160732788965106
0.35391837707720697 0.23140840465202928
0.6279480024240911 0.8841438302770257
0.070201641879975796 0.70010313531383872
0.76755754160694778 0.66598293394781649
0.75134817883372307 0.32512963516637683
0.91166771110147238 0.17501477361656725
0.16113981604576111 0.39888479677028954
0.9747745010536164 0.31689064088277519
0.57164503214880824 0.76493862294591963
0.67440233798697591 0.28731803293339908
0.69339622580446303 0.5417284038849175
0.22529034898616374 0.33926880802027881
0.69964741636067629 0.35015814914368093
0.33499264507554471 0.87607171200215816
0.56622007675468922 0.13026870880275965
0.81678480841219425 0.79893709789030254
0.16752959624864161 0.9436922159511596
0.26214181934483349 0.24892467120662332
0.66031321883201599 0.51124048931524158
0.067069804295897484 0.43074211687780917
0.74950640695169568 0.55395148484967649
0.070254015969112515 0.16261898353695869
0.39837648253887892 0.057476784335449338
0.37611864856444299 0.90695234574377537
0.62189428717829287 0.35550159704871476
0.37666457239538431 0.08541497471742332
0.25445067533291876 0.29186822148039937
0.73257642146199942 0.035945326555520296
0.82597340154461563 0.63462564372457564
0.2841307925991714 0.74067448335699737
0.41197741962969303 0.5860855239443481
0.48075362597592175 0.81627672212198377
0.083641392178833485 0.21487103798426688
0.32197672920301557 0.83465930796228349
0.60844851797446609 0.49536436959169805
0.97405395400710404 0.83636575448326766
0.29580060322768986 0.86892902036197484
0.76962254429236054 0.36506366543471813
0.091939021833240986 0.26813499722629786
0.2383922440931201 0.17467189207673073
0.31249729217961431 0.95319835445843637
0.37709515797905624 0.51583391102030873
0.36810052744112909 0.1399032324552536
0.019398003350943327 0.64757232647389174
0.092775633092969656 0.37553862854838371
0.26401955075562 0.21027036616578698
0.78115302766673267 0.97803367860615253
0.96454107877798378 0.94173486949875951
0.23865491524338722 0.073438722873106599
0.92152728652581573 0.26099601900205016
0.83514842833392322 0.95279473764821887
0.86996916029602289 0.57813219260424376
0.68696579709649086 0.60791027569212019
0.34481281926855445 0.87986768409609795
0.31371959671378136 0.71766244573518634
0.5669403022620827 0.47412600368261337
0.50423824414610863 0.18035008758306503
0.43226770404726267 0.1633011142257601
0.39424667716957629 0.82302246452309191
0.574392314767465 0.15340117015875876
0.70330141205340624 0.83220976474694908
0.63877560663968325 0.31347412569448352
0.085619918769225478 0.88550197635777295
0.19549510767683387 0.071857288014143705
0.52868043654598296 0.98314214032143354
0.60572057985700667 0.36193938995711505
0.77444879454560578 0.12462445860728621
0.99772310210391879 0.26412749686278403
0.14681973890401423 0.31513297976925969
0.3616339520085603 0.69820153061300516
0.23562609660439193 0.83578705205582082
0.10321569116786122 0.76342912297695875
0.52041530306451023 0.27033075015060604
0.13704201439395547 0.050994709134101868
0.82066408381797373 0.78790492797270417
0.41636545141227543 0.74594264244660735
0.82197085069492459 0.60246630455367267
0.64185842103324831 0.52609521220438182
0.45515315094962716 0.15111299115233123
0.91899341624230146 0.13493775832466781
0.65519035491161048 0.33747035032138228
0.30614923499524593 0.59024211973883212
0.53323916508816183 0.028855057898908854
0.52565242839045823 0.78082271385937929
0.67390144779346883 0.60242052096873522
0.27598082646727562 0.28077148576267064
0.81329570547677577 0.41673917463049293
0.7695809630677104 0.53090912871994078
0.41971029108390212 0.27017173846252263
0.86517883837223053 0.44905354548245668
0.48680369346402586 0.59049759549088776
0.88023386429995298 0.39144795713946223
0.50850969878956676 0.80810879333876073
0.26225422928109765 0.075453856494277716
0.79136262345127761 0.20627992646768689
0.081089780898764729 0.30161915114149451
0.19468117388896644 0.43776624347083271
0.27387710264883935 0.43251934368163347
0.91104864538647234 0.73057020781561732
0.08059194847010076 0.40442637377418578
0.25943972356617451 0.73967078607529402
0.71727830800227821 0.90710824122652411
0.70896916999481618 0.40068872552365065
0.067499005701392889 0.10602898988872766
0.45754516893066466 0.64578860765323043
0.5894173732958734 0.43711813958361745
0.34291568933986127 0.67334494600072503
0.52857479173690081 0.60631702630780637
0.20551540912128985 0.80752115580253303
0.45672734291292727 0.55433835228905082
0.19776143226772547 0.95484673813916743
0.63782488205470145 0.79539718176238239
0.72701114742085338 0.64382796734571457
0.71506594819948077 0.25716236419975758
0.2824982856400311 0.90142812021076679
0.68259265692904592 0.47120485408231616
0.48334530624561012 0.063375232508406043
0.80135702574625611 0.4059022506698966
0.14497816353105009 0.2151167921256274
0.62673509330488741 0.90967602422460914
0.12200387194752693 0.53359238454140723
0.83484859415329993 0.29574165656231344
0.28627135674469173 0.45639554271474481
0.66925881896167994 0.70313157141208649
0.97259062598459423 0.092233338626101613
0.57564255385659635 0.7847584665287286
0.31315517355687916 0.23076889733783901
0.81977669848129153 0.72123635606840253
0.26978259207680821 0.9105319615919143
0.90944178472273052 0.59029502375051379
0.29418147541582584 0.030790769029408693
0.21870884578675032 0.16919528739526868
0.35216893046163023 0.048530868487432599
0.64295288175344467 0.50458092335611582
0.93242429359816015 0.64099795138463378
0.45649396441876888 0.69276215368881822
0.72015563235618174 0.048487159656360745
0.73622954706661403 0.40511024417355657
0.32497167191468179 0.34892876190133393
0.45331739261746407 0.12729347939603031
0.4215159029699862 0.79148815083317459
0.62532464065589011 0.84608325571753085
0.044861745554953814 0.67133035301230848
0.81142289564013481 0.062352902255952358
0.33953529526479542 0.071390654891729355
0.13576707011088729 0.9637043452821672
0.47176301898434758 0.16880451049655676
0.51723255356773734 0.80511444644071162
0.42932995851151645 0.78477089526131749
0.93218014691956341 0.021180859999731183
0.51879280479624867 0.24138317443430424
0.86391831282526255 0.94509106990881264
0.88456221343949437 0.72884735395200551
0.74594700033776462 0.65173208783380687
0.66667782817967236 0.56692457641474903
0.34722958249039948 0.44233322888612747
0.45652854931540787 0.46030582371167839
0.51256074849516153 0.20565155334770679
0.19386814022436738 0.87356921448372304
0.69775493070483208 0.72112288046628237
0.61044680490158498 0.90634226961992681
0.51639429666101933 0.73980280011892319
0.012324688490480185 0.74782790942117572
0.40913536911830306 0.89351298124529421
0.31215987494215369 0.077901796670630574
0.45723359053954482 0.53830487909726799
0.71160415280610323 0.92963441973552108
0.33100763824768364 0.6502160478848964
0.064575457945466042 0.81959654204547405
0.67099656630307436 0.42921259487047791
0.063440513797104359 0.36820031818933785
0.25680579431355 0.17323538498021662
0.84401285112835467 0.87148996139876544
0.18687229044735432 0.057260871399194002
0.050475823925808072 0.23451105551794171
0.27301632729358971 0.033118772553279996
0.13825131882913411 0.33722779829986393
0.31231754156760871 0.70698788249865174
0.940651262877509 0.74880397552624345
0.0023282065521925688 0.29531380301341414
0.57185621815733612 0.19701586989685893
0.20529425865970552 0.11446785693988204
0.105300297960639 0.031403853092342615
0.45806325506418943 0.326893107034266
0.78993993438780308 0.67798772570677102
0.23484165407717228 0.59125126898288727
0.1794085088185966 0.44049348379485309
0.93183813616633415 0.81273753521963954
0.83148152497597039 0.095972084207460284
0.46115058148279786 0.8115237825550139
0.80304777785204351 0.29731151857413352
0.99542515981011093 0.39358731359243393
0.70192569238133729 0.67450742656365037
0.65699684619903564 0.6313088380265981
0.91100957104936242 0.29083352372981608
0.94816355430521071 0.19762590830214322
0.90449680294841528 0.30502372467890382
0.57713272771798074 0.68095531826838851
0.1646789563819766 0.37013080064207315
0.29203380434773862 0.75248665572144091
0.45986089645884931 0.50414972496218979
0.52521038800477982 0.3286610075738281
0.17990870354697108 0.59424139093607664
0.10017196205444634 0.6663454188965261
0.86627172376029193 0.30342553812079132
0.44409609213471413 0.43638801132328808
0.040255120955407619 0.80576471611857414
0.27567195845767856 0.61937354458495975
0.27447424968704581 0.70549816754646599
0.37597046256996691 0.71573960408568382
0.11089974688366055 0.726220044773072
0.34977461979724467 0.088950203033164144
0.96172615140676498 0.80822187964804471
0.24505322123877704 0.3652828074991703
0.0505631766282022 0.87938100658357143
0.38162212027236819 0.9274811246432364
0.54699216596782207 0.54191353311762214
0.32916022161953151 0.68428628821857274
0.70890386262908578 0.1539485992398113
0.51516504120081663 0.21586757525801659
0.98546953895129263 0.26534339459612966
0.18090688064694405 0.081347048981115222
0.27949298615567386 0.50139816524460912
0.88078656746074557 0.7082461544778198
0.53149398346431553 0.64520027441903949
0.27970504830591381 0.47789236414246261
0.18129366682842374 0.035088153090327978
0.79799366113729775 0.52582045993767679
0.3528655762784183 0.27901534736156464
0.72300725360400975 0.87098749214783311
0.69701193342916667 0.70263920468278229
0.93164988723583519 0.89979801769368351
0.10845500975847244 0.70988443680107594
0.29011647286824882 0.72203351301141083
0.58305269246920943 0.34446473582647741
0.16061336919665337 0.64582047611474991
0.90952406823635101 0.24646954284980893
0.79075329005718231 0.13984720432199538
0.3705870418343693 0.19111022492870688
0.13551036827266216 0.8647056354675442
0.038580999011173844 0.98772781086154282
0.031442924402654171 0.53677367395721376
0.96366654662415385 0.52681011217646301
0.65940290596336126 0.34620877262204885
0.2019853931851685 0.99947812734171748
0.047177630476653576 0.79868549690581858
0.63623346551321447 0.82399939233437181
0.65686735743656754 0.37191091990098357
0.34584784926846623 0.7775461352430284
0.033029864775016904 0.17450986104086041
0.8042780056130141 0.11253667622804642
0.6522049275226891 0.55782684613950551
0.79088136041536927 0.82662489428184927
0.41918904311023653 0.61854334454983473
0.17525026621297002 0.20206347992643714
0.63263977342285216 0.7616209713742137
0.20475582592189312 0.70776067022234201
0.12964393547736108 0.80456682201474905
0.5828201521653682 0.4461291148327291
0.93702061823569238 0.59242027089931071
0.51051847450435162 0.52925568004138768
0.72122959629632533 0.15588557650335133
0.63332096440717578 0.3676302726380527
0.62665265682153404 0.80364852934144437
0.69780531572178006 0.5580212960485369
0.92324544629082084 0.66884263558313251
0.6947253942489624 0.96582401008345187
0.98255732166580856 0.56471462291665375
0.033119914121925831 0.86472104582935572
0.060647057835012674 0.99857806204818189
0.84670866443775594 0.13219448644667864
0.5611946415156126 0.48928758688271046
0.84855136787518859 0.99476773897185922
0.26221230579540133 0.26308254967443645
0.011130176018923521 0.41488147177733481
0.15795231028459966 0.20633862540125847
0.25477060722187161 0.34858326916582882
0.39670946029946208 0.3543628016486764
0.99998781643807888 0.20343477791175246
0.54154302133247256 0.07279967563226819
0.59195972373709083 0.22698558401316404
0.16781680937856436 0.77500986168161035
0.38807266391813755 0.5130585259757936
0.75587365543469787 0.52181356307119131
0.59779700916260481 0.65912910015322268
0.20355611969716847 0.71800262434408069
0.92194559331983328 0.99437669152393937
0.60184122226200998 0.22685097460635006
0.371496572624892 0.80761805735528469
0.61845201021060348 0.80108116427436471
0.32027393160387874 0.41554125142283738
0.47171429009176791 0.97791309375315905
0.3788786546792835 0.047602575272321701
0.81255706888623536 0.25355854560621083
0.26080606621690094 0.5491953850723803
0.014037417713552713 0.24460370652377605
0.49121810169890523 0.13837645621970296
0.72895222390070558 0.37647708761505783
0.92663723300211132 0.53501800121739507
0.1828442644327879 0.40872149495407939
0.46968929842114449 0.41668819263577461
0.97395734838210046 0.71104003093205392
0.30698712752200663 0.15056721842847764
0.85280736535787582 0.59077797969803214
0.94897922617383301 0.32126995199359953
0.96301861386746168 0.2753155545797199
0.19182964088395238 0.21206827415153384
0.2952879061922431 0.97409099945798516
0.5744445133022964 0.070786843076348305
0.55232342449016869 0.59048521216027439
0.52986566442996264 0.23588606645353138
0.50487772491760552 0.15562329976819456
0.98036040924489498 0.62650365545414388
0.1749224322848022 0.041911531938239932
0.14964204025454819 0.91420220257714391
0.24267126619815826 0.48354342440143228
0.62039310019463301 0.22333942260593176
0.088180908234789968 0.15646295947954059
0.43448205199092627 0.067880979739129543
0.43117218022234738 0.58454902516677976
0.88713236222974956 0.12911655334755778
0.62982616969384253 0.32040310464799404
0.20413322513923049 0.39316464914008975
0.70695806853473186 0.17292336188256741
0.33727076696231961 0.18377329944632947
0.69501414010301232 0.39183371770195663
0.27812341996468604 0.55792352906428277
0.11614194256253541 0.011387016857042909
0.33631295966915786 0.62350336369127035
0.72775794216431677 0.30553290364332497
0.15321575757116079 0.11460016295313835
0.062382270582020283 0.41629180568270385
0.61054461169987917 0.69440561882220209
0.93278869614005089 0.85692610684782267
0.83502631192095578 0.85400925017893314
0.7574319439008832 0.72626645211130381
0.93048799340613186 0.45639181975275278
0.66222412837669253 0.42209453624673188
0.7169631696306169 0.064725006464868784
0.42905623721890152 0.23774271737784147
0.58056854037567973 0.89555210596881807
0.079623629804700613 0.76156973838806152
0.32766002207063138 0.90348590048961341
0.33536107186228037 0.050249624066054821
0.31833538133651018 0.27208100957795978
0.88141569960862398 0.60829937271773815
0.24947893037460744 0.5673341064248234
0.105972102843225 0.70091819134540856
0.51583180832676589 0.76620174897834659
0.39432326285168529 0.96374367526732385
0.20187436137348413 0.48456732858903706
0.76170722232200205 0.5954883717931807
0.70089101395569742 0.74329593125730753
0.76020057080313563 0.85840249783359468
0.8215909437276423 0.90019011334516108
0.60404721670784056 0.04328563716262579
0.4303027221467346 0.48296103230677545
0.66490615764632821 0.075841369805857539
0.090025572804734111 0.22180648474022746
0.34601384424604475 0.38764567510224879
0.072797492146492004 0.89955809223465621
0.18496956978924572 0.010794576723128557
0.093357956735417247 0.51347984652966261
0.79308763798326254 0.99492381536401808
0.23460598546080291 0.53232537675648928
0.81601386261172593 0.57412558142095804
0.91973310918547213 0.26932215318083763
0.14775899611413479 0.47677429462783039
0.31596452905796468 0.37785223498940468
0.50314213475212455 0.69049091264605522
0.36678084218874574 0.8911732486449182
0.86292715929448605 0.52976022032089531
0.33962774649262428 0.63283863593824208
0.21812314726412296 0.41516818595118821
0.99662798922508955 0.40427267760969698
0.23015076969750226 0.73079166607931256
0.61704626260325313 0.96427325066179037
0.35272696032188833 0.75939619424752891
0.52177344798110425 0.031642131507396698
0.24260884686373174 0.41312985820695758
0.43688473012298346 0.42351402924396098
0.45755274454131722 0.34985362575389445
0.17480480158701539 0.071957137901335955
0.17134739458560944 0.23213545815087855
0.92374747712165117 0.12586388131603599
0.60457224096171558 0.13383890688419342
0.30361706879921257 0.54734407318755984
0.24551144312135875 0.93395216879434884
0.092122996225953102 0.2080228345002979
0.43208380113355815 0.40625222539529204
0.68016744684427977 0.83853244665078819
0.17471355036832392 0.65153739252127707
0.1988253730814904 0.74838164518587291
0.85956970951519907 0.061455939896404743
0.18113605747930706 0.27894960949197412
0.19094718247652054 0.18183696502819657
0.71638543950393796 0.99584155739285052
0.75671387067995965 0.84146751207299531
0.36937047052197158 0.14817857672460377
0.92663896433077753 0.038384269224479795
0.67957891663536429 0.1935197738930583
0.36867828690446913 0.35375937726348639
0.4570961631834507 0.52131247171200812
0.074167865794152021 0.37313102092593908
0.76157776755280793 0.31288556335493922
0.65721012908034027 0.13538812403567135
0.84940455784089863 0.48792310198768973
0.76068520732223988 0.57189351553097367
0.064332926878705621 0.05701109254732728
0.78524771705269814 0.37171234865672886
0.46299541252665222 0.94662607368081808
0.92639682022854686 0.59495095652528107
0.73047853144817054 0.66654513380490243
0.89108289917930961 0.056024703197181225
0.41925007454119623 0.026088738581165671
0.71222100150771439 0.28826184081844985
0.14751074579544365 0.0034273301716893911
0.98164543998427689 0.44133027689531446
0.21274487162008882 0.47133266995660961
0.32597639737650752 0.59787189261987805
0.76093240082263947 0.02235000766813755
0.15933481091633439 0.45613491744734347
0.5946775833144784 0.85795672237873077
0.82547726482152939 0.17186325741931796
0.16767489677295089 0.84634288726374507
0.22105606854893267 0.099064840702340007
0.11027080286294222 0.81625865446403623
0.23020568396896124 0.43577124155126512
0.8520360616967082 0.15252178814262152
0.49665510235354304 0.87563028745353222
0.8894806825555861 0.62598035065457225
0.53980102553032339 0.14898041496053338
0.12652715598233044 0.037745567504316568
0.0077954495791345835 0.36711425986140966
0.50797064905054867 0.33934599370695651
0.10570485680364072 0.50556938722729683
0.22740282374434173 0.6176337949000299
0.58066852274350822 0.76188015774823725
0.34170746989548206 0.099681613966822624
0.23704054695554078 0.7029285840690136
0.87984407460317016 0.43090394954197109
0.10632850509136915 0.050952673889696598
0.021748380968347192 0.92847221740521491
0.348944250959903 0.6334962984547019
0.73182295262813568 0.97386450273916125
0.21353014628402889 0.2737706049811095
0.16358835389837623 0.7332633207552135
0.63114222255535424 0.51530005410313606
0.11512065376155078 0.1359219909645617
0.46662557078525424 0.82332356157712638
0.8941485290415585 0.37909856368787587
0.44478505151346326 0.85500812181271613
0.6650991472415626 0.44781339424662292
0.96634305082261562 0.10350559582002461
0.62685457593761384 0.93501839740201831
0.090589626925066113 0.63678755960427225
0.40997944539412856 0.59471286926418543
0.34348376281559467 0.87056947965174913
0.80296745267696679 0.33441760158166289
0.80607559881173074 0.90355085302144289
0.30794323491863906 0.89778841310180724
0.57997467461973429 0.93216831237077713
0.4673873302526772 0.78887085267342627
0.36225904431194067 0.25488120713271201
0.20969064650125802 0.4880210820119828
0.81635973043739796 0.81074533797800541
0.88954602181911469 0.88300274242646992
0.51182514522224665 0.93280874378979206
0.16859467001631856 0.71829353459179401
0.051089096814393997 0.078158805845305324
0.62255915370769799 0.718938427278772
0.028544764732941985 0.38695523096248507
0.095764073776081204 0.39297796622850001
0.086989262606948614 0.994910410605371
0.82131701800972223 0.34610545029863715
0.16976572084240615 0.78421006700955331
0.057004001922905445 0.60880762338638306
0.73655382264405489 0.5586346706841141
0.58810791024006903 0.9911112014669925
0.80720789055339992 0.84560754452832043
0.37379594962112606 0.2175473973620683
0.72738331719301641 0.98271518689580262
0.26616669609211385 0.66890739626251161
0.51070865197107196 0.1419911882840097
0.6237156621646136 0.7093190192244947
0.36423976719379425 0.63418990303762257
0.91645277990028262 0.81689583673141897
0.32135073281824589 0.15502861794084311
0.63644371274858713 0.54794688825495541
0.90756435156799853 0.76643844950012863
0.4066718453541398 0.5271544752176851
0.42323367414064705 0.15824078721925616
0.54172152257524431 0.50091113871894777
0.18847967963665724 0.12323427619412541
0.35019601229578257 0.95860284869559109
0.68633345048874617 0.51736692129634321
0.55180604173801839 0.89672345807775855
0.056156952632591128 0.24075642158277333
0.47699161618947983 0.34292294993065298
0.87065069028176367 0.027420983882620931
0.06481366278603673 0.33197328168898821
0.49870178429409862 0.76256417506374419
0.70225128089077771 0.66038040514104068
0.84168662084266543 0.9822609000839293
0.029417437734082341 0.50140496506355703
0.32863221247680485 0.71665252279490232
0.17150462558493018 0.59510155604220927
0.96455098502337933 0.21632786188274622
0.14579605031758547 0.73130409815348685
0.81566892750561237 0.42603834252804518
0.31883296160958707 0.85142805869691074
0.28150142356753349 0.51626738836057484
0.6552049252204597 0.8394529412034899
0.40666568093001842 0.48224072461016476
0.43202837370336056 0.18972502090036869
0.024845402920618653 0.081601902842521667
0.0069690770469605923 0.93111258535645902
0.10616388358175755 0.0095835868269205093
0.71754795894958079 0.67299162480048835
0.34845736529678106 0.47549371724016964
0.97655017534270883 0.28682781895622611
0.65823312220163643 0.61579007795080543
0.89743995317257941 0.95061621000058949
0.40491593070328236 0.69189777295105159
0.073652683990076184 0.9304711720906198
0.13166130380704999 0.089159701019525528
0.714264104841277 0.82213627942837775
0.28751484490931034 0.42642911034636199
0.79440807830542326 0.51322603155858815
0.60916277579963207 0.15352957090362906
0.97252673911862075 0.6057023664470762
0.55036576837301254 0.10419623577035964
0.52899428317323327 0.29705851525068283
0.33099804725497961 0.38361962721683085
0.74837007140740752 0.42507818480953574
0.42367189866490662 0.6868886302690953
0.68185143661685288 0.23541232198476791
0.54742672084830701 0.23607612075284123
0.57626559003256261 0.70612715394236147
0.62978740851394832 0.42530549084767699
0.17238840251229703 0.93181057856418192
0.71156395366415381 0.44399632164277136
0.34067934798076749 0.26324870181269944
0.95402472349815071 0.59148900466971099
0.84077061503194273 0.35190781601704657
0.080051250057294965 0.085332571528851986
0.93113006674684584 0.49984369915910065
0.47292669024318457 0.47164622345007956
0.72613812563940883 0.1662745017092675
0.74563994258642197 0.36888289707712829
0.42934951069764793 0.71825602394528687
0.21165852760896087 0.60606069047935307
0.38530119345523417 0.43242121045477688
0.48299329425208271 0.85068434826098382
0.1158238195348531 0.073535675648599863
0.83718722173944116 0.78385801985859871
0.45956311491318047 0.26726470864377916
0.87857236596755683 0.9786787093617022
0.46743928478099406 0.10437508509494364
0.98819839372299612 0.94284731219522655
0.0986256361939013 0.86609494406729937
0.62885953998193145 0.43897423474118114
0.025157382013276219 0.31804006127640605
0.85148646426387131 0.80615414981730282
0.65403567790053785 0.24254296394065022
0.2649551925715059 0.14850945957005024
0.23621597862802446 0.97879599570296705
0.84722992894239724 0.161442851414904
0.14900443726219237 0.63051684550009668
0.13216914865188301 0.098393238615244627
0.32530758623033762 0.72913154331035912
0.18710473133251071 0.65297344676218927
0.36901041376404464 0.90082568908110261
0.082970095099881291 0.73327243700623512
0.67183359921909869 0.58847039449028671
0.24658225360326469 0.99931121454574168
0.53317938325926661 0.52686547697521746
0.51184425642713904 0.79574798489920795
0.99062835751101375 0.5616840710863471
0.31804543267935514 0.69026551092974842
0.11409603478386998 0.56755720474757254
0.83305962919257581 0.72836684575304389
0.24571577575989068 0.19268435589037836
0.34263626229949296 0.71778766089119017
0.34514737129211426 0.24692713958211243
0.66378347133286297 0.33708036527968943
0.93935676175169647 0.43960861233063042
0.34145182673819363 0.12425536662340164
0.77528596483170986 0.13879208010621369
0.78176095243543386 0.51868680329062045
0.17965087410993874 0.6848982316441834
0.42599455639719963 0.27956177061423659
0.031099387444555759 0.91103994753211737
0.68527697306126356 0.28758709691464901
0.93719835416413844 0.56830849428661168
0.66454137000255287 0.48373630829155445
0.55731161870062351 0.44201987632550299
0.42629505228251219 0.43269102415069938
0.31132649979554117 0.089444922283291817
0.38262514933012426 0.49017738550901413
0.26949717663228512 0.27511909021995962
0.10877506993710995 0.63056159834377468
0.054698700085282326 0.17175583424977958
0.90172078181058168 0.52406412200070918
0.35808372171595693 0.02916622394695878
0.9807366041932255 0.088990275515243411
0.68954991246573627 0.11049509118311107
0.17920502624474466 0.75577611709013581
0.85226707276888192 0.75258571049198508
0.44775839895009995 0.89853277360089123
0.51080445130355656 0.88784895814023912
0.98796605807729065 0.18707254179753363
0.055039824917912483 0.2978647977579385
0.29488092637620866 0.49703676882199943
0.96145209297537804 0.58491147356107831
0.19245102489367127 0.72929591406136751
0.81513816234655678 0.024445908144116402
0.28735642787069082 0.33516902336850762
0.076525620650500059 0.15488635166548193
0.56906499457545578 0.015390470856800675
0.67438845476135612 0.4045514443423599
0.13531032181344926 0.68268400873057544
0.45278832316398621 0.31385319586843252
0.24830778688192368 0.84442226542159915
0.47643101448193192 0.73138304962776601
0.0066016418859362602 0.57995281438343227
0.65360167180188 0.052433512639254332
0.75959741184487939 0.39112324197776616
0.25580706563778222 0.83210806059651077
0.82691969419829547 0.23154443106614053
0.91189803462475538 0.93911928660236299
0.36433142051100731 0.29296529246494174
0.73882791423238814 0.11879509617574513
0.73273432953283191 0.68456974648870528
0.49517386150546372 0.15312495338730514
0.87141607748344541 0.76592746609821916
0.50750757637433708 0.27472130116075277
0.32913157576695085 0.32982756244018674
0.034523361595347524 0.99803378293290734
0.89553244784474373 0.9965262389741838
0.57097272761166096 0.0013590983580797911
0.3480996226426214 0.99589482787996531
0.072642784332856536 0.453668178524822
0.88832254894077778 0.64833440002985299
0.97809338197112083 0.8199389090295881
0.61155320820398629 0.16655107517726719
0.3727797525934875 0.069678422063589096
0.022988463519141078 0.6333023312035948
0.8091530785895884 0.65147732780314982
0.43618730013258755 0.0073354137130081654
0.57519568013958633 0.51354468171484768
0.041977140586823225 0.74509555124677718
0.52499535563401878 0.85438966448418796
0.83600352704524994 0.3184061199426651
0.39290595124475658 0.3804338937625289
0.741610650671646 0.66336329560726881
0.47802598727867007 0.43863788340240717
0.24278854788281024 0.10315986722707748
0.22363228513859212 0.90240404848009348
0.054779848083853722 0.14951370772905648
0.59403814165852964 0.32416494400240481
0.19669710635207593 0.22170427581295371
0.18503265967592597 0.79064784967340529
0.84192494908347726 0.38766959169879556
0.0403600565623492 0.56620978051796556
0.83207284309901297 0.33828322193585336
0.22605496062897146 0.71751266159117222
0.24728657770901918 0.91507993009872735
0.3061438228469342 0.044237909838557243
0.61147820181213319 0.63489157799631357
0.70562467956915498 0.89594846940599382
0.81721485778689384 0.96667395043186843
0.40965877170674503 0.81185830337926745
0.55169090954586864 0.27830054308287799
0.41185216442681849 0.82667159708216786
0.92152543971315026 0.021326172631233931
0.063719477271661162 0.96518226340413094
0.37522077956236899 0.16483639040961862
0.60669259587302804 0.60866042599081993
0.73989963694475591 0.9453676559496671
0.77036606380715966 0.70576508995145559
0.79993757070042193 0.30924580222927034
0.05982163455337286 0.924929074710235
0.73008160921745002 0.004069923423230648
0.079432884696871042 0.20047835796140134
0.67843050602823496 0.45611099991947412
0.61243275157175958 0.78526360332034528
0.53786970791406929 0.45821582130156457
0.13482326338998973 0.52285836008377373
0.69970494136214256 0.1990845154505223
0.050247901817783713 0.59145286702550948
0.55425012530758977 0.97171445097774267
0.074009394040331244 0.21462699491530657
0.14455609978176653 0.26021579932421446
0.99818390118889511 0.18837540061213076
0.52512832474894822 0.26279963855631649
0.49174836464226246 0.93143852381035686
0.030169583624228835 0.33845875458791852
0.89974424685351551 0.44369036564603448
0.1256539027672261 0.90412637498229742
0.96576729766093194 0.37329179886728525
0.51603235327638686 0.19233748153783381
0.69842472672462463 0.77094687288627028
0.55770973116159439 0.12331592803820968
0.91379359690472484 0.60038195713423193
0.46109454054385424 0.98423439194448292
0.71919466299004853 0.81423528189770877
0.66168145253323019 0.023636880330741405
0.39569099433720112 0.40991661720909178
0.34593165921978652 0.42942843399941921
0.60864866827614605 0.25333320861682296
0.50447501218877733 0.67762803519144654
0.23610841203480959 0.091899117454886436
0.93128431076183915 0.25726777571253479
0.81894803536124527 0.39523848402313888
0.80357633228413761 0.008374654920771718
0.99370787618681788 0.051277386024594307
0.31590330670587718 0.14072819566354156
0.12124909134581685 0.21981945354491472
0.54147038818337023 0.17408135626465082
0.56038676504977047 0.57643232238478959
0.41869020229205489 0.51945991837419569
0.51528485887683928 0.17229339922778308
0.62139948667027056 0.13538233027793467
0.31679864088073373 0.98194837709888816
0.27924805926159024 0.95282497000880539
0.2863915953785181 0.4028556274715811
0.52416938310489058 0.72892400599084795
0.59744232124648988 0.75160682876594365
0.19462435739114881 0.76532636792398989
0.87841281970031559 0.55627906206063926
0.79061677097342908 0.92940132785588503
0.64848354482091963 0.54681457462720573
0.11863673711195588 0.8212144304998219
0.55580102279782295 0.41451931046321988
0.22508248989470303 0.70636059832759202
0.56911891279742122 0.89088832121342421
0.38771612732671201 0.2453352389857173
0.17679411359131336 0.017836907180026174
0.87693028524518013 0.61574191343970597
0.83063219487667084 0.84678458026610315
0.14922881009988487 0.68817503517493606
0.38883829512633383 0.59056378086097538
0.11747191147878766 0.42582870414480567
0.97393053118139505 0.51687572454102337
0.51177943893708289 0.71744401217438281
0.55597043316811323 0.16696560545824468
0.18432882078923285 0.84703314560465515
0.68831052677705884 0.95730055193416774
0.20298936404287815 0.16892568650655448
0.11627269699238241 0.83683645213022828
0.33258162369020283 0.79921554797329009
0.8126828377135098 0.74051297293044627
0.82191158412024379 0.94536934304051101
0.014585076365619898 0.53554597892798483
0.48285978031344712 0.24367672018706799
0.47373491176404059 0.75401820568367839
0.98080681124702096 0.76506559760309756
0.019002485787495971 0.9493331522680819
0.14348493213765323 0.70255419448949397
0.84134339564479887 0.67826797789894044
0.10264766542240977 0.53783333301544189
0.067064875271171331 0.53690315852873027
0.86602274747565389 0.42856765445321798
0.95966319553554058 0.90712734288536012
0.32713211188092828 0.013749470701441169
0.33754669176414609 0.44657832127995789
0.59449645574204624 0.068537373328581452
0.53744010860100389 0.56877966271713376
0.023037739796563983 0.42538295825943351
0.5851295324973762 0.63532466860488057
0.294003363000229 0.0094559337012469769
0.61717833857983351 0.11713451077230275
0.23976893490180373 0.34497980191372335
0.82760495622642338 0.45485383993946016
0.15019459999166429 0.14803593326359987
0.0057379843201488256 0.021651582326740026
0.28384718857705593 0.65773045062087476
0.35045599541626871 0.59758367482572794
0.055219198809936643 0.44151295465417206
0.69480672222562134 0.91177505278028548
0.90142890368588269 0.24411686998791993
0.81199312536045909 0.40056969411671162
0.12256917054764926 0.37426482071168721
0.42120096459984779 0.32003750768490136
0.59706790558993816 0.8420999413356185
0.58971230615861714 0.5714064456988126
0.54157135123386979 0.41253148159012198
0.59655065671540797 0.11374468146823347
0.040194619446992874 0.62434096471406519
0.35608817264437675 0.39001349220052361
0.97816306352615356 0.45351326558738947
0.47610074141994119 0.77186564984731376
0.39237093040719628 0.7915666454937309
0.62262394768185914 0.39887249120511115
0.12885504961013794 0.34810156421735883
0.44123634765855968 0.41178256715647876
0.85348545829765499 0.86676543741486967
0.9170835551340133 0.37998858303762972
0.050446503097191453 0.68276615557260811
0.44250099384225905 0.15883815265260637
0.85657094442285597 0.76960790040902793
0.19971715984866023 0.84141334448941052
0.18816857947967947 0.89369828510098159
0.61052025062963367 0.77087152539752424
0.45272191520780325 0.16954544628970325
0.74456241494044662 0.14979671593755484
0.98807830386795104 0.079438419314101338
0.54908513161353767 0.69759850343689322
0.1578951133415103 0.84200153313577175
0.0001561259850859642 0.77990474109537899
0.48620031075552106 0.0015101316384971142
0.023584852460771799 0.95643276628106833
[truncated: 8,039 more rows]
