# Supplementary material for: Universal hidden order in amorphous cellular geometries
Source: Nat Commun. 2019 Feb 18;10:811. doi: 10.1038/s41467-019-08360-5 (PMC6379405; doi:10.1038/s41467-019-08360-5)
Supplement: Supplementary file 1 — Source Data [file 41467_2019_8360_MOESM1_ESM.zip › Configurations/2D-Initial-configuration-Stealthy-PP0.dat]

12.498316801109755 22.222300333648590
20.321890471442764 16.771355118416050
4.903995362842671 4.648492771985172
5.740116802236971 6.745659383472025
15.431654032936846 5.199548729046189
20.909657294172760 14.174357670100459
13.520878197863601 3.434278296402780
15.949814323607377 7.477981538169403
17.872470178819899 2.747750647728762
16.282881544484848 0.226679706484330
3.783026366905514 19.569577615981945
2.357110375946097 9.223258273817702
20.610728554902494 6.774519062796375
12.846960407769943 9.452391765756550
4.092298500276078 18.643614418582569
17.150093933970908 16.562921999590252
20.400610461836866 18.982370512250945
8.796387552118080 3.683488645910740
13.966351577377807 0.203302741725631
9.141358691090906 6.610404865406370
0.043271458796390 21.751375010839485
21.847976578675905 16.126647129671600
21.484682026370670 10.064587642135427
1.026952773397089 4.004200181423142
18.800772854024650 10.150622181775622
12.551288645193354 5.014612140355675
8.517133470117130 22.306743809154401
16.613825877473644 8.313754172899891
1.513644174615351 5.807992971620088
0.219053329694851 8.671512266447683
0.431568568196770 11.634459049982182
5.884880422574631 0.664506960364125
3.567888543187393 1.794415092096365
13.520753537281132 6.600589178099444
13.855493280594388 3.230619837577356
14.062027480337942 16.744762273275089
9.832660392597317 14.231567294137704
19.112044333156589 14.683639890755561
13.331474458073963 8.788148245002652
21.974186915592931 0.829886538974917
4.126333705573812 0.384857550889221
0.691070406748552 17.244253210178428
3.019557797035037 14.192329616528339
1.358804171305979 0.776519481882351
19.357357253190642 1.037105542351919
12.975619761652002 22.148463856202675
11.201009500418463 7.108741913390833
11.207198180763108 15.071475217861222
0.919478062627440 10.663774612232331
20.228437360071535 6.004626605709356
6.572482740620778 18.067556842514282
6.915690649316870 15.567075731672469
22.030087379615814 15.072668734750811
1.169686796906910 0.394736624916824
4.229452806678360 14.722345074324553
8.526957763062521 6.733725122230600
5.817292662042854 13.934100667920127
11.736430008607915 9.439636072373196
9.649116326099785 19.901850133220449
17.363558453922664 4.263440855269256
21.337411529311503 10.717286819141263
21.959560683285179 5.265715383126201
16.717553242811256 18.949146625919202
16.292874807784479 3.402750194115766
4.010638036627518 21.168650190994448
20.134456861692133 9.591380281601035
4.817855069945901 9.665137526319137
10.072141003674419 14.011314987076073
0.168327350791091 2.549768818159723
6.183008257563356 5.489123288183586
12.582660454161934 17.338377487408341
5.319289291766262 8.535659911014925
18.904339881532625 8.634325752586236
9.432796718330827 16.057168632949331
19.577744516712489 14.709503045859746
3.623967470120292 17.403920602448430
16.807492098942379 11.156573698229904
20.263859371494387 11.543994310891952
8.727529896124093 4.948293355646187
5.937834832540410 5.808786712945215
17.899881777890823 0.743445386378324
7.727071987408089 14.378231763370524
16.972955388755846 6.905064938787140
21.006971213146826 4.795876616297773
18.814690594175442 15.883663502383833
13.682715695310790 15.889175778208438
7.901081849471285 17.453473202147517
0.597102563106850 20.120559788682396
19.076982270102608 18.175976304321630
14.993882178034376 3.994757713796098
10.059958869242937 7.561964454697235
4.804327501517204 11.223689918822570
12.314411127284943 5.857313670850421
18.379047443240641 19.825458628186059
5.409311190885258 3.516135000244942
14.487494627424507 14.393712955788084
5.954090598083003 21.035298206572850
14.624915958914295 15.823184119808664
8.331192683921957 10.033760467955670
12.894827961981791 16.140956383311462
16.221216454717300 5.159783069692399
3.043552451388050 5.680067960417851
15.306631087580765 22.339495199987731
10.379160674396575 12.570604911635350
21.318538373478141 8.975045484603131
9.414526564383786 1.894388975152529
19.004096173166982 2.560953203499882
3.363062356418585 11.687529801491641
19.928780447437049 1.790433821870902
11.216960346802264 10.659552324556715
19.993211492800686 13.456062739299266
16.136729511521771 9.789861055423737
16.129560903959057 18.350986180602188
21.200447807000259 18.085707173459781
20.005830778797471 22.057989600874393
21.890846024957455 19.468782538530348
2.179953598843175 10.890164218132508
15.903991544025303 21.060824275940540
10.040500202731732 6.665869545833782
15.889221028574635 2.870628232044933
14.523647970921003 18.283095646652797
2.820992220368611 18.952793998671517
4.947443848699769 14.244121461324237
16.573579357973397 19.999782278067183
7.067135931693329 2.792577241238230
9.852831939754781 18.873223799301680
3.395017851587447 6.853330283261641
0.710490255027965 7.368245464663815
13.430328695304889 20.683834650077785
1.539686315245468 9.723253119205937
5.795386950652237 15.611381045732829
2.931440431290806 15.199236774193244
15.503106864920859 19.769295413349106
3.290769129970056 2.568107909206125
14.881939080933131 6.220467520709215
14.267687584709369 1.578255380545703
7.008627527020812 14.025823319038155
6.851220693838974 12.638805281919467
16.019714413193892 15.468490235266021
6.971808091281031 8.388837906867629
19.133705591913159 20.993324479291378
16.925726556783484 12.931558655813069
11.705898537128435 18.890786868309082
13.297784737472472 18.076656308410641
22.212719736933145 0.421199251559915
5.213748850865157 18.708001911446487
18.809126230162128 7.402919348705222
21.847193135724257 6.481370622747120
17.196442741300903 8.532493721873934
22.123951655204497 3.545702847835683
8.881351068640136 20.426844741203997
17.471804934974646 0.578508160378230
21.035300690175163 1.194380734998463
11.593102300903864 14.334072125938755
15.276733491676335 19.145121491789691
6.572858752356758 19.871632154253067
12.451420116305346 7.779021319729980
7.524080787763013 11.729594191415577
4.978129497821853 13.067549068932001
10.331620333892866 4.152591962874722
18.741586175726866 4.346814463205331
7.653134280909426 1.081943333558607
6.565489316381509 7.303689931871021
20.089993298923506 7.808954405058078
7.230980396452993 21.897097774797622
8.768512567158004 21.337452338234812
16.532031964502380 5.921944855711783
1.436066694647730 17.630539498273386
16.386490342500359 1.638514556616820
18.339130409999076 14.042923097230789
17.316066375500057 21.958335317156454
12.162184196995760 17.504693338474606
1.385227370932516 7.974697397767331
21.816281032818814 8.013546751236369
10.517507296631443 19.836538913117010
8.683378218820732 13.527072577534847
22.177691159788044 17.238089704559624
21.207825742586078 19.587417322663637
1.627707323680397 4.830151586555120
21.419741073279180 12.226967834394145
9.620754928115010 10.293823456713605
22.091524867852463 20.558869237194035
5.010107977630221 21.469859334490771
11.075253723144183 7.776082538451389
2.398976909792661 15.158579915162868
20.022397015631576 2.879743541528824
0.693112417313020 1.614685654728076
17.802946858920848 15.653834764423534
5.565684942604598 7.723279065217561
7.300055169961674 5.167534245549506
17.788162910470600 2.015799372650524
22.277188847889036 4.421914985715935
9.570420162365318 17.509905636541177
21.258864145281500 3.652447699302811
8.612815076804154 18.354965349411849
13.505995156223468 14.759708327816146
8.124274804923083 5.750098995255159
7.144197611694249 9.543601949263346
8.264684674544714 4.339317302808794
6.969800052014325 20.695262718181453
3.438151475949392 12.913287805108162
6.646893146262129 3.812323983288018
16.953079356258460 15.209767924824904
18.920653283589395 0.107055269943874
10.928055358443139 11.325905781909235
20.791133177627582 17.837305157442220
0.532488130567507 6.215135744443820
18.354528813225990 3.988812869270315
8.547183286192737 11.105402143647652
15.186817088235857 17.762585218719583
16.709262847350328 1.693277179776831
5.831457333577498 12.844781468658333
10.949644680726360 8.834264806743219
8.250513164195599 12.626835315380493
0.828503620783936 16.266321838313242
3.602853437059182 8.119880340286645
1.106797544619557 15.207839570607680
2.495911220483666 0.154234574544495
16.427472767061278 21.537440392214030
5.807403792543385 4.331121331227667
15.990156850329441 10.505321718979422
20.207059303196186 10.376121189630510
11.650569331973138 12.448484615143844
8.969439246119709 14.976278969795501
12.565117930063376 15.037018367248578
2.556398141914779 6.534218209285289
12.012260887278302 2.225413341664204
1.143821383001330 8.865657352611487
10.985157885243707 13.564663967494196
13.920260055392289 17.459153636258925
3.830676620481369 15.930001738008642
4.693404874717507 6.686837746813064
16.551044037708440 14.085684561791219
0.977530483502687 3.372229500171092
6.719042247289541 22.159463515487960
1.336256897679448 14.516391971077082
11.450747698888700 16.637199151336212
7.608583285173050 19.327258839912158
1.639340035013636 18.850956291201566
12.015571948332356 19.978651343905632
1.111509460970367 20.424665056536533
2.521285016455448 12.175326832847228
20.486693965979107 8.810722851041593
21.115778978249555 5.812967495084756
5.612789601536027 16.948808956012812
15.889524880822497 6.639741617356139
17.711832459600558 9.594200340016899
21.872832679318126 13.330631328026781
1.677378698310532 21.553632080277605
21.892794541815874 11.197905387214430
4.273033348924240 6.662847404579091
4.103605494127811 12.692757951246685
15.899308132959836 9.241326456253258
19.322465346326503 13.288384633687299
14.566275947603195 13.145794420163677
9.865521403635707 2.710792451956670
1.661424963705118 6.592103049352769
3.452998909540870 10.216530386868177
2.618941963903863 16.776976155971980
11.761485437063516 3.333244421099520
11.303552417826955 20.189193871039691
12.074625639562893 20.984452802936769
9.615573484946855 1.021260674624361
1.873199751532323 21.468663673764407
6.049192747742729 2.094193710004372
17.520328107142255 13.568539134600623
11.246621056614870 5.794752806021900
17.615682988527901 7.339377691467092
4.071111235541268 17.344165361793568
1.521607517364935 2.522024983396038
17.899040216796728 17.479284728631285
10.868900942103991 4.120989551093027
3.965037140432769 11.400284571976949
14.730851408615978 1.182496861324237
21.550514471830528 16.649102619891188
2.727035604480409 9.122285860042938
8.270697464870057 20.053807553049801
19.885834301342403 12.527478586837988
22.218571535829962 7.208358324765356
5.014505116268948 20.248309228220169
17.339098221510920 18.180020652943885
14.403442009062061 21.119622981058161
3.913242032487080 13.924129318118691
7.074316969066541 4.354043942789033
8.457495574246828 16.302473207425734
8.181654654594229 7.741490811789200
14.909172039632116 12.641183983605270
14.206162716647640 22.167196617796687
2.098239621109568 17.763671086803669
8.412647394244827 2.652072905733085
7.343485754335811 6.211348172359202
9.761193046258756 0.710286419512947
11.058870696741032 22.083678257876468
0.672046773620057 13.305195914755698
16.589063759567974 4.329632656337493
21.066825650162624 2.063739426352293
17.743588533760747 14.803656778183299
20.160940496197991 20.682660344668161
20.366959416235872 0.682936245507517
9.717473129163535 11.597293236576981
0.338526846321318 13.885018258493117
10.082609389868399 10.476211206078242
18.962872228805427 21.816593289980808
10.713740121213812 9.392819227339025
5.236569550058381 15.433625229529127
4.040550264098992 8.936557524119927
7.889548693554445 15.955143831798139
21.098792721719335 13.880147798621342
1.387783490854752 11.867865983990166
10.711404070929973 17.401214923147887
10.932301002671705 5.864092950987392
17.944732281769436 5.340918220389791
6.306380351665427 14.567816079780968
3.763133294894968 3.697134673172269
13.011635127468312 13.032308181518362
12.700024787724795 18.969345495262665
19.718779353830065 11.177858270735612
5.238635303608377 3.001455986039041
21.095114611629185 21.543878476492196
21.016491783774971 12.402480168321647
15.032243218819405 4.126029334921200
9.870185427078429 15.500164360314320
15.634277387994164 13.501985296885957
13.043373198431793 10.369149297368644
6.880936071564088 16.144016983628902
14.531178290581316 9.643831578237640
5.267120125434127 12.111478459306314
19.277265649852925 3.325740346548439
13.325452034969233 4.562808936853896
8.177612297068936 9.282801824443816
19.263879138787782 9.033179278674412
3.383634734563019 20.987345221021876
0.391102826939363 21.590080184749269
9.240387143119317 9.390234858144767
10.793048644159544 2.114930626679745
12.348168173116347 3.896940309662162
4.744235399415078 5.413849108718545
8.865290130567264 18.889206223392350
5.518352187032867 21.873741859824300
14.131153392717623 9.708125598154179
19.855654477260970 19.244239708100825
7.425924751816358 17.411840498072664
10.039438271862846 22.092819769338661
10.454416413584818 16.733538097102322
8.374685972769019 0.162065386383292
17.821921190823954 21.375015872211456
11.905126029831662 11.721409827523370
7.410317860903117 18.838460554179420
18.985141235149598 16.246174989157677
0.557171736178960 10.255068454680778
1.397342072632215 16.086503545307774
19.177715782761446 5.989719476495777
5.763135917757301 19.839938532110040
15.896669187926651 14.417528639497718
14.479387333663027 19.970651385911694
17.164002673054355 12.038029794869054
12.692278282067077 14.131082183707075
2.551203229374941 20.185387543999486
6.354386327301155 17.149763310345872
6.702923258862064 11.128912462078453
18.704483667686137 10.537532243026458
0.278378511947194 12.411847105009755
4.583462413001819 8.043271365923326
12.192791218046846 8.459480060164376
4.639099435161289 1.727529072305364
2.238606589849562 2.826192019827436
9.792939520826682 21.397383051816178
2.264674209227672 4.327363301386195
16.070025368859216 12.557481302152491
13.379317153873266 1.951204087191849
8.209586828447739 14.737828116646778
11.364125087145252 18.383238949820580
9.824717649900784 5.057205756873947
20.907002209812827 7.653368608664135
3.090146064677013 0.602917666541753
7.478850959532332 10.562613817836864
6.433830234732843 2.196500964897286
14.793178623997722 10.639720278061516
9.570782775551157 3.518038951036010
7.574967049155632 1.399886103996007
11.588924379808390 4.638649371611285
8.107474487727830 8.270443687127052
13.521450008426523 13.491344682174351
4.241974207071279 15.933938844383006
17.641920634995000 11.057068505895158
19.868397129488855 4.606163229028843
4.403213426955815 2.659596745987234
16.111028432589421 17.465123438605477
18.507931947597452 17.134986011304772
15.667795300265228 0.763275512996382
19.204908577178038 5.554028226299892
5.297443444458585 10.736301469058931
2.893271044872681 5.078436217582335
20.950744990820279 22.133184446000733
15.588470228812097 15.957953514407851
12.011057116180888 10.420865267087125
18.096139139629443 6.652912428273419
3.861104366811943 10.021720162056694
9.752186482215995 8.685984110127672
22.208977380386212 15.014203318203753
15.108740126644822 21.036848764071266
2.373294038035143 20.102156790838745
22.195777721342516 2.049743683343251
17.271369901890676 3.120210575263604
12.084585133757518 15.973239322654738
10.456269355630575 20.865379674446672
14.056922971710330 19.174088233710034
2.790664076014782 1.426978643712288
1.174790377088202 19.258692265724843
14.173583091587393 7.763381247601965
20.516603425816523 15.425612413997944
0.592662847648875 5.247927101823921
14.623810089537029 2.665834270439027
19.359402925353244 7.238758777262595
13.119094209985612 20.757961733221979
6.183319175934759 11.560952965133785
21.149382909856996 20.632707576347062
20.957421157157068 2.908144900386834
22.309149347706750 9.408104749797477
6.448984370263179 0.788509707376870
13.860186463650900 5.013410617309371
18.046166436734516 8.500339000898967
0.407007054215576 18.508577865703778
13.845002987419983 12.222273437328434
3.218534377198851 21.772801625871196
5.061715369945799 16.854548023338953
2.037810617869579 7.704312781498640
2.413711517753912 10.767703033718051
1.863400189763612 1.676877806655534
10.869823707139091 2.686685201380250
3.896873069753826 4.008582146845804
20.258692847269817 4.245488049534269
5.067599486017298 1.279363722667356
13.136788872530484 11.043918717176116
7.229836413121308 13.018376433740581
15.048226460034462 11.373861302536715
6.332198290975996 10.064921711987395
6.141505074023053 18.758610734413239
11.839221712614279 13.281169705519728
9.055387999114558 17.221611988480248
11.524422275941417 21.708259167264014
10.834667867779750 15.576347296818616
10.473799732830178 18.476922503511322
2.435939195745493 13.376144304886550
10.042387892377985 12.420720442595934
9.651622590793572 5.552310997354996
18.712330376492005 1.514964558215865
18.573529065980249 19.345423067214934
17.308983664038909 9.986504861038712
7.210592660631322 7.023905533986381
19.396351549563164 18.059696558443768
17.912291763354162 20.657183241899048
17.816836967769930 18.820260592380144
22.202673426012829 18.481138427515077
15.836378991573278 11.690897816424625
3.970297438315915 5.260017497524372
14.694462787056908 6.877798438477089
13.680597077191406 7.949318689552632
18.806440421829329 11.969604162179440
14.003760624708910 11.368702371441236
17.608439471669211 5.624467810625120
4.326174737916395 19.911991607975139
19.951834005081317 16.930586462959255
15.346261372558866 16.768649678197438
4.539490274385183 0.233558109861389
15.371096371745065 8.100699219377185
2.645018963857105 3.593175433120201
18.343242340567926 11.916704038906142
18.252844020970709 13.001074085055432
13.109274526948827 6.382226919602120
1.705822702456309 12.562243138401577
12.231691268328552 6.996925257438540
13.193913493892865 19.394048726658912
16.986521587303898 20.192211795655254
2.967015093887031 18.332832303101803
9.287055113312698 8.073950012167606
1.784170781359573 13.784533957063424
7.640628865825523 20.975162251198231
13.054976183854169 1.214731019571361
14.714246290497613 14.665971688675132
14.936486128015867 8.684882957293967
11.323601153562723 0.951963633773687
12.409469727764826 1.037412972516907
5.621180942259970 9.650995245698986
8.501231467597647 1.803755533939948
12.758315417201247 12.021772689013929
6.455463890173551 8.722095516101501
2.956875443196467 7.836738420448003
20.516824752072299 15.524156849749909
2.551853754247692 16.422078851002684
15.342852777910947 2.237058518637522
7.698349951562395 3.153234997479143
14.331591650554545 5.471566361162966
8.708574214763138 11.648700477963684
12.599726542292938 2.675160243695164
5.012247231550423 18.154711628419545
8.977255288277346 13.101685739416258
16.849735774755917 16.744866799530190
11.111227120248262 0.996948448886214
19.659461628009645 20.224856807409466
