# Supplementary material for: Universal hidden order in amorphous cellular geometries
Source: Nat Commun. 2019 Feb 18;10:811. doi: 10.1038/s41467-019-08360-5 (PMC6379405; doi:10.1038/s41467-019-08360-5)
Supplement: Supplementary file 1 — Source Data [file 41467_2019_8360_MOESM1_ESM.zip › Configurations/2D-Initial-configuration-Stealthy-PP1.dat]

19.038429127531316 19.114905921926304
1.127680011773895 2.718162111559050
15.684131926615017 2.380688885558613
7.599096830024763 20.138888128291313
7.679924501339686 20.616173128781110
12.177811549118880 5.913804487873328
15.364682731925370 8.162348026508068
5.846699968586868 2.408790391562419
2.167751803072791 6.781505084683989
8.517876855554540 19.009295653215446
19.777778463708902 6.438741054277351
10.884435183835532 5.439046043367162
5.758380381153291 7.047906236197093
3.274879843094551 13.863822064101642
9.207906377324743 15.381413848727050
20.638555367933140 4.411002973581555
16.654668893649099 6.213894752384778
8.561436437418331 0.689828018342797
8.285732112006812 4.901188431599787
17.275197006310766 15.454331021033452
4.460076239931631 3.254128763631165
3.293588797642688 11.990602731581605
10.968503349472023 8.747644283786691
6.124810782443607 7.822978137071636
18.230841252367906 1.768381711565417
0.035387304444609 19.752885205147628
21.587574362429176 1.530035518149898
12.023407584314501 14.027320898606211
21.284376589761060 9.631534447116614
16.729518525661817 17.519246714075560
10.549855445240635 18.018225267827372
2.453931741693507 17.745573083654037
11.775300586576995 0.316921616230493
22.082266857564360 14.379278880949768
15.517691358772201 21.265502570426769
9.952962371649972 10.156460874026532
15.977723948252478 19.457403162988175
4.728473632088538 13.915220196027068
12.146224227204028 15.246146947711047
7.501490784917220 11.437794609769650
12.942353273793843 12.724579815351204
5.096683924852020 17.263607122317023
20.332014846690150 2.884232952230064
5.231435960138403 15.867706218485241
3.065212052713119 22.225323246691168
4.401472382423405 20.538280752696128
11.632777028242044 21.263392285612770
16.742983600417606 10.131620515616019
8.966413858357202 9.086750306211192
2.042596162556871 0.681720296698937
10.825105252974160 20.230071692908542
18.387305756583920 4.927097796768837
4.691190541651095 3.624981160786377
1.878831811618140 2.645726514455967
19.183519007340710 2.796211878125163
16.596894322359113 2.298852345663775
18.200168456215348 11.495465957436833
0.417524221193701 15.835103839987061
21.224854960644489 12.022659350810725
2.174947601545414 12.924444683477612
5.750043730322876 3.280016037409948
16.159855440103225 14.187278337175393
12.557078988166465 6.535553519852908
13.940019987495857 22.072601962222489
7.907855998131073 14.277266281097553
16.222650584460521 0.769495031982249
9.065170057549464 17.992654586368722
4.912324042460699 9.668438408817112
8.713276092848441 12.331690677653741
3.576161562177323 18.784062586495285
6.672718305005415 12.952934300285587
7.351085900822516 6.553691931989921
14.517920810433507 8.856695190581334
17.572696332914315 7.539501586389683
2.123159562074494 15.918396918244655
15.065212847572825 10.607356497531043
8.269491555153149 15.070651594350053
10.226506720167642 16.410286902542133
1.701682263583971 9.481653230897464
9.329499341304711 11.774350301306360
14.679291678848104 9.921866865581077
5.008156446441244 5.204973893386620
17.826846264229864 0.841376207872127
16.387759861103405 18.771718424835509
20.365576721371397 21.702302773408455
0.297455438176104 0.551933100119445
12.379938690943478 4.072480008773428
13.016308235912831 14.436624644621181
6.704666354486981 8.493190164901296
10.990960476082293 11.343118826842767
20.375410015435552 16.944498672932248
6.994692721827263 7.095106074158196
0.796613223945594 10.160744247134897
11.406956397574451 1.022989477649276
9.332576921783168 0.938442535665772
19.293052544748409 8.390592034861513
12.191146703797960 11.552531253311301
17.230426252944422 8.079497815325389
17.908207350423151 0.483822736862459
11.749985284731656 2.374932294480126
5.865605966964170 20.305337918816143
0.363003392544918 11.664668711538820
22.005907456926806 6.922927545720569
9.599142832760355 13.888542662823863
13.059098657158978 3.936579195629649
15.144458971675226 1.655424197332851
5.170477724000913 12.634416692268216
20.783900421737304 3.559936125929823
7.850132713271663 4.111239858655619
8.249555216374143 7.331182842744337
14.528333566488028 20.924986789475192
22.205468618691171 4.176923864196041
4.325226980882261 9.375954414604790
21.314576890216056 13.262631730684824
21.900988313684461 2.389844959866800
10.708465572934818 1.363610855598996
0.093146327052695 17.138795419506113
21.788403205397994 5.619288609593517
13.294927918299866 17.177878727779614
15.029981596888627 0.277832322710729
3.046331179402198 18.369868261887305
2.771172982631318 7.983951223217219
14.012362281895495 16.248386331985241
10.443470788245481 13.706720769536998
8.999789045736648 20.553478079719387
4.850356858821268 21.593885943394408
17.211949308728663 1.939858863185404
20.654754277572540 7.056068911571495
15.715447963532389 12.536554224083593
2.827763285451262 11.984478004217397
4.925110006019289 6.292826750030707
9.383850167934272 3.601189069516432
1.458499062895854 21.946194697850494
3.525212229866219 6.651407373339635
12.669723629945567 11.362854308938330
9.296465891373835 4.221876320394259
0.516362256445712 20.545978445767588
1.017084459664175 13.637059047170501
6.279277405615162 10.982105111399939
5.880633856673333 10.135191857505079
1.437247734422273 8.348360266284550
4.554337022987201 8.121149252993447
17.936978443370190 3.532886013817265
12.208049826750186 7.354869882928376
7.788418470851568 7.959398337160918
16.702263672267069 8.711623051853381
13.918593557338513 5.139072270067691
18.502823326422771 21.782905378846991
7.174431054819675 21.492463569259854
18.775205515008530 17.966809397160709
4.376967177489419 2.054465201535195
7.474603032275561 0.314134990526301
18.794810781863532 4.150900376890405
13.763526335586933 2.457389551497050
21.916073864677966 12.948393567174396
14.546357826650613 2.253856880059403
19.362425632557638 16.164041141691300
6.347096975178750 16.379238459850175
12.433409796601342 8.518628588057515
4.790671067907710 16.158112377443995
1.305105919438761 4.258476390452996
7.886579392542949 16.803673537650464
17.824157289284390 2.916457986558946
13.837255943314503 14.933837519394215
8.033830499649156 17.846451635187467
14.557076625308239 15.018602200800673
0.021884989402712 8.937139786100204
3.834177856334524 13.272308884721058
13.218095961113990 18.788392639610183
8.622160817701511 6.254608227459155
21.533602904843491 0.589248958184700
15.900254613549929 9.104982236218341
4.561750321031758 11.555774401552748
18.701800720058067 20.822678319179261
15.305869331941933 3.367771162695766
16.677926355309900 22.147553921556707
1.414827119340460 18.212702214652676
19.898757699179729 11.203211303188688
12.011033606389999 16.844403765307430
21.780049353407414 8.383720951276633
3.690661050750640 0.941814002371660
8.331094275510070 10.925434634047898
2.484113988002177 13.642779122563732
13.216931990562752 13.841507854052308
6.468459499617280 21.428740122020553
17.973611283772126 19.056149751915175
0.425649721262245 1.857921179238693
10.435318285546721 3.762816427096038
2.026786131775231 5.618020482318635
17.592483414739352 12.350702638354893
17.569050363989657 14.020772807956364
8.780470832811504 2.536435308131353
1.458552122336042 20.923370845162932
17.646350240595424 6.479775021091965
5.743296355922461 21.324111925006761
13.716101808254237 9.965562413413570
19.913710569344829 7.524357213855789
14.677219490628570 4.690608906970581
13.618586997898099 20.883635023678085
18.258124934607917 16.724821322556274
19.418579507028845 5.600052922003716
4.148857110923742 14.644272356526145
19.613101780525351 21.572059036844681
17.249526253810593 5.571893623527303
10.451869404323203 2.649210320637053
19.351010204093374 14.143242900180343
6.089109860412857 1.896314038609964
14.885448872596521 6.519065725363325
21.479175024814406 6.567958718714749
2.922661925000814 15.217056881576967
10.463412535471347 21.081996787804965
4.115870062066582 12.529077613302793
3.396636521826755 7.694798414335361
0.904333857098346 6.127296253863299
13.784193430389280 8.824160337376707
16.890999575804134 13.415980867984700
3.630296189089189 4.848160835824728
15.775574696337786 9.791477984289852
5.457342938710407 15.034433958373288
1.327009949967921 4.010663218335877
14.041676648569959 11.586442416452227
7.903269048609988 15.637660763655889
17.181511818066191 11.301809109556570
11.446236435057042 13.877803119462461
18.464956639379004 5.760162554301075
15.123156818614174 19.111607567876344
18.415215345020645 13.143391254514794
2.993182215381041 20.280883151223509
3.169962199498773 9.611593623842857
2.864070479271715 1.445146781386612
1.965439527172321 19.849011928759214
14.927522048530330 11.966550796009614
12.499095030593878 8.927615464663628
10.679912070124049 19.020530095042105
3.990509977911514 17.313064540718106
15.696713024060100 5.372524902321004
4.031281732066949 10.577535432025854
17.475754772971772 10.163107628324802
2.449055236247180 3.945249524704241
10.858579731624024 11.167540138694086
8.369573599649497 8.902931584832235
16.019102663918570 17.231624031275324
0.273669879818429 7.488122016229872
21.563063654606545 16.463225445514770
13.792924852826372 18.511284133393278
2.314078885733788 5.086345966839339
1.898616271631006 0.927241037200130
22.105382160218788 9.962893366819703
19.102198652029706 12.662559643674868
9.073226138099336 13.650075878649837
14.472270628411604 3.850210176128072
2.023362469299123 21.509116722389436
4.148117605621971 19.353771001605178
21.249612702502223 5.095048192415253
13.606480511099514 5.502561606875243
20.802939534293049 14.134644849256599
15.858022715852890 3.677157378148471
19.064176470009027 10.407035756333187
15.198773932960885 22.006203344849744
7.342334829214622 1.467838125436624
11.556399904314118 5.023229060012831
19.623668738526252 15.439059340425779
10.673884821433687 17.205327621432726
13.614721524012539 0.764137796214247
0.227932293214678 19.049011518069161
5.476903178883862 8.635510422497841
14.341136979051877 19.559455080490693
16.254065541150403 7.461456274080665
6.555207905825344 14.982625945224584
6.955336772386732 5.368829886694304
2.937459377367223 6.008449364249630
9.985874716374743 9.195915718530408
20.032656106272235 20.485701560573016
11.092283032682252 6.492364928433518
16.359925879138899 1.059191649493308
11.206910904232320 15.241263664660842
1.920566462341932 7.369130100325726
0.919260702561979 1.457505592831543
8.231256481612437 1.560111400439710
8.263090349821043 13.403078054221222
9.352217655044987 16.799284285899574
17.626346394748108 16.906773264919448
16.682579655624345 4.455064724825375
0.237299265530024 5.026873100905108
4.896512049121970 18.681169889086380
13.190473950629002 1.973628393396093
14.541566734506329 0.986180732133548
15.610204831932375 13.053270561389905
20.254361864102247 1.110898488034996
16.121149096284004 6.751963753809078
15.053875242140181 7.770454500188708
12.306028369812614 19.888644631014188
1.216089266416799 14.488807121469330
20.292336265869537 9.451621775767071
9.406139874023321 19.341908610048321
10.530988722706219 14.746299279542132
5.920369217334267 11.466629840905375
20.929897822270647 18.620687309937892
11.709228945291191 18.487530564030603
13.072247440851136 10.069742339137649
9.862474274970889 5.890529076101685
6.558880886386595 4.339185646431173
21.928101344895872 21.437152974930498
4.937670439349636 1.729199760541841
13.271419002709349 15.883915289339491
21.370469922687025 10.647884378093478
5.415949116383099 14.056946178774719
1.163426453918458 18.401818135027145
2.411665152387251 19.097724864605397
9.856178812305487 12.443091188313788
18.576951798609873 15.089073435206602
18.708586001740077 7.489526817393164
9.561768515993951 10.908061024861855
1.905536947042485 11.012702647782023
16.793460103033436 3.374046325577550
13.515903493333207 6.633779968013064
17.883360186361017 21.551373250237035
7.243255603066689 13.669259634430452
9.417432171641979 8.214428467982110
16.071316630554453 15.736163499677353
16.895845120687635 12.565458874288209
18.939266533624760 11.874150683325389
1.604710969152618 11.736649358389936
7.668481064072773 10.141524431331488
14.673431501779197 13.860907800622561
4.832541016094248 19.930777872757929
21.466395112327881 20.100787986807646
21.190416933151486 15.829588514129348
15.346353887433374 17.912855223415836
20.447781765564784 15.544264795081350
20.976735413793843 2.304954549723951
4.903677194616728 18.035454103442408
19.679595243487835 18.521636414909530
18.949293503504691 2.056781681351227
3.181912413263118 20.420601711090743
0.811110894993838 5.637588311998210
4.209013932181203 6.473619888203704
20.407520948800478 12.490163784679337
11.414459732902875 3.220450434161041
19.861230204217065 4.707864482876222
20.019067597315203 14.252925265315392
12.198005717006037 12.696836348451789
6.266115043556093 19.822915103744545
9.125112504798711 2.388984038695004
21.047942709672331 20.234685325092588
7.235257309507826 16.642979938204192
18.296176986081914 19.997892465740399
7.130370911829456 2.881467584325092
7.446293609698083 2.532543839881921
5.195901449225814 0.270255701652449
7.433610387523357 19.410049800357328
7.672911520551834 5.564840993897365
12.507682854600311 2.966981821143723
17.981497408586741 18.037554006868127
20.300620207391880 11.252817309596407
15.149443989842439 16.542729483660725
17.363023797099363 4.571545682426543
12.197887374276474 1.708154101461572
10.895115073739202 16.013983935683076
9.889176053659968 7.393652110547981
3.527559961982479 17.095214123104050
17.217107773708253 20.585405842600988
10.753425992210031 19.845264941557986
18.340624522845804 14.049213896199111
0.828346569340717 10.566836478526191
2.380501927538439 16.711066309893894
1.566010827692721 16.949782842160207
6.395233162218546 0.208648278692953
11.987939059452245 18.721726479065094
20.357769446414583 8.433067470922538
16.724342297516309 16.389750992138069
14.326567509304795 13.207178389606904
6.044715771849448 17.043350909673418
0.762142425335856 16.780354388876283
21.084595604468234 21.566023976500805
3.049368121356481 21.618648865501935
3.906667957849080 5.114996328793216
9.102732647686986 5.609749611647321
0.812617718198640 8.746068317967207
5.981005264500014 5.347445227498531
9.864487429569811 0.698460766323976
12.524157177843307 22.267421639825301
16.390892286050942 11.307477350808893
20.105722552083730 9.918016091089086
15.702207336928929 5.039393825622826
3.946675634302315 0.420102008081345
3.859501056539738 15.329507240190715
17.644603547318148 9.269502253859295
19.409732946330038 3.679911090973133
0.290221690853167 3.176667083342373
12.426251244066606 15.923033881015296
6.593205077073754 0.959386622017545
17.253144691958173 19.856209506835317
13.847403850495619 7.365676022664089
9.112022096717386 7.159027510104185
12.929080156340580 17.764018208446007
1.406455121179649 12.621619629792693
11.148294041319835 4.166053892950210
21.275882047377568 17.338125279785487
15.337129061281965 20.279736768597271
11.762523788087186 17.237571442627850
6.118813399252309 9.412139091759313
3.220567813275311 10.765947298846609
7.157729491312309 10.103891236674954
1.447487793052580 15.328990298506964
0.901367643362544 7.181003924425842
10.956205499491567 22.147471860447535
0.533155894291811 0.115353744947834
6.261963075368239 18.307198475882199
14.786349943662596 6.302170241636746
10.584887796236826 6.806789066594217
3.243343976854452 3.133785112045520
8.220887695160947 22.009461927286903
21.840311124068425 3.611279381439126
15.677533125886828 11.250495001197871
18.064155764068790 15.564393957926757
19.512045772798292 0.270565266569550
7.384536913370873 8.929979101489952
9.978254748100403 4.887470889747226
6.010468993620354 19.090519120014278
15.402775662115644 14.440793312485857
14.775414235059637 18.041705622432190
5.086143712997905 4.471718169404226
2.280474024719594 14.576076051349338
19.939547381666269 1.751631010284952
10.096337056558767 22.131037682246671
2.431532598953596 10.371104096518312
9.591613785973221 15.188942825133587
15.259511086409383 15.753877184413156
18.386070716558059 8.737163188506589
3.518267438284567 16.145044049241573
20.142652490413330 17.649292526722590
0.376429347057022 13.579818281507528
0.312455539079911 12.180835407545070
2.316707455770346 9.015048774630447
16.320593664118690 20.580811611835589
21.495424902500922 14.818148399668150
13.250872998714328 21.608690060301019
18.933323789415926 9.286740246944476
20.452808262584352 5.814964136055373
4.846523439815041 10.938047879557773
12.162376742935271 21.110105221681142
20.376150127805879 19.249683263973143
6.034605040802754 6.240526104850873
8.079226192807880 3.613205908497766
3.557076918853244 2.223861370293046
21.038752001488280 0.382095500073652
6.422614249475762 3.904033053804981
10.947836000279848 9.937967701366075
16.697178647398886 14.793661659002844
10.202226072213527 2.107293489068790
19.231385468416217 17.014748556491977
12.659731547400821 5.048646093578914
11.664551812555501 9.729311322592492
19.474506571274603 20.060745639785289
19.973250920332511 13.044652988297731
14.270861627142548 17.123786236879980
21.181657756806160 8.132301617094921
12.992844797872523 0.904056000127069
7.903509320964492 12.314578562573665
21.601872235602457 18.555670347113519
3.195636450064453 3.901391388077059
6.817757541438057 15.286894286139807
6.335745738184444 13.835458773117894
22.329767313221474 17.984874487441719
5.262327205957980 0.720559220690913
6.922274832332984 12.059574210640108
16.761347874808056 21.734367002702257
13.808593129541519 3.437087004760046
13.810398664786067 11.184591022694580
8.629056922383585 21.644684361663074
4.178838888820382 21.516437281038069
9.743736177570034 18.260287977561912
13.709287271950814 19.940758273349978
18.658123733135977 6.864887071642998
5.633641321457773 12.623069117054708
4.728475238832982 7.612494906683155
11.598850140912159 7.662903969057769
0.159385828389971 21.440837661616918
1.283205393353760 19.743076753300553
9.229956476623691 20.030225438778150
8.835701213963761 16.711211306056377
13.778456156774540 12.666334538277173
21.757673728106141 11.238831307281201
17.041332592393445 18.509428091163169
18.462957201824128 10.492035392564173
3.551853035467358 8.785187574294140
6.755838440467487 17.873446930396820
2.332226069527713 2.338366342180975
19.180928437451538 0.688994417351498
8.847791217144593 10.210987208497556
12.204435754197036 10.339892280968414
12.500782766600786 19.988850690777618
13.479996811987951 7.907478511764420
10.566693034009965 12.572685346161682
9.560055862317698 21.431560838963314
11.372710517489384 12.682688038820842
0.226896431710564 15.324689019070217
7.609946024873139 18.501040053233361
10.720914867422536 8.208479958454081
