# Supplementary material for: Universal hidden order in amorphous cellular geometries
Source: Nat Commun. 2019 Feb 18;10:811. doi: 10.1038/s41467-019-08360-5 (PMC6379405; doi:10.1038/s41467-019-08360-5)
Supplement: Supplementary file 1 — Source Data [file 41467_2019_8360_MOESM1_ESM.zip › Configurations/2D-Initial-configuration-Stealthy-PP2.dat]

13.646117649208543 3.215356800373946
16.622652294230814 18.979072102369791
17.585424382704215 7.443173234906874
6.202405108660235 16.476527392496536
17.267744528968464 11.153552627470125
2.204947024788925 3.490706950335122
16.930173423527833 20.582922948151630
9.091117456192439 19.037081003489039
7.560422777968475 15.531607464286793
4.714489795797259 14.512603805319200
21.249324609799597 5.230258838222542
11.417052784595420 4.893291118256077
21.924703073307921 17.807375606522594
16.417291841751243 9.844267338639540
15.149954879535402 2.504542341008423
20.815796104060901 21.105186584621908
0.340884125879995 17.488674186747382
12.849198994153285 6.975978528365349
18.951352481918235 15.956306690184983
16.777255977422161 15.043506328364129
14.449843234112219 17.274902196831942
3.145194821329622 15.149355756733456
14.388228493817628 0.376935275166065
1.935447831646999 9.011012773913535
19.914043328116033 0.513036929358067
14.781955722576813 5.882783356169272
11.480956983546200 8.495698311112207
0.202051274133434 15.133859333528214
18.430791547098654 15.212763858190019
21.092335581572968 10.923841533306231
16.273559180044753 16.946326610547736
5.184336933751024 15.555098148148057
22.335044052873886 13.762818295093467
0.553605365435708 0.453261281497710
11.514983265526020 16.566462621651365
13.040893342699668 13.905875855017079
4.364565721561329 19.842822403011755
5.949407715221922 6.271167173342990
1.259621925149013 5.027726628069963
12.145816015985018 5.855770420996912
20.582772649020189 9.951251808368365
16.258789907040939 18.174689127276331
1.945911287264513 0.623919058632374
2.876494920041898 6.514440605118350
1.325143783916247 12.242475862846666
19.735504212801722 9.785427639465752
12.158538351383323 17.432085733475638
2.073406063716139 14.788486181617698
4.914516161960445 2.808251389953029
2.086530830364806 21.700576703785298
20.104392765877563 1.833264278725927
22.268808046681716 1.768507650264554
2.852046789420310 1.027424858519452
17.925786741056697 18.892371732035770
17.214669476118932 5.344905953236157
15.722617785293071 2.922597481889900
8.888139252295012 20.551090752323290
3.342505150136337 7.205794669654907
10.880490388607262 3.548698658860125
10.811310624045570 22.024491188270655
19.648233936251042 12.858134963240353
4.407167196684775 16.906215342203943
7.928374648031464 4.113151371875225
6.977353825534660 5.149355729932388
16.074158311519387 8.502148323340204
7.067288163189652 12.669004676775376
0.128931065744293 12.888434006981358
21.054133498564081 8.553918778500272
0.448247877707544 5.843535217327489
16.580358104485970 6.027176643695919
19.079319453888161 14.367702388402281
9.235563286147096 9.792400945611158
7.224466110741425 0.629911612064817
1.557959077748031 19.117662503630171
18.037590173606844 10.142424849993660
1.589353125673497 15.972222809798007
6.874606137754434 20.201951049924638
16.829410089722654 7.653019371130433
8.296276937843897 6.190076113880612
7.749895297745297 6.548837163253756
2.367031735917278 11.043078017104044
15.567541450563850 12.824846940013645
3.494222312945563 5.482622829146559
17.064102944116726 12.296394508379700
3.502303015346054 15.859079051786388
17.674411396201801 0.053991900316808
9.986415165142056 4.231720984789772
13.362319563736621 17.612322367945772
3.613776283752917 10.007331681763915
14.977449432919434 10.864245541094844
8.749596172198874 4.978001651712249
13.664482855952214 6.677011806454645
19.293239979646707 10.900871476373650
1.251310267668467 20.046000940752286
5.458388051486144 5.579277233366855
6.533623528057811 4.688948782800904
17.323084556982010 2.120211903439513
5.998129124591301 8.767718649638713
2.672259361745808 5.497399756550634
1.590671029590605 6.250226367978593
19.019686464034862 13.293503327652068
18.057062940932294 1.347882649857098
17.605520489422702 3.803149098670415
3.263512754045243 2.555504077119077
11.097130848642456 0.554074819645706
0.907910818094761 4.221652292421960
0.240658447388796 10.662467617209062
11.480963703838373 20.602918774182292
22.120820286108323 4.096513401427030
6.432700588050079 11.585941839175151
21.086432562544697 15.667500980853999
11.849289726859082 9.269039488209042
7.216167165942457 3.560076547174315
4.281394270540108 19.372938806770218
15.521479624091711 6.732807762625280
1.326050314107167 2.995375111854653
1.234874149458450 13.289602315228896
21.337100907627097 18.319724312886621
14.472825735128149 7.843355148615779
11.228101158618513 1.166879127305086
21.148930755908243 13.939970337638664
3.050341587995645 14.293528763740573
7.927651610829850 15.880920066337548
20.118154061819723 21.292469221830149
13.345862127648777 10.673864988147567
7.987468820550641 14.047187442398197
12.934557509833864 15.867564943715877
6.710027381674500 14.492296756866448
12.301947155685193 19.545128841143988
9.676089240561916 7.128382528843395
6.428740991395894 3.357840742513005
10.266602185047352 10.231086269323876
1.680164358390688 11.503839390609857
10.505599720018502 2.222534281230132
4.691999293530887 6.452465532978944
20.142471216115439 8.198875465273309
10.292198749070613 18.068140382211450
11.885483359549937 6.553145559082745
19.572030689833564 8.604272174319895
4.710469339448029 11.149802722352456
18.647711107351274 1.386513297761390
2.855030500557632 18.740530894067035
17.890733159374694 13.082859892024320
0.786341260168137 21.888962090179326
14.378739777153651 5.028634204779457
8.535765653127307 11.348237024253290
15.789524341582901 19.954466137728872
9.917510198112788 0.768388268287600
5.896711987074815 10.265209462448331
19.918963307789024 11.858018161072700
13.008189397849872 2.859151849976393
10.375243791563371 13.229848245924005
7.278236737926006 11.090412285056642
2.568257570584910 12.463171920919631
8.569103567147579 21.594510574160015
11.461954104676884 13.916884697760517
19.156045769633465 18.332022894133413
7.765729260254074 18.877959087725490
16.661573379962839 21.265649798573815
8.862530537007833 17.629636977183459
17.812425919150964 14.360479977209064
17.676372453361427 15.635521401017328
5.295842746133601 2.974924944569786
9.738513461711557 15.767030772277840
19.199111623512731 4.433810581781204
9.189129579533848 14.997305151474780
1.300768347966353 9.933385495035578
4.856522009002974 16.785821289868025
14.534818309066477 16.461227131988355
15.116918315305655 20.968128327580953
6.388001431501641 9.131551383795831
19.680887490576232 14.329078463368878
9.582746950165902 2.165575833948150
18.120605751398173 8.638655690222629
5.571333271456219 19.943302092249194
16.514303690292131 15.863692831500838
18.480448489697899 5.193100262950216
16.904206049471075 6.768246755105687
14.567396905765250 19.137682663337927
4.752908622857737 1.861608352193142
4.891472098680231 12.166129411442846
14.123858563941692 8.323982727223465
0.314406275930094 9.366096233157265
1.510372675834004 1.035743745217142
12.293413875908358 19.311425841578693
4.643435230132833 4.060482645633430
12.878775999982603 14.838169657169241
3.980337947218505 17.910863614352646
6.960335593588382 14.175159965431453
6.725465293777083 19.037480776453098
1.271082946239758 7.691595166227507
19.539148175701193 18.072589234538619
7.515719512480983 9.599970388875134
10.919208469430377 7.422751981498962
12.983534454062015 5.555984689605460
11.040460177934644 5.906305230736510
21.376469735281930 6.763443912054210
5.377922174766613 12.775509438125400
9.887314297567015 18.820735007973376
2.105750261386500 4.883892551773899
12.449859263409417 11.041284081969716
15.017125423093407 14.054756949684441
9.490317221123391 1.347515359790235
21.248756670274773 0.863462302454879
10.855406437532210 19.587552904927559
10.721435593810188 16.798332277611525
10.537841456553927 19.921160671305998
7.956250737191746 20.818660473207451
18.771384644263193 22.111092394073474
8.524218873050172 19.281067511455717
7.030013924640113 17.113338224229519
5.281568807310208 7.670910062720141
12.912289375634188 18.224418583543144
21.405636315752194 5.457012799035798
11.368719335451015 15.365835368717882
17.596812499097592 16.448696302304235
19.475212295871447 20.740954016760440
3.249588119042276 0.224829844682658
20.271103181947172 19.134585025172186
18.499661554230368 2.909666764037848
15.353824275040273 19.780105688104310
11.978484078466085 13.445360456316891
11.125983723755734 12.129191997185325
17.280700922466828 9.823824203765644
19.762046568433966 5.778529560433403
3.483315220723971 4.382963895918477
15.182865726507364 1.088881631870534
16.915984680166329 19.675537108068653
12.696111083161012 9.446886658463484
21.381258707265253 8.180217051175953
0.291018132118669 12.159811695034175
10.766470915220332 15.456542426758441
12.359068221900543 4.229723320235967
5.796214281425639 4.088478225663946
5.054718051274619 22.137010989886967
3.674675013253152 12.354223303294336
22.202868667103346 15.645191564223802
21.664210396648258 11.596023764682613
2.660883775186178 20.564367105086877
17.101056148368038 17.320520054689343
12.715694433260934 20.744383914193847
14.253242547638122 1.731976290149728
21.294790684798535 14.644490070611278
2.887805696667339 19.012080255817658
18.395871831718686 10.674339145765124
15.340936532891725 18.456372078934542
16.541144833764189 3.379236680816690
18.276497798315145 20.833716463447264
21.061441804050176 16.553441211955484
14.010287210516546 18.369156684628681
4.248219928884612 5.457750734900811
1.298659318377597 17.922358580463950
11.689442511457768 18.109652744955650
4.454106888603607 21.037831071837790
3.393715175698670 13.553516265466811
5.006493212870790 7.891785502761910
17.482162354919037 18.157454472115138
14.664189037674323 9.418090963009584
6.142250533449594 6.991800766626804
15.792698999160041 11.073048397094880
16.345821778545687 13.581507734591300
20.370837592217075 14.936156812925182
20.356087491190191 13.154863135771032
2.604306109426151 16.167956561174762
13.529756087404396 16.578390883105460
6.466540346004184 2.279118960187203
14.426103851117293 21.033450699955335
5.154984494252012 4.832455419616738
20.632974684366381 3.311988402588150
18.570077296808762 21.746577966959109
13.578115465165618 21.801533691333045
18.045523119176863 5.775867049140293
10.214381303375353 17.180916243671625
8.425121158567817 14.593519400129178
14.173479688319652 14.795891688519344
20.945741555211487 1.514074929690002
21.099464448828840 19.597084794846040
1.741727452492014 13.983193365414209
12.154570121099665 22.352380450579822
4.877275193537556 9.180844733642346
8.308777116621689 1.544960827660063
13.281673038405664 9.655835269677993
14.773250124545610 3.515639837274085
1.761233575613286 18.092257169641382
9.012574653673392 10.308288558124600
6.557094001286547 1.342525148637112
6.735848877844378 21.607508902029338
20.557017984349756 17.088250322308269
15.636692468950692 21.542951781068783
15.289857701213800 17.718855268848415
14.539073924885503 13.538050008176265
15.996103875011649 4.126595759087921
10.598067586243733 11.064889436668048
6.783753185727038 8.112640651311017
0.374195173051050 3.616496185690269
11.620288688452085 12.690696510254998
1.290538295254450 20.463685200774147
9.227125997209372 8.791720828975608
15.153700674133708 15.636589955274824
19.601003502057321 5.873719447950543
11.162593958091875 18.493380545722289
14.073697934447614 3.841304146458650
0.015346793588601 6.858412093502238
12.826809349223478 4.305608174182975
2.663689099600008 9.091843207381601
16.347648945542900 14.296420877782255
5.923621337052790 20.752145929549680
8.909999380067969 17.638648255804110
9.618985863921164 11.346536853380483
11.888980222232687 11.503148861711118
1.673172309854825 2.166184610686445
0.300256118557243 1.033247729177962
21.743341061487580 19.817270576333240
8.207472282967853 12.672080006271182
9.864101986415980 5.781299303797276
7.364454857256828 18.200991895679579
10.030957929104565 21.100870718573670
12.074824793970443 14.876591785411009
7.596425928044234 17.346240921852825
4.207626363961768 12.974738863754141
12.312965561489870 21.988311083362273
0.292060101044907 7.246930319406485
20.165766553819019 6.950473497762016
13.520791786888418 5.166405261871492
20.066883494399860 19.890108378991908
6.199168020996333 0.139719081505602
20.114487601040544 22.191993088120288
5.500828337587470 13.910075686278422
7.855847245383544 0.552893573260588
21.432558753167701 0.121924437562930
7.154913062285332 21.690939733493735
1.307891938952941 15.183998696601531
22.063700251152504 16.664955894885029
4.315144263666732 18.463006110487321
9.554029777032996 5.685680014530027
3.741981993277832 1.394433929700361
15.501527710543073 7.294368135413717
6.943355385298657 6.029994347113051
19.154489516552609 9.547377966556144
22.299845943116367 8.286198794599036
14.188308878824934 6.690097972725527
8.441998257392292 16.426780785955160
8.751970456838233 6.937450616439632
21.399983596717949 3.902792980615559
1.650656446372097 16.815749106197913
1.693987065298271 6.632321389700033
18.219235982601244 8.665295710983859
13.806176933478618 0.110210721214428
10.861959395550942 4.813163433457461
4.204736329558611 6.804783106602759
3.600282117451604 2.774856163711963
6.782515352489042 10.198475166593377
21.225854076180948 12.133083771726069
7.013582013033475 7.426667134388738
16.642618980341801 11.257974354229786
5.772663192005251 19.245527924366826
5.814659419425192 15.174785318671548
4.593100091795537 9.507660703200308
18.231310340708962 17.355221027981646
11.853497741177600 7.778948749692984
9.747398429311568 13.094248829573319
16.136837239609921 0.430384346068122
19.782308445097740 15.709881501436502
0.490046410957818 21.424947057621580
8.929067127121764 12.349343480067848
8.070263764067498 8.554742318089225
15.520071446927874 14.886026922310089
1.831307905273827 10.222925932467199
3.117462503680791 17.177608761434414
13.959782295811838 10.854929752282347
5.367981412987289 21.224477112516009
9.131992948855663 7.870300846212798
5.221774522287949 10.484940077302603
22.028220091494727 2.668460325280560
11.690879620348285 2.669649347175212
11.733075943217123 3.473791227403954
18.467496680470070 19.219820915809336
7.929553825995241 7.942108680033890
13.976670520687879 15.384295282013893
11.526928721538674 1.793594660947701
19.278283070311279 7.547723983551462
8.392561577729628 3.104108612154605
14.611122059448448 9.678571487226385
3.686507828043733 20.606012888759260
17.322928444160279 0.727952622857431
2.646618741753921 20.009735909353889
3.136067236818807 11.558796664379889
9.483173155092791 20.258634381748386
15.670261322242251 16.458856659767008
4.029081548156202 22.290415408927768
9.319179470443197 0.207561557072600
13.526804736156203 13.552597245237896
8.836912248561129 3.153784752418453
0.611669112947281 11.134996102525937
10.561702307000171 14.321495239329659
19.832240638156229 2.537374031117409
21.240999631093249 13.040738345334292
4.282101592939093 15.684252798217765
12.923912758244434 12.521338744215287
13.978763642636665 19.988065656722693
12.762645517517187 2.211248128462021
20.173688839234114 3.882278443563389
0.619548055284286 8.810914479755153
3.130326061176235 10.126959053567454
11.070137408003417 9.890356756729966
12.372535008745945 16.435014314012271
9.441268879815429 4.150951178975451
17.941273811331829 20.359262998673255
10.542793793707826 6.858471086633546
10.051308612811720 3.003797012318830
8.755009345481438 13.496259031171776
13.499706433504091 19.346605197816082
4.262299790092504 14.146646584164932
18.326983421966226 6.587929683583833
18.799450562976574 17.060217159248168
13.371561657948314 20.808836158749997
10.193290112589654 21.665160036298559
2.297689532881934 13.129247189712739
19.014672055083789 2.619740179721958
1.754169613488321 8.061528723916734
4.514116001475556 1.105497923182017
16.225429627931124 1.947423212977756
20.331402935283041 4.819667110628082
15.727843454002276 5.619704587625867
18.202201920924750 11.966494608496358
8.045831031307173 9.626165552277941
18.738832427174163 7.184265866613439
16.947223967570633 21.918387897121395
13.275994616924534 8.502966053626317
2.074284901575867 21.721089430493407
15.490715522049175 8.377213018073560
2.678653888550934 7.671698116174644
12.851021025515262 1.213022688860064
0.178067437501175 5.363689110332544
3.446254049769101 21.610413990185169
6.037178461951293 18.167027160231704
2.481519477248332 2.027338480724208
12.780682125781915 7.863076024795469
15.268806684273139 11.849602779556928
21.607724758983188 20.894064160816555
6.552082403150309 15.786798569861837
0.073581869931691 20.514313599515813
14.531136871358211 12.614476305226985
5.971466217900521 13.348629458037280
15.283578836501638 22.338917782898285
21.254411377231829 2.518563068715800
5.382186222534167 0.461717761792160
14.077062228185170 11.849595411457379
21.928933957904622 10.076976808193765
0.490124273296903 14.271726603962657
12.881531181725602 0.951618036283475
21.221669028836040 9.612224937754242
16.952431360800901 8.776946659298956
15.788991771608091 9.841592232627479
2.351677603820953 3.905497581565728
0.681548849776067 16.545217619776153
8.586086824156048 22.237851259257152
3.497024041022324 8.615689124358491
8.113690650519054 1.866748254982814
18.969051626698889 3.911879215881400
16.270694900919420 1.279732025576697
7.939700815764981 11.192524553442141
15.094831138997574 4.607366892557222
13.118591991731526 12.200709123639774
9.779458073440685 14.347533223243090
5.942810491305495 11.688085858233253
11.752743576442343 10.482052291292689
7.272252710593662 2.476906507774171
21.741965290899739 22.020359215706936
0.493139552162967 19.075413995621286
2.808631808188192 17.384885854410790
7.165848968796255 12.786290073658730
10.221270488259112 8.404429477923459
16.422488667428635 12.644940623239796
3.964212161981738 11.094773064193374
20.877474797283632 6.828826413391329
9.424958140451851 16.282141978482400
7.514218555767913 20.073739368713358
11.636865650300475 21.068840177983809
5.825367751440439 17.224970724352278
19.132851284474313 19.795261157693574
8.055049834392046 4.977594403896751
10.363876000127092 9.004773113996103
0.714724274530108 2.303951993945320
17.387521638644113 2.705570740475339
17.679525473218177 13.723247674378495
18.640162173866425 12.032330368789363
3.932717428828083 8.244717011720988
14.222161341735662 1.897462967817158
5.315545151274240 18.220963646057623
19.324307468757006 0.924551027980457
20.106804079329191 11.245700155477516
17.668079307495351 4.302049544081181
0.049912605534980 18.887279823523617
3.785015393669507 3.816825436777452
16.384789045968652 4.737101860658693
5.810513843303982 1.538445895695052
19.760564669056166 16.674485041781434
10.143202895019671 12.000950718035726
20.580560615527478 18.069507579117872
