# Supplementary material for: Universal hidden order in amorphous cellular geometries
Source: Nat Commun. 2019 Feb 18;10:811. doi: 10.1038/s41467-019-08360-5 (PMC6379405; doi:10.1038/s41467-019-08360-5)
Supplement: Supplementary file 1 — Source Data [file 41467_2019_8360_MOESM1_ESM.zip › Configurations/2D-Initial-configuration-Stealthy-PP3.dat]

8.187432630965139 11.481061168922933
6.486409774121181 18.476242441737181
1.247060588632093 0.806248362988636
4.066234313015805 10.726279896274345
14.535853310406251 7.331568982628284
9.562601646670716 22.060726975192917
20.308893905397497 8.922629870380790
12.830506592164555 7.585576303787794
0.273990182871507 3.743349057934918
19.107046807129631 8.579784250184225
19.163513112741189 10.832877150019934
1.027999563723651 7.691431090367627
9.526945171515122 2.388985264593259
4.428192993081422 1.919686219822047
6.966851322787976 21.494892343910887
15.789980049366532 0.933806132604464
13.915780455789744 4.889204065045066
13.564951567150016 5.828195014094014
8.707172615183129 19.418352929079280
1.490554054054810 10.161330081736864
12.731171849729570 0.717254525975394
14.093887783590098 0.808641341563770
17.089338834180403 21.798504871877810
2.782408869280016 17.908158530414731
15.517954953305644 8.308629359162914
2.688430948199030 9.817264401946611
5.973260782159981 6.756103871999179
7.675396455266742 13.497962015765863
21.144932861879035 9.246944224957121
7.035223037582136 17.208439017057781
11.343907190207027 8.260047332287323
5.768662752109268 2.434457811239028
3.685643521894862 9.130610429458240
4.223559188879092 17.580013730057637
22.207235742959554 13.178987001107719
5.824730039156429 22.203605808857105
7.688600356748535 6.468172872008573
15.388048349802814 18.342594294369064
12.405401706700243 13.932949274511321
13.301492963735368 8.087971511604191
1.467604778011677 14.659305967362387
0.254297602823176 0.171956508494133
10.595332338023292 18.158576508337461
4.485119114747712 0.174533112678999
7.825825504958717 3.864930943154340
21.088488173248955 22.307438466061274
9.268225157466173 6.424472488351444
17.330923462226220 5.519122677442839
15.341273750130451 14.328393264523724
12.330323792905057 1.289011711305000
15.106728610386657 2.270452404083150
18.466659668280254 18.284691239603319
11.759392991618496 18.429815879660090
7.770777855038463 5.447221305184860
16.366273298689027 18.896177771192281
5.594133874993639 4.316547880991197
19.811888778058538 3.963849115066191
16.601509892101820 5.505157939766292
17.704965234453333 20.038528401429151
11.051895360076587 16.779833841355426
21.235159387209453 13.542475187285500
8.981308565072498 7.222647484096547
5.302640051599382 18.966772147854599
8.051147858143208 10.529131227559537
12.435567385565031 20.222599565863575
18.100360968618098 13.036461175034063
10.742548500938774 8.928950135852912
9.550154150313251 4.354838383900089
20.735116029769316 7.656885527239775
17.636949459655263 8.261529900281992
17.335013487965675 9.814569771818418
10.950922473376469 4.981034514137010
19.948994498595695 21.056954875007843
19.110622889317028 11.786586896403195
14.400879631875966 12.605984498562995
12.615545632115778 12.601879608385303
10.462876570402742 17.570214480368424
3.817703383371983 10.628733682738984
22.051645425351378 5.793911108223416
0.639150268556667 12.042468879840031
8.079359740607925 2.579014759351546
18.239280343295267 6.239887674554353
3.570602644033753 4.448481360370593
4.158316158386392 21.088075499510211
7.941123015336347 14.934618129410497
7.950295891182154 0.847322379934694
3.124475195513861 5.436590210926900
5.170328557949220 15.362850393309357
20.822643679067344 2.691260682556957
19.453187972522461 13.229309043320871
17.520155410877639 19.317581637861117
1.817010818966190 6.061700730963325
6.446491042748414 3.722747261663240
17.292512761386238 2.643710041933245
5.547191894445394 10.800275035650321
13.510621252993138 13.826977135556398
11.995675704406299 9.325700049462503
14.656324272764468 19.569189432847843
9.676122049105423 0.385151999201408
18.680302784888774 7.337333757095768
8.414668442054461 4.512970631573632
12.440866235262483 15.944703910304721
17.836461265826465 1.284554867690602
0.286454233518893 14.321450749428168
11.947836631295683 20.837410342883054
19.038723887908223 16.111193682381373
10.978168421993061 1.822331256194858
3.225536622234222 18.679359951349362
8.950292593148749 17.041682997675217
20.530758800092123 18.174174633146695
15.081073394820597 22.126478771777343
12.507266185212542 3.761387704206559
12.384835419780337 21.530177781346111
1.817829272612627 19.327471573170207
13.825780200337142 15.213442370662174
1.941222128767429 12.892527181227463
14.883598402363370 5.793990261676264
19.089684586060372 0.863411302013231
22.306557992460039 11.520376542374974
1.388170600003483 2.040737588764869
2.155321761963136 8.089407848628289
12.304095283583555 17.534664072773353
0.001282545704492 2.185318309693693
21.514153814256442 8.386021298192144
13.748277298523021 20.437919980011024
3.278049240247619 3.684797276788336
11.276246642616332 6.363361294740798
10.967688507787026 21.121190951606973
15.236685984927801 17.197955048699765
14.409780033016549 4.021720977690433
3.100080277078967 21.814564930018765
3.860922043108583 18.875879722364896
12.384609858249149 9.143891028979793
8.146831088166888 21.224826925744360
3.893433080007437 16.003012393564301
16.152805061388850 12.581626606058494
10.895812131042536 3.588521576549926
22.343432108755920 17.819228191438469
8.560951251560059 14.495663844799029
1.467978295825101 13.860843355637078
13.033232133159345 1.805879531762789
16.247001476280349 19.660134536125948
16.823982176649999 18.219146377745961
16.393617854920826 15.093984429145026
6.250982848753011 10.937732535127294
13.525184704050336 9.246224005898627
4.057203032608084 19.702126436174598
2.542574917625852 20.534421010316105
2.840127349126251 6.219634692668443
14.450798569309061 15.361137170850526
8.409773541296154 5.736757956585790
17.169815487802083 12.546706376699136
6.773134817689169 8.220924559090871
1.877476644630389 18.122148438234024
2.869466071262271 1.639590169855817
0.378758501094177 13.374549769854287
8.057013958768913 22.022960522363562
3.817677147627915 7.521453321674655
21.038023028536049 16.756989196821330
18.668011592354528 15.668521659324790
19.911400442554612 5.141124994050669
19.173499159811897 17.174025821523802
20.708815142844180 4.691152298865226
7.625592554767313 7.277930469201440
1.236832992757432 8.966251471631715
14.575295828134644 10.660916549308958
6.125393634650080 9.395685835646480
7.325187959223977 8.735053320124299
0.680185700424566 19.492020242550968
10.652114000402761 12.004773336883456
13.075469737981985 11.906182016468110
1.325996456685084 12.533590975507225
22.150086601984388 9.541392404586169
12.005529062990966 7.768185789740473
8.197652739785779 9.432449695565197
2.123684344450009 1.547209119790544
0.495693411907319 10.417017530515787
12.134545593774096 17.327703122598223
4.346936342650450 5.406762920815434
20.898727926864961 6.817695026284484
15.534148822214858 1.234695952512453
17.391089288353218 11.317484254517204
13.807134479633911 3.091688614884167
22.206331972962477 0.731020070659750
6.618332701882645 5.131524928461380
3.810173390244984 12.430884703943057
17.622846476439825 14.503527427900609
16.773959310429884 0.637048915303486
13.859153607765670 21.158788334343868
17.497926923493853 1.337636061419236
10.442782174820969 13.778516123097232
17.779149307160647 11.253130554669305
20.646777274933367 15.252655514397519
5.085493210705700 9.255867618918550
16.250232245261760 20.523110701037908
0.560403299903641 16.602520673777725
4.281552246280965 14.676972432930745
5.206021724271176 13.891765308698334
8.162323765812022 16.810762617290226
7.430686491646516 11.736482082321420
20.881125371132079 21.475133758292664
18.325202295614979 2.657813140641169
5.245496959587451 7.552411954103959
8.671208479172289 18.494064705188475
21.538989311102760 15.167885102660472
13.665260628454481 17.110898862950538
16.131654295991019 7.456534943229624
11.397703775624079 0.261552350373379
8.888910764423937 12.146605348963025
3.082763029901660 13.453434759643082
2.996215849335525 8.052566579562086
21.532841402100495 3.647281542261497
11.213549220441330 10.214756632995211
12.204814297237002 4.523673945960472
3.825968676493620 14.756342560803043
15.617646383254202 6.894718421332439
22.168911251915528 5.083528573875673
2.505628738065582 10.479148172946550
9.284647504896116 20.349116790173159
13.600946911815003 13.026637761282114
2.845548302793758 20.368041844515854
15.644222672663656 3.302612760443066
0.716306278148560 18.202331383375945
2.557243100722752 4.665839886256885
13.091659907894247 18.536923264042212
15.082541306792775 11.576979292474377
6.037358033289475 15.829311238763689
17.497227671819800 15.325317638490207
8.633710883031513 15.745222023731591
20.018796629598366 18.743524657946640
20.038164556467869 7.689190729588457
1.540187179526253 3.059470237737234
21.359853850886939 10.956699474047737
20.151023481224836 3.148446792133703
9.655277278171788 3.132073591798306
13.228717978462328 14.669427987678027
5.990095323001267 5.792502436483350
18.985699374511103 1.835593291730966
13.816056189801756 18.905811634088057
9.241422985882275 21.376215047560006
7.203467478154647 18.075028389489155
3.870686207584574 0.893578324832044
10.085864170974320 19.436912329238211
15.391662800244019 13.734740213234117
2.193447050389850 3.252115825263306
17.460857931944304 16.263847615395189
1.389939832699601 20.827336537326431
19.999951887490997 0.877288554571087
4.852769736916371 13.373935559971468
13.610628204281612 6.345080056406419
1.444616708927820 21.292451936453485
6.785044800750160 1.904836673266665
2.990344209484751 11.498191619841259
21.983420690613212 21.072134962884771
16.642272867197828 14.004751635826253
4.040670304840842 16.459966832219447
6.605867870848854 15.059062759217525
13.603050999761823 10.735322545136627
11.545548342880476 12.177698744858210
5.336241192969868 5.118857799871445
4.832230214869023 6.497455362730454
2.763215696366575 15.047590221447431
16.272474949776349 11.650875768945525
20.220236457389213 16.540700328242888
9.967531748986499 1.212335752544865
19.404807015428588 2.307617318610088
10.906073162572088 7.316732941112382
14.334588604387626 7.174466395290977
12.330025645709826 5.162781476856106
16.346701431817625 4.260797565641176
19.298452508729593 7.226152292381692
12.169894254755384 19.215573067352143
16.343133322647937 2.750778929705669
19.978012489478701 20.242577349413185
15.978716646865958 22.161978298646453
9.311975452480901 7.943569330471262
9.625884678771540 14.765195732773476
5.314855744840120 18.890441388940861
4.658361116857188 2.785001134309213
5.642519780984338 20.383002221851129
1.561115732686841 5.045699785798172
11.100217302197359 1.829275164037751
4.461552638591559 21.721446568115457
9.923690099950843 8.666506589527295
10.560792387454672 13.206500621561318
5.498191864213203 20.353665969725498
5.115997507707784 16.160096493468739
19.965086291398695 15.476485333605025
19.758081767587935 14.568364879101816
12.496764722166517 6.716856762469213
10.817335948686143 4.618481052437045
7.151663503420935 20.034991347835817
8.208150370198107 1.892621093438696
18.477994378967161 8.723834935281104
3.744586426369481 2.563607193697056
17.144415896592832 3.825730324608852
15.115128287322090 19.750563607591147
2.782535441377096 12.137907894405711
21.623598073337163 18.003568079138471
10.558437211255967 9.899596535105136
1.325215207278763 22.316429994249571
8.091832465133560 7.854796483083198
20.551562251827633 10.635863341083365
11.045569922024971 20.044042521426363
0.552178317784818 4.833948062302176
4.111794200017840 20.261145336492319
20.065212836555354 10.428328372765000
18.477091902609207 13.865684017898698
5.635075807274263 12.571279319672035
4.022393934852644 9.111145232362915
18.225126727768277 20.812611976572047
0.719150453101864 15.277743857101106
6.267908830849767 3.022405316750259
16.411361413336952 10.709466868852200
15.163080523339163 5.553805939224861
12.792562809737776 16.004186879448312
5.080446483031516 11.821963751898844
3.048105399994126 17.099445568014552
18.498589012850555 17.516223223063260
18.438942127352764 19.129542579911288
5.536807005559296 21.600421903445095
13.332141765415088 2.862739813698732
6.591702842448924 11.716012347836427
6.995049627374517 1.319912760213597
16.806019732539095 8.227707524111475
8.549682120165485 8.897851858048215
19.397226576253459 19.070039577082380
1.406563732055087 15.803778128812642
16.271087238330669 9.099065423471670
16.944475976778879 20.800039928081731
14.257266131128825 9.789300974867365
19.914652864569817 13.653221948537725
2.957529921163684 2.733610397720125
12.205240008098514 5.982986642650659
14.062008867707238 1.419388923437796
0.853830589032545 6.837585588925970
11.876753663248442 10.881078310039651
21.374739714993570 20.342741060670587
21.539893835378177 16.618642215422327
9.423364202618798 9.437559793159116
4.456959016891454 12.036214883234143
4.978376731184213 0.993907690294315
10.850956540016865 11.241152278720193
8.253330867671318 20.372304418305436
9.233793762139470 13.851411818940162
0.012322784691748 8.290368845260433
6.905841846450685 16.348131018009372
21.975833848492812 6.648446311116429
5.014371192188187 10.240038913794208
1.727647276167906 16.683570136366050
13.183472086415383 19.800450831980257
20.043196714047127 6.059425514521147
6.743293869418462 6.513597239692570
6.628511267875019 19.288533479173545
11.818692613943682 12.971414163026456
21.840370037925545 10.168610917210723
18.665608884155123 14.631291110389235
21.740612522442159 2.634334032211497
14.987800484454720 18.232953531237353
5.707011798254536 17.164315755923869
2.470945513708525 13.918425209816387
7.566418676929636 15.922234802737604
2.088277238837974 0.197353577225570
0.880993347281663 9.037154220711862
13.804735791310668 17.992958107589729
7.076899143148428 4.559513752799614
17.494507957459852 4.419119356240314
2.596288832820981 15.399428547307963
12.557205336835308 22.209252016392110
15.694214815486673 10.528585200286907
2.891068717482467 21.890484618260295
5.804217656855219 14.439958184981990
10.703714936244697 21.779266671385912
7.019329420620299 0.049122161961892
5.309720189779350 8.602446862725229
21.639769716624201 1.328957426287029
12.206345076199819 2.435285389376718
9.497505574993896 17.568666562817757
16.492072555186837 2.036507771538489
11.053908178641967 0.449662971797893
4.328641813099893 7.724512185233402
13.527658342934279 21.846514745314931
4.552596941436041 17.788770512348570
11.145529072617155 15.222705763159661
0.975871254684298 6.011807489242100
19.155151996072036 3.748844777935389
8.698897617369214 13.161789671199188
11.914023848511489 3.182371342747569
19.100546251564012 20.153278604437357
10.455884599345909 14.915640609174845
6.211668602354915 0.603075621836667
18.307780940894080 12.384775773267144
14.109505809649477 11.707715567763412
20.473947577272153 1.883846229893555
6.190497638164219 7.808954192788786
9.510016265802172 15.883557726954754
15.435596336009457 9.741147775977222
18.591815996681543 9.658661566725323
15.124111578923785 3.868615859175188
14.275607719917302 0.121626193590245
18.409060249270645 0.180225852972087
18.617492777593672 4.617085356681055
14.078644910187631 8.558353718899511
5.578972172896687 1.497997850998940
1.135393579465234 10.982237861428098
20.955796355253838 5.872203992738630
0.554482164467652 19.473387666109641
1.945001010927095 7.269012773557669
1.705078599743178 4.279970489189159
10.006929397130648 16.270625439487834
7.451049404119281 2.997392128275945
18.558860690844945 5.173117295624795
20.831960596988537 0.933115201933674
17.713526768303794 16.722667370877275
11.565117686129136 14.019140682632596
11.170618971901083 19.174343439453796
15.563427754637708 21.292843331761773
10.690836046105934 6.086725728047375
4.953589352758279 3.565487568425582
20.967731476970076 13.918348070069237
9.598190046387392 11.558579280657353
19.085121437980888 22.141509204154914
14.902679475414951 20.840097372295048
18.535450090744714 10.413770800920561
15.382752164845590 12.563665751752163
6.750466012341540 20.800724588764769
10.674559915124213 3.115719355291639
14.551732830225335 2.346118863031418
3.770792028875662 13.446530286054651
12.872544530498017 10.135668507554552
1.922078697781178 11.529716589097363
16.292919326076927 6.426316869237905
16.874764856258409 13.489473443371113
17.411387780086745 6.589228595917191
2.560713045407996 16.502544446941371
3.156470443675780 0.838380191005450
21.771107446837313 12.078512122202207
10.232613906919847 7.428912851932636
9.512824622823739 4.965110682098445
7.282032234496491 10.309437548821926
0.617538021081758 3.438247225362894
16.362662844036965 17.184700695315524
9.274233212837245 1.621705556452272
17.149890201902473 9.597683077301694
7.717667903793941 12.755046716532165
17.446429133597814 22.072860140646966
6.426883915434074 12.726801147494117
9.667253391343408 18.829652616439464
15.051894293133003 8.785698259757641
9.748691839247750 10.602469090412155
14.836666430580946 16.631276319045110
15.696492887458509 4.839984840714598
19.666552566185473 12.176335159469117
6.723778128788992 9.743187497991395
8.891931370207631 3.505100343533982
14.539069925904624 13.874388187136830
12.037855437224531 14.921332642289329
8.113687377431798 17.977805478010229
0.659331794025054 1.821724428773176
2.437280826625768 9.056551246011782
16.253451969858798 16.605035880948090
7.107657337751837 14.370217594059483
18.680507519347856 21.262932986404255
21.282207726723154 4.351624377983686
13.733527625323966 16.632766505178601
4.409002253051646 4.193061071686404
20.546859583439744 11.906967587090092
3.051823246472511 6.787136746427056
19.200543663791766 6.068385590864334
4.279417642435129 6.123794860164986
20.096216763780248 22.035606907038879
17.529223998879196 7.426781038091034
13.463192808769797 4.415969893087848
11.219874264251196 16.207997835681343
20.855591538695727 12.502425810568461
22.176857677030167 7.462256562343799
18.182619884915919 3.315400066658529
0.027634825519964 16.358281378020720
9.065815238496745 10.501349727040642
16.100691577766892 15.548240691064919
21.544940125661913 18.727615940761790
5.746184708791152 17.413105016858935
15.130136264080321 15.624350469457250
8.520580623635368 0.562678603561753
0.513540572251784 20.760231070474720
21.931507615529661 15.015921396396697
10.114150414284307 20.579335970277864
7.708061189779623 19.323512714820627
1.246554480669085 17.604709200446820
2.285683620177035 19.331022777448094
22.207812901834945 21.768879791252679
17.349214778987154 17.874440284010888
19.980971732185697 17.518123099070348
20.723646061511548 19.718826748742057
19.873921938372217 9.378036918157802
9.694430770178529 5.933823757774100
6.534970194446569 13.550234345898373
21.755954634928969 19.635406873039251
9.724640493296294 12.654280168360195
12.535748547776189 11.164973379582090
