# Supplementary material for: Universal hidden order in amorphous cellular geometries
Source: Nat Commun. 2019 Feb 18;10:811. doi: 10.1038/s41467-019-08360-5 (PMC6379405; doi:10.1038/s41467-019-08360-5)
Supplement: Supplementary file 1 — Source Data [file 41467_2019_8360_MOESM1_ESM.zip › Configurations/2D-Initial-configuration-Stealthy-PP4.dat]

14.578962785794285 13.834023640247802
21.665827961444922 9.102664221245721
10.782688015019968 16.987254280125640
4.655732073937354 17.817079533318552
6.232137222987063 6.586767832641260
10.365862172819858 1.815091936174452
16.883729404212879 0.505968031508505
5.636189675853484 9.311917099002107
18.366924110242042 19.446819035720686
17.420395165272396 2.881739134998929
3.706268518071840 4.028671120034052
17.947397996516450 9.343399741539065
10.562997453364416 20.850623100260517
18.084415464109156 20.519401890400939
16.677312743991372 11.043176637749269
18.998801957560630 17.172057406029015
4.020305868667988 14.716142306983656
15.636149100120583 2.485732987067411
3.970784002551497 7.672523896735468
6.976156163618179 2.991966212738842
17.789901956621428 4.430065773927232
5.631864669401383 16.797337395006124
3.195727258389410 3.240392013386230
14.453831470027833 20.147262074207294
13.777779330724952 20.617657510782063
18.877685190986146 20.537759196865064
19.134982612886191 17.808462020701466
9.188624011410164 8.358594873646542
14.274598764013637 2.533409418870290
7.977665480128302 10.334827793754126
1.309385961970014 18.514086273254794
7.073862777312772 20.975281931269372
20.957431758281921 17.236764481229038
21.941452181009232 0.642863687810041
10.643650508027527 9.234969354457183
1.621176017680952 6.907805004360120
16.178505547271719 5.710149333889136
1.544755313303021 10.883964857531160
7.187907111902438 7.502679229396724
16.325789343197219 13.626987069105811
17.871221945688532 22.171398873922659
1.143277803598654 4.222946995930554
6.535098268852145 13.697779503658074
4.867087358954951 19.043382797591793
1.747291495297083 5.347473231997479
7.378465866974399 14.036135368748322
2.398972290245392 19.557713585792829
3.436846638087851 18.653709435576047
19.972588097696487 3.467425176027096
18.724620814784370 15.204343505743775
6.479993442212055 3.603033510788132
11.310258958562558 15.399393087203276
22.305457519791712 13.063933611004810
12.001892936887247 19.681459471419643
10.355839342221996 15.389529430898918
8.699865108551549 18.631878446790875
9.658950835626662 12.905796642536057
16.055783858939407 13.909413281157423
2.912420344380195 10.172763925385828
4.589132799646782 2.727448616197163
14.713922828124042 13.354785813473004
16.961979368803743 9.602720655409984
11.084163537437139 7.951693994715168
21.028972759760599 22.108489179579422
5.141555540324765 22.123366960221794
11.687836503746276 15.791776928759489
5.809703181795443 5.114797612188175
0.815126131535106 6.277340315344245
17.448144785360917 14.045721393299129
18.267194712981865 2.675246723496164
2.937831940994622 12.766447780338288
10.253456068762345 16.443470515243199
9.471317904630835 15.351115198388433
16.759360176315731 15.063556200349261
10.401178636375437 5.585359092488152
5.586227276729685 10.652203625496519
4.526930312780530 4.550391567446565
6.701632721416224 11.800783576491968
21.459063661951827 16.174290264410995
20.809703865194823 9.635643136244569
22.183044644165779 21.968580596090284
2.590495793689374 8.346988836041723
21.657879807138755 15.926494471196381
20.707815694493167 11.110144099479681
0.650691452990496 5.325142484232568
8.432958122230991 18.257874860290144
21.054688113701655 20.809909654579606
21.245582963595325 0.767972565673625
0.109863641180902 15.035123695547302
13.119090307704955 10.697272043461441
5.783527284754121 15.474305181091701
15.211258822633740 14.674313834256917
8.590852454337849 14.793625937766235
4.539175728723850 5.533033599136451
21.504431554648185 21.041472236950035
1.496352786232134 0.349920484301257
19.400784272015485 11.723608622476139
18.012506048991028 5.525200630472322
14.661278403214924 21.575665084480075
19.601589113373660 4.943063226100684
4.794650733227508 7.761790757759444
22.182565111621948 17.201899551288971
20.174341457623353 19.395030671761699
1.893452205594236 18.363917495983301
11.435550521117893 12.225908238018951
22.099084589962828 7.914277134811047
21.251663978587803 3.897739706241047
21.351977236620627 5.332014848579868
18.273895325455232 4.015661127243649
7.111409589555877 10.368509569965008
13.038351148601510 16.365769356230956
13.230280258554620 1.875799656051889
6.708353373459943 8.700025056431061
2.577006242303654 17.442475220729417
2.063583216726580 6.094941093045592
12.740970996019668 9.814520743572615
15.557100010701202 9.334559862310718
2.278050511953107 7.437638366690983
4.747537303006057 6.781932909113539
14.297232713135500 4.925004911231035
11.594325779807201 6.744643637965822
7.796526307741495 2.909187999657962
10.377762046013149 0.653824978467881
15.765672812071120 1.764058982421578
2.767806825963701 13.468316141654427
3.141413043245044 18.347049447577398
1.984196747623258 12.310257441465181
14.778786216698720 7.210929935233603
12.366386415665065 4.371591460120674
13.177046911121218 19.290483609891787
3.790156395669398 21.653122657606509
20.541378109138627 7.241155603843361
2.794603675642485 11.645031357078278
14.307008361969304 5.689813846251549
15.841293453249989 7.074491325831858
9.242598579069760 17.607108123209180
1.377830685929758 12.593528338476183
12.219241589513091 6.291229724920269
2.708134491537997 0.180858859731062
7.394259733349617 9.364116932593870
9.573501328850019 6.697735792251681
6.151336145636402 20.541267627805176
22.262196539683959 4.994535826780424
20.419244150501708 5.571937600082517
21.851799648636526 19.764100689452160
10.919592945020160 19.401474898782318
17.484305102731920 6.798009253719302
6.605178692902125 14.790613335038477
4.003073425380965 12.372250199043325
16.779094968298399 19.116957581004499
8.849243765453533 12.922750441952244
15.216544294461917 20.822560015237141
7.756191730948521 17.167714688784898
7.977758809491886 0.464040337809610
18.310235290117959 21.661597140747443
14.366507554169990 11.650429826836955
16.455580584950876 3.127058693449184
13.365615458230703 6.206873442736899
20.367972114284882 11.851371687808328
2.147189692308025 1.304614450275647
19.460542843396858 13.797438317177772
3.158009937647349 15.624466586185484
7.721684472716693 6.070447485052596
4.415516561387965 2.881253335243062
22.289373056498658 6.436707959590271
13.873189371948794 12.535403176472432
11.952481812364585 21.814858699647857
7.604848675619943 12.207629121033323
16.803695256216798 4.127773791392131
6.119978608273134 18.100458218630784
0.708365756113439 15.871407467264920
16.553150324578315 12.262148302965818
15.030716893450789 16.495470857409817
11.910314894024305 2.070967606904178
8.271028425663507 20.147091421433306
20.998024134775765 13.267370684158779
19.824575620138368 21.055265557275426
9.227704425439576 20.869171422072430
9.716527375073516 3.832124997116657
9.616076147887853 19.598405365437799
7.115702182832369 18.014797206739207
19.364257910389959 12.939144105286287
8.838290245591505 10.321620134632663
8.346551327551229 13.615245648210481
13.019889761879915 4.606250017744182
22.055537164207799 10.279336427061624
12.237807036494679 18.457690755263460
15.591353143377088 19.693593057921134
8.586194637956241 11.726215435892632
1.653596401573302 19.570125770040097
5.451844380889488 17.335487946484545
4.832372351378936 13.728508914920239
21.868752187548608 11.421172595430511
20.753909616666302 8.464226164424941
0.125911022031533 18.289753346175317
0.422259864693506 16.939246194645996
3.135801854794404 21.211679691132286
11.807515274763716 20.294492275739870
5.830486838153890 3.769790421723546
19.637153636518921 18.874755562327817
1.173431561928423 17.176243143411682
15.831069820950981 11.523983112531168
4.692953493282123 20.338179106993984
8.249971558114545 3.934389093666150
4.966660328182245 12.481393377977364
0.656488633561348 0.618225341761206
17.101715198357621 21.676398740362263
4.910118157473200 6.132584483420773
12.001849194764935 0.816016210813394
10.406055350167795 4.437660053582184
13.471351215030253 7.463920471777361
18.403440885728148 7.997091391480469
8.386583596142101 21.192925401847688
2.935150668489602 2.544847128009749
6.058825866551754 8.055672974837163
6.610175016616584 1.314966366735669
7.692200126297436 1.080012525538731
6.139795744942678 18.750593879939757
3.176342912857522 0.520128743559634
0.091174564959523 1.630705732550892
0.276433425552703 18.738742204490649
7.164207698415469 15.782793028403750
16.606913468216131 8.194472145090101
12.413249697719964 0.990183320804058
7.236674548136839 4.520349119448873
17.006170965780321 20.610091028531912
8.122894305945517 7.162416635565371
18.099483853153494 16.605420485431662
14.794781624554572 0.108088070656069
1.910108013008936 15.508515109766407
4.111675923636155 9.017246772912676
18.873562781149491 7.939862621435278
1.149077720487352 2.525958114510849
2.852527835488248 11.083985125025531
1.812874587580700 8.830024440974462
20.241197310188991 21.972154909405575
17.274011024457227 12.731153601670034
3.470233879707785 6.366380344844401
15.225435217681264 0.880693050863874
4.886520136688426 0.761896401301473
9.386399209800000 16.590186926848276
10.706262532918725 20.631667666691836
12.280830467088606 12.858685545516243
20.764110346338164 14.436016533650056
13.264176021266971 11.497099620332710
17.668758263541473 11.878312711184588
20.677570522501764 6.270498187287417
9.736575456577494 7.910093946583678
18.135204120815963 10.736029897273044
10.185665393365152 2.587308955227595
7.874390870487241 19.814075610988379
5.361486390311080 14.826683021531021
12.067169334337187 16.736602051572390
4.111712699148484 11.410653129055063
6.266928084280757 12.885049942772895
8.531349812506640 11.375791023709168
19.961141646302060 14.908446939044211
12.419465152458949 14.393320954781458
18.144652752027138 15.760581829949931
16.001674700238244 17.950404060294115
21.470724423736009 7.716965048705149
5.672723842310397 21.354663692016192
15.991635275825953 20.732883718053802
2.353787818078098 21.046061091451786
14.593918833009603 7.965880439849318
6.228624173352304 9.830550124099267
16.105586382772330 4.140705519862034
9.444006767121463 3.083726934872719
11.155059004273413 1.661349095044005
3.384812459721307 4.865025557950771
8.488049637484483 5.627598160735233
15.851506128750346 0.075688693479073
1.554293921723605 9.821306996386166
16.337163804475377 10.115553888712672
17.213071300598660 19.932943286945385
19.433566619274949 6.469781381647667
0.644596315899482 7.569203689864248
2.110711676532632 4.618674241653325
20.907303219026847 19.640513842113325
11.051632328782222 5.759433836917695
5.899737845818210 19.778780692403554
5.793884496902155 1.923486596339115
3.321758013906620 8.241000802616057
13.804491548968265 15.093570505394664
13.730219017514280 4.158672412157073
13.261771344804920 13.530879532999403
16.115540716490411 7.612524700045879
11.318250153406366 17.460830948236982
15.505112373370659 10.639750358922626
4.151318134831783 22.295662285316986
2.119775540263998 1.820992122538774
7.121076627169333 21.582576130070144
17.634019561159892 10.807246572996489
0.050273493734011 11.723492835829754
7.002353101710609 6.182129218760664
21.167417414109568 14.637638567423433
0.775184886314963 12.278541566777108
3.551279130068549 1.696031664177259
8.349218528006354 8.941917491120501
5.101937850455926 1.269264843424510
3.915065575015507 1.437238332204728
14.884455981533621 15.430875404855628
11.718384689085559 5.139572600332836
5.065997368851933 4.004918398527426
10.344219654230473 8.853460891561079
10.977746551820966 3.343432883035139
16.505480072592260 1.287805271694298
12.448665666900791 11.280743058603045
5.745256207388020 2.503047297561786
0.608540985229135 21.721497108563948
13.339934550353787 0.409246206750991
17.532233981096738 7.557208021635714
17.388647079567978 18.455610863369824
3.979963942031735 13.216038124878677
17.424391632947714 15.163784679962534
9.558037117325052 4.929178541967667
3.257583847018447 19.815677972049738
7.186658377444135 1.949582884831735
13.860251105614578 1.159667829984295
12.977488343170982 21.928835726045588
0.271152830955958 10.414844028764174
11.762183083080014 9.004811679782257
4.030784735173578 17.504685853697730
7.470929216853804 18.861123816458328
14.469392354346606 10.137957123634063
16.745553849054151 16.574795753155861
3.826900777651439 9.646335720237472
8.548067540366286 4.060645649169997
19.830762266513023 7.407573953143676
19.320277379539210 0.520334456500767
15.876409105222391 15.335518898435888
17.557638168951392 1.230008146766034
0.992965151902966 13.823300792315170
14.463213517022226 18.534039537726567
2.405637218398804 3.862001134125335
21.542491840939689 2.112554145042377
12.941609505966870 2.680747729294222
21.231678074686606 12.227118751991226
17.997424518032840 13.848947590915229
18.696750552910551 6.647907674413855
12.717682994450579 15.518427437818751
16.331190677811769 17.584260723071143
13.133767387491202 20.338645685108833
0.777851064829299 3.459114667208739
3.724770572133043 14.365532358424000
7.635031944822010 8.255341495361204
12.414666977164787 8.758796265816155
11.968440062270632 14.235859718423214
3.677319247429683 20.157121023503912
0.849377306207813 1.617887589235683
6.205011900884509 0.019874488848758
10.189071028617997 10.445173487378561
17.655233248748452 17.205948972892831
9.491261447140145 19.689482208217292
13.900920933514804 17.290564314098841
18.759692787772273 5.685685593481107
14.045476198467819 3.331228649546469
19.138984785849850 2.287910463327713
12.429941915481637 17.571783471186102
4.661124895685683 15.759957778594632
6.477922656628295 0.367300099386987
7.270945277184592 4.887974848278363
10.327784839863904 18.580682893701969
0.114210603453095 9.086755504433247
8.932874973560541 5.524842397156144
9.786164245732083 21.764350982447247
8.395130371656146 2.216360932848963
20.084426968589135 16.640189784029140
19.371737645016150 16.029063366878482
9.337146090158596 22.039653284953836
20.830921929323480 10.284650892428415
21.754735433454755 6.523986987006928
12.878357394118403 5.743790343407010
16.188313599070995 21.744003421464914
15.724360926758685 12.666889966707920
22.337463198662192 2.904300847456027
20.875195486196446 4.420488004903842
0.153806900327237 19.896524243850397
4.767894919669181 20.935891891262546
4.210597563245154 10.881841507112588
19.426379771034643 4.585144174519840
3.146022123931314 6.827195565455559
17.856868112181612 18.141694737910992
1.303106544711770 14.108994758677017
6.867690919896247 19.716994289779890
1.012283597050031 20.147068986710980
8.941658376954349 0.777152991602490
13.874415913574683 21.884501024100150
4.730870178233154 9.943677287799947
1.331019304676327 15.577536026165888
12.465103555275995 21.079987225598309
4.715522577491756 19.085756751378941
17.078073288011353 6.306690296486960
22.034007182661888 13.414292223784708
13.575889220119047 14.339107767282890
20.086657193614236 1.956953837535664
14.605997926870879 8.818936971370285
14.907367489932186 12.165364338865144
19.121341028907054 22.034931662755024
2.763892251481203 16.370784514246285
19.398624459067989 9.064124895034896
21.240458041976293 18.659570158422142
17.077967677845123 5.178560264619446
20.051522241328033 17.851251980138130
11.366700047389086 11.485696930463108
2.684845352928373 14.837892439052496
19.234688916041641 10.704205048313238
13.183467702144824 18.691040389970166
1.865026927686125 3.037353082565199
17.143092748615850 2.279675876082246
14.464025326030184 19.175653085451696
8.471497079404928 16.643316178397779
9.441819286081117 1.121799488466189
5.458152472793680 11.223322717883185
18.232496944104373 12.883744512990432
6.062675013215926 5.335287787923861
13.022226476386777 7.526661392645653
10.288407160132904 13.441048385348136
14.490211507629775 6.487088012419266
7.542387456286082 12.945748757423567
11.369097729472452 4.196359995281747
12.891139110979037 12.616237138238844
18.970017178576363 14.345143311383207
13.669862033832686 8.729328753658944
19.656655449306967 10.245029031539154
11.613104008560168 3.014502092184620
15.674562622153653 6.011990045342197
15.051652842904344 17.992000371162810
14.501448086328738 1.549593031704240
9.993610341180675 17.950729206034836
19.982317902454085 8.689192269506558
5.519332934610896 13.896593837026483
18.738785848249840 19.005020448582808
8.409560269502952 15.842423282530797
15.040869673159525 16.829167512771996
15.896360186168025 19.135581952678130
11.324467044117304 18.621470963669470
11.108807972293931 13.985500103393107
5.990825933641694 7.165646016662244
14.483083758234832 10.586563416921605
20.682233783127124 1.682002307956516
20.306360725961976 13.071021750577865
1.758122046652638 20.895945204791445
10.238483068424312 14.470336677237349
22.318254022601693 14.561158803957351
19.765697940800791 20.393004045662352
18.875789286943451 3.468099672975804
15.068215415026739 4.117112069281246
1.742073166607602 22.039506780644562
11.590858170272309 10.058992863074238
10.923741257740703 7.328289415968120
20.240304405498254 3.089342145715793
15.418124560833052 4.960767570187155
8.625819287368788 7.254652567796587
12.208942922167667 7.775621391347143
4.427021626111455 16.113616275609171
11.413680291162281 10.589995652656119
3.661117186968684 16.751424080990425
2.644193002082524 9.570209151578592
1.925194512049396 16.996339949524618
6.399590513497362 16.260272214565543
11.254198808398717 21.894018654113466
7.639365130777991 15.054652921951931
18.239756716084312 0.977386300444432
2.165441742260826 14.027516323575680
9.046616135025168 9.327598429508608
9.917346166864576 11.877212858643121
9.986996858776687 6.650562501648397
9.817894781047455 10.301983844727681
11.196681007113206 12.966924485351829
15.683904178127763 8.815382390529996
0.862341188637784 9.175875547549001
10.864800181630812 0.224980461045788
0.419788289882434 20.997590976181680
6.903564187660562 11.154782173418024
3.145670660451623 5.510593591004934
15.113188391672614 3.157150734984169
21.517170411678741 2.930379732041783
18.685820454682499 9.586020174458245
16.417690177068287 16.274139453114472
17.360734925423433 8.785177519172093
8.944374884285004 2.154123487972915
13.844152405566350 15.942279183464676
1.101476199368685 7.981139446779091
13.540129149648404 17.504806178304683
9.189945299011738 14.176400953049022
21.158775310661639 17.973140839396535
18.830192193899478 1.544295746810737
18.770553630765168 12.002295535526148
1.272087743193037 10.979661328592975
5.643391331732196 12.270225603997361
12.680313894455610 3.248629889923124
10.148078096180329 11.679137888093308
7.985599280191123 22.005171842555516
7.067353365487375 16.993031520306836
22.348754912635176 4.172712644871825
20.305919636215538 15.812843010631941
13.532847714771226 9.499409780283425
20.070309603317199 0.725065902577469
5.143503232556985 8.571634514063605
