# Supplementary material for: Universal hidden order in amorphous cellular geometries
Source: Nat Commun. 2019 Feb 18;10:811. doi: 10.1038/s41467-019-08360-5 (PMC6379405; doi:10.1038/s41467-019-08360-5)
Supplement: Supplementary file 1 — Source Data [file 41467_2019_8360_MOESM1_ESM.zip › Configurations/2D-Initial-configuration-Stealthy-PP5.dat]

14.612397796894850 2.816272609562846
17.499744072329818 16.802956375384824
2.503338012995970 9.935754159111937
21.947668545803349 15.027387398107997
20.334496702832926 16.487476566121263
6.989317972688961 21.074329243045906
17.851809734005784 0.209979575278357
11.646506513884168 6.566646273394524
21.222450823620573 13.472678675330741
20.720110694594201 22.039889582914228
8.543035550285934 11.989864444967859
7.089329638403113 7.858597590734905
20.547377370864602 8.535987011085904
21.317427885652613 5.227481219991708
1.750577376648863 14.661127440615703
13.024200389274720 9.337290264615129
5.204953198956312 19.760291789523791
8.729590631996890 1.237469801020400
13.370652825005257 12.827859390181143
17.771152146344711 8.360754104252099
14.686312830232016 10.994394312074061
12.680030148055376 15.207198113155314
12.016912136102153 0.799883805463288
20.112513020822391 9.704608577673026
22.165574383642671 14.000354913474716
2.009372711443649 4.532606251294831
3.562053851364987 10.956231862672293
11.421859257030887 21.982733328044905
7.030066642469825 9.683941602190281
17.441240158872386 14.890801952431618
15.864790730237653 3.440214331413764
21.543898526980584 0.184437177131841
19.748903595243842 0.880126495070807
14.191561038270267 17.721432528251952
5.093510269897972 12.948089891422216
20.986186939818943 7.574458271141430
18.698278779447879 22.052254708044554
10.503190380951629 3.574505968681827
8.349263643940091 7.063138934200587
14.844028558199213 16.814443732010123
19.751300863110671 13.142670951202408
22.278605993614132 18.851835124614382
15.145861874653185 2.034627136017678
8.056842333745285 0.947514769111776
7.814583348223398 16.060476173104231
17.803084328592863 0.613766034019304
2.251473655814955 11.872671012486471
6.166033592395526 14.027029352152441
17.351003647453407 9.038989014626420
1.226330706550536 7.553604619195793
16.600881706937901 7.748268181092187
16.083884141098245 18.278329524716973
9.819647539422640 19.370319173759949
20.987527324933929 14.317485302963011
10.155542320151122 10.897862314254549
2.372261323694151 20.499328585183846
11.496315754597433 19.415576736997387
2.176395082530309 20.141765268491795
20.836014530729557 17.662960154853074
0.620055625093414 5.489163503149538
1.962910260073643 18.935999103446459
0.445177744556535 17.367409073142493
11.896853706082974 8.259784240849196
19.852106716361519 2.031422004372843
9.600550107572090 9.147676184318243
17.694096503675581 11.720090942852753
16.495149040659598 16.780239020872738
15.232743195585169 3.360149522665048
13.945721769230351 15.087728682193752
5.406632445518674 18.280017174544589
1.543715357036327 13.350386656939417
12.537917888270556 6.197357091872512
5.562484935052469 3.002047285172799
20.595487136815994 6.084786949727840
17.361997490061210 2.756929277821896
4.547224936767587 10.621855079535846
3.941733861232981 19.681358756032115
14.573085072309890 8.186446947003638
5.550244034689927 1.381385394343339
19.445121610417775 9.991259027448923
9.351290345240242 14.024114934063560
3.600837709230518 9.122196483961016
15.170698994717519 19.164469948105278
10.143729421819806 7.355542082443900
15.892600944645393 6.128195697654772
12.885617619189352 2.755178411350237
11.970210179260880 5.571514054073148
15.747046310210333 14.177100610906406
1.806113387266812 16.011422464502047
3.757433797856885 7.770433784479029
17.907587321008261 10.434653775087865
15.268649493109152 10.591368607963826
14.187471374468247 13.038417298557725
13.771376312961477 11.852855110205699
3.802068809612898 2.117588506750538
6.134747735718778 4.837718719140587
11.604290716225277 9.652866829088241
17.399916811381249 5.433754834471586
14.890248037414493 21.483448236184504
4.316943359787052 18.834032937299064
11.006220280842529 15.314858234387929
20.942514804773225 15.362407440458817
13.527867486187670 16.996621621263824
17.834984285261150 7.511681410450414
13.072136850272107 8.027041874430330
13.839093010397844 3.996274600136088
13.521189273092803 1.321308778520651
21.873720529933827 5.214612353888789
7.098825256585473 3.356657729590082
9.248041258230819 16.177156243554432
7.812818147767619 9.667625455216200
22.010176209520814 16.692911739186304
12.320000112294746 14.751069385291725
22.194082634063776 12.549407195170922
1.311166245639744 1.582553140599009
18.322883645170364 3.745739607227391
6.252532219137270 17.454216262973482
0.055914733791851 6.646678090975574
10.197077221997350 13.192326380507678
3.312714875596506 16.282090614977804
14.619754291552105 11.940731203093938
18.514891349913597 3.335769332812937
12.756886997661441 0.186845995161138
4.692466438911771 18.035497994064286
8.155473521327721 4.813183997927489
19.196970682164633 16.915462218729473
9.769210478619145 14.351553538046218
9.556201565479279 17.979225910087397
15.747485212861648 20.405474346521704
11.581711918676664 12.414821916300250
0.514057624965825 0.072817205169471
7.081551807819264 5.486279127868420
21.457049994809420 3.994725474704216
0.075516915867858 2.227598344091144
13.830926119874865 2.126409858799376
10.243922447131965 21.643577741458245
10.260998707099219 1.236808343029675
13.729435350991094 7.418637089933453
4.703885041923278 17.084986499432961
14.482745359215091 19.409897582570558
12.721172461878892 1.835320978817052
7.216744968422781 12.635768613435632
11.410471209148191 10.866597102745985
18.706779558540610 19.542770774393585
6.625615564488751 16.896187868719540
2.041605266873844 0.609444075703767
21.930754590384176 2.774907522686530
19.782717633823722 17.473204739337579
9.782920191733044 0.186400224181760
8.706231981865614 19.298053475742584
1.041532589538623 18.890295418820042
15.582232791983822 13.318256056746909
16.752192133494795 10.363978645763739
20.509001051582963 4.331020457817869
20.325259925295811 12.382708458681007
11.815460377806218 10.977042910180311
12.475985358335956 3.661794964203756
0.526327014068304 8.292402846618515
8.398974966448330 18.850669564727330
13.241344988074315 22.250709082498638
14.235714687418566 5.617145809431412
21.539814431503871 18.658078535724307
10.914543454396464 12.283126994851701
2.723289833887369 5.660985899355557
21.086932479178845 9.741916109924320
5.831773330395511 10.547200884301830
22.312491909614529 3.845780777204826
8.265598892509681 20.342716307159783
8.994691322028952 3.549295552577953
11.902127276838730 4.440739609151969
15.612113408499399 0.095539726433344
9.078571579143629 2.092339263076620
5.756816045380566 7.041510474432323
14.627928971914516 14.048043990137005
18.961158333695316 8.044826795549046
7.141141487302336 1.690073958661696
4.423035381333522 6.761541627564429
17.215375289934652 1.483339266702427
8.294596725723050 14.599888823744402
3.501747118938342 20.047959616570715
10.437504758391666 2.836824302673690
6.881546961534135 11.874228362294115
9.580446314909512 2.337313918521397
16.522259848964918 8.978797455763123
15.435575053394496 20.980672457394661
7.850230080126387 16.546004947759933
14.533071065687855 9.767604277976247
8.549993575282855 21.027122028335061
5.548135491969775 11.499274665331914
5.724228148688524 2.065682604075900
7.116489912842708 14.125879948135839
22.254761114588362 11.422332144833383
3.388968979016036 4.943965466053966
10.138792612572944 18.577801532426609
18.348161964058811 20.462030589991560
2.634146861802156 2.404819133555818
14.006759186476124 21.651458283129557
6.018887553864525 12.234453452983091
18.271528615635827 18.026234729854920
22.282852415504291 20.095619440686715
20.785681585712375 18.740444846824531
11.376399085411176 4.570240264373859
0.876731816862043 16.180820051193059
0.165572773663007 17.818540526221803
11.141523527779935 13.928048534538963
19.487701312493186 2.694353555355909
17.166352567277652 20.077888504703790
5.215633437960634 4.257333366815075
6.683522397981976 15.743440407153184
18.163327563559839 2.091386695257472
9.347319906437365 6.812307391249347
13.748001780501024 16.047156119533344
10.266602445532232 11.693931129296491
17.530479124707576 21.091070378334877
1.080731483827271 2.851395321114227
0.702799409034847 19.502132168119854
8.980303640138164 17.053303226646808
19.231169635693508 0.979862493078529
2.284526830917699 2.450357750828486
18.985516757315519 5.562008769256475
16.614342396547446 2.925120199557365
17.976820461862435 6.257483028462113
7.275757556799599 4.376268650682277
0.752795153902430 14.581965119041119
12.402951149027173 12.286217893356952
21.410058699829829 20.740098540299734
5.712440167193231 16.580219008133621
5.687955986055048 5.892151439859921
12.866824088273376 14.051676937935529
14.078771123768913 0.687413847011364
20.584719574160239 11.975990122779518
6.386457324627105 4.000281785341054
21.808296674986778 21.266456566667593
9.117194063496557 6.207182409415652
17.068487759348855 13.143417485749845
12.572825902625786 13.379689200953427
1.840813598160296 22.233720245764491
14.558971528405515 15.602473938511791
10.442756322487989 4.723506362734144
16.082290508944787 19.590312365092501
7.412005654602126 8.560126229413237
4.813233841492780 20.958799152139271
20.391397716217039 21.553146802617260
22.052209033321187 9.548068874887301
18.374363487794426 14.141544750510221
10.738696829906941 6.064681542106069
16.383499656935527 7.258536501891764
7.432936929343390 10.880631696413760
11.820712492068036 1.388581779761952
4.376593141532339 4.346970167301920
0.849625229471552 6.522542676539848
8.794928530577328 10.663405183195549
18.821222300612032 12.916875012188150
15.529007967805400 15.413797114362394
13.519660051771890 8.780549839688842
19.657301189693005 18.538890942067528
9.107828814925224 0.377501602356124
3.387851860853312 17.434990335973250
8.202687463106749 13.079308090583957
2.923049624027641 3.710645961712447
15.298834920317619 12.614625336087325
11.130685219441350 17.300822641746745
6.960420827232477 19.204800844948778
18.488748031783004 1.757125053949188
18.447024920284619 9.220011390408294
11.384155982475216 13.611719674379776
12.488536983979612 19.714513847717026
13.695936323543188 20.446922284397832
7.371068331902490 18.428411439702245
3.485607425462883 13.309834783636406
3.044480192889013 11.556485622452865
9.267808051336910 10.336742186239443
17.638666575742445 16.034240556374705
20.870766293314333 2.330419430297464
17.967360586835383 10.236210886570383
1.701536197254758 17.728837779657841
2.536548086129160 18.934118404560479
1.158115563780685 20.570850354566897
3.036920603801499 17.582486766725832
10.803284221144697 0.439107788800975
18.956347537316894 14.398538619936101
3.161698843996569 8.387266110005907
6.190990768706719 8.995464611466355
16.054322682831792 4.710111117090732
19.367957709457176 11.094663240267728
19.171602637786762 11.162829876792831
12.921371199756360 17.728664218377570
19.966773813646295 4.429323934771377
2.179025885135952 5.711770251572992
8.519312679882546 17.787518956558934
16.360137799326690 5.865886863003296
3.148963862421127 15.540533160023649
3.989175841522389 14.341501782389521
7.614430747065810 21.966688715513904
3.703771778139058 9.970176646739356
19.784143438718012 3.378628839856918
9.423315251045842 5.059691332499262
13.667475625601286 10.469676821772236
6.109243175001300 15.261961265241425
9.168148165610283 21.454995587555445
13.279396606828234 5.287417939972483
19.275766929133052 9.012952395229586
22.342912930101896 1.394090928628478
12.795956350685771 11.479849030000477
14.614874060849900 9.192902621182617
10.240782651426418 17.352961251771294
8.507448826616649 9.488583747208473
13.327313455366296 18.766033485061492
17.568695465168435 18.334108495720066
6.336144401375738 7.783954086600145
21.301918496791846 1.230174244228150
14.296202066099145 20.249013631886246
16.293199105918688 1.992441556240596
3.377654972099478 18.588979722658642
4.513530137696073 1.823626171249323
12.183325336081726 17.560062507295889
1.724528183703034 6.576106680337589
21.185208585446656 19.883592134359546
17.212231928153198 3.922019872488572
10.511165854950033 10.090625754173381
11.648604338021906 3.106886878625290
16.377019985401191 16.101528281065775
2.508336345626396 13.476083879490973
6.295856732927790 18.487053877856546
8.377624808569006 8.064810245925385
4.028959627277446 12.009293662187014
18.550702674951228 21.340623743269532
12.756941061652711 16.358555975083576
4.262299724310024 6.134769132523056
18.925398511600797 12.206958417118598
16.725572000639534 21.196151510876987
15.636368427840404 17.921659900925007
2.743137685643228 7.113566622626466
15.710653709685952 8.976979503982427
2.436575774777190 1.289269532126985
0.831705291768939 1.129030253523059
4.578842413170135 9.024779485425105
6.567166682040010 10.622143794069288
18.931169738420653 7.189992500025498
16.838999811259534 19.293225580919675
13.098340083692101 10.610995048430315
21.257676467930963 17.175367576397147
18.596696594352025 15.791756312687038
17.965965934392692 13.327627493837337
16.775116078231772 13.716125776640663
1.917192462988875 4.014219422482383
6.393311671954726 13.180739930853678
1.031893612114528 5.076910845374462
11.572447684106432 2.485067581808414
20.317182997835147 6.928610709507458
4.055325447520556 2.788315482804167
8.907299290976251 8.394443597007303
21.641986359428770 6.374465394795400
15.474551121140909 7.920973329109862
0.675405203768315 12.247798577412803
17.985811029729678 19.293776568682112
1.373047210489553 21.658127965060302
13.052342150334843 19.194720354841820
1.595536762406990 17.420649984632671
1.180960825107237 3.153594889090730
2.903552150620131 12.633128024462231
12.311235590637994 9.611655031893333
0.482593425731159 10.101159423174051
4.194249729114254 15.570057569683478
10.420150962059946 5.775046759847322
16.060143374786254 9.922051876194679
8.050018407925442 22.128270574206361
20.399723117590803 19.794808129501099
9.711537104718102 4.010995392802013
4.180211878142349 21.865056067640236
19.708057013914935 20.816848600512355
10.398115324591643 9.167751736639620
21.822480558259397 15.897486866065980
0.036271150499871 22.208417374105426
0.601062197471085 20.945398671145167
14.958802263968296 1.354538242390676
10.696496187230229 1.678340690606887
13.088526270051466 4.738528882844588
14.482448853281062 18.298772405860706
20.239050928904302 15.823172144461743
9.944320731630006 8.045779733697952
17.696477786614754 11.902135836750155
19.620663999510068 22.218746796582945
19.650529517762838 20.263636532027114
7.664907929800106 6.810062553193287
22.359999206516584 8.243345706404547
14.894113045457058 7.255084869845057
7.468628035115019 20.017612941011514
14.753877819717522 4.552917804031638
20.975757595156267 3.057719944220723
10.709634962360816 20.081190155227240
0.501064725287913 13.741889209904471
18.999602978481594 4.641456347743342
19.052564107420480 15.629016314361799
5.350522165852597 13.964774675219068
20.146984491258348 13.882228104442182
1.436753595821727 11.358876621658649
19.983101419931049 8.003235864087173
12.374494640678318 20.739255242613076
5.463176098057737 20.737430681351896
21.829747933984208 7.479184242653719
16.818395585638676 4.522764071154374
21.592215660520161 12.603702471826971
6.488921256125976 6.590137574177628
0.495934410711570 4.218793805406653
3.665891280481931 0.669960598936257
5.691813499052704 19.493385825529842
4.834049572623321 14.757811885643784
5.803269169803740 21.976425517292807
2.203456361357480 14.727319898026598
18.100139897146054 4.963047947009087
15.946013377514754 14.963236007611853
9.488027641379981 12.915261908652722
17.201520129987099 14.908538985099506
9.509046672331754 20.151550437421879
11.997725999568384 16.089832015037668
19.369123602251882 18.790378760828595
19.792017413548297 14.762092048572280
1.871898802956667 7.875733714838717
1.395170517617264 10.890701370043981
3.183380033075734 14.513408207657331
16.541536445858664 0.346752648812884
16.865846820296120 17.816935067763577
21.145892918842716 10.985551521877351
6.483975307677863 2.684078189702980
8.199270368087680 2.794755745475342
14.022789297714400 14.175258213857566
4.023817152426436 5.296902021298153
15.106261366966812 6.326391598311454
21.445948491100300 8.945176489101449
12.009096358392060 7.617895306736106
3.243894014261036 6.801840876752737
7.278229766654772 14.904498279146406
11.067466007178794 18.627896923328109
3.144008303188014 21.905130166619756
15.127977975251390 4.842027731898161
2.375291418413268 10.303521841267838
16.626767286991303 21.865048794620616
20.840257007083796 1.089441500495653
1.368262725864396 12.743769192519913
4.896424249391523 8.284982607625508
0.963882417394508 9.488882589130691
14.866331947077425 0.218785886199532
6.395075177588148 21.593610465137314
7.579024115214972 2.186400071358231
8.678012016613412 5.357424975203380
8.563288071004040 15.238961758693755
10.149435123711852 16.311764868513343
9.660105362309288 15.415553792447772
19.971929400700748 5.663292590580313
17.362076668168612 6.641573909963057
11.169503782508512 8.684129358929917
18.478881442002010 17.240821601518061
0.660403662062840 15.622942401237573
8.086579971356862 13.481154339379961
4.952182433853701 0.710041756330960
20.707524403903150 10.843259208361482
10.934358235381213 7.360809848642865
7.994105536949069 11.420861151823072
11.704766834564737 21.704760754167779
5.301818269030404 15.557078678701656
11.466223413701961 20.526238408302564
16.459496499588631 11.168052932533005
7.587110610365020 17.581996954658749
14.052466060150600 6.348487150509831
10.890824397360847 14.990644856605909
13.026956464516919 21.131889758451027
16.149301203074966 1.235342547873591
15.330782538081291 16.751232387994019
8.285268462828522 3.753600856582107
2.709513029143952 21.537441668060882
1.546348905039319 9.166256304148559
16.495738877784351 12.369582961003315
19.189073520056407 6.549176496047206
4.731151774840341 11.893235453157146
2.322369399104033 8.671168447018195
3.842071585613743 20.917321072553019
11.266779262535492 16.517120996474670
6.445974549061851 0.695134021724054
4.856281398068296 3.401053442018786
4.388289807004342 13.240149806741703
3.434867624461326 0.920559324438282
13.667594384796365 3.400087549770135
11.842916149353591 18.376100740377371
10.247255732855153 20.903839775612408
4.964679704863338 22.350593341726686
7.456759182182916 5.969986750682821
4.522466385175671 16.578842771360378
5.319818212110295 5.480148084395938
13.043153679405266 6.849559081404385
15.891367531882608 11.695386308404071
3.411321971261998 3.673864928669392
4.997498381770385 7.561434464365832
9.349360373488782 11.978573954616838
6.868207110741025 0.636257620405280
6.598150762680926 20.240549106345899
5.026037013883990 10.053382765575568
5.767010606520793 9.127273325909073
2.295992331762794 16.439308880979457
22.300188911592084 10.838682168636508
