# Supplementary material for: Universal hidden order in amorphous cellular geometries
Source: Nat Commun. 2019 Feb 18;10:811. doi: 10.1038/s41467-019-08360-5 (PMC6379405; doi:10.1038/s41467-019-08360-5)
Supplement: Supplementary file 1 — Source Data [file 41467_2019_8360_MOESM1_ESM.zip › Configurations/2D-Initial-configuration-Stealthy-PP6.dat]

9.444491439212671 10.623544192938141
10.833518900956781 21.354947927659236
16.147935483276122 18.261120787417951
13.382129925839150 19.124414418059363
6.776961156515140 11.274659438550394
7.627218622171186 4.302344383330799
12.620721261747443 18.007012565106809
0.794516196386740 21.922313935546693
6.593760103599019 17.267132241682219
6.643552648230086 0.886572056696465
3.723971755337629 18.969065728757549
19.958924706623410 18.465203468923466
10.378190986965748 12.811296421367583
15.094014217208368 12.848381705839545
5.676094139631957 21.346868307640026
3.086338019013295 8.341446653035499
4.564224683850457 1.730338391721072
17.884817328768133 2.396423096411151
1.397440532637582 15.816571752407141
12.923692794586055 7.467732899242199
10.813369790515443 4.306173200355762
18.221166157782267 19.043862846551889
17.624836792759396 17.079014162377987
2.898306461045039 3.273996686361210
1.572998227870909 12.678660101313929
14.368298469630311 14.820029286627333
9.351835346662128 18.775159692211446
1.539813230670019 18.392882476962328
10.158894310825845 1.470017327154183
15.524705792944966 5.657059582959277
15.304113266928640 3.991938455492325
0.702093628192701 19.537587677900618
2.772634402634351 9.728788270640820
22.269754474037267 16.255236772348482
0.424248993691825 13.671470090241627
2.945439252981189 3.023482522975339
14.258105355322098 7.211250412006662
21.367906855994253 2.899367338513314
11.584228737536026 9.319920543724709
16.134694617171881 9.847505823816920
22.163928339194907 1.474467368788139
12.493482474213478 6.929619912298127
8.202796869192055 6.019845061264174
14.743967858513368 10.468607824824577
2.968963999220438 0.090733414996316
15.837262449828946 0.742352480700363
8.542514755471609 16.736211342839717
5.535888351630062 14.912698700249550
6.451940711507101 20.379305684918737
8.088811960568854 20.072245763668104
4.073637664723230 4.728931479298079
6.624054660984296 6.037185931823243
13.561144919816492 16.529536301660109
7.720602179011489 20.255729176775105
14.067202724671267 8.954889477320771
21.108180930884554 6.265756332273248
15.779044479762472 21.558281195241442
20.903027199649731 21.780537270580442
7.661571532923577 13.790456152768405
0.138350459085366 12.487876047854645
19.731388403972403 0.297060977555035
19.522892340141315 14.640433101711652
6.095995101776882 10.933788383900902
8.918050645448615 21.018425283068503
4.214813537037465 11.601898821947094
0.545154296682551 10.428837863656209
14.535967786228275 1.052657870843188
8.281968857525158 12.924561674596758
16.998509210776543 21.232885416427028
3.074314016663625 8.691963921222959
10.669924162005810 19.305072362753581
12.821752479962713 15.185839899910000
2.465757880279471 12.641211624091541
11.902318928559673 11.787447197049447
20.643334566709509 20.407029559656070
1.703815004962825 19.886376735725168
9.419266993026111 15.315867977153953
10.331004072221283 20.326055960155230
19.345041136976540 20.210261759660316
12.678747752974237 16.916418389003812
0.166044852809911 6.992391889984554
6.688596444159449 9.632452196556969
19.284842144877306 12.593964164073467
22.249185676774953 8.601127391922994
7.228702841656458 15.054840053288224
17.616081463413792 5.060332256550302
6.972051077665986 21.035155958606882
10.074538246182531 3.464035173340998
8.676301540363964 17.554168714779667
0.156790498595148 1.836817021010021
22.189286724312471 9.554502702756698
19.357973895302191 8.943935403303572
19.571953200117033 11.725565181440277
8.725520904859907 14.707596438422941
19.343312628206043 19.427189091481846
16.391440464306704 2.699698156588954
5.145865055335488 6.725915869702694
19.752671875550835 21.056104934878018
16.936002028771274 3.795905833250815
13.903382975589992 6.315814401507986
11.762484261024639 13.251788903381813
10.417429997940427 15.708264680127915
7.858957107712150 1.313819341780880
17.534323525286439 6.617492538345676
14.258083346739634 1.717241179159307
10.169445498443080 10.669177356754533
18.626552471292275 21.928167752902244
21.985886664593334 13.310496226472981
9.612383130766164 13.513811626861610
20.472516383825411 10.356496386763956
4.778539160230992 3.363622588492570
13.711780887808262 17.409578557480302
17.424317163065297 13.462914698319551
8.012572305345596 6.466412035024949
13.688065443401481 13.422234777219199
17.531532258780700 6.036420473963964
4.071017922509893 17.281830484696656
19.777795993173619 16.073909280913295
16.851670422699456 1.989077185199831
7.808579581475230 15.686821006221621
21.549448787309061 16.252519423735809
2.181603032458442 20.886464509725236
7.996622917820518 11.046306625322936
3.149449555009595 14.183495687002319
9.436201856842080 4.635768749264373
4.436203066284091 18.602142028566888
20.811925384605807 2.112848442425490
19.983400097125330 6.628876923055002
11.506499742282283 11.484625099139919
5.604486928918746 15.735159324386657
1.972871249167028 0.759887161805234
12.151056566149180 20.236378595853054
3.198433617090834 17.026462677488649
17.761695971766112 21.796139749126983
18.196365831797781 13.844095423695022
11.422279237926693 7.437713110902323
18.841729327116884 1.470867037766713
20.753242851423337 12.656968483828573
6.522020578037227 19.328888948798348
12.759616923052786 14.263472326139002
12.657672944826835 19.459041817683001
11.907771939297159 16.684411923285893
20.113300039289779 2.363034424647440
7.707248446688270 7.436924781808950
11.408478017339807 19.046697182499891
20.973323131759031 20.256618208609563
1.265879906066690 20.624514904719902
5.211220195561942 17.788685255991592
17.991795987209237 16.716524526287095
9.432451673990586 9.579827174459679
4.672386882370045 16.437384925678970
17.569825308291222 9.177295885622915
16.598543023790491 0.519015349158035
19.035699933009273 15.154570828038722
9.562808055251324 2.189079563350346
15.075471749259588 18.974977368904948
12.203712886620725 5.314799533147124
1.580159657712940 2.706048599985631
12.693488812867527 13.695779460054123
17.375306148014655 14.740118669744779
14.328448986856847 16.080200797527919
2.542587028974476 18.495676973215794
1.352706094069810 13.480794102178743
2.580454852254793 21.820483748780312
0.409036064276501 17.522097113410506
4.244890323709249 0.763849154221740
18.290056639249169 15.153754656127488
0.364389755449410 5.897591211707057
5.040982772818154 4.833404450115429
17.149711970872943 10.962124835143159
5.677964801832218 0.105170629532732
10.778546834944823 7.737742959126364
20.670491857496060 12.004826210406396
16.740172424391734 13.885835600324976
22.188381836335868 20.078969787529758
21.279152380362532 7.194630030988155
19.554766548203620 21.748862220138474
15.390086402168425 20.693305228906510
1.581425276672957 4.060828249218058
1.828848776373128 6.365561533965344
5.800348514910426 4.583534191653789
3.260426853232278 19.830053733890448
20.911934930167384 17.686632526401333
3.816459301765596 2.117312388691570
7.068427758065313 19.005354151830719
8.160812820210026 11.876329442982277
16.969982407751246 4.952151284486604
18.296226340902418 12.208971298745409
11.075913800917647 10.307474531769284
12.741686167972501 6.168655490610716
11.923312901173260 8.505646082902878
21.078628912492313 13.414076902075781
18.643918283795703 2.579087395186887
16.113384777369646 5.162429655345006
10.332476007811367 9.342710536863084
0.733886260844290 8.060142054870289
11.317149848747439 13.117207006377743
20.473017281848911 9.259935069477462
15.481765522301218 11.410532104045346
16.166654690540103 3.837074530077729
1.842072057424870 9.156630350408667
13.552878239967717 4.608772032019036
4.712321478511599 8.519503108805708
8.528533011479180 5.171401006873723
19.591982892069581 0.938136541140765
18.402018724908821 10.318671465838701
21.986801044857966 20.986413286973274
7.225852383795464 16.984292252756379
11.444134878930921 20.216853380700165
17.715755726782369 0.428209633894273
5.464158773224469 17.403644973652565
5.949060962562164 3.340251400701193
7.013472046866442 12.244672326663387
0.215192893553837 4.767134285662872
4.063877240494193 3.975685867382395
17.312790038455478 15.604451811830456
5.418483123601244 9.675464095264193
10.411832387282169 21.488115594402718
14.145571849780250 4.193054592790008
7.070109620394081 10.275399293753098
4.376314493000434 6.092784540585778
0.216826634553776 0.350520038133565
18.865261775082104 5.586079730375488
1.648426065668063 11.862900785437706
11.227219870819733 0.260485540619202
19.437319530070454 8.119139015220117
3.045146142227174 10.598876063465326
7.935260353624007 2.506228967644032
20.249211179201819 14.170675464609651
5.615117616640697 1.851595538865227
17.151100249741027 18.141871542483134
9.869125817119015 0.008887524409727
22.151426186149106 2.925837454128795
11.581403360117466 1.222565771809281
0.905597289661910 6.924293863765872
13.531496040282963 5.450831735368354
21.337539048309825 14.375464446177112
4.130515881890971 16.055011243894175
5.618427777563961 7.933002104595922
22.236337063610929 15.130443100641584
5.304394593473257 0.958201483828780
6.284577958019967 3.999935036859899
2.848932784926654 6.853064267815815
12.895822458429347 10.607202785555241
2.985765893092627 4.486016654277403
1.285478978745897 0.710623024272444
0.061550387888559 11.001278585471157
0.850509018221975 16.272258190477277
14.235581989045832 19.270452877999663
6.965922867376157 7.127540338935933
3.212750885517059 15.489182369631436
2.062989073839276 17.556924709475108
7.892309479154927 8.282798087449395
5.261727665407975 11.070961075246014
19.257210908082730 11.209847416172662
6.383941589535758 18.253788007878413
8.460513246283792 3.852969025205797
19.719758755457093 13.364283582930245
15.103715892543505 3.030435403490717
16.211490727006733 12.418240190655757
3.130121105552680 11.485279496051790
4.869722796216409 13.955836072353668
9.266862261146599 20.629504199773191
2.184248236403060 4.393152983213832
21.621763412977376 4.254388125470174
13.859119823825404 9.510948042771403
9.867230788365498 14.550474686376690
8.153588145320319 21.804317601810386
2.357931226453732 19.276958999563682
16.443742865389392 7.055056613628827
5.889808109597889 16.203027908047787
14.583476079274453 20.978446844250662
17.809840448862314 7.740670141666010
16.313954076176717 20.339021471848078
7.151252989446283 2.560801556228464
12.463416943261837 2.755310240731495
6.574314674381164 14.572914391587343
3.009407369682767 1.704440486868672
10.544638162139639 8.672354280780054
9.692484635055051 8.035368183535471
14.941450376374798 4.753669695046729
1.165969293055775 17.252015359152217
20.759665793664702 15.161747885496972
11.919912201868520 3.892659938208126
14.414163673290494 14.537508775315573
21.988633136293451 0.062442994719319
17.920085106467010 10.823827114528441
3.855357343266930 0.215461588533312
15.834223125371047 14.852818585900588
13.333648859384308 15.477551785542282
7.680951396799040 0.446169071681119
19.061865366692736 17.808417101260027
9.711138382250763 19.627380636903627
17.423396825959905 20.291510264710961
12.291244404247449 2.207775911948859
1.138280056790108 1.640664733489086
17.648898996606043 18.576796967065228
6.240617627270716 8.039631212279181
4.497157532647098 21.082712086909840
5.590344709483938 20.464579190249012
12.227742138520611 21.247616608082517
17.258648320051257 1.421561428386333
15.428215116856640 2.351995474745859
16.312547451325283 10.419601133553304
10.620667616901942 5.885589684922463
12.585356085756736 8.608357823201391
13.744403601184581 2.537955427112072
20.393137978673611 17.243644120733197
11.991039075640259 21.761427683013288
16.561337477152389 15.575129102901924
13.045562693731272 12.081707520505736
18.306581887386230 4.154625148472688
8.231267117721982 14.177635187017486
3.960749227559889 9.999365042782081
16.405587916867447 16.624648096226423
7.709145870381476 17.811775988823808
1.742236299748531 8.102979822142331
2.895587476959505 5.553710334559707
20.462143516290411 5.127265416413620
14.845904459521977 0.109414684297118
6.943340353406599 16.032831837125482
11.573058825649516 5.619933550021146
18.710700970350132 3.879728241727226
21.046004453122350 10.898294440183289
11.404892526385000 14.542065225931941
15.282288177863720 17.677496939646758
19.628325429869285 16.770588471312482
5.492173162979409 18.978800621066480
4.007668294516543 15.108523036178516
5.987513945857073 6.772789351875086
1.737481622630395 2.412096243363999
5.923957231795190 2.522325329848253
18.759140417067588 13.517538389334414
20.219281522370423 19.102160200187999
20.892746656172999 3.631496077079810
11.147603027582676 3.457670093251341
11.412400229327229 15.144222558542822
16.084097159042450 19.126553864700906
9.005908872520402 11.878882746047573
13.435927355810206 22.022990024068516
4.368547638016432 8.109935540983273
5.928046572986641 12.174695375952972
0.783801683411505 3.914023839130040
13.854467280062201 18.225406579465215
16.783799399660715 19.583089639010620
19.668443312429169 10.378458122076381
7.342154673199042 3.399657698229221
8.647584441811182 16.013989512020714
8.269121732596668 10.421774089557857
21.226096746685851 1.116624891679790
8.920876022337801 0.692730943842025
21.642947539643092 4.865518636365038
7.716339471329051 9.172811659802273
14.052622455856008 3.068757642368435
13.585977418924573 7.985475109477311
17.334791065804513 9.547699709300504
18.328566088492099 0.864758935116965
18.971277291795772 5.210430913161226
6.662057350767981 5.488114218078993
11.280822881720269 17.395593522743155
15.560442113542177 8.850232650405289
5.593222619160988 9.449086256152130
19.970876275871571 7.359679559037118
0.081331612437963 14.654744304717806
13.167834435560927 22.216931142387995
5.301147965080947 5.647813807596233
12.839465479020788 12.453861018031388
3.567372363699088 5.747337078200515
0.452925225683485 3.194210959281260
0.295522433288469 21.036542157637726
12.027806927336748 0.545923648357912
18.767021505463550 17.974839078639334
10.927986898710033 18.049164187558393
5.176550406347133 12.528691413349394
1.197497992353356 14.981321341223092
15.653785530054865 14.242309864796766
8.638286871112955 19.151290576464071
6.428772940967269 22.209331968523621
14.290140657631495 13.405357924296815
4.520121060141356 12.738722456002989
11.247367222954713 6.691173637998410
19.450899104821655 2.505831023164348
1.934603458966391 7.475544486268629
12.851486780491051 9.520582916698977
17.065889058770413 12.508893564398985
8.987671517306199 8.454673002217604
2.428849668511007 14.678168702565818
15.097031372085864 9.569089893475212
16.427121971557703 8.581121193224499
14.577151335830621 22.067076173348902
13.636081297258956 20.674639522549626
12.167779580473974 18.408546365933361
12.422357067287821 4.435722642626125
18.378969555094244 8.488214411870361
10.028406083304937 18.093781521624773
21.863102252492212 7.912636704025432
8.572024382225704 9.515718984990242
16.990308892988995 7.978764414396433
15.099698498098356 16.417764845762232
14.682250273255740 8.083195834654884
20.231726300836474 5.566271083868899
19.770842024243233 3.695391705588563
22.294449156330280 18.153991214246400
14.421033394365814 10.849255267828235
15.626901808707210 7.782447552217537
3.121706033852782 20.555024066257094
18.368167942108105 20.944173757109201
20.722525037245060 8.024597944752339
21.270258370872593 18.802843362671528
6.759314329878494 1.586804154205965
3.322054699047601 7.165411009208424
2.445926079706523 15.861154123909126
16.432655253723855 17.181292046297688
21.686949157439894 19.156314469356293
21.639644464585821 17.265093253736598
21.091084292157074 21.978969913339178
7.337876662773097 4.918618966234363
18.906152869498694 6.556779381376758
2.140285070747419 10.850344097271130
18.596145978260605 7.250150301033784
0.228330977183140 12.052859956268023
9.472338894415003 6.623095692348985
10.722952510044422 16.498259973079637
21.820294316583489 6.049010675005567
1.272533385188228 11.151765678014554
5.030201252492180 19.589964946925214
9.633432169494316 17.437560238467782
9.896787755621316 6.723823185436520
12.946872526229098 1.320480188601236
10.643957982253596 11.948001974371852
21.662375733175619 9.989506300995840
20.731583245484739 15.812745669136225
18.275453829631530 19.952826677520168
0.679276592636541 18.881386320174041
9.814400492923602 11.669958186866214
4.296424005853860 7.154388058298255
4.473879008698901 2.923792188135031
1.838593817873464 5.641462121979998
10.618046371956039 2.505758987310821
16.248958491540286 6.382789491670516
3.349064979500469 12.178603303795091
15.204375470528172 6.889284112858738
15.813840011895193 13.357737379517062
10.562165772088573 4.991336559992569
11.968247425507366 15.845400554008110
1.655529786846112 14.215443647580500
4.596125199201018 14.485235565930290
8.852089168235759 7.467730085157572
3.680362694845875 21.366665672760782
1.559047866223780 9.900555920262555
2.958509329174170 13.449181740645551
3.873688444950754 13.336499439033762
14.974700685478364 19.855350141677377
2.762128775281183 1.305998036895383
9.059400324127825 22.081200072860803
2.414113147073287 16.686801016690154
3.499480451332574 17.994029312462800
14.594204650498835 5.896128239702458
9.874123881825621 16.466000062045417
16.175476603547796 11.506099414124421
7.152488872575146 12.874271517417281
4.624918380472330 10.869821094956032
9.266784716618851 3.600767213912589
13.957032665585345 11.730292912012187
10.598812062840112 14.147862554953180
10.334484432810427 0.775029277153736
8.854982363936305 2.661391061395149
13.068081428582778 10.686995635642033
15.607865246260110 1.521570936942076
4.130191196029732 9.529576949014693
18.953047296716587 9.583504596413892
4.336236297606149 20.143259086532144
5.923399200719192 13.292948484392781
20.921154302172969 8.940785013420692
21.494513807363916 11.606029085030283
15.417191396926636 15.827617338189812
13.412675571857116 20.516791977829005
9.427908825641531 5.442286259002270
13.337764947881418 1.058348026862958
6.780410665582922 8.638338834156704
18.627839929207543 16.304328935036072
9.220467019258837 13.051286427063507
13.028626409351828 3.510525064388183
7.378119097053351 21.802870130560169
16.431811451688464 21.992212011751075
6.318231838608914 13.870505180047093
19.978089242078998 4.176972413640129
20.634027068107915 0.957083066625261
0.871160647376312 9.171159402364770
8.766477676928549 1.469700569872565
4.786436543022393 21.981414371665803
8.008794106389498 18.593716148478364
1.594304146064941 21.841103907829680
17.563218272354543 3.284825853029849
14.804108141662834 17.631287281031074
1.076711522530891 5.273689222657090
11.267464473131991 2.208485552941100
11.704708659746233 10.337681850869677
14.585952118816358 12.206799691766090
17.792815058445857 11.978751725596105
