# Supplementary material for: Universal hidden order in amorphous cellular geometries
Source: Nat Commun. 2019 Feb 18;10:811. doi: 10.1038/s41467-019-08360-5 (PMC6379405; doi:10.1038/s41467-019-08360-5)
Supplement: Supplementary file 1 — Source Data [file 41467_2019_8360_MOESM1_ESM.zip › Configurations/2D-Initial-configuration-Stealthy-PP7.dat]

20.941562312755956 11.392431213217687
14.005476111096606 21.439880138226080
9.619819063637726 11.359924282839300
10.138687347133359 17.860248138751047
9.060803413742294 10.891083123651292
0.644016565934214 9.833259225207611
12.481199436302246 18.584921072792522
9.684065357446112 6.273282479341088
19.278954723323146 17.048677200774378
0.353401025255905 3.908198913560098
21.524535493667251 19.038839916141775
21.623833196869889 7.021543008767432
3.200324954571434 9.292873024516320
9.549823404453903 13.005525587507238
1.629702392430456 9.561211940554285
17.029024962794288 8.110404259074796
16.304939248607113 16.391138661784456
0.156532982746426 17.520973825968568
13.788939722048559 15.314831402209725
18.109522907721960 6.389848728683684
0.579093706996276 13.138003121626594
14.848899166309565 9.540274295344091
15.741532348896769 20.278129502078450
22.227259527358875 7.219037169054251
17.367192911042547 19.293868382589125
19.505386917122863 6.809767345946585
12.369213686829923 1.023145545003040
15.755633928781037 15.430478405599688
6.323233524318550 10.890686377748136
21.248999986008020 18.768745417905830
16.666847179486261 4.353126586253921
8.152447125739227 9.462800913101473
5.562690018432795 10.189295653895435
13.963753897694382 16.688168471434459
15.952965078072573 7.740638332332433
12.665149867969859 14.442997686423302
12.213528617470784 2.040838873696494
5.025505706134538 4.717483684337707
21.884122646178916 1.615055285431233
21.761449985435593 21.631656695549150
6.610393428291180 13.778912286494554
3.669758115639982 16.152152975180741
11.600983919631537 19.529862446726344
0.452443247364529 18.652929590572175
12.744855945086691 2.640440240160467
13.808853695335177 18.446971756042409
17.083329298367381 10.955648750981457
6.872268493021579 21.996984532517260
0.599078580588568 19.304961588540596
5.596586853861604 6.663031827854840
14.055166348565651 2.025967412150894
3.255973748528657 1.210486548711783
19.775900573401810 3.571281348736588
7.881757716659569 2.346256825056392
18.684371872282785 4.219800521678509
16.376177329322303 19.684290016536213
14.192739628608770 21.642995482939817
12.314307770892711 11.328676924297127
2.227118837208326 12.086968342387296
8.152698643515588 18.875481291432529
17.102686215647008 15.196283853819432
14.410614210246456 13.890569725743868
1.470758724572277 21.914020817962271
18.118426879143982 3.904894508327517
18.697638815551937 2.923686389803184
10.298851953604903 4.704513849156543
16.965495278550343 12.950102433214953
11.316260530771485 14.432407769264909
0.989792497894406 11.883430606979260
7.761777119110608 13.502472478113440
16.589517418696232 3.056914756113407
12.708148054380473 5.509046928462187
21.862398593878360 5.502472460353136
11.546531585336730 11.080264968147686
14.763600810944693 17.870463852096705
20.237284609141689 0.604124960385126
8.363751016696385 13.880059544106480
14.128007790302421 11.168659266087722
6.296233523888634 2.269730976336107
13.174603476501638 9.205274196800024
13.781568763453777 8.698876140745430
14.957750402946047 6.180901893466603
6.824583869640355 12.669336403157214
14.102800849112423 15.709569476303955
22.143866203334053 11.435602312839988
9.559555950199524 17.223796946115552
8.256795775216457 20.109756993859474
18.634651905647726 15.026280380075251
21.193435773220049 0.626321741335200
17.308051736207229 5.257659441858444
3.105978564243027 2.065298060836668
19.773788249923971 7.757103061839740
4.627529055073552 0.700725096378999
10.136480410280827 12.321353612685874
6.627851899816227 15.443354200870512
21.030989207186813 12.376557235031374
2.307155129744053 3.728956046436974
10.833884658946820 17.683690791954373
21.054812299040030 2.175747038131413
15.530813711445168 16.962972766762995
18.411794088369749 10.484043953005781
10.565478117090640 13.540326840947319
9.263920246995665 4.605752520498081
19.194699252973237 20.846451948120656
4.352737015035430 2.565222307295418
14.901247086407315 14.629221897059264
20.297112128470836 5.252415276413872
4.246075905715247 14.963891841292485
1.837062166522017 20.201870050148045
7.664323627037267 8.334201580279553
8.747894084348244 12.476347372422428
1.760501470180514 11.381071857236829
9.636564005294030 21.393517371055459
9.220554356233796 14.445268558202503
7.188838104000940 17.061893810330275
19.234240923192718 2.282173573329476
17.432165906409676 2.030796910444721
22.036596022260802 9.007869690774736
14.676421126897370 0.468189847778076
19.603435452446586 16.320298201566050
4.718887061721732 1.426171831110757
7.172714991095613 10.615766243191448
16.193870857512248 9.415946830986776
7.788914002590442 18.129493113228108
8.603993304124566 5.428841152002960
20.438967570069131 1.556092726624791
19.405084248624455 11.137268773129691
2.457337720908365 8.907644819325123
15.096701698326415 12.815254858933354
20.838630493083194 20.044170017838830
5.073502222697765 2.416755484602171
6.167852912748909 7.647630625153687
0.209829180863483 10.971096036795073
2.192905153565699 19.209698605391466
21.768051575665925 12.359743283378135
9.570530426237108 20.015209393152738
3.626332136196293 2.698653872782002
18.060146151610571 20.447046410092344
12.946431788876383 8.350490644601530
13.481997975916112 2.621867571941032
12.456458023774045 20.128207741874721
17.617832687391399 7.506778262471399
17.797323909099912 0.900006956918562
2.496356428190872 10.171270721241910
0.490561862747901 12.752846414586349
1.260326380133600 6.287600023546294
8.148094135378413 3.655699543520674
17.488345639900064 21.400077422496107
15.276042784216758 15.629858331662659
6.343796531679871 20.521959077412138
7.066720682467606 4.343377613356871
1.712415608953066 20.582429775249917
2.224485057725578 6.733251145942425
14.785419436105727 12.098439947073459
4.248228039977930 9.177928895147188
5.904494590680690 1.750544088647203
21.159467751495875 6.038785185058038
0.987943348706537 8.928632849322332
13.899733638649424 10.156046170188919
0.147663626577893 5.527587694232952
5.871962123197640 8.879439794081984
2.189927412712616 2.592934071232536
18.057603052368059 18.034699677823461
7.681925659151060 14.500252765606881
18.415683257223659 12.255210953649087
13.234737013018078 1.208208392444428
17.477299861248692 6.779480868629872
18.261124204636957 16.833443838056340
14.397046345886645 20.186888096699548
3.829266879113230 10.716754527089147
14.948832296488309 8.916258368686732
9.712540070745204 13.986576996525555
8.947361928341664 17.023438704733383
14.262049359209522 5.074497166008791
19.775914035915033 4.397558169003934
0.372370722419365 20.049295254834565
20.842884718306223 13.680666204641353
14.669993629478418 3.570989080421940
11.172986350535096 20.721137617373227
15.724903124666161 0.439809569528402
21.761473911446423 17.924628024155375
3.410997975212663 20.586255107275267
19.416034016771551 1.414329286523725
8.659747876600402 21.778882318344436
6.266200986885460 14.714468728986274
0.663768164064792 16.066839939039607
0.728135979924415 14.484450414089387
9.846410496053540 7.880492629367406
6.760814202823211 17.575640333651084
2.616517822752134 17.145222852101487
14.782390400242132 2.337776945640527
18.492937203588603 19.610671071195554
3.782918277079586 0.637481201685896
12.012874297556381 21.322181502142008
13.032982173027785 0.001855343533566
17.253337134128468 0.256972775582193
3.775340847860239 7.538097376628886
7.731863745725065 1.321070231975352
16.210642690637837 6.924831787096184
11.554430445974100 22.328718283155684
2.754981313856925 6.302995389034351
16.078013893423339 12.346296937090665
11.399884564833670 8.938507535919415
0.254368981797822 1.326924512762813
20.061523800460883 16.022912425431876
10.723689060468047 20.595521228440969
13.781663348757338 20.086484209596339
18.194788617685951 16.040163346312447
1.868219343091479 17.812155557526541
21.201306197976809 10.384912077084346
7.148045427780802 2.694099016928259
5.507797027825780 3.557728036003283
20.095407232975912 6.063838811999203
3.213663301849037 14.067208863312603
19.262028858139473 0.305577505258616
0.065326565698065 20.511959121927635
12.310045902243111 7.501750984578467
13.242848821335185 16.898269406032870
6.023447249307734 13.623579767586165
9.219659321960792 15.780906650812728
15.107026869735867 10.349910880550782
15.747346175452650 8.379341102247770
18.600387270962887 8.771460273757580
3.715297864431557 6.813356073894594
18.474340819762027 8.318814237435939
0.028735871827977 2.906921642380722
10.476195670321605 3.846480966085423
21.367556013373736 2.859616523797584
15.531460009068489 18.672258375950914
8.178798050100870 16.821235377862447
9.928462236050228 18.828928025461579
18.499788438126700 10.021842891426791
17.298433296385014 3.572349759112017
20.940654154075663 8.049252315298013
19.380123860406488 12.658777003169654
19.672290457413887 20.138281927152171
1.447706588810648 2.142257487799866
14.414601881365977 5.862860171792354
10.537707145785618 9.928487654648928
4.500634206123356 5.708950251795677
21.905235389799461 9.956716359697648
12.101852412387467 10.146576451926093
1.566381905411959 14.254492410888380
2.654812241759037 10.721301061398059
10.694869158964547 2.033253010091986
19.246972493021815 13.784710911575216
8.230925908366169 4.983721653404605
9.230629485546945 19.135996001885779
15.234578936851122 4.756336804197184
10.182988539430417 5.339505533491256
20.184989624103466 12.287823074042038
20.550763351402981 22.002205614396882
3.955237405131226 16.357055820090039
5.335029248599436 18.117019709381005
21.931658875980546 0.409779217398974
21.138870966153359 4.684110268043670
6.893289117179973 6.502219698506924
0.705727140433815 0.240602927211038
1.143630002062440 1.109201149430080
1.403781278608937 8.098013466960870
2.846763360217496 8.149354314423563
13.319483894478841 5.131555227463728
15.922902341260919 13.923665283239908
17.601615198101076 9.569539111739280
10.661940416443537 19.453994398746246
9.651287337906723 1.064386657204990
8.744612431656007 0.178414596917140
2.898128505390291 3.642397143872855
6.739505891584880 1.122642830857737
0.795179684575378 16.547855015075843
8.599439167385080 3.712055221930131
14.395450699298497 3.809295236300004
11.938251965265872 8.086324404575434
2.273535170401328 1.287100291474680
8.660346454717635 7.546664296886763
2.896934993809089 22.065731533778937
19.870070657705817 9.779448045021244
8.389710711441479 10.994028247468759
5.121842640980961 6.763368683913397
20.741396279940737 21.216062778087881
5.582953889624457 16.695143687193724
15.098031985345271 19.690790178409472
20.029448812403185 18.372910379271332
1.524395275990142 4.526983253610855
5.395645099489306 15.060020259879362
14.883721221469424 16.980837289053476
21.881167534352088 14.152255744474164
5.212962220582895 16.741237757084132
2.076084102669127 16.628217418958297
21.036708871893339 16.973352221429469
12.870255783384350 12.780701126610779
15.869052236995111 3.272300724166922
10.389379795573845 7.529237163018723
5.703658458089384 0.533436405424300
0.660183450617911 4.547306545725785
2.003377747884331 0.539255560546598
11.916700356605649 12.136785370623539
13.640864655966409 14.201473226962991
2.596065658503883 5.167190553659236
4.359808330552070 17.426424038458734
16.394341608988242 6.153651750094304
16.424799927954346 21.176418860036286
16.819590325126509 17.177163926537922
3.974006234424942 21.951058698466422
17.673305768921619 14.202093808145429
9.782185433811380 9.721728252873618
19.597224371208224 9.252699976433565
15.208499388869718 11.301384554746331
12.705277038274543 21.739056353907884
5.813547586051214 20.155414816754803
19.535891739085336 11.309870677879216
13.077598914079635 6.390298340378159
6.005459176884349 11.809702345287874
10.605723421591915 11.639749727385611
5.593564053885002 3.699228078891888
17.378142114299500 16.181399638613339
10.769713660163141 21.887278912278347
0.822927112067974 7.445594758372379
9.327075679442515 20.749291736769859
20.563512515446106 17.296874753780763
2.999206412272038 18.959827640503018
18.782244751892605 5.895717604406707
3.289208044900816 4.979393609165412
2.298059375149178 15.433128258539691
7.957593950190263 20.308640425549516
16.265970604783352 1.267962828424114
10.139195265926713 2.823806074329436
21.387802701473145 20.349525854019419
20.053867229896500 2.785073695903194
10.695183736910149 8.638581797129399
8.661815224294681 18.192294500153800
6.146413440136620 5.591615584687421
18.510888744863049 13.551750492271402
12.899510746670844 19.147222731616584
5.459163699608591 12.578437221661378
15.560107847766364 2.405906314813323
4.157608952529573 9.790497137486403
1.142373213933758 10.621242381905905
14.476772699771388 7.831474900024630
6.284529244117668 18.150738178982763
13.933071767929444 7.383937890848210
10.056699187682757 22.288894019910376
21.762060056104005 4.088813030651595
0.091770860017473 8.192989181303394
0.027873544788975 21.684930037790036
1.409719060692981 3.301316276589719
4.865578226550453 13.563918234485399
10.354287769160445 14.945510406181839
8.711528892957460 9.818406353364603
2.799904131791175 12.789598733548207
15.868434458667162 18.338046302884170
3.944189510023663 4.316884844856934
9.626264382101503 3.384123040436343
17.868996933384654 2.494300133539710
1.767457908558765 13.006393314069360
6.587618850519085 9.387695670431967
18.873060255913682 15.018566168589063
18.432315915910266 1.277847484428187
14.203085492601693 18.867668426975243
11.198448622970121 12.753290626897881
7.196767184120399 12.242804486557580
11.352183863700272 18.683786066577028
13.212389065530452 17.641435829736370
0.325647401681578 14.938114722986892
8.194575879127838 6.263932926134297
19.755322298317221 21.512695670769673
11.474453964009641 3.251179246194513
0.565401055138246 2.510147614724321
19.822934934699472 18.242274169039433
7.619055276606177 16.065034498261276
10.357416532553881 0.855300430058847
13.408854808139019 12.353073026385468
5.772146995657874 0.024534256869732
5.477999912895579 18.808637143382867
16.128205029223299 5.638207275449019
11.556368149792718 0.736522902178321
7.247452223587967 9.632763935966812
14.957440040267008 7.031069247000205
13.267926222638728 3.816858846534983
17.651931959867600 11.251783747993693
12.564509869793939 15.551357619829011
2.958171235746572 20.584753827556387
6.761810112336387 19.321960413831864
20.298298634303737 8.663673120727944
6.298182420853118 16.239517201403913
10.617143253426129 10.609782537467790
7.168080074874945 7.194943668391331
18.943868780161907 7.419103023005033
17.112800082429555 20.423591311703124
4.904353949843782 21.415956583342709
12.655384590635922 13.762855790930910
7.188005579982012 5.771681715212084
15.834156979157955 4.501798033811040
18.690307288165474 19.053405705494885
11.379229606988062 6.042389058352581
7.511792658220599 11.312121958152588
8.664210022412012 8.426643269336981
7.004098406622877 19.264916911119801
8.929700224483399 15.479294793853146
18.622787643238908 22.318111094847403
2.661388755339470 21.830145973747822
12.901507379869598 20.556546613760112
10.618163283779545 16.449596733801719
20.607033000250752 14.864669313472705
2.935140283026386 15.426355788416885
0.683307720676521 6.224956256577413
10.331494044450567 15.947689029776292
14.985647026773655 1.211468230976871
12.923043868081724 4.100299252856471
20.722599038078780 7.059011542863684
3.931653568789226 19.973914629166636
4.608516243571265 21.363038206438922
11.337051609926286 14.919970716913719
16.495506924398008 1.720283365670158
3.348745642195324 14.300214205773109
9.934584382547934 6.407737143827819
13.835730324493161 0.692228169157001
11.585152588878321 6.333016393619979
12.120031666549286 17.047930467792156
3.486263912969971 18.766880681794774
21.752035604088793 13.633445003357131
16.897664177660829 17.700763879381803
8.648952009245823 1.031610145459714
3.113505917902994 17.532323951407683
11.727822395227671 13.323941683880554
3.266518078184039 11.594464481241481
6.873859594730290 4.647805096093723
11.545783385201943 4.962448156352921
9.372275569752640 2.034594682795665
1.614592217694287 15.571897626093371
6.990107539975639 8.145969572666408
21.302763655653873 8.907964363361039
11.830681984843959 17.705887031464552
1.045675524856362 17.633452616220151
11.922154331697618 9.541770778364549
1.655917041132502 18.768144846315799
20.055364898465488 14.886423219136789
15.556282509541155 21.891739259673621
18.575157169384401 17.897678485141888
1.777842721684974 5.308913923545295
18.060407401676805 12.174807385142826
20.873711801931325 3.746469844697773
5.265666570317057 8.782860257599010
11.203161746796955 7.207943562354422
7.811386893496967 21.815712837769489
5.115476632290237 7.773326154840800
16.588894004291078 12.058598461415320
9.547834862177526 8.873247005637690
3.931869407024163 5.909969743614908
17.128642899935180 8.946451440632302
14.128543215153661 13.025998711830997
8.365381222799401 12.390577996128378
4.134386348517574 12.396958966137042
7.365768922880796 20.979818244153023
13.135539393150781 10.275452638890561
4.114241817597074 3.785552313551208
19.102838006086571 5.207904581250840
7.340021811393131 0.580604959475698
8.572961157757907 6.967480593648564
11.745217261669948 3.401338901592589
19.922348085716962 19.495672391776445
15.322662868646782 21.226913193549258
16.507986176570544 10.077045432428896
2.030049477001614 13.884635126869686
17.729998231868407 5.136392281138903
15.852806276298461 13.789159982872922
3.640840401613288 12.861420689639900
12.387792371813100 15.810537668473826
5.569594867992487 5.195736875313380
4.951103552520188 20.052692724144013
4.108335937320893 8.130898357691251
17.421144841079546 13.497814113239823
16.778938421127616 22.272939375567464
11.447530673053995 16.324245644421261
4.651514434424314 19.300392028995827
4.851585902393613 15.354871632684016
8.709501897561719 2.384913467743308
16.782720277500381 14.850855507710286
21.316508582862411 15.595126401954586
21.825612283019538 16.649579423354265
16.039511669890121 10.908596425100436
20.534718092423905 10.352062399812327
5.245285027180127 10.421490231638783
4.327399706166257 11.258202109739187
4.686446884209126 13.769855465063632
13.143216912820796 6.832145630166209
21.806963832345158 15.541377075844492
20.081499293436561 13.547315533499688
6.795806724246979 3.403111425529972
13.336918287787348 11.423568749128224
11.211678314018036 1.841491635142925
17.018153681560683 18.702932310004712
6.130401102266985 21.403585276192885
1.096791971332559 21.366749780410867
18.418782092767753 21.502066422679434
11.793984896240536 4.586372092877171
7.767667462578958 15.277753186818556
5.146293828753984 11.822052843376245
4.149458963856492 18.077966132152618
2.168455263567395 7.562398046757528
