# Supplementary material for: Universal hidden order in amorphous cellular geometries
Source: Nat Commun. 2019 Feb 18;10:811. doi: 10.1038/s41467-019-08360-5 (PMC6379405; doi:10.1038/s41467-019-08360-5)
Supplement: Supplementary file 1 — Source Data [file 41467_2019_8360_MOESM1_ESM.zip › Configurations/2D-Initial-configuration-Stealthy-PP8.dat]

1.680738625059712 15.216097831304472
2.079212671755764 22.341766309005585
10.229690569747831 15.558597909913823
20.238189245536656 20.976348827230893
13.528537418107204 17.398701681763637
20.711654126980196 22.358204444447292
2.643324582644143 17.629233605429288
12.508556443793875 1.296027347243322
3.854418016435296 16.574077730913526
16.650122007485081 2.215738070917074
10.963279765832702 3.335755606431615
10.531557107969290 8.152784448862414
11.479430880281642 12.357804264891852
14.814785057626903 13.111405960117075
15.557310476503492 4.833653212020925
17.535201455829945 7.081876612348410
12.851970960647357 15.595977400914075
1.661839081903303 14.148048763272655
17.845679460999893 12.596436589258943
13.355676216094972 14.718148506116572
5.743155079917154 16.848067501699177
3.211592121931748 13.113281695747823
17.193565365200314 16.854529071852500
0.487317365163132 15.431895655648828
5.465795508648863 4.348606612806458
16.854448884181249 4.279832187930911
0.510205661319695 2.308446551082755
0.940186399261585 11.056985284759172
12.650621966907444 22.290627531264921
0.674452695678726 9.881255719900988
13.352363799348399 9.124316772758938
0.285124228725942 6.756935978646784
10.983841209662049 11.396360823087541
11.607746866537074 4.098010868393835
16.304974139550332 5.909162545043646
11.907083011908265 13.711877913842269
10.867147671690319 21.910832092745103
20.935439323320519 11.350066654164463
9.456994515632156 2.671837496835162
11.334782491372584 2.429220118986713
2.227151747349595 16.658525546117936
16.003375569722582 20.443528205872724
10.237838103986801 14.205360551635186
6.336267771790674 14.855351495323760
10.827985218795535 6.573818159076598
18.744419431742326 11.636319802117292
9.819056076547323 5.221802653353928
2.265844900079027 21.339695406778649
20.822031092202234 8.632773363132509
8.622142513754218 12.163623674812269
2.763104474287623 9.452134061874965
4.327047921552131 2.120120507843818
19.995152818153034 9.165430222136987
12.989906842776266 10.295977519701955
7.290618051761570 7.206014058488236
0.031884473435054 11.602966403448439
14.573641910436113 8.184712129635841
4.980426296694584 1.054310624360007
13.404017834917234 7.564904954382138
4.201855115373863 19.650280954753811
6.778992984206675 0.025286882365050
10.514057787326156 11.306384572406047
5.824170827282892 3.265745156442046
18.293443086796781 19.092052906389114
21.053521462253244 10.338708180457632
11.169812600374120 15.711425136142084
6.311254738204133 4.806469057901493
12.455632495676857 9.183112142452870
17.415637445036730 19.849880241601774
11.228804381701201 7.846176895528224
14.571499034350264 8.741399742147532
4.199377311317387 3.314527665027432
4.309668560751973 17.860234780160223
12.140432295656108 10.570609986299022
18.374467071904682 20.705637720870264
9.763324779764837 6.759228761259067
6.178928884378651 2.319025865212195
9.056068389153326 14.657511306836385
17.270513556224316 9.740889697736559
4.588778864281896 17.864677452730497
16.844727593207228 8.957564828689168
15.887164721961293 10.325015164247034
7.691536517410738 11.537637584721054
3.056914823886598 16.524860899842110
0.721633308538506 5.459026714491985
10.696726182715310 17.226072767265350
3.160241144568259 0.876414761844546
14.429337497711586 2.415431484736988
17.972340862946545 11.088687748599259
8.000586420727501 15.243974383167098
15.929404802477304 14.025624625236334
6.191161337626248 13.285615444292961
9.359023481131761 8.274084120687348
5.557180109128353 18.487100716153734
10.372553317359598 19.441309593480504
13.974867050477306 4.680082871027612
19.767273908427970 16.923431813043369
3.413910742416260 10.725895974494382
16.908150752096894 18.113869493798653
6.023420580110752 0.668950981532904
8.758512010247516 3.883412906739391
0.752373222960707 21.465485929526810
10.058968193961316 3.057937146279610
9.802202713090653 0.387401950648049
21.722093212373494 5.876920906921751
11.728473733712915 13.055293004644883
20.753922823432767 3.112335300137866
3.516586015509075 7.814623517921530
11.928473794784349 17.232002901287746
13.265779240591609 4.045694345180181
11.758564409016406 16.352305369779152
15.843947118595642 18.503709725437499
17.724132331871374 2.491643059886478
10.470621118322038 13.049667069936904
12.008248872597568 20.979492251829281
14.302618931468842 16.912835082876295
12.900980660699084 2.985590755713552
21.899751364645933 19.677179379479046
8.849459636282987 16.408133600398841
17.286825940498602 21.451177460025129
7.802635740573758 3.939634772217962
3.185003782007809 18.022379782461570
2.574000966149864 3.127838177667830
19.398044810476801 13.259124381543913
15.939718191289014 2.280857989218529
5.583568311865446 10.432544538565262
2.562011047926942 5.967155879003925
15.600781103394716 3.228189058629581
10.127737887101043 15.940164342755217
3.790904699821894 1.501457953976697
20.212157741734135 1.068430886866682
12.212244195924738 11.651104209851599
1.745254562853432 13.831705870827278
5.481816074738249 20.566095724439442
9.161356604756623 16.715061222081353
9.819218978838373 7.447727774056266
8.136385012860746 0.273011476790128
19.288501189382643 7.629353318899670
21.038824442505486 1.777362506324410
4.826798779562715 13.528946956144830
14.022096331472685 21.189133906387365
3.146639392828372 7.019684557364188
5.122212113712196 2.592211232344248
19.608889052456945 3.420254066617618
5.967099974908339 7.704257181554032
0.196216698011637 0.725292804826172
14.241061672531254 12.392180241649696
10.584527939016176 17.336857685825603
8.584273253760633 0.690711070708554
21.085541592127186 16.607614363209922
20.166709572349198 19.152556532699681
17.885959370582061 9.182262408568219
18.992522077120569 2.813882742187633
16.386289682786831 12.873861606562532
15.276209261513502 16.947651191016032
21.607813259754327 13.707367470396470
1.493609595355347 20.689466470274812
15.919989825443666 8.434195149706140
1.854261694325562 8.289935562027530
16.256538730260900 21.582684136976351
8.526497211988358 8.073003629265351
18.860168865057542 9.032723602900122
18.989084592661747 17.384852481108720
14.771053723573306 10.853701956914028
8.446452395601771 9.285058134114358
13.987825636141736 19.589930699651610
13.883673128807960 20.917421366930952
14.331776177058879 15.572439341743189
11.007324103985090 9.014067868692397
21.526995273227133 15.026106189755934
8.113742892452684 17.582478323266852
18.901736526085980 6.645515914826617
2.307405661388774 7.398685400375624
21.943746451588517 2.721325048726299
2.948659294678027 19.635477698639310
3.675743504582566 0.151576142044066
11.937963298272209 14.966521036082371
17.160477573754843 20.213278811027788
10.428224540430111 4.367324761691813
21.139392369854523 18.242647206650673
3.929642321556995 12.872387168762152
14.279275096218910 18.172624668666902
9.400747739458645 12.285229173264506
3.702922914731889 9.195756717464656
7.293342321768570 8.958783616695115
8.851313120040381 13.723551191024704
19.034189799352276 10.270507051370819
9.889502643392065 9.616850667194990
4.760540066467581 7.100242755733195
7.723588734014362 21.176660347080695
12.993642005610253 2.186160918603311
1.783690557826295 10.060220735367960
12.908057334890188 5.331246736507258
7.095260584708402 8.450512690596049
16.546338321736087 0.552783628998177
4.434650857884307 0.235383750671953
2.423784549155771 13.080069621858181
19.372140475538846 15.577135958933214
12.691036679770770 16.416869354632027
11.600101725780986 14.506307942352599
6.795272435807427 4.388960884284905
20.557847950899180 7.453478898431313
21.736494184632352 6.808705603626008
8.209338034935403 19.707630014313217
16.327339458898518 19.504096105186974
15.124062125374879 3.770563734184234
5.993805599621527 20.163974858506279
8.387795285609233 21.868601309908122
19.337483683117235 1.425344242389170
22.089502116897872 10.679806665633759
1.147417729487915 7.030961251306500
4.847433122136670 3.840140867447542
20.585901018989365 5.676563017846381
9.001639894228646 11.133902231424141
15.651950318497926 11.167781837487587
16.042748967901915 12.061510506564325
18.226501889010553 16.799059755370635
16.293082317197531 16.051160086508109
13.182877519448201 14.229568870237149
21.012422884662506 7.503760372537672
22.011268643515582 12.065545279111319
8.539313436508726 1.604819508946659
21.328710627748478 19.546735316860477
9.958512872341453 20.523111965334035
17.817791928872989 14.479345092406874
17.772062889272295 5.265205608662525
19.754006501949071 11.747825614550111
13.998227033475652 2.792359289707725
0.332666577749653 19.862157768270350
6.867314107033637 19.516312286499836
6.712923340300388 18.463920495461188
8.818543497930673 6.344120793176706
1.248612824620858 22.111757252834803
11.758377006791527 5.399609126414905
19.513193837782836 14.507671023110719
16.571802667376559 3.279259093940649
0.306223255619512 3.827467206728056
15.454058965860924 18.421309075098492
17.242407315796992 1.428678745836996
8.153136062545990 7.624368536541160
17.552637037037840 13.668569246490661
19.318320138898606 0.078279567127088
18.797153386343073 14.656309687212831
7.297048804990210 13.995610155950207
18.562965290318488 10.266148541689216
10.926293421666792 10.166953451188927
3.842098069386386 11.397001868959634
15.423999249040088 15.586962603266940
8.501881259150354 20.869185605945155
8.155606187135472 3.047921073352956
0.119560384706634 5.288490968843078
8.361898484995038 18.290661636614310
20.527469530879504 6.214340329454708
2.194099341987302 20.090703957289684
9.591943982525375 21.234221661192638
21.011218523421270 14.617051187812018
20.463949591259595 17.566544202645723
14.256941874445490 18.766460377797916
5.372139261288877 22.094672703609579
12.098192863968301 18.074191300155640
9.776741508162335 10.730194576272979
15.219890901338651 19.752578801017645
9.296786116485888 19.132384055193810
0.164742855804003 7.647773001785037
17.666409822694305 7.670220436941685
1.137282633311503 12.578926623482714
2.191749467878621 18.943073824165840
1.468590041382082 5.544244970004193
3.480760031522137 18.849601299954703
16.293963341818202 7.095374586109489
21.196192530056837 0.816335884194523
20.592040426260983 4.526410421721648
12.951686749046267 21.897984808638743
13.156096226044557 8.141471004798539
15.518778210813434 1.143961763014339
14.913414910349291 15.080449983180419
4.678568066338189 7.011070721424962
19.357649568985629 20.876946620708669
21.572869531595146 8.980187218629720
20.236353354052785 9.833688032993422
7.265600519746398 15.176507495428432
11.508284760740596 18.849710990552538
1.721464384873011 6.623328521639944
18.096424070871674 0.651472005115670
18.488219733248869 13.478243929426691
7.492416270584599 13.728199006934037
7.217776501587482 5.480199927739842
9.661337559302165 9.290568534759744
9.576640394486200 3.977984663654487
5.838375451458177 15.762940716594121
7.347195302960182 20.113493238410516
16.472088314182301 7.979274116888463
13.608959646958931 6.612169367788550
18.163417916173231 0.626980176933785
9.716315200401379 21.957384078543022
9.407841428218440 17.667876356240907
19.513942150350925 8.264591128762875
17.816039114124642 15.625623362279793
15.009933948521425 13.876116550057734
0.377019220146712 16.889566823369734
13.374224231227277 1.286686509176140
20.883935929550805 21.436816452342381
18.172843609170346 2.096032422259116
6.852960901222730 16.140557707220307
5.497983360367177 17.041742215858015
12.114230152860763 19.637642373313597
19.231370443153242 5.420867475048357
21.933741333839468 15.920111581764600
11.452132182186087 0.586295778535509
4.925927817146265 8.414740028932810
2.211743322185082 1.191551616054611
9.922335228155404 5.601746085019600
2.977755304495480 14.988448605963496
14.901783013455731 5.502487892733062
18.524760836659475 21.463885337668220
1.564492290595042 3.487251910991950
3.014130590198253 21.861337934305478
8.634908512735667 4.977906259921283
20.029438119416113 18.433940338481644
5.870450323261348 14.105621438032562
1.124887166692262 4.247348334331518
21.901171271331055 9.915717969811702
11.059364911484376 20.110104215861082
1.360329209967139 16.115432621510561
4.739184354026527 14.142438853437138
5.059197429583369 8.748585003037434
11.693306225947842 1.402016014650999
3.262225591202688 3.959538787018030
2.083305183408215 8.685345505749918
21.747034948940065 22.343927168562388
17.094263623013873 11.274900200437749
2.611067710919219 2.103534499504355
20.243671846691345 13.744786701904520
14.448751751551189 5.666081433652863
14.369027169674236 3.890782702184098
2.713289338757051 10.224515174575357
19.011436172630013 12.383153205088256
0.165394002219808 13.927874092980984
0.086652731002879 18.050743995932827
22.249155532707817 3.632780977022740
7.186747515186178 1.050207870694388
16.721427890826018 16.978239233277552
10.070647621238349 0.968919049144547
19.561106208518634 22.194845995226800
4.627696907860577 19.439561322634848
5.052441188682102 5.475164192515613
12.130446489634549 7.279324243873748
17.987664769621674 6.328701464686430
15.590591171206356 6.566359045650579
7.034022800579169 12.202921863519634
6.978053573702683 10.750858416153330
15.509331276296459 17.147697350650798
20.493484009532835 13.084434162572151
11.611970241753689 9.815778004327255
7.599709627593596 12.581578544852494
14.205459530676288 14.030040246760631
9.739641061107875 1.763031936844268
15.772576706184683 9.410390331625402
12.914567221038551 18.968633571577080
17.252885664561909 12.226659816428928
19.576032433015225 4.893889596855542
4.720611290772248 12.430542769145889
19.619423529706872 19.819825971888942
19.232751595624325 4.025068726352651
7.056265017337913 1.542666466432535
14.794464223115286 0.033358041545327
4.510362155326126 11.718716937876749
1.634498983512777 1.004900555756776
1.221123110603157 12.310400686624844
8.365015805428627 6.450290497462367
4.369008396419245 16.327407264809313
1.474457956613058 18.657880835532833
5.908034676660344 11.778642254628911
20.789790747308196 20.205426977181745
11.277682268371699 4.972026654003633
13.885091468957777 11.722568185611623
13.599451885476602 0.348169900498812
11.998476225417075 8.385368256570903
18.190001511505208 8.239615591468587
7.185269478157398 17.105717884008069
4.354732648701830 15.451646601319103
21.923771094294061 1.801828206278602
8.057166231163158 5.153270666471051
13.132220299340901 13.120877032761920
0.794004967976005 8.370825391734313
21.085438817806978 4.037846909459682
0.995384549682777 1.921281731961101
20.642735589924133 12.104791978596495
21.630931158957051 4.794391662311410
3.394948325081998 2.603581996537101
6.572980629018191 21.000383861672624
3.575531256268044 4.391678936456672
6.006325596958860 9.217037414543482
5.563647843624302 1.504984016138361
9.097996960230859 19.944507219662615
3.663963827905286 5.566648821291743
12.009913724071586 2.977403371118446
3.853464808972308 21.215719047791257
16.288354191076827 4.670439997855753
2.582328469911449 15.489362866022395
6.773441446519654 21.814759455605479
13.948992579567394 10.856359780877563
4.520346906299171 5.087983743401290
16.905140467510360 5.889574970809144
10.338257848203909 14.196747269769073
18.164031804525155 3.803337608057769
17.469535462050789 21.879772662277752
1.028772229051732 19.944036900751193
16.873138994404467 10.515900873394257
12.611881032358042 20.742284409686665
1.603442567420291 2.635305998331717
15.289342713166612 12.204030264808731
17.642669064688832 3.671918105145277
19.437622682767863 1.899870234303964
4.610910537018760 10.326727916296084
4.444121117462007 9.858844159091056
18.195247592819754 5.051592667963851
22.080470430670292 8.466704873501378
14.947344520819424 1.763138435898879
8.367713780020381 2.224202848611478
14.919882292163987 9.677517671929790
21.711255041252901 16.786072028213535
8.145789304036047 9.718718001677066
0.660959878766658 18.746706688896229
5.741597572005315 11.184218015446437
20.511123139563900 2.615126762618517
17.115393569200965 15.215528139185695
13.054902332792683 5.807273509251511
20.440760461239435 15.263829017518816
18.737786307050154 19.636078716153119
7.140945768843534 2.546745233998572
14.335703320746058 0.993595754209863
10.090154315815081 12.591275709368663
3.204065264742437 14.059237227069737
0.999164460220082 17.028804116220297
21.592611520259585 12.803834436849002
16.327722630263096 15.023277943347614
22.345599599278422 21.244724796868859
8.822414664525841 15.252260570060896
8.627205963239360 10.618860116586159
14.423727041260843 6.865342254492401
3.893902007481503 14.677451821848349
5.620949958707667 6.170123396744171
13.891369392909938 9.819862253737691
9.711566210698207 18.396596238188415
1.601811338457767 17.748388922571728
6.852604161428010 3.402252265474756
6.316762027039262 9.633194261655353
3.714589256958545 6.251773228373352
10.867075972028791 18.610941300249596
11.038477662251839 20.875299658196447
7.150560196046174 6.374598042542697
5.290194426303368 15.265420021622077
12.566631957067992 4.194242063520730
1.607020612627431 10.977857718955800
18.089362653679441 17.972666535361306
21.832715535374973 18.186181349316417
6.206953697790634 6.109834623868296
3.569466413262427 8.398215969651465
5.614752431618796 19.112282665052732
2.474330267101661 11.718695268600634
11.454992191112346 22.212659257222843
14.850303592222890 20.292401470534134
5.186552906746829 21.604494927718427
0.484337067558460 14.859153350293237
7.702996422867854 16.479346941568334
14.899248835974667 21.999001845410330
7.748046677965080 18.755637322548932
13.099259583957222 12.788824925968573
11.229179451628255 6.304847892704681
12.340636535754005 6.666236712164858
19.976530788513262 10.806628647358535
6.308591928685415 7.566805182566357
15.681827285976398 21.371673765848843
12.965250545097991 17.893959846690723
7.268171582975833 10.472429577264851
18.999590990112303 18.310668234982071
4.419477673785336 20.797492832378055
15.097644411317681 7.409162217666322
13.745483718563348 16.179406368613616
12.756314164414295 11.521535120704616
10.750537984009434 1.757600139872625
6.540768663396954 17.803604891466573
2.121973487666168 4.391063305573189
2.478178135799423 5.101981955744076
13.072787198858226 19.815061378720895
17.198315506418048 18.554840839562946
16.271001767468594 0.575997845713802
0.426431010608028 0.587759812660677
2.707423257764223 11.903741944771211
20.141949215926854 16.171836775300097
18.554498665438953 16.062186794222807
16.549826734115531 13.757341024517364
5.948478603069490 12.679380713589946
0.407448260459093 13.329276983359009
21.858477416817944 21.086364046589026
8.694161698281906 13.342093996994270
0.845405370393559 9.286296232901181
3.197167246431314 20.599925961813465
19.472245995191734 6.605254924921569
