# Supplementary material for: Universal hidden order in amorphous cellular geometries
Source: Nat Commun. 2019 Feb 18;10:811. doi: 10.1038/s41467-019-08360-5 (PMC6379405; doi:10.1038/s41467-019-08360-5)
Supplement: Supplementary file 1 — Source Data [file 41467_2019_8360_MOESM1_ESM.zip › Configurations/2D-Initial-configuration-Stealthy-PP9.dat]

13.744112047116310 16.476289253597763
20.744240641673457 11.741711124382856
8.803980117839501 8.543710329956264
20.025166648251886 4.342519418316072
2.216562030185364 13.117983609831624
16.203226975686313 21.812002247484571
22.269364700222166 6.965720974415399
4.635614661247890 2.535304746847663
8.660952155868248 9.207358390494189
18.152169412964650 16.178000355120005
20.175903793758945 21.955793715456483
6.786396350900795 10.948938633115109
20.013835989560857 14.954976231259790
20.297816743358393 5.455716407063468
10.815352068985565 18.405135262386104
15.971314223256304 12.961848325505875
15.731033152443572 20.745538924496589
18.891580658038048 18.219216285951610
0.186240475281876 20.451489911583614
1.344191321453705 18.911605572295070
12.988541853985854 13.148312268529857
17.972456250967355 0.679612062801222
1.996546309939095 0.000338874564647
3.145918896661917 12.035756925378221
4.097476869989396 15.023845882891436
21.705373552670615 19.640193438252414
21.682762964762734 17.150255415829044
4.895366943742489 19.925979953702598
1.062687376436420 5.900067180672154
1.693966446790184 7.378010952897619
17.370749873262906 14.547696044201329
11.832120679774990 18.577961934033933
13.503108592006118 6.864829477167991
9.996745277878320 21.360254526284724
10.285118414523668 2.959405549981894
21.725892391838215 12.344353040257042
11.780544910603139 14.212334380354116
4.458767920680686 11.227014257449884
6.593845544779121 21.651036973262851
13.971311550495207 5.040867650724507
12.250236479710990 19.546399423878750
1.956827159906079 17.117548233222731
7.865486873611531 11.654934473307712
19.264248241868248 0.214768975430684
12.114621611113808 6.664775455931204
13.758227249079752 8.285066147169291
15.973978544399870 2.088317530602416
12.564739495121019 12.216135311999489
4.008705202987898 12.906328377304986
9.030101875436021 6.171444566678365
6.083689600598451 14.391655496076845
14.387803217362405 9.924402662040006
9.998039829840312 13.889642315384108
0.638411450926596 7.797913564490010
20.777564640311041 0.962265182184994
21.142311865394511 17.734685896898249
11.360351972377314 15.665601944826419
18.872742239900425 10.518221510559359
0.901698842753008 21.730456727149829
7.599872327999683 21.459596922928366
18.082106556801552 8.263238387329316
14.486581677186820 17.726372117565216
19.014997724792387 11.551998209088644
12.452296861717855 5.901783195889509
11.133394144219499 0.955671456022901
17.213229151779064 13.195168130009874
13.629790084625814 21.904346052875709
10.043247446899246 11.204791474623027
11.106850491809826 9.030307439917260
15.422078595810120 6.816128115757143
19.538582451380723 20.720578600989139
12.668510311541832 17.628528443489110
17.938569457620311 1.852410982641302
0.008847815487095 9.199387618036832
0.266575635690433 12.176135418102076
6.652125503136912 6.439923593267153
19.348063388543704 3.871522456557518
4.290418090118524 7.444105265245480
11.701522236283372 0.012366123137168
4.558771312137627 14.131956775931304
15.327138101408977 2.673188533122928
1.325532604944178 2.699624510783532
12.858033841246813 8.035880855792751
22.275512283471947 18.097511086326264
3.148180681927913 8.379347853039139
9.121498104590055 0.119295926858786
2.081795405923039 8.890503233546172
3.248508285362164 17.478750890738581
6.116425287783843 11.315413121842550
17.707770294064829 5.349053878114705
20.208399065385876 9.638785463758374
1.287612068570486 11.221529699304364
8.565817924144390 20.640793124794659
21.351923287746985 1.957932045689155
10.319476806616233 20.410361593908519
9.200887465092563 19.398002820263777
17.079434227056549 18.631046398967833
10.139368852495283 0.086817751843988
5.079857246004252 21.625913446536618
16.336250627124393 11.368680028896652
2.404758553148610 18.516634131914500
9.761198890544645 2.723452711836469
10.087939368800891 17.051944704038252
4.969843746909019 7.348286379316670
14.300224490707308 16.835693155102451
17.187293172454240 8.831640840907104
3.760951969954999 2.721975445865992
2.537924363182769 10.818117273155698
5.387136532549094 10.340771384699526
4.348313206737886 12.472283592528418
15.115086728623124 11.791920858405382
12.989143665482747 10.246777770973109
20.590872977919382 19.423084984391988
2.941848457795007 7.410395986376090
22.038223730193817 1.511266130770083
21.430748421602978 18.755094505948772
7.414080836497759 17.045871671608733
3.951780551385085 1.033581439649297
6.191636515481789 1.493752501644779
3.123693803962934 5.570561162793745
8.375340394916126 3.509878219923420
0.151552316052832 3.501736006699592
8.969078876748283 1.039691417212149
0.986867123450955 9.313165786762911
10.217329520169441 7.271120754535851
8.792132432160804 13.186785941349424
11.693284994346286 4.966708106430079
14.238748277304435 18.631204730411017
2.401178662885049 3.391269608804597
7.903569851780356 12.199309988711013
7.284339235060879 6.984680033047799
19.961173565142317 8.022882037022264
4.228489479634013 18.274912116199808
21.011316734750110 8.830424316590719
7.576918596820803 18.332102307549956
12.682990626473664 8.731948363295981
9.021646371933246 10.902977058428451
17.561859414819512 9.793411669057884
18.137897980435891 19.991049750877593
0.480310443003205 4.622468555838109
12.978067831732787 1.510523712636833
3.388245252953654 4.499457699412564
10.225258662777776 18.871470259290493
21.134291170256301 6.610963094926603
3.545245797040937 19.953132086641205
12.591168070940627 14.605046982166177
12.853872897564381 5.277513117554939
19.749673735786178 15.546057456237024
17.297443561368794 16.962258425395937
4.020299820532280 20.802398367750833
13.886763328697024 11.196029118495522
13.566254657108772 6.607969448483781
21.674345895003174 3.667030943596673
21.055989065757970 2.983401420174942
7.418510679375313 2.563474968982378
16.417723416021357 7.842052721558333
11.109651481600810 5.679831434789781
2.138729994957974 20.434174294946391
0.058386908803850 11.335161396653604
6.285123574950362 19.174292199723350
20.415818074705058 14.147735962481251
19.650334222508597 16.616279321047280
13.653086486711823 15.572916267476401
0.755257289145408 10.215955422607189
15.628476263701916 8.525999978297776
8.467570149699354 22.149285271331753
0.581680787748664 17.824733919368811
0.970386805322048 19.622664677306219
14.970238201134963 6.466454390881434
11.393434659081809 10.917519098034722
5.862368634685170 17.859355133255516
1.791756842503019 16.494292574403008
2.043775200764364 21.609021491112507
6.928447928767332 9.402663308399056
20.707410322518726 11.304157715231568
11.053794137132483 14.944396338400662
8.771075514912962 10.285669931895702
15.953566267385618 3.463825929263383
19.420357185191332 1.826647198503710
13.261273837281491 9.585027641319568
2.288806450267939 6.145016969327272
5.830444258340881 3.040122606603838
13.381973161165288 19.755029384853582
19.730639895316784 0.448573438246847
22.225642039639617 14.328858452203166
11.219327767795548 2.579359236002246
17.968567162927425 19.654705018357742
11.916712112371203 20.547239242291859
22.052083305983562 10.805070970261003
7.941480223443111 19.781271243553753
5.865430395836809 16.239990232277119
20.403768365242481 1.727463602566544
1.787722989101201 5.381933851908022
15.239046883375185 19.189529449600141
15.006877188259136 3.974883755779896
1.190035201686629 15.193822197904515
2.340933076728497 14.558673030466350
11.659341585765702 1.880183504204758
16.913586053564458 21.666214641448509
21.244768296716458 10.365533399943700
2.610778820918513 10.005485810209251
6.957154241739539 13.195915228777356
20.121198820710514 18.250480495399451
18.149018166066334 10.105917771237330
18.907772176450372 14.653317831869318
20.739092516854619 16.234537254175393
11.435258658622951 17.123969937140672
18.991367430511016 3.000089704872514
16.891054705722283 1.194259853902535
19.179824571068483 16.983149087554338
13.281596522996278 4.484824195524308
10.174296917499246 10.057241433639307
9.098699979681987 7.849010246611981
17.505631016880695 18.110388426009976
1.250795379942205 13.630019728155329
11.089812988893634 6.656367563134252
4.575471067457218 8.650651703460266
14.807953424614521 14.946398625250273
15.970163629845276 17.604160007593311
11.640028802048052 21.581828147578303
6.200527608302605 0.421753055512048
4.213131356183957 4.352337813567055
17.331170891535464 7.833555465502704
19.411110958320773 5.096859137911730
8.464243593330092 15.340698193781506
21.792072142226363 9.641759152482056
4.984394505793573 17.087513778115923
21.639155104306106 7.648845201796784
14.111930841805659 14.335664350452232
3.317558988339943 0.917439465327326
5.727187974019469 14.811276221917295
0.647171487058340 16.797042025925339
16.524146066608392 14.903662503223554
12.420631867557393 13.404283745331721
1.269804944346142 12.670169801007527
21.530031423722733 4.841584523253217
16.446920533841340 4.104041311418026
5.668561103071041 1.736154463783381
9.628943568443551 20.157918692182218
2.729895185528722 0.225999096407650
20.181741546679064 17.650964016414317
4.784184464877686 0.640069544477153
22.317978342559780 16.250511734966594
6.031129045954906 12.004966565246244
21.031328561342345 13.250993257999021
18.386418202503084 3.590565664064701
8.327074314492469 14.362293839308233
15.919213042114077 12.304707757594935
5.037542748176126 4.482744805391621
12.291932873844310 2.537788814436510
11.291399915419742 17.295587038662411
16.205461477680789 7.076071235240968
18.657507419667230 18.672780816565631
0.385809572259356 13.513652856107797
6.822021101497835 4.066254560465517
18.375024166964653 12.493963904446447
9.850365133825454 4.332905600237470
18.226868275367465 17.400753263283050
4.056380090766612 10.093426070557607
4.445167701449974 18.602767175476558
3.714459904349834 10.884513799274545
13.290875795468969 0.894996924722476
2.031281148791504 19.872352759400094
14.306427779188093 5.709593611654565
1.118224855315558 14.575597363488985
8.471988008614604 4.535033453393673
15.719622227720333 10.635268754871310
6.097295771594878 17.588537566400959
16.794970824506738 6.157693875509406
16.848190158080296 19.978120556793677
9.844843317136258 17.623192640580484
17.286396457357764 11.098400758252966
10.352321322474314 1.464206280093976
6.129738145785335 8.315612082891310
21.885834028931544 0.256673272274835
9.349988425737090 4.512536494248405
0.057162785671048 2.633374752353804
14.670405671915702 4.108526152457173
7.400530432556863 8.486251839163637
20.619329530335619 3.581778809948207
10.225196543473579 6.062621792167228
0.831037529862083 4.295341061864632
21.279466539524531 8.257301196903253
7.287235445136768 17.877066666671627
9.954808413514071 14.403233736118935
18.276204814319005 21.378729830776155
13.255380934861005 14.683279816217926
3.234186520061084 7.106150020774176
2.582100673184814 4.117896442943584
10.587969851202553 21.921465401422783
15.383849398386683 16.913242111841114
16.582376695547801 4.987782763857381
12.067349417218086 7.475513971505068
5.008451544772130 11.729609675445198
1.582893350887248 10.266591560544761
9.886477460731086 1.399315536090615
7.481354890523543 8.034939204797707
8.042278235718545 5.378376517589509
10.781176018716632 3.772995450235439
8.055009589273460 7.065957190899477
21.183775901696542 5.019293833563509
15.546614718629041 0.199616561973539
3.556629117628228 21.759636531914744
14.158744983657000 0.282183747120430
11.066258399317356 12.583975500175869
19.222297892760860 21.226249190229019
10.014369534856181 8.747117299800406
19.931978381975622 7.862774383146246
11.915763348304473 3.485663121085431
20.551155584375621 20.968334954989796
7.520830299078974 3.834342463597533
14.275616418302898 9.278571605897858
19.008030361643730 6.687108455374236
1.925365717987003 1.232535761463524
13.910376391517955 11.693913188708185
2.722895778931619 11.802168479109001
2.051661092990679 15.751967822252841
15.445843875529651 9.506346498152173
9.897548575437289 15.798539283716787
4.519198428908211 16.013524999037365
3.309055893618130 9.510619146952074
7.302554245008280 14.905525207254511
3.078371273434299 15.511093170318420
0.395998049072087 1.747334595094757
12.659945647868835 16.026125687777117
18.539907405919507 15.770316422448532
11.015056582135710 19.394150928572689
3.499535754394206 5.858403865309809
5.473158329284311 13.394854975181575
14.407278097695134 7.662376094316834
1.556914600385161 11.929640612533433
19.557256151049906 11.000004852661032
17.847195087768274 2.542167860983994
16.504015623406200 18.901751676177856
18.188407161667840 4.884519193401574
5.195206616320248 15.461751320530386
8.738203098434806 17.061229876304601
1.860200561168938 4.558283008569075
2.842068222569581 18.675149374793701
14.914758707655652 15.715343923330895
14.552097067992218 2.463515833584728
7.149979778991920 0.203672490799686
7.001275723223696 15.607069540339323
18.820112219618018 1.507807240591142
11.452945750733429 8.054013320873239
5.456081776900069 0.086802577745492
21.100716777985536 16.182365244458968
12.053179275055166 0.818206669631260
14.841673296494037 1.005940325785825
5.934729221208587 7.743088986286117
5.391142688979074 3.302460586354294
12.162107590805300 11.803171772096590
19.934642520419970 2.654464072863149
2.799822182959978 14.226127144771164
1.530679656850788 1.558239052935834
18.126958700751814 6.718645272077711
8.650392726246205 2.130576676878619
17.054387427413243 3.334416775500469
12.265778127128119 4.062860289258506
7.900763772731224 19.295680256010161
13.633023989763021 18.295691070142446
6.276421334729044 5.418632794612441
16.604768452621148 20.493400161033186
13.853878693548134 12.760825020134728
7.100615460228102 14.079174209433894
21.168350962668455 0.147236846981933
13.246509803116815 3.419247117846393
4.613468045709759 5.541679183132778
2.945345161909043 13.260206577447223
18.640201648973370 7.628211550573024
14.339610501833421 21.121793674193768
11.078918338478591 13.796659483086449
6.484978765213411 16.359307417233037
16.352202890877990 9.257958497488294
15.953129776974698 1.167247636211839
8.697437609359508 17.952890056347798
9.574691761389349 12.954921570696134
19.849720151341462 6.615697173101135
21.823153110299309 13.194907538137773
9.648921102313457 5.595544637782319
2.857998246329888 1.887666773161652
22.222309764564297 21.166596092292409
7.650372947799051 0.596073666662409
9.956097643954937 12.149926054246801
18.913793144275566 5.663212870581945
17.687426539543395 4.134775423662021
6.541777975783311 19.294162407717216
12.784641196498777 11.031939288046900
20.106101075417556 12.411996819593982
14.941177638214256 8.148588554245082
5.735698041426635 21.091318985677812
2.889710777222120 20.946166884203240
15.659329064702431 15.854038389374807
6.477750215917229 9.851554838272232
1.535449249562245 6.939836923724893
13.835236590578635 3.204243131768380
17.934326601258984 11.576063185028216
0.411370685670584 15.763173148434952
15.283508912388918 5.263637061079836
16.764961409358087 16.815473400513802
3.954373933326670 3.502017623240570
17.531432736233917 15.327629653016226
21.092261798983856 20.414109915759617
12.853342602850237 17.258282453859760
17.771431807467245 21.215656109937040
21.274302025008001 14.830451431073685
14.139598411775118 19.729324218025489
0.238270058149488 6.230314083462749
10.464128892110566 7.832791849339265
4.379157352060266 17.008142039107799
21.410409802078409 21.486319076670416
17.192723977844413 12.194553458512670
3.368047924296647 15.975307805507979
9.104720516679253 18.608256204188272
4.098469518413901 21.947378322989451
5.998906281649862 6.741902007853652
1.999230697044910 8.562254147401738
7.909307687452319 9.756494743480525
5.815793248886562 4.381653633833705
19.230230633918474 9.011431853728704
5.588764706640200 13.041240988047694
1.460792460254673 17.922019441077062
18.729116612995924 13.434946658821634
12.746232254488906 21.205474315178719
15.869848908356392 14.163811787076545
14.904033701889920 10.743613162850773
15.629307504645123 18.081997449175478
15.947117258195833 5.379032569523140
20.134004959353199 9.967912127378865
19.295350385216050 12.718184348651977
4.089971367871780 8.791250973094540
6.941855447692907 5.025410793856710
15.549059447418259 13.982761586589069
13.275544865179311 20.563572294458954
4.504168927453120 6.448043194815317
9.984425889965907 9.625251944586095
21.806083613462583 14.969677415016047
14.274918461580777 13.577719653450012
8.208924006435829 13.490259918404002
17.309636177645594 13.538738573091273
16.891931322410862 0.384542425854587
1.429664287453412 3.072698023555756
6.786194576446197 2.833317888636647
5.293026918102318 18.858632195330220
7.220901748906695 20.647279742924979
4.664059425436959 1.703536038635703
14.459655196133459 1.584070454030148
19.899066949955568 19.383325682826516
17.343355270527962 6.506470083324081
3.158710564981488 17.105428776934495
0.156503493072832 19.223434161543008
20.093615912659644 13.525292935132317
18.183398407279974 0.128419571062169
18.735008517110440 9.098915811219886
9.017107310879886 11.878831984647990
8.897664518211638 3.019105078333826
16.832383761211940 2.365110686609879
15.026904035594141 21.922383999725792
7.096029019992859 1.648441319255692
6.942254659078491 12.604829265934567
12.087578642702823 15.952521081035304
16.491916978850281 15.887925587981222
0.390332265730968 0.162661765704035
16.633543576386948 10.221301800387032
5.365634419153058 5.789209249023626
11.233524684584923 20.468088404451525
10.891226661167043 4.638495301888555
11.720940316525237 9.346121227859268
18.582123172528505 14.224123937583371
8.153417104499844 1.551235374306497
13.344639825675932 2.235582731195175
8.830974586852571 21.213199613741587
7.863119759244038 5.800892664498562
7.595717065937318 10.702491263265621
1.043205972575197 20.902303741419175
14.775825268749868 12.778927262910424
9.015004782350653 7.004770939218015
0.858895371059424 0.659840992185243
5.104185737554517 20.266413548700385
7.817119538994896 16.271008163325767
15.451388310787458 19.565693594602536
22.211607397829425 5.619049192053312
19.234666722662524 19.748126606829501
0.507899636383811 8.295042169744958
20.742420146557620 6.515027579058221
10.371936752897222 16.013705009620573
9.186082102523592 14.957709482360542
12.848908038254674 22.235832272209088
2.861770848552765 2.465914048466913
11.096664412812670 12.651074877977267
14.862346297473326 20.700070321988726
6.469724355601257 20.419921944950207
8.840700807853187 16.320438905502705
11.862378723799482 10.058915389744049
5.192041503335624 9.896183477344735
3.975539044562733 14.060266607014492
12.644030736046453 18.831361331152287
5.568639371619144 8.948247012451855
10.952566072578401 11.056371487665505
3.467861645474362 19.429543405535416
