# Supplementary material for: Universal hidden order in amorphous cellular geometries
Source: Nat Commun. 2019 Feb 18;10:811. doi: 10.1038/s41467-019-08360-5 (PMC6379405; doi:10.1038/s41467-019-08360-5)
Supplement: Supplementary file 1 — Source Data [file 41467_2019_8360_MOESM1_ESM.zip › Configurations/2D-Initial-configuration-Thomas-PP0.dat]

14.170731711675019 63.103918939939270
16.564670537351070 64.033624273412414
16.355151276334983 64.644683139530088
15.991258878668251 64.994337134278595
16.130293548299228 64.744203904708144
17.715277877994033 64.204187157593893
16.435319808368273 65.143243559293026
67.798929475690542 49.304367951454445
69.349585901888645 47.510154085371418
67.001095167328799 50.029081137597345
67.494731877876774 49.408089295336339
68.985933322974489 51.804992016957165
68.391437938320678 48.519364976198439
69.755838020300487 49.845349453906465
66.593304440980759 49.848716020272384
68.338495053062616 49.346818380654518
68.031569641624287 50.684763628918020
68.215519605911666 50.224870057791506
70.190608324514784 50.859043468972274
68.987025077046326 51.898908660243038
69.118907542635014 52.434008584790320
67.945297546772977 90.330810874924396
67.723150059404205 88.520825083132877
69.462685315241060 89.764836083809485
70.504138168372634 90.239361665884829
70.643875606480009 91.554593958025677
68.978448905471467 88.543053629551721
69.517667924665332 87.717577608117040
68.493684800230781 89.121622201713961
69.665920379933738 89.483612482735623
69.968128142761316 88.532530872646532
70.713896374450144 87.996965436483848
17.687468917846889 22.670581966209195
17.762497876375964 22.724949971440157
16.632847035750387 21.535415213541455
15.121332332023494 23.400271894835232
16.634524192443045 20.995868440942893
14.540492020199551 22.034036529584050
18.552571198689591 25.023304769088860
16.227125882752055 22.581359900959857
70.547979885320586 15.353360656646887
70.345468526486016 15.150537377911196
68.866883766264024 17.053766050837169
69.745952273665196 14.609167614926797
70.828727323913427 13.506554062567526
70.204808722654491 14.561915826723938
70.552394756312850 14.740202946338046
70.731640778295457 15.673969920032176
68.963469396515833 15.512707007500349
69.748416788772019 15.660766044674315
70.389822230191541 14.346744120190197
72.025463364546056 14.034807277387447
68.937581985627901 15.385636950020341
82.414234184562474 30.653835014869955
80.668937962049455 29.835690659690794
81.439485192151665 28.232864232264909
80.930144017356724 29.486166557339693
81.902733547061274 28.111377110501508
80.676761797790817 28.541621934418004
48.287167667683825 12.504600093050373
47.037226012184981 12.217146321514141
46.429596027488124 12.685239643334370
46.725715466702255 14.787531930397952
47.166141601550258 12.750941966308098
46.750049083912906 14.893551516587035
48.577651642187021 12.925291226405067
46.542187775114542 14.149421623001199
47.323977784642402 14.587626729878934
11.301933191063750 83.100664012730419
10.716679604339165 81.853763545373042
12.231071416072853 83.779384502732370
12.560096741509881 80.793806166954411
10.687246964770384 83.536663507009735
12.511139862954069 81.423081854831096
10.293200610925682 82.204581028664023
11.364409108430722 83.279219892725507
12.490940291999394 82.239950466424844
11.926826283069458 82.637326614908574
13.095149423075455 83.098479995481100
10.406650827884166 83.681936262597517
11.362044400024164 83.346106664405809
39.773437853560239 78.853581419834200
39.461355419358334 77.904952744385739
41.856962235599070 78.122254833934150
39.859554134015575 80.867735185377370
38.112889793896450 78.644367233292030
38.930871851142683 77.587675974368864
41.257113228044211 77.592564899757178
41.581937365460874 77.885751645265330
34.469269816518910 85.114581721180699
33.542118981534429 83.556447159602641
34.127882545839704 84.664306683973763
31.910459864492982 86.221763995652083
32.337864460213247 86.517967876944809
31.283562670286166 85.535687804974287
31.837928672648236 84.305096336172880
33.147449623379771 85.009145566779722
31.348892061824934 83.832307027268214
31.773880456061434 85.002988202485611
33.604421483583323 86.020104409031333
33.533806367233971 83.517322035247460
30.002436412613118 83.779743156628584
31.213870789886673 85.139769283366263
31.788667261612471 84.720146197877384
34.134496051773382 82.799488747393710
56.171082852676840 17.663388920376494
54.459653722599171 18.885308405366636
54.879660563602613 17.302589341692286
55.090171050756020 17.639041718589201
54.081416067287591 17.574888187671476
54.288954394115990 15.693768453704967
53.555666139913392 16.697309771639500
56.292090432717274 17.911598550439606
52.349842806485569 19.088007511471837
54.665495841848482 17.722611084762011
80.344144689230092 7.302874255963024
81.855458572038586 6.773052720971664
80.771895959189777 6.650215753643730
79.278437901735842 7.299633862771265
79.659477764056618 6.422927760502938
82.158209035827454 6.861523508234925
79.796338657168945 6.078473182750477
82.975873015792260 6.744241685508811
81.613161011344104 6.674051858716266
81.928711478036149 7.167508133685036
13.120640867193449 33.647962363022721
11.977454157334382 35.456996102697204
14.295888494257341 34.770361082579690
12.058339043822015 33.882624141034135
13.415501633503109 32.081951950459079
11.099423315517850 33.073713495478160
12.658164647488121 32.680900941758864
14.317556462272920 35.158259561535786
12.890318262878351 33.197075987657001
13.292629050216076 33.632780660822831
12.533265522122001 32.999594237308102
11.771545622932917 32.054964901786811
80.599557001625115 88.772656415358242
78.138928604136396 87.898099786931539
79.054927595751053 87.156782864306606
79.890516083908665 87.025540459079238
82.014179371237518 88.541545435148294
79.760884701871703 88.791571317979447
80.144630480006072 86.799749125042695
5.738889020013315 76.168086141812921
4.663901915047974 75.089980689127074
5.235034139027674 74.880556045893627
6.338303518299046 75.802922912809080
5.845030800900387 75.789012212276702
3.899461996801658 73.479435646825252
5.233346719628202 75.474785485024611
5.683061079596031 74.325257426303693
5.048115279321792 73.709600459776212
6.097201076826064 74.799795879314672
5.265367028592082 76.546115655056752
5.221685720429368 74.798940448361748
94.785371865807974 38.059408752542616
97.670570399271227 36.461144664520283
96.241809782376649 37.314282387249087
97.085208147417262 36.647739019278234
94.270773874112336 37.004816043803750
95.166063719456602 35.667051265767398
96.262048063329374 36.563506493351568
95.871277802601256 37.214599538982498
94.783700359506355 36.079776854420203
95.944554329642258 36.834574318775189
26.747630385372961 26.667665675192872
25.584692953688489 26.234854932061744
23.178366715453848 27.101042531439465
26.088739919796822 28.073876226696722
25.101130014995221 26.456037791542318
24.657671806629068 25.747441938951358
24.832304558382376 25.580373133237764
25.208984090976053 26.614061665201028
23.153081591537152 25.579240541538034
25.532238310581938 26.493983202130206
19.665857330956992 87.690690156590676
20.132294379128044 87.002411068596132
20.763683539309746 87.752144947324027
19.695161651247936 87.856448230591781
20.104213113009038 87.183335432728555
20.692263195074393 89.574668138948795
43.584266844854739 22.149660769729181
44.623306916560210 21.658687690077336
45.428216258134562 22.960344245682503
45.206992874965856 20.695887698038050
44.157935907664417 22.033610150385837
44.711382201010395 22.199507768805109
45.077950577777067 23.657607059640402
99.941271410738054 29.716780669653602
97.747793382986899 29.350466441268157
98.999770956309447 30.288582767836139
97.394901327103184 30.295601171587336
97.981077174085996 30.103029161804937
98.199240116685189 31.157019647354531
97.970587361985295 30.040683738374710
98.597843653470434 29.807364280251530
96.356003304788189 29.116986724061451
98.722564280512501 30.042878610817386
97.698751384778106 30.435656431413491
97.700069342524259 29.425620324988650
96.750782710411968 31.240398983092554
99.537971919495533 29.766257039034198
5.084125762623002 43.083656465544877
6.095518030198225 44.747037778284898
3.860866124311841 43.233307407691662
6.202891137951049 45.131667869930077
6.490621482445282 44.918020681635383
5.444048204572575 43.169168848860778
8.210583539503173 43.253241274165568
6.702839291838961 43.300197350343886
6.098196941784514 42.885998852788198
5.942906527018521 42.974232294427296
5.078651277776493 44.525501106061284
31.883505928615570 71.184288127741709
34.314498054079316 72.776816855462712
30.787754662630007 71.664414023046817
32.239405479660704 70.564165437874422
33.015902580034755 70.834538360262229
31.767174671968188 72.063773150220811
30.820736009013789 73.789850394717007
31.045485575615942 71.735822776879445
32.320428415573467 72.002028376545539
31.958988830399871 72.203329924902036
32.039140416510527 71.955248794889314
89.346063999997128 17.709394585907184
88.709030518289623 18.561569279907438
89.439310673123728 17.617259570312555
91.410588740169857 20.413972306401682
90.108638889308494 17.361597173453848
92.323296840423140 16.272745981595772
89.668601338324791 18.334418470155679
90.807647272404211 18.571794381563812
92.494433024842138 18.887580233382788
89.586526046702858 20.262368863012735
11.388175106796441 88.157477522574027
10.648997755640327 88.362241016234677
11.257580345350586 85.670866124343647
12.922262247522545 86.558878478058077
11.420541484994446 89.667407026774740
12.454626436641972 88.725395324272569
12.763243913372754 86.807126355630700
10.542951027699182 87.115971739006397
10.636163854226725 87.314756605052381
15.060894884450997 95.021157886129444
16.004256287570875 94.405887297499703
14.510070362011195 94.453445338949450
14.317479640628575 94.223079370104159
13.707991541008404 94.575912211607530
14.662081937114593 94.489933937469601
14.496262023420769 94.528302054580820
15.966827694528050 94.711918241413741
16.188750252064331 95.061360770064951
16.593675792967357 95.482077367167236
14.729834943415202 95.827985674398334
14.520040410247153 95.270867056327745
17.757049380610162 96.228547119111155
99.332846957097473 71.312484932276092
99.098482597530662 69.334932730023866
96.789001365575402 69.151161824117494
99.499466521841754 68.906333295406114
99.534895395672180 68.504222270410466
99.480469529950980 69.065853551940009
0.410174503678732 68.278230660709127
0.675358242945251 67.842519366738117
98.501253311342950 68.316894910868555
96.927346039605922 69.863860939342871
98.822091465603691 68.959954031052476
20.765796061657095 29.093242449832335
20.685649894328211 29.333329123642230
20.384942775278194 27.182901453900740
20.633295129178645 28.181644424082144
22.601513429157610 27.832852788947324
98.255175842714038 76.861382416056799
96.658001602660505 77.451686405324480
99.734626292528461 76.147204573449415
97.096028456088021 77.904794547755870
97.404412484624871 77.091958390817211
96.425093908946721 77.448773542635351
96.428778901101836 76.381263395090727
98.029485552777729 76.721741532773564
81.527448632459809 12.478584136061736
81.091905465467278 10.380645037031334
81.831981821628872 10.497020753775871
81.490917330704349 10.560900074665787
81.920604482887398 10.242863935790814
81.512387121460918 11.442016579020256
80.829444464614113 12.262476759600521
81.958377767560236 9.566930630378332
82.713653636766509 10.984210633206759
82.503815894544786 12.524547018541428
82.895197015650282 8.780333616106700
25.819067466341426 40.252724748907220
25.394233504190584 40.727542951777181
26.155190031368463 41.909843377150629
26.543328082740512 39.497250293532261
27.732329226776059 41.785777055908241
27.242905837631639 40.429636542241788
26.550036026807831 38.685992412561518
26.002786696051469 40.926960324094154
26.542783752469671 40.952079411218143
90.968559395047137 18.821972545690262
89.543816108218152 16.052999550806085
90.921522270074234 15.473657824438611
91.935856439791522 16.115032806189625
89.181747168089217 17.292865556164287
90.937959264777504 15.424022778935957
90.039120215376286 16.415603317276677
89.740726419292855 16.592424866654831
90.677470823937654 16.222290946012901
43.362870171949289 80.605099748370094
41.108819272800432 78.358976475838972
42.616187634124579 79.451507237592949
41.892053900035989 79.601706515371248
41.972824144240413 79.979073637099916
41.405125583759158 77.763463401616747
41.449051394598555 79.168251968527755
52.924730861637279 73.900965037808021
54.423669337516721 76.105646615988633
56.411175325045043 74.419106723636318
54.225768447408520 74.746200672606378
54.416883186076312 74.136856652655467
55.285889284650814 73.719777581059759
55.351919936519280 74.068584424367614
53.269692753276274 76.200048169845218
54.148495084746159 72.647115648036433
54.524033237362232 73.260810235057974
89.788348895547486 65.375373455231141
91.585281494017750 63.189495401216227
89.300239349297868 65.374187491378649
90.169805391799187 64.955335488530039
42.378650849722511 74.732660886214902
42.374044706353693 73.240832305368997
43.234973071838354 74.995257697631843
43.439582760009969 74.030596737447965
42.647555002235649 73.567574297416542
39.779138352335018 74.124806136542631
43.388477454255906 74.844329300950605
42.577857243406370 73.542553836275218
43.367152352823773 72.380888237791254
29.714825437445068 56.419489639355724
28.155483615872203 56.628588205108947
29.238812758182728 58.102839211168735
28.271482605553597 57.360719517326515
27.405471597139378 58.878503176137393
28.715426141294053 56.645976117279830
29.384145129779316 58.117018256437241
29.282794666185278 57.420976693762114
29.509278682611189 59.377898458156402
29.026019416374506 57.190173277930953
86.206583957882117 57.506834132779083
85.867874390953631 59.845625602164162
86.791184981761319 58.047065266638747
84.415041356448867 57.701553865636654
84.703533359681174 59.964676026937710
85.190753043902390 59.145151853277547
85.490962823978833 58.148861125825725
84.998773277641988 58.694764133113921
84.527965711768331 57.919601003341349
84.464090730933307 58.991663428792158
10.653798900076152 88.020471890702055
9.190350724275680 85.858896127692660
8.465379461851093 88.213829410305735
9.406897384812606 85.804623059259242
9.114751362733758 88.217508693712333
8.622290549844864 86.488247499670621
9.449939517897354 88.221869982233443
8.231964588671387 86.024366904576084
36.842242502792793 63.553694918201224
36.264076118816078 63.752429662613970
36.068184008641886 66.012068412111930
37.832265726426762 65.347870096163703
37.218759856843938 63.811095062933731
89.317292783315224 55.878580210524603
89.547243745690807 54.756050032302447
88.142564832065162 53.929289659731680
90.405892399461521 56.618607386229215
91.731916036517603 54.034579447640887
89.692844889852807 54.220470001784321
88.952728910697886 54.435626632487867
89.104205356210585 53.817168014402668
96.885318225565712 28.000388136287171
97.706955938683038 29.385433763131903
96.696347736137753 28.831816291330377
98.056730504292503 30.652776459692088
96.690660843034280 30.258471315936681
98.561798766343031 29.281442529963186
96.199001103987626 28.301437058692471
98.150486256340528 26.529076416474240
96.293757140483905 29.432039702099580
97.169030273296272 27.342759569585933
20.129042060280216 84.071560853151553
18.935255337042108 84.562195261316589
20.277374290632853 84.247401574766741
19.720543796693089 86.422764705281296
19.404685224621250 84.523228067978394
19.628840015836136 85.855155697014212
19.828527272921921 83.582845755117361
18.497434678971274 85.373963341591349
17.189891014741633 84.465103148471385
19.037390907818132 84.882072459886061
20.157601906150560 84.083191275381594
79.609183467182078 32.152269233073653
82.043705708879614 30.071783915023705
83.326124838574515 31.089948200303322
82.391748230031865 32.041104986498951
83.854431478231447 33.301620801776345
84.298405404186198 32.236733362015713
82.639513181456081 32.296899290792282
75.442929623640055 73.188259958972495
71.723651541059724 75.806683180975057
72.079351387822300 75.256589296062913
73.076472674826533 74.673695803220937
71.708176839667559 73.070840464011170
74.277765765520783 74.749466214179279
42.803941608896558 16.406872113504360
39.871199676588319 18.005740738437602
42.861983489459256 17.558145497348697
42.136736212082532 17.491804824192673
44.155898194730376 15.743335441154375
42.060024518088554 16.384926719244966
42.078882403888763 15.566139959274340
42.057972866470372 68.234935737610726
44.720636755523721 69.022593610617847
42.905015016119791 68.786703517460495
40.585733155835968 70.248406436284938
41.153954647764785 68.932771806276961
44.068761441847911 68.348279375869950
42.467152779533450 69.448153768201422
41.543257027974384 68.086510393835582
41.430102320766466 67.425808327516052
99.375284470212293 61.502685213104527
0.825599431572215 61.348095861225879
99.041344994214228 61.241076640656892
98.868967264295847 61.888448987412993
97.474594776173703 61.438496980771042
98.163844526535868 60.619026539923240
97.602091970796408 60.151325536221684
99.276038005704081 60.302783041985272
98.520691915308674 62.038995397405429
99.444666301207079 62.309718209447773
98.088772697591764 62.331181168514142
99.474201294916242 3.672156710985429
98.292970978838795 3.507681747479987
0.511048193863009 2.177544546677700
98.451373043971756 2.551426670062165
99.701663103624270 2.765941684363176
98.937238455081513 1.023588449687385
98.226340662971751 2.860168928059822
97.632496639444057 4.219429581297748
98.887118995379993 3.047594339081206
8.995711458232540 74.627227985480431
9.115023773631194 74.890557121756487
9.232939881637273 74.601532523107650
10.684198815900645 76.078520706511711
9.077277709300942 74.859122226814549
8.575665064431764 74.575393409602668
9.048212544156211 74.297201080132865
9.205538718860344 74.968585999306654
3.049700634539516 96.965397140672678
1.977423396935341 97.589423908886275
3.014760547960055 97.478231399387795
3.582485165590434 97.249348532841523
2.182443831916702 97.689767493051463
3.409045037828365 95.136166462773758
0.178254255613288 97.177969487343290
0.940703282834841 95.415230994162570
30.408883683212803 62.595994565310221
29.657085356502026 62.104352956507519
30.130108027895741 61.992824806235127
30.620112280845255 60.210151855589054
29.768703124653001 61.912855178410823
30.907419516687273 62.430868703385343
63.426943302677707 44.995139796020830
65.570983857010660 43.277137870166158
64.080328408098197 41.632390118931276
63.795960447347170 43.108723901292599
63.879815144290610 44.038485287336798
65.856531623537109 41.970870364921481
65.219002427962707 43.996351171074323
63.502570334107489 42.800909619296768
65.400879732695131 41.746556350712261
65.140470391374265 43.492015339313461
63.498334026878361 41.652996049952051
32.813110757533856 70.581338692945735
32.037068570549742 72.105185119398811
32.707635893096757 70.584141789910319
32.519722776497993 70.738253730732580
31.514052163271714 70.419982309562712
34.193155105218835 71.002487744148979
32.857951940190347 71.330599095055689
32.789375501769150 69.868208162318084
32.978579873230309 72.834747775121556
4.239618442850986 79.932639173722379
4.171516006028589 79.091052230554084
5.146900494820739 79.696122106105264
4.382018842280203 81.771925143182401
5.927765330271395 80.872915772650330
3.510715708685163 81.447667772849002
6.196817370598863 80.560492074703845
4.136213311127754 78.985750142472398
4.852213185022324 80.059357128012763
2.005052789174982 81.653907280516663
5.157129356864117 80.855785533724060
3.812787452915916 80.804741121441680
3.947407437479350 80.067993013973904
4.101093670110989 79.703999689049169
5.211152970300818 79.821584162883951
5.291889808564901 81.451402079497669
6.177239301141555 80.202028810172479
80.933721602710264 63.701475926950508
80.253567580541187 62.872701638793536
82.135012471780783 62.541403024452805
81.281746612678262 65.169741832072560
82.007555198915952 63.491896609931075
81.653447402875983 62.822854111426331
81.872806760972978 61.630985886858845
81.661944962932395 62.882387297754221
80.667574847342863 62.856493280200787
80.825581016096251 61.158720149013909
81.753146791025671 63.648382035499651
81.779726368647275 63.519647997062151
82.650404453393818 62.699957467770346
80.721665108881865 63.277512841840640
82.744342335110645 63.771252625844234
81.462822436174775 63.078103412279269
80.481752769086455 61.565405075622820
49.647449255769750 74.658989750504531
48.823712513744013 74.271461861618263
46.239552255299124 74.668614711199851
49.692328374387309 75.895896231189212
48.287649379226266 74.929373103890228
47.473604749720998 74.255044263122457
4.077918969246137 65.057405606556429
4.248776581617316 64.125563884209853
5.612893734817114 64.615212898967499
3.835157198926456 62.438808075033073
3.940480488858023 64.786844407363333
4.677962962269580 63.972539739572333
3.382205536047071 64.582797047268826
4.251519498567830 64.317683613469370
4.182663794276086 62.966007557341534
4.198380112504679 63.337772621636809
3.105318974661807 63.765214916365920
4.257374544820399 64.255600787581983
55.611061983450284 67.080224664991817
55.108420176532164 66.303973986545699
55.853371372222334 66.742163976268813
56.860232513229185 66.065092023723309
55.155092588403257 66.949575134391068
55.468181150350475 66.100571961546379
56.372416552807572 65.022649871588683
55.714702352672539 65.817192097180751
55.627148057039562 68.064351717870153
27.706531669076071 97.023594391237239
24.740502617674100 95.666149745499496
27.254383632764853 96.939127738430003
26.520968017785471 97.435275238361100
25.455788125508548 97.047094509709524
26.183130288817754 98.105982133438431
26.625184567047256 96.325734328807073
26.035663188837368 98.962483587466835
82.039024955608539 98.150790780745794
82.734018002143998 97.088347454759571
82.689334340822910 96.487172034739046
83.322368546611074 97.526524066255007
84.253367195965438 97.576953032138476
83.151799279662782 98.817535653098545
82.180842833383039 96.207469535098781
83.625129241292029 96.250641187531201
83.810531816556150 98.036702833820698
82.747826626407374 97.205135351727790
80.958428268791863 97.550220447643994
83.554968749156600 95.840947390385480
82.971161452878846 97.918416748424832
74.421459833116330 3.415900311315307
71.578121682176246 5.167152295831903
71.964802193758814 4.322682553684959
73.955328993133278 3.591424090882299
73.540181632221319 4.964171796920108
72.854946948779855 3.801545954997331
73.719469387494527 4.613973319633875
73.680443302268870 4.048023656746894
71.370899838160895 2.979830427059763
74.331411639397345 3.393839216049317
46.687907847381936 81.873908817583313
47.086139161522304 83.844046642025035
47.579396614394476 82.550258745148568
46.970872767449976 82.952945855675210
46.517793651686745 81.373071887679927
44.986394072816189 82.404069309018993
46.549427692817382 82.709726392124907
48.256607284037116 82.425625279005700
48.195835938334369 82.873201341992356
47.847065935764640 82.551615478940604
45.775863935571017 82.837651518365689
46.575727520501232 81.135947280440362
88.410276353285127 11.224665858483322
87.100233767466420 10.080695091112176
87.148362919495966 11.847018430145935
86.605451160607672 11.886007845837886
87.238686054140487 10.171531481486600
87.786087984907013 12.261883124274817
88.873450091759253 10.790432123193442
86.862476887717150 12.431418983675925
87.435400564580974 11.481960809672001
86.040922841642129 11.023462947588431
87.458532713922907 13.024271166791356
85.344794089188326 11.006973249285322
81.961779968514591 96.996616683976086
81.481158600334538 96.996061330274003
80.025162430327569 97.251686662843028
81.648438999998803 98.911763860413558
80.736513456867598 95.050007452483442
79.134172273961539 99.312207759005886
81.205331239310837 98.924293571832621
80.170406064538710 97.888138274446561
80.243827642955324 97.129167757472501
80.273493991840141 97.413089717124890
80.567815574790643 97.074099333059095
51.634205456111204 90.772273838983878
49.427956338366741 89.684398771115951
49.703004517584382 90.928953530122527
51.309000825118673 91.029691602682917
51.016779586104342 89.691863072083194
49.896175655299579 90.123158101884869
50.342435841730847 90.756060811704671
48.928993336708295 89.724416793366629
48.259585948594925 90.632004515514950
49.047413433558972 89.588211169576397
49.266891988324318 89.287254054359948
49.480367555013764 91.302452456849480
54.716860394402758 96.079918132653518
54.980834777466178 95.463265115623130
52.445824582168072 95.587379009382559
53.630424149920401 94.971772857073717
53.255269412467186 95.736974184270423
54.795631784790551 97.220636713410741
52.605653982262503 95.959624935880669
53.247768665829483 97.221218112742406
54.205398627758285 94.873697836994523
52.993737057815970 93.706941730276284
53.937281330681259 96.702193377400434
54.111090916476464 95.541768455135369
17.056179144163618 43.121682538638936
18.554804707544218 43.801912250212908
18.279597420255676 43.061874414448837
89.171092526071348 18.383065864402365
91.425030912745385 16.343531521378903
90.445357077577910 16.161767013223912
91.077795893318779 15.045158690273876
91.831706128094396 16.023236391424170
90.488458251367007 14.972167797995741
57.554346297613527 75.194620025271902
59.367656422343011 74.749194345709299
57.395684356323208 75.756095662765944
58.875269710501449 74.631928759338336
58.118719713829599 77.097696759477401
59.794422567847491 73.459420575548450
59.063988060360437 75.354320106306176
59.871879664481973 74.559940934285294
59.545433267178083 76.780000833982243
60.104726446840907 74.059869552653510
34.060991298485611 19.008778804931914
32.677931212677372 19.596019328350057
33.692785056762276 19.451461908833309
32.465418029401015 17.549017249070346
32.467954953851574 17.971902897635850
31.953893573273572 20.050905855352603
33.538500466893971 19.587488787455225
35.259369228254535 18.385639742799452
33.380367623085647 19.596803962788986
34.020766221645800 18.033670062539230
33.572366781318671 19.610511738760369
60.947500648009203 92.299898566322256
60.997125651062227 94.632026704391222
62.886482238424449 94.311386323031755
61.664238465575828 94.227615118438379
59.001814151092546 92.594533020622080
60.297636463377444 95.743128341876329
59.881051555249492 93.369693210971960
59.586772872919802 94.617587999523877
61.149912936078223 95.160999882005498
61.201670961406514 91.434009187161053
52.524657363974711 57.081691460464903
54.438230921753807 56.467812208536785
51.547535124197644 56.858711446444282
51.831096911387121 56.690501896459239
51.633299697541325 56.731038814998577
50.616066936057734 60.722185394655170
51.359707114075498 53.693851766383865
52.569479898117756 55.986007878319619
50.566354852146240 56.996855868096013
52.681248929095482 58.001273475625581
50.914309193456710 58.480536556867570
52.752130326725151 56.316643147831641
63.973139080736232 44.525269999693968
67.159681923366463 42.914043046324295
63.904485460749157 45.097921348330424
63.204366873317397 44.065291770386189
65.324555218461995 42.471888864396455
65.059014326183274 44.044123408571572
63.869404581363909 42.722530490400089
64.603471787702375 43.107450292464968
65.623038886179117 44.969643242198330
65.538084154900645 42.728037704657901
2.311526366395668 92.825465020429121
1.226746639881833 92.979187399967159
1.519291255337678 91.710021577918042
2.247119228314764 91.840745571555019
1.696419473927075 93.533080648256060
3.360058150258912 93.253562271127223
0.310116106930305 91.528378618423147
1.789080361060208 92.131406308290593
8.714717885969751 0.034674257123527
9.115902217389223 99.802618753540614
8.204058970934785 99.566190336570173
7.048711452955818 0.060351818155198
7.139442895078640 99.052256038861131
6.667759983197788 0.138563370536232
9.454513203004561 0.735568761284938
6.167813526945909 1.340119095748065
69.775421233093894 50.220511592225591
68.352666624193873 50.644147373647989
69.198908994306862 48.882725863878569
67.243528142950510 49.473322431117083
68.215795487621733 50.264616634994098
67.818552262480921 50.203564243468854
69.083593243278472 49.753508545659329
68.995448339796738 48.442454880141071
68.180167604682808 48.308412626627131
68.182193067952753 49.817566837531970
68.647711251498549 49.713798636877570
69.662984442852718 48.706008626703117
69.617642182862937 51.310267431472866
68.812633274760771 50.920285143143566
68.757456236373031 50.458504047645143
69.081221432309803 49.006181796414459
67.760677937345648 49.744962101757828
70.439230301127537 72.668592815243215
69.123542025658026 70.938024413682257
69.099376714896792 73.099802018257009
70.000748753658868 71.681711839661560
71.026795581501048 72.076424348051248
68.168538550201518 72.565499323277010
70.384443949548171 72.182992374177232
68.934745787091060 71.951880352913889
70.801840728615602 71.519399341127809
68.580596973105898 71.771583588608564
69.479378125563741 72.269759926451258
70.456880200440708 72.604042099677514
98.234351822120374 94.001315658429334
97.179823755307723 91.292326378611577
97.494280880246990 91.350678499433016
97.253097066330113 92.905112338433156
98.017895155643075 91.515161026681298
97.673298822184819 92.383526968058490
98.517255543807721 91.075107789282981
97.865954060075353 92.656612383933009
35.660091875237768 14.398371662303887
34.939859783682429 14.774423025359841
35.447451898553503 13.636885606257842
35.225667985698621 15.081625664080315
35.563959200773652 14.348856214735783
34.619005709855493 13.059892069052994
35.179218849217833 12.228994682833987
24.057092263124357 23.256908755449988
21.941191817803734 23.613727016965374
23.930573796261651 24.468380408159117
22.091597128162149 25.387989755264012
22.283503137295018 24.090244660166693
22.914061886461891 24.401743891452824
22.188701398907948 23.386386714262397
23.417153504514427 25.247647204050462
21.213448564348550 24.228933851397713
19.334489669648278 7.819307904939651
19.055040349589543 7.687151485352077
20.264138668490759 7.156684994923033
17.703916759326507 8.451581758692315
18.064443094939833 8.182913731780102
16.191950829431086 8.868554760478673
16.520474599998160 8.975482641500053
19.040203373172677 8.267004636247473
18.156450357838306 7.905530236591094
91.836838756907781 92.255506364863948
93.872842260730948 94.812256392648351
93.944333686971007 94.231676314861005
93.270110113805956 93.798821252551122
93.218632227289149 92.709288890679247
90.839851130244000 93.087030021740347
92.847629435954715 92.552454045917671
93.495258062595525 92.977710466480346
93.578925297213473 92.777280910683032
92.051628044890819 92.904473647934054
99.251596119692280 82.214166706870060
0.492440436847791 82.041692809821498
0.092660187372657 82.831743138436764
99.769082899695732 82.034695575219345
0.388176362722866 83.843126450300929
99.027898043113041 83.204531921011153
99.139807537439367 81.718159539483764
0.170578558516455 81.580653220255812
47.999536195936074 97.160734065017522
47.155246625282473 99.603925230647263
48.964573611359050 97.943369149357878
48.101970239981853 99.396146501434302
51.041672532574196 98.819137069608729
49.602439636460353 98.252128899870002
50.059205558246546 99.103760947249086
49.778899603403502 97.590504871936091
48.905505862180675 98.415478107813556
49.259206981481654 96.921652162126819
47.239421013807444 98.239537851613306
49.006041450310803 98.019212273642793
56.799631829818800 56.576152388380621
53.798770256477198 57.363095521105606
54.813976749683746 57.434194316941799
54.628892514008825 58.724696169504817
56.482966763084747 56.412959189528962
55.422548917912302 57.680305731433968
56.580582214869231 56.562019230659999
56.152623757176400 58.169532684394916
56.497875684274341 57.602387534305961
57.920193252177853 56.496990463571031
55.237692055362558 75.683503569503173
55.546295668534739 77.821969463495634
55.298927155683252 78.992742594335866
56.261468636567919 77.750593911270514
55.945212220011989 78.145055986028410
56.830732168386497 77.956857476533258
56.140699660317466 77.856076757558000
56.302908496058976 78.112613287335961
57.640951050024071 78.245422484356439
13.769645137634404 24.460695521413300
12.240372120651053 24.618560101959055
12.964348821875930 23.160100493160233
12.014685628920841 21.240831029131904
12.170828574749375 22.929748740207586
13.883608718394948 24.056818210023234
14.106262814993361 25.072649628320061
30.105442298241108 71.790652902508327
30.284945120927233 74.415849000344664
28.911222057969784 71.996407708085954
13.801807096428849 12.851550671283519
14.567396893885327 13.402524854483039
14.497662698293544 13.303699650458588
13.798996424568751 13.105503574808214
14.357489047626538 11.320288636246291
13.211039038202763 12.503456981954738
13.518860954124653 13.109203942075142
15.405102417105152 12.337559292306439
13.196293712109121 11.364978525751949
34.147394243140333 42.426880075036983
37.434739753058338 43.443074326665638
36.117519498189999 42.724468100695276
37.368441678389942 41.975502427155185
37.812580866441934 43.405409866502104
36.986411661845395 41.595868435702243
35.419739240697822 42.907424667741161
36.081941478428668 42.934960208339135
36.303771100294803 41.027109503913131
35.954008276830635 41.664654446120736
34.781358964555800 41.656553986873227
22.555703493628243 86.012119889740077
20.668847166618274 85.263141743477775
23.304614184789639 84.616211921411661
19.433506732314665 87.252363482491091
20.657560383886661 85.845805176090863
21.452436351839442 87.573950626988704
21.750539905998149 84.488006367445479
22.080964797474689 83.838333682704388
18.622905782175728 86.488889660938455
20.676067023644727 85.205153752428814
20.181892786584481 86.079620075553819
18.176066377028278 87.195917192856058
21.112342550479884 84.934534439264681
21.117196362842130 85.609256623360992
84.961802941668296 7.132524730686121
86.737296203936481 7.099261059421593
88.893349035412342 7.566478053720356
87.286320406288453 5.706774226585294
87.503165195816862 4.464271026017176
86.149194876559008 6.650731879563088
87.207416954199189 6.955166984132610
85.400616118350214 4.711930884182000
84.816925691515706 5.972050557673745
86.515788577005225 4.905594119956108
48.129692285197123 6.502825472339019
47.625558622225050 6.545849213746869
48.789560069274685 6.567639920204228
49.600512223054317 4.431517877103630
48.722225602808592 7.138611455173067
49.189955171990391 5.916481241424244
48.770543191187635 5.244255372447577
47.330965032219936 6.994203739264734
47.587684675162819 6.423255704345606
47.438194312595456 5.836688046235206
46.534722916671782 5.590623758026900
49.352663614682996 7.888602480301934
47.681038157181206 4.475705708775871
47.453647955271784 8.128212310393952
94.084872101965544 30.529602602620677
94.721861815199205 30.220018343552656
94.895260647510128 30.952249476147976
95.585997515257162 32.184367910975141
96.232579224807722 32.583505054445467
97.275754426397214 31.437052566756023
29.210791182575338 55.261884313917228
27.491748178157483 56.937481227276052
26.723253735444697 55.398235074353046
26.953757760787486 53.913538861658083
26.091903847595191 54.531875464097730
28.778233882629912 54.167634436867282
26.997962637718452 53.369144014326444
27.897918358329644 54.531323847465401
28.252856377451923 55.441454222412304
27.572936028718846 55.520904258810312
28.309442969570412 53.552338718768283
27.479270294598294 54.816059692380684
26.747281570071063 54.265228159909377
28.234328222059684 55.297842789726168
28.456299956991728 53.231024825011197
27.899759552329048 55.595493826542643
29.561287933596002 56.291231789133178
82.456033448740044 32.935565312541861
83.406447097807529 33.257848462201679
84.045926608065329 32.092619026054059
85.111497440560825 33.648781142910835
83.730287936032198 35.232966712918142
84.347692967733138 32.108536761254044
13.132091933902460 65.011594198434466
12.809741592673500 66.380321075724765
12.160273783383358 63.978643021516923
13.364704843167296 66.153366893434239
13.413617148418728 65.945050166869393
11.424484066779353 66.617284430535449
14.900250491763181 65.437241862736144
13.930130114109556 65.911196285484067
12.083323534841815 66.139611163886599
12.707814204362649 66.501234322673000
13.246224099811428 64.505732105609908
12.628734529843214 65.679480275578243
11.892714323704533 65.161538336562117
11.477640674249118 65.272595595898039
25.257261990516298 7.359288824452539
23.957372499093271 7.282098937334821
25.089928072016793 8.223173491719853
23.953966042846833 7.273509313441388
24.753352896493244 7.360870763879526
26.244683985628768 6.556650352167919
53.841171807105837 77.009334544063989
54.509086599827420 74.990127628108766
54.724908353523311 76.325589816623591
53.073235069407431 77.255225824412591
55.304919495183682 77.350522559992882
55.221339492725306 78.153627283041914
53.977913841469288 77.576078217252103
55.659528044247786 76.371624563325867
54.178448851923442 77.086930763918360
55.856270915941757 76.367743885422072
54.971749294166727 77.236891354898987
54.197704774929939 77.684948838874988
89.280752231902426 37.439545562580626
88.091439325664425 35.892332155027553
89.223855942194319 35.481094987569449
88.457242085505726 36.307360826536929
89.454700618129252 34.173257034256046
87.148657470056207 35.823010575301126
88.206686253619722 35.111258789252183
88.940411097785514 35.138229463258085
87.407144268406824 35.790535481932828
89.080683186117156 35.725965727035629
91.076798255448182 34.794138938537216
88.149595355381450 37.528548384444164
87.909390675377296 36.601495277246990
88.859962564250509 37.332387186352577
98.253635387582960 6.987461537734307
99.041781702410887 6.657239640644068
98.382979689661937 8.345692486896398
99.281066632696366 8.238394509705181
1.721891704043344 7.975899912740342
98.303738393541082 6.163730955065532
74.178205846798932 57.649963131504222
74.080696109373491 56.613980984709414
75.063595475023220 57.999301599526270
74.960578831495866 57.094101939636978
75.498831666844794 56.514981373481447
74.989399700882032 56.302961262022009
74.776199598447619 56.555952067740840
74.944763956375525 57.001397032825800
74.887035448999640 57.045322090230158
75.006636267751688 58.287554613211860
75.947112032134797 58.549312487728187
76.024645676251041 58.479242205918929
76.304588414443160 55.255271069155675
16.711647633166741 20.132067541440531
21.273247222530479 19.845992161691232
16.678581672387939 17.304320275937201
18.070748393551504 18.075413052740341
19.378721793515201 18.980412586536957
18.215135352688836 19.347273209243472
16.842005474851135 17.686781930793607
17.885761028492730 17.252778066710665
17.889515648801481 16.799480382501784
75.641922302735040 12.180110300418422
73.755343052679663 14.992605317759665
72.652518215155197 13.625271762099388
73.440144798022629 13.835224812050917
73.576363207016001 13.981749865616203
73.994084996113742 14.295991363959882
74.107422125066179 13.425666976793536
73.788628568921553 14.547575334628979
72.894517288595239 13.397402377632075
67.195434439650910 77.523005171891214
68.541309233947828 75.724914018430709
67.218263640569745 78.030775895717653
67.739755088456462 77.839039739303814
68.730837090414894 78.766756185877782
67.560526343385874 77.649995116647844
67.390473898501554 77.539556007036779
67.057180170198919 77.514399396833213
28.104713109068861 47.491997372407518
27.026755910906328 47.149765912505934
27.558903076694271 48.994658093520727
27.605207599597342 47.713873259379973
28.686794708698034 49.476182060321094
26.886895476150215 48.919046087837714
27.517378180705364 48.900698039604748
26.242521527128236 49.294393689382815
27.451210132034550 46.833880434057690
27.327483825244251 49.026532490261594
28.115131077281706 46.741172604351505
26.703878288979570 48.887837274200798
26.711515344659947 48.183140882450623
20.485164001632988 20.021516427631195
19.120523122803359 18.990295353511286
18.924327488412899 17.848742004283707
19.292326881291174 19.397969618754583
19.570523258662419 18.862358114094743
19.599930703893939 17.055156636602096
19.925438955155428 17.159987677235691
19.502633949394703 18.069907834374650
18.819959449975368 18.563295463777255
21.505682368257755 16.989717103110383
18.193337678623845 17.465243952748281
68.588802206157595 90.261646165605455
69.793387338704463 89.587941781257726
68.267072928838175 88.501861061897145
69.329297440188753 92.228282124309189
69.270307154479369 89.440036142315478
68.362686866993030 91.197859740540238
70.513952186132826 90.259142894830291
69.166836276508079 89.721858864768720
69.849724057556969 90.123195024524279
67.670377186417525 91.187391081801394
68.985509567576997 91.042069172023830
69.414112397952238 90.700096941795252
50.721512422919872 0.993008909300160
50.937112948979774 2.713610312216170
49.340352312481841 2.082488550998286
50.845303367174139 2.925537888083442
49.697657057208907 1.074299217517052
50.815596474647506 2.337919810920878
51.027029245878893 99.982284465991796
49.803960738783005 0.066159300976871
25.900855508609688 65.588226165504210
26.631955321115036 64.350780914496227
25.617443725715333 62.385847545628089
26.285722169668897 63.702960860157518
25.835541077650454 64.370324466303131
26.581458867107532 63.265915152121181
3.468505678826913 31.235926138104716
2.286443637856943 29.132959286895748
2.890209322504931 30.689266183057491
2.742246479130497 31.403992073005362
1.863426416159427 30.573274127798054
3.091471060695866 31.392431160925380
1.181360191285493 28.458849965131865
1.818253397288939 30.243086999899539
4.707317889860596 30.050859096460627
2.854029149127792 30.748988026359406
2.303301482643520 31.497846376535414
16.580257960358885 90.473823023617129
15.120345637692980 87.983950748388494
17.539473084080253 89.846235430342389
15.994778520443331 90.688852989142561
16.952475273025659 88.763893397257789
16.212710301260657 89.654092551839611
16.971157169071233 90.152043067019164
17.158280993616042 89.533845247202692
17.395086746767369 89.367283934799346
15.835768927877924 89.402342509306450
17.198891668004940 90.477620285461995
14.958754110125669 90.460058116893521
16.524247394312059 91.060402490948590
15.805635927215576 90.279346455728700
16.323231270260614 90.409700097606276
36.498341780182180 63.492996737068680
38.502824124099838 61.876399584538525
37.002713716620718 61.902129826959111
37.033087409377984 61.469531836718410
39.425336900658486 61.389791766424700
38.321885574622314 61.890541293158940
36.680558508460280 63.087094131646531
38.462470387476692 62.141977267298891
37.388049645242575 61.500416328836153
37.671420897278196 61.035728366605333
38.677024518574363 61.580592212231203
93.068544595294810 8.831984163819520
92.688192744086990 6.909544833363368
92.572487077280982 7.598313728938956
91.417520620899367 7.202874293390581
92.891870337737501 9.409800230626029
90.516868712441749 6.155602368582263
91.109964361576772 8.327877011097486
91.875078305580374 8.392938999060553
93.188395301568306 8.537296758367120
22.866793730690777 76.046585798606174
23.175212446617280 75.673277669154871
23.137523885971845 73.589534339122395
24.833241904755166 74.773482087184831
23.781405216676148 76.747713915150641
22.836074035665639 74.525712245595443
25.177642172343873 73.502638842568530
41.272362420890531 79.801525323645336
41.145612873199518 79.506872908602517
42.377844228291536 78.794943779918469
41.483862897508203 78.347676211458520
42.878550615472896 78.663954496581027
41.740076038384522 78.229432007709519
40.777080532393576 78.552483580338290
40.441940551208560 79.499321000585994
52.065680287825444 35.635108010756987
54.191362653703059 35.050462701282186
52.840507121051580 33.597140967129278
53.562446744747220 33.961090157431379
53.747585433360427 34.515805495050962
53.355612277092476 32.442525248494270
52.722976049573539 35.638531295605247
52.991204664251683 35.649730933461434
51.869292572431540 35.384494215896417
53.302603817878598 34.037259022451124
50.665010077056174 32.580459916531382
29.942491346936158 25.673347818209500
30.281255720734034 25.056310057213963
31.943149696668165 25.872384411375382
31.296889591286689 26.203947290896984
32.557143482506518 25.589065901661261
31.992192639510140 25.759577350553180
29.681558482316213 25.016411674629225
49.988853065915684 2.740518730621732
48.770234824173293 2.938347239638627
47.127204342388005 2.762012541670154
50.377045528003940 1.576030499694475
48.029147525945184 2.931342038040196
48.928967490331232 2.037472875272214
46.164420722814150 2.452449298716920
47.097324552763986 1.572181564257716
48.328268343564069 0.829192252995349
23.110301995948809 9.825654085334127
24.596042573056074 10.831896637437731
26.267370532211128 10.044189447887563
23.762728723410241 10.210961118266635
22.976308768581262 10.969052721142901
23.236798152657887 9.371927040604124
24.256003663481714 11.103758183212175
25.226619160494202 9.369465929429440
20.477034102519525 51.834093173973891
20.032587456990072 52.198044548754524
21.301875678330426 50.933909274200133
20.326775855196427 50.449645612428320
20.948363345342031 52.080130720706890
20.960384075234764 51.916147980903553
21.800167401148222 52.850136742666677
88.498260667359361 23.346025538960223
89.729673930960445 23.612025640805793
89.315052050034723 24.532700584298485
89.157532342198820 25.957800329125806
88.713275527184180 23.232507995013382
88.164858813985362 25.211454884760752
90.379067243896145 23.949038152154795
88.481195320060223 23.484768594501990
88.133313950609363 24.328256856839413
87.312420742023505 24.302190654088854
86.833496001339142 24.655969099972783
87.608214846670407 23.333902779539358
88.029098815878655 24.748062468778567
90.574957508510465 23.280638298732825
33.113932228368967 32.259387903168388
35.185306906707844 32.043732372001983
35.419032323882959 30.869467262748735
33.637861977853568 34.093056045796068
34.143904768439718 32.217518154306511
34.769935714333073 30.357925405342698
35.647703116944442 31.042390933984514
33.818438874348992 31.173425244679752
32.761952610504721 33.245089844340988
34.089025610837936 33.821553743246412
34.332477998790345 33.757606678765057
33.298178524639084 31.535106896201683
35.935043873803096 32.674207555160741
34.222995391530198 31.916045033304901
36.633688519860883 32.858092449854993
33.107905238211870 33.698187742522975
36.881023346796191 69.020821928265335
40.349495117016758 69.659423136966311
37.821791562340515 68.799759608919800
40.544217425081989 70.590152596562916
37.950089225229029 67.636944400594672
40.081524289457015 69.708644594640987
38.937620677278275 71.423451475575845
38.590334348177620 71.411604881963598
40.929527923652401 70.042856585062609
37.038857567118697 68.997606824557394
37.019105238083220 71.234270720473276
37.547954675215919 69.402778142570597
37.890511194456884 68.910906221140962
40.299286925205095 68.477084175565068
38.397555243450441 70.397255103085016
38.875958883589739 68.984184802201639
39.372611507848390 72.521220407529952
38.285284169301377 69.839078017669749
26.730971979228705 83.545863577700217
24.497927699654408 84.154147653564422
26.321800766237985 81.792792625756817
26.643034961107908 82.587363476983569
25.215223300370702 85.038193673036076
26.092723663605689 83.399841299842521
25.262209199473240 84.715058192037219
23.127293620998611 82.948479623017249
25.960413263495173 84.001484939080910
25.030459735980134 83.222309104685053
25.066500003379652 83.443985631312998
24.822599253357758 81.081737525819321
6.858767366037698 79.264438260998219
8.657695659268132 79.599330101571908
8.180883313302234 77.972060298012892
6.939949379195679 80.058961381184602
9.517466893183395 78.650205843081764
8.897489026686635 78.354182594830874
8.439577008454849 80.453277559466642
7.953690385734836 79.480637349569704
8.760765205714376 79.196839198893755
6.312790359781778 80.382281258218228
8.113493159298933 76.885522276809837
7.355320719594458 75.863091271193014
7.321246969135039 79.117389147968197
22.043837483568993 47.706952987836530
23.512469532175150 45.614956331149834
21.945889102983045 47.332579941586403
23.625982186790193 47.453369316618613
22.321944825391302 47.305899732943487
21.708079184574228 47.439675215174546
22.671271230953689 49.328687807823776
24.387451456105978 48.233455464886262
96.549865916240094 89.659209212671271
93.560298879694287 88.803531783582827
93.973699959793848 89.038609590174005
96.419905831528681 88.863069620349421
95.800789974727238 89.519411673235950
96.961317564865780 89.227324837167075
96.528396099048749 88.113418124060473
95.497062833444247 88.882635818208627
95.354204961873293 88.899801850986378
93.391700043682505 88.165660414966965
94.725448777244139 89.262905084250903
96.129926205272795 89.366633893756969
14.722303786540111 92.215594757481298
14.545437045929342 94.370873217165467
14.911673450493286 95.530150843660877
17.080712569194464 92.948761259058756
14.903695263394644 92.340764666232104
15.032451637542877 92.157177278544211
15.846204053911837 93.320066726357325
13.671985630445104 94.950822151062056
16.101746479927318 92.759306162653871
14.413503770457719 93.561039307495037
15.980348165804386 93.635133896128963
85.142553642142545 70.932812442009421
86.943754133840997 70.890694141418237
84.994746467295215 69.661250651108276
86.073635937215755 70.474804437776527
86.895085621335795 70.824683173933821
20.281459504568460 77.473855034138182
21.632339070940798 74.492256746256814
21.159205518314117 76.023408791879731
19.074200277872126 76.025421618283872
20.490657442490487 76.964934675257794
19.606711425085489 76.138528580571347
19.283175477150916 74.608747728814080
22.534254007056099 77.716846338624450
19.676124530500402 75.090557754068300
18.722447522398141 76.593316633664870
1.519237565592594 68.721441049358617
1.904620110339297 67.226718256708210
1.320434122488464 67.827890323703173
98.933560007944109 68.104161359518542
0.083446919561299 68.550066389052191
0.133351783899775 67.030518738856529
1.952155665133456 69.421595961155887
1.243461555828226 68.224515973789451
1.771474975105003 68.687466164624254
36.648028235172980 55.483751117528925
35.721041236742465 54.250314250098192
37.921525841275411 55.495234216436039
36.475223486086691 54.510077754575867
37.971197064453300 55.438485124310361
36.233089303959851 55.165976225397834
38.130250974835192 53.492020539098768
37.265559341142726 53.275308156792370
7.884545725628963 91.700097501344629
5.469929365605411 90.595814534828506
8.167004654178553 88.980923779899697
8.320029053760971 90.387895877440016
6.931073271005791 90.621672490033575
9.727060859496488 90.658630403268219
7.709231058741713 90.052017570227875
46.462216012072467 97.875902806114453
47.349880055868866 99.257799463541602
47.022001590242560 98.994795721646383
46.695850221927891 98.240944438544943
47.200484753920001 99.211960486267117
47.503775654418909 99.917871658301067
46.666312253381882 99.266888422730105
42.841257667295423 95.726289767433613
43.469997629708480 93.400986792553965
42.253442352590781 95.213625484931455
42.455959040814570 97.080226642306215
43.830199073524895 94.054843634009629
43.858450461747765 93.845831269030867
42.312840224358702 65.615396885657304
41.509694221176431 64.116677346389864
41.352721249584491 63.852156838067145
40.144070609763482 62.880038013547875
43.265214669058167 62.790463880725852
42.752352310962394 64.040861103106181
43.109173244901903 63.891400120804661
43.662092208748845 64.696897713513906
44.501854762220660 63.291721777423923
42.416348233063232 64.988557214350976
43.524320275502149 64.691991247057771
42.976143038322057 66.133319807298193
4.512862969202816 3.739661866399054
3.070161440651817 2.316546816183677
5.277315748060335 2.578344952416455
3.520962990314170 2.766780766993090
3.898023956273179 1.846229665652287
3.368149595705769 2.857444907334876
5.266001574171360 1.992398378647096
3.402299260988030 1.847164318753035
63.543384315748135 30.442787785982258
63.152933018667738 29.409736962871129
62.586769905663367 30.814044063013462
63.754139392116947 30.663255318076946
63.183520618184936 30.757490916990761
65.848385232360968 28.724989921087008
63.231025701553541 29.563262962708183
63.891060540577854 29.315483468884029
63.686116824562419 29.831618337239490
63.851065555237945 29.808686388283171
64.728570077691174 28.583704061312044
16.111511847411087 23.898794775912549
16.233989372608221 25.448454728087913
13.090650287088215 23.944190742730939
13.357010064360276 25.330222228891884
14.783266439356350 23.255156276180625
12.554075735453193 24.332843528846201
15.442652797976887 24.718039566597106
14.910277915909118 25.811711473314155
15.109025136526663 24.730826907650631
13.703922653952402 25.091516032971096
14.123257075648825 26.258582075416722
45.581361288862269 71.001030097137075
46.306727346226893 73.429269856968048
45.311030554418096 72.295871078604009
45.325471129692261 72.930922137511544
44.121443943167129 72.719685766882122
45.616315061400698 72.299040905198325
46.851841618324109 72.096974137423203
44.745586773220772 74.403031914108382
45.616942433563700 71.607009644180991
46.823930045260340 72.575680364803233
43.702981173322286 72.344071076174458
90.939484885508080 75.344581389730124
89.678846218455348 73.261852920989583
91.879969149225005 71.549877566462101
91.408126385572743 70.604820555375369
90.413384345344468 72.118394746519058
92.754352962972646 73.830161942713175
92.507367091521459 73.020366830599684
90.949073781094299 71.796723142541154
90.384637407054242 73.962217619877322
92.722084943397221 73.400834043629615
91.580988496573937 74.531787603185563
91.380455119452748 72.872926888028545
91.168211587479973 74.230156088778756
91.284307882947104 73.321925616436531
90.250256327240663 73.724397741334414
19.653592465692828 13.178524155928772
19.848420281467938 12.623118957988950
16.458008974611062 11.233875990993036
21.673471446133380 12.887992623330966
19.609599793585708 11.100364878803154
18.864483596778229 12.088005120386416
18.790565352162972 10.572749183502895
80.067182722453353 61.883940662887909
80.462835728476236 62.545105297626392
78.661463181245537 59.941609519535348
77.434728945426642 60.159211433058111
77.997620531109135 60.905967144680226
77.969614687599005 59.717585485354689
79.335636427957979 61.899380441466214
77.842862635647307 61.822663020306997
79.153805139928025 60.876434050925596
81.073688053415140 62.328875155451179
5.250635702923850 26.605355203456671
3.036907920755110 25.522303801658708
4.041889713803136 24.845721434810461
3.127675769810249 26.366839892125835
3.465085966712193 26.814950859601872
2.439513133665830 26.945598115368572
2.642843797608862 24.007277274734125
2.557776541263516 25.622280840352634
5.251726211712607 27.275503099316012
3.458769881649060 25.614593716532610
1.373992391886918 25.006923149731971
72.636891137796482 42.980417058966097
71.275735344324147 42.786141727455814
72.586740121834993 43.939136905652738
70.609318712246477 40.689096827482238
72.372764851236283 41.019359161881084
70.133115565537466 43.106990444885810
69.982344431036935 41.009566679956322
72.297680763186321 41.555225526200708
70.653318276633200 41.154075880835876
71.521073495361904 42.159335206227937
72.055849347508214 41.961575896569450
69.991982977589956 41.682524055844539
73.181043351937376 41.352279899025994
72.743895752759613 44.288607443536037
92.736370318197245 81.016823593182394
89.471058234389631 82.478551244777137
89.005443924175168 79.617787822803180
90.825305327325438 79.888772354069786
90.354405377221781 79.595860829054757
91.083469116528605 81.293012239013748
92.270945122935473 80.780768732187937
42.643140411415331 80.438877761597126
41.455099441024281 82.582596866290316
42.133967360483872 84.069744615847327
42.331600128756953 82.649963480882207
44.264845824093698 81.900184968321881
41.554636870960493 81.091749177465985
41.811570776977568 80.984167617218830
40.977824289855121 82.177314668524346
42.082682638738326 82.519242910753078
42.695502600885533 82.775014400414349
42.624143577515675 83.254932568033581
66.353669503813833 50.045381589776959
64.785107671990005 47.940162792179223
65.603583809591058 47.447588125743074
66.880576833989792 48.224252545269344
67.442360537722195 48.878713458112884
66.384662037022224 46.591848746897035
64.952192733194323 48.879188906593050
67.313553774868709 47.486199135752798
66.367075858023355 45.905043890578646
84.087121339154777 50.648918259106559
84.099449527062873 51.016350622428149
84.159016864558652 51.077914383915868
85.124679430764559 50.993886870553681
85.103525708255788 50.742317024994229
82.875484290245737 50.818866353601784
84.413259598773223 50.260193993724315
84.194303673689333 50.422279530545602
82.903146036467831 51.149604774805695
86.046404719650553 51.279334066650947
57.601884527102285 56.366386642559917
57.458986708082342 57.878553512912809
56.665426815537650 56.871062175971019
57.528915270941269 57.583279497406792
56.751102117300483 58.755249991885321
56.333813534007099 56.446688128750388
57.286657274692885 57.984460566534409
57.809121092527562 56.814400784371060
56.903834373100750 57.134055542151501
55.403777735842851 57.723883559670057
57.000829869928403 57.202898790115775
58.120031537845193 57.752133209733145
65.191457763922884 73.955582479728989
63.581850028128386 71.189182952206266
63.206237650739958 71.124734388946251
63.984981745476425 72.276362079899812
64.439030739257944 71.255123997901705
99.107251940942703 25.479861546608230
3.320551355531291 25.980280179842737
0.257257412914308 25.055619910797898
99.661724681827081 26.478891987829819
1.066402614901530 27.129109521824009
99.610202114965986 24.759931344636950
0.911047963225109 27.230195836619654
1.580268609909837 27.197655214829592
0.348955511698371 25.559960447520634
1.064379186392296 26.436262576367163
1.808863359886970 25.076643090335793
24.682114097829675 39.167748923808311
25.576300908724605 39.844807269662411
24.256165257553832 40.768505138867688
24.419809128098183 41.006640436738699
23.140041237168109 41.138805351828353
23.436993822123149 39.416259417103575
22.979710377683404 39.866597424069994
25.284958398002683 39.875393038425528
24.558423026536236 40.193066426610919
66.921750606626148 34.691266173988517
67.116442401296169 34.137732462159221
65.659324336540564 35.146835416599714
65.944306130380795 34.576752632318474
68.571561978257037 35.508876969271789
66.175029208095538 35.580418952146289
67.018819546052157 35.731889288873241
65.365607516109620 33.989547353918681
66.272718068480998 35.171824442689186
67.863834961195408 35.699250809149845
99.887396556212650 14.630732169176158
98.564935069281432 15.335969187792838
98.152711657918957 16.733288511123007
98.473091764392507 16.489948450089809
98.124334057741862 14.683018721902615
99.776743469738292 15.499422035995540
98.335696828841591 15.729565034171472
97.662755375982286 15.752952522222502
98.533977357032228 17.797950775616247
98.826106573295561 14.897547760637856
97.850349605990161 15.112712062525219
0.239472648892843 16.075033017279708
43.175693907535852 85.549512664280257
44.582030369670569 86.557615108984564
45.596954964826445 87.079659416726415
45.023300229216360 88.482617608658074
43.253586666045301 87.671069898745912
42.922389589983567 86.203065051110428
43.175665285025282 86.717582586198731
44.005396156366210 86.253716983994750
44.416750727818453 86.995706909080752
43.605792135245061 85.424306382076679
44.892152846122841 85.693630149844481
44.460328812133163 88.016744843983432
44.339387524245566 86.461014745018375
45.184470307550789 86.020420647209903
43.054779045979210 87.431677363262352
45.095536807887214 87.132581454979146
12.954206210397935 0.292735468713262
15.090925708419329 1.396228643036150
12.015218458730574 1.125600892856280
14.798069676916583 1.821871928448378
13.944447210390031 0.811543196425358
13.873889792224745 1.571573637612123
12.325827514970387 3.084858956999092
13.503753151786487 1.843920518037281
12.739474032486507 0.110358833857423
11.095988182189764 2.705943675375758
12.672649013131982 2.347196306610230
90.123257160790587 92.265396361828721
88.683841753724721 94.023827924103131
89.427100872207731 91.155245904447568
88.269267687192041 92.069310151332800
90.742177435297933 88.919817631034249
89.400067327337268 91.214710067054085
89.989515417766924 92.406477198847142
87.624884063872514 89.561547842751381
88.308988854776203 90.595793804613081
90.003157130460906 91.483007213128587
81.737083537311449 82.001014378248684
81.964933943190701 78.211448735253683
80.245557329744372 80.305241443625292
79.644822912858402 80.877064593967077
79.418726897910574 79.453080770175291
81.242704969659400 80.183203233241997
80.625961520081916 79.375782343650570
80.909233064124393 78.301110004254198
80.941211665217210 80.261638920462374
3.942219255505013 37.932413644081443
1.696854686283097 40.708244565928901
3.038709894329019 38.085137183679116
2.884577306799254 37.378914917638639
2.970889730325788 38.643091741844508
2.712567600058542 37.934320907898368
2.837771327415604 37.330450781428773
1.262589633670064 40.743630803834193
2.154144739196001 40.469404270690028
3.184220538428784 38.101244447432336
3.288886154319210 38.023617195647091
86.839855358647469 86.058550729794348
85.560832308626487 86.411368378631835
84.857508332849577 87.654160508279276
81.629246166195145 87.620482450054851
84.995963789577516 88.657142264030028
85.730239803186265 85.842503906376038
83.656046959583520 87.846579710257814
84.696219152574898 85.749643624850862
85.012645095816097 86.374518976339715
66.247868630126931 40.178663696190057
66.382675812868726 41.621020506630337
67.368570495888221 40.153562244594468
67.421840003411560 41.153894136659531
64.134901248459769 40.476164163403965
64.659684965001148 39.926607299551669
64.497256920052465 40.448872682633599
66.022251798002699 39.681009401765962
76.328684133544499 55.525515363866162
75.867997590912410 58.225634012106887
76.632295908267693 57.074218777795345
75.198218899667097 57.325664060537846
77.149510008808846 56.783209335890348
75.869772452955260 57.261847062131977
73.888926218029638 57.081586569970405
73.807398323276431 57.390681214245184
74.705364622722087 56.323154153861445
89.175803869815795 86.014053619063716
88.520780938715049 88.306682795197858
89.428771289965511 85.456674349536797
90.683676274479026 85.111451808665961
90.079996783738252 86.405830337949240
90.311181232232755 85.046122131434444
17.817923035032607 57.817455721752992
18.887705958833280 59.221641857367850
20.693551149980376 59.094632581936878
19.456353129303629 58.261913331944086
17.996967948060789 58.809163538267377
19.731286369513089 59.752343101392739
18.591562322222483 59.126420539479703
18.012910648834083 57.324936177420689
19.241376013009990 60.761704477440752
18.056372745447977 58.521045506623473
50.749001310563280 18.259424200858351
51.757421913041661 17.650493344521404
50.624041964359009 19.359994503302683
52.748976700658481 19.848031643240677
51.175668797519052 18.671315282701862
95.279680861556329 33.684419336178593
96.496157244254263 33.265631357019615
95.010551750193500 32.819753857166624
97.591418836804280 33.258094505182207
98.144341125604157 32.456487801587038
36.609173185060428 54.760787479943758
36.792819747250221 55.775970083359091
36.174770615100734 53.497495098438748
36.486206128872922 53.954658512969402
37.424422786272906 56.132366433760062
35.941187755613370 55.528878973623357
37.390679934008269 53.288050054567137
38.519467669392355 56.376280650192129
20.855606112879499 89.291972363711622
20.489615324498459 91.233807315001087
20.798163562984396 91.904411875135267
20.301816196346909 90.951879189819323
22.783108874379124 90.742233340955906
21.302432950212935 92.230105956672944
19.588808845410803 91.564751774205178
20.466506605934701 91.925137996119361
20.363161661484376 90.955334563652244
20.849580218143277 90.494892484296841
19.186325703399806 91.806814031028566
81.936523387914406 25.016247274727739
81.684979956596706 25.493937140645372
80.029904039069777 25.010491482619322
81.173144879267198 26.059189834873578
81.700888132531404 24.790762370274983
80.369577514316958 24.759946239367586
82.640643615951603 25.259383870206637
82.263485569890847 25.468475516961195
20.284935205474497 75.708520452757199
19.887012364569610 75.581772377495724
20.892024331107677 75.634094990307460
20.234966696770371 75.426474265433299
20.828803668314155 75.506861643464973
19.616045283155081 74.160859073569711
20.433174103235281 74.795411449467920
19.555896458528760 75.975425309286791
63.079053038596989 34.343835368547694
65.759588372001460 35.403456393813890
65.082974760744989 34.141072795340627
64.539689048567368 35.429830940579848
63.003014027295876 31.925673282939446
66.191919568789402 34.387355221433886
64.909687872876120 34.529408172833605
89.975039557547788 11.182252424140529
88.688905541192341 11.003442500772643
88.795567835040671 12.002407428401504
89.351667209788985 10.941848538848342
90.598995503290496 11.903727957349110
90.020313193940396 10.990864200611378
89.540480716078676 10.070669689883529
90.641545397346476 8.716707676942942
91.190900891514659 10.396962117118383
6.694566829749080 63.946705935727437
6.046675538606053 64.959787969050069
6.694006293139487 64.461972197497914
5.662803179982356 62.131160712399108
6.911553025974598 65.889685972324145
6.555642650053902 63.600503406816323
5.341982007925412 63.217120252805664
6.719175471539286 63.417250979307731
7.481095439749573 63.744781268750941
6.900884679372179 64.526566763713134
7.158955187843834 63.423776764110507
7.255339948478204 64.590797014588887
6.121195071339215 64.936952698959146
7.441363375453882 63.136718862384448
6.219926748232115 63.568186286762533
6.827997286131088 65.685118261789810
43.695909941064066 81.027938768361835
42.551287957025586 80.251902334919976
41.265108185844284 80.980298456862556
44.225008972482044 81.060204079399227
43.193150526999922 80.247795341936808
41.969633852353581 79.234145764755922
42.732024605389398 79.172162058556722
70.951097949595848 9.371785473692963
70.808729081765492 9.698706841093673
70.338169154015873 8.919298755206340
68.734401445291169 8.526835443768352
70.400619185566228 9.896532793617881
70.829407499540949 9.750966234389674
71.515934870938111 9.840300084965330
70.155622408687321 8.003657330642191
70.818015828949854 11.275355112735694
70.550586660503612 10.728933782392671
83.030769626891100 44.811317481093070
82.156531353254479 46.152402388504399
83.152383141307254 46.424578922484471
82.979640877649885 44.746121248784441
83.931647253741829 47.328552968711818
83.758086743636895 46.774509546627364
81.930122778890592 45.905016917080253
83.971944220199859 45.759603215715750
82.735007389025583 45.141513391540691
82.998577343684772 45.652924350540736
82.631514156179293 45.634242883231586
82.869964170084245 45.191191922270320
49.134485273877978 79.038392941420611
47.115941925631049 78.902934984088631
50.229833744502827 79.509424764060697
48.576681679502506 78.354427914251701
47.293300947288223 78.679059963069989
48.154614815318808 79.101973986503253
48.517751620170600 78.871303982806893
7.253405288133991 72.595500251208136
7.519590437887695 72.578217102650541
9.689264352540349 71.624897059475998
10.554945907927541 71.227078873426450
8.770605098986950 71.425372658448850
7.942395784570667 72.309819978722246
9.719465474014170 72.394730132570913
10.095816707566662 72.042520525289390
10.133101453452804 71.404173857656190
9.437443778701168 70.197155805353574
11.169451033542368 72.141236082749771
9.096354055226472 72.140320495745144
1.951674427497843 37.927744749108882
3.252526233548756 38.198120960389666
3.126184634797278 39.633756975431687
2.956440892864209 37.369438179383231
4.018225513964097 37.076427551195884
2.452012856227160 37.139383789602043
2.370694696212431 37.426092682796614
2.414953115855779 39.127781399961727
2.364182493746995 39.099894573122796
5.323075210077015 37.642991970625090
99.897267685457393 73.295690505637907
97.610548009066079 75.753266783380681
0.604057024335830 72.687210113128373
0.073914280902954 73.323617494473552
0.105864244901639 75.805682395272825
0.473281843307632 74.081983081531163
1.200595347423345 72.812932108047377
99.376038717097686 71.890274968417287
99.462282512092855 74.808714317648096
99.598359980353379 72.084823407884485
99.725512817534494 74.519731006283322
99.461766426760278 74.139492613945052
99.712948426494137 75.526569419092951
0.009879065902055 74.775956033462435
0.720303579557310 74.061213834462919
0.740481185051451 74.599119140745998
46.185609750072139 41.495395508072150
47.459847814190304 43.581590575329571
46.842561197655009 45.240101385484039
47.712730018579663 42.845186653496100
48.187717343507124 42.059206542927136
46.660333050405022 42.986401876656998
47.545059872535660 43.877088068407311
46.534016121160512 43.508612764114083
46.024856159031451 44.051288793829180
45.863184182215839 43.002662279459138
46.976809278675283 44.288234110530141
46.408634281148920 42.390843957306359
47.205008036062203 43.748379783464500
75.041879409300577 57.043696123373422
75.672065273035813 57.736393845557444
76.147783649135846 56.242086981085961
77.908867274802034 56.692363670807964
76.949627243092522 60.490678278255224
75.963510442502582 58.476573385385187
76.326955064402824 59.491234182776850
76.208828319043448 56.557379918271053
75.638909070448690 56.577281709196690
77.133163184371114 56.625973795699807
76.503054692009769 58.307912401042394
76.804671322715748 57.894757126350100
73.779686759467353 57.054868447395016
76.545506953392845 57.977524508449861
76.163930564767242 58.362003155658385
95.067400082732860 29.120928261603186
93.673785790322867 28.409377896677395
95.569931428095217 28.143389971779968
94.796397898157068 28.306774397370486
97.071240523310024 28.762197314024771
97.134983849643660 28.510565456910722
93.972205786752227 30.252024360171859
95.563180839432704 29.469562778746749
95.857800717184446 28.910585402257922
95.039337148201511 31.117356697628686
95.758521298216962 29.560912734185450
9.637759787582581 53.089306770053732
8.976367890147735 52.035403768768447
11.393062496968662 51.522525599570002
9.558629104875456 50.839456780755512
10.189537450184638 55.056936411176437
10.426163365872851 54.153083370389659
35.038215534394439 89.888481823527059
35.136193586913897 91.610722874664134
34.166788242433661 90.852601928306683
35.421692907556597 91.273931439089409
35.548850255847036 90.012569312912703
34.098619763566681 91.833645056501425
36.371069366777739 91.639969654091857
35.035367193228325 90.667030010306348
35.001569558498595 90.942288902676793
32.992532945888527 91.880334510179154
3.060600980165611 87.343756101040896
2.844122583089865 87.819044439733020
4.960100273467874 86.736013941054296
5.764447509234632 87.176159585146038
4.939677570136599 85.632798843283382
3.485788473350321 86.874050006702703
5.026805459332819 85.784456742482092
6.259266206049123 85.704913300261481
5.191684006908175 89.487885579106973
4.635009883264635 87.951622137951631
3.369675435380179 86.383802317877652
5.624268141016332 88.487791496738211
4.360857696608999 85.876680668497727
83.785753356098738 2.898889920644884
83.627089290074395 4.381984896571947
83.926588105236746 2.526917358538504
82.118226247918301 1.471310689506881
81.595758941426098 0.885120287539065
84.331819571779533 3.502482512104877
83.496083974612731 3.374284348275268
83.906325216998425 3.865149929659621
85.686713869789699 3.173791488018294
83.347651184248363 3.797075169321714
16.773102260470480 6.847282759963986
15.625479492427194 7.953607480604764
16.417662342556227 8.761564825127937
18.682394363952881 8.865113451390126
17.634624826695433 7.833039006603012
16.357295466605379 9.470556110170298
18.273743972828356 7.668873757346374
16.879836930424769 9.678246759714423
17.646564199247930 5.884070882081460
18.830848163655329 7.483948551111880
17.241613243702382 5.783971112245125
18.993048544370648 8.430207934258357
16.469869887028455 9.443666049319065
39.773701976730571 42.353405736777887
38.932979258322504 40.114452845103919
39.764900074855852 40.780330890704157
39.448949492282757 41.145223436844468
37.911051150758269 40.305608742440000
40.168799863245297 43.234470216869440
40.333936838063778 40.149902684232167
40.517095344222319 40.272069795223310
62.767927699173377 34.081163925563075
65.335029462541598 34.022648459220790
63.251068331755327 33.795580983707687
64.091031093255893 35.564961526565220
61.820265702901480 34.196155356675533
63.835938149126527 34.747041321217708
63.416227389233299 32.156000426362738
5.573835246601271 25.087062052484718
5.087003900232370 25.171307142162171
6.310873090860550 25.097792552627720
6.448835102282188 25.068159560659165
4.548250908493734 24.837752963535209
90.760141444608081 84.386306893146639
92.636923758928063 83.349816624834844
91.805416673823785 83.919645712350828
92.242324295426116 83.101739243834871
93.035539595674820 85.394607845291191
91.419256586406647 84.391249983967981
91.156542097243104 84.214835340391403
92.770848645549350 83.950942448506524
91.269997709703190 84.206754526655288
93.755864928002680 84.030117896650268
93.116024309926232 84.107648241151210
91.984722170741890 85.911029920400267
92.945046717567664 84.275004654448423
93.487851404400089 9.864330859888229
91.019334122425334 12.306482814121743
92.620524102552722 9.258705947022854
90.645064661590041 11.504059625251472
91.500488392439905 11.425450838090526
93.280836777097520 11.515575263776473
92.709295625131404 10.101751901162883
91.706778860931209 11.580287432052961
93.626243634742153 11.491242053860686
91.177262642457023 10.708884331150072
92.343811433517530 11.348392399093431
32.789063729782804 32.047216300492813
33.261078008778640 32.625924420970243
31.573604516405847 32.701435376329059
32.568371410210197 34.339688167941006
31.144410517961358 32.694867497196235
32.959392068824720 33.081795781640380
32.941738059996013 31.002220495270333
31.875763297888472 31.929464153211779
32.374170425780967 32.470653514206958
31.741328360166687 31.621119332787373
51.669732677730885 60.785341097391779
50.377187134904709 60.073195887185300
51.666554336271915 59.783093191074485
52.054224692173193 61.271111448599108
51.975277113498827 60.317082132261277
52.760642085752750 59.983039510412851
51.899064003469285 59.015978646827577
50.876356639838711 61.144356065429101
53.174703330990845 62.347565974358083
51.780512629910675 61.532171354945653
51.123628498269078 59.756642844719515
51.700875272140003 59.575549280684072
49.959948984808612 60.265187016150044
69.970299901141971 86.146981818467097
71.959165110512444 86.393842908222766
70.792193116859579 86.206050245699103
72.540186461686645 87.693501631460336
70.673045240573074 86.348187984500569
70.012260328194500 85.031691773890756
70.853564108297661 85.355167828270822
70.561945118754593 84.944207944486621
71.477462072082275 86.439494337607670
70.202413191439135 85.452775688683303
70.015199009875943 86.321355722874458
40.192981735231356 32.773504903498321
42.366369579507165 33.516434433862976
40.854946727668938 32.172623623668620
40.656884275770864 32.311785551349757
40.027657646630090 33.133784239865960
41.338219486571674 32.403418715389265
48.952055997872115 43.356936704448245
47.554184059312568 43.355513808552047
47.978906423732546 42.882738610066419
49.664155187899716 40.488653372927594
49.736157679835472 41.167025425533545
48.281532804698344 42.947293638385439
46.921077674239093 43.160515927571367
50.675352532523647 41.449567307095123
46.973333769053838 43.082656528626060
41.059746964089314 1.046642239383432
42.240300387234676 1.587513995691723
41.136430325561349 1.586239572847293
39.544227358066848 1.176243264050130
40.420623591261993 0.162673094869692
41.742288585316579 1.294519275476006
41.608915924024252 99.827943884527969
76.830885372507794 43.377277442182532
76.723701785114827 44.788858797626290
74.449160455342721 42.336346200918136
75.790703894456342 43.630440776986681
76.413343003513774 45.501960902603940
77.427794013383931 44.340836112314975
77.279799088419921 44.538180173984514
75.571398334482510 46.158329817601782
76.463343651318866 42.788133135873650
78.164881583238511 43.067405326714592
87.775813058123092 19.962210573264745
86.139371149851527 19.819152946580228
84.611387347522708 19.777355259615707
85.747706264727981 22.104754397739736
84.897935031659870 19.530570086505382
87.999215811399253 19.371381700677475
86.127014961653160 21.956425068463659
87.239990393256704 21.181661935868121
86.145971564097394 20.501528270696902
88.256488145354865 21.853965496687952
85.446092982094228 20.262756283035781
86.511789990663289 19.509828165553493
4.380122538681756 31.229739644291193
5.671817990156208 31.462556473313327
7.439558889676485 31.407430423256027
4.751834838569385 32.762024521735142
4.864278488677507 30.971504455646272
5.992792148180283 31.359094229758075
4.240493154445790 30.687555307776130
4.244207540106896 31.737112629104079
6.745851844005410 31.368003388019087
5.084625089121030 30.425747763436721
5.230394796260399 32.949381795131636
6.009488622457180 31.069848220660766
4.760530881564768 33.129023054889139
5.841858053834581 30.675813373924889
6.022828679380487 32.422582325610634
6.035172726745895 31.108954180982781
67.393471841618634 60.851048179514187
65.847578631297480 59.884260360158017
66.035336288893888 60.618811449774114
66.737576817375597 60.121943067559677
66.504387411867825 59.608948117331664
67.356008146745253 58.516397235114788
47.328269957275481 26.069640424223810
48.259628199529566 24.396838208561441
49.244250500069271 25.961258319493204
47.610950781845773 26.073072819304720
47.312973330497684 24.642923312526637
48.909963720716725 25.939703129076459
49.015235995068153 26.057726738249972
48.204951853260610 24.958301848501165
49.656825005094120 25.200379859655808
48.597014354911082 26.404407589313156
47.638274534975224 24.556888140678737
53.651905315241507 80.922891797367427
53.029859835517790 80.903744121386467
53.260422215865383 81.631642504614348
53.929113623463223 82.883820724980126
53.996309789778692 82.218847020117721
52.933305585333130 80.965203979910598
54.474128920007175 82.644390660355896
54.983976092238777 81.144556284380272
52.456487829836746 80.200492637446544
53.074161172494556 81.099083428203372
52.884142798103113 80.803432718488594
54.005748310384419 83.371871472412622
57.730052890361428 15.667992028644122
58.520514228542424 17.056981046242740
58.081737775329557 16.214235680354882
58.535760008589740 13.660621507979032
58.811599840982616 16.487457478449524
59.511048202439689 15.207304594173991
57.809537372326915 16.358292685224377
57.070877770015976 16.018224494984342
17.646338848592045 7.580769349122674
19.293598170868655 7.786844525218991
18.711067467153605 5.136967677575557
17.103938796616188 6.954070954891571
18.315484783595060 7.640037134309081
18.920978137555078 8.119068870224583
17.359300092873365 7.719914653424164
19.697851846534611 7.964464831558471
18.555995938795142 7.159655735784681
77.613925236312397 80.141333339064033
75.943407994851100 78.678994109047864
75.604722353839961 78.347864059623106
77.181686413009032 80.062786987205143
75.751575521885513 79.136828651613655
74.630024484298900 79.656809758144590
76.147540239448091 78.987666560706941
76.108548745691920 78.315419791834032
1.563083527311604 79.798642231566419
2.072245335428960 80.253972190521921
4.077928422380730 79.404451756691827
0.078400766270200 80.516094366435055
0.483499307553220 79.666056131245782
2.681363130290571 79.153469884760426
1.028359234755848 80.319011768057848
2.471638081804663 80.393819840031782
0.455295460887038 78.606991128984944
1.374166146151896 80.547476112543805
0.829850183557271 79.379688367847152
89.126424358394729 60.947454794017993
88.583036814971265 60.118938480749833
89.232592601871303 59.911311167690748
91.199565015178152 61.792482364438357
89.408895325894704 60.486820679785524
89.793313242824638 61.264681603850235
89.355265586101268 59.886373896785472
88.985750645053756 59.733702421510316
89.104410850989524 59.690437641663728
88.865321518191976 60.163087452943188
15.534018688507425 67.458499091804754
15.934197563105309 67.110457206752955
17.661935222469079 67.320066155153071
16.273193727253833 68.023130455006694
15.685835441517666 67.495602274067124
17.185862520346280 69.346227375571544
17.898534774405938 66.778314912562465
62.928932616965675 5.480864659047965
63.413266620939773 4.947060420052621
62.548259674599024 5.948370159242048
64.780615600851064 5.246691976418023
64.493002062794446 5.293966874113352
61.396413951414772 5.866551322274603
63.123755229043176 5.470509464524165
69.051085853852882 18.066586955081689
67.875411588810081 16.793654658801799
67.434261633782185 15.276279312906816
69.619814877407677 14.117705433052979
67.459767430763534 13.641306173188660
69.686964793724925 13.809620399347635
68.313033675847208 18.147181296567197
93.647746769393777 67.551826772621183
93.993835046289860 67.745273388352643
92.816063385563126 68.707682813745237
92.646756120698669 67.370197536290888
95.075601507619012 66.374027239990895
94.695368413021129 68.514495870314590
93.685520644039300 68.383218834607931
95.044364884752667 68.303217623748466
94.954980054634177 67.402303268561084
93.238311978661770 67.542375032097368
93.082397105425187 67.557777613007346
92.931407148668399 66.963027442972049
92.680917249815096 68.559653620507589
95.035820929142602 67.295618041922424
94.241913870889178 67.575023839430798
94.754277505276022 67.188085566094315
30.321446652036656 31.380399794818867
31.272821194098476 34.402822824718562
29.771699038850048 32.599396489892221
27.587946303167492 32.653514272239988
28.850918677878497 33.940802795165993
29.484078563285738 30.888964102580950
29.455333103926385 33.036589403506639
84.542289638739604 70.077318593383964
84.593533907320520 70.242437716212137
83.779301663469539 70.474614234726118
86.054178776171923 69.504617416435039
85.770691176885848 69.228164279974180
86.073238999551720 68.382706189530992
85.907901893120766 70.345703129123294
84.734213310190910 71.661315724649867
84.220556627621917 71.331075888199479
85.014052215836386 71.483936051405891
64.544409345994552 50.079144300163200
61.271976067124051 50.704312362096147
64.351494836236498 46.977644049289978
63.436470357188419 48.718114297442298
63.663478458457000 49.943904594489609
64.813257392569582 48.490697584342897
65.250749415370805 46.712004919973189
63.200126800952617 48.142736158837884
65.017986417663721 47.302219306161234
64.620696036997984 49.128692403795831
63.968484079445012 49.467302809980275
62.804432570514116 48.039282979398017
58.028869481284723 35.040273125850177
58.762898810845179 35.212736069505574
57.620857012758883 35.764107998249436
59.969209623514040 34.806639364678993
59.114456307195780 35.348799660851469
6.998785252306312 93.335424338809588
7.361852179527577 93.921551375646686
6.911233155379628 95.542727571230188
8.318163857627265 94.353700745049977
8.405539904941145 93.306132150199517
8.242331832949228 94.113135152018913
7.192068322692148 95.435668882827628
7.188772467043208 94.376895224155632
6.617594577793050 94.624520499271796
6.299761510382691 94.334434794410100
7.633056251759358 93.942162682421241
5.962967992342171 92.771846601328605
9.403117721779012 96.065918032827867
7.400979588525391 93.854257980930740
8.739171946875555 93.859842627185017
7.237492583031671 93.099518468286618
7.856317796322064 92.871176572254939
5.798663093232120 93.667936944856294
7.032790801314186 93.977128493518634
7.883508535157344 93.647730090578747
7.160281687854932 94.044493171069348
8.345464360205044 93.115512785744045
6.708711945363504 92.914307380556878
80.642721237865260 10.122476700482768
79.223669983532929 9.744946735134162
79.306317272511549 9.353210882359051
78.918262349074979 9.543583146078824
80.654178188724273 9.952158290541975
79.103508212362186 9.714560436701850
78.660905429027082 9.482298678896285
78.372680956388947 11.263666929638033
78.713287189327986 7.490804670537833
80.322765879054572 11.139830766292066
79.221088965034568 11.477985174292829
92.060975194547481 10.021446717917033
92.597181076576931 11.990783060383567
92.197890357201032 9.662480278006010
93.183893465089156 9.739302661617746
92.003384448139684 10.074207928630344
92.652631302510812 9.302196298069010
10.220142209550117 14.976039117125460
10.967799502225303 13.855713548272066
11.514022144102853 14.137110867291437
11.157118733059189 11.741058927076752
10.620085213339323 12.699445993592315
11.048946605218323 13.691041806945623
11.041114950133768 10.882965602038306
12.489241461269749 13.878575802292037
89.903271322079036 36.235280663744838
91.073746241102285 34.059386782187779
90.767014323517671 33.734270443098779
90.193497298259373 34.937428137946910
90.237450762452212 33.133441228885211
88.213005985618011 36.731419026593315
89.750716603823705 34.785560243830375
88.672567097164134 33.743209202091109
90.339476433611893 37.137513439835878
89.209348528370512 34.383951427533006
49.638632213941662 65.582914257685871
49.673530797940231 64.112895322059700
49.028635551345772 62.745618780955056
48.366819740736204 63.899850584988528
51.634440473882144 63.437435024591302
49.231826606293630 63.505029773237077
49.361887085309611 62.961408539611568
10.094878607366553 62.833049164812898
11.926225068648593 63.290650097335622
12.636992688157356 60.946558771266702
10.589372328640415 61.374196922994933
61.637535016232533 89.235926540893075
63.879526743157982 88.736086883472808
62.303838223986915 89.959289391162315
62.987849034168079 89.493804006066824
63.542471049392610 88.224598218888744
63.631101471206328 88.983421031082244
9.811402616070959 64.583231137018160
12.973072743114075 62.793559558498806
10.443282466876823 63.621046037918056
10.533925403528002 62.739496061841692
83.962540214869378 9.167824381084442
84.736152473055327 10.663302207325909
81.745056155835414 9.198231761385873
81.726853833851195 10.098328794085580
83.522736389495563 10.087932655239520
82.534501249363331 10.513050663640751
83.978765969114576 9.529947087961666
84.962804835186745 52.056035793208622
83.824523446795823 52.603660759737863
83.025507578904524 52.252340019290848
84.235495633122980 51.507085011322204
84.117873167796617 51.707303356640772
84.390524951400877 51.871341471436118
99.226449926221093 58.491966813501591
99.868366194210552 60.782680383679221
0.100340599681459 61.079683556290661
97.153553263525012 59.568641451922744
97.377113271381447 59.278999520442731
98.823139129292954 58.559585409266006
99.382684520659254 57.824289811246246
99.579794224361862 60.392541761589833
99.981502631661783 58.491852539528814
0.799011424292331 59.022807502781980
0.338407986530314 57.986836330409176
99.355899759982861 60.613587442640238
99.355961411836120 60.727850430963848
99.047574465452570 61.580169994591067
98.352805205523822 59.692342242869422
77.072118317606467 83.428388290145008
75.994351900732880 82.336981828334359
77.033547961549047 84.598685335475480
78.564948204019274 82.868761454531793
78.850950261028231 81.833171132121379
77.282056124707140 82.708038473858338
76.567146120500013 83.652022527797996
78.175010234541062 82.591565750538948
77.542676205731112 82.386660108765980
78.728320797190094 82.953718473519842
76.825956489705604 82.923164089298439
80.835053283427271 20.029151527475520
80.430431559239793 21.679639496139252
79.895288849045457 21.479168689010564
79.548701503607816 21.481516988963797
79.816575160292146 21.048728190929364
80.189013648657237 20.589111999398991
79.088509773452074 21.187365802533730
79.369219089088077 21.333015646495166
80.786278096115623 21.199646221712282
80.391808240127091 20.802793910118613
80.215332981266144 21.507847752020410
38.038291456268681 3.389834485055081
38.256502719825100 2.523781235368463
37.765250750268812 1.880819577895896
39.186146485274314 3.243589723051783
37.382433947753697 3.082581766828497
39.880831610498234 1.377299892342315
38.777511949472405 4.025260994104888
52.491975073536750 74.186385517742693
50.393269190065567 76.145179852584690
52.344562196654714 73.955138579936403
53.118009638182151 73.182692684653006
52.051284387701230 74.011519996071669
52.705831910987186 74.260171621842872
52.900582152112591 75.932836787902033
51.343773926760989 72.843912729673988
97.564403941322098 29.872416107081712
97.431810262888177 30.596860135100833
98.600320882856323 29.473604147019969
99.406143895159360 27.664958727819116
97.580305582808066 30.610365842689411
96.766553213577353 30.940896816974757
98.097079631431868 28.502074993281195
97.788214737301260 29.147713905215454
97.699715281517314 28.575108327934807
97.395438638108487 28.104566391792044
96.760430737126143 30.656878461826761
36.031809916636711 32.176226819605134
38.283788427379875 33.775377873088324
39.736134797987411 30.817417350811578
39.242389626331352 32.087882193333961
36.943192233723721 34.773484657304095
38.039189837301329 32.766813798182383
36.749222083321783 31.979064925741341
36.022919322141504 32.798024890011263
37.288555276565333 32.291932348571578
36.977215351945738 32.843873683526184
36.538890040488326 33.902812847871402
38.283570469529487 33.299886947656866
68.428487533974945 5.576390503500269
68.687344348247237 6.919314274956194
68.283891064974441 7.048857682853533
68.129022309664194 6.740591141495674
67.318815820635336 6.665452824626254
67.340939440602298 9.094803369864950
69.136135971873031 7.008026887772713
66.428605444398244 7.810489923182310
67.004528753128412 7.061510305156882
67.683739016854418 7.289230160239279
68.056895143034751 6.540294073104904
69.400566407323296 6.936851926503223
22.862262072291969 24.500611443186262
21.357780905757561 24.551421398629302
19.202275078634695 26.026643749974905
20.354509463912333 24.901724541766775
20.639697348839729 23.733541095253273
22.488599173483749 27.523048774899799
21.068435476694116 24.230294468916608
57.185392978369059 44.297431643693578
56.901596104892562 44.258431530999580
56.259077351229450 43.085614739689589
58.389164873486116 45.642685685442487
56.368009096685732 45.532796610278908
55.873418895499306 46.077474359947004
16.627622013643290 20.312883956418961
15.513626952780724 21.244688134602402
17.631625004684238 19.808698317071858
18.245052841996433 21.628228826248826
17.252702238661577 22.122204031793093
18.844134039993797 20.706745617382634
16.593661410102754 18.504114879463440
17.454981629422548 21.423688372396310
15.652612451508986 20.942679945371601
72.093877651797712 6.999107737757619
72.049539990286789 8.797062945973835
74.210021823811488 8.003196923844596
73.328176237188373 6.894813848005620
72.848149740724722 7.888535912400564
73.421074445009992 7.724492393637897
72.210380270626615 6.369302828656901
38.094152915484081 68.069430144676076
37.633240419363261 67.939843009281404
39.606959865738823 67.994395923472567
38.960481751416587 67.762063893932577
39.241461983187882 69.062823497314412
39.137841999559825 67.455605522054114
40.067659349723421 68.815906914570121
39.188118372421009 65.673538988758807
36.487412426739468 66.500812939836337
39.551019432256062 67.740978162651473
36.954597345292953 69.685645626809205
41.131323625698570 67.267124100271971
37.363757014734915 66.522983325720958
38.577796376275515 67.373837152638743
39.435263638558673 67.376254605080959
39.757657680372851 68.953060708679146
37.468911810300426 68.196822207869658
39.953798889567551 69.982649788870390
38.486056519728507 67.538711909718060
37.177456581050336 7.006362437858509
35.698222481512389 7.466386841862635
37.250218133749890 8.012326760761544
36.027471123634477 7.891474102683675
37.342496601837382 8.214257586176783
35.555595345928189 8.384113687197100
37.881162398653409 8.207729840842092
37.440870537320542 8.663733550802849
35.501150725557657 9.507680999404327
35.919942616690939 8.889358863676875
35.740535006518918 8.163075946876750
36.506331215781792 9.378009697466194
35.810869748119117 7.319090419319925
38.310089342147307 8.440600629403727
36.822380187795844 7.069388842110863
25.695420368841233 88.118190922665647
28.212621819917246 87.176143953488392
27.121137861540255 86.718858715690828
28.461214825281743 87.828316361815226
28.066209230798037 86.125020267219654
27.914162138728631 87.242889837854548
75.467178384218116 45.045357225119261
74.732252963128033 43.973183003269526
75.747053631473250 45.483969260461585
76.698910406207403 45.146785848628546
74.101661412633902 44.755947829683869
75.601649778443473 45.870672573508315
75.333355955985795 45.215635165706331
73.945011204028688 45.512601173922249
46.063885557942200 95.521038321680393
47.004082597330481 93.670996159254884
46.968589977887198 95.275573582880952
48.068003002703399 93.565681810600779
45.151347804779768 95.491261133846251
46.832402043854437 94.941581724658434
47.678325808608996 94.867736039519130
45.995096869470736 94.451680570950401
47.996611141653133 94.014071993108246
48.537482770139974 94.202431507628702
46.217885323950220 94.246926508725423
47.240980871442048 94.897132314280043
78.523792858760260 5.935097467333291
79.435137717895429 6.016597910291030
79.251134109879700 5.871272450062200
78.414541619985442 4.717674987170069
77.116623170908497 5.974697530319414
78.117576705949162 5.240104085939426
78.404888841587805 6.729581192626878
78.490876022413246 5.571321720202643
79.029468060417926 6.207677512473930
79.000483462153539 5.610197682452426
79.652653743013573 5.010356594725469
72.291035308844428 41.173748321441856
70.522130273510868 38.398096389720905
71.428999419965692 40.656908099429479
71.852119307117292 38.719939383138595
10.355865519913788 99.521743768787161
10.241408460907909 0.609935809104655
9.036512188614003 99.654734207930034
10.330893694924885 99.304278943869662
9.095470414294629 99.899795938936549
9.263793730326086 99.736377833206205
8.478927183973207 99.967559242490410
12.213145799783216 20.628683631579179
10.989064414112059 18.463805979878263
11.787822895291727 18.357641855560594
10.361988359446956 18.128629125944062
12.180860266398685 19.397045838667133
14.323813053047346 17.401484196835014
10.351188820938740 20.472190792922110
10.728535250344954 17.523837813729443
13.880637323087988 18.031706761109341
11.843554269145036 20.987381855446397
13.536175875777948 18.560892807829440
13.749758739905955 18.263933911502765
11.643623600607663 18.283651777366103
13.038445829866253 17.765346649816930
11.175353904673486 18.575197437902180
12.037350401773489 20.441280993334633
11.915072545967170 18.902003904387602
64.566576065151665 93.836550652958650
65.961036064825961 96.020083938028463
66.716884594289738 93.918040044669240
68.259963626685789 94.034730520816069
66.808917552789481 92.995302762103549
66.453208584309778 96.057769608585374
67.743416219291660 94.789415701261888
66.850676517213188 93.179044595704298
65.750318720501298 92.655910772051499
66.324873454653698 93.868125439567635
68.203587210729836 94.578369536310362
67.405667646446886 94.597486754260913
66.153740829226791 94.789823839407660
66.043418138252576 93.108260292030664
66.769919929317254 94.311446893644586
71.570530162200100 35.783586135149861
71.758788443657465 36.593539938580584
70.895990746709074 38.824632551459423
71.883772958810468 37.372164795681385
74.087801966689284 37.645602532728418
72.712578220533700 37.639656214392630
72.638580688856962 38.255726862914784
74.039037718679509 37.039428583615098
72.498186998422966 38.417759634396148
72.613373278003309 38.633502927632811
71.700523626719658 38.028636816656579
18.038115901537520 96.123168952603237
18.010378300984137 96.721289868118490
20.102985211315872 96.669031342580922
19.592480834330075 96.781651824190334
20.471572373507563 95.235775006354473
18.842651954864131 96.396534767207342
19.832979662558124 96.743112042293603
18.478379256021718 95.736677562743864
19.956964118337272 95.662293238682764
19.655685309368643 97.088768038281216
17.126363387691647 96.323794306177319
18.127627007791141 94.916722719803957
20.038035482854553 97.188531255122683
17.730282115816692 95.710029753923891
19.136585516848182 95.548751076896011
17.504622721110046 95.747578245539842
94.682570974387261 58.301727140016901
93.245316684704150 57.339917724064662
93.114902817781427 57.588353712758249
92.887123472775883 57.237908466439983
93.318555495225780 58.402646378955367
93.452726655893073 60.033561470200695
94.098344786967118 57.564106568404853
93.130409127654232 58.508438918857614
54.034500985822781 29.348876836352304
54.399890566609571 29.557725928605798
53.338160020100581 27.190200929604899
51.722915420759591 27.702438060046624
53.139792384562817 26.233945474939045
53.940055784889545 25.290747642942161
54.582264520052419 27.806886350607208
77.939185433242301 29.535971761616416
78.181845384625134 30.186845002845622
76.418393936140731 30.547689084925821
77.128065465499361 31.331574470273040
77.645061770433969 32.577569379030315
79.999424972986290 31.525464168284053
78.623181321080850 30.738412241731030
76.213311750926792 30.140866641807406
77.559756642350678 29.833015760836158
79.320876942458256 30.463701126460759
77.806729413949597 31.982796562880111
36.486185985698320 90.453313063996120
37.685929612945536 92.019848125413318
38.348572312326311 91.593948321667526
38.727117832226085 92.217326456116950
37.434129428109166 92.148410352931947
37.252087796425037 89.681634294618291
39.113773234514504 92.453881679176732
38.424030696074553 91.103749132261029
39.197765136398615 90.437901624010138
38.349635846333832 92.204390731022642
37.301977218154299 92.414924492778596
36.394911339257021 92.478773843237377
38.950456007946947 90.399303926929804
38.683842794025878 93.462947452197426
38.385139311477907 91.430921897621644
85.331914469020631 99.353094930264021
86.062823769729349 97.981265247726299
84.340787295918375 97.309800871014602
85.040235190875023 98.340673969040012
85.671171294157645 98.236605611622281
84.732406611186462 97.149941340429365
84.797821525315996 98.181900232481780
84.797798919078559 98.268438894359562
86.566788897743351 97.134353942450986
14.790734664154664 99.679516888842585
14.336074203459505 0.434619650633365
14.898219559748842 99.548010927281013
15.689044370481675 99.437132122894525
13.906695777369066 99.556819073410381
13.729494841393498 99.366120158566872
14.702441248409576 0.832028498556665
15.371796833858237 0.091215613764942
14.306584433422403 0.292017995283102
14.057721398512525 0.945613557508882
78.019734645828180 35.177476574475953
76.001469180556711 34.934441040734740
76.705402307831150 34.612103987013455
77.259093166552972 35.553950961571736
76.727350814026224 37.108341964816361
76.584928855947183 33.894721285050352
76.022936428099626 35.687498303805924
76.241000390765876 33.309056949704136
28.840820234284521 94.442546551202199
28.610466658477144 95.335186991757141
29.490309166360589 97.419348864123620
29.101370651766842 93.826067535748550
28.494158078245380 96.265878727070771
27.108412390796794 95.136395217835940
29.850037519293323 96.148520446366305
27.647181787222465 95.129197287598728
28.446157100230725 95.971830391672967
28.723016870651776 95.520055185624969
28.328456802996403 96.084956915083069
49.119174585066986 77.800554418424340
50.486951891364633 78.315430798601710
49.490273109994327 77.206534214650091
49.955889632503023 76.144552091531963
49.799113243292950 77.667792443080401
51.463455683267973 79.874323566929064
47.586389261748138 77.318510997261114
50.012957956728506 77.918514661195076
51.034488818874188 78.931959536824607
48.981889257052458 76.498517733662439
68.913811232151431 57.919354521788030
68.236163221311486 59.017228834937889
70.719418957051445 57.801932499383227
70.123220748557429 56.895534722608971
69.822233281735137 58.871900382310699
69.464745001693913 57.423809921280338
69.574004655203083 58.727710403879200
70.340646135704972 57.621176610408924
69.843697910827345 58.733109201147514
68.963806115406655 57.539354594181660
69.711841590971815 56.656653900204752
68.667497433004840 56.038669645552041
70.116844976665689 56.452894755834919
69.121388066738049 58.924230042357550
11.713956394168779 87.559133418329225
11.798716984179650 87.484877457734470
11.276737391217045 86.437892870319033
11.185293340035214 87.542251845000465
11.795776289369037 88.250169346973735
10.199032677555756 87.533704621295598
11.381340066050248 87.022406277419080
11.455773977322110 87.277054631402024
10.379971582071297 86.570772587091710
11.620891256925477 86.555201128458663
11.305743528247518 86.744176471495749
9.239117836831838 7.975880796144413
10.334568684602544 9.868233232171947
7.383629381781238 9.418174086480816
9.602519447513453 8.366576523526001
8.296406537179825 10.248374594970040
9.237999298447615 8.369177905449270
10.564473742660109 10.995119761625922
10.429301413369979 8.621591903290502
8.622493761339571 9.142473394643254
9.981362224396886 9.531288691099341
10.309575419921343 9.615750866599313
7.088486168720622 9.406907724928539
80.754383437836864 67.970911243174996
79.993159520000773 66.612936717235655
79.555735021998743 67.724399945459368
78.868671347045606 67.867811909244182
79.596211368079508 67.066979796522844
29.682981907771392 14.111485468429743
30.017846271687802 15.162241665394195
29.896457159097707 12.526033649439301
29.736706034284236 14.706778758699995
29.475781422637944 14.949710819916003
28.915832458097899 14.200898500073846
28.611463754646966 13.895579273121538
31.500389886506195 13.537756241639418
7.050237867271988 72.611448509202560
1.964505709465390 71.377438583665423
5.304210925502465 72.523648267765807
5.090453476793060 71.359691108266219
4.135569603163223 73.788354477530802
4.702559717144389 72.676520409183084
5.416627142213585 71.581549946615127
4.267247867157622 72.642184328407694
5.953039366328377 72.531168301912672
13.184172056819135 62.013086359537560
14.016411517409535 61.532219480371779
12.634322001223133 61.839022354358285
13.500200798046585 61.681348992104553
15.116764807903541 61.474224987356294
14.963094947211296 62.843132473132890
12.650814945307493 62.582718204866303
14.637403763513170 60.504870677450626
43.211573502815305 67.581584011072707
42.315602473312644 64.442400681481018
44.007649847417035 65.871193508485675
44.968088530161964 66.074950250060326
42.679610560227879 66.373834808382156
42.919455997058428 66.947516374732771
44.518552025283036 67.147178459233658
75.226625269549629 17.872627327288097
75.497570816533539 19.283244824976411
75.385459419461043 19.574234249798586
75.967170568147893 16.706803306130446
76.244657315921145 17.132346903679512
75.497201356419239 16.833172007241963
77.623627240115127 18.084432311638931
51.284135210792982 90.296251412745349
50.726418460722911 89.967456788223032
51.700855354319039 91.786465505521605
48.911575004531109 90.532448272167073
50.937737872700502 90.401113621020173
52.055611755857299 88.473817225212301
50.302047787483808 90.911933045583822
49.394401444188254 89.845821011382611
63.159525648884120 95.483462390092484
64.199986738921126 94.894707861401798
64.708477388875608 95.912736643187714
62.668992096150916 94.182820339098612
63.420622581153822 94.026733825786238
63.606941803214106 95.775288921777687
63.099869184859273 94.888746272774398
63.624142324943740 93.060170536998314
62.230607594600102 93.486423429124315
69.251137907449248 31.319064878414316
70.108537593036075 31.896557483521175
71.809039692080631 27.727479318388049
71.105818836289117 30.438642665452331
70.698699495007617 28.032132665353608
69.187035594084037 29.752959703993650
70.546621133446251 28.492866580328087
69.849752116600811 29.243435221844422
69.925969546057502 29.919444085589099
72.001102312193083 29.083874975204576
69.792292250218992 30.528405453464458
1.552479168553177 69.954755704611884
99.821732432014258 72.192279849715405
98.261853870560927 73.540849665827182
99.608419235505778 71.724589393363232
0.119012055659965 73.154788171956454
99.067633187921359 71.457248620405451
99.308991645860047 70.741929309868269
98.778676696647850 71.575330935026741
0.224347087409029 70.116495409824978
99.767496615654380 72.586503046917301
52.160232305760161 14.109857673043869
51.706243266274143 11.609850830678424
53.353880920027052 11.433474375432290
52.820744969276383 13.083510270158907
53.599241882483895 11.920015465100407
54.353139864630094 13.536495823406829
52.459033084276690 11.390328374601960
52.525130124791332 13.711244469114206
52.876543032512473 12.205417363793376
52.977639765476347 12.450326952000388
52.053348133722544 13.873614076410302
53.923002922708193 10.339220735231008
52.838225860467816 11.651533366800486
13.938685795610512 26.182687249981356
17.287963023125329 27.377361511466503
16.541708771849965 23.346990504899846
15.477374191941554 24.956368929089734
14.918098940942182 26.358027858220126
15.524164818463204 27.516592685653311
35.226201302761773 19.275959423173546
36.055580944763946 17.107915681086471
36.290748931000991 16.030996267422712
34.566395794966830 19.736848697743707
20.444694898191777 66.610839546369306
19.977735533095498 65.580534443602716
23.767683037997049 66.102258824579948
21.132486299701842 64.386717009271862
18.126585236315943 67.864953317840488
19.322554750187464 65.782558766347279
21.413131588748008 66.136619680359843
20.617133309134935 64.785158808324965
21.023381161873580 65.202857792218666
21.243699353853895 63.979371395874864
22.060158627743931 64.977414676435231
79.292589058887103 29.644916526419674
79.948304574215769 30.796411264751217
80.492532474423328 30.328638473405153
80.413707302483772 31.011636868555392
79.120484213054766 30.889548759974069
79.763899584237109 30.742368647496185
80.301635861080015 31.463961727606669
80.253989721185135 31.946668744294470
81.283255290643751 31.206743531259001
79.700289560620604 31.080942918004560
78.437097835513867 30.213312906173254
82.006303125475753 32.099620705287478
16.494546383446608 89.441180021632249
15.402136211172863 89.715501080184723
17.397105629233415 90.606608194521826
16.626656170673257 89.351077739661676
17.828704382361099 87.514359299805690
16.598045638597334 89.856061014357010
18.971788618357493 90.262344569572349
16.814180820523333 88.487469839553540
17.628786212493527 88.883650051036554
18.155503789376592 89.722802824491239
17.014417807997734 89.514291180309158
18.677841373518543 89.885229325546362
15.902251016814413 91.011828692328876
98.656366304240251 20.448089575571451
98.112295979347806 19.520469150923415
97.443593539563693 21.671242992667068
99.566829695426662 19.312942653653209
99.022497118778233 19.657614312691997
98.310219712810976 19.454425777999692
97.702894546427117 19.375829596677956
99.065577519730411 21.320813032338485
12.968177175528092 66.983004496778875
13.162968151235386 66.368241312429930
13.578982898380858 67.824140994179729
13.767089007397672 66.877606081001431
14.350110137022391 65.658986655014672
12.574155434058135 66.263962306008978
11.727210212355770 68.521703345826808
14.756586192821530 68.974845480099845
14.197018529660077 67.189982131848225
5.070212174152432 13.403553892840696
3.320538082915708 13.626089966791783
3.272819659972567 15.444752851806003
4.122444146190056 14.288304959196340
1.889567645209435 15.623955445425054
5.111431834515106 16.139667712540135
4.824537261003767 14.641398970551476
4.456649089251064 16.223796381429786
3.807981724226224 14.924661635951633
5.581522977517018 14.837045599747839
3.622613917828619 14.461398776277163
99.565868600455701 40.082442492412639
1.485493562726614 40.115459342556747
1.186222325098055 39.698344797988611
1.037188640638843 39.927807244943239
1.243621774523354 38.935877153470287
1.162095180297646 39.713567252580667
1.207653344056254 39.185637832650606
0.079155107459314 39.870363718871211
1.633919746702096 38.731476166593467
1.522178180464037 38.889842406968569
98.621253280114303 38.221242761916074
0.353940987401799 37.017813285540512
2.062694476237070 38.772624190341979
0.892483451224269 40.392624817411040
38.446289706427194 43.100087383803121
40.562348336676109 41.343002675584671
40.473026714411205 40.683757144812432
38.565499004182854 43.843648782832275
39.585446388657211 40.833961369043735
40.546112047354427 40.301070745939768
38.141044736431397 42.001268372580562
40.879932174517691 40.579336559043462
38.749932384217253 42.685941846439697
40.207299996224371 41.812334916374425
39.001099512203822 41.483550845631349
41.676872927481661 40.718101231422203
38.936973880921457 41.466871246495508
40.422312081882282 41.567495043803774
40.108322691686510 41.551645976664318
30.837340250280796 36.340279198249107
28.451675240521077 34.081936816867589
28.404141531454165 36.190103688357524
31.382776569662031 34.827671168211893
30.346815991956095 36.199503007017896
30.590720262690802 34.888240797464775
29.493018405499630 35.967192382461917
30.177593908132661 34.329610705889131
29.979400620660424 35.050021905669404
30.295649633985036 34.215054585452663
31.309421929871714 32.767458142524596
28.860784670238374 37.327363995309391
31.759720767385261 34.039898221152427
29.811681580010251 33.989614589502288
31.136797368772282 35.195587142234174
31.806371375279962 34.589793645283592
30.686780767825447 34.414155234049012
31.263840331691572 36.971052228890194
30.540367893700189 36.023359599074901
45.398120606672997 75.133903483094272
47.164933074513343 74.072250759835953
45.657085769417996 71.684635514019263
47.911443328294546 74.922698743784665
46.624217511901357 73.380387525924377
12.056901550903085 49.982651143912513
11.188077161098885 49.321698234277520
12.730275957059593 48.548020325035090
12.882084332534784 52.957154553803541
12.234217351437803 52.457363674429303
12.962348191765310 50.605836664861705
13.466284414438858 50.149258835822160
12.544901709255651 50.531782497869429
13.196125416881241 51.340910465888754
12.165221712234805 51.736275512872865
11.525077475735712 51.630347753151248
11.748481838262714 49.962562160796331
12.078517675684237 50.373747877966395
12.282529545260713 51.052326538989462
11.308706912893205 51.405343064170459
13.760710312952495 51.448386987072844
23.495108002919654 32.401593102145426
23.276819673604262 30.804286097210063
22.387046616432873 31.057994966366213
22.425874016486475 32.528460867813237
21.638432138117921 30.996760332361436
22.482424492335269 30.842436686998575
23.731155604017818 31.165840556692736
22.774460679243859 30.899856527594519
21.775334165421029 30.746638438422455
22.610213667089866 32.291057249396744
22.195663059794317 30.963523993941052
79.215608022776166 46.882901293229324
77.925511973313718 42.401503079237564
78.095904126038704 42.949086447132473
78.699899704113221 43.728925343682263
80.377115101244414 42.430307886871823
79.401983263405015 44.670767327094985
79.489089048212321 44.242020433096222
79.155802193720547 43.289634758950861
79.303058498078911 44.490501665046331
79.668623484928133 43.876471488542300
42.248053468901553 75.300305727551930
41.531843104909711 72.317968078717712
39.622709408916293 72.956306361589952
42.274583230941509 75.758104752353859
41.509105850869737 73.863329003199084
42.136509870574535 76.122276212468009
40.218847453341439 76.307326499368358
42.330176386584050 75.166099883238829
43.595831109948655 74.631066155845019
38.739156323429640 76.183764366236346
40.710060318327230 76.143619176296781
39.442429812949761 76.665418679094017
40.030782070104820 77.417482974391532
39.820422856589211 76.016320719246153
39.823595521029219 76.846115171974319
41.248586925531754 78.700612120019088
40.062043257796006 77.616607946544846
39.709719768310798 76.461576155510912
40.619018907670167 75.506231745997496
38.083536482978722 75.403029508414221
51.987705557575950 82.300967905818325
53.741017511467653 84.118317497192351
50.743080552784448 83.510087603407783
53.551852409966536 83.575518066644008
53.325033029318895 82.277132261993756
51.492754435406333 82.676309708145681
54.376244359760804 83.281448252490506
53.343728447765926 83.325424288055729
52.579138855829171 82.265722759634215
51.606688210839692 82.134945207661204
53.111653019868086 81.849823805764075
42.107372722895214 96.012254912982826
38.244094086100880 95.665714767258265
39.992391032727497 95.408605589338038
40.896707844733655 94.440896945502075
40.199157121576022 96.674461494208728
38.877974690874098 97.270472167874871
38.787020844571686 96.530616555991855
39.276943610085155 96.133426341059121
38.502225394589559 96.894545644547904
55.403719934727668 89.303508323845406
55.061981584317039 88.756585782163697
56.207201639404452 89.208441900883457
56.245230782135820 89.200684255009719
56.463291493799012 88.936744215604122
52.948175541531057 89.746896975079494
55.988695475646793 89.218200813653254
55.182838461209329 90.674374178022745
55.471519189780061 88.409402827437674
55.880633898708105 90.427450368299404
48.585864007203050 20.049816436382873
47.727400774914535 19.670316421350858
47.935321824580136 19.990267180998707
46.718100841128930 20.747914089045828
44.715139523000339 20.572875526790828
46.598320589044867 18.851364528432612
46.239485753302539 20.163111921803473
45.684224692984827 21.326767706975680
46.102817373920729 20.810879858501792
45.572571138562843 20.080294519567346
46.748633677114455 21.648481680903590
33.769199587223753 42.856663407321250
32.684034158808778 41.776845912578395
33.851838764090616 43.356713163937428
33.707648456629812 42.094817599977340
32.257367570055401 44.305864785328055
33.911430153030764 43.260712387257378
32.636526929257883 43.032314304322121
32.130083997542791 40.277295546251864
32.203708022417011 41.499229810644650
34.279792760085236 41.549579776073514
35.533321064456366 44.338226778719516
33.159831526166982 42.104836351520952
33.979777732301912 43.659047033273346
34.653043576287516 42.722236697559296
33.377390175739905 40.957723616855624
57.497867014826795 24.641140255437097
58.073570102900611 24.079705064946907
57.446816196861029 24.108635956482004
59.912801794256545 23.320470444885522
58.587909846174021 25.658382791493089
58.881213561949913 23.626380697093261
37.244322177065470 33.370810310053528
36.990759535676183 31.930345446926029
35.924256188227496 35.287233576073305
36.988108398051004 32.431210378990869
38.066155809152782 33.476305451361263
38.836555285592397 8.667963097133974
41.168739340359380 7.680110486990985
37.744982647851259 9.428874141392336
37.210858454432767 9.178173801418902
39.731653488384580 9.014991920812284
37.247518755674591 9.683763050155456
35.988483288717738 8.204708398876095
38.197702627646059 7.643313340970828
37.894002232276080 6.679067764135690
37.470471489203170 11.097302956549539
36.990576817828412 8.034504168739357
59.343725133194106 87.599873561193832
58.319062882027374 87.212496673435140
59.881550262273620 86.350571878110955
59.316457191376784 88.829198988755323
59.557582104188796 87.817349486482513
59.156775115541024 88.463940565684823
52.892089160058880 69.651174760667899
54.259731422317557 68.758184603421597
55.162009647457808 70.255124211786779
56.137664522600765 70.367531651208239
55.031011459881462 70.213461304553618
54.321200787205846 69.987676825731285
55.573372998566221 71.440804768687940
53.893435922864100 68.912003163193276
56.626695908130422 70.383361820708046
55.239652490837358 69.106029619072643
55.582790192112114 71.118735576155373
55.912295813311587 70.535899298335522
55.116390124649953 69.637666309756682
10.673621339916508 60.952446962802576
13.913381491897249 61.877338578001314
13.549571976919839 62.387983901308083
13.364910653897759 61.962330470846673
13.227864286405516 62.355484333532139
11.449660151397886 63.152896777286117
11.832825739998235 59.371447442921358
11.519505536978155 61.523789241570825
13.302474559390355 63.178748947184118
12.267811301258856 62.082132605730550
71.845085531632321 45.516765550544072
72.983322454441435 47.578545855353774
70.332210463578789 47.509868028944823
71.709438801063271 47.667665624357717
70.645035147650603 46.323472611201133
70.523223820634996 47.430142555930182
72.543476139960944 49.167416252941038
72.359715858494539 46.515685106649144
71.453493092750492 46.537321518797029
72.532344031918214 47.479262152423203
38.162720316079771 51.489316938086937
38.569743408197532 50.939228903513857
39.077362319114904 49.286989692490103
38.291312995482031 50.968933064267333
37.658295112262216 51.797276228906092
38.818979587068377 52.614181138434041
46.024115309007698 96.080022032783148
46.404930289689410 97.079475992716254
46.236034205589142 97.178074416401756
45.925990235905985 94.351174205537603
45.638433514922525 96.203645912615031
46.633049337943142 96.529631895998534
46.511879494810216 95.300368987806607
46.655559982482437 95.133020913502065
47.715825010445599 96.332731302578821
46.529302742158663 95.491428641113444
46.550590185643472 96.028374468920859
46.163476198354935 96.338443745925517
46.585089105488414 96.499704394253371
45.798225924285966 95.854817841410622
32.387369030859652 16.631934934665729
32.208737218296505 18.223351212565404
31.076018854601159 16.412369263031103
28.991899551570359 17.250732882645064
30.535731886017857 17.281602297724511
30.061280434584734 16.834947085632567
30.493525564255521 15.898840626793714
30.217617527671635 17.144584344051214
30.535819504583699 17.599534547540458
19.321203139894834 31.180615132031924
21.426655176544898 31.206732534933266
19.447569493305497 33.337659238612360
18.885564533928132 30.442411030235924
20.135980146451011 31.053783140854879
19.696678651652014 30.236849357369881
20.946590865556221 32.388587194482952
19.006680442776247 33.272952232908892
16.862954331535363 31.572176589390349
19.671760984756887 31.599753273921383
19.371736297764087 30.596956607080109
18.432666941094123 32.456938298280008
20.280730445531109 31.234972414933960
19.905465033888152 31.130552679110892
18.405015601752044 31.603524155339411
24.232638958079981 33.152285782360423
25.413422505497476 33.893796764283842
24.452836758166438 34.947380558462648
24.807555849751157 32.029862182026086
25.513994949006698 33.125318680616054
25.410953747820198 32.467983417790542
24.013192370586264 32.378936280151052
22.525421150880678 31.562536562535247
24.699294966302272 32.209133713855884
32.229359946728408 20.173333665770592
33.181915470531585 21.281951341448039
32.459444487500875 19.090059247309860
31.876385875619878 20.728601131051292
32.837484473957353 18.498490051032753
30.265590678457940 17.633511747900027
31.653698007911885 19.818885757477585
32.741473861500403 17.480669318812033
31.353516277306433 19.506772717648854
31.824950417993747 17.709915728215801
32.352650553451596 20.030628838862373
32.492738767749501 19.433394557195118
34.357648280926966 18.132297429604950
32.201638144258752 18.440463278465916
31.671142972522279 16.874279708441374
68.722741862669224 4.966325591082734
68.268226839629875 3.505841814424439
68.984507303799290 6.691393100405589
69.206573056995325 5.551668072152109
70.129459153031974 6.904008041490868
68.181453909440521 3.220515103572352
68.854572391854362 5.035716639794797
70.170647471620114 4.634315616215016
69.200532179853411 5.565447308485823
68.379739666856111 5.377242050407097
40.491931462154241 84.028086473980167
38.787532293804439 84.049441995553096
38.886043219853654 83.599981861906087
40.016064813403204 86.587709366987156
37.344160052649457 86.022022342407070
28.740983739750131 92.862789810066658
26.654491699282875 93.630208998691572
27.194773955999292 96.716604360682936
25.471589763331576 93.706937070095208
27.404679423477884 93.769005085650605
26.320634243852542 93.977492909654188
25.673212587763167 93.623736228531783
27.511628039346157 95.539479363351077
96.610404384767818 90.527251160579397
94.547665295560037 89.972947948260256
94.712154184426353 90.761097505257013
96.719891295742684 91.477817089745102
94.556105333074697 89.203083577755635
96.217689385644704 92.135228630243560
23.130047187457983 42.934775976913606
23.020894441162927 43.662393033354739
23.152448732788493 42.771857762609123
22.737654147653597 43.725505272473683
24.792433623206474 41.846574378891056
22.343680418453722 42.337467110293105
22.531921358940608 43.082604762073139
24.015286674024928 44.509117675243381
22.819267145312384 42.808728556705795
21.195267197367183 44.231556162080018
23.871082938995663 42.354725242475915
24.029833746255637 41.665270060471705
23.016604590477019 45.467946426300138
23.940072767638501 43.263915964834609
22.256909725469107 44.039617438981139
3.077924431577595 37.164605249144572
3.390007863296971 36.725214313275579
3.839055947722925 38.053638845467781
0.463170685249542 38.030553372149562
2.916868481137899 37.061694886923057
2.646584534145159 38.592442390658633
3.089602178458577 37.090930082724348
2.234056058628811 36.695930555158299
2.343282183024334 35.740215219136758
1.936947466335526 37.232646350333752
3.062643347585400 37.705441705227642
1.967325328607669 36.770991578584706
3.656973490246199 37.165545504474444
88.534295605835382 91.363784600736096
88.129218704976907 91.133967983736795
88.293915824411172 92.676287707995485
87.872862121839319 90.989512514978017
88.901309185293357 92.598204558908165
88.004479232764382 90.878185200946660
89.637706794284213 90.253139567986779
86.344779277289717 92.684971280887495
46.806265305276121 85.017474757052483
47.782483777920966 85.075194439532709
45.855027149009985 86.719171335913472
49.963084395681967 86.213223214385479
47.479130944625396 84.912552431203849
48.089539404993772 84.517405457357881
47.748967999581630 86.419358979612355
47.724809696978767 84.620452896579337
47.320969522522859 84.912929227993558
47.502667354405311 85.845887976847322
98.679097475924522 88.101172759816947
99.582514299352539 87.747445752344973
0.347952156132862 88.763223308286953
99.284616261255962 86.847208683472871
0.141001625633692 89.661578960653031
0.577235917507721 87.940164653709303
0.422996921826964 88.468005047980668
99.361922908825193 86.876700299402074
0.088495441913992 88.522568385544247
99.813066675308477 87.439341440426332
2.314304283903780 86.702639668920014
98.444553772294526 87.603003597090719
97.544889692556083 88.376574651546292
98.976931819061193 88.749753899428967
84.366976580545995 53.535534795556970
83.465027974428793 54.777869393840817
81.848672272813388 51.864817230268990
83.932266494274060 53.157680446863488
82.018890424740405 53.553834924786592
82.500816196607445 53.380641707459446
81.601489809995527 54.861808365702544
82.322164973322899 53.872142447720428
82.818070021809163 53.822627958162514
82.793155861552236 55.809003893244160
82.869687667495555 54.099221431498059
82.443023437269602 53.048247877409011
83.404389643867489 52.517698592320663
82.877742747116358 53.999165806212709
77.071601227039920 80.175433069503327
76.796202652466377 80.580245194432393
76.573893616261330 79.356642111357118
76.452175171176592 80.417131275003271
77.946941294774135 79.960173568802404
78.593751675596522 79.064282961582649
76.762100158442891 80.963971319517299
77.451266969223070 81.371190965633119
79.556701836412188 80.837791606725744
78.521758395112386 79.211644858500279
88.758913768197687 99.331934699140589
88.137504362177111 97.638725929896125
88.860890533189348 95.648295141451612
85.944104106409867 98.881119471853381
86.294457061542658 95.962231796369593
87.308361212540262 96.994381001130563
87.594463192004554 96.528552916127566
86.302580345760319 96.943660676061526
87.291985723717559 97.630133829544505
89.735261863448443 97.035155695345452
88.062296983918614 96.517648681825818
89.439600519922720 97.588200582524394
88.651675322801779 96.977423403916291
88.268278999808572 97.985447388779534
87.034672801491467 99.079339714032727
87.175274100362188 98.984343499297310
10.089697115599011 18.413634580102265
9.327585743799766 18.229943515290724
9.497237294392177 20.062691141657293
10.341925646666935 18.872988158707788
9.154664075876118 16.030984425348276
10.807890558523404 20.113904674103740
9.476282436822757 18.625016239872320
8.167920275700064 20.304852043939970
10.647955524649673 19.559967629733165
8.437463848487683 18.661033911050289
9.216168243041942 18.570288351113735
8.961555289076678 18.754535943834370
11.099139224116453 17.614983359315534
9.213302085272298 18.688517495817344
8.268768128908357 18.910761208150568
60.712867083655972 71.765046792995093
59.986274222375563 70.186659190552774
60.337587138781508 71.791826852857227
58.402058516374858 72.699378309168793
60.553130848811314 70.891197679639063
60.080101272089486 69.637702435842698
59.630425759759994 72.183171003187709
58.430656327647881 71.782923129833520
59.668736797176742 71.183135382741000
58.958578710750146 69.749617326255915
0.236062098243012 4.685071609013329
1.172601511002709 5.693690448338851
0.381928488520937 7.410293272519877
0.947242487194702 5.150426996115883
0.948176119469768 7.826736503519276
99.984321083003096 7.516458198909709
2.055644269924180 6.992729183330343
0.260482608131013 8.308026892840388
1.813259090805162 5.654752574602878
67.799147212258035 22.614335068508588
67.718219742557849 24.010762022573800
68.643228774020784 26.208273623652200
68.318624415953281 25.288123758817179
67.899517723751728 25.026789534554030
66.353283385089171 25.032664217266781
68.337566472741372 22.975951271598550
65.622140712040476 26.447564613862916
68.354904992238900 25.372080696883017
50.854896248918443 27.738392311983763
51.259973035933889 26.630032309871691
51.809280506149804 25.416825680039999
51.981847188049649 25.202275795515465
51.341879705290040 25.683791534858130
50.406172741096427 24.651499779198740
50.331607561431774 24.925254667319852
50.079121365942640 27.079198295051221
50.213764451446231 26.025424610198250
51.523824379598572 26.742003968605648
57.031325090129151 95.134357615547216
57.212970852494337 93.209262213194606
56.807060240829827 95.875414315347456
56.809405017988951 92.796386342247914
59.730578613507689 90.658638775005400
57.912619728481374 92.614633525120865
57.836835054485881 92.781004528396309
59.127248437252121 94.753146628369180
59.286431434621342 92.516411328299981
58.518240406184518 95.060578788633535
56.968700573172498 94.007026772220073
57.143129969557336 93.919654969047755
56.582494824962296 95.017505471097621
57.062811041213493 91.812947555509851
57.857776329926608 93.385250164280734
58.771473208350322 93.497378989504540
33.663464537335955 34.571986444542034
33.264231838546543 35.437031678334783
32.634521203917039 35.465443315169345
34.124374617722474 34.463106385494768
32.791484673126249 35.327058757795598
31.707267377727554 36.231205553871320
34.048490174082680 35.935614992189180
32.932483860468423 34.443322501314114
33.901023910891539 37.262049131654329
34.283561040597455 36.397708395493090
34.224405281346627 36.418660217036873
32.302551331475982 36.533686429655980
84.420723622882250 3.714827281220217
86.290761440952750 4.200353729203567
85.064667174345075 5.613459211860667
83.541650864977427 3.426095704777216
84.057032182343519 2.622079684301959
84.276691987503469 2.944941831767376
85.835520001708119 3.240129993424274
87.351850381596194 4.679634352227959
84.329479081545870 4.675448785179201
84.864651363321414 3.981514432359214
85.850788858189190 3.424876069881996
85.463311739733399 1.838387813242327
47.913181196843212 27.281338245146650
49.905735924537190 24.829256705462104
49.882434963440055 25.533412177639054
48.402985014343351 27.413105018189636
49.720400575205005 26.418472906402076
48.555594171527915 26.078954896742420
48.536784279858011 26.168008080336850
46.734079606849498 24.768687412156300
50.036934442576040 24.235981570130257
49.866304384181795 26.930720601228884
48.710456362632478 26.044022943384508
48.397375066382040 26.961733949739969
50.688303455733831 28.464766197042085
48.463995204747668 28.447443616085149
82.233987025341563 43.237930589497182
82.158467251657697 43.087824256646243
82.483477003552110 44.682737455381385
82.331443021938000 42.429599754545116
80.473434137976156 42.231231659296334
81.345259678968205 42.570124169623057
81.737888514766979 42.656574438222258
82.572205567594082 42.570556727995623
79.740689049259800 42.199191594134390
83.028305198610653 43.739249106188538
81.545637814171499 42.545932657924176
80.607254883336452 42.488190431751399
83.923660268222434 43.656626322804385
81.655940011562038 42.766820415027354
63.182023440185937 61.451458234257480
62.103130751818910 61.497635788280874
60.133098215235748 59.451129931813682
62.938453547331356 60.977193409560044
62.378565367301633 59.534402514283293
62.757296882890124 59.177813626090995
61.764811155288335 60.840352592239100
62.079487649576805 59.452732038864120
60.333484349378537 59.833154566015850
60.774046430019041 60.396637151869733
62.079775812897459 60.988120104948557
62.233711014732350 61.825964693895884
62.008857574591786 60.426964348091992
63.113590648233078 59.765438565364953
61.233754596795954 60.396126597828854
62.010317060308893 59.535704217609450
61.762924019321844 59.570322171598981
18.796147538361542 70.634486502721373
16.630258716109310 70.952450664723713
19.430173818661764 70.941023128513947
18.968141569839190 72.446343671760090
19.228012768509796 70.295953941280885
17.267954419068534 71.828624459399705
55.634392073089764 22.440372571979520
56.463267339075770 22.901650138706220
56.639551310018341 22.069415650133401
56.817506347843391 21.682071648948256
69.479088867937023 85.715953927872093
69.580068096247686 85.943774894117922
68.099889999929928 85.681192533377327
66.939094670603822 85.657415112030279
68.454470001044768 84.639128106643341
67.705675938187781 87.625362998093266
67.704061089829636 85.014024941421923
67.110145108375463 87.444750629007956
69.405002499094863 85.527766529786192
67.677547754716755 85.974891619000744
93.369999799235885 99.396903462793063
91.392892053539924 95.184476837696963
90.137266952064010 97.972609046028197
79.470125731807087 61.285201050221332
82.126904691884477 64.096047153411760
77.703350857648857 63.019059030410126
80.950613834408472 63.424385038178279
79.004908308929103 63.965428294716929
79.186392639022557 64.597441630850980
80.190051390751748 64.458833154831481
80.609851650974178 61.524530118890254
79.308534784676041 62.772993501318133
80.582840303634441 62.046987785583795
79.162846463530940 64.997219267623507
84.401624924453472 89.495706565377418
86.257545618778721 86.982514659513114
84.417267236958196 87.142906833510466
86.866906721861710 86.252788204258394
84.277320495325455 88.500313908793061
86.136860638178092 88.173279884560131
85.891404485092352 85.762731881906774
85.834236044401266 87.387370599425708
38.559744282771213 61.334826354630458
37.458733147105406 62.214313373639762
35.258106200749374 61.340499294451298
36.370266513140713 61.739545594241321
38.330015961573515 61.815768847535914
36.922083168487752 59.991916432969276
37.230213940752854 64.038536487999878
38.386358074186461 60.452137757695390
36.658587555121223 60.391029124294569
37.178357205419644 61.247567560801002
36.612187781114365 60.325514604105848
74.038275739073413 52.157220395081218
73.102734249957649 51.465425701501296
74.686834436682773 51.744329144139435
71.592572538455727 51.209127884977811
72.398209391824054 51.420070901110854
71.116799280910357 50.392828186592475
71.761811662389832 51.866433179265009
73.442356863766435 52.762871538421876
73.341630685374412 49.670786537729889
72.523364456046707 52.672312113055746
71.186824164745744 54.118935784432480
61.347379653123454 30.734493394174230
64.401565725600889 30.016414848072447
64.745317315936560 29.778685480452658
62.903852089280349 31.764565616742022
64.602257623623487 31.067471043016567
65.161436045670200 29.131885621359231
65.566941760666268 31.024187307256586
52.384376675145198 45.708337083070646
50.244014802256466 44.571241960878986
51.715185764140017 45.348649368441826
52.327546792404704 45.285695831661968
51.029747706341858 47.705901869011676
52.278777018926391 44.575326893605833
49.801585249901564 46.627406894921251
52.812579998063391 45.534695176720902
50.834333047359898 47.240475364894685
51.467948309251341 47.100232411096975
51.362788108416055 48.404583162723213
74.240445024545465 17.170410503407822
73.191147353158428 17.120092586643715
74.135651554298619 19.133073431196689
73.681511603229112 16.938899753452400
74.284312929815059 19.256649474934797
73.848788188159844 18.119033555391884
73.256970155582678 16.821919564631237
71.079328074353171 17.896864355855801
29.642561585587728 31.928242570699375
28.179126592147103 31.130392783023360
29.796611777152318 31.607750841224352
31.803311270530770 32.547658000020483
28.900449469971271 31.315003048815864
29.190548408460185 30.818542340916235
29.682661373076940 31.612739237863938
28.423918735183285 31.788338364063129
28.728636791496566 31.403464993548500
28.993594767952516 31.779803394030822
0.774439365973221 60.814645034524531
1.412005354133889 59.900240281393060
1.336751375924122 60.942009777249126
2.129934111515728 60.863934952949393
0.851098700132512 61.357574009744845
3.310278089426664 58.854492795745813
0.348044910948567 60.879547425031959
1.881145657597888 60.304924076333542
26.053348230068458 48.437325199537469
25.695080992501246 47.037950304627238
25.322846104625501 46.154656141399599
26.156490016802366 47.160761897122391
23.454963944026879 45.705029142627112
25.625793747388634 46.559139231179735
25.326400737103377 49.036377394245868
22.430951880273312 45.613148899463184
24.099970776184200 46.437747474539457
24.898554054284329 46.658489968161760
24.570686773294828 47.119834060449769
46.894869554865657 20.422082035240649
47.936468958919740 20.473626275742355
49.682478181806751 20.568187310791341
47.872124721944495 20.953759305500778
48.375628165333303 22.172912477483354
46.684503305805563 20.668276909732697
48.307405205419890 20.056362111188172
46.726014452905190 19.418210755069921
47.907287000645155 21.117562281347858
47.664175945341611 20.914918041449791
49.330727048206093 20.224676462595923
45.860600205253597 3.346288344430275
47.382497221788377 3.670943083343206
47.546892500953255 3.984937686357206
47.527994157378608 3.813575754092281
47.868968944595437 0.692169705821936
24.197979548774558 44.856478997663302
23.321029877173579 43.297557840817703
23.488609798905756 44.849393215078948
25.445401025450177 43.403331511983197
23.590942281705104 44.626061216546738
24.827948760161458 46.309925509372256
23.810770857018099 44.770122057183940
69.038424183448484 66.926748848821475
70.527850523079650 64.306420545630417
69.766341113368711 63.808231661091966
69.088263896230202 66.298803741340635
68.481316011224195 66.202602324290424
69.059668873953015 64.742340096942968
69.897316849803929 65.505818628306073
69.498448812511057 65.364491306206077
68.080116114562756 65.302028391040011
83.187940556873286 22.475334407977499
83.334107429307807 23.185849832833370
82.208477088523594 22.456800574327087
81.076660630098644 23.156681868927880
82.174344034866920 23.165384562738431
83.052851608021470 22.655337754071880
0.076407738672525 66.272283348337723
1.336670231684567 67.115182795933663
1.738645467579412 66.247171920059813
3.041679780469345 65.639957318460247
0.537509509503901 67.840293525058527
2.060537040339516 65.747970750542422
1.627583250579100 67.764777682738440
1.229085962156363 65.689928260828225
0.925011203396780 68.478861951487858
2.588723435341313 66.718037445638515
0.931237262294345 66.173010839595435
1.274828549097774 67.543790420518931
0.668305061601156 65.022636427000805
85.768721464219979 91.213932302553573
84.756237732548115 94.936122402027181
84.083656156822911 91.228209362711084
84.748966644280188 91.689383919366009
84.774402193335035 91.504887297608704
86.694413382434306 93.148150928630926
84.958971133967083 91.800676911192070
84.580436670922523 91.658525434766844
85.153291503313980 93.538214966108256
86.053857729190369 94.569519264352579
86.579507348490395 92.859988148586183
85.321703263426855 91.895056171445816
82.335729573680922 92.627961197748832
86.077072082394281 90.624047540549668
86.770978088838888 91.371729824014594
85.281222854529091 92.546661661619666
86.858770982515722 92.836536967483937
93.516256243132915 47.902026012952113
92.037367481917045 47.417705773692184
92.988220358764991 44.923250301127979
94.852127430913384 47.941884549522335
93.754336478934917 47.938669011289392
94.458527783343428 48.276396912730988
84.644153170865081 0.963384103557089
83.370230373601302 1.708605949059020
82.287932365406405 99.572368064825568
83.695209502974478 2.313535102965622
84.154788994858521 1.080448910300356
83.662773034472579 1.838515489770806
84.375281443699350 2.258598451049098
82.073773427297851 0.535677032804963
83.966516764635941 1.280631796170925
82.451552259386816 1.793803238048893
82.771524023875699 99.380490487492736
82.499395550602770 1.398761400491105
83.460718399295970 99.314656261259259
85.445813842090374 99.604074177675628
19.499777086804063 89.469354213625280
21.261728936463186 87.950041739883730
20.916638376126002 88.867862382528315
19.471602981045159 88.851385216374851
18.635650567638201 89.059665623087980
20.972832824561593 87.935108156234833
20.356415529155882 88.684482573725916
19.991894056029185 87.449244823256649
21.051320060711088 87.307347335458758
19.376301920140506 89.518085217644511
21.019831536021396 86.403295886539965
19.756923732775224 88.076707497895498
21.021852387368092 88.558700184094164
19.310045008146517 89.179965860275331
18.887959158293288 89.388224287904421
6.074219960282580 88.980840868806638
4.875026389734442 89.232937275892169
3.173652697683765 89.663159797797206
4.057097472501358 88.821086351788978
3.922926138204886 90.122037507161167
4.207609753128086 90.011310769870676
3.466398520718286 90.177628446242025
4.581512577120708 88.444230683731533
3.418882913514817 90.780495867978743
5.975910938694279 89.780527747776233
3.529190292929674 88.448032108626109
4.443643630916664 89.774815706262387
4.641282911591242 89.855155151093527
4.763752686278558 88.851795817789167
4.493237669490640 87.336731117848899
4.676542489259274 88.871134122214812
4.912926309575273 88.145046688445532
2.307238310140966 89.652103942556764
3.605050487724925 89.660360649500049
83.614894869251103 89.465525844536685
83.345877053268254 88.230085387631874
84.047747610715646 88.431821204581638
84.495444049831278 87.695001513722374
82.791930565053462 89.026804269071860
85.395399742558666 88.283776225413376
85.218643716695297 88.285653627336728
84.612050970782391 88.765763105270679
84.724212865212394 87.478832262906465
83.555898309443606 89.669381714730207
83.822597165771825 89.801045717502774
83.529390484905065 88.932569372930274
83.916277153962668 89.519156639562013
83.506146411100758 89.025857466791024
84.460632379320131 88.442757017092859
79.092226831173022 36.202972348421049
78.038457673944706 35.448106048925574
76.676382094892404 34.551716265525698
77.007327931208849 35.941034230647624
79.774188460444179 34.529926643817028
76.626342555523721 34.434438658170791
76.984693396895224 34.119316484776185
76.158129907001779 33.637378865071987
77.263729678059889 35.670604154757804
76.785711179129450 35.122490316382184
76.791440452067576 36.540371816624280
81.677108508391271 43.685308489777356
84.335928774534864 45.034488505992293
82.746260110574184 43.963560553136816
83.786065907765305 42.003036134275767
82.767740616438786 44.671415772630802
81.242901211821049 45.286775338452912
82.025040531737986 45.017378019371336
84.566135558656612 44.571478425481232
83.435044994061514 42.910083217973892
84.321915346089739 45.934974498322923
83.734268423534516 45.105274588631161
84.277121352200965 45.443292895104371
84.619702665362126 44.953125113395345
87.466871711238085 18.470198589983593
86.236547146259383 17.416835677537147
86.907176575467943 18.343951129927412
87.746960365922774 17.840076292418807
87.939081153874554 17.253139852246207
88.378845874837182 17.553461738318717
89.202024542424027 16.490177579388618
88.518312193369880 19.927418156576149
87.703991601590715 16.586841150902604
66.913689306646901 39.985505207439431
68.658628458892551 38.190730262964998
67.337880324550994 37.802483666310223
67.427512473529887 39.568367909547270
67.106163152125930 39.286693526676480
67.244003854933567 38.616235063293693
67.396189187433421 40.173928719381728
64.691633721839835 39.825236987076948
67.242181113748288 41.147341449178981
65.828004206722142 38.757376015631230
67.647727940858303 38.491959916307799
66.305730665050930 39.290338928512178
66.517829427193121 38.375171113011781
94.816068367891901 85.236418969016611
96.882169953546011 84.761380989852171
98.177727549339977 84.240984400412287
94.915723880452319 86.454624099453994
96.770196487512592 83.994445647279917
96.320556333513963 84.160016766346658
95.391236794310331 86.002543772026414
96.400247455808568 84.641267482955030
97.509841304260533 83.686833148931683
4.677325421272204 48.513290735217318
5.158796988807405 46.789661774586811
3.642587546019051 47.282981265737810
4.662876495735010 46.304592326810251
4.400675207871528 48.914727486152444
4.482583814140184 48.032909039236998
3.470344711301278 46.883940825987452
3.274756465465452 48.496746965360622
2.817160259239478 47.291572367264529
5.841776807372831 47.340309150910649
4.039709071207041 48.580127277068186
99.685077239008422 29.644300172112583
1.039532925101505 29.637071881256393
0.053139434926106 30.560695693791970
0.684197009559190 28.819140566801600
99.449923896754171 29.608710309861870
1.663733779193824 27.091374816016835
98.574772004792493 30.627049481129355
0.664086714957366 28.125342427054509
98.945313140117818 28.961221561431206
29.594433499393720 58.711570754348180
29.709346707148153 59.557567326300436
31.877315974114023 59.887751547958665
31.854613402196776 58.480552041949977
29.551337208470859 60.450621816042585
30.795351543918823 59.008273111761795
29.637144019301697 60.348267887177251
29.763073268464034 57.561820149012917
29.291506415081862 57.130018784371927
29.029363548015809 59.422127745588149
30.697846819046841 58.889139566178024
28.027570165266557 60.546819320977953
66.731172968029284 50.394612835911538
69.186933437961898 47.997279010453553
67.704578301871919 49.549704892273297
67.462375384014493 48.616177732324246
68.135098373382149 50.489954057256853
66.913471982592313 48.342813031757004
67.594982143583209 49.790924032557214
67.388849252184926 48.825079256074289
87.613887856344277 34.463616275737309
87.961786821783676 33.875421407339545
86.968353948964690 34.133091792923494
85.891194155464319 33.070586795785410
85.992922785303435 34.772937476940029
88.151024397251120 33.666620011527570
87.087798121442134 34.337260042816531
85.679844570102759 34.809029653388492
85.367264177435956 33.652922892332995
87.777855657252857 34.605597497841821
88.735494802647651 32.920079297998029
86.726933779195789 34.660634834107952
88.551393802426503 33.638227129228149
68.569730659086218 34.063734925485271
68.767816307932378 33.870052999891058
66.889630066200951 34.989066638874817
67.321040418552755 33.866791346845389
67.705496581818551 33.264582159835577
69.441066460542430 35.079450860730901
66.853862589319434 34.527023384158142
68.717920270161159 33.378706057348765
67.250172984029703 34.203488105117472
64.544458897416618 33.415904273226111
65.827486593292534 33.711973752731360
68.211808878740172 31.669396337273117
98.751362670784090 37.013476561484708
98.554309817986294 37.337537984420187
97.712101524765700 36.009418559968573
96.651026872541067 37.756354138861461
99.695504755711838 37.384687444717265
99.987312948262954 37.418590255094117
98.540302488347294 38.943299641672660
0.417733583849127 37.783975866145639
98.421676720525781 37.728895126609530
99.712851304183971 37.743631354593376
98.189895705464451 36.645650298888725
98.547342868535736 36.871713642509150
99.313374098727408 38.214652056750943
98.159778505055925 37.378346772559730
0.700024797541602 37.265115159419430
97.496609892315718 37.874280218387192
47.435306377386063 18.311910944974059
46.997413732890884 19.648925341626683
47.080904600238462 17.235251921649954
45.479957696688246 18.621527784904348
47.518767661332205 17.387506469992793
45.859467066636313 17.554035114007792
49.192455809365377 17.297795878093300
52.390165491982287 59.173869613116530
52.540674123746335 58.567265606863430
52.300115666219412 58.943839016324148
53.959064576347856 57.131103182086974
52.028965088985608 57.659134041532255
53.954744294250268 57.163200521461995
53.468395378075250 58.301539565246202
52.143750968609723 58.869295442062359
54.854343995878779 59.118404643133267
53.019093421150373 57.805362818306087
54.086502134325386 58.837761409064782
51.101658478937608 58.601551517743118
51.949134101548573 58.415092537303615
53.032264566525207 57.859634892862353
54.747398961833198 57.717050105273444
53.296270106542799 57.878007298420009
54.327511397587408 57.794044935394560
53.058794912826656 58.346474554362239
52.497255056017842 59.210098900691747
51.274906254876562 59.025120597166058
53.923839261808808 59.379994332995508
53.022271596864030 58.466021933960128
37.773913907158992 78.452123212592255
39.207661729387105 79.005410659746872
37.891591681939119 81.845482987454076
38.392504971327178 80.276784713801362
38.991911519804603 79.249053487790420
35.508797654181819 78.879663531842624
13.139393755184880 58.751311408155004
14.150885075542693 57.465688583376391
15.039808195810215 57.943792688986889
11.725945681333098 58.078556631251949
15.509453639013898 58.568282160969083
81.242909519940540 89.077390352864853
82.802180443283888 89.496065168408279
80.714917189538539 88.759749071629770
80.974937667205708 88.991337869512378
81.780844557371296 89.604482948987396
79.926460207499588 90.043665956606219
80.498806409444612 89.570364612231288
81.614440282645916 89.194652404361250
82.215734168215789 88.162918107497546
80.968164757536769 89.124430786986053
82.124879903694904 90.465282931452947
80.984942823864969 88.858354220700235
59.988505466080582 23.036071545851925
58.209887659672177 24.075602041565659
59.176639178750698 23.404011864708110
57.830492506897023 22.904421315561645
58.175560946723678 23.113263017633553
58.931851534646647 22.658580468007543
57.385192103536369 21.754233010325393
58.153857911836880 22.259699379623086
59.268077662599879 22.002130213450091
57.802235402603202 21.480269992515019
58.094506068542898 22.845019655681785
59.583952816342524 20.998241412562642
99.566219015895939 99.855844677146820
99.729042955501598 0.675265322602980
99.314758871547596 99.855506826008636
0.070009032255806 99.637157502697860
0.997328105008530 99.229725058941838
0.447954837273139 0.235046163042185
0.755501537752257 2.144042192658681
99.480220425073028 99.451527773726269
1.201838668230034 1.028349177068993
0.523494864040734 0.169184291784380
0.744825212309256 0.645539931170686
99.978678404388290 1.174954813803568
1.940353493612152 1.447730836460509
1.759900310614484 3.006889435869350
46.427746646865700 79.349293447219623
46.769933831858580 77.817113000861411
46.260593935192986 77.771690321957550
46.673215307106261 77.302767057530218
47.680692983989360 78.364967652812950
46.333797546706251 77.008497537647557
46.186743181761507 77.837021898827530
46.304084085056346 78.478959841234996
68.303453355883860 0.354997759609167
68.900557066660397 1.535513223461173
67.582901449933743 1.102752001688602
68.025423115755032 2.643047522791793
69.138757416931838 2.510995276244175
68.236218075346940 1.665197667873467
69.335539969478418 2.269979848660524
68.764458773544746 1.895089240422467
67.784228018821892 1.646855921824234
66.987285741882886 2.646519307714134
19.081557535791184 74.572121661716210
19.426667051460672 74.691832420605067
19.993215372378437 76.625317755981769
18.848694433651321 75.492632849749199
19.800984582458614 74.776793301196534
20.112662930156951 76.977148122142481
18.295753223918791 75.497373965020103
20.401787530644977 75.291646295328619
20.269364888180601 75.311240636780752
19.300978830716158 74.729184429219870
22.070568838676714 75.319035052917556
20.116419373481442 74.312463915930934
49.251067799798051 46.204751009600649
48.546410535387835 44.264357394571512
48.573214659247192 45.914272737790171
48.593561769126836 45.561596868905880
47.291001521280201 45.088422407915445
47.193724887411676 47.290377150197621
48.004903287049885 45.972063117907844
50.011611443467906 44.650071805270585
47.248159102769108 46.804367648539746
48.797456536641448 45.428669761529250
49.356077801059591 45.823914136218264
48.220079965630553 45.167682303042561
51.004971931102020 46.219883813283019
47.513755766451474 43.469815270639742
49.168711418256571 47.882980402953663
40.685066737833189 0.498265148249314
43.592954675090944 2.716555179475587
45.300459385787072 2.179801000040687
39.998638220321652 99.588079037296339
42.974567181045515 1.051380937281214
9.518313792289931 49.252478025703944
8.286111389187869 51.716157536071954
10.958696931882567 49.702837075640865
10.254156059008622 50.730081403744236
10.398500861727138 51.110620984632241
10.966521262220052 50.634779728779648
10.304034680835201 49.841426703302218
8.295775697118462 50.223676538771265
76.003099076705908 15.026490841282634
77.429954783946727 15.079911760131813
77.807001857811542 14.363610151184782
77.245710073240474 16.057710383532363
77.976592105386956 17.065700337420768
76.935755211301512 15.670196493879907
78.347097626168960 15.378602942111444
78.290279075822028 16.031350907303306
76.357231203629397 15.514597049050785
77.156840838462543 17.214289682047003
77.313037812651416 14.566015806976692
77.166561845865047 61.864914260142491
75.962584241475454 63.181546487747923
79.633916843375047 62.257113837669337
79.162656863685342 62.015143886176332
78.068942168452622 61.929825842130370
77.385346399494921 60.238166120882134
77.449610827723518 61.794876004311789
78.254888994468502 64.255613087063125
80.173908862600356 61.997302487663930
61.678481365872507 68.482459915537703
59.698736805740104 69.463284393778622
59.999538347209111 71.659131453858294
60.996887698714438 69.908293118531830
59.184640790789096 70.285555671713936
59.020481283415464 69.406257255261906
61.209140656895698 69.914351728069676
60.181942605390887 69.833573004344103
61.725624061573463 69.146223662789311
60.639111665625194 70.284255884557524
59.323118606885103 70.093529647235044
10.046790249508716 54.946310093281035
10.838154055496503 55.283560122917962
9.820447096003489 55.792446555219755
10.030650993742132 55.548795252304657
11.347264422478435 55.710453172537193
9.787383803237597 57.351971194652563
9.932071752596197 55.736461894602428
8.778381420262324 54.476853191457351
10.557273819577254 55.882900605927148
10.180421787200341 55.242157475273736
10.350894937737735 54.941067152103152
9.586494565938660 54.143421619552846
10.513464163774447 55.832889463503285
9.960403036816164 56.275159657584112
8.982625613345880 56.280798585382520
16.721433642256589 70.880737414452383
16.463788023864325 72.231321583924270
17.225643720156061 71.651164955205758
17.861930455579856 70.896575330551002
14.735648133744355 71.878855237928860
17.295256889739253 69.704252970119597
15.947517131845689 72.356288813110140
15.814945637509558 71.656292422699593
16.880421920085418 71.641382799454959
48.996155968189512 80.685934197328635
47.099418270424579 82.304132922226387
48.072927818771738 79.842132033864715
48.606525625756241 78.503699937681048
48.286815738541591 80.107812771453595
47.853460468230828 83.711770884018350
47.546392788814018 81.241084539491411
48.417107238754042 80.402274343701833
48.417062380245653 81.043117982382583
47.278341528156631 78.327810679462630
50.488160693508696 80.522019377465909
47.987301225772541 79.696120498917836
90.085561198449113 70.823411962689391
89.705267624602669 72.702035515498878
90.919050796484839 72.243277878640129
88.205853813429556 73.817978964010379
88.809957306950395 73.125151501776145
89.775215724202624 72.518116050456058
89.834656367246680 73.446622494553424
89.361527114570080 71.868546494460730
89.722625773563735 73.091940094057179
89.987677486316969 72.524314809024304
90.056632378129933 72.761861260066098
89.966191573753136 72.313715807759905
90.082371581988298 72.228572235659072
90.172018169146227 74.623616698296530
91.764013882309754 72.442798988483673
4.864667553915072 72.552190421395949
8.890295307022686 70.944397213014810
5.558094676271153 70.307131031775810
6.800834954607060 73.024853118223433
4.398709841019173 71.555381466027299
6.603989039829814 71.210910225806387
5.391818105717959 71.277556301386113
5.100195536906685 71.464182807715119
5.288174356992024 71.063206307082098
4.298026850012656 71.409176742518653
4.062985109547213 73.140150527289222
6.044101883677551 72.832353065955388
4.935817165292852 72.596810206954629
7.426395284222769 71.109826357334754
76.548469690860117 71.654463172485009
75.835058758807293 72.321526235695245
76.066488278255719 71.084543349985609
76.619414096161108 70.208444064333307
75.501325222048408 71.390729572933765
77.400772507639729 71.899045136292429
78.708473036797841 72.721206596156506
76.834938455925410 73.178174039602169
74.557936233786648 71.336375631185192
75.708566835642472 72.667831213529951
77.967180450376048 73.404958079089226
75.121590867695673 73.667138721742688
77.315181468166955 72.882277438794262
77.341815158944385 72.095603062917704
77.407614136754347 70.808461538562398
76.609051218480985 70.920256662748287
97.251066473350150 13.613949460008115
94.068584890152479 13.600763749775350
96.952786872092162 14.818953294238401
98.223481739705875 15.643528335783081
97.850263892621740 15.361607952112418
97.978514013698600 14.201768389932202
95.764481898768210 13.890906933353532
95.969738607001730 15.584245493755210
96.055603255415818 14.488059511002909
95.339074997138113 15.440513011107219
97.863696234043942 14.660571014850298
83.547579541457822 10.644679503641560
84.618321625489884 11.859669065788701
84.859739119790035 12.957495481095572
86.428344713525803 12.885135421768153
85.718681177527870 12.204243183652551
83.847545284113252 12.375637365929007
73.127260317761440 73.072899228382823
72.682214059985384 74.503064182953025
72.045692780584019 75.035328526577914
72.133615762840080 75.132296855702833
72.565717534098795 76.569417477149116
75.148607218785585 77.429887792948037
72.664353719747268 77.376848138667143
74.752424083628341 75.991566692322294
10.025413481138909 17.317561989346899
8.256663140466577 17.741863415117070
10.362955345518875 17.166038575902501
8.250234497893272 16.186216209408961
7.882706709286639 17.916424906719133
8.995788402976416 17.198340560818913
10.859301724286965 19.280163372876437
8.858088090442793 17.542095836329874
7.987050176815947 17.951882838182176
37.814129521938860 44.902769463008006
35.713427664374166 44.954492438857642
38.301592202207367 46.010382830996051
35.391669697198822 44.123902020312322
37.198422119103938 43.104721906925214
36.068858785038010 42.342275820788174
38.210677925946293 45.148299559477458
38.755900393904014 44.037713141992079
37.109583176658695 45.227744830636325
37.524725002907864 43.801573346854475
38.712536896125776 43.804850076987336
36.783848548085700 43.112639460499530
36.363829608585789 43.901604959621274
35.776708621047746 45.222373123015622
34.475391295483426 43.616303087967985
36.490628084408719 43.041313505139357
37.058832249327139 44.970188298269868
37.314843638547380 45.435989631306114
14.132511106339653 18.405843224846418
14.570741953535665 19.513321237198504
14.871518968403167 19.487137334894197
13.763056174230190 18.646891187841227
13.284868067364716 19.116126600878978
13.769302246047936 17.866959834525815
14.067803773129528 19.075299070248352
11.998173527520500 17.624578353255092
15.044847775008316 16.789392357862777
15.043363543148148 18.810263747238391
13.557421308548024 16.893749859955168
15.181737019079494 18.392566538953524
68.637848925059444 86.345574945683424
70.385892866038063 84.914984163038014
68.515492585385459 84.429131223284998
69.394695731248973 84.808534058752997
68.306310836866032 83.867067548276665
67.479602110613897 87.286222431806621
69.560665425146709 87.369225244326230
68.127108753635383 86.450913057687103
13.976970704454381 97.123412842517240
13.502266040147315 98.789118658075040
13.609529603587212 97.221921421963827
13.257969816548407 97.116734510047152
12.527340512551847 97.592761405331615
11.114713817201913 98.279994864903756
12.677857880864467 0.264061445001801
12.465891959630472 99.323970507095282
12.689759261523349 97.654190469608537
73.764087536777836 44.069110406145150
73.725006866060212 46.505920873677979
72.204160616111224 47.745976720443018
72.532033907458356 45.706621521301642
71.276179868376573 45.912406644386614
71.706783770527252 46.487699263344076
73.468882126562391 45.042305856655972
74.001636550684069 46.831736083648309
71.846234243345691 47.740736822439246
73.227903254673521 45.185065252800648
70.936549944303067 46.684144107055161
72.930318372261368 46.109156181197704
73.952624611130361 46.304211569223462
72.562332052255812 47.218239704638911
71.255541033900556 44.693131608838890
71.923142000702740 45.357377290441264
72.608458656082192 45.762469272350302
72.591123858996923 59.317530014370107
71.094497251015071 60.658599764274072
69.898541323827331 60.473262109044100
71.075239850900289 60.425689755708106
70.715068506349979 60.712205423689255
70.517758593371042 61.703594347117665
71.303436976493131 59.669624985033700
70.221042101201220 61.613696587799140
70.995246437345074 59.527162867823392
69.032070963139446 62.174075353346851
70.844951122972375 61.242725789702135
72.340721622941317 61.378680134963894
70.865152803242154 60.309491537896911
69.814533813897100 60.156285524069730
68.655672427816214 61.868774640455165
11.508070724058133 30.364904046400582
11.772660914996491 29.460424649773156
12.851722133627458 31.157803396996517
12.773674642593173 29.845346388243723
11.844928450679079 30.319599315381698
11.844354045571754 29.923040450884528
11.323647478528498 30.618402062684186
10.057661773936937 29.871753634686360
13.465268222987358 30.659733340016729
58.769757318572694 84.449492889290127
56.558049919327516 84.420337757379926
59.347843505218250 84.447364243249154
60.073214097205856 84.468889741968439
58.176444409022530 83.945906086588252
57.261623322668925 86.585230907919865
57.075746228317918 83.021035250786667
56.613250793366149 83.865804006758140
57.825358702800450 83.454886092131915
58.752961179928867 85.185308087567947
57.953280010004598 83.432022584740110
59.008905973893256 82.662898044813730
58.991575140798858 84.128058617058215
13.358775617348527 67.937967922664100
16.575761216772104 66.644487634354476
15.747864793639359 68.194800230343759
15.740753971742663 68.952682897792442
17.618553176458320 66.399556784984384
15.001074460561691 67.269425059221462
16.647886255770217 67.829238764568672
67.036041106136281 70.056802399971289
65.877834831691899 69.240670505178926
66.435919406380108 70.229827427268916
67.643566597937735 69.128677069926752
68.931604422849617 69.671930330601228
68.739205831772523 71.019770877917821
67.260440322670462 70.901780142709242
66.609203393108871 69.210579455811882
67.950166567973810 69.447746220682376
68.795152934318949 69.768192062406627
13.364471496978240 54.925838352713583
13.943156106399190 53.799457534169754
13.703963135142315 53.048484776391653
14.747446956678614 54.323831371212719
13.583076400360376 54.034277250240763
13.022994575276325 55.427220556338334
12.093110096129443 54.668737443610695
99.196901441855175 96.988261802303597
99.174756938132987 96.342995222882479
99.094909724152245 95.788132810363990
99.253724535549267 95.783914754928475
98.645105713488562 95.808439528385705
99.593298065739262 96.135586389039730
0.106262369876816 95.336885987779198
97.266035831911537 97.976314890566854
97.706202626814317 97.727048817143711
98.165732654938594 96.493176896518548
97.586238041568535 98.340120305700367
97.927733394059658 96.903424836764813
98.902899396815414 96.926773901671666
97.374602266475208 96.030036893773826
97.891072844482963 96.252420238338331
71.936938204553996 89.180655652994716
71.867665142703245 89.194494103103864
73.154508362904650 89.873095608468361
70.717665620582167 88.794094823109660
73.265089392165791 89.941497056339955
71.949278638951526 88.469658472424214
72.190980411549475 89.731599436646803
73.613811401736839 87.734281140322281
71.680900561578724 88.221574958197692
73.144927992702165 89.945708448696223
72.656499811393260 91.786772726425212
71.287634388384859 89.411495511675540
72.058501171354379 89.463464994215499
17.414704805595584 72.621990145968368
15.239047127319767 72.528127838346180
18.275442542207347 71.886285324593345
16.153012239777421 72.211754093218886
15.807735367295178 72.375082091080060
17.706286211421972 71.515565190154234
16.573002619819579 73.204222548467797
16.443006588680575 74.216945408316022
16.755720774067044 73.523921322111661
17.551292857556184 71.467094175822169
17.233817046305877 73.486239305782036
14.714490685994434 74.423635959853840
16.214496827110480 70.818275835551546
16.313310785616412 72.444196318218516
17.230986904880130 73.091707550899059
23.279433977072653 6.048253868630461
21.158393014787123 4.309755784555181
21.957039113635627 5.228176138040064
21.841318871942924 5.554823642304783
22.146681253611231 3.771514899153408
23.360199221771261 6.188344448121784
22.344585946472318 6.100082789960632
21.857180109395646 4.453227822733584
43.044893931650641 17.133467632376398
44.548690742615058 17.723476032255714
41.756155396153289 17.976296025122622
45.592951296917590 15.598241204752645
45.198770652640668 16.523857424367073
42.251313799334724 17.170206998820891
45.160136601333697 17.457064247794872
44.095410412711786 18.449885306890721
41.998285109319916 18.122786370903601
42.948465987903766 16.598306067212757
42.508904147860406 18.362046763680933
44.369774728499799 16.851749000313482
44.299349069608212 20.081547166671868
45.365849894197133 19.881853462948900
43.475449626219778 20.532790534609212
45.852029592439251 19.279369327503328
46.342914628474922 19.854296091115209
45.158053597419162 20.867383195046827
44.134039507290147 21.992172725113338
45.046066596480699 22.285462275420244
67.968832590937694 21.896438628595252
70.134548680514229 21.010751107563717
68.710197854913076 20.574841386742236
68.062780104311642 19.512526910067194
67.264405301604086 20.776976893550824
66.259802096551880 21.370350505331409
79.437975705285822 74.904793315501138
78.617068517168377 72.837152709568812
81.015618178188774 73.711962766561072
81.044200645104581 74.038463598946549
79.718551408499607 73.884214548471164
79.426658398035642 74.002929509207689
78.428356926815837 74.351738795733525
81.376832562608470 73.626212627796306
81.260846046495857 72.144380191698119
79.330898904009601 73.924120983082773
80.625175979415857 74.985939779518361
79.863499543822712 72.498196243548691
78.979621678814951 74.198927402897709
79.480621566795563 74.072785917373110
22.597872489317734 21.330884100109987
23.005299023565701 21.117251622003646
23.370368102733796 21.236086031416832
22.185318622391701 21.360041396743476
22.789510393140290 22.444974914656058
21.034777899561025 22.907765757064638
21.957587760158386 22.068044391523788
24.653475131914540 21.949046557633480
22.627290929620322 21.400276037239781
22.783300318459602 24.164086571567349
22.543727240188339 22.864446047112210
25.067972776281167 21.538267214754960
31.189383985570785 29.885325430565743
31.991373513143092 28.697895133124970
31.491359822951491 30.321816946045207
31.418429620705574 30.168362159556288
32.174437511854322 29.270029226385347
32.426157658324918 30.015256366336299
32.395388771637975 31.469128067960821
33.170548748731008 31.438343090969056
32.412310532075153 29.201941574332626
31.491707690226050 31.625612637732669
32.675837692643917 31.791765733772010
11.394191558707710 61.867434631391284
9.692293788981784 59.719935550065728
12.521199871769799 60.934841891953297
12.368416574408524 59.864010993094482
11.524657044451265 59.346417409975025
11.347828912548525 59.557715661982677
9.814698610991812 61.868673131230693
92.423244446009505 12.314577583265500
91.554914377869736 14.129946028492370
91.216452805561801 10.932796647743711
91.052356063146519 12.235681629794415
93.045082661042059 14.016248580357177
92.129325685941168 13.509528417497908
92.541539023469852 11.356854969645031
92.270115274943393 13.812546553480594
92.793963107681734 12.797996591532538
94.696086255091231 14.606804877830822
93.317496535967507 10.939226577530590
91.709641980584109 10.983862757743045
94.757853214102056 12.124277273096684
41.458331036684235 89.323171219756475
43.071607914968382 89.448022927707299
39.939318238059165 89.066908067041211
40.419306937676531 89.524962925956828
40.935022516506635 91.092265139798585
40.668837880378241 90.373223363589318
40.318834726581805 89.570288696838375
40.243387731058100 90.390727084699733
40.405883123563648 89.643407868498755
53.295590224992125 15.513737661281079
53.212652172497265 15.748601484066631
54.969435381931845 15.636543285830337
55.158993907612846 17.045360440458929
53.799267848582581 16.060460105300994
54.842247471499498 15.950169059895492
53.694312137850993 14.467749796798154
54.812579733352884 15.142993577835973
54.288390216912006 16.258818603129370
54.465825124803260 14.660901331559408
53.973939590726445 15.075311279895633
44.444193310785437 12.704900431522960
46.878800561036812 12.542609829154928
46.064872747000564 13.530833718006427
46.456548368088797 12.811789471670741
46.366110178107370 13.210475612074580
46.675044540364247 11.957512766469360
46.901063529675447 12.316385932684835
45.850169921729361 14.101292341923788
46.676819564564596 16.236989062497457
68.147455999247882 56.069506729901470
67.611798482516704 55.007314842620161
68.342805130108871 55.618221224560024
67.700912593280307 52.551713788770130
68.305725600874695 56.276105910926631
10.569765036859048 49.853441305824290
8.537606747674811 52.339912648416835
8.416833985105789 50.143049859086979
9.223679562978917 51.164602960458481
11.603475173864947 50.405693481543267
10.676168301257659 51.789626865512446
8.532740454479750 49.693015404659143
8.216775367062157 51.042216900512209
7.354107291654612 51.294527364883344
8.601312112708547 52.272184437863551
9.598747599409077 50.577535778572063
10.628195553736107 50.401951916283160
9.489194899933221 51.867305858376120
8.784665958998707 51.971318890291094
8.989456822568576 48.492766552567218
9.388271820352173 51.904398574486386
9.898576518405605 49.689712071666122
9.025613881331058 50.366496342204584
2.956081549481741 45.539458272614965
2.565643271257404 45.962485374173127
2.036385623617444 44.565964622951455
1.479052476990498 46.955921807987444
3.105263499414349 44.912256073400172
2.502707289456579 46.128856528618925
3.247158188484335 45.682890298144429
52.408254193619683 31.992329652728767
51.117799838007890 33.661119960072192
51.231691988634623 32.667753112313072
51.745603170525683 30.976000632549258
53.211275625508641 33.012633595563535
52.115129099343285 32.873832192547837
53.383686189241601 31.293427912082176
52.015553218000527 32.315215918672550
27.501774772648069 40.978613861043591
30.441167758368795 39.199186867132546
29.406859940509094 41.436549857458019
28.105995833684350 39.753693624611365
27.664919089597479 41.302688733015586
29.252317561371363 42.129407759244117
28.134684119965101 40.643025591658272
29.870897560366103 41.338441336231192
29.454991872402779 40.365077098018723
30.966793274747584 39.974238840855158
30.774733712720973 40.669584980709224
43.387551309226012 43.759020461968930
42.049746234138915 41.966091915798359
42.277975483531165 42.802093255739521
41.513509312563706 41.555519872767562
41.840552673165341 42.935922181714346
44.055800810184301 44.072406958401537
43.028683157637239 42.201568351246998
44.304306235762382 43.169113875012322
71.062160468834250 55.394968412059335
71.936901955727762 55.489637368726534
71.633612010386571 55.316583448412878
71.563661454711180 55.336880134845735
71.748469260086523 55.033653392959415
70.886408112552630 57.320394725514191
73.117297197348819 55.241053627710123
71.426810040132310 54.792042868832624
70.632633920554923 56.666664218547773
80.864053293156701 81.149943404242492
80.453517663357573 80.990057681554987
80.654966641383112 81.834649830137479
79.997899136591414 82.330248725538297
81.894933890250257 81.949075980394682
80.023133572373297 80.332272320866608
79.920852187466323 80.467000139818012
81.049688912490979 79.711839107822044
80.105606168399817 81.327832807953456
79.066251301905723 81.765693455147428
74.115220172881180 44.392510633600359
73.586595643896757 42.542279709428712
72.993806743983612 43.243220702894376
71.913516031624269 43.504331126124910
73.766401096867057 42.082572360957471
74.164454088674987 43.695031921154644
73.171597250613559 44.003586239689959
73.415570107566850 44.923071216515623
72.112495341307806 43.174875058562066
83.656281701744206 50.509395653825969
83.581556311973998 50.613934431126609
81.834975199316830 49.354900444718112
82.983382864672649 48.755737711210564
81.569852083600352 51.283636695620686
82.664941501867773 49.887812591652995
83.818356358861479 50.344588387134607
81.044937901194515 50.206938630658826
84.112073309526238 49.321163708122924
80.624907676859650 49.377944032761789
89.538471600048638 73.149844594541435
90.046205504328896 71.492123852822687
90.000425279045004 71.775872520202512
88.893414509017305 73.237176824398560
88.092830454866345 71.902441735176069
90.313385018448855 72.008129629761854
90.078900303643337 71.434013350844197
89.425511033919079 72.008007900722376
88.350385948311086 74.176596657352661
52.985864639252604 14.831252752747485
50.558158544074566 13.461984885357117
52.234798265238197 13.386990398775307
50.967072295519912 15.486052987656151
52.692128955371501 14.646979647775648
51.534359203687771 13.548710141960205
50.756642473789526 14.979712126843918
52.720688680177410 14.473956741726353
50.994141721729072 12.833844117506416
52.024941754086207 13.461028175936374
53.605888121901678 12.602075573334496
34.404932575171209 99.012042990335146
33.098452704052718 1.337044296276074
34.420743852254731 99.751604641709804
33.158799644267532 99.026522358142003
34.193500467294747 99.941751127037165
34.229554295294832 1.138153257455805
33.717378710376252 99.146119883057764
32.716690839500274 1.029982240236290
32.240057301070841 99.000498034424936
3.983800245629450 34.835180104901433
4.592576671195300 35.999595799778390
4.847820153094797 34.019661317437887
6.266179875733308 35.497250588894858
6.069649345408902 34.356255535666946
4.379933571350791 34.365249988877025
4.789016920799668 34.020322550932214
5.910838808072822 34.842445354465411
29.389397830534698 56.500393761283703
27.528733027156736 58.352079058320228
29.562588383584309 58.035290892425486
28.410318239782438 56.414328855847572
26.548093591248509 58.097396554092740
29.088860353398967 57.277697509608160
28.194305185647618 58.021382143488573
28.655417460167410 57.578238312627953
27.384461936775679 58.935068287671463
25.934054171036831 57.870781517871997
27.758890624385444 59.292866751142988
20.321333846906263 20.337297621613843
20.257898647274477 19.450360593500722
21.402499636492259 18.190366937687369
20.950818645400702 20.032073400982583
22.216259900618894 18.312581828276670
19.990110715647273 18.786575621078214
20.795455131695991 18.510096212939590
19.590751329925926 19.048061543005989
20.465145864160224 18.019685698422379
2.739846056845625 97.126761211512331
3.044357005882407 96.632272727949641
3.258345735728930 96.650225121958499
3.282288162268803 95.695599034307250
3.082132765980209 94.309867197950851
2.806782271081485 95.177288231376835
0.673197496306149 97.039217475070018
1.808060836340967 96.292219537760843
1.324947498796082 96.434968687847260
2.064702150296807 97.228040303818162
65.070969750534786 44.318280249622312
64.560091608910085 44.424059861176147
65.706374311621403 44.629046418345219
65.739324927316630 43.490851436875161
65.407342645473676 44.717080745907815
66.957937642086236 43.095769359416614
65.918158443274464 44.349535622377694
66.428577586551540 47.626945121664860
64.438168714804675 45.631655921785722
66.056948756443362 44.521762627015541
65.574186224066196 43.981883202791181
66.208225226933905 44.574146171419947
68.162987325504204 44.424149283896725
66.374018657301733 46.864690589562713
45.435391918046342 34.065537060120633
45.303334784638977 32.192458610324266
43.880823772137568 34.199974088084637
43.159746533634234 32.828337153436159
42.526895681466129 32.395441739005449
90.477681275000648 15.226022911624352
89.816687764074189 13.638065559250016
91.068933191611762 13.862593482680705
88.601281063774024 15.766219503781608
90.926786648034067 14.409905251664632
87.171934751788228 15.881926224620797
91.022636384774785 14.010829339674661
88.537346224023992 11.986320656209095
49.644949958756385 28.920251024435846
52.072087604936428 28.581624710660751
50.227743645160864 29.938481954929987
51.416945970373234 29.690713892354246
52.337917720155687 29.033176110340690
51.547676042910538 27.919533713698424
50.829666027448056 30.265069032334495
59.896655017067992 94.159648644949513
58.923252544740883 95.514901519372444
59.642599142235937 95.033915167604462
58.989237978472644 92.391258124761933
57.526316416450612 94.897658733119485
59.486152115367645 94.007655852635608
58.205728697346899 93.935372052517081
59.980515626212679 94.699275784360950
59.591946307064781 95.148928172728020
55.831692263295409 92.565327474092754
67.636139565114590 31.415290836239897
65.892692896512628 32.242989085606496
68.140257903267099 31.287735370613788
68.159722992581450 31.090785945208630
66.523282693869319 33.735199003318300
63.615228729346541 31.462067161463700
66.418154270251492 29.918420358515643
68.602223850452333 30.397230893717513
70.694506201514898 45.543962224980497
72.881891073765857 43.538230094919740
74.208568184728847 46.218298092329746
72.958426084842444 44.618932016478382
72.826690607367624 44.532139430483362
72.817459603505355 46.518949620586753
72.574607770324164 44.607011636921378
73.229008016760616 43.317587740623935
73.617806997335364 42.725296425889546
70.711523712195884 29.813026945388671
71.077848013413174 30.157908631013498
70.059784961510530 30.622796365962305
70.436190557303561 29.808682839333930
70.425563848204121 30.295549020754351
29.653216842839527 9.431109785923001
29.645299184878436 11.270357683573659
30.215999319167370 10.065346160846927
30.077088174428102 11.508004444505771
28.172105117807501 11.550026249779053
29.217439741490086 11.209715050213193
29.744858262202445 10.625246932545569
7.005317873788204 97.624733837471950
5.896757421743541 97.627923841187780
5.015524047172418 0.250563639304033
4.803647737700386 97.885635889426609
3.618230485191206 97.897091890962315
6.683828022150259 99.066681983620356
4.259674264470924 98.135894598422070
4.664989665043889 98.609391774558546
2.665291975863275 97.844517765436976
6.183799408985507 97.775759991824245
5.012085947864539 99.992413512067600
6.237170562166357 98.275711331230482
4.780737186476767 99.705413241202024
5.069070094400128 97.291910727798282
4.248291919625585 99.620979879193740
4.837157264345823 98.126507557254300
74.015803834608732 5.388119670576476
73.067904069310686 4.388006130364101
73.866062816647016 3.231913630925336
71.084535431683946 3.321768736893874
75.072093757866895 3.239617956293650
72.578462410570651 5.173382449885325
12.474538429421106 23.450539772954251
12.414844620294362 20.418764971331377
11.612805286473737 22.737137315313834
10.360755559454208 20.465764392972101
12.136589878325831 21.966368617086744
10.454704213931402 20.840438701479645
13.414038862268402 20.224307950338698
11.905441368533943 19.908714229942419
12.541563571806751 21.473999511829774
10.475681886448037 23.880002448251140
14.019497264961885 21.257434634731315
81.966207365263472 25.968440184353106
81.721547671252324 23.885100569309888
80.527361645519278 26.438563171414891
81.725270107552802 25.478024184360763
80.482218172067547 24.661465657950835
79.787226774815693 24.861217224373426
80.768658781348464 25.885799263535489
80.978027302062188 24.641697341677165
82.047278690932870 23.309299568771181
80.012216705122498 26.434573521123156
18.012732591022214 16.768610214331531
19.275147185231656 16.048852807037072
20.487336282310359 16.757360322199879
17.570501985655419 17.950096682222473
18.254461597643196 16.424595200822594
18.721141177569468 18.136610299801518
18.943693162570568 17.134095276318384
19.539879272971593 15.342936885262862
17.921569176396012 17.684039860356997
19.402846060262288 16.323591309027709
18.891267430446280 17.078104306544681
17.576162908734446 17.025039166822424
16.630217862924692 16.588171537238591
78.384539731279347 99.124998096956830
77.499607204582688 98.127857768800041
78.370011388611090 97.102724502116715
78.597257026050599 99.020735072981822
80.411143226392923 98.333873670586613
78.442077464931216 95.962414132756905
80.085759673848855 99.689743577545158
77.939977715809519 99.648214576033311
78.091621944030848 98.982918937271975
79.400546087802098 97.779218931888195
78.995972528973738 99.072971264272127
10.024533280479117 86.390881096047337
8.992259416499868 85.493724276926926
9.203970884679489 87.290795799637095
10.436007687223301 86.862414317204184
9.154267042243729 87.381389362031669
17.486495094802230 57.919126491488726
18.535480949377952 57.990665917000449
19.600295910937678 59.180758973741746
18.366382607214948 58.096531711057438
19.095964291572233 58.774815148176309
16.874699468042021 57.403090607590556
18.148709254038831 58.465719373256867
18.970354097807693 59.965305801720277
18.446032664966229 58.423295689379458
59.374145778670396 5.595407472553510
60.258539231009408 7.099690292557302
59.478463554082673 6.964900623104056
60.719052560305798 6.312851280116699
59.881354173224267 7.243517069655953
59.764069990027011 7.764494089063125
56.806684045677052 6.452025749940974
60.769038451109111 7.361859416690590
91.971147397747359 62.470642075586618
90.366277858741029 63.059196459921665
90.628221700019125 64.054079342596154
88.850551543040211 63.188164728087258
92.438762753369076 64.419429194363531
91.339605253965658 63.824950732830722
91.009450275245015 62.501260388968632
92.477529304967064 61.646547812918293
91.466556264084915 62.681726388735591
92.200452641597138 62.710666441229939
90.999961551723644 62.264828549865392
90.903879502736302 62.928350375991251
30.647943127140167 35.580919419511929
32.529428971519948 36.413769608576921
30.488185254690485 35.997716760393374
31.686719952909730 38.318766933289510
32.006030506909958 36.582105181473807
31.741956446667004 37.024425137154914
34.076658043571406 38.325236353954182
33.016552894658545 37.717154633863608
30.893476078000035 38.293065760659445
4.589999458945472 25.274433612550837
5.077909861707987 25.946652123954969
3.421774780197317 26.605807170822324
2.954963775708144 24.739875685138777
4.484306347465999 24.556175550795654
3.914885000690043 24.385341324391650
2.962678928924150 25.344563474820642
2.052705705729413 23.958649859327405
3.793087089934216 24.469021789559719
1.670693241816300 25.443718927851489
48.429481492045518 10.134415642935229
49.863557809271896 8.595490356642753
48.824957396942892 9.191531608887807
50.898279577456641 9.123615646944183
49.298328920187537 7.513328170731747
50.365791775685103 8.062846954606199
50.732793855649525 8.686522330656839
49.282081425864568 9.381827554500411
85.642721812899865 24.914559178142600
88.228571766262831 23.558057901114971
85.546379794504446 23.234977345616549
87.316671734153402 24.185118210497329
87.089758302829665 22.247970573053383
87.377739453907267 23.064638078312633
20.649195773988186 99.713243525580523
19.613520456206317 99.291625017281120
20.492906476670083 98.791369929348903
20.995703239845401 98.671526988662336
21.257082077723197 1.500198683057150
21.039526037524006 98.160429692545051
19.967882396056293 2.203199367210743
20.325337556595819 0.843600541012137
20.484442025827260 99.218111551579369
91.782028025882767 61.171282848977008
93.610244267325257 60.057536349017347
93.361244790893494 61.769844291716716
93.709457423623931 60.545568408324399
92.254736736112960 60.959677326587801
94.341543249865467 59.900374883942220
92.251457521561875 62.513772946291411
92.830980176468870 60.810315057167657
94.845878165804692 61.991296477780182
92.918757671787176 61.454665619096019
22.132074878913770 80.747684763434179
21.353710155612671 80.329223558836063
21.632359638447465 80.278988530143977
20.954387204843581 79.239272131174445
21.769375404099694 78.177844366095869
21.382517305983772 80.956232926746907
20.918253216071573 80.674053756082714
20.218214423098711 81.491550685286668
21.532948259821779 81.250716826728265
72.698036608758386 33.317633856212488
73.251319040954613 33.635699717421993
72.824471115433212 33.423701260061193
72.669516622755097 32.618506035142197
72.661238624591675 33.038008648424046
73.008933604455592 32.461797711986819
73.774616279304567 34.585809598156736
73.250790522198002 32.498800418517916
74.867613985190573 32.498204164638189
73.667103456351370 33.582345557323578
73.515594542072947 32.858801916105726
74.547098925361993 32.952305598259926
71.531222767928128 34.066498647635377
72.887596251109130 31.520228627696206
74.242859003900591 32.368506136675833
71.800848326370385 31.979657575207646
72.411298577359887 32.106661510584047
73.050325057871333 34.055553805947568
65.030574786870929 28.692711365660504
65.271425427596427 30.330098573670149
62.455281120274016 30.638128088057876
62.893150087533812 31.823270217243184
64.378223480116006 32.153110132939894
64.618588783062151 30.900395323924855
63.275937006358269 31.301317198458086
66.177674650924814 32.052071275078632
64.211705226794933 30.843312723809632
63.511709127802433 30.176660051834411
61.732646315277819 32.913232830596165
65.463635193683061 31.131199560282536
61.599232280350009 29.814929956827804
64.222947101719683 31.219819793896544
63.755834992692158 31.282687479575920
64.013767514242573 33.336965683617976
64.668966647480332 31.555215625469817
62.255204132397004 30.192157868622235
57.436962599597841 72.383404618236526
56.050375566244263 75.158774207532090
56.654476763666153 73.457535578132834
56.383771630248823 73.834968933031050
56.960597349746543 73.431053025871833
57.532681777162168 72.669886880722714
56.872203215440024 74.659606544496000
32.180968408396815 33.479507776355675
33.239228648711595 34.982823301579522
33.114062308981168 35.453950371671723
33.379310828775310 35.324158547029306
32.749182895801745 34.673032895776920
32.753613940733359 34.769138501726374
32.482591317220262 34.142262769772756
33.081439474953001 34.701827019024861
72.196402082825159 11.290108491554751
72.053591911311031 12.898091644169019
73.015330314607382 11.647657485467898
70.835459982719740 12.379469931768705
71.007067758324595 11.782945077469231
71.493566307417964 10.463175258386922
70.548353872667846 12.679236390612516
72.558286874069339 11.961477580303487
73.638937760798356 13.213520525757389
70.617888875150911 12.545719963273799
70.498483830860295 13.037534242776783
71.315639619301976 11.816531123784067
70.919342627771556 11.857273906269169
36.682197607437416 10.914137331941713
35.465766270092530 10.454519307250560
36.861398863833180 11.655829139469429
35.804670946248550 10.408108141438458
34.395370100807831 10.408373204878323
35.828151412984575 9.939489346289447
33.924915019934815 11.072886022792398
35.744777864369937 11.644393546293045
33.849318664800656 10.241237520923720
36.098156543883981 10.835741958958163
35.712588652809735 12.088771157851134
33.643613615830105 12.557499608399642
35.516222759422021 10.559575303855004
35.755608758532190 12.012511600641755
34.541819819348298 10.314128271203549
19.165601721320520 62.135786334973730
18.010757707321179 61.005237620786410
16.782787698565762 61.675966180028688
18.293069854835622 63.068239600718684
18.309652403211484 61.819577065465950
19.129296533345158 62.344536488608419
17.622620798318668 61.916176120206387
19.370136575168068 60.621378161240578
17.548196084948223 61.889676372648161
17.462580671447345 60.596046261630526
14.326689610207140 70.005857200896514
13.248730120787737 69.574755639196468
14.352706220964262 68.569727792323718
12.295658305738094 68.887319659526085
14.396283058456559 68.097077459171885
13.030111399691876 67.834131387890025
13.550264149901048 69.594375118002901
13.760101896536563 68.041008971539156
15.807482777167332 69.165825194521545
12.582063775758975 69.666491952180223
14.931035566532589 69.106544697916689
12.856461534608691 68.282324815625827
1.589497756704441 92.332665038215083
0.521717056136073 93.796926397056168
0.207025077108047 92.992066282180815
0.746554073917209 94.204678786231312
99.601834413671767 91.892138677207086
0.566467600109408 94.334512474248143
99.545786457776671 92.640188382573257
99.579490126288562 94.649641907162092
99.441149122797000 94.052958442540898
0.166088704658685 93.438915086020017
99.958215619152298 95.024441693693035
0.459872725922277 94.918725530647237
55.692007513085159 1.165835442308642
53.084792383242039 2.199016644202604
53.097146542475642 2.583402025520233
54.173107976413391 3.444645026866875
55.663982982087141 1.639317112205210
54.258984885155435 1.169682045922933
54.899649540408220 3.646556612034569
55.143442257873282 2.841817112582423
44.986575679041380 35.123264176530924
43.294819601590184 33.362676833442627
42.537727556623310 33.949035861785617
43.551170561208664 33.194033891508425
44.299576136841367 33.728783307647490
42.771301152768046 33.760631869952149
42.253291526373928 33.531158089286627
43.204749180902560 33.383542006928607
46.470395680482682 36.355543914368461
46.010929766589939 36.747672934110909
46.099104359941407 36.576065923275301
45.794854338898240 34.858136370508518
45.533855052822446 35.384240195665640
42.921336681510063 35.343982747559842
44.314310341795718 36.270306375450694
45.904054740486337 34.922446201837843
43.457080205608165 35.451630480544765
52.128722119696526 75.331320259152818
51.756364611998301 75.602584402121948
52.252708783836376 74.596855025093788
54.281556281519649 75.619484966574362
54.702662232429368 76.138323716046017
52.523809251186869 76.480924471125448
52.185020869820981 75.646704338197154
53.062066714708664 73.203935486333407
53.923468802689669 77.620509406804075
77.292848700765333 43.014703614301190
76.743016357961324 39.318076790849219
77.858035051827940 42.840100851833270
75.636875038438717 41.154487672055403
77.116816957415708 40.285585179004443
77.107585949894030 41.678969548980362
78.857796214637816 42.512762280016673
77.623443400076070 42.835090668378214
38.540570139189072 80.768411494857332
39.817102670666529 81.536349519046439
39.541685582693141 83.227413068939356
39.605558967593375 82.375107139004527
38.864018681139896 82.967323121159225
38.350023962995259 82.832189476427118
37.050732220084178 82.593340949896927
38.184998000885329 82.062154917673325
36.451478601456209 83.356947174227699
72.022824482737917 29.418431291853654
72.025568090525709 29.763214975874497
70.419313180252132 29.143123099855170
71.628668343602044 31.259305805595602
72.914424715063944 29.698084996475234
72.410712042022766 29.768955919904680
94.642801223025685 86.882322625497807
92.453799604468330 85.382382312347659
93.739776831859658 85.905370958465952
92.043640338296498 86.852128782616902
93.914227983536051 87.147726508457069
94.842371849691148 87.178241076810792
93.326662605083726 86.714567858027934
14.859747297532310 86.545667182616924
13.077175762458682 89.233863681488472
13.866462679672608 86.897262682406293
14.906720726852850 85.618616404842143
13.340446845101873 86.327275063777478
14.962288371347348 88.024951360536107
16.234780360944040 86.600705199912269
13.884955916315393 88.975338806135497
16.253513686928699 87.421102114927052
14.509686548610196 87.063184876264330
14.634346504687334 86.592338109432418
60.284671687066805 3.190638765632138
60.293506227032928 2.299193394481119
60.753542496652209 2.738750950959339
58.544591571210475 2.933784350202608
60.232196932336080 3.317667623419914
59.540346282571825 1.147760024495254
61.403737337008145 3.364059197521192
59.511422815140385 4.311105269237947
59.527206265186294 1.683530852262336
80.967322196298269 9.750603870009908
84.109305936365374 11.370566224307373
82.690916218395742 11.024506310776300
81.942725279891391 11.099379280840559
83.388265162692463 9.641847828861788
82.716182611076491 11.651871500471124
83.596593082842261 11.473203122201234
85.414880532757465 11.884891326971902
85.319737239410202 12.909880215330041
35.785629955192888 57.899711339004355
35.740211417730201 57.135015156565885
35.340677475014488 59.262489682087711
33.789544784541377 56.334384172358597
34.459818897955238 54.500396353767286
35.159277449311297 55.121941897517424
34.504531104823478 56.280318792106108
33.754251371968451 56.726261435972162
35.533928939370696 58.354277160455062
35.605824623228358 55.818635211742468
32.999908138784548 56.412690999161242
37.176153951242618 58.558156174791876
46.753640153218740 66.314087625259802
45.458604616417063 65.757275665258462
46.509252090399713 66.758437478035901
46.175029608773606 66.999851205124287
47.821593526576791 68.766402228985257
46.342025692618023 64.984808535489719
46.148426781894393 67.827887742417914
47.406240022314400 65.448254179431174
46.996364762094622 66.196205195506437
46.479581456694653 64.311183646024347
47.259418236018149 65.613646047406533
44.673236114769878 65.688340422411258
94.736886245273212 39.093536743119415
96.790147254347360 41.886185581681886
94.279062581440698 39.954952884210428
97.935315599515306 40.145912161864267
95.950243246928267 38.935416881142856
96.131904845430185 41.922804275269030
96.470555599066898 38.793735816685071
96.313454297928899 39.362611210047973
96.057728471156651 40.109192994115439
94.987659472051462 41.421870070264085
56.432443705805618 87.620698311323650
56.651095372487788 89.384964775311104
57.828478213048129 88.390157588622301
56.629496571587282 89.163527733463155
55.696287202158835 89.638876094685500
56.299020278138428 89.390378529297919
57.251224964502313 88.170582690342073
54.563878764269660 88.212809835810532
58.113509091321433 88.325294600230279
55.829043359560714 88.309680127973948
97.573610981367068 12.686193334052556
95.564087735642161 11.152591933644860
97.565317375031057 14.593109320154069
0.017500813780231 12.748748649455045
96.875561002560971 11.525028255599038
96.801814658489747 13.473393208262024
98.622268148310638 11.319830383945797
99.093947470462368 12.044716962864280
97.593598645369269 13.129675818303694
99.030314256546490 11.126034500307094
96.395923940006512 11.801659448499754
98.894125106045323 11.692672500129804
64.268886922817984 70.397704571313440
63.983355553090419 70.885882146699828
63.675408292384638 70.249504679639344
62.244338247593490 71.504525083159663
63.573137494108423 72.268563364308818
63.333286450237878 71.981046939899215
63.332897005046270 72.696156831442579
63.791180095417111 70.745259862132357
64.889520210859644 71.446292499272161
64.050344534176375 73.957194643891654
62.570411777951669 72.834670308694953
66.520325366059453 71.028379469621285
65.011009281619565 71.677767333381098
64.374458647559237 71.463303606786923
52.744685264349890 66.921701099837847
52.257490164226859 66.667659572393006
51.570145884845566 68.258701805657182
51.252161552110849 66.438142678372415
51.048588343717135 66.408044196395565
50.272927493682417 67.325000574476618
51.274313748424404 67.324883398927923
51.318175898143174 68.371025246669703
51.596777252873018 68.581840003273385
86.839230759603154 85.690716865567623
87.573511948215966 85.622468978009238
86.452387053413531 84.486704428549459
86.220848868655850 86.892726593148325
86.675896072641393 87.258011493803792
87.383735746769290 84.536885820720940
87.801814232862299 85.904837066903909
86.530015789964395 86.240207828122720
75.672376722946908 7.930153569320373
75.073901899808305 9.631269086393381
77.224892136804300 10.216247007771866
75.477353101121466 8.121777240485262
75.485328963661402 9.291272886726995
76.421457355815889 10.254337379698418
72.801052512875202 9.300932241475705
75.371186719251938 11.143765834625523
75.062670852673392 10.134796207139313
76.046975082455631 9.027448587740864
74.134580345822584 8.983326218699718
76.245339468992526 8.667668314577471
77.015564520555316 7.533448464510126
75.581840719499127 8.943171103379356
75.997985465354461 10.656666995685329
73.682888878642828 9.868250169441792
37.595077281867390 59.400061112398610
34.509463306831655 59.149045979579604
36.429280231145896 56.828391328059148
35.542022876674650 57.525284273439610
35.707935797212940 56.522668049816588
36.012667192660679 56.573737235571876
36.561666909835061 58.543404036971737
35.203326237308417 57.187565028839515
35.246747375523746 59.163205341848354
38.010931760795536 58.621669232076506
34.679498115930727 60.194684550493257
37.826576686818754 58.539670296587019
34.447098546126696 57.306375457375047
35.490640797186636 58.229872372933187
36.759705018677714 58.461886208438386
36.751116383445499 57.086948621621069
36.262610361034561 57.068191846102543
79.104623775249223 87.555082495181992
77.881886525863848 86.774682338454056
78.657623019368373 85.659109736012113
79.041318372693894 86.839554744624110
92.943494948900593 30.012181745893628
93.118373489350830 28.431064194431698
92.713815746196545 28.084528812228484
92.966460366304233 29.884643494495389
90.427969994600929 27.233375899242631
94.100849508540108 29.717797917393266
92.182987787754257 29.454727182965946
92.049734062013016 29.172312775863649
92.478193765339128 29.053256748318375
91.787430003873666 29.466697007456769
93.556075518324832 28.659663066907360
93.294021208017341 29.013368990119211
2.279446341860719 0.320524975191145
0.599932023007475 3.597732649059425
99.297481337806445 2.003162391557440
2.091468223579907 2.440104400846302
0.705403959695939 2.896238275531506
1.473287995362812 2.869877122545642
1.490059500087782 2.548216086163591
2.261065392078514 2.872300199884005
0.061140230934809 5.869895765122537
1.365979739867857 3.279982107840894
0.053341891653876 3.826406598748335
36.026190437933622 48.490632507143047
37.889750948512010 49.760752680399072
35.792556279187039 47.476972676676915
35.241444957451421 48.473284745538251
37.009183158528643 48.372700402797193
35.386936458355763 50.412766833197175
35.562756890454537 48.718349815254179
35.566920256977419 46.677926843536497
36.675387087521827 50.391495762466938
34.929556532569741 49.363818873210803
37.475642319441285 48.602290099261651
22.601889290274361 37.243765823536698
19.779265309327482 37.902807498015051
23.215986162609010 35.982568387853050
21.924613461809116 38.812776449387734
21.102165879821829 36.415338710618975
21.009373038963496 35.667761948564845
20.023328951828166 37.629276429786813
21.875621003016480 38.246576511191421
20.494381510527287 36.328373680756350
31.794722709746893 10.440020733237240
31.380091823968293 11.518496238865152
31.627694081341925 11.865840104715806
31.413291149864115 12.903667966265782
31.552368805413213 11.236987582554878
30.428364331679646 12.287495052504445
31.590383683177727 9.520563328138310
29.408461659832685 10.004152391459273
31.632249187801207 11.162753547078704
75.982808247718467 0.891175111025531
75.640153321064957 1.277302619240309
77.149536014968021 1.547481396601176
77.335876879308927 1.773714329026995
76.559500887538846 1.348957740317132
75.184443254989461 0.143052520636466
78.467259526339689 4.298813773546977
76.604797945208830 2.909064263762601
77.239506112738184 4.770079962739498
76.328473008336417 2.860742194998267
76.316101412231504 1.712191766677399
87.166691813343363 79.007316448554235
88.475802579625281 78.387908237336973
86.584290843718080 78.791886754697984
89.131954967770909 78.054145905430403
88.260097944162496 78.104024713636150
86.006360068575802 77.997503283854002
86.045621316118613 78.294799756531191
87.039972906570938 78.797476841617822
24.988405891646671 34.777637621501874
24.516369068085044 36.116737965618960
27.822468195415411 33.987955150969263
26.695877605063615 34.568627761583159
25.069589193158713 35.640680939215450
25.099687830686051 35.620506188712589
26.341254470346740 35.010698197856492
25.124302229852752 34.969378490121947
24.801546137820939 33.265566387235552
26.685392462908144 35.301514930825057
25.468178440411041 33.990359789390929
25.825723486535825 36.590991827160423
26.471835170785887 34.319700587754156
83.575501996146926 90.186945734552566
86.135199827942216 92.531095758194311
84.987799729829433 90.567876422029755
85.348570478129986 91.950521276222517
84.102580322186725 92.163787118523388
84.706242371899833 90.554842743157167
83.453315852515814 90.003376758123679
83.148205412975102 91.882642183530052
76.728847532552294 23.648039464694708
78.244798481091692 21.152967064086162
76.854030768035244 22.513294447600821
75.521884587481267 22.743713705774177
75.521486886657300 23.478981899771611
77.469782915368043 22.077936728187531
77.094092735553872 21.574286518987549
37.302211322900440 94.439601680341909
37.638104806533384 94.302939124852358
38.862877707671913 94.903448717601819
39.003108823120549 96.398184493445470
39.197144766772247 94.177981953133795
22.041192470839437 49.465577668642808
23.299728122809206 51.878626060610941
23.176254234818963 49.090489508210098
24.984378278377712 50.726738184638300
22.044014963484738 50.518833548968537
39.840039192398685 57.251575624281472
40.328540847218882 59.159360524777085
40.259174396074876 60.172166491083971
39.657991871991250 59.338477137321583
39.272411594048187 58.673791419716061
39.132607039001975 59.059567879452260
38.503471406334434 58.378383720712591
39.062658843649430 58.364054574338944
38.499260744359624 59.203935794393914
38.609633873664691 58.862536447422038
39.529714662697195 57.322861445066472
40.916010852222989 59.205689314992050
39.674004723604924 58.413599564748502
66.523687710025570 81.890440192411489
65.815077715007334 79.816623441672974
66.556163212595820 81.917188957865207
65.375155030400634 81.716016888191291
54.762276969349493 25.710738482137000
55.600311566461670 25.148473325200136
52.955899069721539 25.258051123825670
53.544934497639694 22.779381059018075
54.872425482395286 24.771544020238697
53.839727883385684 25.298563050973979
53.209277882118364 25.395773324718771
53.700038828730307 25.131715908538688
56.105387335940215 26.224310541845846
54.517059488423193 25.187053901607502
52.786603797513898 24.948562667906678
55.449163293384998 25.283339359855518
54.758209836654260 24.908752609268230
55.806540545788366 98.953743699964093
53.991513377043191 99.266180127132500
54.230582964489933 99.925322559039230
55.059600075887808 0.536574354076940
55.658253635098454 1.503279212817139
54.480622367892693 98.585947891003514
55.193782131612942 99.906027437727900
54.208789367783524 0.379505351602159
54.916583977310601 0.124431994153388
56.155340257242109 0.212356373397339
54.568102802190005 1.186310354650582
54.641125665311449 99.532330818953042
55.080011874190916 97.546474567277599
56.041686096081158 0.726635376025585
56.074287343239675 0.681203943149366
63.438927330471394 25.691642383336053
63.847426821999854 25.894919916407503
66.945258126587376 25.798814113560748
63.301508140537990 27.868915841313843
63.196426114768599 27.903799276484175
63.924620369344211 25.598185485513998
63.294322568199796 26.674348678488975
63.545496939922245 26.494259321540866
88.508873686023691 78.567367933988990
91.184356709167091 81.619084583784726
87.429516941922117 79.146302953676525
86.476435065988298 80.139544016705699
88.609518549559169 79.898485083861118
89.004746263892926 79.396998023708136
88.893161397494509 79.881361917313797
89.939532362978937 80.418640350047511
90.497872035196011 79.899836809321670
89.900475293735639 79.288990911083772
23.107727990889430 17.869971101457544
21.775953939481273 16.772900543996943
23.494546144802602 16.776635006730150
23.376111934506657 16.516999869411304
24.552785953869950 16.439913698323430
22.078070650974496 17.663630659402070
22.851174704699559 16.864149959812149
22.666525183482243 17.638958113724243
24.423183997225099 16.755345134766518
21.648584944099973 15.403395366464814
24.799506912126013 16.020521459176493
20.747030627634409 25.506519582114972
20.356876311599969 24.948636623790410
20.008720336605851 24.890631662559418
20.841083681138098 23.447811982152558
21.958489133024639 26.472285751744607
20.570487298613401 24.604736075281121
20.033727959324249 23.965078219668278
26.697604574654243 73.648971766854970
25.744137819373044 74.680289852040715
27.172428614694446 73.677168117010382
27.335531094482047 73.977256604508980
27.236858400916255 75.274615378855984
27.832647205244964 74.313152984331651
27.229966800664606 74.746501436374956
27.923039280773342 75.070125577425955
25.214179809241667 74.347422427491153
25.036649004536841 73.650056211759363
88.599507553607992 87.959832996487975
87.830115556777514 88.418825970023022
88.958900961819367 86.326609918199210
88.756219274356951 87.478421047520712
87.977970089821724 88.360577127610739
88.371010975576112 87.698851412378630
87.622974130915352 88.752059601891702
88.732553217142296 88.033611571147731
87.633051829062978 88.118499943148095
85.821484282114156 88.678473776168431
8.141866633545007 59.266460266391995
9.408236363661960 59.507717165116233
8.676565782986781 58.592426717774636
9.467673904367722 58.569666027708074
7.935368543500381 58.521359351300163
9.309789395961836 61.035427174152751
9.619512165763512 60.749933104847813
8.239991106780373 59.602402175575250
9.324622765967426 58.355900082622888
7.958466869932920 57.523832180046739
9.153653557320855 60.424236794785038
9.628103183050266 57.080187739920568
9.338510041444266 59.506098844341757
8.339572490904878 61.117175091537241
30.262820698446347 95.087668742252717
31.312371181066688 96.060581580834082
33.562540238544450 94.739884623798147
30.746069245086574 98.061809138556939
30.390737018756862 96.460281560074975
31.921601931183076 97.298753709509043
31.317365817631988 96.244003922075038
32.091538106862743 93.938194684753256
32.919766085556574 95.372109954181795
5.294988693858143 82.132591303943087
4.145782707931359 82.103553427827919
5.703624772429570 79.825884296544785
5.815303919866336 79.788869696626136
5.007518844288646 82.352131482518189
4.067476120924928 81.655321050329974
5.152111687577125 81.727022848974869
6.635748548382058 81.554111945299809
5.174604314820268 81.246568216459409
5.384127313339862 80.953870833726413
42.234988896025591 82.270825914932800
43.623620480450498 83.114439910118705
42.661607951466095 82.530442508286100
44.281227582262581 83.166903767296446
43.949496290260235 82.473552140755032
41.270698267715716 80.541021254152454
43.807642609127576 83.849412322878734
45.332896782519491 82.325358988388572
42.276905936082201 82.112808054776508
90.466740954271017 55.703078144621081
92.192480854357044 56.201964705535161
90.335520230253664 55.517023445413884
90.792142424255559 54.839138520944516
90.978220882849300 56.219030901036078
91.424760522216673 55.446764888117649
90.557122724326817 55.122368144565804
96.782409289174552 89.532038344354092
94.682293204398491 86.370904673722862
95.314034335492863 85.951706826598610
96.741601984016356 87.197572300348241
97.989072810374395 86.167780017639515
97.780631294568693 88.681748767379901
96.979063927887339 87.367445280174806
97.850296487285775 89.150323073080671
95.502868274427442 86.583540013238718
71.771708216421231 72.729808789608185
73.741579024761037 68.739067230984446
72.631908367655058 72.366816568001454
71.860648573243864 71.532358646047570
72.546446415189806 72.459588645516959
72.950383355864744 70.107283294132870
74.488750667452663 71.025149060912824
73.421772021702182 71.264934103167690
50.588937667293266 59.915503459058698
51.383076046327531 58.652603888384846
52.267568801594095 60.392366327749265
50.490897595126199 58.681561164915550
51.298941202045825 58.340637356856014
53.344874411943664 61.460150453675617
53.600498710517797 60.338537266965155
52.092152897973470 60.479399527886898
49.668656324182770 59.746344343709119
14.148133128405625 96.727015359298832
13.438599458050732 95.923061378627480
14.643016248152009 96.078656131503962
12.785835924898468 97.765828045839896
14.062350147800016 97.750313123889740
87.577699790357769 97.753629805410711
86.847659393724854 97.206109744441278
87.910567589821227 95.684225963507515
86.341527202349397 96.314773103614499
89.768632722627757 96.566826053990866
87.195458886249526 96.280143828176605
88.666408288265444 97.000245923601440
88.713183846804910 98.149420678741294
88.978577005536309 96.966455886543514
88.343584380092906 95.921068810796413
32.630466133194837 19.746147442395582
32.827863609408730 20.408088360161379
33.236638614846001 18.149224194255819
32.508776844701877 20.525289899421232
33.288146707051794 20.875235349394352
32.490495890957270 20.172081264492480
33.903879352983026 19.823992612433013
34.363960624528382 19.921421816958276
34.174151798837372 20.664449432010766
34.159276328368705 20.944048441749523
35.652122706766022 17.620704041325283
32.610738487365516 20.922513483704428
53.906994043008176 29.386849274282003
53.308201921351156 28.471132001732137
54.784357467339078 28.474556352305960
55.838027148786409 29.553665523411471
54.352089862919442 28.237522139967293
54.042287083234882 28.847650676710796
53.467220738717579 29.345147644643991
55.345351586546712 28.406828065469867
55.036283996477849 28.135703481978062
55.427212485211847 28.156218614511072
54.709312706509849 30.852968710228250
46.518988613111134 67.910718339096732
48.299272719530293 68.861462820825011
46.705223774702631 68.954157402713378
45.109922123761663 67.896546433888247
46.442138754352712 67.059552406134188
47.172182996399627 67.492488397744253
45.302361934428866 69.421784808376145
46.585448224799094 67.835984157972774
59.445519950298312 34.144661027919426
59.380282542190727 32.729153850293400
56.678331289246522 35.112324565164762
57.580152725226000 34.777271078181528
56.432811308499275 33.227597727439580
57.288630766858432 31.908040595679591
56.720686922537205 34.293603852046573
54.625683176496402 34.075325643332405
55.512433044772543 35.350196889276873
66.803268623738958 89.036405015421920
66.322780786679004 90.861965287461302
65.962513371071012 89.048211616200845
66.274728364406499 90.522189262450127
65.140113207635210 88.959183321312381
65.206650314698351 88.813412178992408
66.143346142299592 89.510777233036237
65.471089213316006 88.942098291233378
65.877987588894513 90.417959343228247
65.528126811831683 90.009576199527174
63.873664877916390 89.597046910365393
64.364763612802193 90.467989419681047
66.342072468435688 88.945053201533668
80.688842404475182 40.864716429920222
80.832677285396286 40.263257798742075
79.061703333323408 38.979793136307990
80.148448966238178 37.886335524837357
80.889556287145211 39.377097458906945
79.218123516715437 40.055449896690135
80.631720517220245 39.974102827494995
80.609553624436742 41.037198300517829
79.265225023447385 39.705237660362613
81.011618027472480 39.473600620335240
79.884622941340822 37.958810901306201
79.418474514661440 38.543237157779110
51.930436137607174 76.138744391517378
52.637284669989903 75.988426053293068
52.243849872946512 76.910415010544710
53.245813958140630 77.164120451481978
53.650001539281860 77.499320087776780
51.420971565980437 76.984841557390610
53.831661044422653 78.279431438310752
51.212437715119151 76.066983756608948
53.808132986921692 75.293538432725839
54.472745806207207 77.689312667794681
54.445020298453343 77.963613056965514
51.960308743534235 77.596048071713611
51.286141241567414 75.254877602300979
64.196967501210949 9.002565968231339
63.442558750831317 6.715275713158557
64.077377230700804 8.288399648821258
63.260443127338654 6.014709261050344
62.705317939950788 7.374355227377753
63.462595351410187 7.170785314202931
65.101232817697095 6.437575299473266
63.880502754064537 6.510694780208664
63.529429308225559 6.342618873694160
63.689021403653896 5.991866626031898
64.584239518972296 6.251579580492055
64.770293696798561 7.568734995601586
66.501534115440236 7.268554315260111
75.309334823365447 10.007771483766087
78.383118290501869 12.497501271411220
77.234766798997839 11.949480547607338
76.697617786782331 11.232872903530248
76.380418167020750 12.176649207015235
97.792656409936015 40.856134045287057
96.788592330451166 41.312463140742601
97.537605359603049 40.984500494973176
53.929049733162387 59.966762444730904
54.622515489245139 58.961716900249563
54.565852125646799 59.713713534742119
54.697539334215421 62.076209528510418
55.419830631641041 61.921731355155217
54.062904050424592 61.343756740059490
53.853282860616432 60.735177034202593
55.022400309069987 61.538838521055283
53.752042018331089 60.390886271803083
56.414703734211216 60.419576209512130
54.634798505536580 61.555528321200079
55.408817417991663 60.047510950816999
53.847103182401511 61.152496357169305
56.644669256376034 59.379240911725134
54.909149913132396 61.198460922447609
53.402929493374053 61.789075131869524
48.103194133267785 54.567607593946562
49.235535307277011 54.963160415465296
48.190839567724034 56.708127976218002
48.735292398389383 55.790132489647235
48.318140277836761 54.915303158731504
50.376219642923992 54.406306380268155
48.515443818429283 54.388344273435933
50.092868967421808 54.812005063791226
49.524564928820837 55.560800118592127
50.068575251676080 57.436026238379924
49.494226878225611 54.355292896425738
47.729306107139323 55.741297206147507
47.808509303683998 56.143667789869518
49.772025046531148 55.377842439764763
81.049830043020293 43.492039284949435
79.334140766033059 42.935028791220887
79.728813157984860 41.682785176564380
81.617812329085666 42.949742478104980
78.414768104385288 42.358276848911444
80.027043024936901 43.832002618994224
79.997488517580365 42.501412629274284
80.841920222134817 42.052050853830487
80.245965924079982 42.915016423372691
79.238391522271939 43.065858777464463
80.061694453385044 42.984375976714318
99.904195097411346 28.590113228251859
2.722637911032168 28.848645150344314
1.039501559258196 28.763765054015245
0.737461493345690 28.337590006425529
2.280335332440196 27.047490224348358
2.210327509102748 29.796639270701725
37.039554884172567 67.570289025812301
38.868939180711195 69.700283357357947
38.640777230464202 67.442089501986530
36.282268855524514 69.512657453880848
37.939587792294468 68.153723899551721
36.235505401836427 69.509440327995094
35.435874246817036 67.789083095874375
38.140132869268655 68.560107795237883
50.901028401162833 14.120188675333708
49.597400071716400 16.628924992270871
51.612258836122301 15.078671236995616
49.266297693666736 13.639024761384750
50.833439181118472 12.969641891234337
50.486522290749356 12.811227355807524
48.721782738358918 14.594978323746185
51.764054813968414 14.016733673135626
19.846595555273968 28.692729197475462
21.987857978575235 30.664447746165120
19.038956059051721 31.301583298810829
19.922276761290750 31.244567362907915
20.807259008941610 30.877298021350850
21.737789880375917 30.534023538042483
21.513458657468096 29.745141348416226
22.410897442927023 27.631530267121345
20.311661956364496 27.256642437828265
20.479345470074421 30.373711377065238
19.895407736740683 31.249419845195455
20.004762229096581 29.282939289008365
20.239020439027716 29.561929406295715
21.130535567779390 28.910375624406587
8.711645478830976 99.057834383237136
8.315933121203468 0.468605676575227
6.569165902479644 99.960687677658811
7.557962996922837 0.477191011435046
8.600368546618032 99.346498578987408
8.981299411469504 3.463667372866448
6.545882967176333 1.027947004404101
9.439320928859466 1.317408986466898
7.805850515675682 1.180534977550762
7.106303219398375 1.156010595777927
7.588281709316330 0.365048811585237
7.255792925174024 2.152791251255953
8.765299217028877 1.199722381605311
8.417985667880506 0.536834666221491
6.524674509157696 99.145806261016901
6.699115006348695 0.483195323115827
7.778118276943291 1.193959361573559
76.354569039299790 76.275679131394227
77.683433430475631 77.797524874944997
75.884417715374141 77.704535083123133
76.821234793975520 78.055548859514658
75.819397874409177 77.227027703113507
75.681526519798524 78.372944348541566
37.789201166987645 46.603480700203669
35.997802659258227 46.977790189342755
37.514909562043755 47.906690279876443
36.474689435289307 45.754171158872730
36.276693063141977 48.234154948497896
37.485744853380396 46.366697718682296
37.024265097359660 46.869635562999363
34.972107672556810 47.052992547740260
67.294237291339698 73.006744332748923
70.035603646656455 72.389074199309661
67.133251315813453 71.556874289214463
69.115000217581809 71.185539893695363
67.500449610427438 68.844033035062523
67.239370348075994 71.544165762276791
48.932867161393681 78.526607059526327
49.892019379454290 78.177262015946098
49.242447555718350 78.452420487838538
50.401752514273980 78.056103405321664
49.375819179711222 78.893634296131935
49.954450797879367 79.581832454593368
48.295560318694719 77.972614209866691
49.585286846242411 80.287498029316211
46.938383578843762 79.581237346696952
48.337726624351333 79.691158269891375
48.954996815984799 77.562857897080647
50.416957319453758 79.442031942906411
57.439147802057164 21.751409265833033
55.965314131631182 24.333412871708813
55.808193146859054 22.945925855888593
55.907481324679935 23.532095552198491
56.962575093413079 23.206689655049580
55.842841330458114 22.225741444308241
55.418406873086326 22.793196776025031
55.366102078456436 22.943334843675711
45.336765344989743 47.308501213422730
45.571547594418384 46.163701855789171
44.186838285036622 47.359101122884617
43.326193307598409 47.639899103538738
47.846091672167560 46.683085952702037
45.029892075568775 46.307884210180490
45.797818567699871 45.645438091679665
46.857867305184179 47.526054908141312
45.467579650809029 47.336054355462622
27.191104385592755 16.061581414875622
27.591094559210717 15.807674252070573
27.979323431329956 15.714344273215236
27.293817472251487 15.468766960981963
25.676895584900553 14.025917121606049
25.756918113104202 15.761268107923183
24.784321905328916 16.084502626359964
26.687885132935595 13.977074767385101
27.575468091165384 15.363898282191329
25.947954673402254 16.306505854039308
35.817372818408998 29.649393692741320
36.850487942762484 26.707944863783457
36.311798954691099 26.907799308450702
36.988274176119191 28.697742751510923
34.930105702882948 28.449441124922838
35.677459182792887 26.785485482820278
34.923118163932777 27.239813046852476
36.019806462089321 27.323239771259761
35.393631025143200 25.495858625284537
35.540613216364214 28.639232068870868
36.838590296867700 29.213382510190307
35.724828649819493 28.207025862427727
35.419335897591758 27.402809921793168
37.164595421102085 27.958410931767020
36.144393036623171 28.222690681948514
37.020740848240671 27.162930319819210
93.706536867580610 68.525230426686733
93.273208553866667 68.933289720418315
93.226545285357645 70.159899849291577
92.898104323222853 70.143006253713779
93.607116996704079 71.081417147003080
92.059088781742076 68.557169530192013
95.880334406172906 68.219664987262931
94.302822708345374 69.241879322653119
17.542026274880708 26.332007304432452
16.743799979180494 28.462614571630084
17.878786696554869 28.244037485513164
18.255908592956466 27.482497985191447
18.201751308911021 26.453991182138314
18.383171878732792 26.757657995460040
19.407890030498248 26.933268442092736
18.504790715967999 28.794327693503131
17.980941628176556 28.627077096729259
99.016092906406797 85.711948995843812
99.007291024844932 87.721277225916580
98.710918848234797 86.429182353493928
99.943062242476159 84.315490351699722
0.045215701711825 84.961253850866569
99.297794123645772 85.162684276016037
98.796060979767660 85.988633049079141
98.911377156186447 87.418579438545095
0.362777045481920 86.030246236776676
99.313524169277372 86.835335657025198
99.962945218994292 85.165459611925058
99.728259620232194 88.223089487572139
59.331340228120382 69.675265269453391
57.344318295273425 67.561046755250558
57.746555993715020 68.557581042397601
57.665501057854073 68.937894733768346
58.814067718475947 67.614131050267474
57.628600414323898 70.523926268524903
58.709293636288997 69.517335089891759
57.070534414375906 67.802236207467132
57.334907088599941 68.064891668903840
56.975260384374693 69.951527484465899
56.070236089938994 69.309039886133789
57.914855708367249 69.474126064192276
56.955098911648626 67.819631161461174
21.715103361550181 16.488676940772045
20.656720897918959 15.620376716100580
19.973148609360589 17.611013229236921
19.057374656178869 16.830116230700998
21.473686995710196 16.948384021597906
21.177012296507797 19.527102461965516
19.963435534902686 17.046286151049657
21.257930309691577 17.273710356147870
20.894469654666260 17.453958290007321
20.982165879431797 17.277857058758283
0.581225934719868 48.661129568610171
96.596363859722359 51.315798929476131
97.094801503927570 48.996755123816186
97.468025826054273 48.872293171038173
99.012285713841621 48.995781897712426
98.395684919411451 49.018804886636943
97.300760992562104 51.019498572655515
96.406914982302368 50.584470367267173
99.040134222411425 47.589347881767289
98.178074722915383 48.646625963093896
98.753651255448688 49.572766209258972
98.137705423342581 48.448196235002065
66.344287712594223 89.672200909493128
64.662266526927695 87.142286527751864
64.569253394969820 87.237621761852736
64.681714569458336 87.385348345964388
64.546090518947082 89.140966357048640
66.896973623841248 88.210016223568076
63.802413900301751 87.298383754905942
63.623454877937917 87.398125624480400
66.119509956566546 87.916831617347270
65.872222200002881 86.805626511193068
65.112188370145915 88.102272692903497
65.539093039197624 86.796837943291237
65.648149263107996 87.630549640518481
66.257266451936871 87.074802272463558
24.841450708559268 92.173665041725769
27.258463151372737 92.203568799936150
26.711372556288204 90.930718570447880
25.465029707237200 90.655207166451802
27.327198248060693 90.210245686751421
26.354394290334355 91.878851210858542
25.259193268269481 90.916882564035731
24.874003611813389 88.906246760311049
25.068771887359716 91.496853661316678
25.261154670983096 90.535118241687627
27.034562380970748 89.420192840372692
77.012425709372877 82.857912376612134
73.549101558756902 83.763760758872834
74.167643044793380 84.176374055664638
76.091338778749659 82.711834403168012
76.646747524943635 82.723247646072451
76.599348298777116 82.606721237199736
74.681454074699658 84.855128834804248
76.859296823804399 82.854427460647273
76.926077563959993 82.859487795667164
76.758765273439266 82.665623011936660
76.131263919242173 83.653165938403646
76.798279448421496 83.652856847621777
76.427012694845345 82.779697906455127
76.606428858235162 83.144742422823484
76.018508263349062 82.210182913012488
76.900632276669043 83.550707845955927
5.959054317782738 17.696987244803218
8.686058196753095 19.384129239433427
5.793946292281933 19.432643981595660
6.865063623886792 20.108815514726082
5.781177294428641 20.028566870833174
6.349658708439923 20.213382147799358
79.274641358525130 67.532669266681154
79.964267464077849 69.129513445706465
80.619234016982162 67.570623908730184
80.426362339724434 67.199442325722131
80.783022593848884 67.491298823310458
79.572997476184511 68.151718670257495
80.641052365436806 69.137999301340244
81.423918899407568 67.388997412589575
80.986132099795341 69.388733202568901
79.844327028376043 69.289484431531193
79.146360232992393 68.919394769868148
80.041617612541700 67.578336478267687
79.638296904145790 68.091315074383004
29.410362399373028 84.905016731406079
30.633226287384389 86.270984123175154
30.057093091902171 84.534681812792300
29.694411734566827 85.067457784639927
30.205208008369699 84.570581985156238
28.907365210544569 85.506857863527827
30.773576426526283 84.166549993745178
29.466721261827470 85.976665380947296
29.535327157978646 86.138453659591974
31.578084889266940 84.477032982042275
45.803465139323883 44.487350808220924
45.946859939913693 45.041565802695210
46.263016388325681 45.625023221847243
46.921454247702755 45.695897629153833
45.126483466017937 44.712636625414568
45.471984400217714 43.941968034592847
46.152332916468438 44.012873229648100
45.700332077864616 43.049347505712802
45.065782396696100 45.173067933467188
45.552863414605028 45.009017942381689
46.041116380803572 43.125729767448277
45.250654285546162 43.748923226868818
44.312831866029995 44.616295963899645
46.639583842542429 46.088391028909655
47.774981686206999 43.687432282229409
45.847285575239326 45.943964972521314
47.102052318991475 45.130360760863013
46.159524933596536 45.222118188537920
46.134936462686767 45.055065505518705
41.097143356744780 30.293533823485866
41.376395210152630 31.659229960573260
40.953196072626625 32.786851537990707
42.233044947708215 31.574057882722688
40.882286978460797 30.815380461835616
41.429738966415130 31.953254552302585
39.859996715341445 32.157139769854858
39.067337077828128 32.174910856286246
41.099722178254652 31.727192282580493
39.439777156190033 31.961471173172963
42.030753100643608 31.422950534988217
41.605512444570955 31.806433198986635
42.456629914522672 31.009440648194023
14.930627405012039 38.538973832276547
15.787943021622288 39.461400946743474
14.581862797359866 41.289227674717438
15.531703623136826 40.595608846097171
15.871010666503695 39.026861912697150
16.185063575835791 40.285046873239061
15.391284095642344 41.084679151182002
16.190163053694150 40.435858414296590
14.629127606375436 41.038272676905478
12.339919343748710 5.341064083235774
14.316537037142046 5.218555108651023
12.394318699028284 5.913270611369406
11.527790871457137 6.523165646775691
14.075549829498311 7.747017218935241
11.855362479291566 5.875527204321392
13.809106666743652 7.250459666057846
13.073605313405711 4.335240675335195
12.545334104318785 6.974609102636037
12.481149484448494 6.094753722992406
13.942241603387448 6.821184222704364
45.488679877886213 13.780027258197743
45.650002216306071 12.879038746810995
44.550363699416387 15.924371705353419
44.665449206492774 14.788658161404861
45.513641735171774 13.054858839610676
45.720899949072965 14.707330772039120
44.977772919523247 14.391063953601691
46.177082580249973 14.418677057894069
45.898134748250222 14.049390086546255
45.843651268611033 14.306448592485687
45.008964010380367 14.242304991023900
45.357488728236021 14.025358893973443
46.560896115393952 13.036517274363954
53.585875510101289 87.277951465346476
53.966893521994223 85.236896472609132
55.254498384075490 87.356203801250302
54.607334256754250 86.581305973101394
55.201586966272835 84.574946495877583
56.837259167248966 85.572147523960922
54.146352617587368 86.350847701134356
54.360256291264115 85.946747214228481
55.769877626486213 84.290590546429826
54.536832607747620 87.282489891853288
53.997259964171420 85.480446829262391
66.894227482800375 48.654038788303019
68.398942702441587 46.296018653745541
67.889434357900726 45.491004420459383
68.270468603989528 48.437728703783556
68.075003906191597 47.714105343837808
67.838108991618441 47.426360007948212
1.481944840571367 31.136404137695230
99.714633413520787 30.858293490250741
99.948592266892703 30.795100758934453
0.479107135525645 31.098442313790223
99.653745942827442 29.405445662567224
1.780344714201873 29.737769624448209
0.650274064039662 30.485490349752077
0.151618572134812 29.084879755436802
16.220885936146686 95.826649821818648
16.021770297235911 95.382525355722080
15.019654915377830 94.631806862740547
15.185497839551129 96.258814522700575
16.485164271153643 96.638358191261204
14.305212213600747 97.105822785698152
14.439390769872691 95.783106819655174
15.514028639917340 95.197768591964177
15.801598584453789 95.044463341716323
14.443860379926443 93.672800794139761
19.341472357377857 62.677330431870253
19.975566743959760 62.830869303257039
20.171680327098706 61.149538090063245
20.267089404492506 64.501923077654851
20.879330593535801 62.757351744240601
20.690910958820037 62.884052280338175
21.222749323220498 63.813762800955061
22.000528384761708 62.323240621464443
20.986328384665221 62.118600065561715
20.443652918610933 62.226186457307683
20.277774383962555 62.392881201108409
18.637730416965624 61.967088153720361
20.453759978994650 63.369722702389794
20.585103017118136 62.656124552744096
19.610644399368383 65.726347939900606
55.749630851788986 14.305321014792964
55.060750659773568 14.157067738151607
57.414489636167552 12.954012873623384
56.482247437040321 14.220014256624490
55.542536953580068 14.385267957999245
56.761143485235905 13.175534995640225
58.188840081929165 13.725633901846830
57.044266831729246 14.923267772246122
59.300265199567278 15.509842184469152
55.430762548589989 14.039127508246272
55.998081534718594 15.221367264883501
55.853206590399395 15.054026362224766
54.872230718418955 15.595328839913076
56.567597681203281 13.727214658849965
38.969852089534101 1.670464958812173
40.505634892877119 97.951820784323615
40.798358242712524 98.064041432474781
40.363644966557956 1.849297402879218
39.972608815975754 99.298993947845645
39.945027689130065 2.162528841877876
39.768157786315491 0.025301003986707
40.632560115080615 0.256397690298193
40.974508466413084 99.787468241848416
28.165359017906425 6.957781217518915
26.512233570983444 9.082178310366174
27.687423963254705 8.916275125297474
27.528232468180597 8.521643923527279
27.306612963894665 8.837531056949084
28.967689195502999 10.369828498667323
27.736190153214711 9.098173891304102
6.946302012774900 78.614229915770409
8.974834816584648 79.091007933327134
10.789196219296690 80.534055528530629
8.819282903752848 79.933126712831154
8.487134248945361 80.022609058157059
9.051669755581958 80.149026113617438
10.225926552892798 77.903629539190590
28.437563621581486 11.591947201645027
28.214591199792192 8.612188216366285
28.135903887339644 9.715156012563490
26.699574604317700 10.818777549712991
28.915573281501025 11.023313488769777
27.403971609018072 11.562706117854711
26.530711678987920 10.307278162621369
29.537285133580827 11.386867433428630
29.520310019768754 10.726929917779144
48.958369189828048 38.878863114179573
50.226454593545057 38.551939232642439
49.900838833003689 38.948021198909316
48.957853871057836 37.978871143013627
49.829068830264994 37.874568590861507
49.937584109153086 37.821710733632905
49.072611156783971 39.020475660766778
50.207210796140778 38.426287051571151
48.103288032062281 38.284404892726918
74.567713421732222 93.306345888277264
74.584911300551539 91.613783591894475
75.358286146505179 91.817994093926970
74.814345111879177 92.270099574914610
76.446341739319379 90.677318569577352
75.819733740976247 91.641465573236999
74.192774591932505 91.547586010068073
75.239134891180157 89.924355496177299
99.827768122232470 99.235566164641440
0.126442288723069 99.066343393058816
97.902883704076118 98.973083541911279
99.761939546410161 98.558187266921649
97.368580298685643 99.697954779550201
99.321214670926381 99.057644503014259
99.395042265446037 0.804215051869278
0.944405590345013 98.436134911792763
98.145506625946595 0.536554553420928
68.434642963538138 33.416418906985328
69.064617196389648 31.393105413976890
66.699837495567607 35.215371475698667
69.639979034835520 34.195336616798031
67.679307954621720 34.919551867413986
67.403883948014538 32.869399146853922
67.597943963858725 33.020934684163052
69.536723753207355 33.495558187386749
69.080183958785398 33.570370899330342
68.184757610201530 34.263140376851574
68.395688756925779 33.320394697154548
68.351218265002302 32.696912810201191
68.779748227297219 33.846545549244553
67.569910940205844 33.895783388644809
68.889549336292049 34.836495032383340
67.641544889810177 34.581821337594945
68.438471245662413 33.749089084830267
67.223423060295616 34.186271923065135
68.883538656889201 31.704025484727843
68.680023477082756 33.096849092244256
66.900143049087760 32.313694567408838
67.670548231494607 31.506393698519830
67.810140046048559 32.859436983346015
66.473105801354464 30.603333805943095
66.887814320577831 31.415877537734787
65.971006427919733 31.000631162970716
68.744108603853846 31.360085947667820
69.188890101066363 28.818727817336249
68.724835708233201 32.780895366300157
67.860073358958061 31.183734115377856
66.165305386456282 30.291800152797990
67.291627051847172 32.257703009636181
75.197397811399540 43.721184798965744
73.778885450314263 42.155862392897205
73.290266736465995 45.319123038825282
76.078504731572394 45.086494771553305
73.956845722901789 45.421865840953366
73.938346794629680 44.535048072421716
74.414812422976183 43.790601683540189
74.794562277837571 43.685309924921675
73.532823874854913 42.795803524188869
76.041092943361150 45.167806203464892
73.534547241081270 42.097110700600922
39.094057755954204 18.760859504375418
41.507345687556025 19.129321548194966
40.202717422130718 18.774610362303250
39.338508713802334 19.944191181207785
39.595395657393567 17.696304977058873
40.203268115777050 18.967182724651337
40.067535947611610 21.050810167980298
39.812680294425498 20.617408349630054
40.027482913103100 20.813179249668256
38.804029600622478 21.110521250644918
38.317301659417495 20.310740985465298
40.024355174894318 18.921382419697863
40.529509086942049 19.242755131579628
63.666282408373760 18.276579198713343
62.014459826706322 19.957090355826939
61.818220677118923 22.151923196876307
61.919147209007534 21.943044973905966
63.459878619795305 21.862397625058311
61.067895710547788 19.559470499919136
64.172830081030284 19.730300806874979
62.626684402981944 19.513073342321739
51.488240177370137 17.415575640345651
48.656809482158799 16.628704231478682
51.083115602366547 16.556664317685527
50.693475316020709 16.305915462590914
50.783188331769296 16.519778786854761
51.164256240818965 15.888074385112382
77.076364796725557 23.292182744038932
77.412065214567519 20.467126478529185
78.234040227098049 19.858238873856404
76.657569818962514 20.923714463441986
76.207852850733076 20.982784349500047
77.384766620428323 20.814687921881710
76.118202780067762 19.391208647504104
75.926298312003553 21.374176400086931
77.488493194245834 20.914870110835068
76.469347596118766 21.232295870354495
78.584188426117038 20.471881583627333
77.419778830017549 20.021732781732211
77.150587046380750 21.832710016128068
77.150145336325295 20.514564218155321
77.794319062700282 20.670769567028817
77.847441061998552 19.841983740289059
76.895268816732141 20.345288646071097
77.261082197387211 21.708891813896045
76.504121345019868 21.057866749384232
76.233708492610830 21.666277366985568
78.032632025117422 20.843612559664855
25.544874234533392 0.888825032898330
25.885142501004061 0.548969901117300
27.095521653337194 2.120322893599888
25.776751026121087 2.031788603790796
28.592009406373545 1.678611923049536
24.136432443752515 1.582200871681892
25.946466492053986 0.487687336294044
25.863568538733691 99.855991075083438
15.446088773800984 78.518795292864169
15.369664046158571 76.042340770455851
17.206650771400025 78.046130207281863
18.938475146662821 78.510925059154829
18.240961780386243 78.201219629854094
16.442521259291890 78.389786355348917
15.609880135888829 79.290600652673220
15.574269066997196 77.237851736315562
16.021693441264944 77.192728313533081
88.789902970249670 67.058970486808093
86.776063284978136 67.033359157441268
88.801405722097954 67.771598018774441
89.029434101847684 66.349925917871360
89.523023894176362 68.662074660669148
88.334953652446046 67.680144105632550
89.415791333320669 66.744035538362425
89.418121147444964 67.655789781075995
86.251607961915184 65.129739721655525
87.958786952201351 67.247157369272216
87.396186240719189 67.870690222792234
81.066284718914986 89.429364270801656
78.700626483400114 89.442518028404336
79.881975013500224 88.541485272921165
80.831209687806336 89.320646299102989
81.357053561071481 88.284217299555323
81.252365975308095 86.405086869639646
81.416328029559111 89.110727294447074
77.937708674675918 88.453652915742438
22.158351549808302 72.764235753867254
23.397637874126016 71.720413274380917
22.781494140685410 72.344636433022231
21.860144960908158 70.926852298413309
23.970965567889014 71.433966476056867
22.630652067025881 71.059001976535910
21.835450536962597 70.581919770241996
22.567002067531266 69.707092008506550
21.509617371273769 72.400595595186985
21.956752811607238 71.448373750709337
23.953023653974508 71.941164976058047
23.013972402951314 72.672984908895302
23.757476418989913 72.855803560736561
21.870906918659131 72.436071995696722
20.020529220740272 71.763863217754377
26.709140213356132 7.404919818277936
27.810483601468068 6.356837772341301
26.516435114853948 4.535334290694813
26.560091018806848 7.129185437852331
26.721639912193492 5.219041210482216
27.685274090222361 6.820386943719043
28.232623382623036 6.869150487109708
58.396417167238390 42.785285705683741
58.617970083641062 42.390778993893356
57.068897010089863 44.594140020992064
59.400799391340463 39.348499323357501
58.366801955243936 41.500150453692790
59.680555580984091 42.326556585863123
57.032242783199514 42.911372154586275
58.654392155740247 40.491239562437947
57.875593621527919 42.495560493404213
58.988071806326012 42.567007733730975
58.227322827097851 42.119493406537593
28.803159789409726 36.293797743272336
28.432006622185590 34.623986472797057
27.812046026740465 33.706088583950162
28.161625466372072 36.426425117722829
29.755195056430836 35.858413851513895
28.314379335664611 34.176720979633224
47.794643449187696 94.307466964703721
50.099554853863474 93.452118842912981
47.278189817452720 94.666566196382007
48.185957752683905 95.385829365347774
48.671725005118844 92.755176786539423
63.776401430451109 81.490258365403406
63.228244415291471 80.505263535297573
62.871275534156865 81.980770170337578
61.073533032191705 82.470154574516371
64.736483003499004 80.654323702394777
62.104986469897213 81.521367704690292
64.517449348739575 82.307146886238570
61.901726155591952 81.885928283228381
63.082164713827893 82.409925038114295
61.860340268983315 81.728418472568606
62.966622951499851 83.926583649035948
61.255523860113762 81.212425457395227
63.022048206287465 82.590954476432955
14.373617496843536 39.357190828601823
12.308002125978311 39.947300647857865
13.343239979928470 39.024535473164427
12.736307196856998 39.828174636973117
14.404443347916535 40.050945795800608
14.351460959841056 38.575063353954398
13.048957294720813 38.358771140229557
10.494368044121249 38.743626011525194
10.906841230364684 38.711696400700987
71.983360548747470 95.113209988239490
75.910471829079867 92.557748724209532
74.009135686447081 95.638505776534330
73.036049142646220 95.994138411082474
74.637605896701331 95.916628572466337
74.704302395905245 92.590687397342279
74.546092632380820 93.105916060068225
72.210959994520834 93.943641121687250
74.289540117600197 93.690294861149297
74.488762967750830 94.842395363697264
74.005343549734235 95.736406287741175
72.613153068894093 94.053911004161691
75.588813940434150 93.491592256198189
84.589586148933080 8.605409015893294
85.337915831554881 5.017855293784451
85.020880038163924 7.577234305720423
85.129101399683094 6.958709767006878
83.834586898811750 8.735279606733265
86.345037791679815 8.230752310664814
85.738613313987159 6.851596724521763
84.646719739151763 8.025376864938446
86.051783191836265 6.857314920120717
32.780935513347849 90.410656668455019
31.480298575439427 89.658418077673872
32.818714537000027 89.122400357432397
32.767283880006040 91.965286273214716
32.124212784314842 89.729196392075650
33.265300289329794 90.188039964751567
32.340340599696816 88.702806849721213
34.062483663797344 91.427564306976862
32.280881704560940 88.216136594979133
31.304862520971621 89.098323334567766
33.628448912759183 89.609929316802180
33.521824347207826 87.246730588075962
43.182097377901485 43.020160931333521
41.570201559230426 41.815197917496469
42.482187658002708 42.536116339267309
43.100993609692409 41.454440032640250
40.893429836385607 43.070983124512033
41.955431242803670 42.866507282084349
42.913273745807530 44.646841511839810
58.245875589395332 35.412518675263421
58.959531887256553 34.603926908532507
59.968996552981494 36.406398408191180
62.134676008712916 35.702505901550772
60.657267153607073 36.275800108969598
59.084183465182676 36.854338957130572
60.034838291130967 36.165615743031793
60.061524669016237 34.641330594529805
60.381209235904038 36.987599924001053
62.431948719345847 34.167512518949863
76.088678929464280 95.505833662271257
76.775468143769217 94.913090092821250
76.814331865429892 96.785686178622683
76.496323993303704 95.538793708086772
76.637134432671672 96.021172276273987
76.313358620833455 94.524450614642774
75.389092568059510 96.772172436392651
76.891136840672942 96.601477888473369
74.499886347153350 95.057438713427530
78.607169334919021 65.561083801994755
77.572004197250038 65.247179793289831
78.436018565083060 68.182896679254412
26.567165705688986 47.559843376336083
25.914979305860019 48.046674643902797
24.719787184678903 47.933867321403305
25.764304187851060 47.516663214169462
25.328503683193535 46.986217020588420
26.402517495323515 49.132969736814076
25.441221105115570 47.943174068375015
26.912687984083714 48.008468967846412
27.510304424012279 48.306762745405500
26.985482449396663 48.307150867524705
97.525511191177870 99.784407846871844
99.359620916997997 97.746579691996843
98.278269686648130 99.228085860872312
97.550890551423592 98.071136606688100
46.462259130342581 91.083002526733040
49.369704522848437 89.953625041524631
48.959396377485014 91.702703209699365
49.237693036762465 91.629586841722855
48.943456219082769 92.308173088336432
47.856816778722923 89.461101396950326
49.308150303618120 89.240726576765326
49.966356714907178 89.452520600407865
47.664708868219201 90.966412022254261
56.029503216852071 88.368707889982034
55.697641257376873 85.674361776057893
56.479710402972557 88.202907977817333
57.502881518554950 87.103639417374850
57.917906883361809 86.576391491907629
59.103810945742886 86.630666161705207
56.699197639233930 88.728707707092582
56.719474013108687 87.749698370538795
56.487704930292971 86.363954110742398
55.465107560961968 89.040449279497722
56.364695776442204 86.738741909266679
39.936323882038302 74.360500215713373
40.667337565972971 73.017400623404342
41.014840722647051 72.180412673000674
41.554632659705675 72.801240233058323
41.151818050551661 74.136711204439109
41.968424373464416 73.365894878070520
22.157939446081418 94.562763625987856
22.251821725587067 94.043965776950500
20.697745810003493 93.040609786855399
20.994106961464439 93.796351031599983
20.727322772667048 94.384487163503636
22.421719795616585 92.781880126398065
21.643910581546592 91.828751893845038
23.288519025634184 92.559199231890162
9.193357692679518 37.882293494629366
8.749517468213357 39.059612856222437
7.348748682162305 39.640517671059001
9.671882341820426 37.638919177536216
9.756233629643948 37.874020106481261
8.545266243001262 40.410129362058498
8.699786558127968 38.235749901441537
88.301268010946174 82.618151984472675
90.966573044706266 81.555158932441771
89.144149146542759 81.025329490141289
90.417545173905467 84.813330048080019
88.594809830960969 80.626803057768640
90.462157740618892 84.181132084326151
87.599971231624238 82.383092324156465
90.658050915630483 82.854881899180540
17.649952713568176 11.106316948797133
18.595552460867125 8.950117255551925
19.070898755232573 12.051437083320568
18.859245927621206 9.262145598419474
17.293594454540063 9.210267491735191
18.560276253371509 9.149834848753743
17.290609442936010 8.141135999387332
17.867300726091109 9.175655397400572
17.714347776195616 7.770354902703104
17.818586031548790 48.916706760330243
17.737687846528615 50.596328695511239
15.251696682323171 50.539780585804536
18.783836022475626 50.988387423253386
16.529263013480332 49.997628648852974
15.998066334911027 49.144381521380026
16.602094948686233 51.242972252520801
15.338251458028365 48.773977296768564
66.108043355570274 30.057069845864341
65.553188339754200 28.825459744162028
66.108785932975508 28.591113252208928
66.117191570626503 28.443130385716152
66.224641218315043 29.068159862960798
66.004838558781060 29.035144006116340
66.683007060850144 29.295706772245588
65.569234151400565 28.406339862964352
67.678350730846944 26.067152197752414
65.785891666179850 27.650939776544586
65.957503299148087 26.679631334040128
98.792813250198392 68.050766515541468
95.957615411876134 66.810616399176823
97.679852207880657 65.214401271832983
97.922941334554395 66.547842415958883
99.032716751545905 66.401155540441323
98.880073780701437 65.981644017870764
97.675109834013313 67.869937964479504
99.832601845200131 67.375827898452400
97.350550889219846 67.290130379979018
98.412076406385665 67.169332719013354
96.835095555243925 65.763193156239780
29.683572933896286 74.383184800468172
31.214812349614295 73.514081196782968
31.068565463278663 77.422526340611640
30.304661260828659 76.146323217759900
30.944992495389492 76.652211896925536
32.372387439928339 76.012076508564533
31.252549980966666 77.562009067751490
31.804564201666768 76.235747001355662
31.941992964041766 75.036864341492972
32.572458042869634 77.995051694506941
31.554042336818949 76.018113961634754
30.405777802054867 77.630318028339531
32.399257909206383 76.351262973361912
32.415391448110604 75.997505070343465
30.757924239199461 75.843836841856685
76.727026101232738 79.678508988331600
77.934586964547279 79.964815173884929
78.396128246385729 80.789681968375533
76.835318541210214 77.493057547034837
79.356107885324136 79.888856526876680
78.628528603120458 80.263435513380415
78.456638512572383 78.762074166465297
77.504974120197517 79.071821097705865
26.191607326068166 41.753155893635011
27.634996557408694 41.153425631239742
26.046033184335389 42.253819040370978
25.776381602741761 40.279005475419048
23.982076165194780 42.410251816894643
26.999496238446866 41.895492737788700
25.270866840296193 41.269274492650567
25.988788804729470 39.804723451551396
25.631725290345504 42.623790766164625
25.700234603215726 41.611712751636944
62.664491577744442 50.495977371718432
63.283447153663474 49.893421510404814
65.098227974180830 48.762309442519836
62.650253697562754 46.238600547095260
61.975755660203184 48.527757822240986
63.459678548403147 48.034702940707128
62.890785368251983 48.276997744317981
63.918815370056464 48.903282187313955
64.245523539671524 48.544507535977672
63.103582238820103 48.934336886513876
12.785338445526341 46.628028181073923
14.331936634985793 45.591135267812618
14.137013741716146 46.907265665003145
13.886559076029528 46.204389546337566
23.517895086721385 21.389001855606079
25.866362421607818 21.076038920727115
24.594794763449311 20.532441426055041
24.296753910249301 19.823281849741047
23.618590046471315 19.676790335182734
23.791665179267952 20.035806804773785
24.781178767027416 20.000546588732764
24.770597733349749 18.118806645175034
23.081674676287442 21.657897829063984
24.277827313293244 18.861534458128084
24.654284319619624 19.562725334962238
23.127515949070681 20.232415086899923
24.934570589065249 21.112872422776981
25.898456138786088 20.555194339769368
25.633278179323579 19.979334538730885
80.324231628596081 26.904445830999055
79.164500270759348 27.122753004124437
78.267955996922382 24.723243434334449
78.961471654505544 24.988569563045697
79.351329270631325 26.183529444332450
78.214104417350811 25.742586629913166
77.471474562496425 27.357050986333455
79.220867268082102 25.876400597276039
79.282748225085953 25.004258664593351
78.588288069698052 26.203636389069064
78.717323368431622 25.219825773614605
78.264523169884384 23.576265651479197
77.965687275032082 25.464569614858203
90.438800579295133 27.512748414317215
90.998342296615448 27.915873860056415
91.568281398066759 27.583301511023340
90.750432471213713 28.541997461923824
91.014145627545744 27.176635261884371
90.304121548381744 27.976365479206869
90.445708098844207 26.518468719186373
89.933121409743151 25.480664163340290
90.550118297410904 26.661852395183178
91.359490446186200 25.552334954440809
89.956952210484161 27.139502955797028
97.788110233897328 70.807824430794298
0.009069973397004 69.316300547918814
97.658793505722286 70.142570843772603
98.687515859205831 69.858559683421518
97.372986119378680 70.544375089813570
98.723585571648201 69.625867955339018
97.676452639005660 69.640517569049734
97.518258878336113 69.867435322205338
95.973295343520675 69.047889675592444
98.197663820427124 68.938063550647854
99.325689855958899 69.679680233805101
45.362906808107319 57.544797389298154
45.584011140730112 56.481791940578688
43.949898908366720 57.851253997572208
45.931244942841403 55.766246086617031
46.688394441418467 57.092789774121613
45.514915126574245 56.929453819649240
45.754221442714545 57.891294016593058
91.454122893759148 59.462025510793069
91.192632867826759 59.743357834038257
90.579738116282940 59.246468720442479
91.852071331312331 56.853495338077487
90.930105253645564 58.724114678198070
91.288839929119263 60.761457891505586
91.220092544367674 60.838493212507579
91.510204950715419 61.345841897213944
91.545121944020963 59.535552765011801
92.200528873996831 57.124226449880624
91.030710572801482 60.433744966028385
91.243213221450901 59.086286709792731
88.278028617735202 59.683286165912676
17.911368862765173 1.987349406557304
14.589617701342934 1.670049320712031
15.190859770250603 2.326662343419455
17.181790753046336 1.536468687057339
14.711049976018515 2.148160222434939
14.602022613529568 3.169443702340397
15.207260957437519 1.625625572216635
15.316393983194764 4.820460736958609
15.830247869518251 2.105485835450621
17.308341938727821 1.917771211885450
14.926778926571707 4.887763672830812
16.137044647066343 4.236227762068666
78.338315710901071 12.173677923535983
79.909456361437719 13.056458533953927
80.236507168456868 12.486587694380235
79.826711503465290 10.438162477671732
80.461871841096553 11.977330677235519
80.255543544466676 10.465310224200177
80.567429930744225 12.625986565907416
80.240407566110690 11.913140904294290
79.215349263914689 10.768905768303581
78.892751055596534 10.480655807650962
79.788975968182058 11.768582935072217
80.199955305803599 13.156236252856662
80.059104610099922 11.855856556125749
94.928266997371210 55.698367875255308
95.211445935226436 53.685751841223926
93.969932412780864 55.399483497716318
94.041788821493526 56.277563384585221
93.269290780109500 56.524193849902233
93.864877183108462 54.904075424555728
94.195258728801392 55.020303071683600
95.350171205197967 56.533428854537036
92.913964091569881 56.459495700582742
93.210715732079066 55.189361934960232
93.707946134950831 56.010045067218819
94.551834519715158 55.912245732007136
96.628687692810303 93.659317600464917
98.423974705457169 93.284090001600021
99.080015758370664 94.451440059046419
98.135424619445175 93.338827875942584
99.343808424066708 93.672754782664100
63.061178285330250 4.903397149350146
64.648455213708800 3.013940140126647
64.689872175059776 1.385751249396624
64.830156640307592 1.810336371378943
62.132119145032100 3.806449273841127
64.443889562627177 2.290888210711426
63.777897150522158 2.863848718682446
64.700622245291555 6.102038799974684
62.308347476062842 4.027055183025412
63.284985266779351 3.572338968803410
61.541359880455431 3.900868019553932
61.669736339851141 4.930278758540744
61.536514531525405 5.473512617242412
60.015815399087366 4.839046003081647
61.719455649441635 5.920399667980904
62.092484433909505 5.191417148466592
60.470121212085779 4.948859802734577
60.529329135371185 4.765314997784547
9.189994558457645 71.053387559774222
10.367499427560794 71.046934703533296
9.726520081954911 71.347280525409104
9.607451586713930 69.848592363727818
9.580302249503038 70.428917921120402
9.811728831944384 71.464345032325426
10.142983147991865 69.831894403518589
7.486550078324718 72.279421029141076
8.761292062293878 70.301087209232378
10.222301332172153 70.539359401851030
7.542037668688284 70.976843935422565
8.739066518169569 72.001808507768814
10.491025562280296 70.016289937834259
9.051171506780102 70.232841254809529
11.263062186446380 70.544562200873742
9.545170270404016 70.731265703839966
10.533909604532772 70.200109258466441
5.803880833456989 43.204550115975138
4.842584109792004 43.416193693873318
6.284298300346960 43.215801397038028
3.854295838154600 43.452328202085241
5.528343233711905 43.723746918335486
6.843052036576822 41.521901895655674
5.107077985194414 41.392012957235018
4.527847139840367 44.666953685677420
6.538304443732061 44.219720943061340
6.264547541804140 43.976912698136637
7.370947000811059 40.217166967453480
5.922382423088129 42.734061619738917
6.115370189747988 42.715730290731564
6.731163121333910 43.489760074287474
6.878458338528469 43.657871997040736
5.665926626188247 41.495106219846512
5.188130198252947 42.239098053462818
83.358726752624378 26.625657717871512
82.169432929334178 27.610563495915752
84.972025544754274 27.261897809710739
83.159681755319951 26.621294823381376
83.955387180223596 26.686505260655426
82.415693914987187 28.849993944607558
84.228091232551108 27.523257855083131
82.796326114531979 25.969558740452715
83.530279407304889 26.559454154300273
82.164018127080183 29.098242944589149
84.244972298309989 28.108156227372881
82.773838120393108 28.027046978283501
83.269042320118885 27.411912286557651
84.184934368399340 27.365450085744826
82.036315242629641 29.136503882266378
83.607447792594272 27.858635670762851
98.624918840110951 42.109750141755065
97.557945332103387 41.732374031239949
97.677477942312379 42.363918428254621
97.873326125404731 41.412793663251065
97.846238102752110 43.684603246347230
99.011094165606849 45.358929035811038
99.081211676403200 44.369147613232570
72.578436502006440 36.273818684814621
72.313032550769492 32.926818414582669
70.961514379138478 36.181447910713608
73.676075248379178 36.504217073998426
72.355161571382183 35.570456451488901
72.142652832760390 33.777372343579181
70.959096602337283 34.884115238610356
72.978310299217767 35.779516806248999
72.378307571361603 35.243356024379999
73.225307574947109 33.507475618593588
36.382060231070035 11.995938630134871
35.551968470755384 13.687395955433374
35.437167332949464 14.468978872116052
34.295466003977666 13.177472275531114
33.983719333699149 12.735414270236088
35.709441491948994 9.850048455013784
35.564187364376686 14.162350127911074
35.163961461667107 13.082481503065189
36.376221243419877 13.300060376892125
34.341638304014815 11.969430013514149
35.841075376408654 13.170856598876359
35.527114561914935 11.363496959805859
92.327486795735581 81.769245366629008
88.685270111232427 80.822389893822702
89.612840875307811 79.800069438263947
91.724417109537086 81.458261178007049
91.337658936508205 80.295949125870763
90.351723675622750 78.929878713760743
93.241960905509984 80.408757691416341
90.937426335844961 80.634310851365157
89.773407498870355 79.343681973825682
92.809185028763324 80.071820134351469
91.565216467438333 80.177085994279210
91.452098987245492 80.446869434374264
91.867546145374163 78.805983039893817
90.736189214289752 79.429383962383838
91.988340431389304 79.671392654991465
90.599236450865916 81.149520764874552
92.854538573232759 81.341947098650806
70.892992863153992 79.237910361361173
73.091772111806890 75.056161922459083
72.629606840586902 76.747972656241885
71.316859771729341 78.918012987443234
72.296691725510868 78.242581514012556
73.025201769037025 75.983459790470349
70.206017664665566 79.578821745155452
73.249388239674232 78.500220418909038
72.930551481401977 77.997164250457288
71.222089816717713 77.923041284241222
71.432604895550966 77.533519645789212
71.604720245218857 76.786692054881101
72.378423564482986 77.168531346594150
73.466016680595700 78.878472732388317
72.602251292161597 76.439911767382242
73.062971065822850 76.795934799532859
73.102258411480250 77.079460040958708
97.987629379866902 97.742291182571108
99.221719203125176 96.972380283542321
99.328236991283177 96.813842539244504
98.833764063904880 97.022125663837812
99.301316655371210 98.230116552274083
98.997058479579579 98.071447609865629
99.237014619639496 97.788002626286357
99.642008597818872 97.261885599474837
0.675732586819208 96.534848718221312
0.317121397896869 98.766745478624301
98.752309590292413 37.065661001213805
98.361424314959933 35.937604957100028
98.544732820438711 36.315443246327199
98.514307159943002 36.150491417879536
99.023835330609060 36.943373271567864
16.033285145589510 61.534673000078790
16.882584410351456 63.045349705662105
18.018582386288735 61.581941359071386
16.424698438306990 61.597158189104285
16.182406456635690 60.559508514121021
15.609551311561354 60.843243324875850
19.475050954918871 59.093792575058366
18.248580682035399 60.390190936012331
72.235558828347436 16.950857950330342
71.067923704458209 16.492859031973516
69.616838591573838 18.049130770214994
70.578383540972922 17.130188286963399
69.476678960940490 16.035915343666645
71.169604755304093 16.852335142647053
70.515324231958644 17.044875945671240
69.761665354696063 16.569528739196159
68.966772583719404 17.157989995968876
70.723827598033552 16.495742103809668
70.976901400639932 18.056709365991804
71.696954022361425 15.955906003157148
57.324198109108622 98.648014931991796
58.241246746722624 97.399620983365509
57.048347039456090 97.671544133673024
58.367246474943563 99.085364047894288
58.399304390923156 96.634541973016283
58.324821238511873 98.649936875996076
58.546096633050709 0.021708196906090
58.987983768268030 96.710220893644021
57.629359691888808 99.495661995526163
60.397751259067171 96.892258849166552
59.347400897123833 99.313203510997894
77.578514598927200 48.026994357468318
78.023456910817345 48.874135669601195
78.919022376922953 49.273733504158287
76.637686687248092 49.747122155572924
76.710287424884825 49.111936789188427
74.982723022180011 49.008933678684933
75.694683148092281 48.605449646952820
77.232216220236879 48.793090645835434
77.440314898069857 49.938694745155182
77.489708011621843 49.913769470905265
37.668689640655259 46.992569009390159
35.283059227333474 48.696862458886066
37.683316606522439 47.448728542317937
36.028930093086622 48.339876115673789
37.734630392957449 46.372415341529191
36.749194605242060 48.454528655438892
36.086386523697193 50.025730140325230
36.525533789116430 47.961504900244449
37.880519319899456 48.974784125931428
37.374815496668674 47.131271284558757
36.384399542592881 46.580493079586070
36.595664358998704 48.433408269270444
44.686156762336068 74.165053752502004
46.089268940060812 73.681173561195408
44.830045085175868 73.051168057422501
46.166000721846103 72.732897132643146
44.761127970231925 72.488558062086611
45.692435524878519 72.429825198362010
45.514887889347975 72.984738206726334
45.457503416381250 72.311282701110244
45.563247975277932 74.164098014263033
45.221515695427719 72.388563610816746
45.358200409415232 73.967790282972288
78.616667420027696 72.623533666987910
79.012204401753579 73.024500154641558
77.074765973492916 72.770330229474538
79.073010630655091 71.616095548201528
77.617604637674660 71.356144427173717
79.078577156469464 71.984135714239869
78.643171557730668 74.002443726882419
79.943070094075821 73.515387717743607
79.133109279135439 72.225673587857074
79.731596612141644 72.537402084491518
78.588755694619962 72.728650234097969
79.527171142857298 71.632650898304888
85.785110041140271 18.071745627825962
87.224229612076840 17.144787550230483
86.909956254478530 16.094594381913698
85.617337015642093 19.326464289377611
86.214691953958635 17.586774659962149
85.902220372074623 18.222742709238265
88.123211319919037 18.347830655156407
88.053447606014672 17.056192208154425
87.651357499965883 16.318392643947387
86.632912852164694 17.862762956979090
85.787224272298687 18.597693325083270
88.395236372590546 17.145611270795015
3.104942736876953 16.617564365777820
2.879788115332202 18.059457781940100
2.288577482804026 15.762357248864937
2.300304878501275 18.437968469896120
3.083399846880198 20.556333349926845
2.870510855757121 18.335481503841571
2.664507161045874 17.201901453944906
4.006916210807582 18.815300871142490
3.904481472917868 17.544010521637961
4.024579303994360 16.348778406041511
88.756047281290108 70.416384629084206
89.008712246970902 70.145712213509981
88.963343809410077 70.415631312782182
88.668278531300402 69.943955353869782
88.430022448282514 71.618772820612122
89.100580051686066 69.023126316680731
89.647705926078373 68.767697311837509
88.185695859755469 70.368373277908532
89.564688723019529 70.414501873124408
86.376573183044087 68.912106786602692
91.692910061489570 70.075635594540842
19.310881819171332 52.545071673279203
19.770196780947085 51.826687641409904
20.166982945071272 54.162992339510176
19.293243554931852 53.173966377340619
22.119201015352719 52.883716091554163
19.605047861583248 54.467178003363451
19.722979479721712 50.966672398084910
20.320064243488360 52.534588984576871
20.816175609561274 53.378241293145898
21.478065211386046 52.129899570979184
18.623050371852322 52.400055379482417
20.563692988866652 51.742403202106850
69.760882270835367 83.344283669524501
70.758147660877199 83.912665566367608
69.222080822254384 84.767362783831786
70.034320806453195 85.663247142378722
70.098718732830235 84.748381179549384
69.192724694072055 83.458846949855996
70.259668805162747 83.990222272189712
70.482728251974223 83.994555181152322
10.460382286118653 20.297398254726147
11.595387309921168 20.878264881979320
10.481327094948648 20.078076996024624
11.970786613271482 20.784852537260118
9.206130066614911 19.454172133881094
8.839574379229555 20.663589051703525
10.739859631828072 21.441256788575558
11.288044216951048 8.179740520972667
10.336794350149107 7.920440922429070
10.133370559213114 8.516227327267906
11.227602620976882 9.327905519268993
9.629113535266612 7.716830317171326
9.580321636147945 8.284475222983595
9.137758911530415 6.711287857755726
10.165612059968499 11.287078220732823
11.286260069361624 5.654152488536777
9.430618419070694 8.321039259662468
10.225496510584986 9.289785115359576
11.164534027197661 8.580764032092651
9.903778786707472 10.247662965520085
66.249724676989160 58.928302179606305
65.484004022232327 58.685845181190729
65.211659448035746 58.707394247556650
66.559098862224459 58.558485513490837
66.422141725903543 59.948137590440886
64.204296312333113 60.997563226724523
66.846480869243749 58.333064656824305
66.389037934393357 58.770872697426014
66.534202893160284 58.411320208739831
67.701886191228056 57.766787793709092
66.942167125298056 58.677832081366645
67.072320775814092 59.092840467015407
66.212891652155179 59.658977834456458
7.322407988553890 54.118693322599697
9.476895460597142 51.559421322458597
9.323387084768815 54.840552408484520
6.647557277367216 52.476591849239540
8.554681306916212 53.188935690848162
7.834939938961212 53.521484839386950
8.332000342152826 53.220131923830188
7.531578585413942 52.681872321781711
8.160572402784849 55.164157891865671
8.596918199541026 54.727356489274214
8.235080529776273 53.698011459597204
8.977138900457355 53.464395505350019
9.734160167144363 51.977011752570370
8.787513097976431 51.857898887831361
8.413067689309132 53.126780537152349
9.295633821847115 53.236264170464061
9.184564073497198 52.699024092601817
11.122324994517118 51.623153750585530
11.618738793471312 52.417997000916301
78.778473955454544 33.451991719203093
77.289420626214792 34.930859737965221
76.867492660536129 33.306929644540823
75.162891069305445 33.504930613722934
75.585683610587367 35.008875162804948
77.250338789920121 32.855373246871295
77.155802567397771 35.748469261508482
76.694031295775090 33.518749480460635
78.123515328666315 35.006720433138419
76.215469614794387 33.673084250161025
76.121802095106901 34.733568111961702
76.602854179517720 33.921993015444663
76.913999055633042 34.400920894172941
6.182200091619158 56.501660527033508
6.946978364319733 57.081933867176815
6.735114219556997 55.469852757407125
7.791758467669973 57.227960577816958
7.130402926844259 55.705651944122245
7.275390879633127 56.089117485884273
7.048181429493170 53.737104175982402
6.864098615011103 55.348920974424509
8.260193058801455 56.133008506833228
8.756531836488847 56.675312832267828
6.813864827903725 54.105182227118839
6.010076752236026 55.428080642143136
6.276334945015441 56.496024786548482
7.340109883390907 56.471392765735253
6.936269374499495 55.510364989769464
7.138722462966158 55.948188073710746
7.173436986846143 56.806232075268369
37.807652151188400 51.917896742359410
40.697971522554383 52.823274888119506
38.812719698084273 52.504414767340187
38.752492294427554 54.042077222364540
39.666595362641345 53.424744597695792
39.358825416207004 53.932755779872224
40.271344582793162 55.227376313697782
39.725085457817336 52.049860366287390
37.674911569662399 54.009510162042204
40.204800237679187 52.080551337525613
40.139164262447999 53.343099915813724
39.766131284419266 53.057295176631868
11.428995651147845 28.228162381420780
8.299431933199310 25.576153814315656
11.102883560693265 27.517047909080144
8.529185893480662 27.778704449230478
9.958685334487585 30.377725272695756
9.941587781465021 28.181593576844172
10.010215825194287 28.369857076270698
11.434818794873458 27.881544563412298
9.908914536861028 29.051170019915027
18.649981703885135 55.647403031732239
20.112113909867336 55.440407078263171
16.621558493602073 56.532065166597491
18.756663006175213 56.102287972511505
17.267396867818839 55.574657170288795
16.683532673475952 56.536210346793609
18.090182868258573 56.544335529594001
19.391067256135415 53.512352409061606
18.134712073535681 55.377665704628718
18.303470098504079 54.446474051088657
18.365340709997540 55.788316993130650
24.038192288480168 10.348970546793751
24.671712806854359 9.290297322506625
25.552682318813964 8.834636133549616
25.401676236818226 8.874051420081965
25.722325566957750 8.340741694948582
25.552471665395110 10.436441893313878
26.785527899256792 6.884697498490267
26.055981560959694 9.285002340919997
24.548776709311671 6.904870506398093
65.141427307157727 76.147397141021386
63.957841277855302 78.086669187246329
64.788672527571535 77.247251783352809
63.468207414723615 78.529570203991099
64.070653142039163 75.955847383161696
64.574874413357875 74.465094044094343
65.046516569693750 76.723445941111180
64.363578300694130 74.581086842321525
65.106932719441190 77.104953238359997
63.632445866046723 75.608988215584674
83.007311733328038 46.746312869032586
79.891544244633451 45.754110094471912
79.671262819123925 45.975033787596630
80.815159862451125 47.324088886686852
81.064529462484685 44.931824156658649
81.211321587930101 46.242243965352110
79.226014731372729 46.621269119620806
80.695920526403754 46.473659270736846
81.672204710235874 46.339199013172440
81.638943932135390 44.633002766107147
83.122479043450426 46.321101624503193
88.057950654479015 97.964338773595117
90.416926647801262 96.774671560060014
88.180411529546589 97.795639277679129
86.987710580558002 98.775189855144660
87.080644314956118 99.666253199694950
86.503850943068556 96.680408719045246
85.622827080458705 98.829299082277714
87.056753843565232 97.595349168753231
85.969583302699618 98.107157232859507
88.737202799747550 0.059454161804425
88.772495977516996 96.949575949297312
88.479685125674749 96.453291450919480
88.278451836052540 98.415945895590681
87.244496728943687 97.073915596404376
88.031528156549996 99.028319679084390
88.488940110203842 98.835322152372640
88.268387177187734 96.637356958157582
87.757981106148137 98.300433527674045
86.522351836157497 96.405219936999828
89.168826330376049 97.472253626481432
75.962960365118533 28.027187551979097
76.444846220242212 24.125954835356012
77.378294978159616 25.133178106552357
76.194121600517704 24.892565755772672
75.527147400817839 23.998217148021425
74.525114606193782 25.753213603271245
75.708675819032024 28.384368102560259
77.384746484751815 26.308826034479257
75.337251785134725 25.386359566327240
76.392625999487720 26.013278769210789
28.708073783020627 28.836419711651530
29.631676625982998 29.047343263671838
28.704543571669781 26.640998664677589
29.907822556005858 24.892470781295557
28.416982177981566 26.352302667968068
29.770318422229646 28.112030752124699
26.911095303025380 26.599730897858443
28.361363414935187 27.037277095511087
28.188841658660792 26.287159568767496
30.350831699167411 26.634753134948685
28.599763888970394 25.838919655885473
29.170166241070639 27.294412659093076
29.305607909297606 28.444044105383835
29.037120656724582 26.761766351899709
79.380090834222401 24.383936923830614
75.570739572036018 24.619167639588586
76.525912310469920 23.976491307009617
76.517732863618420 22.799447209516028
77.375161148936556 24.519062579424688
76.649128979096247 24.350037833470509
78.397838166595861 24.426212138668593
87.986049749760795 5.113313914485894
89.421839206292233 4.770677034011321
87.577071171834177 5.181859429830131
88.523348481940360 6.729376947441297
88.939556204894146 5.078615515121531
86.561673810084969 8.074351561327887
87.622496119247714 6.873919300148513
87.504386283524852 5.881478174462329
87.070731273524160 6.364395114536674
88.724114907965671 5.059292905729391
41.487716102293980 53.511263197387734
40.567382465509425 54.378061419920471
42.862421412672212 55.381455362863058
42.252418409964605 53.851098469751136
43.420097879041919 55.006464447629284
42.530319121933900 52.769126013743524
44.592447322727416 54.418852055837732
40.604086138437580 54.244806344027921
42.437091203773733 55.136933838429584
41.202148268392534 55.666491199748272
43.657708685871732 54.498336238958558
42.116158230739664 54.556528219070643
42.238860391057948 54.937111255009789
42.767484319820404 54.068938440588525
54.398635499622955 69.682891689129363
54.234340921910331 72.034340682814062
53.610446463909305 70.095335064384997
56.004582842374077 72.077527998697903
53.588805912326670 71.668849886937380
55.108006871399127 70.355207276556840
53.917827687733848 71.920628743251825
53.707403993999634 72.951097180215569
55.425803740966607 71.254671413349428
54.272825529074439 72.607539662866614
57.083553347235892 71.558478532028829
55.532087734854287 72.136425358376513
54.852093075213979 70.491296688989976
54.930537739391916 73.765174060642721
6.251895797020401 65.224706140494007
7.499279792728855 63.175335174319315
7.127078863868691 65.054861515032670
6.942479436087896 65.413462533464525
6.271294068755542 66.508652756095543
7.332479156168120 63.550134215467082
6.816582716515860 64.817907641248127
7.458694030354128 63.954938570291105
6.384955115166229 64.397354885765935
6.668493865755172 64.986480198784975
5.253679441153589 66.528974257529086
5.869831624480319 66.199219047585075
85.900185309596310 28.791924865542406
87.143761289782745 26.409825571775620
85.447230118519585 25.410298501852960
85.080713561386347 28.998907676986796
85.400502637256992 27.650335852059946
84.474800801535054 25.660141138419007
85.040422152142497 26.173163941683733
86.866224958143107 26.731315508146494
86.952814938867618 27.406118834328151
87.347003812175146 26.316778607132793
85.457814160228338 26.890666934614348
92.722737184466212 8.279300971660273
94.590897810171043 7.474449730441411
93.712726850482028 8.073893999936514
92.759882725436199 10.045118328650698
93.171032048183704 8.486895169512586
93.604810854869896 7.695619115335425
93.884243730531637 8.813769734234658
91.537727450189479 7.450119129919656
93.363370209568075 9.116871155305038
30.014705538390167 63.738216229172650
30.374375163745974 61.999444900938379
29.910698123758547 63.761437677162121
29.627385817870163 62.213688494732537
27.782490107171075 61.105083546756809
28.236941695553089 60.731283207844079
28.224618748448787 62.364482168070296
31.440545721384357 60.988109507002846
29.723355415327688 62.701082337773300
31.138261086261750 63.486834582311097
28.506776510331587 62.650014118278492
72.281597153884192 10.358236932784163
74.302105966767456 9.439319059547493
70.221813349588018 9.592975202323347
74.079106304954919 10.785146780178918
70.875809216598498 10.041360971104062
73.428909992752025 10.296354430796907
73.125576040667738 11.138412250353991
73.504710473148592 10.859601373591003
15.793350240117341 35.854992922821573
16.096796168995443 34.332152606787126
15.765085697965061 35.869497303358223
16.104957371084446 34.624782428183941
15.902927517439666 33.745212670680388
16.329502013529751 36.410894892247377
15.713727984305326 37.907086785584553
15.894543778295803 36.499543538752903
17.617560460432440 37.237478559417127
18.094928525528875 35.392566114699157
16.849345860665419 35.751693549448341
13.755733303294093 25.201667800220527
14.745111478796709 25.825794039688962
13.758841907416693 24.118922248748785
13.282537695056671 26.062245421935575
12.902495968580206 23.343292421852642
13.982410888307943 25.250511386582620
13.309350906099079 25.142343275971179
12.762887795375532 26.163587470334910
10.423577160482266 26.557426443347431
84.721952952220406 96.064823783272942
84.632820716151869 95.224832646563669
83.163336943706156 95.087276123428865
84.866340434717898 93.895158383553394
86.340512893383732 95.161228327827843
84.939552340727346 94.317181350485669
83.051029410673948 94.355751811724957
83.934298263888337 94.181384666064673
84.349164035186533 94.538164114077716
85.567652419433742 93.667514995072310
89.561962664122746 24.009990615770317
89.229811797862610 26.008248328138709
90.043163994717247 25.111572818726252
89.613243514258144 24.417803957827978
90.531923625888282 24.783566111455972
89.776872231651808 24.215030790528246
88.861868660243928 25.999402312152313
89.677097176058581 22.995296688644824
89.290809919734230 24.548026262930097
90.148419008165433 24.234307816728542
87.804844648660364 23.604018821283198
3.735163178033251 2.332429515755766
3.995308789481229 3.464930697705214
4.171890919994174 2.682258651538215
3.150658528706160 4.229913379892137
4.595071233287241 3.563005778518630
4.382136679728029 6.566783175536345
6.191877086685772 5.077297313738070
3.634792190395716 1.812597637354180
3.890822857504009 4.436895592693143
4.403904029766033 4.692043165873924
4.644967056953544 4.084978829998684
2.820666505534644 5.143260251157846
3.919026710575385 6.106335931060930
44.576313195413007 44.271254777339720
46.227884456889555 45.118569899004797
45.814663764456263 44.611377358909898
45.393458768466047 44.256879027930474
44.791107277273341 44.031360157146203
46.334038539323245 44.148971904102986
46.608475364497693 44.473473266526732
12.667920396259106 84.514995713772166
11.072653877442569 84.982146741092208
11.644462594963304 85.263942723331766
13.142631829695929 86.493408832032301
11.119796897158606 85.545355484009121
12.528102109016732 84.968226199163809
11.987363787756813 85.568015128305703
12.451688465592415 83.866786383533167
12.805905486321931 85.438187426040599
10.382827083896172 85.845561052223715
11.765957102703322 86.902133518252853
13.148650552241458 85.074226844500970
14.559202618201459 86.723424059385152
11.700007320873231 86.700405665271589
53.375575780688223 22.958331118632575
51.336308681073916 23.382492493964047
53.995402961016445 22.425539524945755
52.162335313257010 21.571022689757189
55.594361705361649 21.333048905040052
49.588995225143613 23.469390282424957
53.860400689693869 24.182562377985750
51.562203643902016 23.286699519713220
52.630974871433288 24.033362299941913
52.674233160150422 23.545356447062797
28.819734352924215 68.860256671376447
30.598653310428801 68.119007381269697
31.560251226654437 67.026611991700193
29.555618453987776 67.787439865376342
30.638738502824644 67.540384032676585
29.918189064900503 68.263528131794402
29.147258591016680 68.355611540946427
29.898406768032263 69.397444758173435
30.627896929073543 68.627349076924162
37.193952045049535 7.573631824954998
39.529364517338244 7.879804722729197
38.471406579815287 4.842463986395980
38.690413130247599 7.946530268771324
38.957267820995057 7.427621459292808
38.712185375347332 5.490181974862121
37.281155647461901 7.261789020285328
40.515977190525518 7.268939464642806
93.309328128714426 18.945742108189464
92.208998618053613 21.032267424542770
93.123021729836182 20.019012992680302
92.872170929212700 20.652158251085730
94.012129589600832 18.674042008046246
93.882009667300764 19.812958563750069
91.753255111540852 20.925023439339672
93.585003775479407 19.830348502533479
91.468946840165543 21.434032939240364
92.778126017092347 21.126533706344290
93.384085873693635 20.740731084182080
74.133556714559845 91.474440998749074
75.846538261521630 91.418872255247962
76.567475267264186 91.043630125013323
74.460159879690551 89.084479465344330
74.880178289042718 91.474185122447864
76.578133358473565 93.401932547302223
74.141269146307749 90.645054044633540
73.918660768326262 91.829691894680906
75.655159352093463 89.874712331375079
75.308509255547136 91.207606461810812
74.948852835475805 90.743053260969134
75.086771177729375 90.334793910536959
22.141940430243341 8.412420894504123
20.394394037969583 8.084960615553918
20.535381133672409 6.692854464288903
21.186376158475227 5.797322642977734
20.084415364846819 8.695149438778262
20.172340216585283 9.199629755119236
20.475458706621311 8.360241647765820
22.497749259252753 8.397703743516823
20.319590456065338 8.106729787039519
21.317144187434391 7.981632084663159
20.019643124838939 7.865385749796793
19.133489372307825 8.700672039979620
20.958339364044882 9.373775367057815
82.643375026600424 29.615640431585611
85.214543377145063 31.016146030211647
83.457689838765035 30.359379173466948
81.914927789176346 32.486383640766888
84.642364585982619 31.068752473702368
81.249238671115208 31.682537557619742
84.027308503360331 30.878365227545849
83.101844859330953 31.009861954938138
52.792366103365396 58.415141767610038
51.807085936685809 59.033449084675823
53.029572284204939 59.969600974513384
51.409795821753946 58.092492232597223
51.414376680882206 57.469310806502691
54.540943274514397 60.220217036164463
54.115454696143658 58.492839612781509
50.554470718104945 59.104161461109676
51.322740858127318 59.194270278282055
51.800489910109448 58.339177835433119
52.393425336719744 61.420289775437716
51.351834310162715 57.056752542150761
52.260307540154734 57.945341595474140
89.056780443302245 97.267067531816295
90.077536745656033 98.735916648518824
88.072337072263352 96.863840795153450
89.122928813923181 96.482780163353183
87.769756581978712 98.311998096388052
89.413047775895564 96.607628209525913
14.978057786732577 10.081632610507802
13.520656230070022 10.390781439159200
15.612976509507929 12.243674234468543
16.310273563789650 10.428459389656521
14.344256180645708 11.149104320863279
14.680796574851488 9.794931738887222
37.215771029707341 88.762329475757170
38.105090452563438 87.040408835876391
37.191160513278845 87.152786198165018
39.884068494711371 87.519547044662175
39.040843163246777 86.590056711502783
40.660235600846008 88.030277363416872
38.595000588691597 86.424559455312661
38.892875481236374 88.489019994373450
39.060591542800033 87.221560521740670
37.981298905122280 88.338574713998796
38.469101697472297 87.955879216640170
57.334171282317364 63.824245119739096
55.686995975652572 65.958417370462357
56.539207535899685 64.225805247510252
56.924965831046507 63.995809077716359
56.020775830913827 64.541730349629191
57.425014024908322 62.637871487605530
55.768492954319115 64.147725397451893
16.683149616588612 16.252335972861701
16.827300771039798 16.263129730499564
17.397495048743842 17.199252320153786
15.271690451637278 17.079429455029121
16.023131145183811 15.277483931616775
17.910087486949550 15.512300203914934
17.230047034824313 16.430056525559383
15.271958285609951 14.109918905911739
15.156894379694037 16.547493947713111
14.730023266007654 17.350745034113196
15.204881612867865 18.004736633539043
15.041903821764631 17.723197843961746
30.134560764934800 73.507837886591020
29.700643407700579 74.651503611672950
29.521597419771311 74.535401624537400
30.535696510362744 72.568818541200642
29.961252245304223 71.257105653241666
29.439133391138625 73.072270151139321
30.938658337550091 73.947092423669915
30.558179186848726 73.159005452678230
30.339326823562331 73.955777333677247
31.398490346034496 73.510357818002049
32.337835042700185 73.515688863343897
31.918165178696817 75.689737431209153
28.802253722991775 73.537381281703759
29.450513870736380 73.528209755508939
28.894266071925603 48.912751901903825
29.373305464575687 46.765921776473213
29.872281572654149 47.768470308615910
29.658691171423317 48.454662127463507
31.274633249411711 48.328965090642399
30.219312944003732 47.236388644706160
29.136744242177549 48.285070746426648
48.158612351629813 98.085964592998650
48.069569160142805 97.000794849103954
46.687191593186164 96.860948541452828
49.559732604525976 98.850697890155288
47.069413184002379 97.858651579564878
46.384348217872983 96.330410651980117
45.316262986151315 98.300548535191268
46.303030574228174 96.618691815173321
47.954192504839760 98.453690486880191
50.111016235820451 97.285365432147756
73.465970771148662 28.829792733932248
73.558971638547206 29.113763402358746
74.471647425234011 29.892895517964625
73.805881251667060 29.465426701325210
73.674243328124945 28.674027259364422
74.419109837060304 29.797806865192555
71.671192654119764 27.874610759277218
73.110323058196798 28.742890722470353
75.664478833708827 30.615792887318609
73.241069929524230 29.807178807855237
74.237480531322376 30.884628051523251
73.683207550092476 29.308151082390044
74.634722720429579 29.099420935388682
72.732581644868475 28.271418654018614
84.856936477583091 26.829342027766131
83.728508792208743 24.176730019889312
83.007746771205319 27.045557263342381
82.969556340035155 26.269238797132466
82.872212311866804 26.319618405760096
84.546121029093982 27.636995016250165
83.182559228396300 26.388907562213880
82.902772002410344 26.288912924489978
84.750867798836879 25.475046770246742
84.686389496802263 24.657658565781130
83.778618512570560 25.723001140979552
85.363758685235439 25.923870240650079
54.490476102520688 99.336331297313635
56.966674599375260 98.011850589934099
54.698134990714600 97.672721774277164
54.570205102032546 98.598645648274399
56.106723717473464 98.887843181525128
55.297713055404351 97.751986691220395
54.946322803395347 98.903519910284317
62.730644450634941 35.507328731791127
62.695000457954798 35.928486453247480
63.000094323872368 35.884442528449185
63.560330109058661 35.449474767587432
64.281427499704606 35.286980511149629
62.528450704576358 34.112547232889987
62.352183874534489 35.457347416765394
55.457910573125694 92.765020630506001
53.207697770636074 92.168525858429135
54.106956162450381 92.171021707925007
53.301259441411688 92.590042145562762
52.628996146425230 92.962340555402122
54.447299792513043 92.875215398731697
54.572233816492407 93.762680155153362
54.549601573264319 92.085715559087092
52.636269055692459 92.718229013659311
71.346787099357627 51.474718425052217
70.697738491494164 51.397564548085420
70.585803676562819 51.316636671199468
70.375744473144238 50.158847299769533
71.277605676361446 52.099214718457986
70.418970219328486 52.002144371254950
71.467645561727124 51.266462485558385
70.305540682676110 53.296736975120844
69.191216744178391 50.326471789314304
71.349304075951977 51.958517079351907
50.377442484067885 63.298543903710190
51.808701598201274 63.174629292326877
51.044980349653514 63.161306612391279
49.988287340654381 62.831529496684759
51.413436473835375 62.736308624428155
52.297352651708131 63.355137152926666
52.779004764334623 63.804333102015931
0.177398623947582 60.958784133980132
99.493286766526836 59.758754683131016
98.626303041545398 59.232613857834636
99.803814640152069 59.677336357643014
99.011097381123648 61.519936014204241
98.327116935741969 62.560970568215247
61.077227026784016 11.884334275607504
60.379261239308676 13.049431409897583
63.860835999726760 10.886219566883007
61.758837347707008 9.741960140216447
61.013846661617819 12.148766790923270
62.253509880887599 11.075488404329171
2.541519043868917 82.739859857792766
3.119381979095592 81.875040990246745
0.890945706277311 80.868515536346763
2.354040065110676 82.041517598798251
4.391973471462985 84.166842491200356
3.085095178312269 80.900260997550006
3.084322916002840 81.705001453693711
2.891345630078331 81.054512940726809
2.775631708707550 81.206816863855977
2.084605278858787 80.182955495449221
1.531718159310562 81.406396504530548
1.947104271748086 82.203430653139236
3.708276512616016 81.886735204577846
0.471055715206698 84.186442129808100
32.382429985298486 22.852329519650123
33.084778636638319 20.668507043505201
33.973342998868063 23.455937384277448
34.183040728526336 22.851487089002365
32.736812649756288 22.006360613805704
31.935546320518743 19.800024832262885
32.602784211322160 21.739973371490294
32.012644452260922 22.840201307258940
33.517338746135408 22.165510347560375
33.386308045858833 21.800711001400479
33.781470024098908 23.083353788268496
80.752089210915486 16.973835646040726
79.735069634570323 17.477018464821303
79.681031530437039 19.205863080504106
80.897766901042871 18.112763190949195
82.751211253911933 15.239201885045253
81.671864760933587 17.201660199334821
81.034493699364702 16.064883980666657
79.279575517915276 17.700483873765219
81.571790454341439 15.440041520739092
80.333985152760803 16.884791237290038
82.279666299143983 15.911518749992183
52.659697948718197 74.824174286262377
51.006514295525918 76.316491808065294
51.403692248404752 76.304738481547574
51.324491643118151 75.002284913200938
51.326388305579741 75.690981760602398
50.596324572688879 74.997056772816208
52.171328166379773 75.958796616639333
3.752245748798340 55.085461040562393
2.385572171848958 55.143527184492079
3.435946049672369 53.694878338277107
4.257986756881894 54.704686116004076
3.130658804093289 53.016664715771519
5.005965664386775 54.233760544387202
2.165526481497146 53.041806342816095
3.558109247591819 51.907278453048946
2.950614568740515 54.725125426386640
42.195766293306590 88.079685767585033
42.286197032238022 88.595643399853188
42.487440931192204 88.757688791301334
42.853853020236009 87.891395250359125
42.464879342313701 87.202751181600135
43.616812916368183 88.349207684344620
40.574751028214656 88.274066231341379
41.507416192291593 89.753035289190720
43.602740913825130 90.312770982709893
42.987612286421253 87.934213072120258
42.839403402125555 89.229702581936195
40.878857047558959 89.849284034459032
41.521763841752460 90.844628238062853
85.860947472812313 87.080026488362179
85.729665908340323 85.815693094430756
86.221349367660181 87.275842771117667
85.149055449076073 89.050544911885623
85.007675556025362 86.290641721310607
85.826855511688350 86.737199415605744
85.001199736811614 86.839592031089722
85.971187083093241 86.816308121090458
84.740681485397289 87.872486397036724
84.460200874788313 88.099666234647898
83.621117580169411 86.904689973807862
82.581519025428491 89.517527759891337
86.201880447941349 87.540581283696568
84.392355172534167 88.297239311870470
85.952215512328777 85.293420287673740
85.637933409879807 88.314059312624565
72.048852246143568 72.503781300254246
71.768089309415743 72.394401920431733
71.824912737468466 74.690533598934991
73.226295355953496 74.181406015746433
72.502588632166180 73.492068241565605
72.147960575258978 73.063680785276802
74.405766417160820 75.233906354454717
73.189868713250902 74.802004993747360
73.120039231433708 75.907180592148478
79.791694436703366 37.728469286317051
79.633469059157704 36.967722118290759
79.267154703880806 36.159426165725904
76.597803721052003 37.777879105894343
77.709477872233435 36.975240450624064
10.318027129544189 85.737747007736033
9.538972746785760 83.619175139519811
10.211990452806779 85.039121711806914
12.337099594654445 83.687649909775743
12.284869739453594 79.805953240378528
9.067043112820434 82.802624471005700
63.189276234293906 92.421001081128452
63.255088992528620 92.144158483032925
63.837378674221931 93.668009291826237
62.913925030510647 93.043134073854119
66.222177354777656 98.259938233140829
66.504261723755377 98.029822447719326
67.169211277909881 98.447821310678094
66.536284607422971 97.897374897443044
66.476777491671541 97.920624433850961
66.470255566268662 97.820882280601978
68.376113307725333 98.930185944042336
67.509199285113525 97.431909270628438
67.520738058987973 96.868749911103322
67.799339846700633 97.225297460430511
67.951696317711608 99.193525034526175
65.875916862679304 99.493284802407501
67.542655903656424 97.545759692811487
65.984334967332117 97.837642813911003
22.059327077079828 33.100356427381712
24.786657780572476 32.259115695172476
21.863334695722831 32.500997324203531
23.647046730031136 30.614579826467779
22.420322011975014 31.674775874139318
21.186882684771717 31.493329709850780
21.561676872242010 32.107315712010077
22.255782064666821 34.651554251788681
23.032838162129082 31.686898662223097
24.189710990957060 32.453928115725098
21.343756113469411 31.690486963036008
21.765735707251174 31.739879609950577
64.225625186697897 57.789749403049939
65.095746435098917 56.093277577209570
64.929793015444730 56.545475794023282
63.770030626800661 57.641572645733099
65.807432522022282 58.216817514781198
64.253958797010071 56.143957236725754
62.808793020942034 57.223644159430179
63.704343756983654 56.867538711336252
64.375343431312217 57.700182778211172
63.370945860574743 56.292351429746752
65.419437228134214 56.862731999266117
63.668058962283709 56.901428395602657
63.268021560042570 56.588541861083421
62.925533858059900 56.820122405119662
63.952525077633510 57.980990203052464
76.711891277904414 37.714170037780391
79.092098261996242 37.756365073454845
77.817317314172271 38.707171233744894
77.943551314281066 37.892380741305104
78.368104131222893 37.599807203340625
78.891402191622007 40.020867094326405
10.580426505998945 54.618999716375093
10.795710041502524 54.921918578806640
12.468762639530571 55.115070070927501
9.922490650337302 55.805843958344518
11.344530895099869 56.083036495125157
11.205634992671017 54.574186237743369
11.605482203907949 54.028662384413749
10.668102365116459 55.460094032574268
10.362202564061548 57.468665994092113
11.374230548134891 55.465725575100450
11.129936393874640 53.522998802371845
9.624084243709767 54.501677705334174
11.243954378279694 55.246873076136303
47.751299001067181 21.881920366803506
48.868342425864036 23.665023677175313
48.763131216103751 22.506920879072929
47.356127784138764 19.574083284768324
49.842798688042308 22.949528711678514
47.952896827429939 20.051752967703678
48.582403235625932 22.351673597780540
47.317813203703444 20.544480385745704
49.353241145723032 21.352815809568916
47.902729365087417 20.703070130285582
89.592582955932400 25.969134723181419
89.961649280427849 24.638183600000382
90.018546420541512 22.098750510035163
90.304992392470226 25.590191168142255
89.760461906033058 23.730696498906841
91.659883860530044 24.975934630199678
90.013665270209046 24.327984195247957
89.884005607717384 24.863315706754776
89.452011284425140 26.112956799500985
90.382205983456601 24.399702949258074
72.219851031372215 24.187349641177306
72.307728978395645 22.067428249192531
71.365532265932146 22.334066570307854
71.435661904184826 23.264862539357232
71.382433409502909 23.240984617514073
71.076136954119633 22.304184144771050
71.481578579968499 24.696347688595839
70.999838048885977 22.560392407878002
72.441979363916985 23.021613514773360
71.090181534951370 22.308183882293136
71.585335516243234 22.275772388326423
71.786221519199216 24.084885706204581
71.669416333317528 23.435606589274034
72.171995723181425 23.250657661609246
72.074772373645573 21.535050482756269
70.544935221900801 23.647161926444955
33.137785035163809 63.865836973313769
32.714176499744205 65.129657237592170
33.142776860875735 64.969180309206578
32.232988309673779 63.372179366813121
32.427632136732228 63.129181941017393
32.971198829473074 64.698363602113830
33.357175735321988 64.779569703916636
31.426719616703771 64.516471880595589
33.249706818206924 62.277653729854769
32.062380437293868 64.378388060892746
34.455968059737032 63.900283311715619
34.195978002445862 63.378984568581863
31.695536666402887 63.579526199250708
32.127741318957298 63.367563230268935
31.816820893708439 64.365419458508853
33.644717217130207 64.151434011782143
12.110164102925005 15.032115736434488
13.469137626700352 16.091503625417431
13.741633760947236 15.258716559849903
14.080924639577670 16.441880771557329
11.503660575281645 15.115221489823757
12.308658040338203 17.763369580631394
12.922086870309206 15.614196258238001
12.509228762204970 15.156855158375178
12.552559434444319 14.335940793801656
41.264734471307627 57.106529863568959
41.256024257339085 56.448798974646280
40.961762947580119 56.300682085574898
42.814151481392237 57.550813085015477
41.366506801040416 57.452856606001383
42.080741661247878 55.575050408075349
41.534540038455049 57.483674467091753
41.420792628337459 56.977156702981162
42.698893413002644 55.909451356050468
40.516036475048381 56.582120570284246
28.577815726596462 3.419664736462955
30.900751633382043 9.287479268226228
29.693359535233853 6.066612670799361
29.037003273557989 6.283808044292196
29.134695949664270 4.766832631250267
29.199838130191502 7.016236629351864
30.802049410238951 4.648127032126524
29.118029074920468 5.368759454517468
30.243527173105225 6.751656929558370
29.306008961902709 3.343553612251226
29.235905921240100 5.326306614221433
29.953344167097740 6.477195386416118
28.695906849256101 6.959334692048890
30.577221098583369 5.944720328823718
16.111319583595463 70.694440674390236
16.486403166954791 71.349749612783782
17.115856166965987 70.190489915636405
16.864456753723196 71.750271440634435
16.446047760509177 70.632593934082024
16.681589726681246 69.534651921976391
13.431538622925316 69.414094413126719
16.432888076705858 70.072043285889208
16.093912944480977 72.279572301921036
14.595172252463875 70.363579579104453
15.323001319064188 70.622356442986899
16.050477130572915 69.126562643340748
6.886280413634775 85.560353365528485
7.131020197861044 86.020260420769333
5.918934317112561 84.147138216886162
8.885007879896653 86.384056743744182
7.324542438168182 83.692602231944988
6.051891538671829 85.528842294200302
9.554076200751060 83.919553369877320
8.457909304785566 87.195135712875981
5.186544181129143 86.885750556280698
7.380503617039828 86.117177615577901
19.880256948699500 84.155778958142221
19.372280278488258 83.243046869670096
20.469756743140994 82.932132474998539
22.313451720602643 84.969552536333197
20.731071738981864 82.180115740181989
21.755201319722961 84.165616799498494
22.411524246320916 83.425625110626271
73.081998445105668 26.501374895876751
73.766127742595145 26.268161216443012
72.964401471482830 26.112555145317714
73.462726851610427 26.488163701060760
72.779087985786333 25.339998540343448
72.552518707689245 27.664391514561139
74.792653837102804 27.175510156355845
73.408059659579791 25.796559480687495
74.009160223295353 27.561054342093350
73.731596798338572 27.293463628952374
72.401921732851093 26.012707004379042
72.327008523095984 26.205795045692994
73.226071706810359 26.748693154453949
73.768977855509007 27.243905745547323
18.773541276161410 29.613290411688652
18.447654290224015 25.766833336938252
16.565978663678134 26.239483809170991
18.394862635582111 27.440977950802314
16.902600611994032 28.102399145869054
17.541227033104999 26.494638637023467
17.907956333001586 27.611208476367473
17.810826268082113 28.931963087271992
17.906127918251418 28.523484267321379
18.520490659142656 28.804316803218349
19.229538899431248 26.903434172317827
18.319843260275967 28.794832883183862
18.956015601270014 27.746490300746949
54.595602457548388 15.641512749909566
54.545509533525035 16.061860461077924
55.307285083266827 15.461272831328195
54.978849700275248 14.820401853775341
52.987758684126042 16.045859960566922
54.819610289522181 16.835974218423399
54.324804866387026 16.478077691681989
53.540602153237117 14.436478083304099
54.910069538153238 14.546313128477273
54.866562934009266 14.260693749121309
55.860811713753257 15.422150247035228
53.824971915889222 15.901156222669144
20.753553912286293 10.995198699957552
18.777859133160675 10.940155869283535
18.706142283111845 12.727084713908740
19.235384023278794 9.843957403659267
18.490188518568875 10.171344518811377
20.320176348129852 9.192876403651624
17.435885930946192 9.625937536308964
19.686522413945951 13.450549778133123
18.881045088180418 11.822618028951680
58.404933066701972 56.763932872771178
58.009652559463859 57.554658254110066
57.709010191350771 58.418989630591689
58.816124832323048 60.962774420685633
60.052033314008938 60.034800528463833
59.112743858474381 59.156027346388314
62.323473191435305 57.965451812242968
60.967317413035808 58.708919607999043
57.798795062592120 59.007834200801966
58.424777838656830 60.896841043276964
77.582615395634150 87.933472890660937
76.967733201971129 87.894126859525812
79.816755252044928 89.094702892378805
76.818106353580234 88.611666436223146
77.567882385872110 88.300527419427894
76.954841315465075 87.271108470039565
76.705642255870941 88.659760336948594
99.697190936386875 28.577069490830279
1.364219739605131 29.282489850031805
99.175039013260175 28.161485451721536
0.742127975444236 28.383164364221496
0.794162873890459 28.556670178977040
0.778315031174052 29.140493789712064
0.627722540391271 29.124396065632485
0.444736695948357 28.389762378021743
98.327826011925964 29.142824418770282
38.855772187579568 29.659157528304625
40.741026154641560 30.356485068042662
39.580738615640946 32.746767847457129
38.964099681302187 30.838464684745215
38.814832565138957 29.136770973862692
39.148338533663754 31.760074782634515
38.816221008464261 29.365105424053858
40.472225320232383 28.638414079778254
39.772935316795014 30.668881769372707
64.101092353111412 7.264527796450476
64.433218566028174 6.697198989102874
64.541667752009559 5.550508428671122
64.414537111512800 3.533341648838972
64.648520900986668 4.160505559007306
62.698908806106978 5.092300579777402
64.631371551972606 3.311622968091013
64.930486737945103 4.589565963967858
65.954346085537097 5.832909205825954
11.935220295331648 46.007330379913583
10.548026661104714 45.374183607732711
9.108413311925164 46.196500591623789
9.654220670240816 44.939427100238490
9.872494758164416 44.913563317799159
9.512715618507968 46.615777265535456
8.413359266415494 46.950227879535511
10.309585847825616 46.831504314356337
9.768732385905109 46.532799707033661
9.620382969347204 46.042047485950931
8.568036072341327 47.245970335681832
8.500848782532508 44.592883183082989
3.334152853664443 32.640334838816585
3.306146408720558 33.506462577037674
4.393109712435415 32.166380402314275
5.315934131987609 32.033839470851134
3.912762193710934 32.159273213021876
4.327177716139466 32.057683618731772
99.686586144323925 8.127576738736423
98.708610745000158 8.810261293711037
99.701227376733002 8.039895732156493
99.994635759142980 9.015625090880350
98.514319456869103 8.970511029712345
0.846598743008016 9.234360718418158
98.718570432321755 8.765329628488050
97.892753640228378 9.218162040681769
51.993723155044997 84.201610340189902
51.924204253559253 85.953760929882364
52.400570126469574 83.371727292648245
51.139576405351953 84.112168469595801
50.243867074764559 86.003162599720326
79.823205715500961 42.750679739447726
82.717575297524363 43.799682487454170
79.654447573137816 42.918502565696414
80.008350604921830 45.389533359260220
81.097528247691258 45.466788515415836
82.221310282976020 43.486030093229672
80.529800738627088 44.877705601331378
80.126718614544330 42.864900129482976
79.647469411756632 44.383445971692090
79.104258300270899 44.474857094830121
81.912009197361641 44.512273125262531
50.177216222720936 78.318056095018960
50.976196463615103 77.437448627089537
50.297019132184730 79.315033344146542
49.488790971387949 76.957610142555708
50.692683620292911 78.633027312990620
49.874577101682583 79.024919781413814
51.876033854805193 77.494239692716121
50.627460346365176 76.736250126741979
50.748868609621333 78.457470956102711
51.141640921567941 77.813673988880936
93.718088795387644 54.399270549150998
94.390314988431584 54.917089111022023
93.174635906419979 55.632738809716464
91.810577505948672 54.916179058729817
93.514719462759544 55.697296127354868
92.373700562503899 54.886778374282763
92.757009075528075 54.095789326413531
92.757394148801694 55.375792192887140
71.245681686378191 63.926446724653935
71.302953815229657 65.513553871076823
72.174149216775945 63.580967115430731
70.977724448820666 63.958023801992660
70.654584089538830 63.806504774056627
70.427287164592656 62.163111283540204
73.203234745244032 63.247002149849536
72.813039838928773 63.669013726411741
71.059275164060097 64.353171349086239
70.359925690551364 63.556960592065735
71.750740975434852 62.067571102202109
70.429037481209164 48.555312176067957
69.381804202300145 48.434443557046926
69.961647040149202 47.428219003059027
69.115172965270432 48.336517896547711
71.018687141328016 48.582274979809185
71.615729700181930 50.325902404703392
69.049498075714467 46.854991684450745
69.961825873149209 47.509374410321271
71.047926176692698 49.586957418713858
68.033206612460702 48.776639676021652
70.294820599519412 48.225775730384619
34.600739996657637 8.947102737538559
36.152777701979176 8.716823354381003
34.008618405562750 9.542801404132177
35.205466405006455 10.319438324017575
34.089982770218434 10.677654557977956
37.503420578349079 10.449706928309578
35.274731008276788 11.304210536860181
34.838447707977792 9.686305042969130
35.153372680902947 10.817507029884585
36.939375189489489 9.773357146085312
35.053582470664580 9.684762017849099
37.578293846474359 9.623443130418734
55.361548412571963 37.438482224323309
53.066345177126692 36.102480640391690
53.982331757302546 37.130469971137991
53.360398417804312 37.005067071443669
55.121535929975323 36.185178724272568
52.772905366503757 38.201689894118878
54.192028463116912 38.929483338482889
54.470432274262961 37.664753383153773
53.650045768208834 35.525326470697344
54.099433919499894 38.690459757587931
54.200641516762559 35.306731244162215
55.925062692498464 37.207132090927793
53.819744098390494 35.520964938374831
54.560839466427311 37.293764923547585
54.457298307053975 36.899863419744328
94.444896939358699 93.006681943891948
95.563708149040423 92.391474667344212
96.681873755975261 94.579483262820744
95.975340487799258 94.871413487660689
96.836321478518997 92.635312455304373
94.370577840607226 91.548624820165713
95.122879234132029 95.266950980272497
97.300388263445129 92.174533492561068
94.869934108851808 94.018291372601823
95.128206433074510 93.453552384760982
96.152720466563991 93.737459216150299
97.487611527339425 20.912575411317771
0.688119536515529 21.370606228992717
97.468666770695606 20.655655940008458
98.237439647938956 20.276002485177525
97.491115383982333 20.799086205011207
98.101348825382090 21.012119451987928
97.907708068725242 20.091067255724386
96.993724321808884 21.316299298839244
98.858831212577400 19.716142750095553
97.801678913198444 21.558195422045483
63.264471457883587 73.680876408936015
62.190659128848502 71.432040169070561
64.054958036234694 71.181239373951769
63.168391305441240 70.970441481080059
63.976180546618849 71.467170575764712
63.916299200729298 71.236909174324964
63.354436671293165 72.750311611807660
65.193608362559530 71.755202677073854
63.649844336696830 72.479737306176006
62.307569905832395 71.521709866792349
24.146320807369687 28.298550093097557
23.882749094154878 28.530432165738421
22.873712953644407 26.443983426466129
22.175942814616075 27.679795328788760
24.375232723676177 28.401412724814652
23.696081021012862 28.589813365354740
23.101774727785418 27.592283934250798
20.498113240968742 27.118898817887445
22.356686094430621 28.549338682557611
55.040278399680702 36.072932188886980
54.289456499752511 36.771108455297750
53.328598786720626 33.656845558496606
53.486295491988919 34.613112036456116
52.012957742306384 33.854649235674337
53.346038095395464 33.459531163877820
52.411774681143839 35.190428006309695
54.613972770799585 34.791018815971533
52.871489398356161 35.668623234111699
53.908657491015340 35.656738574192381
53.696778103457838 33.807592640856512
53.799860710677798 34.060106275175137
53.626779879843554 34.486203635575301
5.059616769335895 97.619806146751969
5.170376818845379 96.917482510125311
5.884001163918168 95.777205430049293
6.015528784159434 96.328747519379647
6.812393578826896 98.029315000623086
3.660087685240105 97.624493493483357
4.764913968048487 97.779547979365091
5.553770991187014 96.958097864570377
6.763311558154167 96.951227677000944
5.685725035367263 97.399860547098271
6.679183556525818 97.430897009650380
4.417108321903294 96.908093980379675
4.871797436850967 96.790888918100123
84.301308892856781 31.066776044116214
85.266721478612126 28.378681142103577
85.436285741939287 29.864291368401155
83.204776431079310 31.038007628233373
83.367184829473359 30.206999766517470
84.379951180966415 28.813886219381363
85.770311064052066 28.435032921772315
83.573889041481749 30.406767477145557
87.820853454835742 91.507038611346374
87.865054745782800 89.104727727711477
89.784293483818246 89.599406298142696
84.908783828736318 90.585025223803342
88.173420388950021 91.694995066652837
85.288711106096613 90.740585178372257
87.482855503203439 90.325914681731788
85.666052712461493 91.887509658789639
87.931888046722335 88.195238985444576
87.063232348514873 89.503268346865610
83.100029804064576 89.763424585136519
31.944810240430339 60.333200970590987
32.196701028264471 59.800581348263982
32.001104677580933 61.637035886540374
30.091989485765300 61.619102007463596
33.678199696208864 61.589365139956676
32.228740548638093 59.735377482400438
31.272764432589113 61.415432266099330
31.872590147683599 61.127486751096200
31.518184084573072 60.595570305062466
34.235018449118385 60.294907426381194
32.430229863204502 59.622124068066967
31.705682962966801 61.024987968361657
29.324510729320885 25.020230976576066
29.233180138359209 23.726878318027225
27.980360194238894 23.814672451082870
28.288414631330426 26.137315075080693
28.084306739016828 22.062466047607643
28.324044082819942 22.122773182642089
28.862670252965753 25.345030337413494
27.797798045573447 23.306391225917729
27.606719110143757 22.928531491017363
12.547635097795350 32.679821566699104
14.688022885442917 31.948170561037010
12.633452779676194 32.759001891236494
12.729296054396276 31.575483516622715
13.206230340838868 32.734235239901373
11.492251352609378 32.163435021524364
13.908802259377545 31.899534925103310
12.283398632048025 32.535431345264833
12.407500555026790 32.044114031166409
12.729570449719736 32.758357252332075
54.184651753463505 2.562522926512655
54.207523910775144 1.677239294660215
53.625301682484306 2.967911053010170
54.008088713731290 3.505277079818385
54.485942845025065 4.136957307297178
51.610894011458392 5.334209963340367
52.855157872983547 4.062615342084245
53.750871138015590 1.406464391437535
51.642604349684262 3.221192392608078
42.984479756059024 80.873910424112978
42.372372289393759 80.407441172966230
43.832924508861176 80.787496425582418
42.170163245352668 80.189974424469767
42.409381800373311 80.624235126517291
44.479462689618053 82.227143920996298
45.851658060406159 82.298317479767505
43.228558084134413 81.957240230282210
93.903305810634677 29.643108427710839
94.622072914056290 30.232211915039993
94.551700921164951 28.925617035575161
92.598873143364457 27.310394629340035
93.571896409039837 30.207415001786096
94.802011928794713 28.121760883897863
94.096727474227677 28.705503335047219
93.711919658765581 28.738407240555539
93.257475780050072 29.327938388376047
93.847658259567808 28.900320568844208
21.897157751403714 89.486277125664358
21.362777257590913 88.762617025720587
21.448929553896413 89.312705398940594
23.031983614324371 91.301155255925423
22.138024620452452 89.566639318538449
21.561437610408920 91.013493804567617
22.213161082038472 89.674910663284209
21.422957369541706 89.503226986150580
20.964400098710655 90.360866756758355
21.326660785973971 90.529366656409280
20.435285774618993 90.135687182824114
21.628403839536336 88.961762168946507
80.638697793935705 91.342362249976119
80.524135783562173 93.423036366502316
79.328420542521457 91.494343251495579
79.945694789280509 92.783075456447079
80.243777627422745 92.568568333337183
80.685875575535704 93.409900424876980
80.210027703743862 93.533405321449067
80.955234143580867 91.073228181298106
81.234784559720183 94.760209927694987
5.395473967655731 14.343444084611392
4.474288381880471 15.109501593870192
5.037553168262578 14.315943076588326
5.580594926085316 14.530369207525096
5.115808961379271 13.866969791267026
4.002144589832641 14.383104051004278
3.774059901380884 13.901188246426834
5.897994291570884 15.236958960314455
6.164410623744522 13.700846015024888
4.630293739994197 14.310407439614094
3.991333081243474 13.573482652512098
4.939482813047425 16.071648199200599
3.316511833963360 12.463890559329222
40.896088916971770 0.947576301584287
41.478850627920373 0.408455089618756
41.155217674335979 99.780604740126066
40.584107739366317 1.463674814998364
39.723657871652520 0.350577177377349
41.942155022723156 0.022267088788350
42.272108933108655 99.687824351031622
41.565980356834736 2.213383801107227
31.201351190074956 73.365534934852448
30.534023565000112 75.481657296757774
31.871551115688785 74.394218143675332
31.868314274976491 73.587610820768262
31.994453172720419 73.998491878450551
32.103010789639164 74.150801062823163
31.514492735892684 73.791760038540758
32.526005655957910 75.266748016461207
31.437851575236365 74.037056857092608
93.799407032283710 38.418244503360086
95.695894618882718 35.974562695427451
92.726407975115819 36.635582264174090
92.359735770392561 37.328008714626087
93.001099241638769 36.377963306299414
92.655270937249924 36.253869748436067
94.149956136786770 37.279835146362032
94.423857060313409 37.424843164775112
65.462333300512086 1.426603016852940
62.549070866450485 1.853983093466575
64.507078125589331 2.830152563150337
62.891921366978387 2.032299652534503
64.457428714154233 1.779955303989857
62.426353588215370 2.016337786187356
64.037893401478357 0.927566683194439
63.240638008490329 3.094568114199246
62.772211807978181 2.681039836765196
64.198324684010487 0.844900532862523
63.964148600778543 99.951796366645837
62.985079229066628 0.316020125879269
63.869988063251370 3.659354819580633
63.361905502754396 0.435447544014566
44.815831884053125 4.327186783704574
42.913344428222501 4.742553398084382
43.958058420856503 6.469641070472628
43.797853246202457 4.238816942301224
41.920831833291935 7.948667212309518
42.704287388088126 6.894438413501648
43.129743063952233 7.619231732115468
43.158420812328913 6.403142650763654
44.597468253958731 4.945914586043427
42.581275138052831 4.941838692508290
24.362846027548557 84.956665984634043
23.875678552035669 84.578102135287608
26.235692896723947 85.894618772617548
25.139003495455242 85.494072380259752
25.115911276918837 86.011876832585614
23.246144448586268 85.309651613231352
24.823594078256640 84.543994673261480
24.594303095584518 84.641553140146314
22.714252317038181 85.541893809951503
24.724256350399894 86.296905407583992
23.148427862794509 85.144489681945132
24.964768730093873 85.161268095626838
83.957111218978667 83.704013532559628
82.743811842267831 84.921632927374887
81.043499385413270 82.227840819128971
80.706640169100254 82.415740454959462
80.474207208431693 82.456819830419292
81.399739583356165 83.725715159645560
81.181513160036829 83.782547449145213
81.877421496775980 82.638300587134282
69.918590925131070 68.001574005863390
67.705511829135190 67.294657846648164
67.739530287320576 66.437050193586799
67.953390279109072 66.776386760829922
68.598802909773354 68.238974875278686
69.218138723039687 68.447799272109265
68.034002399952158 68.828218227928815
66.936265799560431 66.819338433084212
67.544968642983804 69.151747960524659
70.103805730394811 69.426578028981183
68.091749697246058 66.783393559804793
67.900194950743114 69.070462435587757
44.580833568098761 67.628932871787626
41.991331036778583 66.746387191954284
41.905233478854562 65.629962908414996
41.681094450459703 66.121679509837236
42.850106175903072 65.858530474641285
42.564241517651240 66.248863487515948
41.512583043273317 69.032901078456092
41.441354165976527 64.910805322471418
16.506840972273761 18.481361598208991
18.261232540656607 21.257578573697625
19.220231431427081 18.413795659979623
21.271538936003601 18.935641283886760
19.719707111032804 18.113428750920217
18.374256857904033 19.228243876796672
17.884650676876355 19.303505424351012
19.322176352676824 19.696267877614648
44.995807185301302 61.380171142754406
44.797014333438774 59.795686735208612
43.558699466200970 61.174400879777323
43.712523840649510 60.727097569664629
45.993228118564900 59.280192258146180
44.580490431500380 60.116984360041570
44.313806824331522 60.490692614472202
45.589423719538331 58.806433359910592
46.350923243941892 59.136944187398498
46.361919902295377 58.764149040033985
45.848110663034866 60.036125979501705
46.421994266647928 59.739549873399035
41.219417669703923 78.642672362322983
41.487194389888842 76.942716355024245
41.839479467019338 76.405037370578910
40.463832907559315 78.571376347449799
42.320235118583135 76.180967222289340
41.983502707549675 77.279131704812912
41.679561980527019 80.044896705565648
42.752477191582393 76.985718067547978
42.266436915533234 79.748168079886625
41.472647828643368 78.802587497096013
40.491001154996603 76.641152130133705
42.023578821675684 77.705142266008394
43.917396787641799 78.505975198586000
41.399719970435214 77.363672546139782
41.090936901639282 76.587491171074305
41.369487178975348 76.162888407182464
40.757900474834699 77.934282166024104
42.301401788088363 78.242367903242993
0.366315066399164 44.813824347478381
0.143586004019957 44.733953771155740
0.959736021367122 43.866145381461386
0.552360147778246 45.929521540289663
4.487849867402127 44.552802335780612
99.985288840753782 43.540823945372779
99.962209318975326 45.988141702116188
1.132612104698941 44.562383910899783
2.149781495643699 46.372657219394895
1.981961396482550 44.945179766194222
5.295835918134886 18.298273809061712
4.537040713818167 17.959886893552252
3.180137920993682 18.776052755960411
4.688412789910082 18.612463912008781
4.906864215315911 19.244402133471361
5.133782316385223 16.806943065784484
6.311153508170733 17.926392596999499
5.753496810581944 16.871159629318544
4.210518299565490 18.901509792594371
4.407618937529064 17.626381160696507
5.875688103087893 17.453474519618595
6.704396872054250 18.073992548330601
3.900967696188094 17.298347347471100
17.340396109798920 29.244819747534216
17.583162561068569 28.453456674949841
17.069401562133667 31.566701765676068
18.018556762951537 30.570497833258628
19.472647134485960 30.863046664738377
19.610947217727752 31.885573910236303
27.772144529988161 60.167224348561163
27.047829080807539 62.365052240558136
27.136181400914719 62.428751765303190
26.275725857436985 60.538351670853878
27.739627995682241 62.628853780567596
29.521297680635755 62.103895366085119
26.863089659060233 60.583442411563340
25.739559062189638 63.149108214845114
28.103006241293443 63.066963925844320
25.048560625678647 60.456999924371964
27.795470920675367 61.111464757731589
25.466030070881587 42.650047797670318
27.239671957774103 43.235042389292232
26.759530745014388 44.123304224418710
25.679464723202425 42.070803412523681
25.918119273415442 42.569602448722122
25.909987091848322 41.791574629343160
26.280700824272969 43.423371936074702
24.888540622568954 42.763678844878847
27.515645192082960 42.919370817629193
20.322661607553083 42.914328292188443
20.723435591392278 44.444227584675382
19.031686474850602 45.235144508553105
20.767201701750558 43.752489558317279
17.667549770543925 42.958858375645676
18.252793870584703 43.524171700993058
18.871909410935395 43.017677252021798
20.378437527016210 43.234509076937286
20.921319605758161 43.686151250301776
18.943130821437610 41.182246681591685
7.768275249696506 72.753712943653568
10.006100216860974 73.837090574202577
10.459660129550844 74.087306783913903
10.452467639928052 75.547365783270124
8.498035096192424 76.324625427509318
10.231951496407236 75.787723156563715
10.059892562653724 75.069410151406331
9.524490036080001 75.204777773975607
58.125065294645466 0.152003934231589
57.756032192250501 99.086419386712635
59.004573913525206 1.897166455091019
58.719839960164286 99.852102034559081
61.033668850749358 97.722348385847781
59.171527981322228 98.102206137073381
58.414070210217311 99.054959056013431
61.268540665798781 98.488641676664258
57.304439895815470 99.779817201157925
58.690602889924833 0.884366621569192
59.315540024020521 98.211660764765924
58.827299449043558 98.339897423467733
58.160096815867725 99.689527898953543
42.064576482958913 11.993339219601353
41.775566923417628 13.169476076495775
39.824497620911956 15.042333993610146
41.816428492741572 12.025291751728622
41.779487730987796 14.182644155836856
40.975690321899940 14.070020565503047
42.746294148861452 13.349856603721621
40.246692155189635 12.581034682869138
41.941064991360072 14.435524205091468
41.114707611821331 13.074247058278106
50.402416030630384 51.057840417940476
52.056748157384646 52.678747239045627
50.401446466207211 50.591770314410617
52.510321237602568 51.361179760703436
52.727621626406851 50.665859907883650
53.123460423526559 50.474566993663601
51.140049476971278 49.327464474098001
51.029881210104918 50.883500240336843
52.170395116158289 52.747350495611876
52.250606912407740 50.104981697110560
50.881041681026012 50.288705871986615
45.076369707780280 14.193177319019316
45.113038068159057 12.458224500379677
48.851314201199855 14.239178812368065
46.330833542957564 14.826612920777192
48.137841791939486 14.529861788779471
45.961000950454434 14.840415725226034
47.883556088971687 14.051543022972371
47.505226052261065 13.172505847148571
46.160066998124286 13.052243539796480
65.932787502681251 62.154560976020143
63.264902946001946 60.965135703763536
65.330188348890147 61.750183642736530
65.775096932085319 63.335084322338979
64.093529377582882 64.168005091144892
66.036138756627523 62.386511742351459
65.158742144646794 61.849922105809604
63.555871256992674 61.799143233982349
65.456555232605851 62.618868749167959
63.878299215354353 63.260977542008746
65.497449891348580 60.797649043758234
64.326208860120019 63.018245838322393
65.025896939858896 61.480653525781563
10.147278258490948 69.907734806547566
8.850021083746544 71.736133948289748
8.206709754357412 71.048997108283402
8.924901041092909 69.436182945663873
10.989228711888696 70.037573971405862
11.162387045524660 71.319597475338171
9.365756982417054 69.415090665926229
10.687378210784459 69.923571603050434
10.086075426426570 71.035016104410417
20.924245199205359 76.843506355317928
18.654131260702886 75.639822057837321
21.083138893476630 73.959059830620944
18.879926773184955 76.177434853952903
18.865053442333021 73.483668220036634
19.612557470967573 76.404791175228908
20.231599941065969 74.801769669516318
20.083679079339010 74.773147454512767
20.704162330986222 74.067003299208338
20.629716485912539 75.821875073493771
18.744979198586115 75.703032662042887
20.498746197420566 74.506960763556705
20.003058487531799 74.535752113221349
20.589548896946447 75.252772299411930
16.823308630177809 75.583846695081846
19.757726723111453 74.670434880579194
16.738985697383185 31.599820098535190
15.649711982289746 33.753854187943922
14.807383627567663 34.283979233572680
16.284410322286064 33.822758583972849
14.653944154758431 32.959877137119548
15.776501635191952 33.658077156188305
14.889111897689114 33.639588581746843
16.593210628833454 34.314662106851515
16.678307812504244 34.068214703173524
16.358042441014934 31.518445351498976
15.085293056080662 32.709253497110801
15.504672539838980 33.915716739191339
16.328959001566716 33.436216593731530
15.384585411749097 35.509641598264849
16.824266291131003 33.656448177914378
17.364203516315293 32.591852819738371
72.023099544378923 53.130867502202953
71.249366673631187 51.849067484059638
71.361035083667701 52.153771474125286
72.764220968502229 51.135452578241264
71.728726363853710 51.919882249719073
72.051896301432521 52.085139795988930
71.401449036621685 51.007719561421425
71.197927347258215 51.975441039653454
72.797102194635812 52.726802342098857
70.904494567514533 53.594426752020574
73.792709650220459 83.134807540924513
73.010305242327021 81.840111029020719
73.598818823999082 83.973594401895227
72.624995534988628 83.268029369757599
72.575161759884210 81.922980456391116
74.309917923386820 82.018613222204380
73.807860141766284 82.272235156242800
74.321961309885239 81.350321365836280
73.807970485572866 82.630304106826429
74.452289470937529 83.781382339811927
3.176038922531019 27.289751022400154
3.100526087486575 27.976117183878337
2.908895100805512 27.868304065487660
3.025415547166801 28.430259571369813
4.648862250949308 27.928683788713471
4.175246120464257 28.041817661503810
2.894011429286690 26.977391010215804
2.291696076330285 28.834784124450586
15.161550906244978 25.809214314407900
15.147731881007919 25.178623576977799
14.536021622485213 28.457446826461673
13.285582964490064 25.565892467539115
14.410149116978957 27.654869483780150
14.501068002907170 26.837784525421199
14.021445196060023 28.089897890467270
14.482045568385150 27.071662103534408
14.633188749592243 25.655812320150051
97.839188202307454 15.429614664189513
99.103581565032854 14.358827435273843
99.048425414873250 17.823778157242650
98.716238378632497 16.162430423965514
98.860281025515462 17.009169731113332
98.573156829433245 16.155104761240104
99.727270657705191 16.963538683230500
23.174956278336502 3.386428211637937
25.566066812924756 3.037996282140472
24.290932424436310 2.510531756941341
24.352234705432160 1.825692035667960
26.154779381695491 0.129596324069146
24.767504378722151 1.124928149486105
23.177436087888530 2.197358904290881
23.499733053734420 2.057746725165398
48.070340419562676 88.326515652902373
45.976614276034859 88.087932067418905
46.200547023745656 87.860703571590548
46.910718708180369 88.157833072076485
44.360886846760430 86.599285302448251
45.484297437998947 89.927950800291569
45.179035778141191 87.367915567898649
46.398918461534649 89.947636239064011
46.231244902386756 87.796568263788728
45.653904013552797 88.242971936620563
45.008026017974714 88.565787346687799
43.574077688873764 88.872078071998772
46.240199159465980 88.746487666782727
46.631628722863780 88.153258550879457
46.447658615673035 86.065888316080148
45.386246555571276 87.859061386678803
46.409292538555377 88.176317252777423
70.530368630657932 84.645688831160257
69.139850659358018 85.284261549674881
17.966012003352599 55.108938862234446
17.025370809367605 54.426043768392184
15.927902511231110 55.942312153041293
16.115973328307145 54.670170962054371
15.977415628616413 53.931406592873905
15.334881144974450 52.945717082550296
15.789007435815831 54.467242199673279
15.543647272554526 54.213044213873225
14.222304290784649 52.851071909128173
23.854776924423554 12.360018226603946
23.895278300514111 11.350061207131183
23.653280282334013 14.018484052856740
23.727899802468844 12.525725843156820
24.411369422280373 12.308101782589118
25.276589291981260 13.101979150557675
23.769384961175231 13.939736259409710
24.873335537483065 12.071079321862815
24.466845612647571 11.821175726759018
22.880049850104996 12.665717032416929
24.054597645468974 14.749636332063787
41.840200160396734 74.693040038732505
43.540066063965206 75.769613263273413
43.666907859092639 76.321590037642451
43.688224354812725 76.190955861056906
42.600568444880693 75.647767654541738
42.058744040400811 74.951301905146167
42.683711176373208 76.213944066355140
42.418559446902300 76.913354576253752
42.705509340363520 75.506211650420056
43.203037384191425 75.739517205241654
44.900010435786051 75.827182696325409
42.564106717431962 75.996485683461145
44.258809048770182 73.993152778776661
40.208396647919763 75.838232090015211
42.301475725787853 76.340553605817178
53.316619095768168 8.641872651559249
54.036623922561141 9.324677944810770
51.579243243945179 9.233716558086753
53.238054757207451 7.972912168738889
53.602855413034554 7.415832088669759
53.346168720459694 10.148334186494280
52.730465067737256 8.662191475093580
52.269426351265110 8.030449225914765
54.205298129522369 8.551993274437567
53.009312642199554 7.715403512407028
52.709575168898169 8.718114963857513
53.230734674837116 8.267477307737845
52.187821679962930 7.739006921997076
53.582882210192246 9.535181857633775
24.428452446273511 22.669386361608069
23.930440400124091 23.193655209404319
25.226594532427768 23.898136629778243
25.284836798314842 24.454743595059966
25.240844857588101 23.513076417589165
24.151484847966195 24.973367679809243
24.006640922682404 25.097125174918940
24.949542047343023 24.135525037502191
25.769158554127667 25.224627937243373
2.768643756301298 46.383744660853175
3.748094768052446 45.891060687875161
5.093148868460417 45.419585666831217
4.282533921615046 48.163178791065960
3.890341944516928 48.536851825166586
5.174795367674912 47.775882509272996
5.502525429106662 47.163066839855574
5.256151051181680 47.668685733206331
23.334125615112502 26.739744195163180
21.473402099144966 27.158669598864485
22.063021051177191 28.542122992149803
22.268652703379168 28.119463539129814
20.179892199351723 28.973969894516767
21.395148893402737 27.404441831159374
20.009920362059834 26.005105072468133
21.157819690360899 26.373953113414039
98.610925137748396 79.253943626211026
99.020448177539691 78.843882795747930
96.922648959249273 80.206539124744864
99.163284497118980 77.313903358223271
0.131422370255392 79.088774406849538
98.980428546960312 78.516313373864804
99.923214483272545 81.245499586192238
9.836398436947986 41.384700150566161
10.043845926329027 41.540185536200475
9.761526300670109 41.849197128347917
9.926668300017605 42.905346613866655
10.068893251213773 40.560406334664734
9.918358461242178 40.860585808785487
11.507854411671294 41.277215761731640
8.989243172082803 40.042552528619026
8.935771430178040 40.882376680370754
10.142412729724592 42.771115077860948
60.605359241673376 69.961903600032514
58.340646761087363 68.228192713229191
60.760869619792842 69.189842483799993
59.710880406643270 68.939210374091147
59.816275607971363 67.778768969930567
59.631815240161984 68.468520977801276
59.854671798818224 67.086694408330274
14.102816698125311 63.002014862302325
14.917799500073560 61.763938863640071
15.557785447385125 64.932024663415362
14.171599062429641 61.827121189078149
15.983606156594949 62.685818634668799
16.895803186996385 63.460809620891233
14.516857401123522 64.279423013640482
13.302721211802263 63.190080787513992
14.062848026275640 63.485856905282468
13.127813239890115 61.353766687193946
13.753455409310169 63.892791594577396
0.871195384867430 75.584041768489911
0.286531247113469 73.724417376225503
0.603346959118084 72.435654163064555
1.269888535825766 74.650083271825508
2.025659720850205 73.827545462148947
0.889051382775846 75.928826781072217
2.565277262604748 72.833784826105571
99.946395543554871 73.834241849722744
98.212438720608446 73.220611896991642
1.141741741555260 73.008069528317435
0.148590263378867 72.476649715454769
1.597001183692391 74.121346334083071
0.528356247489102 73.829378851970802
1.609886219258984 72.039936447443580
45.682740560757544 74.365068193898082
46.656901906277007 76.607330335245621
48.791126744359055 77.540615866076280
47.799365314737507 75.817028954547979
48.317940853355537 76.190234475529792
48.689547500938446 75.548267578909034
49.017770259281811 74.471622718343127
60.229100054946137 86.453199329151431
57.689157014820609 86.730911204925363
57.060966054998950 87.549186966677297
58.760751610016214 87.203713648283568
56.298633336222672 86.926680416590813
57.302368862881984 86.015766404340042
57.363757475587498 87.522137339034316
58.270002879194990 86.574977512882128
55.443495687730525 88.355079876105989
11.176558261602757 59.086129215266752
12.957265696616224 60.338538956992615
11.512015455515778 60.149875172666398
10.540427642519063 59.173432141799637
10.029503429804492 61.594368402874522
11.132868020516273 60.139086913506070
13.047731920109864 61.356708140149941
11.631963832826985 59.801081586291367
11.557585574606358 60.272482344343103
12.828799250725123 61.862442050968660
12.193460536232449 60.829770050607607
11.971181542462588 59.498645413785773
11.224915218624059 60.743207586858873
86.786335391970297 75.829081997645986
84.896880115624214 73.279892716444138
86.620068785631531 77.405154032054284
86.285157445930849 74.723875740257952
87.828464950258009 77.053982219887743
86.935959369533222 74.664713976135417
86.195390419592471 74.035058330491282
87.158357136490565 74.923985317595410
87.519573869542299 74.453986625034233
86.653980955277774 75.936822145681006
86.118956443068313 73.309468159078065
7.228239563923371 45.765146319623980
6.740844590977640 47.532651622940534
7.102088231893798 47.572836577227314
7.745531192114965 46.519065655219570
7.129726470660644 45.447144160137540
30.621110695882741 81.688001516543281
29.026450907832427 82.049352041729108
29.658810764704310 83.802080103461137
28.135588934067929 80.939022122222937
30.701459250467710 83.529377935184542
30.519166760838122 84.078220069852961
28.549312571974983 81.035636445093289
28.881623587652040 81.598052169057496
28.085157243725380 84.184936169891884
28.121239077319665 83.375222018954247
29.419644341209768 82.933962620709750
28.452183457233300 82.160173573908182
29.719075664023119 68.658545249734090
30.430059547197040 68.570317022721284
30.043170238289896 70.024840349404641
31.115076700874873 69.213825220567060
27.448601118071366 69.107943404474824
30.901392804003315 67.401673855117863
31.117954902546192 67.282259628434261
29.907807055834773 65.965259531164151
9.130257157565874 89.299663506972834
9.165788652727219 90.211937172910510
10.520456862524922 88.855919475007326
9.600547195082903 89.118273152381562
8.727899274668934 89.812463996507276
10.610790745368778 91.171436616213569
9.609012418957281 91.014844035208569
11.076283692476942 89.501794744305897
9.111507609982899 88.341356044549485
10.664428891996781 88.465465544553140
10.195799777046281 90.098431809696351
9.833849722406082 87.771713020847372
10.750251941999231 89.090277258477172
9.716999159379355 91.373556425234369
86.256453951888346 12.312970915967606
84.595880621111846 12.395731420897208
83.452771914544186 13.014702344187031
85.559607936921054 14.522640613473433
82.666885914751731 13.244210366326049
82.928843740848407 11.611818190998704
85.294229333762061 15.020187083487968
85.361192807972458 11.880583237306301
83.859838465880784 12.351462425658735
87.079803436803857 13.687145467243313
84.954476408168716 12.729452554395028
85.694404073282385 13.103127169985200
18.576862306116240 4.012146008339021
18.418717642868220 4.124713398302217
17.067648574891482 4.070830383765250
17.953181143580018 5.100389760737567
17.374138536072898 4.896531259689067
18.470940127532010 4.012784772713465
17.337792160854491 1.553139291511253
17.472735825105215 6.168034884413344
31.057195699946543 23.274710458172660
33.999611729829851 21.336983028917597
32.922810487628851 21.838173910850013
34.586936811464298 22.409549094929407
32.883726241581137 22.212004481291995
32.339949937640029 20.703444742591596
71.168546872947900 31.891985191400391
71.517205941796590 33.420854489154372
72.335450857053942 31.685484929142440
71.750525559069033 32.945382350251201
71.391492095306447 33.359519206064064
73.550126749964278 33.006906510269310
72.651207695138169 33.886795917771238
72.459225912038960 32.891831024190232
29.955792953711189 57.496448494125474
28.341378506795305 54.728613488933178
27.123571006150016 56.768876033454085
29.296372990202503 58.104577608607300
30.149793551206724 57.105045995962477
28.840604471959374 56.620577769366896
85.815103969105209 25.372036350901318
85.960977014085643 25.499477423517355
87.589150801935048 24.237481603626090
84.803705696132411 25.092425497963671
87.362390226092714 25.344990367074725
85.625467654129253 24.029286347395043
86.269838781085326 22.744842664101441
86.993562688798889 24.280923066984155
87.385281807708282 25.661653594248950
86.529147544138354 23.790065128050575
85.309428007991713 24.609835355077990
87.457767860557269 26.060553750655686
32.344846039809141 35.497612769168903
34.924202425206644 35.006027536657299
34.869415465350436 35.986535457096508
33.619853110354882 36.261892134092953
33.205810213113047 36.859516000369688
34.998080838718778 35.188593995856614
32.987898440060412 36.008858697876079
32.579853658430480 36.340645011267583
32.314183856183256 35.585348549695084
33.741875989768197 34.432266241546650
72.518020624930884 57.485719423829792
73.311067704619120 58.626687169607756
72.382335010102764 59.232808921644093
73.508074886495251 59.431842924732287
72.349631400925219 60.073731644503383
71.981985113658197 59.539475816030659
73.512039070607628 59.936943952574410
71.335027508857181 57.961344458647467
71.480772901995792 60.767689060661240
71.209772049910825 59.296805094450313
71.055658091751624 59.848353086312549
34.809685773999355 91.141265766206928
31.643400514748031 92.375609335312774
32.829843707977268 90.740428811816756
34.848887409824869 92.943719064618691
34.340714850780920 91.176974678294286
34.912831929579376 91.529382221918254
35.225151844910883 91.807017172170163
35.350084164333907 90.666804945557274
33.085497017418284 92.219597395870707
33.373385643527428 92.818920597758378
90.294030978182590 44.082648499278712
91.719677387206147 44.765217569601496
90.834882553920920 44.672497147165096
90.575805171386094 46.471167805767216
91.101265660834827 42.816771046870855
88.801276421818471 42.948083049830622
89.458826153854872 44.980795908861275
91.332398141640681 44.795685208399881
90.200078704751249 44.373930662350638
88.145322813069384 41.715804587160520
10.557452873537862 17.070281379950480
11.340521572854884 17.972611638225388
11.263558882085388 17.009002132607414
10.731680352319314 18.666540821721991
9.592606989293058 17.855507626965583
11.642782244346803 18.213794883029916
10.626325319629846 17.906303937472508
12.502903721032526 18.807382817251302
53.279843740348326 36.370909326324622
51.167223392943562 35.994656653349594
51.729653812899613 34.492360298819207
52.619578814000384 36.053427211505820
52.238118322282645 36.618815658181340
50.502764071568016 36.204687898813297
52.336565115974459 35.605304146371516
52.280439124192128 35.507156851880040
96.036083397903013 54.387862328167692
94.749070202326962 55.113051593088166
94.346577836445405 52.109869113140356
95.155611672906332 53.504895231441047
93.831770517479129 54.235005124764896
94.374095216628987 52.716897030588470
94.930781222683507 52.881775763001656
94.675953326294888 53.934971052811207
94.282810175357383 54.733116306857745
50.695682910363082 65.316126376035427
51.934209443552348 66.127461768090427
52.697124833989193 62.580605768027880
51.400736611458477 66.803940455150496
50.805266132356977 64.417605836871232
33.160443662205502 97.267626549672215
32.556958644656277 98.964405307350432
33.962139417681641 97.215792298728786
33.013075631054747 96.835492320793179
33.123444476806171 95.412294927067649
33.852727661308649 97.034754387029437
32.688195482603660 97.630937078016402
32.278955963008315 96.037014080777851
31.150431852815920 96.994273336695571
2.562299808295765 39.557983894577383
3.892373400623936 40.261886857859615
3.788257452797217 39.422817310780516
1.841207610207203 39.341462063763103
4.833953444765796 40.604609909223143
3.078585899814231 38.532777041976559
1.181743630631480 39.132294827919651
3.881341385104546 39.643016987429505
2.876253967640133 40.156154121907626
39.967430451130511 59.088046988448276
39.593385071551850 61.072760241092141
40.826829339868461 61.148076516097952
38.881848820295374 60.404521315625850
38.434377642339520 60.824643439850412
39.132770182902966 60.297860123141788
39.835979327239293 60.134533484609634
38.918021782870206 61.430430331619959
40.422417011223665 60.761379279902847
94.489205810196395 53.012289116108455
93.433080261704916 54.289342585531656
93.698413809944569 52.912722814124763
93.847013250542176 54.437964431036299
96.277494095363011 53.942164454662368
95.054026112378608 53.046898600954066
92.936757477202534 53.727582847703260
92.911357274793389 54.443794217611071
93.046684509957046 53.124785183832500
92.921062142196632 53.072929347522646
94.370276570336927 52.817957433284583
93.662343127867828 54.766069446026400
94.895706492868769 54.080367307284057
95.906202491689911 53.139097116531232
93.885196001549758 53.692903025916586
97.625259626730227 85.452025807920847
98.454001330095167 83.225901081208661
97.369108715675523 83.655195454822973
98.071298937396008 83.906832528375290
96.433191914067748 86.020351044544881
96.418917733913858 84.400368258873570
57.298850127486624 24.831269141416918
57.301842055720584 25.213561088425575
58.208655304028916 26.706575570913756
56.794817311539994 23.974944261679404
57.922196279804716 25.590926894477690
55.823266471941260 26.310599191615488
57.389710952672750 25.778698867108794
9.695761970817514 41.512509790680312
10.199913088147630 41.911228702656430
9.918845787317306 42.771294293931881
10.802755367643389 42.869151182280781
9.951362358277127 43.796331875683627
10.128063111157633 43.634747940338649
10.551887607629032 44.636671545699116
48.807709757561163 81.278288417666843
50.718076361434392 81.286992373471733
48.451476958616723 82.212898079033877
49.433082175385231 80.881088168028867
49.322552654035995 82.168800879150183
49.739586245441757 80.651676981771828
49.722520284432917 81.363311972048280
50.532221155873067 78.392068139188879
51.983326713639940 81.049899958285309
49.883871975884766 80.852536452498128
51.867351234845195 63.324168353626533
51.787725729717934 65.699245589741508
52.645921616408160 66.123090116230088
52.077177425469337 63.219806021746329
52.755345501386849 64.714251810584955
50.885883252443051 64.245899417543313
53.261193305205907 63.873955006041740
53.583612014979153 66.597856679274088
51.619688470435875 65.462514065832522
49.672121805330079 64.322532513286177
7.111661471066617 60.211461310296308
6.468811485241169 58.752288667438663
4.927477116422670 59.880980626188261
6.852082829294675 59.211550980928941
6.607195268594356 59.075087974479018
8.180245913389985 59.182910320842453
8.179675818581426 58.266408711419203
4.360320580060561 58.368394203451089
7.795355346476325 58.394015005234984
5.839178479759839 59.490517480403547
88.614403507287065 9.370737407200036
89.773131089037165 8.424486537355833
89.340676847117521 7.476120105158120
88.384201948912064 8.066792577178594
88.680253971100612 9.650446217877576
88.624987511540880 9.917054411494748
87.569764534145548 8.652559014504352
88.039941342357963 9.344411588961574
88.178606519829714 10.114115687626784
88.792985761865481 12.018735304136923
87.783738789412268 8.983691125406336
59.165683415967287 15.024506489792483
58.706326599788731 14.938506657161426
58.247783701134288 14.922048765310812
58.765569135592223 16.440243992454032
58.407179820166775 17.060072927804953
59.756128033388123 14.541641861236862
57.944031426266740 16.582338315144582
58.698656454810980 17.532668554193261
58.674785533989436 15.846529816164896
58.624868578647678 16.320357918163634
56.716440125612294 15.450404551231442
59.267094156779031 18.502920386313921
59.225883802176369 27.963783476427448
60.141453102636959 29.762734707723325
59.620205878419206 29.184541128879690
60.105626596316334 30.716609421359699
61.662336866696585 28.882401147566569
61.655565461595465 31.520969385450176
62.574055670462350 28.517569139971236
60.158973404617846 30.148795739661232
62.891286119976172 28.937571018312276
61.801137035437769 28.481000795334175
61.167464588270711 30.149111111065839
58.813641291545679 31.001339984250915
73.844502717460813 73.504162527314449
74.138999656038322 71.002412129252647
72.757640353003580 70.982809809507273
73.392832565359697 73.638518530340548
74.042213071162834 73.856701525936685
75.737180240465648 74.158801453362244
73.521252225409228 72.009053181958606
75.742200330667998 72.620490968861375
72.731904190349354 74.348626814364764
87.044698164581135 51.012592233658431
85.421616856594227 50.441798125578586
85.256837121087017 49.899118585248132
84.559259090536059 51.362059873882565
85.347342320494391 50.097561419428004
85.139574481120206 49.047344637469315
84.213393799877466 47.792170714150160
85.619797252709503 49.636142474127780
85.304472563941900 49.165244555976209
84.505021661154956 50.037778722988882
43.787387216045651 38.884854261986447
43.530670163329887 38.672015829272468
43.423040299934044 39.246999724917657
44.214866916133865 39.138303410890693
42.018991702103740 40.590675805474802
42.310477332200591 39.140686134339710
42.453710242897778 39.782293318413942
43.545836329583167 39.449112816363510
8.994938742838654 35.297409137250121
10.115454981975978 36.830981255050681
8.611448549482571 35.497846534494435
10.130919710171172 33.839455900823836
9.121961853961611 33.754403970867067
9.238364696287405 34.866808415145726
10.079703750768049 34.807829342707812
8.821139899360029 36.156234119757961
11.259556281169273 34.514460620655122
0.670912769280929 96.704354107689142
2.874710704271757 98.652702028111364
2.173585587670526 96.234307579965972
2.715499786003216 99.443939360903556
1.048965718180678 99.027601449673199
1.677411876190263 97.796881605248473
1.362194949982281 99.037237139849381
2.433121263584050 97.789693478137295
0.085629721458538 98.724637173493321
2.559684551393689 97.405451659525028
1.356030819679662 97.500350936733355
4.945393123044438 39.028698287743872
4.949151529185015 38.486582362093927
5.996289534931923 40.324555458129716
4.525664235806135 38.039940674544077
5.409581083116652 38.873650432975062
3.484768556390792 40.708562426635076
4.274968469589496 37.335909430288240
6.512070500970670 40.280820045513444
4.362052853184167 39.789844485372178
42.902570084456670 19.125656883910526
43.461712361944414 20.512236553444783
45.334166468517445 20.406191599109665
42.541073764318782 18.356208855249090
42.604768112627724 18.541656470380389
41.978349363758142 21.633645869329840
43.121847488568235 19.174975532148359
42.127990412037953 19.519189213308128
43.411017717242729 19.193345317688895
46.101209221937950 86.276161811776447
45.793785400328204 89.423436560084667
46.281445379074860 89.306250221399196
44.505029879683619 88.802168006153920
44.440718417765140 89.767967592322762
43.809181121819563 89.234288091490257
43.340574801255897 89.365176135349742
45.097094974224454 88.788609749394723
55.602829134142048 59.175938945151238
53.716607109821403 59.062089753403043
55.710124906284832 55.654492542713598
57.156091533424338 58.475027388304447
57.870331156121907 59.665075667272696
54.477804108012826 59.193648242691211
55.747435469280923 58.665736215501184
56.324234416350770 57.094112106236487
55.351083388679051 59.560780165669485
55.806354441291667 58.996020103086693
96.431057729007520 9.310891167707858
97.177463494275557 10.032309469577479
97.360903829879192 10.199578356122325
96.850048010164798 10.008259945598917
99.157199772862270 8.727455767232454
98.099440892979558 7.643895289812061
98.104212074664915 7.784201976645582
98.127287546512107 9.010083131496863
97.291497551876219 9.355236924392436
89.285654928665195 49.418838604745616
88.816546806892120 47.721964772383537
91.536909226839740 46.560707587998373
90.535537969486526 48.161159457646917
88.057286943102923 47.369491386979682
89.568513805866701 47.695704191706369
88.713766640492551 47.994479120687544
90.065717041242252 47.743546621538115
76.547970092785050 74.220540763295148
76.677163495692881 73.872137548129558
76.879245188174508 73.810973277193526
74.410213069174247 73.277389479823896
76.473947610790603 73.591978610009988
76.407084340570705 75.461471997994778
75.751316193553023 75.541861024165541
76.226858950990533 74.655472697722573
76.695191038304287 75.914476403440460
76.772577129320950 72.546178655354780
74.252357971956911 74.271422080529618
75.639299015997054 74.577439941579371
75.722980026599316 74.172030354096620
76.971208085045404 75.748858951479860
76.735106398405151 76.091463982737750
74.228050864645297 74.857476120079212
22.110277035012135 74.592978843147364
22.204754723447252 72.979937411530557
23.175319585849447 73.931075627301752
22.364606904564699 74.402669769025223
24.691704621562138 74.993211396511668
21.170770312803850 74.398939241802168
22.588147825569024 73.916010654686588
23.252228744951456 74.456441005261453
79.883581050135007 10.716323643220663
80.974701671196854 11.971362070875937
80.513948878642793 10.551277810177536
81.374862675219546 9.490897417280692
82.060137380200686 9.462731389648644
79.994385139357547 11.995317746024966
80.551999663780606 10.864921095653264
82.068585274630507 70.660216908333595
86.412579792658306 68.532390101028739
84.022332490881993 71.502415089630816
85.124469271126614 71.578034035052809
23.252253916625843 38.060489614300373
21.009020178294357 37.934533075818266
20.454004014795288 37.395400884316025
20.182241387180515 37.623672416425812
21.933894381126322 37.863338572916994
20.719869831896158 38.303997820238592
21.981387937449860 36.573186923223957
22.501112027386732 38.249405712421385
20.916893579264517 36.223130060887769
21.189880348702783 37.134951301922683
76.476701121537715 60.687451012765671
74.644008341131425 61.417429108804406
75.142315870978194 59.246521595346387
73.964936160898432 59.935617331697458
76.806797727920440 59.778064187837295
75.349799727357421 62.807408961552873
76.527168242435550 62.204428383791765
4.979517315400747 44.543576683330301
4.760707154052946 45.805934350054670
2.288874305935395 47.029031792085256
4.465143334652875 46.850276385625207
2.390635234188836 46.615077413025922
4.507768891581678 46.912254533926230
4.472864058719384 47.175278366917723
57.936190462103326 0.468647886684406
59.218656593312488 2.058287461183946
57.612883129712060 1.403355158968794
59.612229846361203 0.888464588100537
58.524601824164648 3.565783526437778
58.224206922074167 1.165034460271348
59.052848157166359 1.459269515541057
60.166763063245526 1.998889200184780
57.237100024990447 0.725152866731522
60.144379204706318 0.958750810921639
12.934466888823703 1.609654223498123
14.317850033981678 3.007124878525596
14.239719395798124 3.696199657496342
13.356722117271467 1.224016605712129
97.389181060604002 13.368735825986942
97.162478361003082 13.736921748613121
98.646654568236812 12.749748321448861
96.738380810477864 13.122606614537787
96.883013382258497 12.748091996467187
95.366179547316747 13.122707434846586
96.666683775166021 14.598813192792635
97.943678661990404 12.364840112730306
95.804186843009788 13.072316943522477
22.435895294473429 44.661794662252063
21.991272922839070 45.859110786775439
23.198328132031662 43.235717591628983
21.177647553922448 46.209251014279751
20.893102388631281 45.873912844455759
25.348208008115648 45.198453591615426
20.852354376840864 44.801688960472973
22.978426854053897 46.480591222557884
22.414706798345648 45.951828686397114
20.383642758647735 43.471960865509764
20.108742037388378 46.232771620233812
22.435313504314180 47.215894834798988
83.727517060302461 73.167445294608868
83.310825744796645 72.803147038981649
84.293756651545351 74.375069872144323
83.402547692004958 74.174929754898614
82.307774193334623 74.676099480766069
82.679030841675200 74.423773602169447
83.451556334562667 72.698269951906312
82.116373652930747 73.384138616443366
84.251070525258285 74.742377808218663
38.153603638039790 57.357870280738474
39.249876131999095 59.408387519838129
37.578286065141455 60.537959795709973
38.915786253048296 59.343875281379155
38.203906675161932 57.719967068616867
35.626074642789696 57.662786285769137
38.728377666265125 59.155435513809621
32.141715567632190 94.625215884957100
30.073163077471929 94.366480128013350
31.974807489982744 93.093281821530738
30.866786482433636 94.215999340163336
33.032980800785758 92.646542893763225
32.198241992560092 94.016869686881634
30.937877081478010 93.991993426701129
33.420842062296991 93.159813748890315
30.603383709353778 93.493024585192828
94.046687718436829 29.634007516571440
92.904924747573475 30.159574006645187
91.542702861261546 29.717660828949409
92.446555777773696 31.971671675241588
92.836316025135602 29.906705040260505
93.311517095518909 29.823980912087077
92.748908328256377 29.474789635722676
91.608573628024871 28.058915556819205
91.219357297404528 29.871827883915564
50.701171945878102 54.653451540728909
53.246329113061314 56.600078576795198
52.513102936692320 54.071777217918466
51.632217424737952 57.004688530129897
51.532257900664462 54.773548035952842
52.637373586480244 55.768531313605699
96.446890324070836 97.692661919769932
96.451123788201699 97.919742457218064
97.397071579044550 97.087439951518448
97.093412102624200 96.814901621711371
96.930709591626311 98.559110092723103
96.276245709427144 97.859466810682306
97.468083820289067 97.415190141711349
95.364085981292064 97.034415554679100
97.466973580828423 96.553001456610900
0.536670727853724 43.380920669805413
98.984109524535484 41.200569266718126
0.149396383713394 43.229234834323208
99.723886869984256 42.118205252829284
1.219237462928894 43.509617645022971
98.596116179574381 42.868513056656667
1.146402252462960 43.429467831478661
99.627538878163136 41.583386528010273
0.892713243537567 42.921483552900554
1.336202910449601 42.415737851052441
99.941224523653048 41.432150970863447
0.599278988986857 58.348608235188486
1.175880488767213 57.292676371417663
3.588177275905964 57.803811830955304
1.811434316242742 56.782675665423660
1.407861842554305 57.978787259858649
1.064425817570464 57.799675742819964
31.924783812014372 87.468556970477351
32.961381730401946 85.655350145692211
32.531583366856303 85.774172967261279
33.952136396399901 85.566028617782777
33.140477030286632 83.656708173693360
32.101246779054776 85.868338541521098
33.465517113100738 86.187866162788666
31.097804561424759 85.576380602513794
32.147943665667825 85.226930831164665
34.160332745060678 85.376483660326272
52.107934555242416 2.812886959424556
50.163908442491632 0.477338277753725
51.552050300627840 2.643007292571540
53.027470692234957 2.691877028430615
49.871137748234638 2.872831935895555
52.095504787629267 2.316726343377065
51.018331545077288 1.789935935065346
51.785542479544631 0.496806060801497
51.990637287185017 2.861557585830599
49.409124939881181 1.620645899822847
50.071257330522194 5.382275267501669
50.287724729873737 7.597304965948950
50.990973395943193 7.502373932611659
50.214440890270154 8.102297326755005
48.556666184711958 6.058474045681750
52.050732036150670 7.577756792463427
51.472146736365723 7.271587414971775
50.205915506340872 7.005106749234672
50.605451736738246 7.125013460875464
49.534980386087256 6.607426948130852
52.813294473160560 7.532918457265206
51.318523698086764 6.423373595593535
49.397402588444010 7.328480357935121
0.689550556677106 28.145559475771933
1.731067494413555 29.365705973595439
0.326491925367342 29.741657347855000
99.291920254370197 26.439035819235347
1.113371676393383 27.643346561235489
99.812872832035069 29.456444474485323
0.998168648408969 27.405618805688835
99.783522985878903 29.902524380402909
1.063287491671560 29.879203594945693
98.856707716589412 28.432574368253309
1.329111223538060 28.652798454281051
76.054059061030628 41.499204385646998
73.634667110714147 41.455089023072347
72.244093772867600 42.362790187653900
74.766701069732079 41.452710290243012
75.397008523043937 38.882934283572560
74.473921289389551 40.446274703759833
74.334475234222410 42.216967088119866
75.046634431595677 38.654523256018507
75.531914436027947 41.600469934329624
74.204324615677180 38.394810677020658
74.963212537639592 40.871327503038557
74.369611813250202 39.589969357655562
73.170244998911244 40.856057682934271
71.950704583658506 40.330882045791256
72.718558494799098 39.730559669680289
61.093785007025701 46.799509348038747
60.170576891626297 45.692730280432599
63.113770664046079 45.284937260263824
60.403684526891489 45.982690552909659
59.684486652653085 44.375098477610337
59.739933496817315 44.880947009373898
59.542130767964593 46.599538809989269
60.763332490992106 46.592026540031611
59.990311004285850 46.778241485108452
61.676491108209468 46.467515142198003
59.414374527793022 47.579322975016439
58.982420101863987 48.233724538485461
61.600608280774324 46.013450755878686
35.293286390437089 42.811238527728534
35.593168823485641 41.748116895660793
35.835950965132177 43.796242355672760
33.764763633788256 43.707292439820407
33.195889629441503 43.578060977453653
34.247584387520178 41.779720389225574
35.816107908364160 43.613073571762641
34.526386358260169 41.151640875982665
33.321981454549110 43.113931324706279
33.500498952227574 42.734756168667801
34.791664613188487 42.702713340776867
35.261006930435158 42.964792625913418
33.787926377274658 42.684540416879500
35.055570280340049 42.826906549885180
33.700480898025781 59.287514584956398
33.225240166485229 59.146759735228926
35.094953552805251 58.757007793631459
33.793768135742120 59.730675066538566
28.603452720373078 61.128920337191246
29.323241128967229 60.651375761224578
27.573554249975690 62.198043247085110
30.222774616938889 60.333078954888222
28.687714133534488 59.942626534703521
28.363834367455336 61.345222578477433
27.709263603392152 60.155922436175153
27.790442906035771 60.964007859914545
28.201059408264577 59.976430191136224
28.208238447484828 62.806350310086046
73.104477313100162 29.005156849570835
72.497817930009361 26.889178310169733
74.607101796943269 27.379653826089381
72.582567580902435 27.692519389304945
72.831289047245036 28.289802810152565
73.396959910393392 26.771727818584257
72.795619949162770 25.284782098490393
73.041528716463006 25.766266439500200
71.647632797740172 28.823155729005428
73.626728382703362 26.300737260966287
73.438149794707627 27.094367946356957
74.552651253380731 27.598854658556089
70.947577993342222 27.133298174522864
72.181750899818482 26.274126341134796
81.750358582838530 28.328908338349088
81.327309897632404 28.158027990327287
79.274564391155579 26.929591311301348
81.155077411849419 27.905524468750777
83.327585230593741 28.960365338113846
81.336588954889550 25.691905590606723
84.581408807276517 27.113231429578363
81.139622512265419 26.840494611918842
82.689185822344385 28.441927791438705
81.975590219195851 27.339815607067255
82.447555628272255 26.012479733302420
3.463099123804017 36.722926642692819
5.175559296387316 36.447844126488718
5.175564287832746 35.393481047883967
5.500479962770319 36.037514958673405
5.879926890470355 34.430170636533752
4.797821861207949 37.967412342389238
5.691262926695848 35.529688506703977
5.709449993680420 36.718233232089879
4.068055324468403 35.234141598291416
1.553962322566233 2.220400116240603
2.328720884132013 2.931713962432675
4.604113904123302 3.557234630890800
3.050109825771827 4.350459530518920
3.270682890161384 2.989949037237110
1.239075379640205 2.221998435486242
3.468709624228529 2.556986122842461
3.757372959621642 3.684840013790126
2.956731119257451 3.133563610444821
3.717979016303184 3.692142355157985
4.636941421220496 2.893628174088705
30.690533110276984 50.256409044156555
31.040928508091163 50.039661050223643
31.251847499027303 50.611512341741928
30.383581190966375 50.483226781462726
30.112599239624718 48.987914185226131
31.783541295244685 49.065655162050525
29.282740234062068 51.058073050831020
31.936545473997668 50.123234501523235
63.716334864276476 71.611526068208093
66.215021655841838 72.620888786019975
67.190168565375714 73.391814424235960
66.105958653617307 73.628652912039584
65.877720745923213 72.590777182854978
65.896143596376092 72.198309631094148
64.863658531702455 72.329891592370217
66.166000161703721 71.725193707622239
65.618708126512701 73.020058383380530
66.465954359592459 72.027490134445245
68.085798448573755 71.706087675334032
65.841756971926642 15.366572468852578
66.368856736980064 16.578684031941986
65.631301539858711 13.759008646092463
66.525894494957825 14.988318632663022
67.852686660903814 17.295717931015176
67.364057798573171 15.754577379116073
68.500592913339048 16.423682040817138
66.972060567447201 15.914716070039292
8.344036114501785 85.769489971476645
9.563019985402599 86.919723073294136
7.647067782017993 86.681250375550590
6.825606275520030 86.875846758306750
7.531808974856279 87.346385762650669
9.770928642427959 87.397189757799580
8.456769071387544 86.618635447496501
11.025834349140226 86.386625654263810
10.701032017985368 85.509949871384208
10.236496394493843 85.936038626531442
9.547463940788406 86.090568260493754
8.406188754691964 86.667967082476679
15.714007359519259 94.801426352141121
15.413076332692269 96.112336716925398
16.199172251947459 95.539883327985734
16.997253014069738 97.918784374743055
15.736421480474789 96.372963070985151
15.959609756380909 94.613836123002315
14.356960039804838 95.493929989489970
15.248860168313900 94.953025376562664
16.021587427365809 94.971145145117376
16.986759967722971 96.194842066224552
73.089602308910443 70.248108052752329
69.704119725700735 71.476190974493605
72.709341371957208 72.118777986183034
72.763684577361147 70.299398480809202
70.499168755139578 69.949311857292088
87.782970959750230 66.279987686122681
87.244420955296505 64.346864554166160
87.267545361991409 66.359187525219838
86.758459556931257 63.331810150163690
85.851741082302254 64.153971202032224
86.597287499835460 65.530514280252305
87.444895929938198 65.171946699163044
87.624496685605777 66.124754868865310
87.288043793672301 67.274275248282848
98.297688829411939 27.045815745587760
97.793659773049086 27.930746662786440
0.440274724432541 28.551414723045383
99.308014040633893 26.884739958294741
97.935563144233626 28.162266350029306
99.173415829223302 27.803712571578160
98.636408493485064 26.945819479583811
18.545795990585479 14.678968230643319
18.949979762911404 13.360439969903414
18.577232441419799 14.514552200845539
17.492607030386601 13.445470335738412
18.576794284585468 13.276746204370529
20.293178852861871 14.080826584969927
17.020049028834237 12.288933471796970
19.207406141515921 14.416692218272070
17.599778642013685 13.134891242754895
17.548986405230739 13.205211481385952
18.057652183997746 12.619742896519364
19.858747426223204 12.875766578422557
18.184664799234845 13.518881677839460
18.299859425240300 14.954487347398853
18.499669661266097 14.953770718364556
18.706494149460216 12.340730493129424
48.418347212083923 51.493639725068135
48.617609875762419 52.115443279761543
49.829141670253989 50.498107425615856
50.814247802292520 51.422363374457575
48.652787611096521 53.377022057311962
47.853912268755224 50.304219349038412
49.712796159609255 51.855044992775568
50.886374803368952 52.038704481593420
49.805785595784783 50.444030356328241
48.573901098281723 50.430662423527991
50.510623482549043 50.443259009976387
38.134791772424471 52.920385824820571
36.158443970562217 53.761988318156313
38.766551276922641 54.556666162994929
36.298519561374718 53.203929505747858
37.914615905840279 52.750740486687484
37.059727929032427 53.938959512279645
82.419981556171621 24.557988435634361
82.195320013524096 26.231147689761912
83.961814299390554 23.931455603788006
83.392363473874781 22.265682878258030
82.632492370751336 23.684708539113515
84.533726941268597 24.688730934029611
82.681210885945461 25.124304826290995
83.690757392875454 24.358414175290608
83.558092205118911 25.468520584262350
81.233479326391745 85.091109182841208
80.380609964158566 84.937311748555871
79.734649392633358 86.818780903232010
79.792828791216976 86.375327818103173
81.213920549981822 85.773182539126367
78.795886107036353 85.576917908515085
79.267374542889328 86.346427830528967
81.058599230189515 87.145799349407284
80.489625991681862 86.081712576274029
80.626546475057211 85.490069598524229
80.263346964895959 87.069466626370513
36.290736283849441 55.500021853810743
36.757808401254771 54.031650249468491
37.559818935808622 53.265252056801096
38.682066709756171 53.650769812244924
38.990859672959019 53.153692521584645
36.816356782550457 53.622550356732248
35.813138694409943 54.352867923325547
38.611666267342919 53.719224257165408
36.142424320086370 53.519952947298755
37.918800681632923 54.472436744154258
36.416337886956015 54.169637221292909
38.408846605811668 54.355515301172709
38.274607980544516 55.763388836958157
37.044564450176345 52.039495234053973
38.350371503225077 53.869588960525967
36.647366630111918 53.091092514806142
38.020263210738982 53.834266045259398
37.289783852829579 54.350821742961607
83.270957539961884 68.172824598976078
82.923722895178756 68.219587030130924
81.321588526660562 66.131475675140763
85.041321718034183 69.341114447866957
81.992370768686627 67.409399542276816
82.257167230083908 68.308997487951089
83.161401761747015 66.936819943424922
83.729426081129859 67.735230441341912
80.842956941198025 68.151996475950170
82.082662839421715 70.471737762543512
80.826435552315260 67.157611091687244
83.866885531207572 68.165452000834122
70.622848036856084 99.333574023173355
70.307808840247517 98.206843661493110
72.920807655378326 98.715413511588395
73.120255442591827 99.993531869833831
71.057221818749952 0.635489620398786
71.450164710623170 98.893308367960827
72.584933572499722 99.092823871269943
72.220858696455622 98.878144712241394
73.319391718723111 98.500867325730894
14.951569703107856 75.439422848836600
15.838128531270788 74.581702745645529
15.229714653863716 74.947474554715157
15.831120974261083 75.552935435449228
15.802778844771558 75.669657980027907
14.418225285068942 75.250419400573492
15.831347382839660 75.559766920681710
15.196052775346757 74.877927054912789
15.360651809998837 73.584225044299984
13.713530685542747 75.377031281017864
81.224283482269655 0.271455114052884
83.508831678878181 98.126631874444115
82.461433734235399 99.322443484971828
83.110636288318418 97.993770004513536
82.801561216102314 98.869596799892250
83.630573926606360 99.154191260501406
84.888915756604192 0.346359150778781
83.320406165379225 0.077096784926781
82.624373233932886 99.314968018891378
83.347295877065775 99.435565495615251
60.508483667294456 10.497547790991280
61.042406217270383 11.347895631786033
60.573590734551416 13.027701051913171
62.141894584060005 11.174940324109793
59.456368838532022 11.525906293521231
61.916420924653224 11.202711287787663
61.194952949620891 12.628106542955040
61.952502445886317 11.111888617241926
92.429677988800023 94.883300988554936
94.184003402868584 94.682280477716503
92.560717125088757 95.518073436121739
93.041622785972123 95.336689075970639
93.436091566507130 97.076283583896014
92.740488889784331 94.613762342099378
90.990724608168975 96.436765870665170
91.761880863832900 94.370910955464240
92.782025877589192 95.605509766249838
90.033483640217284 94.976455375137149
91.610881153485280 94.151197041885155
91.397134908667113 94.687012242402076
48.875167667142314 58.633931720394699
46.993858839301602 59.550557859181566
47.312376407024665 61.045604070890285
48.585815786725334 60.771614782962295
47.176026697135129 60.654993191606920
46.126865860510165 59.522041186378495
46.779871035525318 57.695693388088308
45.858624233659846 60.221945378561045
46.852668254342973 59.203609459402806
45.643476791174429 58.921765920191525
46.387481177404652 61.544454877490061
61.243212472276603 13.585963552341084
61.254884935354504 10.156084590478766
62.220481387586901 9.181800766857233
61.595474275646239 9.784368379738730
62.947952395745183 11.115702596581052
60.848706897331873 12.213173049999458
62.536663930377038 11.707475956895962
61.614909264916129 11.429783459540673
6.601224793295381 27.769481704813000
7.502035990835419 28.706524821870577
4.908567574862623 29.569105252847045
7.007572548689066 30.370445275069041
6.779225408722776 27.270234312267746
8.472377435845067 29.166380021319409
6.448125501803740 29.058666536291476
8.950669416095446 30.124654207952197
5.722133398656038 28.491623150462470
6.347252717620060 26.366649507047192
6.722392949478698 27.829480501647861
71.455340515756575 42.915536085424797
71.157587056512739 42.409972644317726
69.295918963698824 45.755683462541739
71.205867553893214 41.719494298379182
71.611868544156962 41.383490319432418
70.223580320972502 44.626975463619459
72.598322756239853 43.877135545630196
71.046562760169095 43.890970035874162
71.418274040055834 41.929637890864583
28.428166890702915 56.633562435678719
28.196260893742309 56.241099749961613
27.513080113971608 56.936122417419782
26.803975782832204 57.881949407423186
27.360923609007401 56.873254198760506
26.693937846847987 56.879532012709838
27.763763248396973 57.005185663419709
28.379059161152966 58.526825397370473
12.904439291089986 12.870917233491603
12.504393388365340 11.548083607906895
11.735933374590378 13.960382350172289
13.504704954176187 11.681391672179899
12.987729616702472 11.920826164422314
15.392358414635332 12.876189922516133
12.240981389257351 12.362369497969583
12.437304627268725 11.098107093220703
12.141026311245239 8.529179802368489
80.736203202389731 9.520083961804493
81.110059323398204 10.256592586531958
81.506267016025433 8.456741173211322
81.958011821921318 7.041247114234509
82.329998000334641 10.301299915991510
83.232455084666782 10.193167997234308
81.529558115398189 7.256097337970987
82.690018162168130 10.037161128304867
82.853921529354906 9.504237079432311
79.722971038013938 9.108632306388699
81.172094580039541 9.621444486358770
52.761220701178075 18.115015690847979
53.741584437060801 18.052277219503370
51.877755989520992 18.965743996518174
53.652027991072778 17.963914280077567
54.651644557658074 19.171461722622691
52.123927167876545 15.256568609572827
48.054268895808256 13.071112274668264
47.078769088509731 11.866502339677528
46.946367681487033 11.213935203898615
45.537743997272067 10.852341634556225
46.022906667251860 11.316284384871432
48.209067151187327 12.754075986929923
46.823647950223581 12.878713440027465
47.382526414119326 11.665583545914679
45.498212674962581 12.901274514831320
49.780385999511125 13.401265410617874
45.761181744856643 11.831529166826988
77.605967001530502 27.803709869142402
77.317019861031213 27.314602912872935
76.161763593841812 26.243525174691342
77.008076266884828 27.419412561397817
77.984928300427114 27.633389658942864
77.865007851504615 27.504461087704914
76.502161063945351 26.299005762404121
38.186041536983467 9.144961951644175
37.488150494459973 9.006645928664739
38.223136576478758 8.875811707993520
38.793586894861306 9.769899278420466
35.458615403268922 9.302492762799220
37.984509623812748 9.021804588990543
38.644591580981952 10.554140742132256
37.663083405037192 10.226155206947224
12.457638722566841 76.762121420323041
12.729065173328934 78.534093631365735
13.161070663921006 79.281594649779052
12.765791664472152 77.861467772512484
13.508681761511419 77.267950338604635
12.936959855175415 78.215925342865461
13.572799074275586 76.245797964000602
12.314941149245799 77.498007993226565
13.276929280746069 75.874709651536421
12.284021291676467 77.613175177201867
14.639041077616344 78.559615477316896
14.923928752938449 78.385199304105811
19.418946375478455 9.046638788540402
18.749595483357648 10.254857893293815
19.153617710762244 9.878035763745899
19.032623999015151 10.434033238645362
19.856721375822953 9.004578118036218
19.556569926167320 8.652803558068042
19.910004458505501 7.974347355989014
18.778788497458212 8.748552107507814
18.143512689368809 9.220378497049783
18.764249798751756 10.127423229441428
19.898709406106253 9.320663083891734
18.511990997317742 9.324741254174574
23.380770728601544 52.245895168215597
21.835662268577813 50.656064568875884
20.253445224684718 54.249461444393141
20.958493537181283 53.303567618927858
24.343733125532172 53.316373190480142
22.740846294443919 53.441949904855747
22.762125706850949 52.750754050812994
23.736340002787152 53.258653187474934
23.543885409070334 52.436941029580794
12.837241908302261 32.135342596307943
12.467269380421435 33.388241104075071
14.555966106005545 32.318844431844241
14.012219820499665 31.829611570148050
13.994480412900220 32.990645370740694
13.802337399372005 32.339907706976902
12.052202009169878 30.944486522558265
13.568391791014742 32.224244158482257
11.880839015322888 33.394104876533383
13.427201731158705 32.872209147847165
14.177653903349334 32.641149947148925
30.039096133859221 53.753317761482094
30.228473768206964 53.837253925569449
29.608240899248099 52.520701748242132
30.842322604631537 54.688651721744328
30.070990224599527 52.700792522524509
29.432135188546432 52.288189828945860
27.547921333129892 53.655264427687250
28.907651633571945 54.421023292257345
31.341948092098953 52.936505241839122
28.299693412902133 50.865336310389630
76.409490814056625 40.336360724498860
78.537613096348579 41.836490866619208
78.834444341970425 42.024369029870201
77.659077562840523 41.329109387631490
76.249975053587022 39.378105069904898
77.549393181997161 40.565767998926354
76.257253286148142 40.432735075910522
77.185774743457429 39.916807628975469
76.926606408148245 39.469257884079646
77.354218231496333 40.394135972494098
79.486978403579371 20.094939037535568
78.763300124766388 21.174890564844787
79.149475852813993 19.118217656110289
80.285271605865319 19.847697481544103
79.735364056420039 19.672183528984814
79.624293760713513 21.243088763986581
79.819539087642369 20.245914803304750
80.074209773592386 21.368952904279968
77.613417626336812 20.834355342492724
77.944794857799124 20.221452804552893
46.150794519430221 37.316621135823311
47.011230037217672 36.139376798002516
46.325834238291421 37.284891777000347
48.326690976582562 37.148169094366246
47.047709140228413 37.388553538406313
48.686907773983890 38.962613768119951
46.868125336931740 38.378468737873689
46.538167945210340 36.313199308432573
47.082977128895713 37.886402216777981
74.437629776926386 43.568335332147079
75.578180544846816 44.327390713082856
74.820852114944429 45.054936336149872
75.387084412456659 43.720523751489182
74.491844451438538 44.493516262091184
75.649777927697755 44.130705079345148
76.273947000660414 43.595672232821919
75.078126845882906 41.370667620555807
75.019440587362254 44.574369175042833
73.418661391127230 43.474036497040991
75.643615391251956 43.038644103394603
76.676899620015405 44.404267990302415
86.912568717831007 47.815985765869783
87.385543421929455 46.981956854455198
86.466015864722138 46.156888925064209
86.754776536304107 47.377428876333447
87.899104120831979 45.313767223891446
87.592288197772433 47.819686313627301
85.876655829110959 45.599095527890753
85.832599139971194 49.068128222213495
90.014467881566091 8.525195659915221
92.383701489930118 9.019590747119672
92.599199565924209 7.928602510172356
90.864587465782890 6.656045066719550
92.399337911316877 8.224299675172364
92.681509159679976 9.356545117475511
91.228655963261275 9.395249036513743
91.955832752496249 9.860164964204671
13.553707567054589 98.439071058937216
15.582694172557039 98.059152573181890
13.049431863208296 97.386531075483873
14.736503031012360 98.283990229042217
14.535106977653811 98.896899391090372
14.974530338509251 96.903283086643057
12.968457888138779 97.302225322293808
14.964996952223506 98.692729871424362
15.247932217208248 96.257820270053116
13.605926790543347 97.730472584542724
40.019732861105346 21.712338704816172
38.888594135547095 21.514214372519216
39.978625888951143 22.334386013616644
41.783444866786802 21.409518746762963
39.264535802144778 21.730830538767680
39.735277546896832 20.633553821881421
40.516693334955193 19.803789547083369
38.584926198238428 22.201373504855692
41.340055059590114 21.778675612523600
40.398153872365008 22.239629937056591
38.984242966732367 22.101035616628298
39.653920747039351 22.116103963887991
39.328815629631606 11.955671387401390
40.906828615136746 13.562797472033022
41.039444136712049 12.790283797303982
39.486963577923561 14.049525459631603
39.055663102689032 13.172745122274607
41.309962009593114 14.223831473024227
41.755152750379111 14.172768563295909
38.997095481917910 13.860173048513579
38.708980239973940 14.202416858661023
39.500831299799373 14.824667284621952
38.416012871367869 12.495485111069581
38.419817098241502 14.000110677756558
40.426616824828685 16.065080483189423
16.925521825900731 92.976282307851150
17.929227640702646 93.007666261826586
16.580930935170247 92.049567635386822
15.622198554388394 93.631356050494645
15.933536513638872 93.996340659666885
16.368493454646554 91.599886839176293
16.991463129967837 90.880919284438363
1.219588571414986 41.203678969013538
1.087533359008679 39.238755408036319
0.194497496838119 38.775914096064838
99.584731145952261 39.323748725140987
99.811648808354008 41.926436930147780
99.151238097650463 39.670964134508012
1.605045485477716 40.406194680325015
1.958486358518154 38.807620471290086
0.569496408753481 39.729888606125563
0.405505561811228 39.101168625527620
80.494184706862995 14.852302969985427
81.970101024959121 16.686154682541023
79.517609969325534 15.262187352621861
79.265924846683333 16.410141831299224
82.048969441946596 14.060829173897348
78.734947436321903 15.563896398832107
80.600899483426886 14.213389176532276
80.105243212940380 17.162441662340946
80.409988479149845 13.747320976639910
14.695511541182261 75.920902721403237
13.999497768861092 74.352320323528900
17.213192175687254 75.505190907399765
18.283958677767046 74.654637439202915
16.598363191901850 76.869914647806326
14.024953832761277 76.574033652902855
16.267129148533030 76.072416861797436
15.398259571368868 74.629924103923813
16.456114656134314 76.050105249742671
28.019769663777833 67.071080180663245
25.972295141330889 66.314394180781733
26.538974242624054 66.279605251248910
25.141212897491183 64.830103244633648
26.723465041120008 66.410197269057818
25.112332983339130 67.945088180277565
26.565826626044586 67.576656603724928
26.463960407150577 67.157147750039655
27.069207337443629 66.869180339443133
27.376467520676105 66.253045474529088
27.017748148656686 66.418242606998263
27.036210679915012 68.155739215076295
25.594890917131394 66.909717902277464
25.743495958033137 66.993996664380063
92.921001123193946 28.848015730382095
91.179225826074187 29.077874456098815
93.574703663945741 28.829051614897857
94.171131494616674 27.916618399971835
94.819213289661619 29.495018842008047
94.184096139909926 27.146481416704848
94.732354231913575 28.033197100154126
92.805844182807022 27.944330149916961
93.028923597958766 28.330067983472830
53.310827090831133 42.621341012645900
53.517935809750810 43.664541067296717
53.398161977106220 42.015665554544938
53.904950796564648 42.756234414283995
53.130834176077009 42.812830064443169
54.529317846959991 42.620637052993594
54.113548608470751 41.552868899364249
54.639265840948887 42.473453459566969
52.411652371133393 40.432752726311833
91.551657885536557 79.757601379264301
88.983954906079035 79.044580237745151
91.122979373337600 80.967607376904269
92.472245045749872 80.088412338905812
91.284399722324153 79.179878679565732
90.263531748673415 78.819596023327108
90.344049641450397 79.082532611536223
91.506145853495667 81.056887066825240
90.968907799498425 78.921381700003835
48.452638143757888 37.262552785397254
47.783910956805464 37.349386474292018
49.559771048390452 38.616042076587810
48.779762225827710 36.905109243932429
47.292893351557829 37.307032933924980
49.235404998131784 37.666816550180641
49.533742258948976 36.561031453002663
49.394704053948722 36.875370183227339
19.378011149154439 23.448583078180086
18.367500166711103 24.075992395369592
19.407001096619553 23.739236031946970
21.305829534557954 22.259391089210489
19.257870009394988 24.406621381257086
21.262480627921548 23.627984085209238
19.202299021476570 22.216754507184699
18.637580948204800 22.467617012835031
20.145666905675558 22.865768086471110
20.604834765488640 22.572330744620626
19.365092569585865 21.763866613667862
21.057642498838668 24.009026662753822
98.952543461402044 66.130113045856007
99.386785951764580 66.815045248366317
1.050465003501998 66.505222107286684
99.456814133862110 67.488265546566566
0.421434175992729 68.469187800662993
0.637698838102267 68.432978944037814
99.412301108439479 65.961979427529343
98.129886210154964 68.271045093857509
98.859830312510439 65.751488605743262
99.161024455366586 66.505369469350299
99.872530351200098 65.888709109205422
98.601292485395263 66.615389767214992
98.490781700148531 66.889478540703280
0.813416873982348 65.507992321450772
99.483438632683075 66.075110469822889
28.951166528699495 39.039403254102986
28.952088793411470 39.594652620414529
28.395665124668138 40.017349513295756
28.624518902967580 37.852224073889431
28.518260594533203 38.889788687271924
27.548186205844988 38.400953029722984
28.623694941629594 37.876390728442281
49.167234102406802 64.820079251549828
44.922426416700795 66.856329619485095
48.684404603904170 65.693306949712721
47.507841853470239 64.913651137782182
47.476930455780682 65.641750044395735
48.004192070875156 65.385318128528752
46.483701465103678 65.325440651108366
47.207734006972352 64.979499421510326
48.155967010179701 66.187438108452028
45.762091470266981 66.713260017915772
48.656568847261902 65.485705715373541
47.987425120524698 65.106893035477640
49.252237450782303 66.848988755668032
4.293434348936974 57.048215945759594
3.927198706793573 57.985918707721474
3.006677618346189 57.585325509615082
3.698874267584588 57.724642536847838
3.071186948592276 57.051932785495666
3.647638443772173 59.665806866256922
4.095825596010245 60.426366445210725
3.598002467245131 57.391775868829129
3.411254215146875 58.947277509359367
18.587860173722905 11.231890796342151
17.423279057359569 9.042988123039564
22.298010222043597 10.023600691672925
18.325409783545126 9.208822746512853
17.678201486756894 9.386120786198662
19.950347229991529 8.897229292376903
18.105509623141288 11.147428969024464
20.983747208496830 8.348644280129836
17.855738608508720 9.926331267111502
18.131867567204367 9.803959159933251
19.856016664324947 11.236101851248069
49.734084594852973 93.741946263348638
51.089252327648857 97.240164129099540
51.841358731648967 95.930894344049776
50.555058671305275 94.388336041385088
50.497681776590312 94.915294360161695
50.441635851529085 93.841429951343017
51.903673146730455 94.384737067827189
51.004651526923737 95.468570421529463
51.019835736880864 92.839531750280130
50.594970420120681 95.087335197023066
52.426118030767292 94.653037658300391
51.382502881322814 92.167096911631660
52.047659940651677 95.477068272929216
50.972367154015899 95.285572006864754
69.921025801221589 34.551009756430325
72.062574060293130 32.438612193657605
68.519834754457293 34.576829194675391
68.765799717302983 33.461572627185284
70.398412411716777 32.108741087040755
70.288395393441178 30.928793483754660
68.843575517023851 33.322981268078415
69.583395019329345 33.880673361776267
68.709328708641792 32.426501229394376
89.944991898569384 43.501592669387975
89.808240762070952 42.677972612096127
91.917237677625764 43.950318497026984
90.017360059463087 43.788051085183120
90.857998943563132 44.889909429947274
90.087595502512514 44.151458731800538
88.670269805431062 42.645889662590555
91.081156105865517 43.238035305474156
90.974327449037474 44.885421465748372
90.675770840227756 43.416463367345877
90.959592529146178 42.702685676588821
90.610809920583122 43.359811811806978
90.726356945694747 42.761828475381428
89.320719576691559 43.456838287370758
2.750125598139100 6.965321369130803
1.682487684533128 5.985211387861665
0.543248309475561 7.304302747341213
2.168359408795005 8.587957159931275
99.540053079723748 8.118929602710635
98.289167633551386 7.361210335572348
2.069319485621907 7.244927050318222
2.705066297299142 8.449476560190195
47.568164197630935 96.261998213623031
48.257132767629344 95.217697977447969
44.958832671383007 95.038341738221447
46.346545651577173 95.115692976194396
88.610810188632698 24.524002914164317
89.150993712701734 23.328383718785691
90.016804461793782 22.698757188138462
89.959411127512908 23.520520039289213
89.251687241236112 23.273987467609636
89.559839370010820 26.026753092019810
90.191409869015260 23.423732652923174
89.552725404249045 24.157740719085581
88.497613914114481 22.910013963813778
90.644618285313669 24.501866839961497
88.820875916707308 24.555752445507689
89.268168885416813 25.148523980399695
69.217996211156574 35.108684901641510
68.807573720437901 34.909412306849191
67.599980219492238 36.175002168077633
68.880740144058905 35.707245748530106
67.470855830401192 35.184401829751444
66.485060129579139 34.366971429370970
69.806892894943502 36.005799539698963
69.186288512230078 36.435364525912796
7.011364535835090 32.832517078394481
7.470462455674680 33.498213795118495
8.441271424764754 32.276438413885231
8.129999342172201 34.887430797970559
6.937976952822835 32.217761547340587
7.778484867101956 33.293789913515404
8.433199666544533 33.955525455887212
6.109709397551628 33.321131777537126
57.423476472870654 29.762125561545719
59.733152651205387 29.504616673974052
58.597136816263379 30.453343938278937
59.440510544965299 30.850078384950766
59.102475838860272 30.413948213232167
59.974409499814598 30.631247186678753
85.251344511318521 5.967162416185092
85.075647448525402 3.659572975090517
85.924941101154502 5.723520602232615
86.314008194344424 4.199623666492223
88.561284707570778 4.600094316704138
87.778716512187643 5.276767974152436
86.994855270748573 4.137170143921008
86.590975272900096 4.540769651402149
86.554546685764961 4.124892125419811
87.601999603470375 4.182461507758002
86.123560698564361 4.476412877872446
86.621886192244659 2.236778407464449
85.700470659953154 5.100051317383290
85.538244560518621 6.342128622949006
49.252800094813779 59.131924850629943
50.217854668241749 59.777045861585492
50.728254918752476 58.221464506352369
51.069435908000678 59.123619374523706
51.319459767935903 59.220013282525613
49.520733914848030 58.490192509484281
51.141562988070035 58.018580883554904
50.960986923365560 60.785931186580214
49.784587213287615 59.888364573864287
47.990433783833339 58.960733060256224
48.993644786201159 58.449815488185621
68.365300404667266 28.408075273328311
66.519702478405165 31.231644526430628
68.324525900147250 30.392173086624528
66.151869779131104 28.769074675082500
68.680407136712532 28.328203618685379
66.775370493017306 29.395469883930179
67.560185915311010 31.055816085929976
68.653060764343820 29.113140423744806
67.561426422137671 28.961290941349336
67.664589896301976 29.271508168990085
70.055821983841341 29.002308319161070
68.757911187945155 28.827858774759726
94.007092373902879 2.462567545711604
94.553846594993246 3.537368326064666
92.744217231725798 5.156769724770155
92.206516438138920 4.565231858248366
93.102182617887820 3.628100196058664
95.298099474815189 4.829329913689193
93.005096320752997 6.445306838198815
92.638025701367880 2.666234650135176
93.617525185204073 5.168133113980676
91.201733597302550 5.699432281981180
92.866631310656416 4.076973310012577
94.173082762582681 4.463612271609693
17.772230647778269 75.291596343144832
17.138318619422790 73.121195620363608
17.816082788539642 75.703379116785527
18.077315495482960 73.028713438681393
18.496509692409262 73.727855221658700
20.176873953205444 73.951568846210748
18.735263183988401 72.280053582466564
18.057158604189496 74.552634923226037
17.402507373959395 74.647058728929665
53.656388554533407 82.398831946861989
53.278522280599731 80.990137812994746
52.163905816222034 81.948604117581652
53.940999866518105 82.510704830347734
53.380846426450852 79.921154587589413
56.936983888923287 81.021708590863255
51.580615129547475 79.759420081318879
53.080494171919071 80.817072033385344
52.469372375837246 82.202250976058266
54.305824304030082 80.949669111366276
54.350006606830419 82.233171917712284
62.388513449415797 21.391880086822024
61.689164848316409 17.019945182705680
62.598496874148026 18.742442885445357
63.917573504319847 19.839796885925225
62.594332603811822 19.363432994295234
63.057772596699884 19.867999380117677
63.855799587658659 18.371953633209017
61.897653493828557 18.077369677751072
63.590947925444162 18.976779698315390
62.007252443704004 17.739147555547323
63.416555982270395 19.550784920827720
63.334734704820697 19.700588454944747
62.961771738524824 18.953514439732761
62.556507345881371 18.135311898326794
62.012197918979361 20.556199525607600
74.042300944763980 83.290265319764160
76.528867692933616 83.443896441477250
74.224852773434378 84.459843232985236
74.329314969578363 83.674063461981603
73.288122951423091 83.708813378553870
76.427134705733408 83.244620990504345
74.664457968401592 82.797996002504249
75.158512791410786 84.292493946645720
74.382743396447296 82.803608238690700
60.480258060786191 94.373000045293296
60.949458019766809 96.520002581682931
60.829867348602249 95.079370372084952
63.123684863495491 94.986134414147813
62.404069370460881 95.851447069505156
61.471477169492012 93.490620116305919
60.731910379611200 96.683471315625553
60.873982175750506 95.332735259080110
61.407197780759127 95.572504048668478
62.632531105695008 95.238746910790226
60.796514356522003 94.410963446313730
61.864614980308502 95.934338024564809
64.765817494807251 50.217367055968879
63.562988222579264 50.592539453141008
63.652697543166511 47.503688998419406
67.233365493355478 48.678887994200927
64.108453420306219 50.960069470121141
74.689512277827390 67.660128092702834
75.214682896098253 67.149724109456386
74.425123257688554 67.877307344749752
76.786461738549718 68.588241393564232
74.753309666962267 66.017129065723594
75.967535326414605 65.905944277610786
75.406418806545133 65.404494128028290
76.192932257808138 66.529575496545235
74.145503304535140 67.844485127525871
76.176057792190761 66.566639922028116
74.169595930186134 67.364914300075483
75.173870650755561 67.137709382756313
25.273933935603306 92.721820657281157
24.963750933035289 91.516368336290384
24.604897561345030 93.345580673883376
27.222472171102090 94.041937974121396
24.331694068437958 93.781247702818732
26.075259245269919 93.105500076831120
23.870976592529519 93.432098906639709
26.584117777156592 93.901644733764556
24.064795631314301 92.393115618828162
26.088165494790193 92.964538711656701
30.724883445884398 99.961213434548952
29.153947866770931 97.054713271081297
30.432190036668295 98.633405852936633
28.285201053032779 98.468258465181478
30.397494460445671 0.031874854946324
29.141072283224208 99.964244089398832
28.598388192487715 97.990155956397345
29.007954167059225 0.011971936845555
17.690102879993184 42.952967094753475
17.595620533486013 42.499035127802600
19.687790010355329 40.916583600255223
18.957836945487607 40.908053214695613
20.375224821622140 42.085589866447741
90.730034873548902 90.299370986481151
93.577522531692495 92.206255906460228
92.487589098415725 91.681781773156260
90.614177995019276 91.746289681860674
90.669250032978198 91.579176739770162
92.575632994260488 90.381998652993488
89.882018730700068 93.001619075813267
92.764317815677771 91.827506968420849
89.123255213893003 90.221997570510695
90.690008271885176 91.735339156525711
92.246977740265649 93.013154895396269
66.372943779753626 86.103432107380428
66.052067375670219 85.003153143272812
65.348033079212513 85.194407183268339
66.530975232786986 83.927928502767216
64.470936129608546 86.871443636151554
66.577524814523073 85.741052158728124
67.941244098139322 85.761869286884846
65.743762820641294 86.344731399224642
67.702743033351140 85.341770643445003
66.059693708343829 87.103047689356686
64.559952368873027 86.056983489532641
63.322953310345724 85.722818881913526
63.606120531169879 85.554854128033398
65.327680341393744 84.954901022675784
66.388282347687564 85.727875565697914
26.637045396986537 10.660585154957193
28.277426723520183 10.183548069601700
26.106038930504472 10.752834798924464
27.699120982754000 11.394848705729336
26.189033880301821 94.014842202379199
27.934650348266796 93.610313677290620
24.658445310279916 94.995374563018331
26.294582006239875 94.267856979184415
25.771457248145413 94.937178569943740
25.316104379712684 94.181372138236298
25.633036245681318 94.178008029355823
27.365842477854567 91.855106313734353
54.936023969264312 23.830384932231571
55.384437830149459 20.364258718753117
57.182995643504199 22.139723704418781
55.670062234362980 23.279334916773106
56.411617503565871 22.386266761258607
54.984839654968034 23.960040684146250
56.587966385898312 21.838829347424976
56.236312338426224 22.295025565568878
57.255297717948686 21.563050364841295
55.654567470023729 22.510151442803256
55.320149005623378 23.009795894866457
56.059490006491693 22.241802933418285
52.956717591971689 93.063418278779039
53.693373483411648 93.455167110277671
53.331621928087280 92.638565106619993
53.804880510009035 94.135595729795583
52.728406965451235 93.420596376812199
52.719323030812014 94.078130812780842
54.137982580469654 94.170717425318259
39.852847527326816 28.764919869026137
39.863952602320872 29.792683489961856
38.653157472630845 29.969617876567600
40.238506533048607 28.044647073762334
39.036596545795220 28.848396992427119
40.858400469019770 29.239092867202558
40.500438528999979 29.573338326698977
39.049117919913996 28.891892610851748
85.933834606653079 22.523406521859613
86.870516656065703 21.961994802487311
88.690607827675805 22.642141668090144
85.237111929457001 21.749107229186475
85.606576650493139 20.430167374532797
86.042506901050018 21.759793393082784
85.955060981896594 21.815932842681935
86.496928585437601 24.449302707789673
87.247025397981361 21.740905064676340
36.860392238038315 97.439830013747709
35.670991499688668 97.123265140498006
35.597090540627597 97.561310556579656
36.841322867839423 96.607802156890216
34.806009040859934 97.410743752469244
37.192397215999890 96.585738506573463
12.909381929223894 48.242524660692091
9.735801686537053 49.280294109211830
11.691978944912750 49.993148435667138
8.486017191414531 47.750179710359241
13.008043962108507 49.452315861971321
12.444453851670580 49.135080407234412
11.802886314343514 49.375871239658629
3.689813396613990 74.235446690522309
2.657759184784201 72.946382954516167
3.302950869264400 71.802277501019248
3.147673671450420 72.172238965252021
3.766151526371175 73.660313606413368
3.853724701308365 72.964720381502502
2.262323886505904 73.053950228262650
2.917923593215717 72.957858777947777
3.660984411158041 72.104562472981357
3.420890373373288 73.226371003006420
1.968823742714792 73.871825760266546
3.877853215342292 73.079697026673458
25.009243668398849 6.802990523260100
24.551646367479449 7.127311570361035
26.347584182305788 9.239696578792955
23.384296486475350 8.263083859477451
23.498759675083793 8.226021362549217
25.975744761103847 9.765429087299399
25.654658873289975 7.899684022892089
24.113352379663329 8.244394751999209
26.997354712654584 7.802842911578136
25.884905815115907 8.616575297582289
24.617797014576123 8.217517457783458
24.304216892052366 7.920077537628292
26.233668868427042 7.919617505167698
26.001503329810944 7.175627579123368
96.106727237135360 86.222940100480798
95.160321635966980 85.434415683058589
94.816368750470389 85.821349575539699
94.873034477299385 89.049117574755229
94.066797470750899 85.394095046899125
94.525123724722690 87.630130225777435
93.764868676823809 87.066946639607735
95.080526072267091 85.400410052711237
96.744616234941972 88.137539298070024
95.831075002084560 87.288890148605631
93.330288525692808 86.698772907519327
95.473018597457099 87.365624157451180
93.152372084267981 86.035935695645236
28.787531491655781 39.275408613321737
27.843496249617505 38.034467446088328
27.963989205812002 41.966694544272379
28.558512688687820 39.033523305763929
26.465115695219939 40.007899501631250
29.192220360631790 39.601210631456844
27.761394454456049 39.932767973992995
27.813678013120967 40.269563764931284
29.189574292235235 38.900476807165646
28.688147998517707 38.450489939390756
27.230906953276044 40.947856879755058
28.171757125655674 38.103852576236555
2.755176229329113 39.878665811958996
4.120301564746986 39.191564806918329
1.726860800898475 37.655324727367130
3.258739759869404 37.186888072892664
2.683132800700447 38.487258556625662
0.385274652592787 37.939685471436604
2.337586326643580 38.114049390529878
0.836162928342606 37.340196677611019
2.865215108736027 35.513897985228553
2.547416607903631 38.288964698684090
86.897506872289370 15.023238166390032
86.016601892240445 13.169276326995647
86.559430995501430 15.221254752112960
87.795508771406418 15.051705734319983
86.740850418106490 16.103496754065983
86.339272791545611 14.745390920551833
89.583814872214219 15.043071377358579
88.168593137378053 15.084992657760409
87.441812574653937 13.982731587755664
86.875986592162988 16.437860429814670
74.367752751125508 91.497294923248617
73.163703768589897 91.487530131245478
75.189784508786545 90.801562101166013
74.776897960550571 90.800823383675549
74.087650022651545 90.145390366360914
73.532756093380840 90.838277347496543
76.105884965226409 90.917998724992941
74.578347148875437 91.172324621782295
74.130083039070541 90.205484190645549
75.888111849708494 91.935258859166680
79.001067462227454 12.100678569229549
77.235478015467137 12.781813175924976
79.406097225726910 13.655596254178244
78.789915584728590 13.638654675197571
77.150491865706471 13.115028262321903
79.070703523697858 11.668053322995453
77.448810658138939 12.015840420359879
76.866422996455270 11.600348647147872
78.248646899831712 12.162588199610672
77.221786319749981 12.292831486921800
77.563058785722404 11.087555237820201
77.984902388032509 11.056356103731613
78.701960253350975 11.039944427860405
78.083855812805652 11.495194376197100
78.310998829802401 11.019128809609279
76.571155320645417 11.061257524648664
77.670740171810323 12.403378627484420
77.431200669294668 10.479650233472407
79.494975808491262 12.395581991399956
78.515147844863932 11.793747677479058
78.578299444908581 12.251825851211837
54.204600753827123 62.170897413861454
52.094699449545338 63.895117027688499
54.182345126711610 62.745291451885748
54.080328429407167 61.404394921177044
53.520969465463409 63.861126308409361
54.221228094482171 61.984333597620939
54.376948291265577 62.884461714421349
53.882566753708609 61.067761891277016
53.782093972758368 63.069402447746242
54.427118459783458 63.370620198328851
53.981687769334890 67.809247655883894
53.117161757440911 67.792047924733481
51.376329826652572 68.586511839817788
52.982978203006255 68.385114862682627
51.865172647055239 69.715033418032633
54.103855774639371 68.652153908053975
52.777087207528474 68.758836576603329
53.469777221206400 67.909930558452331
53.478074165070488 69.060603729693909
51.449442198549932 68.140894293945635
52.403522145034984 69.975194554896262
54.107047178423265 67.169053669605873
52.837429807133830 67.844247837340461
79.501783756290436 40.198996999676162
80.696393853538609 40.851621860482211
80.571022085115615 39.572966784759892
82.416595131149251 39.741894866377550
80.730094233735997 40.078171114474038
79.917534944339337 41.399496684487879
79.666321643770857 40.337284406744338
82.513110140024835 41.363153917314001
80.614546292835968 41.232215153472247
78.427305875217726 42.773904198090989
80.615249682522958 42.157343883852754
80.489106527722839 41.712043140773417
81.820378369813710 40.099406586119748
81.460328674532192 41.133945593809869
81.760689081287495 40.187675221482635
81.640886469248116 41.230784940739873
48.223191713889356 43.969385204781467
44.581926723570490 43.166272434632937
46.193086334889770 44.773647361610649
45.252318155323678 44.739715813488360
45.916304271766933 44.496113420754391
43.666340437530494 44.832102182835271
47.644273688810713 43.879989510858188
46.081263403388185 41.988272205243639
47.237498100405368 44.131346277680784
45.186701014044210 42.823054719248745
46.080398934415705 45.958054514104028
46.351690902099399 46.062158290157548
46.473136835233184 45.069468602434341
