# Supplementary material for: Universal hidden order in amorphous cellular geometries
Source: Nat Commun. 2019 Feb 18;10:811. doi: 10.1038/s41467-019-08360-5 (PMC6379405; doi:10.1038/s41467-019-08360-5)
Supplement: Supplementary file 1 — Source Data [file 41467_2019_8360_MOESM1_ESM.zip › Configurations/2D-Initial-configuration-Thomas-PP1.dat]

36.820117227343601 72.422609348341055
36.154287053103189 73.124450184877347
37.082477135519859 74.138634909154931
35.201033855770014 71.653882541139865
37.617047102052382 73.332135074246025
36.602477910266757 71.415028984926607
35.861242075603030 73.449629713103576
17.372991376442229 71.715452798364510
17.182910435857824 73.856417825488819
16.493068566740472 70.876683948247546
17.602168400421220 72.850979542973818
18.067593116256759 74.543047815562460
16.879331281087058 73.252476214154143
16.601976057652113 72.856524610592245
17.755222756008948 72.967838652711464
17.932094087106105 72.536208868218893
17.762601319601998 73.547580001254616
16.473009237760994 72.439145035626026
90.440010401886539 33.872051431630041
90.503591243572743 35.895170628585433
87.698200769466041 33.403402712449193
91.401578833370721 36.422805295351026
88.756064494407653 33.803385304866588
90.462142830705972 32.663152548096484
88.443871759007394 34.286529631215878
88.996445226390520 33.413123620983086
60.148984883794647 37.596432309598192
60.252778372738980 36.708639289696038
61.331006255692081 35.173104466482464
60.288719592833210 36.755016774074051
62.962085994960333 35.476278927537741
60.664515019936132 15.349255506396206
61.121201216194997 15.880353355523535
60.729227519144608 16.271700182656943
59.295362269674669 16.536732661718151
58.886200561845385 16.306818590597782
60.103033959022419 15.236640591000375
58.601716941986240 15.536673886194979
58.564857907541246 14.844101045885637
58.265078491084545 14.950267159334375
62.272053439975615 17.690466499176384
61.415010533543793 15.931584334349822
59.689880194614801 17.873278793678502
57.976182139957764 98.029297567560363
58.520155121603246 98.194147620853414
59.878631940281736 97.787038169926817
57.412364834601433 96.324177505454713
57.723488639815535 99.134637868280493
59.630532266108993 97.080875003096196
57.192299154697409 98.865283092724908
59.670411860928851 98.231264388828862
58.245035856365668 99.155053669751595
59.489040177047251 95.539947058550538
42.404370538132078 79.250210014458730
44.428688285089265 78.490552946088059
41.511234758795311 80.605446938256847
43.415478475280622 77.573866360615426
43.486091509474988 78.282739230003841
43.678410546807740 78.608891169577902
41.412462842951292 81.076832135061622
43.864530342180160 80.485934285428144
14.572566308906479 26.921688115259570
13.541872191488073 28.194326920849207
13.549950892867432 28.469431334847709
12.792743238269066 27.942949286184454
12.170916082438410 25.801244794566209
12.361851691031152 28.020859354544751
88.264467745516257 17.871868935952417
89.054744218742158 16.531126584592975
89.560538913798624 13.906357529774771
88.839015067965164 14.650196464255545
89.492046780320081 15.515821915294856
88.753352639004447 14.485150968366305
89.518024309705552 15.501079684079786
88.289349903200275 17.078905227482082
88.967473255036083 14.862253385577683
90.474674304270607 16.264121058660173
89.874515753629112 15.567104068194626
89.705111737231846 15.436944754515192
89.580824126742314 16.258045370268952
88.259749989367535 15.319287537928473
26.523468917357590 70.847417224846367
26.819999606720408 69.768153922656651
25.227579169652390 72.276035943688967
27.169942841251277 71.288718888474563
26.135795054588236 70.643080400884656
26.774675336328194 70.563946756415930
24.755765762049599 70.891772070779155
25.383661980569446 70.793554155968891
26.068455927978050 71.380079454975927
25.091654092148698 72.386801977860017
71.037560386530203 77.164783403043813
70.881878785749393 75.424579126407295
70.606169439882692 77.375221180151101
70.182001200476321 78.206994929531376
71.492037699067339 78.128010872766708
70.180658420370648 76.655558468199089
71.154279562156958 78.640692115868248
70.954549111674353 75.507271997454808
71.054790444292223 74.883241724308178
46.885436748324466 87.073783852909031
47.305109373016897 82.724808302117992
47.034006569767328 83.790299953410567
47.557937510857144 84.312702486196116
47.344952251108474 83.528807514164413
47.879834635693683 84.738393036221510
45.650337091268270 84.277091310054701
47.014430542881996 84.437460327178130
48.808981401987779 84.409751585386914
46.960301019329087 84.509440362312318
6.229004507135477 30.047879968073048
6.944836451224777 30.112674756301615
8.204198048982040 29.962420265312740
7.840181394685339 30.400907677373965
7.613619105204925 29.030589806018988
6.958871548332294 30.167234998460145
6.928171510852465 28.887330284641500
6.613364445694891 29.499051209759557
7.914809814208484 30.152295732771151
7.123047408567770 30.140922237254873
7.100084810714850 29.823000756585714
98.425092994560870 68.953327706252338
99.021999240634216 68.345993597430635
99.025304184992521 67.726953638108611
99.039308234413014 68.804204953856001
98.130679398870925 70.098877400813322
99.136058031234271 68.908210660438741
99.566541626248167 69.770885059467915
99.392021946630322 70.241659338948409
99.775689836192512 69.050268785584848
21.894056255320251 34.886273671520499
24.624870052790421 35.549555549962719
20.646853693586571 35.163535329392580
20.486281208958506 35.458962745629769
20.618639466363227 35.893623827258622
22.261217112794920 35.769335897894280
20.942207088479240 34.580669466042949
23.041733699484478 34.724827342203746
21.530485113139044 34.723788769742342
22.892975199865376 36.055086946641325
20.985491589616050 35.519599455702284
22.590536786100699 35.579064726601750
23.774701829880048 35.184493193996552
20.523603743249829 36.336445625493177
21.281880006566794 36.062057176101177
22.736142530437135 36.170096577049598
21.860198883951508 36.920702321608125
21.612708041587585 35.872907396646070
20.965765676027775 35.198228270272004
23.821903107337526 34.969131110794649
7.534483193680183 35.190303953708657
67.459545121151933 74.902360364615831
66.041652062447767 76.101600667731347
65.974385851282491 76.958635456382325
67.627865523981157 77.824410243489808
67.391525210977719 76.146887321410119
68.272227922781198 75.466462339894747
66.809325156012221 74.531608074497484
67.671209150655500 77.011202912429553
99.694950311279186 77.343029376136982
0.418155452385787 77.006760697583246
0.897027805990164 76.110511963092591
0.957186558009541 78.006718362152682
99.523080744803195 78.081554545447531
1.265873601069659 78.328413325309143
99.854363558922842 78.375158748054758
99.795011822955502 78.318984522397855
27.622788446812852 24.659998983461751
25.316287704581367 23.999798147555893
24.914634972378384 21.506778089221754
23.965568135266548 21.912075268303514
25.641815581879765 23.257966978893418
25.862532065515360 23.905274112959905
24.126706285043227 23.640736888419283
25.847477248327674 23.795022656929987
26.013104228855923 24.646657876569652
26.735139297008477 23.162037431745986
25.486946087550560 23.881431258027526
25.944269990529921 23.181366123730196
37.227997097855763 4.715593557207322
36.634781830669624 3.488628702076572
38.517942959403889 3.676444520200048
38.560485348817480 2.904677205832152
37.508397820019596 5.155846565844631
37.415305494642119 6.023375867446125
36.556069751795874 6.182795810424865
37.127678967390530 5.495298498572851
38.130633903485133 4.743532767112410
41.115890866867446 26.682053193798225
41.017267787939168 27.740808600090226
41.924059157163271 29.214813854454587
42.240150050632430 27.426389754023884
40.417688075103840 28.425650214731789
40.852604006604992 27.674285550934208
40.732495682495497 28.389982244758659
42.106848105344490 28.078811460012023
42.796656342915490 28.453308851320873
40.853669264530211 28.353377068587690
40.228275612637788 26.818452320868225
39.857584057669328 28.406340277515639
43.051132413736624 28.803389440172275
43.964930818223849 27.764958089537107
11.367254694754385 24.024214134841493
10.382282077440186 24.370216339934487
12.497947736724090 24.127155026507058
9.733031589193084 24.241982445140533
10.566704986346821 24.085744136884813
11.956950576452854 23.559616145206146
11.849905345370363 24.803596292073514
12.144618544272891 22.889456643527648
9.950353821292765 24.569433441866295
10.365254831721485 25.954047241203657
11.646475525954612 24.462318003652285
24.216093437232495 45.216358199811737
25.101713340566043 47.158751216592130
24.938473280449404 48.958053992663508
25.680821125607217 48.508869567486251
25.812009467759829 48.536670130728581
27.503238164047321 49.309738645342193
24.676599448654990 48.061324529631101
25.473111546617300 48.012311658590129
23.030060598980263 47.499063434870493
25.022263402605887 48.187146378901552
75.143853729239822 22.334543463072727
76.860273317850812 21.213791545487183
76.157846037493542 22.175250959657983
75.095317766455338 22.092056822639520
75.463397789004830 22.386627502488981
75.454524632355202 23.143080554391318
74.773293367047259 21.748857549012133
74.620470487746843 22.075394815685090
76.279064966099440 24.335492737032702
76.637626720300261 22.529102384616575
76.476791376146608 21.972586649443006
76.750916444313134 23.614136125021815
76.467087955348077 22.959978858596063
76.377386847167074 22.832954603366414
75.731093882336083 23.325550621206006
75.412763240078135 23.222343676348689
75.829825242358240 23.288005580022926
14.400051847360638 90.727879911101326
13.896872300849944 90.435716630118193
13.415698008345847 92.860644655079753
14.829301094179284 91.456393512182061
14.320648039286153 90.696935063445693
1.223834520328111 29.576437869869181
0.410790347018316 29.960713124751702
99.226608760071997 31.211473834217720
1.457653553830868 30.371808137904377
1.498662958919325 29.794725680085357
1.517964130388955 29.266099208860471
1.646079917777058 29.205651243382952
1.520816388469487 29.614145042971927
2.067093695872346 30.078607924864336
99.350798284880398 31.409834722558450
1.010642239203475 30.990324310608177
1.957194280260597 30.619595755725470
0.507290101215437 29.665776733593432
0.377783412521011 31.574880692250126
2.112508799523340 30.794302010788698
99.890057727968625 31.007583188253356
16.255141419315720 89.582548757724027
14.577804805592031 90.809322140585394
17.956057265329303 89.902907350651589
14.744377246311112 89.764204793995418
17.093892766998259 89.850837283229822
16.738336480655882 89.635112434383970
16.743220217332595 91.328281658212433
16.776191258509947 90.008816964314917
16.501471439306034 91.428272386078646
14.180611529343823 89.260780732598235
15.819094094975281 92.195246009824842
14.342612087917452 91.139533698078239
16.655632100145894 91.345206205617160
18.246228279684580 90.223039067369839
52.235772193402426 94.127986780164790
55.784065995670261 91.864833676727372
54.484521678840302 93.718724368939704
51.457489243397490 93.738056380874255
52.769195681157989 93.640827844451579
53.790671730990695 91.408565036303003
53.337889554093657 93.752326693580429
54.208909971079692 91.638718882968035
93.747895847822676 98.851746260082095
94.721774875813210 98.644177603458772
92.800283371904257 98.274618485902153
94.922801651672799 99.030564825767499
93.703902564721858 98.931162714748737
93.237503152386012 99.515391943245362
95.814665899506338 98.639739290878353
94.598246404853953 99.350964316859418
95.314535462959526 97.240764530516415
92.859622083064153 99.127822350957032
93.518789158424710 99.153043462245364
93.702604663996951 1.058214125516528
94.345685167565335 0.332106411575580
15.104687055866227 22.520483388820466
16.992491384562189 22.802147978434704
18.094041708295197 22.792806681990744
16.682359763029712 24.367752094995282
18.262132427153780 23.559987966568542
16.745926163869967 23.166887409768094
17.707865751289926 22.739116540906370
16.963577707710591 25.150810435407191
5.767344444108550 19.038126248703662
5.850930444291435 20.084872438453900
4.163257451179583 19.689630063081342
6.111883231443041 20.739941841376503
3.419255972749828 17.356610445955692
2.808736373702514 21.572741762640412
4.253290144622924 21.155468349721648
4.642535899457656 19.001351593346609
4.824501206548902 21.794379437822379
4.762836223717181 17.761143155996201
5.190788718202979 20.691767872248896
5.455051921072487 19.120889225476656
4.465618502957098 20.153478281920314
5.857071439404905 18.588508022882060
42.879279370710165 28.239126649676834
40.969753294476973 29.700797166450187
40.813606683784371 29.771924172950673
41.051713525749491 30.159599704154619
41.081634451793548 30.095862024747770
42.785683719970159 29.002048403497291
41.448693805772677 30.573963967208201
40.957597945575436 29.970858040400469
39.099613443052725 27.923215609514315
42.713041106116918 29.069162140706474
58.872007092933131 33.228015987052828
57.906300820824917 33.593915894086301
58.881183008663605 33.975706341407054
57.606331192627707 32.792961431666178
57.787327480717217 33.730128780702884
56.910767956828096 34.572991812821826
59.180302485620842 30.979192873451289
25.904659338954819 68.757069520526983
24.925316478242234 68.696691295497715
25.758214161873791 68.006793964982194
24.138733323397325 70.697480354726494
24.216938440604817 68.458799234307264
26.345220593493121 69.809909600150831
26.417030385994451 70.913383052179512
24.375306287537423 70.581714318265455
24.428235801618218 70.856068933372583
71.976982339203474 29.995445393539764
70.926533016715510 29.621404742216889
70.224761123033289 28.674534873688415
73.112704164462201 31.201614835000186
69.891865210896810 30.421499654202115
71.536289929010749 30.674378100019577
69.443577640741594 28.748847854218308
71.020541294367305 29.841965570020470
74.079891102877980 31.752715416390476
69.630106287768356 30.592037043068395
70.322148609502122 29.075850893033131
70.820663173879538 29.976067287068979
70.630930471729698 27.976457587266225
71.740889262934232 29.915787788027977
49.462501859829942 79.772280157582131
49.838211241412921 78.899380593771980
49.514677440071075 80.529872552302848
50.446742671839687 81.705984914579219
50.483156297923102 80.780470208159230
51.530143492850044 80.651789496836017
48.480456631248217 80.437305066574780
49.000019135697933 80.832605677633083
50.012694923826359 80.485638425291668
48.608527686350570 79.560682489439003
49.391343757424366 81.723219307708675
68.421546996423729 20.543960485819632
67.308546555297426 21.493384782782861
67.305298388231762 21.996889826274291
68.059798856973003 21.502356524797165
67.320831636568812 20.984680583110482
66.755975035145681 20.062112342635437
67.707406264669785 22.121396103506498
66.760851225813923 21.100210783716893
66.499426895628574 19.492821164276055
69.095497105065817 20.650932677538908
66.514124791844608 20.871810313718928
67.717103509974407 22.302671657376969
2.503802766598159 52.633040244621334
2.117234397308148 54.008540860994529
3.427942267047879 53.258514159719553
4.117235190134013 52.561316368304425
3.843978868762671 51.334370165152173
4.100462570273697 52.387267200623263
99.630243794501581 27.310313347377800
99.368975172563040 27.442776152626788
98.319829068406037 29.127287363548579
0.095724872826764 29.555039194379034
29.938916337095378 90.907681996770549
28.688185783364549 89.214568712839167
29.056606543934439 89.929295089674198
29.828250800846988 91.607301605966342
30.337513325786706 88.468045062680929
29.225411808971380 90.345399470282914
11.052443742192253 43.992288507544075
11.632897326040545 42.549738844914025
13.444997324248538 43.199569847880433
12.509395588667385 42.245673424666897
12.286196283364211 41.606144165577831
11.625837970559749 41.882122318464695
11.819771434112605 43.169641352628624
10.705167608265516 42.145061555337449
11.101173625085684 42.615300915594929
12.900712017177117 41.996765849629575
99.576204120173330 2.542267643747557
1.102872951821143 2.617981930758286
99.151479574418161 1.349145482968836
99.950374182660497 3.539923451518596
0.829954949024876 2.948112891672793
98.677713464905239 2.455246938901518
1.341423064155674 3.760643511318012
0.704775620147262 2.566576666361706
0.289335401782220 3.001727100633977
0.229470577306798 2.780095196780831
99.136794472894366 1.186302988074626
99.896480239327559 3.917632053546397
0.094635726874502 3.414753957564464
73.889677388900722 10.708017864122457
74.562063377447572 7.900650999340778
75.465898431242962 12.043632615376925
75.466618284149604 9.547027930077437
75.809509190406402 9.609293259430727
75.276039070522586 10.886289779004439
76.013116168723045 10.949082733111871
75.458961021907385 9.194654426057745
68.540830521134552 5.841495888083675
67.852978737763266 6.132908162162416
67.280842678940090 6.634151046380071
67.637665259920198 4.649413905048101
65.789845930961846 3.123597235735649
67.336116173551929 2.966278312875701
67.720024378864196 6.288328000909352
68.516594909253442 3.804337778148997
65.755528466681753 3.594957024597393
66.250378347160591 3.667459097760175
65.614371067116437 4.680731297727410
5.662367275620242 2.754097552720106
4.544684181207129 5.455567432378763
5.531086595228208 3.337687801334599
6.646782454441863 4.491030806542783
5.248489311901515 4.975151566375954
6.282319356297936 4.570339852527292
3.954898623489401 5.496278661685725
5.576410690374186 3.316677076047887
7.979140691656747 1.585740780208839
51.619120493684512 85.804080181682778
52.350859596254509 83.016345348465620
52.340515745469887 83.784437802571901
53.542373408267657 83.334403233587835
52.399714345794699 84.254284337807448
53.033071342498047 81.651925851076712
51.684900734356766 84.300358303801019
52.107807861535711 83.032425708960560
58.682597979201127 53.639532731280745
57.632190837946062 54.495859065578259
58.232367024346118 55.671979223655818
56.592807554793680 53.531224784375787
58.380705681307276 55.371648550401694
59.260619683537413 53.708716779931464
56.436579627404740 53.731732656170180
58.759327468438286 54.675633753826297
57.161657840030209 54.174293612541192
59.015165080242781 53.612843302108402
56.935132259011020 54.263705495832696
58.551779865251909 53.870610508387671
60.050054834625278 53.756365727383070
57.500056369423575 55.188498738756124
57.671566278687912 55.011116018170256
24.132384947356858 41.081291079837349
23.390529769008062 40.228346969113773
24.408312652162206 40.289193448197871
24.612715551501619 39.762195549671631
23.543911335887614 42.408072799735592
24.011330752952393 40.897979916434096
24.116936709746685 42.256922367569949
22.850579965640527 42.585632536905763
21.721519783105126 42.296787440945714
22.684365024029351 41.642215598859686
20.867426597141289 41.960996996992598
22.559971995700195 92.998456115976992
21.651075821027693 93.957957670466769
23.750743226161106 94.210601467903260
23.079824113175096 95.523329008399784
20.835172527918829 94.574633873757548
21.808981858468627 93.807785245697175
21.338588699614718 93.820487532846258
21.206680468596865 93.791559587499108
22.054182316442180 93.669104095380163
23.786453847124108 95.496085133370556
22.796174293806047 94.301862966091235
22.429035146031367 94.818288139302283
76.219763492315764 62.259700559132582
76.577259716848985 67.078593757438639
76.674915046344566 65.315514244746780
77.054500825149674 64.312844639487807
78.677412268690944 63.762690039066307
75.065280302686460 63.656556907944250
77.921071874458804 65.396682948327509
75.855407476372520 80.909523773449123
76.230880600756123 80.811602640006257
77.690036631997572 80.619170664860420
77.783321801281375 80.951646205526188
76.487941493580166 80.226217618434717
77.736923156916305 80.166837136581876
76.140677344243485 80.441966985857249
79.161429286752352 81.192312920372444
32.491038248612185 64.932832144931822
33.060906734532253 65.435640974423421
32.731655126557520 64.211597319459884
32.090084343538813 64.221935127615708
32.781544787453321 64.140562307849095
33.108218060445544 64.571261648562214
34.037638338320619 66.378425561414161
33.414154962436236 63.132001514135503
36.294605831911625 61.640925886872559
35.037246551071824 64.944047436350658
32.340698753343034 65.816255373692016
32.947482893177714 63.453884023764004
33.383588076948534 65.886995426387159
34.421652265140679 66.222003724325134
90.699645262689941 29.174409413878749
93.469058919320730 31.423790089856872
93.435550080231053 29.637733595430422
92.811183869546042 30.357305081503569
93.430956743228791 31.402393002397911
93.204454108255689 30.525749067522792
93.638228500561240 31.058602648139942
92.681208245458350 30.632155164145885
92.021190781476662 31.128671430962211
92.243790761725876 30.619815020532865
87.534708533446306 98.560894164963585
87.981533641749223 2.990831200467048
88.583005587342811 98.584378300992512
86.687191883409497 0.690142377990691
88.031653572121925 99.728147445801795
88.050999010027596 98.638416811235430
86.511333463821671 99.634166502548140
86.658962437800966 0.164582025142540
16.512236086609590 16.633486991873525
16.297109994403971 16.127075637093252
16.416074097985412 18.605233442588005
15.068300902811604 19.838055682961006
15.949457310196694 19.891032362811789
15.040119219351498 17.375953451291817
14.043083148447687 16.623540698039537
15.506164962437015 17.717443070171797
17.388962722334281 17.394132007134985
14.141075817720273 18.421908706016758
10.838337579619859 94.344644443667960
11.705104231064372 95.016959330802720
10.317347946706391 95.924264243448562
9.855564746001967 96.529087205573376
11.153483482990247 96.469739991452485
12.098866769237217 95.319335416627212
11.880907714099122 94.809370809800228
10.365505595700522 94.076332856668728
11.349553773163027 96.437485503097051
12.282776666300538 96.124559787800138
12.362433390165602 95.738246842126600
60.118975051735561 17.624996058659864
61.260850528719580 17.132322172113675
60.533129736034411 17.134002056569088
59.644482500850245 17.979211635581169
58.115766204588894 16.986771202872269
59.478296811189736 16.768822679271068
58.578634191299209 18.113548211167348
29.510678005257461 78.796265582950667
28.626917119494394 79.011201447904995
29.620876101017704 77.432982758303993
30.036260817179617 79.569607148710261
29.851836123173502 79.638357056628891
29.901634569610525 77.665414023407450
29.328253367270243 77.867419524781297
29.541610328563209 79.878077170197614
35.133855490790346 68.311687620915450
34.361769811193355 67.805045935252608
32.635056811159970 67.114314182160456
31.996478022210717 68.436079516730118
32.091891681343505 66.544507939780530
30.991922909391370 69.605048061890813
31.584008193688831 64.939133865775261
34.053621782266703 67.273994597041508
32.779832560836830 68.567420657290086
33.718101189429746 67.606492442827715
30.825346704657512 67.815241422750873
32.629012877751094 70.165725963485599
34.059216914989065 66.796187888580860
1.926509400375070 15.107782470056693
3.470413236838735 14.020411933096049
2.318807861458462 12.563406144348436
3.648705516576703 14.438017196439354
3.792998385383204 12.874090897631202
3.024127094030821 13.540872630290432
80.474778463078579 35.924437447760084
81.277263537644032 35.287643184405013
83.261936788231651 35.470958284660668
81.095439872394280 37.381383560525776
83.017994869601395 35.531313009943872
81.614409619873129 37.164345498215241
80.893418487138277 37.463007581331283
80.814850207274901 36.403349211628097
87.798761128218686 74.084421561267462
83.900246680723455 75.091795319364323
87.463967611027940 74.433110012296638
86.320750292085322 71.944610233819247
87.679603850320262 72.242948523385053
85.319438081729771 71.769964263418800
86.481254929182327 72.355556562788720
93.396178854581436 5.503034726459640
97.331011000228386 8.762245577486468
95.766921047984994 8.366260249998467
95.755714090580625 7.870543259941257
95.685784151660883 7.973559169764093
94.594849478244029 8.035876061517920
96.407345363183538 7.125829637150280
95.623551710159632 7.480490577220315
96.550530767628544 5.834902593172188
95.555811850891317 7.779120558882988
62.741877467481437 22.194902878780965
64.135284251432338 21.066166626668522
64.384424290542398 18.018552775713115
63.086215961499235 19.312218495519076
62.145417487679914 23.553169542816654
63.472929028594521 21.531989822018822
63.985243159271917 22.621186831224922
62.447563581568630 20.668789294974303
59.656556315738925 20.854203673251099
91.219355768870656 94.873642826713009
91.321081102907499 93.454490265861594
93.183379883020280 94.944962536792687
92.773322708970227 95.697081621530018
93.740278622838815 93.768032919861128
91.957931862393806 94.738225527974848
91.950310144860154 94.273331097514230
92.982316875417851 94.886573664866319
78.438208836680332 42.168332660808161
80.488631025856733 42.556696291538664
80.131079005907665 39.789402319914288
82.045555773517137 42.893743138209466
80.799284763575784 41.579591151992297
80.706212480932280 41.219982013288629
80.426670365866372 42.333959740825392
81.787331106295440 40.601329819785768
81.565724565519758 41.892333068095162
81.369410724049899 40.775299135628082
80.252969933027529 41.184048349718758
79.513506786542806 40.343158107281695
82.624103879951107 41.371021579999400
79.703025158879043 42.257917726990286
81.143603361376663 42.861376818592241
80.099197803478134 40.724672077304398
13.151469016098989 67.844979117878054
14.125214442757022 68.951812881932000
15.434558946807950 70.737994454141585
13.930925437699791 68.577566983913513
14.583655279674552 69.207986535635840
14.617697203662759 66.502863054400677
13.897272600584323 69.194675641691319
14.893408084598443 66.470406327014871
13.776854336036489 68.047116323625190
14.934192002321815 70.082897317889802
14.391192490379927 66.699130973891329
15.649229503489952 67.426961786125162
13.512854408910508 66.931958306746623
74.648096834899221 49.668923050247088
77.204544269049862 52.532645354880792
75.517507024151271 51.275167580020906
77.164092986528090 50.859730058432575
78.736943521707161 51.061442420662857
77.647512994139262 52.859253849016220
75.626659978935976 51.091355000511783
75.090872170592334 51.353001114684069
75.969334607775536 51.969976097669665
42.423252582066901 42.731108279675915
44.263164940404202 40.067102354620268
45.519767471217619 43.305891111789890
45.318905924086692 40.746490824967339
45.971176894187465 42.275864279457920
45.157819534206062 40.975716873492999
44.099485157168630 41.336767713465363
42.230331945872585 42.493328951221166
43.765500738267242 43.991668237516450
42.940692695200184 41.774800168147451
44.560683391350359 41.671041254643804
45.707641588085629 42.347871662203197
42.231293951950484 41.918913755377012
64.216459278791859 90.122060099097880
63.257997051690616 89.191602121236414
61.865824354272767 89.228168287353753
63.208198947736626 89.734180785878024
63.836496099570056 89.664883811741262
61.238524084576831 88.216815056612134
61.874669029068272 90.671870111223882
62.891083574008945 89.653315396330626
62.431990471725470 91.528108652114767
61.681750079860151 90.662333133280015
63.561798743141637 91.893824368873126
64.226275915289349 89.921208194481210
61.809472313328250 89.881248171271949
62.716811408709560 88.267542203848748
62.722000518244570 90.055298060462562
63.509468294039841 89.114424654353257
63.740666502831523 90.289166788122358
23.395074775573057 50.316983331682856
21.759225318366529 50.773375787494388
23.100798206798554 51.090881353139601
22.642467665221048 48.809178570876206
22.280360831390762 48.720119626027561
22.223065616116134 51.076895761471917
21.424430424559368 50.445116781521385
23.667293211607387 50.240223276306644
22.024161149599333 50.427875981770775
20.837030777549828 50.291649316115560
20.322191206271604 52.042171818715204
23.538189728058978 50.635733018853536
22.308036846875563 50.110986142263037
23.078746474258590 51.522073448694997
23.785903605821975 47.780110182872718
25.042532072076668 50.321979500166762
23.994898756025488 51.441666779258483
23.746615314721836 48.023519626045555
4.265829888249635 26.837949250455999
3.096732672861921 27.439845630710185
4.229431796650555 27.658897958595439
5.475793818739412 26.819299408419116
2.388623097760319 25.288474022506144
5.359886026036001 27.436097652188469
3.604749468899938 27.993123376001318
3.770003989729783 26.113669443520042
4.017350395355669 27.091928761886297
58.464662904165202 16.589461836291175
59.260831434339870 14.499985012414877
58.954026514676762 15.815401773451356
58.244818325142830 13.637128146020647
58.282332913813882 13.967292817547866
58.521769392909953 15.981368748375550
58.587841809419899 13.608752407844218
59.232069073021151 13.732956894586090
58.373340026314104 14.094988911172772
7.387590934002673 7.147851957090610
9.598850212673010 5.685166446923109
8.153073573253490 5.945491750734551
6.683280687313591 7.663307435548967
9.274285862626419 6.836488488578408
7.409351391740155 7.185198180875250
8.012414084155408 6.824008796728011
8.298678412748655 7.407299925280303
8.484970644161104 4.279667538329955
77.030534368341122 74.446653463921507
78.102588294609788 73.385566371397914
75.965920526700103 74.471171263546850
75.267935701319644 74.864428711004138
76.792044889498911 71.942666376335040
77.046869194473317 74.150697320563694
76.402364125906431 72.074287949300484
75.839500341249391 73.691479026124469
75.980341462442340 72.717382303232398
79.135475027553213 73.007397563105940
34.948120269137434 14.722755850500260
33.755451755999999 16.593665426142696
35.373260019893564 17.853690233407427
34.647048248845110 16.358197520246492
35.628702772073716 16.737321429288123
34.631282412867158 16.651615938572103
34.065992555933185 16.299731957795313
33.105169336710553 14.592568592356123
34.534583558394353 14.965145517020066
33.430414322382425 16.601574317675169
16.835287452569421 58.132924164528340
16.118286688346039 58.989466967407019
16.815563946019967 60.033499467831376
16.433551244405141 56.966043156069404
16.363471208129013 60.313364360956840
16.727100664104544 59.928001009980079
16.983052676387757 59.832679481896271
65.822640771777728 78.894332551731054
63.519443184717076 79.152086643554426
65.132447514703500 78.456882956200431
63.510558425849901 79.149252758041712
64.350895587120149 77.840909353478239
65.312648958850843 80.308994976916424
63.813899057001613 77.330478836561738
63.711931344342347 78.186234813132089
64.942259876707155 79.105013458188779
69.706276534931163 15.529210144233817
69.660279105046442 18.133014103251135
67.920459744172561 17.854551677212658
68.311318714558098 15.103704264535992
69.040356178540975 17.463154533170986
68.769769304090957 16.324994031237953
69.728858926657068 16.041784288250547
68.777606497656322 16.583438650669056
41.946201408346063 36.236387011556850
42.190603920259498 34.747096610658389
42.530272389409326 35.094891813795627
41.102482655004749 36.002088622093702
43.339017792847841 36.465245042995086
42.060591285277837 36.842012102074250
41.584668300992988 35.234164807807751
40.965229365867877 36.037824452733091
41.230524608615312 34.383545485631473
40.887750640608267 37.016424846820868
42.780921408323579 35.120574051788232
43.116314034309404 36.349503202637514
15.849585416585986 92.577080030681955
15.908560957476920 92.092094078053947
16.592539356743163 93.390350968695515
15.750565005291566 93.020593180541510
14.999480828771214 92.234163110857239
15.369206576595548 93.039699054024979
16.168880820855769 93.716935104013146
17.427808914209564 92.192137979118414
29.550958287276810 42.848591162176909
28.610932060701202 41.610745409315918
29.377335164892962 43.058097635776207
29.130621705160824 39.865636056363037
30.752100005821369 41.412338479880241
29.308269143081670 40.735889918270537
28.431511140662490 40.701400779058339
30.478112581528364 40.599403949038091
29.294287654868754 42.180260233181059
29.204914749453089 41.612890889951466
29.258708637339918 40.712482639339711
28.493737239334486 42.331156768277097
23.405960906001013 81.378267364371027
22.414825929587057 80.729066852849201
23.737946760478476 81.562669562003748
23.016659784899719 79.631000876357419
24.976981159365323 81.331582576984687
22.402226880806786 81.901466218045243
21.906344878084148 80.535864777828095
23.543180177434611 82.099237780406384
23.717402152648834 80.794658198722473
22.658818634506719 80.926362767627282
22.523978544918211 81.407721876140542
56.718232612526975 68.489311606171512
56.145212555184450 69.161894780483749
57.897399285438951 69.789281833734876
56.427552639234484 69.289855451214720
59.316923298978836 69.951456179897647
57.848023165315787 70.127027914512595
58.830021291708597 69.122353508480273
60.643001426692436 68.754643919883051
55.093803374834472 68.294981058693907
33.894087337337233 46.340466888855104
33.803313373953266 47.752150583708307
34.182329392137852 49.251672252522482
35.117364650168781 48.937774799497703
35.274606020242786 49.168226025152634
32.918665681273609 47.581087073611045
34.206992187306604 48.725743482265820
33.224664562695963 46.641243881792555
34.888453749668443 48.223538268830019
32.137373149852266 47.777294285711200
36.179730056104312 46.870599770696124
32.662017138839808 49.210962183073754
34.743889103995024 47.743367139588216
33.200575151151305 46.952940128082147
23.819105289026378 10.141347162386552
21.686942732550829 10.121876057711068
21.439560557140265 10.516900874088845
20.883345931524207 11.623963721281797
21.509528971217186 10.431971836579379
21.035432470218218 12.064476915971087
21.973138972228941 13.200618867609057
75.863049553559108 59.664087866336423
76.812830361883513 60.192777745041241
76.239137892044724 60.264614661369464
77.168709545173328 59.645594077243572
76.844914886303002 60.843142078910581
78.194667981268111 58.120750900076118
78.583999146781565 59.512686247319877
76.698507447471712 58.832222985625478
77.367405533323478 59.053492943300746
76.990755029202077 59.207032877591750
79.248279122498900 60.414485021658820
78.313299769497476 59.960977332090124
70.558047437770327 35.411272821931519
68.183041149152899 34.047877425290601
71.672252655915045 35.781059216305394
67.727041870178894 33.253550722083070
68.881028066001207 33.273866602375030
69.018678699351696 33.133076571307740
70.627295592825675 34.980086384113001
69.103911717825838 34.602553963549276
69.055584100605302 34.714983776532890
66.719818697932297 35.259238254397189
69.301980509266812 33.812973565852239
38.361523098445957 26.553977612478555
38.569385138753390 26.134534190041958
37.055131482602135 26.263800522686687
38.432007284051167 27.093337263753515
39.187849671030982 25.771326046384704
38.384678280191089 27.904429185491459
37.299111833480374 26.324379609215438
39.271488304003810 27.441142556618733
37.642592259298254 25.236678456262506
39.226441440859787 27.093616562567835
52.184240382783301 64.878071411445262
48.942763155229990 64.027813701985295
48.009819556974200 65.156281405997163
48.745149435616412 63.943278136085745
49.922738437588876 65.632428461951307
50.577174599000820 62.354324078885078
48.808469432828261 64.354695943839815
49.272697895844125 64.926211037455474
48.834457322377880 63.726869879965271
52.235158381325462 63.616917102255954
51.215401216118963 65.677317411799834
50.058136461380869 64.195822299301213
50.952918069189487 64.415017485035548
26.958632176206496 99.332647380712459
26.691179849054834 99.312649189159103
27.364936368162084 98.631746601032660
27.429354595286718 99.693360978522364
24.998659225905570 97.017568803531290
27.277460750099742 96.960873635562962
28.095010396672823 99.250940302921251
26.577109599530765 0.677415452145851
3.950280673905278 34.630778854811361
4.446709975578714 36.895612002452914
4.258511361784652 38.115845089335707
3.095030875106986 35.496618984466643
3.727826006146071 36.979188605899921
4.869223037255545 37.343115860972887
3.403504884551759 37.421725298510424
5.316269020336567 36.208884859388796
5.067488997980884 37.141558872798711
4.194009472909327 36.043897971256492
3.479586004839922 35.991097090554717
2.827492258003263 39.152239945796993
4.354309572889293 36.750708770112595
3.446224227370938 36.696728701599213
4.706733910129760 34.276924861909059
91.003423761335242 35.410349054516587
90.162098692498205 36.076057715230711
91.889659649264843 32.854188387376887
89.293407769961334 33.995081224721105
92.764857114700519 35.744930024342921
90.248092498691008 35.076605722587921
23.995128063589888 97.398887630937026
26.787280456405949 97.787954006396632
28.215581281358364 99.156936307263805
25.041323028821250 98.239106562064009
24.843147421521667 96.577106268610351
25.508698554875167 99.043072932118633
99.318303070020235 66.230245218227992
0.349765773070217 63.273338190767049
0.303156700604205 65.691797657013055
1.861474905224185 66.213395147248505
98.868855195082887 65.347023648970875
99.645768231879188 65.689165062677432
71.351352280497139 61.715787631027318
73.239738310510745 63.361104174327735
72.582940659002560 62.619348800041571
70.373642068436709 60.691476760196352
69.994241416759934 60.654594700748966
69.556985983018265 61.056033350753239
72.999487521476141 60.399572921561436
71.716026993030567 62.170754741825242
70.852120750205117 61.012509258959639
90.695258183016534 33.775201312904635
90.075239094685188 35.841218780742402
89.214263546995639 34.695598492455012
90.517797903220170 34.307754933719409
89.400817006080544 36.402186846113771
89.117141676548258 35.136085371882167
90.277581828231476 34.506465612272748
87.423137263445696 36.181164320395723
90.652283899890364 35.120101002925651
29.463757896652766 17.071154862769760
29.585728099518452 17.424403031284704
25.396814851528433 18.443155139845945
28.912177276970233 18.273515956504902
28.269160982074204 16.614953068216380
29.804146266264649 17.125330458716203
28.437615289489255 15.406123203232692
29.652893646443026 17.144686152749365
31.293059428719282 17.383894238865690
27.169494586228183 49.437285091184656
23.931767902392309 49.904567614400250
27.023103160160709 49.809377279828901
23.838358827408236 50.256847612376646
24.329784274763867 48.557771377783176
24.604830209296200 49.531649335787449
25.861306453318015 49.113006959742933
24.629297305156829 48.761743556052501
24.973454041157936 48.777426131750339
24.952210988148167 51.033265930291329
26.188067436993425 49.707608186504054
12.838858294935983 6.616393574098387
14.691405160900237 7.551615684646537
13.703095040120241 8.656067990788346
12.374428619678703 5.194153154020643
11.657331584527599 6.238027501981680
12.982390326937928 4.167953069207488
11.836527833015305 6.643414400265148
14.551332310806625 6.980311245642753
59.375844245542943 65.879403811185114
60.481935932790407 67.540480401251060
59.747610141517256 66.472503311491437
59.892857235791382 67.961498381076566
60.645636580901346 64.941874157949414
58.669963493940266 65.184435662250792
34.093060738099069 93.203321189669879
33.745847265157863 90.840372046624438
33.431501662104388 91.306434959844680
34.845771130156194 92.617988405521103
34.140800672792153 92.434118411435904
33.458639112466699 90.450101723223668
33.468937664371580 91.179511622861625
34.185154790810863 91.429574524173603
33.808112279478827 91.578380581712381
34.347030508027004 90.295213156778587
33.755056485335622 92.654586184108680
33.416406053671487 92.571448363023819
34.251493454445722 91.877539249169033
21.119637846647088 39.831410139661408
20.710080602696948 40.652693900850430
21.860915807100060 39.264347847737987
22.304136904178797 39.622972624437750
21.375993140873632 39.162687605191117
98.334939925417743 61.805290396676099
99.714041047412010 62.562772947375315
98.557011159932131 62.575725374159290
98.015882150020914 63.266457811588019
98.526902519214190 61.156194650027928
98.376739072998973 61.974719482040697
27.443515065618559 25.201156309973133
25.697992372276087 25.194780182017290
28.833967108311629 25.966098805525565
28.103869194225304 26.652809602243757
26.336461008322662 24.840885663436946
26.260434038209659 26.738834777100060
25.966224023038723 24.127677987571147
26.471335201889392 25.293562858139641
28.270558655836314 25.714634905766729
26.896140352495145 26.140045657095701
26.415132180228028 26.523646241929587
28.317546674736580 26.184681027843485
8.099818572710550 87.364743653697559
9.718237360882044 87.382238490264157
8.308427752779494 88.252458470565372
8.932374044628991 86.476038830354042
7.610390236242431 85.620516582697306
9.367380452436793 86.709168872373354
6.543869319080826 86.781627867070000
9.660763534050449 87.417162359313124
9.767631961196813 87.752689715034336
9.341800659871691 87.766387458813497
8.010168475496849 87.075782316577801
10.800805394698648 86.787020094360159
91.940414138560840 72.625999684401521
93.034732533445165 72.619435864230340
93.462274159133628 73.217321321831577
92.460458171380722 71.395987906407996
94.229408921035002 72.832717912543558
92.670656177513820 71.579675032601287
65.196959615308387 72.268167695804891
65.617819379567749 71.379226344802731
63.146081733324401 73.167582794166350
63.812154260815952 74.738704876445894
63.044287810059338 72.638538377682451
63.400853331515933 73.614533238123897
62.759922747838758 73.540547107151383
63.455804996537729 73.946230253878028
63.400738350746920 73.107767616241034
63.685017773207043 73.130018834706533
63.675342729819285 73.337475442194503
63.286434675263237 74.632548366443160
29.994931849417814 70.235504849774728
31.415460040417948 69.789953307643060
30.843705673791678 69.348446729153892
31.258483452360696 67.371771390543316
31.194117918938833 67.774305118360999
27.853077597894611 66.915552256884084
31.975535368014750 67.501343420416219
31.831827883971563 67.586838767748105
45.819890250796753 58.633219688071271
45.352267640900564 62.222231139500806
45.805610449587348 60.511113973354327
45.324827072714314 59.053840440316606
44.991453892985831 60.434321268976625
45.118273685793540 59.201523887716398
47.135900639900740 59.953418444659349
45.309698475940372 60.081384437267026
44.808089633300320 60.441903572087874
44.488838348771452 59.426986359177484
78.453091064198262 42.643214511823061
79.109658444327053 41.954423151181835
79.068502193283834 42.701296346830063
77.712272516342878 45.245857228156126
78.703006555134280 41.650267150028291
78.656280634170017 42.941514490113597
78.301058698071088 44.687857946075944
79.260890407196356 43.045941422585315
79.230141746099108 41.961077774792486
78.013354773380811 43.469069849299167
77.574721760183721 41.989428520335956
0.356254143139495 74.183063320956407
99.079677148300433 75.612066625913172
0.468279369046343 75.919225618120251
99.961277402907626 75.094658480317150
0.327392981285229 75.487952539671014
0.625560490573520 73.158234376978143
93.616223574448043 38.540563788018268
95.265730064742570 37.535782102028122
93.925574811259239 37.418496048360758
91.723949871255698 36.962371298445461
91.955956962682393 38.823468592085725
91.237554696482889 37.310118670621961
93.278483613987788 38.887697945945774
92.521813220992357 36.806914230093376
92.646805453438958 36.404390401570460
95.472086423181892 66.796984641854934
93.810155680531579 67.301060740140528
94.584498041338009 67.338792446860353
96.148379910047211 66.924047875010857
93.959229296627385 66.733894476979614
94.498651658296907 68.850970799588751
93.538093495758034 67.058241743418364
94.984694723588547 68.019386897389907
95.130195993223296 67.204592475878158
94.803496322519479 66.435160274827737
93.592305715290777 67.723109538612590
95.443635680976783 65.873910895350789
94.151649577899363 67.053930623779721
94.360782977669885 66.445069478458365
94.923130539424420 67.357626122931933
8.291553076114560 66.132923556627190
6.249952159393310 65.130761403124666
8.141514577563557 64.914604394705179
7.996622950018925 66.674502275598996
7.577686353080219 63.876783429245904
7.720211122663031 65.359594368496772
7.932142319261968 65.711434770209323
32.632047043250694 96.977226671719166
32.423905457114827 97.156604267435824
33.675929430236977 94.739019498362424
31.470969024195451 97.678501531804557
31.162894597081955 95.757633824264246
32.369849170063503 96.574517989256620
33.260143762614113 93.666890782621920
31.258624304324091 94.244080988571866
32.484634552135951 93.518715817714011
40.617446775949965 35.090059571325042
38.585706054986218 33.731571165963878
37.781949539770643 34.686706081723628
39.166826772434334 37.782068852531879
39.270115453373997 32.742878795163882
40.419978470925678 35.125043996447474
39.671555547982990 36.204756523525447
39.251539585288768 35.066224782738090
38.670109092868756 36.434256401713640
40.495673023935318 34.932522461995703
38.737832513191911 36.801534978959133
41.015003203424293 36.137876822151782
87.292542927909935 7.582960230367878
87.140882815418038 5.613432653691921
86.925034677007417 5.126993685877173
87.171726410786206 6.405608313967654
85.762686803946579 6.773640242649331
88.108464826014540 7.382210127509793
85.268391487214259 7.159343566147535
86.205488585772343 8.048799589703437
88.102631427964866 5.933969664487085
87.061008384807366 6.972412699993088
29.330903533746085 72.727922555032990
28.737746115319126 73.110134913389004
28.326751989777485 74.064931912183795
28.707126466377407 73.993497952313163
28.012925787289316 75.567620769891846
31.051593467356927 73.175485532817476
28.405496854811776 73.952533180334001
29.208693351865314 74.928660124519013
28.569346575581729 73.694596283903067
26.536866984915587 73.648424511034122
4.590363963619481 65.495992316933538
4.121147917795701 64.105316317063483
5.941998793393289 62.965879169300720
5.271380778238058 62.529090505023014
3.432474533721174 64.787056833828487
5.701175497773176 64.195914327154142
8.774249646011965 64.998540015846018
5.904778217086727 64.188979516532484
4.932254516307362 63.714595194637255
34.383828093296287 92.544937247975028
33.645615172338687 89.641823640053431
35.836094434505803 90.606066457408474
33.392274923963356 90.582170227343369
34.417842290730647 90.459806103326741
34.317403625488204 90.991706863661562
33.834854207386087 15.569442070915178
32.902540847557511 15.046572766897459
31.542874691121614 15.389455597449643
33.570469645958681 16.764947738498751
31.024688552339729 15.287981320852408
32.390623698449964 14.896257935093619
31.810881952868758 16.456753578206790
31.885269289067473 15.224505173681452
34.614418963527186 15.862447812401417
33.391707948804481 14.543135773644577
30.945176806033526 16.560235675291242
6.181214686338683 96.022934804610372
8.463553397484102 96.543578929323559
4.704549542949416 97.892226212764768
5.102452260962595 96.100783415736913
3.882189332103219 96.685136621090322
6.953924926084465 98.527124301961464
5.753305446946320 0.141777687955411
5.879211690657624 99.423986586625205
5.272019081998618 98.273040001261009
5.823268196337779 98.597542252804047
6.661541942937929 97.497245130564963
4.417637014397969 97.224419419068909
5.203958007501426 95.275801586558842
85.767646433371453 81.031859486442528
85.908598728953137 83.187790758530639
85.547633444264576 82.301617579212987
85.823903096778707 82.538903010450483
85.937856126826262 81.840808735623312
85.819576056934707 84.836178572972159
86.733864657614745 81.132836975854062
85.012537035428934 82.783410917386050
83.757053395652378 83.014516510387509
85.029388160830024 82.159358068774196
87.443068164916937 80.708459930155684
84.195436199880461 81.143329244381491
85.898270232134095 81.690865914086487
86.349085102064009 81.144474757313247
81.501365166466798 67.953832176100519
81.290252880634725 66.855107227456742
81.191172913649766 68.959902974041512
81.662412846164941 69.503262014659953
80.309625276605203 69.898150475711489
79.994669158822802 68.952886954575533
81.147776462719889 68.977248562662055
81.970579080327596 67.839991720616524
82.250589211662174 69.458423274945432
51.726944151655715 66.209099876651123
52.770725044673135 67.022168929692711
51.231884980749072 67.796928484536110
53.217827531999937 66.020920060193319
52.668959136370489 66.761726659083237
52.674697287194483 66.253265301132174
54.051977632773657 67.507345887770953
51.774994123467827 65.217625303318670
52.432300168126162 66.296605762814565
51.751841780546137 65.505393617912205
1.549591424931718 29.488156762075295
0.972899896175075 30.739961867524492
2.758689593671774 29.756870703803280
3.224322278116610 30.461532111724949
2.479565867633765 30.086793436855793
2.870389858129344 30.006059852178879
0.304045558674785 30.473532192960000
2.299875387114768 29.109157484507794
2.680228008630811 29.028551847936694
1.319777257480602 30.608958419513492
5.835320046547815 14.298238541609267
6.293503126592644 13.768905636364638
7.640522324474134 13.825942672270346
5.530425556870912 12.571645716180033
5.232456732480210 13.327242208878653
6.402332773905281 15.670320104371889
6.891897897257024 12.412907020846410
6.384984060926005 14.088107794372602
6.684072842689207 14.581583706023277
4.867856649854501 14.046037483950693
89.601368389838541 43.584547228203654
89.810575801080404 44.185897045556828
89.324645481924321 43.227256042679016
89.962716545253130 43.793922328092911
90.058850554573681 44.355681511402672
88.582010540079111 43.645071287055970
89.742013684895795 42.654982591112855
88.989269937331585 42.691162233163709
88.928792437381531 44.159846354598237
89.920637706284452 42.656515990706311
91.293189285313176 42.714817155213645
89.460789291104106 43.347528123603269
89.339601277507526 43.614001940997291
47.300415989866224 32.742494457910723
47.762535303195769 29.865092924081207
46.685636619443414 31.910161217230826
47.489605524403785 31.148297631674041
47.137464960942971 30.802117045420776
45.527471845294613 31.978115672649185
47.033890507433554 31.687621890949348
48.223114401456243 32.330153334011499
26.801679260032483 58.241162131368675
24.877800263422159 59.881328406112864
25.655649215980475 58.939327198182909
25.611783629624007 59.250974432914099
26.266581222926096 60.035329405348463
25.211925108367382 58.410987478040582
25.941425044777517 58.596306915463039
26.105951418169941 58.499491910329489
25.721460433659029 60.307639747472521
26.380944431253855 59.805190180053003
24.928404837876787 56.854121155474459
26.745293356325270 60.482928049156520
24.714311155764566 57.313203931372726
23.570785350747173 58.353218623848505
25.180287177487823 60.016485578320520
26.080859361210742 59.326309769006251
1.097627648451406 61.120745424228133
2.374518680335381 62.172789245167500
1.251089017613184 60.262546671555150
2.069988663451904 60.581058958640327
4.027836702237651 62.008139563279407
1.569747422685356 60.112486882049240
2.874083319489362 61.856479727997637
2.605899191018817 60.235771833782692
2.446644846824373 62.014209629887915
1.336627313569871 61.379334069406582
82.977714544770109 1.014056355579655
85.263202909557592 98.823327742660339
85.781033984171160 99.100002195369683
86.219466625077146 99.368758720121093
84.905929569837980 98.275043422941536
84.270277396055178 98.637987029883860
84.561091653245214 98.844518049030597
77.302789836756190 35.843674946791907
79.767486448466329 35.711836738806447
78.421904423066152 36.693937074671084
77.574366027053372 37.557574196005994
76.886462039409139 36.361833028122881
76.372470458087392 35.564974593291758
76.920754353557243 35.015082716176309
12.673149726088777 37.121359369478149
13.327688874420627 39.753413612383653
14.614503134249029 40.054036217241922
15.010636286123878 39.825724119375380
14.679414422478196 39.749778530554082
14.306003254739595 37.647479361818625
14.842649261556875 40.585650535285922
12.951592172122531 38.275736837903459
12.484293523585965 40.140635693722956
14.157530527586083 39.649903831988176
13.667379678068704 39.188117120210478
13.301271559091427 39.242903172457545
14.274840076525072 38.715806946817096
12.458348369710533 38.759133461942952
74.375666102834145 81.026923961887974
72.737026252324057 82.186947700748249
73.603885002505152 80.691930984556336
73.077169383889867 79.008868980622637
70.620068345267740 80.233565653966593
72.342177418090259 80.780817225954422
72.674039453982928 81.085760541859912
74.116167205246057 80.262852131431785
72.031040022491396 80.138772488774890
72.786933803390127 82.307513477878672
73.671834784352697 80.523176220356163
73.678359541841417 80.065184083895701
74.623473741820249 82.235542405914927
74.341200345542617 80.640214211580229
72.903057931446625 78.766125792247010
73.125806432117145 81.733050283840228
88.831595715841431 62.450660578107424
88.227263017436158 63.221116824198205
89.173926784677462 61.370105760579825
89.579370831325633 62.832293518014460
87.763627930542839 62.600848974477216
85.144706683648366 60.527481455750028
88.604271376252058 59.998759184913844
89.224928332695285 62.370906594893775
87.055349558840476 60.042141168373348
84.940007150519364 60.964586989031204
87.983357163843365 63.318202397181970
18.895177396220372 37.930450988558640
18.826349846471501 37.378043371555087
18.487288009344166 38.296242830254400
19.073506699506215 36.998324133446332
15.953709624265112 38.143254456531267
17.282041767187451 39.553523248030956
18.215500917962324 38.063359621486789
72.151738257725881 33.592862653378923
72.636459735021091 33.332143355050007
72.322440653586611 34.212383683729790
70.622067372558249 33.108376686244775
71.437052331305608 32.846227270764452
72.072660951966853 32.248623813723697
71.083537350296297 33.718825081046894
74.587128961993358 33.554433093235076
71.719009752950171 32.300346777573893
72.574062921372985 34.407058700554401
60.941099087930851 86.953661333631459
61.542099407540647 85.951481816071592
60.493553322186031 86.049591155214245
61.103289085044068 85.037000519539944
61.333751958181558 86.430448010242955
62.680672115423043 85.929970252097490
62.891355252221786 86.679461364964340
62.635492436683634 83.826327504120840
32.993168678257426 32.405567181754328
31.422282304487180 32.552558261052006
34.449774756724658 30.526116084401181
32.442524320251295 32.158404062885310
34.375072273373370 32.231493398376692
32.680132858373703 33.482271201198088
34.213606869083456 33.911537068447252
33.055497881905090 31.689717669945981
32.912256022920680 31.873633298816667
32.479660783185203 32.637852930836871
33.199086567017673 31.310912738116286
35.240961020391602 31.980338418900985
34.750956351514134 31.847596633686564
82.258079555710907 57.826599676417487
81.072280399820670 57.121876093376670
82.539226973790718 57.759047274322413
82.193152299699989 58.695276429887500
84.983199483992053 57.508842880373813
82.567082004953264 56.816052008066585
83.924396005148353 58.441322137827591
67.896565601330252 42.088860884420797
65.935388841959252 42.398975013743943
66.392667986680962 43.031760686540956
67.796579718409731 42.911225583430088
67.076682260287598 43.394220349065876
65.600250518960308 44.112558832797625
67.411541400375199 40.768437172100271
68.522304253427322 41.669756405811285
70.688625846232313 2.375284568781028
74.035850601090942 2.138778427706507
70.466941731924649 1.574416905074780
69.814395904963703 0.317957743239035
71.793469863408120 1.646591295380555
72.135815064384758 98.363398975263721
72.163793200839365 0.560932427611513
70.229560105044229 0.467524523295210
70.883237495563293 1.884603885235417
45.592620183018660 76.221122040984270
46.026665824049658 77.038226203494133
48.070127783563045 76.483741845909464
48.006822712287637 75.834119470316324
46.354431428962585 77.820222091196243
46.762079421000621 77.788932502793301
46.433319417938108 79.721047373113080
46.010035019076277 78.065322025567625
47.418621475200112 76.306187799117708
48.651456889770138 78.621998277829761
46.235355124415562 77.158796280842310
48.600829955307880 77.664265671118983
47.792028232659071 79.995034360529360
47.801379026596209 76.012315614748246
47.127266981102800 75.042595538175874
52.808651378326417 75.455767613584612
52.164312883238509 76.983428793590349
50.495212066757475 77.168329900530594
51.162062987241619 74.315237535032949
54.388358509767393 75.486386610833804
52.666597799560563 75.766434852936726
51.813541065799512 76.821752200276919
50.856178725965847 74.569108722750769
51.421661454609009 75.795569857628664
53.371297622823604 76.049967245683575
52.251662002676930 75.191778511298835
39.003393403291753 99.200274012243298
37.330541320760169 98.829849262169645
37.466879785608498 99.089350086848128
36.805247609498174 98.775519466074442
38.211803804557924 98.615105033192194
33.486718051148948 41.989621457435824
33.854190191879056 43.915877141217976
33.705227116279062 44.872442181011024
33.256540353119426 42.122706947288655
33.457909327279630 41.623141948641738
34.741620333480981 42.947931190973371
34.151526226991045 42.542681974862006
34.036218387111077 43.685356196498624
34.549506385023591 42.371366151526807
33.940035444307100 43.135947247852357
32.996289400202343 42.999279175738145
33.324144153996734 42.704462564198430
33.418298650495124 43.044311625725356
73.220035379810881 37.453982265043308
71.529565962399516 35.062759281266892
73.551684852134144 35.250631870501792
71.631211043167880 35.787839631940514
73.381771857301118 35.176235259688134
73.289018566848242 36.863580472107358
72.552724623371688 35.044970498837941
74.008306688958754 36.900268050809743
73.906161315475813 34.370443361249571
71.548199972972597 36.152644594281796
72.341149992538206 36.543914120229388
71.146046140048966 36.291906557808133
71.062167279522356 35.281295167846949
72.915979342077037 36.663313348142097
49.398480254164888 7.261210063721529
52.290911470094777 8.154236107088108
51.713251537612180 6.766639052661620
50.960075846233742 7.107478635740462
53.903503456290885 6.719536254377594
51.583385442443507 7.831715746305787
51.615120765980215 7.546123467870675
49.962800033929405 8.591779475116189
51.912936905487683 9.050779760673052
45.017183912744187 62.916301920650888
44.422625943651063 65.158805231513483
45.303943533917739 61.726148838856737
45.264181222861424 62.022276892555610
43.601901590144443 63.661838702277713
44.566070392798075 65.625696385608407
47.834277933641594 63.731290943393141
44.349485602346029 63.870527000675651
44.907857461500249 63.726529210472506
44.553308258453633 63.185798818159583
45.835643634052602 64.108323678657996
43.705702575803862 63.362344529222440
38.572077193028562 35.644578066301897
37.320736812883197 36.305458792960955
39.630547647299927 36.970716716257854
38.351579732745840 34.472148227632296
39.401316468046467 36.749674276190255
37.830977999952296 36.410712280006237
38.911075100401270 37.953347071189704
40.404297287933474 35.625439433580119
38.356322390993697 36.441567131380488
39.902525123748717 36.828361313516488
38.800727725600936 36.638755841261457
37.440846703224167 36.606777654715060
38.494715378928113 37.349216580391428
38.683041027879867 36.802028839526692
67.785859228405229 34.402466703105503
68.976045905515761 34.617978546702176
69.327988799428496 35.013184778855994
68.380519579724933 36.369251235242494
69.515393053214325 33.938394194770545
69.582240365533679 37.042399258095699
68.929779800393291 33.245708698071098
69.551379290703593 34.787963718830582
69.654518461480109 33.910519104413851
67.932970882837211 35.917365925516819
69.542451507835267 34.523069198770543
69.150036856876355 35.464229783148753
68.935570189618375 33.377747074803246
70.700976346751801 34.903079738736828
67.813444124252612 34.900197021271389
70.830957155222407 35.601838875613076
69.897792121919821 69.935115494437753
68.126898646152895 68.784059447345314
69.373653839269053 70.888609632596570
68.759947089272814 70.072131874525127
68.884268654745085 70.320173120588620
70.915179582942301 69.139304607012747
69.020141885744820 70.624354595120181
69.430231971395912 71.457213726395864
69.404071246018404 68.599674515781629
69.373606656491674 70.587203497103332
88.015786997936431 37.321006959092252
87.466889726671937 36.259220202492173
85.708947605442461 37.341898045966822
85.548496745045924 38.232013880965951
88.484318429474939 39.008979186957816
85.890078284986799 36.588958786065106
86.109233842553721 37.519979733236454
87.938194547002311 36.787808248982529
87.220527558536716 38.804057835451289
87.240965411685536 36.832768576181010
87.870554709018947 37.705197837160583
87.300280577352297 35.817083403982494
87.119753122272627 36.412922774382977
78.207630636222348 12.798231812324387
74.248985172143307 13.597758786877900
77.499031764843480 13.555229166528898
78.152120894361460 14.111740927935831
77.233379789374482 12.786365654105392
77.175833405583219 13.924404247396646
77.044014191513469 14.568658225836515
76.211663744280941 12.290867497522552
78.090651608610614 14.828051196539141
76.995262320950943 12.440112209838391
66.612260728485154 68.854163261774289
66.628536590200284 68.703843271468628
65.808376312487056 67.279004628407804
67.227297046535611 67.498667204923834
18.641422762577960 38.608956676088027
19.998263902928628 35.663931445919324
18.538831178639615 38.739299116597564
18.017162797355386 38.063468343625097
18.504533258251875 38.991805597085396
20.003554209260585 38.898415032464740
21.240929135346654 38.137384084498578
19.464171145999501 39.164791876722191
18.977617503028931 38.320426491003744
19.219024086078214 37.090282047764944
18.217732499331259 38.327131039254297
16.948448579077748 37.823359861795957
19.677306934227968 38.643635228763252
46.205569096244304 51.327010222366638
45.969931889884016 53.628180420940033
45.252967819266971 53.266728995319241
43.958390184410604 52.597468587483341
45.390830463366235 51.753571925465977
44.120387111642387 53.310945336123424
43.077512125831397 53.197352328266206
44.730474956906654 53.067851387040051
77.405052010779613 22.402718096379655
77.847138156162174 23.103947910289531
77.098184827240658 19.908109614170648
78.044293617043223 21.578593768640999
77.175519733230743 22.018057411253491
75.553818459431511 19.665846504003927
76.337569185780907 22.428177744005993
77.141649112174036 21.590922029873106
79.520982708013634 22.201225765188351
84.518233953578729 53.031955169494609
84.039676732775888 53.127100380420764
84.035574602517244 54.246057016821190
83.807373212460448 54.124653918854996
83.083019713098139 52.352349986439187
12.528262101065062 52.794255760531520
12.775175116700577 56.447087769597942
10.556543867921851 55.699987788994314
10.265475524736862 56.871605685184022
10.866675920699246 54.890888682358522
11.710644734374513 56.113153602600534
11.903539229647395 56.316426910750813
10.744910529236590 54.615746118628834
46.178343488019543 25.007678201204723
45.659840941145347 25.802088641436683
46.230661170221445 24.158302281071645
46.240736455777693 26.088609716215736
46.007309175038955 24.962829653654946
46.925445160510520 25.902382206213112
43.701339922547199 22.597825449730507
45.635581302236950 25.900927061959322
46.203002136134479 25.672866021104440
44.797626107671199 26.151922596645516
27.320650579285946 69.461540444688893
27.695549578792900 72.252322344310670
25.401156400070619 69.812267479582076
27.663801691530843 72.903429481804295
26.736400643969045 72.232053283733080
27.340580152986821 73.257527877914868
27.693057753924009 72.717631336805070
26.968795840191394 72.124596379040980
25.286818119487517 70.929828215581381
26.271658444904812 72.812885654689836
25.571613693259732 72.428032218187766
25.397187650480390 71.512772609733730
25.877765049707367 70.463099889448245
85.142753612194610 34.826072303231456
85.311095852513077 36.075044024677858
87.109228919376463 35.723584103203819
85.695845609701408 37.743298358589612
87.586577473319025 37.763043411297751
85.596194936848562 34.870603022562925
88.950270938748872 36.574631729240238
88.019381902239942 37.121547719381596
86.537238026119454 36.209069121922695
87.696283784111941 38.251495999349309
85.030996312613894 37.369922319798910
35.220540028328848 91.370900992396670
35.701012394821326 90.293900339751673
34.737235006007914 91.329210988772132
35.906880381018858 91.508620433942170
35.908087849669897 90.329027350844484
33.188988869087964 91.943684776453821
32.861919514830497 90.876973873346245
24.843925945944118 74.566792870418723
25.654085806066529 76.017651314739595
25.196068906699931 75.312199241006908
27.077497521344426 75.590237654915967
25.005038080942835 74.441656046934582
23.108275936813268 76.228137404025659
26.267533790103695 75.410219281140371
24.970135597724848 74.650945956868540
18.304836077485199 51.674967557756524
20.904405103646077 51.181990487437659
20.140068598298971 50.558529065717607
18.595962223658113 50.407453941803951
19.045916330148582 50.828015252425367
19.833046279609075 50.512574667869735
20.874843199136521 52.585993640259353
21.191555580378996 50.119372601347060
21.298470770166237 52.815794640202398
20.891798695638133 49.555500876864549
19.147529426661997 53.540707821395358
7.950325243708737 54.842508417453303
6.722870183335309 54.277102024772262
7.095047912625884 54.497488252630738
9.051936632737988 55.893968501645055
7.947159272132310 57.152264344975386
7.399702434649417 55.158065388364875
5.439813928567247 55.614356089950682
7.841962804473460 53.952456297096361
7.250132728139915 55.675454459452553
5.958839053701837 54.743125037434446
6.163423750926162 52.546773401280127
7.616374808515965 54.357560673876833
7.039708991002012 55.557269325494730
75.535645074075589 83.389685288659223
74.171256142340269 81.539351647328374
75.245571298910093 83.781284920928499
75.448966417219225 82.049657173699785
74.710782805968037 83.891902512180124
75.457612762906265 83.730897848151216
76.035380159286660 84.494512787000389
73.884246797509377 83.053714030377265
76.514690698398894 84.843682942686542
28.205027447126305 76.598981106114692
28.319526335279587 77.019851693265110
26.829281032487959 76.969267227366757
28.235005608498135 76.792424750723299
30.542342360136860 76.126170649405736
28.661426896961071 75.310447038424286
27.516554634603061 76.584990859174212
28.077632215200854 74.446027436562630
29.395958732622226 76.157200332246362
66.879972486074436 17.554091664627958
65.408162001256386 17.294908972675149
66.876942510186069 15.580883077569169
67.045425902824988 17.760088972616057
65.499216835898920 18.060679065563608
66.131208923320969 15.661887354098667
66.262648652617699 16.300808599342869
66.304066383765090 14.836790856719311
66.931220670060924 16.768417234864195
67.319364641170509 17.418656606073352
66.853187433974583 16.533994902903224
75.997419341429918 37.119792441477138
76.377846345231418 37.873216045912308
75.825393717418379 37.785891971544686
74.481232006431014 36.115219509279392
74.278684482591146 38.179828825620547
68.125139420104844 39.361514810614430
69.623528169980460 39.809310293608839
69.948787292813520 39.642231442664432
66.574426758144810 39.311753458867926
69.072925999090543 40.268750196450064
67.053243508590327 38.931093163367656
69.430540722016161 38.283592274335383
68.621205499607314 39.137290404415374
67.693535819734024 40.421157158022616
67.792760493152016 38.899942238221804
66.358756186599209 39.562746792623116
57.423485132962092 65.492857789895709
55.843412323124632 64.799387162540370
56.168262035542220 66.738104056985051
55.680571630459134 64.546627976386404
55.332094649019410 67.035286793144678
56.094321962024750 64.971248339528856
12.465397540938051 12.310234335338581
12.077007915355267 10.522231639767091
15.050768124750412 11.093809166871056
13.879387020188709 9.855662820223335
13.604394333657320 10.513167491472737
12.687187576581426 13.163011426846419
13.063553143830806 9.704984510349460
13.776272231200686 10.284137058575999
15.249988884121811 9.619987676909368
13.619545088203843 11.615950215401153
15.485339680869240 10.836831057787460
14.385625384277798 8.115620633836635
11.931279839093113 11.812362343038298
14.444029367323878 11.324227011081964
13.971149753235565 12.432809942267005
45.738219873664811 9.556369239428829
44.805961676938935 10.167340779742140
45.782152230441376 8.158333770281368
45.289611790650028 8.132470780235305
46.778849542381266 12.136907906951967
45.767092142716884 9.695696953359944
45.210600189241575 8.444875449231894
45.068002797079195 9.464582390329664
44.350844153125180 8.381817334237681
45.668833183909335 10.694772323949280
45.594925789006041 9.880424172114116
29.115513644001112 96.718781214834564
32.740858686568863 96.400852680877293
32.317836742238491 97.978055174649654
33.212084617881963 95.899574539261053
31.694402839358808 96.295011484068780
31.859283858053796 97.309483240517750
32.287624532456256 95.892098575805491
33.457995459386616 95.748619858734813
73.631391239199274 52.765374444562042
75.751235907661624 53.315500844786783
74.224247474698174 52.997989694474036
76.374984534793597 54.959117619465125
75.779162660742756 53.475963657984558
75.504281614098204 53.150005307927316
76.059180000171494 53.948195974824721
75.904679739258412 55.329557291336336
76.069714576450707 54.543524582132520
77.212628921875933 52.554482269982586
74.598281061403085 55.111278533031623
76.575349561732097 53.983301304466643
24.640695064584897 17.990549047765203
24.376888812753837 16.164020929965222
24.321676242158023 14.899101087367939
24.841242830476560 19.195427279375572
23.694927087579810 17.164523846500806
25.810362040152668 14.850130044525388
24.962485222281675 18.089468793494287
27.005642307461276 15.668650185137395
85.020711327347428 23.245217245436333
84.353734104073382 22.872630767062045
80.954513581044665 22.356957365991278
84.804159311461532 20.581890382758282
82.540474325697360 19.943478834145193
85.438060497424232 21.550517553590115
84.826369452543787 21.422815418731261
84.259926824859676 22.446087112507644
84.111851381760701 21.142287887743446
84.339202731553641 20.871477669566541
65.775374935258640 81.564148049453024
68.466730428113991 80.861924594247427
67.303078393548887 82.451559132785292
66.556109102587655 80.951595107312173
65.868310027141987 80.677511654884086
67.236094218277103 80.306078075794616
67.203774986208217 82.161539178260639
67.324858826793488 80.841921454513454
68.189944226200055 81.454087664517033
67.088994751546537 81.119520089438964
23.251742006485618 22.730567280175578
22.657043253549208 22.742317299979252
23.196894278225564 21.024610748174037
22.600506295749955 22.593449271394263
23.179832274446483 21.203196842499409
21.235760363502909 19.839663266909341
23.112284615284423 20.825103377807004
21.994684348045073 21.178020508548283
33.178869890850862 78.648774510518834
29.047492384272694 78.172951251285113
32.302355870406160 78.587834991577253
30.391083655712112 77.877751828989588
31.268614125734675 78.991814088224274
29.224840207509878 79.141904672306865
30.041328968127900 78.315113431142848
30.574095791086648 78.558126326340400
30.920640263510180 77.723424730039454
0.219552209587050 88.440583710844521
0.348047302367902 89.361555231487998
99.662355957661191 87.005967719450013
1.393664008439572 89.343334183037385
99.073953713293974 89.595696705308129
0.849000821767163 88.752428395455084
0.328100821515250 87.174486385028331
0.294190821480058 87.336352708241677
99.946462199392172 88.269282430280626
99.798365329078223 87.734678567156365
0.431491186621145 88.070543014346839
75.057395548968799 98.969643626416314
76.174726439259587 97.997692112676830
76.368434634822776 99.642244513375360
77.777900912986325 96.368206544492537
75.926778832698844 99.526419686319898
76.650299776863221 98.531134889774378
77.312284377781111 98.219234888829689
76.323965340047323 96.787082314265220
74.162878714732102 97.840855199913534
76.667979150356828 98.422120767008622
75.098233419113043 97.851413695279803
76.978098221075200 98.740541444070644
75.268145620022452 98.785968704841338
77.734508667751300 98.452076202418525
9.941194159684246 92.077054462103192
9.726126577775375 90.985485698589159
10.833488958761532 90.535057888875571
11.309008817846101 89.521846238707809
10.134807375103300 92.275221410310166
11.426624908602969 90.770227890555390
8.430950880430553 89.417011171624935
9.877307617920406 91.319724084487589
10.175855275985709 93.538719405617826
10.135902608496263 91.155422580279492
9.140593467073854 91.133104261534854
10.606754288538850 91.848899341291798
9.249851599609990 91.136270553058665
8.708700220776230 89.732561810636639
8.483238867607373 89.868472528085860
18.046165990541741 25.235578831800130
17.380563233920981 25.392635906413894
18.459797293085675 25.535257469847750
16.351036019402166 26.019848293802678
17.860927658062810 25.966504638551047
15.289465736348424 25.478162157283034
17.710706205710196 26.264510933851493
16.775188737358132 26.050961557476192
17.318947201447298 25.984196763270170
16.433665258934351 22.708605027374588
16.363915924219622 25.411610972883519
15.609632492494656 25.632420011962964
50.442609413080049 26.216102139741363
51.766634679954826 28.915724693405696
51.058842996676184 25.487790277722244
51.118261338369940 27.056893014328264
49.231460541137139 27.979005362451986
51.515314268773295 27.389112219216869
51.065262489040983 27.139758343911655
48.894616397483475 26.795978757025363
48.790632447029815 26.378976693050518
51.314972234444305 27.684140383382378
50.915271042715510 26.739763874952921
50.937328780444041 28.086055914653755
52.169176007638342 25.846081681934113
50.826762338081345 24.955341336772211
48.674401522860087 27.703154148103710
17.395821920119264 77.784278334379380
16.130977240449575 78.021025584480839
16.535881927288031 76.940334450999728
17.678517298065852 76.190859567076487
16.696030149331076 75.561758398835153
15.817780231010239 77.275455747840056
16.815015991700889 76.976978669352150
16.120543348342427 75.380766948174312
17.151209024433168 78.567468638105325
17.173792483684188 77.644494246951865
15.874144639204545 76.251487859441056
17.920559334176509 78.838169620459936
16.981500797371638 75.578055609346606
17.217894259478044 76.044453011683117
17.490404368666432 76.530192304035182
98.099018104604980 51.669943977956841
98.245107017701415 49.816311206484976
96.611437051185277 50.213612950720147
98.388577903723686 48.816818050954055
98.581453142690904 50.682868659520722
97.068411363642994 49.134968655035337
96.400340003879109 48.551218073104643
98.352292374490375 49.451846061191254
96.834618089004806 48.481965872470958
96.437071664746227 48.573718072315373
95.248169952908469 50.328331234858588
97.061007662406865 50.589568134783185
98.116099056557729 49.965279369539338
96.407897061320909 48.910360920039963
58.260883873397944 33.162952343395865
57.449311998731041 32.108542652070426
58.609941585280453 31.679820652634156
56.451208479264281 34.318469886664253
55.404823035231537 34.743779137508405
58.163561510735832 31.466128049101318
56.614108206821435 29.769931616476473
57.166609318085357 32.514133094168351
56.796016023697113 33.532591029044525
56.073228791463372 31.019106513302315
95.828922577896279 94.241238847256014
95.213348896259447 93.810056411759618
95.553231743317653 94.150369660452114
96.070385295407192 91.546546224532463
93.993721587878213 93.388653738036354
97.976878936966543 92.506704164332703
96.213565228611827 93.389279565623099
96.344640041706398 94.124619028286574
95.915494937536835 94.231277437304811
97.266213922634279 94.420813989172558
95.924662166834182 93.322382817714370
50.695605789087324 82.177266454048720
50.555057180676691 81.241852567017119
52.186954220113265 80.346494614237713
50.841996812440229 79.554109494015961
50.229044525229533 81.788321402279337
50.460035321704900 82.376741314615714
51.114397787745858 80.171247741078190
52.384334022689323 79.832464734116840
49.822814194029107 79.682066291627251
52.165057352505592 82.342724947184294
42.203680266904584 67.527952138707363
40.213399951991413 68.648573796505772
41.914255982953946 67.188409397859132
41.917961760431595 68.315851645651989
40.404905828458979 67.266201075697836
42.304866025278827 69.126767947915241
42.104076493079411 67.630273312784226
41.853366151132064 68.411697237459350
94.115449464766925 37.794010661299659
95.011026123540418 37.114658118053633
95.309379874810517 37.759268806963654
93.763859441301904 35.418303428779168
93.826848018077754 37.264441896494709
96.726361527331974 37.737796856000863
92.898829683260089 36.869698363359511
96.203507615316965 37.913170545646253
94.904051481275829 37.828028545901212
47.207454508698191 71.967530792566322
44.868632727850652 70.612519822827409
46.737789899240319 70.648950948597161
46.073026608874308 70.207395213959515
45.769644747722261 70.593814119290073
45.684112736844838 72.276498270501094
46.901028536242087 70.754048959465024
46.478336421367921 71.150607706590861
47.095999554571435 71.036803301366106
46.937926689141598 71.156905978299264
46.358824536298123 70.860778067730394
54.106924745124502 28.911115439020143
53.593871041462286 28.974471662622232
52.051418269342307 27.080886256556589
53.081126702109181 26.282685982339768
53.042859603194202 27.889876921646650
53.082151392288466 27.682103857204346
54.358661939182142 27.490677057303238
54.070957320870690 28.482221504406077
53.772665244226609 26.208541100400527
54.150005893984890 27.912539675356324
76.924510447687567 67.929249388590648
76.370470783956137 68.660164653109334
77.555688229996562 68.007527628443000
76.047627694580882 67.411061585478606
77.360472553880143 68.498038630494534
76.923692173454967 67.805161084251878
77.328037459455786 68.774296558200916
76.912788699272582 69.692794909700865
10.103955461627296 56.920470265972668
10.316988088741150 57.170135454086115
9.726392295110214 56.503949461327061
9.795525918585611 56.435538753617934
9.765189065611764 57.645755039583499
9.150788950448218 58.166026371332542
9.817564769829268 57.505365443432851
10.323715540144303 55.980657417585327
10.813292701884414 55.324997783884015
9.537254741096900 57.285387387694485
9.391085429193957 58.042544398878050
10.300125907202395 55.865046610745821
10.479093546267318 58.935756692838218
9.952126342201700 57.176873967251090
14.575863842866410 48.287967601721647
16.531532430546708 46.843854669979166
15.754833419620491 47.194892390792617
16.130364913103644 47.138467571009500
15.968695516297164 46.836933313211169
14.323432004675448 47.087978562591360
15.164745014003772 47.533027868136386
16.060999429386456 47.224679713194206
17.695426316079939 47.860798212281395
15.705741661447910 47.489174118623083
15.482688987171439 48.462820492128081
15.532966610329057 47.165315724529172
14.246476989009526 45.416651571320841
58.081000455007285 60.189857178886335
58.289969927204240 59.010522704028631
56.269381234071375 59.651329684333014
57.841869866763162 60.366888267704688
58.746776680129798 58.795542464527465
57.837619159292331 60.278716607038817
19.292303803794180 12.907802053401317
21.180659588216191 11.074454969636610
19.788834595053096 13.342778430866545
20.800613352606689 13.340623344971164
20.626513709539427 12.819095015270916
20.731035885077592 12.554175102133961
20.202578852335396 13.609429855705379
20.209913847321488 12.508087905652880
60.621461618898458 22.070523105097415
61.087209006020622 22.525299414332107
61.114427123969925 21.963261408388725
57.463486571187204 19.995185258203495
60.796212629672411 20.929977340691508
60.853910453050787 20.707578870028673
60.414013566755713 20.341972873831338
60.376663493790282 21.216008230149711
61.115191401781203 20.637815849739116
95.496189076178496 13.991858877385322
99.213213613135025 15.135753171736768
96.604169163511173 15.482876543250224
97.278047976320337 12.156464800176845
97.462907519704316 14.463849801911582
96.732242265698659 13.496914389335855
97.677924498005410 13.402796598873566
96.377535076176699 14.958033227475292
96.550234172527126 13.565890675426804
98.521479419586015 12.739932204497247
96.942314679886024 13.111259436495271
95.300852380684958 14.191963331466836
95.108396299396048 15.445346920057851
24.641501151523510 40.205200460042846
25.113147163462077 39.678807055766754
24.519401701272468 40.497050094228726
24.410797739729709 38.539235898399049
26.618697785301258 40.694836844432686
25.899911754680634 39.048093289335519
23.845632730074911 40.651317738449812
23.427992719837142 39.203064137517167
26.857153384173539 39.847461722172653
25.127065918313114 38.907286203849914
24.751573295330470 41.054298704842296
25.069038446526264 41.928377562811519
23.671936150800214 40.255826596730721
24.114730457955204 40.709538900446972
99.836498068180632 20.101014705066984
0.482281303421800 24.736816037535469
99.020334946005946 21.871898062683577
0.190902102083697 23.046719522432308
99.622847459645172 24.334223773989631
99.137016945659937 21.395005184563477
98.966977995566893 22.374633920438001
64.351638398344733 40.293362745177880
63.080366985936820 37.833890154660530
62.401731711431559 39.027575999182815
63.563282798420552 38.477257536798213
61.649838768612277 38.204263680463569
64.345409219812595 38.220776014579677
62.652025045786466 37.979381841786335
63.597129015300652 39.354058151445223
44.763202768486742 60.518199027153763
40.750063456914219 62.172044382594557
40.842067574507610 62.247817929275044
42.112596833285096 62.855561731416635
41.764399909093648 61.430596302444165
42.748170487236486 61.760969359461022
44.092266206387777 61.692588192557537
42.591748025785421 61.809352912375644
69.751316201866771 8.671080934190973
70.422436229508648 8.954058105873681
70.195031040166569 8.313582466839378
69.359795622162352 8.942232067002992
70.662641222022629 11.556910280174609
69.928822245312546 7.690991396219738
69.242772248340970 7.780444937737878
15.229349252306971 1.256157346477568
15.742814984022917 1.935913159259526
15.150368863864143 0.817339868473230
14.759652545260378 0.436961850835104
14.564184631609599 0.439696400176469
15.746764067461818 0.211595120644865
15.455609797275219 0.923891213849251
14.167190859055953 1.580289561017056
15.181848970658065 0.987936293722727
13.881367595896302 1.076125460688174
13.856652158129018 0.014100488312361
99.473044442929321 80.346714808345880
99.915639422073468 81.790241413995020
0.879363657458416 78.508954799514697
2.897733427905232 80.516687613297691
2.384355559819753 80.912023870324759
2.254347740786807 82.053348782038711
1.535768458638282 80.488183015340127
99.904867910492882 80.995651388870755
2.660074431942817 82.000452701572826
1.667590993593476 80.726386544001059
1.746705240017987 79.340128664177243
3.023511796672885 80.435699945162739
53.966207478631496 98.688376451370118
52.612373227294341 97.576721184051294
51.080437234673120 98.356871998163740
54.383292259426618 96.834742985069340
52.884225359055350 99.650628557660013
54.731052028463985 95.821005339893404
55.590110444058197 96.061247919068776
52.920866175950607 98.572440914445536
26.109119141329685 7.655749709211755
26.366847089440821 5.602704790287980
27.834776317357505 8.484423647234921
25.389091817221491 7.135632778673004
41.837053487808554 89.076934626831971
40.482214279841386 90.284218354187246
41.452878465428476 88.407705565907193
42.403389270786334 89.393731151064870
42.102581529845352 90.702742622341276
40.685949362611687 89.655118468598801
42.106787887484742 87.592242502359426
40.960229293437614 87.609049858359228
37.590974232715666 34.243234495664140
37.498037113330540 33.883970735972170
37.361629428469875 34.707272022460550
36.131471413463736 36.001978052175957
37.621260881894571 34.640348681269010
37.519402605043950 35.448534074476207
38.112118572819845 33.966733872483431
37.215150294956516 37.727372550333101
99.661934566539756 1.987468040969630
97.289149864599295 2.956833837631089
98.166208085883369 2.516411407646403
98.589513713126451 0.512172987054647
99.001169767355293 2.769014805516048
98.452580179301066 1.394055900275132
97.953481331049602 3.233187553986216
97.701484034518856 2.333554899739393
97.647195252128270 2.053668084900870
99.004781938414723 2.393110501618506
99.197773234385934 2.266313300997766
13.061527997905376 37.314021984685731
11.494330868952675 40.104696328204966
11.290186775835863 39.181064321774741
9.819726140653504 39.016782517933237
11.202905890910678 38.416001780772937
10.859500253895559 37.813628574485506
10.961571567408727 38.553730561551340
13.957975026147897 38.221112150951136
27.374753793906386 19.643749293627621
26.062044608367589 17.965469867467633
28.133680640282357 19.887274382030881
26.729885175489475 17.360294873528780
26.431903186221177 19.453646263336100
27.657431792010374 19.193837056565155
26.593405515464145 19.175432333629871
26.827604776467869 19.940958092542296
27.146985532908829 18.512086602331753
25.475261768464083 19.692990582735355
26.626929525955298 20.327498282800661
58.543080346223725 41.994453923460753
59.773477676509543 41.139561234156588
60.280745923454141 40.484842414280934
57.941346751385026 41.241596159427210
60.349360130735981 41.535530713490424
57.744589059484838 41.834927281592037
59.155162944007976 40.059893775451613
59.138570700744552 41.664485850302604
59.710531927528407 40.870648658450250
60.439319249716213 40.749002429545357
59.909861255965282 41.532500783457706
58.462174736530933 43.270625721759366
58.224601645051841 42.446510467946709
59.078741075838337 40.591009272263712
58.869006672374027 41.702870176258884
58.831289632967312 41.763450795468316
60.067929496449473 41.862867256237706
12.420993931914962 30.635166039194022
9.712903332761469 31.280180824179158
8.216883809502962 30.297756773015180
8.401058362062541 30.738067891199830
8.929016148818686 32.719448591086852
9.136121205496131 30.891625561970336
9.601258770490805 29.686496352205424
10.076723124058910 29.829512647041813
9.670422268960859 30.921996631222679
9.747156093084405 30.209889755892778
10.385706789411449 30.242257405096051
10.688153740953123 83.176087245081021
11.777400642534126 84.499114718787482
11.773868846977718 83.525065351213755
11.070503995139843 83.119213060238408
12.713593708474658 82.030577690719412
10.769879340969000 83.443328711504847
12.124645632907697 80.799701487064013
11.804719523227185 84.402383012214116
11.211448477030766 83.334944892153686
76.557938429642846 92.699360009741653
77.120507770007308 90.653903776243297
75.825230064542822 91.359735951225360
75.886731549675531 94.416184925745853
76.857661634417042 89.961483269865681
75.896328750699055 91.076272714712587
75.357238661538133 89.874655953068810
78.288756791262998 91.527617745487646
81.476143200404039 98.654946392234194
82.453913445613821 97.454550626546293
79.547853340446167 96.798621636896527
80.463932883372237 97.769549304895236
81.343767839307318 97.455951600953654
80.995868267071444 98.562195636536501
81.425367746522937 98.032133884056435
82.721003684698616 96.020290294268634
81.941896559985835 99.860378853882963
82.665475627326813 97.952314138165775
80.740054683208612 98.852656029843843
80.110557420334771 97.258991760021885
81.141370123590448 99.669984631428846
80.938440640310020 98.766162762270852
80.322041316252623 97.738177022685178
82.947136343116966 98.833746174620444
21.392265395068947 60.030839778575135
23.296104093420269 62.214596158534469
20.926439888696343 59.324177503600126
21.561507409339612 58.688491376114570
20.481537072311578 59.819430373800145
67.604231730536128 91.079796297476079
66.895838025372328 91.405866644783586
67.872664474270181 91.455403034650644
66.934956377194084 90.922434788032135
68.739709698163608 92.165045063777058
67.530903707990774 91.372767522591616
67.998429724133729 93.341341315345304
66.685643597366337 91.719233753192086
68.210827569489240 91.930854654545868
66.631813969228631 91.366502505751157
67.872406069329770 92.156097353767947
67.003368815168770 93.659460295280724
66.741560049597368 92.673229409059417
67.696942715848522 91.690324270520065
69.531890713685641 92.608551501361418
66.475571311846267 92.318558169235700
3.505510396453870 62.144349767611999
4.816702509349836 62.842752456414019
3.751361836467457 62.275491827435197
4.147277058153434 64.491634619628201
4.655266670247639 62.153184742717258
4.471878465543424 63.533685007221251
5.773092532471623 62.081988360529856
6.148822083208129 64.162281659042335
5.307645951927265 61.595969064703880
4.750758388465291 63.684296091744905
5.914778099005609 63.562573145268836
55.768647050555060 89.855530061064101
55.116173250313686 90.169626018419748
55.205685592989987 87.872329193736761
55.501316878056628 90.039947272324852
54.391663212849210 89.158407088370723
56.286939870246279 87.975001893250450
57.413218631806082 91.005387064224081
66.769350930453314 44.330505314928381
68.157323357589561 42.959990142035160
69.682547605635932 45.706019741496284
69.062761668043564 44.354299405042696
69.373230205042802 44.419560921605282
69.310290626775128 43.201258524594486
69.730353098692945 44.172751718752821
69.093322573966574 43.224982004708110
68.786532822965228 43.307928354789667
68.789741111142973 44.434455488098457
68.793096668517506 44.572356612655270
45.046805867320842 78.429517595890204
47.336857716885397 79.500964217685151
46.816237886936698 77.485198234613776
46.163778778542770 78.738435875425708
46.916344178297862 79.852110104787542
18.681612198818719 0.685137803443395
17.673439949879384 97.721119552244488
18.571767918257535 0.824305566778791
16.788739888387035 99.491306913387547
19.401725691410459 99.332387599786884
19.907861302187204 99.594329654511782
18.367575697957488 99.736933421844313
18.106393269891143 99.686022616447516
17.952814908919425 0.339426172871781
14.620952870084757 99.291117412835249
18.239275033513110 98.141668274218944
14.935648227460604 99.997244874373408
14.225057231150355 99.109002920238780
17.275497564340590 97.616962924903390
15.576117985101835 99.704292959945533
14.722771539165823 99.922327541879085
12.393911387989982 95.412678438851387
11.591454749588740 96.545156263177248
13.198214323955902 95.457587024173804
9.118369374848866 93.613625359318775
12.275620123068553 95.816239962592448
12.108660578583265 94.818705851802932
11.104329684961851 93.679363870505796
12.058752078811885 94.403416326718883
6.897689361395537 15.510772458344624
5.956160510769097 17.192334151362431
5.544188505748380 15.164632864351391
6.184661808844846 18.206543142369469
6.895857947995614 18.183510308067969
5.877916484915173 17.651390417201554
5.668543220715200 17.919032061439363
5.721052850332550 18.025688991556471
6.114774365516946 18.046892255588389
6.070033081804689 17.308936344045051
7.764804978525186 17.292542725681191
4.630678729894884 18.748761471418923
74.577953873909408 79.144241846992799
73.068278518570807 78.660088486078479
73.409886950404115 80.408521303440267
71.658428898851184 79.624948000886619
73.207749205574331 79.318057771652875
71.000724708276707 81.541142594114817
74.474647618701269 79.997140492172306
73.237468470565020 78.616185988060508
74.555142386806622 79.930854072732316
52.753593224583419 9.363462998333393
53.452210954235092 10.895814188316946
52.931923479678808 9.232648060569650
54.892146238871604 12.101869976235445
54.055717800674110 10.217339033658979
52.156137349899971 10.073063323625863
53.065986530408537 10.740216809930345
53.976977835619863 11.365148643918618
53.114019566082106 10.166302878161192
53.304471678073611 9.480316641204904
53.816536932077653 9.946661392661321
52.802827233202038 10.913586105874582
86.799621546656269 27.172365638736999
85.930070050732283 28.999256148819772
86.044285134987859 29.101353934006809
86.823345883184530 28.846960588587294
85.663968827447746 27.498677212988760
87.915164940213131 29.080523483078597
85.578680410315158 27.208758084573159
85.159794493199783 28.766661092277570
85.210471830403407 28.240518670241176
87.481532305490418 30.617838010716785
86.301572764129645 28.008063833109581
87.398866278636120 28.949720916797862
85.024269662397188 29.103041864303904
86.138847756774041 30.270450410401093
86.216178548540412 29.408442405518521
85.109837491212062 29.880104264087642
84.756200434873222 28.962573986346843
36.028622788037517 76.332735198333467
34.814708834979605 73.004847042546217
36.159838108951739 74.161000502205241
37.054608685597437 72.575881284403238
34.393679227731830 72.853259173455783
35.297038075807059 74.138742705345905
35.314592189680894 73.448860898065064
35.769865203782324 74.216196432090285
34.405390500579557 73.798112401695093
34.891656474903414 75.143205564309213
33.675843642355701 75.543821357864587
35.635793516079396 75.866384516503999
35.256946122624157 74.851100691321449
82.237563431406997 92.089106054817250
81.704155779674622 91.303554704830219
80.624035531933629 91.816849499063366
79.787550595284202 90.280004607257780
80.852451128891673 90.860828498543640
80.278946597745161 89.268270205290804
78.641509868691585 90.930940722931126
81.840533340059423 91.137224430353797
81.326975288365503 90.918301926075415
16.157878442872367 55.978563047688382
16.788593636558943 56.991413700814988
19.762781296568694 56.528659183645729
19.619777295965221 56.193467867062850
18.033750036911400 57.079889014387881
18.870684663684543 56.339289074721314
18.935872694473229 57.319402538614227
17.847445976967450 56.511353651340343
17.637842124309387 56.291940308590561
16.781944002921790 54.215908741124437
18.733627423549997 55.940879862009020
17.752706791194708 55.986068492411995
17.028729562751160 55.957118487637565
19.780628763741632 57.235868992100720
17.026901213679189 55.244166457863784
16.850653389465261 56.749207733734075
18.034345723085252 58.829229030417096
16.688255814207864 56.583339599966720
18.052613489227607 57.400111393350500
17.850820912357101 55.491469841141736
77.735238657148443 77.340423028460705
75.477908841096138 76.270772966151114
76.059714640139674 77.934244033274737
75.390101518897268 77.788678864053708
75.035108704306097 79.431792538806462
76.596800200172851 77.555859228579649
75.618234152761900 77.376457440696498
74.060694001586327 76.449835306337931
82.607832099007396 77.166492581342624
83.879494632757442 77.282886084723600
81.999646275414335 77.548508096659035
83.133129251432408 77.178019580969277
80.320225967784665 76.524011576918127
81.286421677374776 77.577004291970098
82.422263837758024 76.458674805905090
89.423907603588361 64.945202422103989
89.969891802952930 65.302843933497400
89.882784359697851 65.062649566276818
88.139331724707489 63.314538929089558
90.813032013065410 62.582245597736978
88.505926234165116 63.964678476829008
90.470648877387518 65.127470338069841
91.159294182765294 64.609840708512081
90.664604061347902 63.688087094281890
91.075876456408750 65.725099897332115
16.002184797109035 44.449754942697240
14.384425488937609 45.701433292842218
15.380790161724965 47.168745697515561
13.743958702139773 46.356112617014780
14.488215331427487 45.237234255298915
14.112770724966525 45.807530640794468
14.165195099338197 45.510406061975708
16.308816723426137 46.363080738953784
40.738519196871081 93.827774182028065
41.148001611035980 94.773702346225036
39.799288870340646 92.791703132229785
40.146783276685596 93.634815405447185
41.070744180925104 93.336651609444544
40.090189925960864 94.384896755612431
41.121513863418919 92.856393589154720
40.105098504701274 92.724612324246522
40.623704234059829 92.224970227078884
42.582729835930088 92.894075345387478
81.179516605853664 41.297784641409024
80.953547763515616 42.349075780972051
81.473400526107113 41.566537982376431
82.191309624768110 41.352674328091716
82.769771978803035 43.442680661166996
81.466425737411029 41.815514424093926
82.478555145028068 42.156534523857339
81.909001468315864 41.541049133979612
83.433976779214731 42.071942656404886
80.086234278189721 42.178612916805960
83.449309045747242 41.534778972032036
17.733642839868125 6.724799380868990
15.875847103335154 5.715148879578856
13.840483037203427 5.656701516492112
15.627305885023979 5.140242377038835
16.276066128144109 5.057040663476617
17.644980511047539 5.727778956037870
15.032720630946214 5.556530872851677
13.755834899731624 5.646768037337963
14.872244323249742 6.202346113899625
14.944057547936090 5.613704514574716
16.554123704364041 4.741085384838196
84.678566750675344 30.685884536182975
85.967870250902322 30.640615545097639
87.834521786187167 31.783170205131587
87.217719778821817 30.435227626819849
83.279691823715112 31.619058481966171
83.816293313462509 29.347084966058848
87.414793682367318 29.005012467066923
87.179641100009320 28.842162230099188
87.820026024533661 31.475921804699080
85.930328004094292 29.514198575469351
85.525659467925010 31.067873560840336
84.290856956142505 31.754232145879058
4.672463486549738 0.546922342082586
5.153345824454470 2.958201642273247
6.352125322876764 1.448196783619252
5.411797810573511 1.629327323275312
5.123128593861074 2.392042025078382
5.125821239207748 1.628785700158530
3.672392689918698 2.227840790853327
4.907191485651247 2.777776646192708
6.797129823389832 1.227850267724256
4.998989445757331 2.482972745986945
5.719538271687876 1.209005451613650
4.396356624695646 2.185910753073917
52.223192716387011 99.708737668456905
51.102589672166893 98.518614226235499
52.235131985775823 97.939154586809209
52.695865763282598 99.096206333638804
51.182969552616242 97.569557471144535
51.903596246627579 97.524010137284094
51.225217695200271 98.360070129013181
52.046619437047731 99.167335788150581
59.134137568767613 12.712889473451153
59.643437716619715 12.825921868171774
57.725553131005498 13.196736469433606
59.710376892228290 13.117050021912242
60.070578176099161 11.449652524210805
58.823637406351153 11.692652993675603
60.644785621435204 12.032639936101376
36.659917914609828 64.693120723965421
36.090709285267941 63.829793201719376
35.320305033664930 62.874864563479747
35.964380182138484 63.646730376310387
35.232369563755583 63.787304038483668
35.897337686812641 62.491795659875415
34.396868204026696 66.277759829174769
35.765683558769567 64.770927735566971
35.174109439821450 62.843970198093771
24.609018401362441 9.437908626914600
25.584149493027443 10.601333126208438
26.378014808464474 9.526800558603025
24.870323614927450 10.107139317544950
26.742318772803806 9.874936043756852
28.120856122891482 9.075817569124341
28.561436239470755 9.040654623003505
28.076477106588719 10.879810916777036
29.932143262520366 89.941922111254129
27.894975780755676 90.734421246088360
29.609831380428485 91.537822407212786
30.135758262437822 94.339943407219366
30.269362441549127 93.246890203435768
29.474452960930481 91.288850972573997
27.897020595844140 92.927725780469501
29.002410066710731 93.049700038807558
29.310283088454501 91.551860936545296
1.168032053722428 99.281192430710860
99.989997090119118 98.219414171990366
0.323929415941564 97.472212512371726
0.173281931392850 97.916226346615858
97.756194001631997 98.920845295590254
0.030172340890203 97.397683395857243
0.207811995435222 99.480800990860843
0.527083724130094 96.925408062703028
53.161176168497029 17.860352940134412
52.041255053463566 16.583859524382234
53.166997941620792 17.120246776618803
53.185985690871433 16.306443214672772
55.048365720127507 19.603463348355209
53.865373309601885 15.223722000092129
53.036590363233820 16.266388341756450
54.611858844523006 16.623567186574608
54.566998881669306 15.887300475650127
54.109623850789951 16.417297092117046
54.194878776481069 16.225495237037325
99.980925611047311 61.313618315487524
98.013677960765747 62.504699659241318
98.382125046094188 59.951331631796528
99.043139521568548 58.762957170199364
98.592211657693866 59.224156198751160
96.971896707401456 60.579950808721250
99.289649494463006 61.933643929051705
97.389958628017595 60.629629464130758
99.745148766227842 58.850320961188167
97.230697084649549 61.480122360378772
0.227394466541739 61.047988796992527
2.537565982233707 81.021788782025794
0.945709723142608 81.177184213410115
0.269112881361864 79.774081801125135
2.748162711843600 79.486403569620407
0.398577035065401 79.858423670982290
0.983591766624564 77.938842523958755
2.486316003727784 79.450883572375830
0.096657394985051 77.912680914139017
1.378629340263569 79.350905317829131
2.184564218440485 80.038276695615366
18.587275784736487 80.271422328078941
17.927684548003509 82.137972625367027
16.111199926554963 80.895192373512089
16.407971037549224 79.228045397862843
16.398825000632307 79.939736591172135
16.519493720369837 80.066442995134594
16.041848758959478 80.271556440329562
16.528660957900488 79.128199876365784
18.831925192032681 60.030576662440843
18.979283946891325 58.403039258389398
18.229554531964112 59.252641531599537
19.990175052031798 58.078308393500087
18.114214344661786 57.659704599262639
19.706223042981978 59.960578782751732
19.425223811419844 59.325210404060300
19.481177505494021 59.303704104443362
19.013105221077637 58.998014243992458
16.693089792808333 56.937861503448445
93.158232053713093 87.219966010069257
91.548605969955972 84.850152925936385
91.761092834189341 85.129468090750905
94.644215582112736 83.855470012569128
24.527593509302339 12.982882697159678
24.935796772495753 12.445051828521359
25.134092234368183 13.015742125846547
23.953033258707343 10.674817398696824
23.801790260736343 13.109530107370629
25.665653477732349 13.133239849328636
25.703173487390277 11.061834651335328
23.691615527938303 11.575453636869726
25.366245802769381 13.363903432695496
25.040320953898817 10.621757481568569
99.362411069683020 45.177979851343757
99.897141228876819 43.034180638098789
2.646590397580725 45.608686320571401
2.207490986896737 45.052467887370888
0.513825685587406 44.490624551163720
95.511966629939224 63.735576869615521
92.664145357369776 62.894373004265553
94.644264522605184 65.482723322283789
93.576472808687441 66.215397903242973
94.382420477678451 63.243721722289386
93.919385264479217 65.122121481586106
95.058492501166086 64.403069281907435
28.445456459192958 80.051192050521479
27.514777188874220 79.372541809892127
27.406996364675084 78.397322540635216
26.933046719942745 78.962375434135893
28.625934085686399 79.753997939573253
29.163475070178873 81.566120823511966
28.451172324412429 79.106953972612416
29.129679746723887 78.863321163780796
28.762436745732490 78.617459105227454
65.125922336695737 89.040076409197468
66.700193260519853 90.606169221267464
65.109693435369252 89.094286061263389
66.144283481349632 91.471373868522122
67.200748175422518 88.038577078789245
67.249722722811896 88.376259003884385
64.908369849687645 90.974213763474552
66.191195698566247 88.092886022183720
67.096078766050738 88.042078187413821
66.565094115632533 89.370023470961300
66.042830035340003 89.393657647120762
66.093742974894610 89.122233199652811
65.836023270312026 89.747043926677577
65.864981708979812 89.556682315171642
63.838066905851534 91.594891299211426
65.219845124267010 89.936808087587252
9.990873535496595 44.370558657062794
11.604495362777756 43.197316340118100
8.146705490269053 42.914673074965179
9.116002961280179 45.746481814256370
8.572422404789306 43.506465950003680
9.168977175253220 44.115537072668246
10.111822485361017 42.135250534386941
8.443427005236861 43.843512376313782
9.879053077167891 44.320024087522725
9.031972265381020 41.765276597352560
53.284306291971248 57.049318785018656
53.860130177308726 58.377509010765216
51.899087556374518 58.872107571507591
51.713296386742961 58.509971797968589
52.551017145658037 58.774420725650387
52.232063778269989 55.757755151323948
53.806779337569957 58.405339900536291
37.217116082257043 11.438542622496833
36.666461486574129 13.918851967608404
37.187998298360455 11.566397843219798
35.880501067191894 11.359925478418944
37.904483003547533 12.568580499322254
37.264849749885414 12.890219668461262
37.338612646446904 14.221577147609997
37.938713497760205 13.333546471601618
37.555525169474897 12.346059362881611
37.862385676202798 12.349425236236032
13.618938121942122 46.102018603643927
13.444232711449041 45.198042905671990
12.862634181000411 46.390835527241158
12.005832544088541 46.581337714016747
12.917042338992957 46.554687712670194
11.256517983375488 46.911282153331051
12.306261848988584 46.907266794508381
12.242409842546802 44.202972917092836
11.406790875571568 47.901910207766868
13.884621461477366 45.864729030109821
11.434621566431824 25.592038836367120
11.977245018404043 24.881713184022320
10.019799230639920 25.986243896101431
11.605627006471128 24.575882106472058
12.068982910120182 25.279265852126098
12.887472605835706 23.438478537058632
10.455627385721975 24.318376538824275
21.049639509664566 6.476764660096880
18.578790753350269 6.929720711248072
20.803197910927565 4.434115082070646
20.056418174236704 6.106848940127851
17.829817540495885 5.837620645329872
20.059498009457389 6.593287924137473
20.824826068932367 7.079916548486616
20.550540623058545 5.062385312975707
43.789933083342142 18.878862713988390
43.810556110969507 17.732679832148211
44.665186351292682 15.769846210882633
43.306472748677635 18.478675458971033
44.701869878268511 19.284208201293957
43.494708065584661 18.015050226174722
43.835911703499768 18.033559539803914
43.664976057647522 16.833846355145599
45.678811134226834 18.982887381558488
45.443230477229008 17.548228896933878
43.447006924007560 18.827135738925037
44.184883016435926 17.135861821984644
42.878341877923823 19.068813124640187
44.904680587409906 18.616767401791893
45.105702331198351 19.099898426752127
44.371999155517138 18.246992979151337
12.969711375975621 84.943689717214298
12.267489933009957 84.693391945168315
12.540721188247002 86.345896633920901
11.831711678924236 84.614167838949669
13.543047888388509 86.217240107369776
13.226151087337632 84.442532542650397
12.494177509847695 83.977053388124148
13.565556483311910 82.948175250623919
12.486188503220085 86.102409062177202
63.158875900802222 79.827932972608622
62.650135313774626 78.426700990414773
61.486669213357096 78.214761547991969
61.642449621174919 80.604255586930350
61.841592130123210 82.812632508285432
63.302433572288841 81.135814717012337
61.504148598693192 81.207081008278934
63.710581225734586 81.614230569087439
63.330285178875371 80.384870213280053
63.354188204839026 80.096148865281535
63.646026022063580 80.979275505589669
60.830960763880164 79.624317603105538
72.800939928169853 93.062917012487361
72.165565341249618 91.150089794766899
74.148724019433146 90.901974194935391
71.923844371950636 92.022561979901411
71.204360458787875 91.564845396448234
72.489084494787861 93.482114551344154
72.461796412780785 90.517607319017870
73.546855414327098 92.480206815222971
57.169482497637816 63.548744814844170
57.899865124144434 63.231951424555476
54.035705230033145 64.091599309424737
57.602734942552736 62.708156184451148
57.701486411914466 63.485633101814798
56.122137715475723 64.618367903944772
46.886495692418727 81.331722385482408
47.700205303530737 80.402679834623754
47.120891135378209 80.826547007700327
47.927202351744484 80.061769724033482
48.784823646616410 79.987573233698512
47.333091487997777 80.865975696571695
46.235189325294016 80.859253259429593
47.554416863280878 80.381336072854950
48.913906910157472 80.318697604261985
6.399456808710315 31.756739242483206
8.362270229150502 29.866452370972379
5.763934144858908 32.718974266518671
6.099370241376088 31.817054689004042
5.571144172574749 30.410941212424401
6.967427978039812 31.494510006583852
51.419957152700150 82.712030618739959
51.594392938409776 81.776483533124107
51.136420660570266 82.875224346647514
49.389004114573098 82.992324286814736
48.668546844386746 84.489106960055935
50.441856973418211 83.726352496627470
51.139254398677174 83.154069516703714
50.166736790600680 83.748558047538239
51.028969213372832 82.371605411127234
50.988819844843498 82.814674996105225
20.334724184492746 13.952829189437374
20.783655727306883 13.574714191897126
18.227661759973625 13.047097719408432
19.851233820166271 14.097549163677357
20.162926534385118 13.336304818388816
21.097409572209532 12.842161924624536
20.559849391676760 15.561992684984743
21.865697834250383 12.986430543513579
20.947072322594455 13.718684322072891
81.695168236949726 78.299091740049306
82.942215593688871 78.422714444072284
82.516797617028942 80.313527677740012
81.408346100197093 76.335127102645913
82.165178048209356 77.996518517934049
81.652139571601495 80.692039341922921
83.822983465679428 78.265250194009809
83.730899591817391 80.028320508397769
82.859065835614373 79.671601661748539
82.932545724893458 78.135263562987845
81.662908110707377 77.262083947539637
82.129626571095443 77.599654196782282
54.794828052107114 90.380190041692913
55.301876390061743 89.760324933281595
54.954435131753776 89.808681387317094
54.788470011298479 88.203440853477204
56.542488287117941 90.324225295861766
53.793245541968574 91.306726688480595
53.726156706896788 89.354388116658100
53.910560299081155 89.525436658046061
71.461697467628071 14.173234603574894
71.013559142313710 15.653620269677875
70.860177047260620 14.534965664464879
71.583007246094397 14.894010579053178
71.149904514401925 16.092584385367935
72.685926042328944 15.273228434700050
72.892403544029975 15.759651817169555
72.432969127792830 14.536522575046211
99.258842041778308 57.265438569714561
98.700923175019767 56.968085935027283
99.194237251509733 57.864204515505172
98.050851822392957 56.048420200706580
98.668837653511417 56.346935165893079
97.624229225377903 57.038543973018349
97.781786427175845 57.276690112396928
97.734348195720813 56.247324108044644
97.479469560656383 54.923714009630430
98.527036692623838 56.153869493864732
97.904584265045429 58.057823674682197
98.630105345266287 58.342743010671974
42.373943059821691 95.740759233091637
44.596023861789206 94.892627782869212
45.288520920989463 93.657829142078910
41.481102113997053 93.362781409260165
43.806504871122463 94.067158083605634
44.069959047334045 94.604042364346000
43.098321891802698 94.928233346469469
42.613886352863204 93.830394666666621
43.357851145888581 93.217655339881816
43.853183660103042 72.257985206645998
44.706399720726544 73.213746014184494
45.669682553973345 72.795948292728895
43.349603956833292 73.261945990509673
44.646500911333497 73.684926208424557
42.926347935483491 75.203438814413829
92.834744971441793 67.341935803320311
93.208213387863466 68.121772528769711
95.456086852185933 69.779168453762310
95.585360323232166 68.171121851418320
95.328394607324583 68.147726019649326
95.214480493983615 66.118592825827292
94.053870742809423 70.990528159321670
95.007536488852892 68.415063853542577
94.274163945713568 67.129866513891983
36.419668533910837 71.033966750137594
37.731640390561175 70.122052779788959
38.797678272524578 70.809403696250442
37.656371070267198 70.338523059760490
35.566961420692557 70.421076135946066
38.200931231973783 70.302235947428699
37.738629330089601 69.743215708495626
38.909431192391025 69.349902701681970
93.274343368618290 51.489449290431160
92.846768430381019 55.317561541106699
93.605040921958235 53.789496549382541
92.067223687979777 53.868328365913250
93.729223016871245 52.533266511445945
94.082341592501379 53.083094327847796
95.060363286416788 54.084322057761021
92.795107716100233 53.032497753089288
92.051115484559986 18.917242940411175
93.176581030332358 17.919692633299693
92.510672298039310 19.442114160694302
92.619404954077396 17.062657752506464
94.749397445881897 18.890551944954048
93.559415422927415 19.259635061343882
92.589283940747407 19.339243089102293
95.029600329755965 18.835342599849845
92.169002575121141 19.370471734674179
93.505354973942190 20.379202090431917
94.357067916293872 17.514019306959685
93.600249013772100 19.154201006060561
91.740086607235270 18.626266694790107
93.046608720559007 18.387885117347341
93.251841089014491 17.549910564590022
88.311663040186090 44.337375941201017
86.680974787631726 43.047783744472390
88.462640041672458 44.384319393943024
88.586028704788873 43.685023994739431
88.205327931691357 43.839409766780790
88.884430334109481 43.100800950742865
88.644545750690185 42.784892394733411
87.505932298650080 43.110693479493662
87.790086210314300 43.898828188799747
89.294159166265501 44.034423226354235
88.678856436772222 42.398031936662399
88.528035300941823 43.039302826796707
90.228471365674409 44.258935336160874
87.421758059639117 44.656605951111125
88.175763937300815 42.801027335309257
89.248647421847949 44.408394910879082
89.753208660352755 44.554393103844895
18.203993274347905 54.449821096047891
17.617876420743023 50.435157514783093
17.289507600352664 54.099463902246320
19.163203920118608 53.199895571239161
17.493406925455563 55.811235972726791
17.133838386929849 53.744746013546603
19.414931929439884 52.236364199489039
19.549380050395133 52.121302066681984
16.993174274431901 54.083913137356333
18.289822765378208 53.180963635873141
20.060154544962128 54.975006382542951
50.495723888181850 0.476666271167733
51.594387024508990 0.780013544253700
51.551957847324033 0.846751171830911
52.476001792471358 99.974158286576809
50.199451313670849 1.935417905389875
50.024077225440223 0.220121923119355
69.719173976857050 33.027876062285138
71.876058669801822 33.837767547359952
70.513551801328177 34.000511595416448
70.861421943757747 33.501527473418108
69.314664040682757 33.716376620828150
72.406192759414694 34.705553332487717
70.768441381201271 31.210023536565700
71.347974335371291 33.127966103205758
71.440054592005296 32.029526525508778
66.886578662518303 32.364321909544365
69.883365936035077 33.174184806512613
70.077489711544388 31.960524066406052
69.341923907790118 30.578354485412628
10.455944158846689 4.380421672798875
7.173663381123835 4.186501127594792
8.984720543880302 5.186344668812168
7.748461199486682 4.466802428735347
8.818172599404269 5.946696454803106
9.391784153172301 5.009113786216411
9.935211170375862 6.392850830942788
9.306940597508124 6.449737456102653
7.469961365429937 5.406512912234081
61.509204551577646 82.134254518252305
64.135628996722787 82.049588355525614
63.270003468967502 82.601603244623192
64.122930709308918 81.099115888970303
63.559909949423705 81.573286382035121
65.467738660295865 81.983190364059908
36.254960315348768 84.752148857184238
36.856437063643604 84.868784282010367
36.877266393757758 86.368007513626580
37.095418908546982 85.391538805424418
37.189563336301582 85.967433498766582
38.326966729931890 84.842628541973397
37.618743911016146 84.974249732860912
39.237471442070451 87.258184587492934
38.306036379646379 85.776282062023412
36.406754746312174 86.789395377245000
38.823888230189944 84.856573847757744
36.327361066278606 84.289278020913926
38.684582828396948 86.006216556886713
53.337992534883028 19.919764134675816
55.144228405760487 17.820202128102231
54.437866646361833 18.200753686306275
54.971391197021099 19.972793189811444
53.367265300981693 17.891734665052667
53.789951108710447 19.394214431869102
55.254295265456491 20.055652136617226
54.936220065800470 19.125028533411516
53.284533896073384 18.625935905208785
53.352925335984033 18.678277118347616
52.580932721321915 18.250932292715383
7.229428019137995 75.286181148318335
7.110068219515277 76.274894970855414
7.720075725644787 76.285791840423371
7.693224588122082 75.911037961301247
6.504940127149127 75.357252186820446
6.143773623871645 74.602270513598853
6.483222908939827 77.801965084759360
55.690970621571786 0.478388262415109
54.815865305025952 99.265060819224161
54.980362266226855 0.027696796199265
56.563324478663333 99.166956706001756
55.787516088943001 98.693392033492344
55.589873287785508 98.276848110871512
53.690511914863393 97.437920483364991
55.006851019056867 98.283463463149104
68.994536719184168 32.605673309221828
71.170859617683021 32.079033128774157
71.289489184867534 31.723236418346261
69.884509448259678 30.549249254413379
71.630973110699358 33.103238894400612
71.118217558338586 32.019205166468254
71.065819765396199 30.645212654704984
71.995184223252650 29.270724824324297
73.272301102343633 33.770600465934159
71.732745769334315 31.867394548763929
85.574299090728317 84.615690023513764
87.940229047071909 85.485398836305720
86.734214967627736 84.509266359402233
86.879237249809435 85.227386035021624
87.701027197741141 86.354949958445403
86.063393628246686 87.336806170190030
86.995894082938321 86.663083657718829
87.378242401284680 85.784536082653062
86.903091907787172 84.207713761708803
88.434560799912333 85.128463829124541
89.050032807800989 84.971288827668900
87.586581628446424 84.379571220550417
86.441473832165372 85.050300678196436
87.094566385880952 86.266746163319496
88.259256790331193 85.051001837469798
52.728460309495716 27.943350339971591
54.120002829661772 26.933262452232874
50.960087713057845 27.240971713168612
52.947995923864546 27.230985928339855
51.803377277923538 27.753844887443680
53.179054657082069 26.787511357546649
52.154014497720944 28.275941441457920
51.923116205751882 26.028108857923822
51.269313643387498 27.316328116212276
51.656680101347035 28.654137470046713
52.099390265051767 28.222529984789499
21.039459473183939 61.829819422125567
20.142224181319989 61.462900696034623
17.539994429400778 62.218770318256787
19.535629150478901 60.950001744606460
18.451714227074032 63.874304864887414
21.418944566206431 62.732157385593936
19.741901858568525 61.855947150989131
17.329958279535742 63.213208396901869
20.083297390516666 62.691428760553734
17.914501842051163 63.882824578162648
18.029820306402623 61.949710345331532
19.594394847814563 64.020697917245826
18.983996651132145 62.516030842009833
19.153318879562367 63.571093494643328
19.272427745619268 61.425645999224223
34.459309072215149 66.328841355148100
35.121302664997152 69.392262895117810
33.520376477448963 68.547176305930265
33.049404064737004 66.395124793466763
35.117225917990432 66.394772503623855
36.035469697876842 66.847718349439205
33.970682821483692 69.125598600013561
34.454103680771972 68.135234364204450
62.708961784848356 14.435713112964367
64.236761093354644 16.473233322005278
66.160313432545450 15.874584605436567
65.262565209734760 16.415006648449669
64.837359119321718 16.918683928597648
65.019384605454704 14.887308889504405
65.700491723231067 16.047584704792150
64.618911293387654 18.273138253192347
65.888115435593889 15.513008055035282
65.807753548363863 14.994401529799687
64.459095633079230 15.574346443252605
65.364138635425448 15.340580285882231
20.619424003851858 77.850798110412640
19.873136678770710 76.051284594343358
20.628957739983296 77.786178845393991
20.348434424942919 76.387484541796425
19.386144296182902 77.369412584475668
21.301526404264159 74.210293152298149
21.628423832325531 77.061086453900884
19.349081729072051 74.954011875117175
21.531153009673176 76.077806439147281
22.630729557614330 75.666196021464231
8.443159617512306 72.243816962743182
8.877731541800825 71.323538647623110
10.583723183895701 70.765889998700032
10.276036385540754 71.551411283153854
68.746470558686141 40.785930875005754
69.883631735604723 42.103654366573046
65.845178439822192 42.224408144525889
68.656011696842853 41.636182451716508
69.578906655536912 42.652111337668991
69.948913012063670 40.617192021349297
2.851213549257452 88.136957609527386
3.138554333275688 88.338001944460800
2.259943000948462 89.226887477245000
4.756229540148552 88.355154919177679
3.029302644038405 88.816450050179895
1.814015665289626 89.638267379119455
3.932924000935555 87.890544822255450
3.802431101994474 88.734289790524826
3.545289587366941 86.715493505682247
3.062708766748200 89.067944975206473
4.279178638020214 88.252618693810277
2.253868458503822 88.511549779047996
73.363204764105333 94.917092291633878
75.253813763279339 94.029748870695826
74.405093255321944 94.586052237984518
76.338377090476513 94.311589644501154
73.984931589154385 94.435063271689117
73.510110666702076 93.507774085730375
72.531541941215977 95.569060319778913
72.886204570086576 93.720660436770970
72.493680663438184 94.791107197058452
13.529083739519844 64.967083881519201
12.788477211584267 65.096160705629842
13.813388179414821 64.191758043718011
10.806346064830064 63.554457426373311
13.195687852559310 63.096496297766755
11.960625365771334 63.472745926321835
12.378752286872993 64.498609436061045
13.195576456046407 64.197608435702890
13.734248388383246 64.112594407885453
13.709180380863115 63.805305426268482
13.527508871551202 64.992475039763789
13.329944342552643 64.112858599022275
12.806359573061995 63.053980162157252
14.925624487540567 63.958183880211486
13.728295122370763 65.179855201521278
50.873567256057747 75.645871700687948
50.187939488038893 77.136552357597111
51.770651840660804 76.397975469737617
52.600911419925666 74.780517234265872
52.144486908439710 76.188308850235970
51.346386483056300 76.130746501321255
52.611388227239175 75.296274394618933
50.349998478136328 74.392205676458445
51.207261478692693 76.517059013506938
51.275794574994855 76.005417877467195
52.237027046653076 75.381724683120154
52.602473322981275 77.212728897289580
50.557350557782350 74.952231762108326
52.332293121269146 75.872050156883390
50.400942000444786 76.738497943725164
52.980376508877157 77.081737591185842
52.901468595042545 76.432397822449786
50.226616475545072 75.727641009518138
52.289332164215026 75.471874300363837
90.163690866380762 88.146137589832946
90.917351420234908 86.334163630046220
90.416224475005507 86.621903730429295
88.677344769034761 87.115766419514586
89.226818994713071 87.333669980289216
90.129072308159408 88.683364571008056
89.889621599112743 87.175668791467714
90.038174896429027 87.908039203743314
89.552545512489928 86.065587328587398
90.013219142247777 86.673373369073033
90.515415318092735 85.329699021431196
89.270636379907245 52.642478177309101
86.013102154938650 53.054708131203220
86.328677222115303 53.737966030301280
86.128882549222169 52.815654812256987
88.196611647602850 52.648860102072888
88.377924216562917 53.665607007001775
31.581652191532907 18.655682448315563
30.372419705609843 17.904353346844712
30.070590319671062 17.793805563985867
32.718401222586010 16.591285006843304
31.619957624144085 17.905393551734104
33.251439303662814 17.728335004247302
31.247153557782219 17.904656280305236
32.161173875946773 17.313603166634401
30.899239422234995 17.966778450063451
32.556718517036359 17.608788119463995
31.070055160383113 18.986908951146901
30.737463588527895 17.582661598055260
31.610841726692346 18.803432096328866
29.540973485864829 18.383326029905898
94.815676448190430 1.687196867598417
95.499679134817313 2.679768050419669
97.990182380503285 1.052884088219065
95.512054921126705 99.574302988752152
96.456342237948732 0.101190577749441
94.261607133491964 3.003168228034835
96.468460211964398 3.419180136060559
95.129476376697980 2.092746915654022
94.778342940343293 1.267657914064470
95.361570688627054 2.052368549968400
93.885364736724966 0.051609732948004
94.665808486552535 1.583930621769818
96.719134247968029 1.608177629723569
95.721074654109643 99.995908245045300
27.885635213692964 79.733332416157467
27.283078503435284 77.887246244977831
26.637876165629958 79.075621338412404
25.633677866847311 77.949914636938729
27.887949345124582 77.517193491195002
24.801008569165031 78.289131941318317
25.199724466190311 78.888539576235601
27.866318311467580 76.245796156875315
26.612302112555462 78.195405756435051
17.986434562375571 4.220375334062000
18.502631456859429 2.037173477469585
17.761122523783019 2.780920502737626
18.821641844423166 2.989950134803624
17.491900601006694 2.075152476078805
19.902795328920845 2.484521854483845
17.385156411423619 2.308094899297926
19.530189103912257 4.138921898866785
18.468422729156892 2.801485267614202
86.295314944941197 42.769592569816830
88.243839543207898 42.241229437004954
88.227137245134884 40.295639147666513
86.192346750118773 42.458920206218558
86.214015142104699 43.067163983647262
71.511986769499174 67.971139960922088
70.712621990863184 67.357771119620637
70.542144964010205 68.728367206997433
71.070290646146589 68.251569114135236
69.655023450315284 67.353980503041868
71.565545624273440 68.219843024812093
70.268399802599873 69.225685163479667
71.149950421048416 68.599026753193911
70.709929851869134 67.567129150231111
71.510318384198698 65.866732218867682
71.880289182151799 67.468640644052471
72.221248319637269 67.163800142457447
69.752091663309201 67.690099882704644
36.406533220959545 64.456919050926331
36.269784223881956 61.530809060223788
36.673334836680333 60.672246224550840
37.145726618694496 62.585730181713409
35.981314107670030 62.602949470918681
36.491478270960904 61.794201217726808
36.671105639033691 63.042609936065567
37.664758680030964 63.282165195633198
37.858144855823518 63.121592339574811
35.970083139986350 61.877088047828082
37.684046164957643 62.651006920708539
34.477543853503157 62.224326095867731
26.257805351184935 80.861126281322143
26.019862910589563 80.716820712773384
26.043649439462044 80.839100113084697
24.680773453212332 81.270894437978299
24.851170128531937 80.630083336492476
23.092615942701340 79.869234373131434
2.216280085124890 6.336916921960604
0.477514002692860 8.268439155234232
1.885182507003562 8.322668960701032
0.787784691049419 7.542282890893656
2.112236644424617 6.198060774363050
99.692809889303916 7.233679843188261
1.982211446495477 7.116217308961112
99.838655308946315 6.477045103996902
0.048277427018620 9.135075699739904
1.871292803005254 8.256322459583087
45.794826327347756 56.780103761796006
47.475139789768221 57.140277088651160
45.170995372075112 58.746861993278650
46.619473355643038 56.722085190971974
46.441685521405859 57.100299116557039
46.785462487795755 57.703684038931044
46.611397066979080 58.797045749301418
46.769815704259585 58.081702621103659
56.718670168702211 15.726649259432703
53.944279656951196 17.293568544413162
55.965654440038044 15.460878313556908
53.282706762580112 14.904152266349111
54.205442356208437 17.251932480971075
55.875304780144738 15.141153870657476
54.368164008214698 16.555522895905220
54.581955640502485 16.276553581732152
84.637800486083918 88.897601628330108
85.853873210483727 89.937978362617059
85.584940611984919 88.558464999818241
86.348071870457545 89.791154200393976
84.402604700303499 88.966061176924001
85.485593578795047 89.500797952816740
84.592675207553981 88.767188644502170
84.220392028058868 89.661418734538415
84.243887277525531 90.133054292840001
84.730615348508167 88.963718491545123
86.269414110651169 88.725173016551707
62.733917798049333 64.409463222303913
65.264352976239408 63.363715752969142
65.255427443356709 63.174347623974441
62.938844212145391 64.720072651557601
65.660042338311897 63.961841211854747
64.662284352014822 64.467674704873644
63.892596979570961 64.342444062982906
64.994242576311692 64.985118846401846
66.707431687417525 63.974422343337729
64.482179037874985 64.219565547079384
64.186185142933624 65.737940080068455
64.257350311858417 65.166321552025764
24.650874187411233 19.902926875246219
24.939951543173915 22.093026339804140
25.110940658038892 20.746804750742523
25.881731536682700 21.302398920083103
26.780785574118323 21.602941111614623
25.377756027122743 21.106991994338195
25.610931380324203 21.076239322496505
25.662294457313063 21.216913317711828
27.193869695638547 20.690266723659306
23.945651107249422 22.319344916256650
25.504391150565255 19.765414633178196
25.637954186982132 22.025492170348031
24.289128678543729 22.245345074897394
27.098643745096112 20.907411474664364
26.155339640128258 22.093662730711703
27.274096293794869 21.702359513042083
26.358939639529662 21.210285549764091
26.180352692090974 24.926245479706438
28.040688544876772 23.741495024499628
27.783597399969100 26.283819577851382
26.881674406330678 23.678516028807373
26.406646841415604 24.600746524178163
26.930506869148569 24.705884264957067
28.224689450762835 24.716374830139330
27.560887590696826 25.443703455873337
27.930230153159687 25.652385891913156
27.890544229895468 22.314788157143322
2.023909926626126 31.784413415626407
4.606063437944146 31.544492222481836
6.308518912714844 32.021866012855341
3.529913915683354 31.111205058930313
4.178704499147408 30.068813429479682
1.928658743399675 32.704697780429164
2.268608641348662 30.050308956135996
4.829119633890502 31.693061997021605
3.156221627419437 31.353738004924971
3.635821515781648 31.756477307934862
31.301760665135468 45.142097178502183
32.332539210086701 43.717836395639544
31.730508434554771 44.483088642392381
31.332001178244603 43.573878596237819
31.324922145810923 44.403426867713947
31.345272396034311 44.379139676397664
32.162447530645800 43.392173541089875
31.205204926097142 45.238127083222672
49.317278519383841 33.349648140949157
50.802216118916263 32.535116138373915
48.469177251934468 34.242501271527509
48.085904728907252 33.391505489398888
48.392483130437363 35.361569880216045
48.765682157683869 34.149576571015643
48.899290643092847 34.567430208472601
47.929975156670253 33.821380009495314
47.650717960678385 32.924991776895673
48.792237533261968 33.519193790752368
32.843232439616301 33.016665949368559
31.579702616089417 29.603341562104777
32.131161672155102 31.031216815504923
32.658754795791474 30.417783584222914
31.675839075254213 30.480139856556434
32.674978335707308 31.328565337731863
31.385606395775106 31.123896228412512
31.991011378497078 28.267181944153599
31.279244678430000 31.530812014633263
15.042937975127359 74.492737393033480
16.922693913904197 72.106305065698024
15.621466549629362 74.421704530068837
16.396717082908850 74.014375039690378
15.883356569811458 72.753419277748847
17.588412757599620 74.724324107520403
15.539845730513120 75.764843667046776
15.400816712766273 72.469818250734747
15.600593507516219 73.806578762064888
15.647293248264985 72.344990563050914
17.715720700841867 74.408084910866961
17.376931627269908 73.352987293593088
16.050090712867824 73.793423395510061
16.413790487113793 74.712914723477709
72.244477401701616 61.006987360918409
72.973788221444863 61.183990357005634
73.518258120074634 61.344130531830508
72.952579151578959 59.769402720970469
74.883983539001846 61.238841274595501
73.087568754111018 59.879083445703706
72.986139346502412 61.329327741019711
74.045198932360378 62.639414315084728
72.565563680567237 60.795028314631409
93.307110139543383 56.708008800185212
93.930012938876857 55.953320665223949
91.954175600826659 56.392105230704964
92.320478022369429 56.988484965030295
91.342566288392703 56.498510172329460
93.481577964244181 56.676733701640956
93.113436830854141 56.303552238801537
93.515217445345570 57.478217760481357
94.435773705608895 57.238651071511235
93.728506825623143 58.446369458325542
93.381902391314270 55.203753397977145
93.721061436497052 57.836393258091647
54.679240224835766 86.801113040078235
51.702587988500042 86.774532753613741
54.114608263741815 88.486992236954435
53.441463959212570 86.588093536250852
56.189937243740282 86.591004001731079
55.081550823788213 85.532903541275218
53.034884804254524 86.772328531932786
55.829359272285345 87.706466429224363
54.067540910495886 86.421080554828450
52.628593686314836 86.450195132169824
85.779365963791278 52.476210484238841
87.999273518925293 52.956125123927301
84.688768794073582 55.335704520958927
83.803585981233624 53.669894783406036
97.667532956559555 62.350505273204476
98.567131311562420 63.508652389108356
98.897222758259744 64.229049461045378
99.074683930237001 63.161513452173111
0.007105155638612 65.140913221763782
99.725226940087708 63.965959587714202
77.501616154835830 53.242871824375406
78.681022274412726 52.059051409677409
77.576654231777084 52.907961845173219
78.397535461781430 53.012771539536374
78.551782905031942 50.889865542550325
78.505840473147614 53.348801346079483
78.517014607762263 53.166924397183337
78.808432394159709 53.684677627887424
78.948223169998840 51.797400181714892
79.956602884085584 51.525800297519680
75.618887766805955 51.588241037016211
85.044699171179460 88.432762152406653
85.818811268610887 89.502114331973743
85.467420045074647 89.973852886728380
85.176133098965735 87.686948581741731
86.303234034129773 87.991897831956280
87.160873162582732 89.160876402488782
88.224272614985566 88.813898112103800
87.481132956064130 87.712003626528229
84.397597124722481 89.505788875515563
86.001047389112259 88.714913132458136
86.853310199175027 88.845284055647895
85.454480881824239 89.384319164272469
84.248675237620645 90.014690586876767
86.237919673570829 89.920246151404058
85.433633322086266 89.944897648527018
85.463070896678332 90.564107869708863
83.283904858267476 89.337853754450279
86.307324519837167 88.504133036910304
85.386004513610260 89.541751645964197
63.354624334575902 35.077558676649105
64.719200656762510 34.022384861414025
61.503500567574726 35.685495075888205
63.321998736586380 35.372159077585273
60.479012164940869 35.647524448226463
62.621203019569215 34.275126591050139
62.310924662416028 34.914027981781672
63.606493718293606 33.900179935654371
61.521267237260034 36.162886110182015
9.742739403653786 35.216318732152637
10.022833758753114 35.338749063283601
8.568580068685446 34.717395118277935
12.059632447029625 34.347856488612450
8.848012216799004 36.428089348177593
11.458445157142563 35.816674515149842
9.065897368131580 34.339463755073773
11.890384818044506 34.882197675405344
78.266564190078654 81.108484165266532
77.219714129419600 80.009005709198519
77.131887298749746 80.578705768568057
76.950617746200663 81.257957413895497
75.895886028804028 79.753952653237747
76.415392761589658 81.838762810110367
77.037063197773477 80.133106535475761
76.643306068485856 81.571814659859953
75.793116998723974 80.264599294154692
76.476882290957420 80.981452817210524
76.229206713121357 80.608723398501141
77.999474398483571 80.572536319502362
3.768014796622158 32.740853093310776
4.851360284955121 32.686768080969813
4.342335306720231 31.852531026185389
3.857119716014159 34.649000467057107
4.762441575551445 33.716558117258508
5.519235800929594 34.497069603133973
4.207939285023022 34.009411395542458
4.078542773331974 33.718846250983425
65.699135373286566 27.423717315427091
66.421215538893236 27.021282513483481
66.417198063347925 28.018831186555584
67.272483467200999 26.516007820518073
66.307018122630438 25.451517009953964
67.918350096383861 26.186052560844246
65.385516418385933 21.387105044477103
67.268784206307458 24.138459261491885
67.081277287285289 25.955050638193370
67.516941902562152 25.148924612807200
67.254285582951482 26.225467179400148
68.749820740664418 25.707597599551391
19.124820169394123 46.766358975121520
19.256577773310692 49.755295689086857
19.181325607714854 48.027267584356494
20.426087657293085 48.465056008348199
18.262064649095443 48.536595479643310
18.742715784024050 47.004827038707539
18.710882945873824 47.075934183640982
20.052060635593325 48.129526635825101
19.626104814377978 48.391829113310202
19.579176568768407 47.807750998761456
18.984858612691227 48.573011924440138
1.838173834977597 18.896718366462455
99.540844639725151 19.993571012866710
1.642944022437796 19.586164877502728
0.067324951210001 19.506678903489792
1.808216366436243 20.811858599840338
0.789963456291474 20.191234602297424
0.733017157465468 20.487937872568892
1.165783423149863 18.305044239951730
1.751114927808867 23.027201048058384
0.967647914957036 21.514558106429018
98.852749793113347 21.037352116426746
98.351208911770911 22.203085610987710
52.596387846884525 68.263953211498972
55.179972591237792 67.096195152283045
52.463700303872862 65.392960882747872
51.886926029065513 65.399394248351868
54.004151930295713 65.850816145494022
54.350850203428635 65.526286760804780
16.099284327036603 50.517152744798835
14.930390752232601 53.809628061577364
16.022609816244273 53.103467849005519
17.606291848311756 53.961532586624074
16.010620945470549 51.601344265866409
17.168212181659971 51.605536305717649
16.723057977714952 52.006450107107234
17.224751691121785 52.814438584357539
17.440191166797469 52.414992485750368
86.884898269604037 25.746204909291158
86.993246841448766 23.642063635510596
86.104725948191629 25.441004050809234
86.706810830554986 23.320603927170616
85.649138900053330 20.971864233402901
87.808595387014890 23.637864511116881
86.007207143559313 25.251514039978552
85.710256906479174 23.661260432242774
86.054884355648625 24.192038173495853
85.706822108703676 23.286477094945454
85.413834918706314 22.901102490318721
85.360808895991127 22.254834267010963
86.360950769595888 23.973168256658742
88.092442132547291 23.990522884382862
84.855800123529391 22.924256485597603
21.992468961961546 46.418719989860513
19.425706745492157 45.448848553668576
21.033689822782296 45.582527102515812
20.697416006894258 46.936387706270033
20.992957847799453 46.153385795354033
20.769160413190072 46.184993812439203
21.218698700521355 45.438678455297385
21.987775538852254 45.278469947432278
21.959329819770957 45.880939484390481
30.083802531640480 24.147232747717815
29.744422648705505 25.333567732142967
29.141569332951285 24.801075533758144
30.259358832894282 22.775261822383111
31.102758411899160 23.973389675592383
29.835090401450607 25.108921350348293
30.089332697399865 24.210474720459572
29.227217515031285 24.787886951125003
29.205571880273716 23.697011727609240
29.910487672516112 24.527588043512068
28.963778219668448 95.046809848785344
31.412266305930356 95.209398991111712
30.842903976523935 94.789884682605134
30.651428232453107 94.174517185542612
30.350123602343707 93.171544138531232
30.552331370310082 94.953556853249111
32.545311251073151 93.430895377929701
31.441270505250781 94.419696407621927
28.937998104897815 94.712402324260026
33.040837139152337 93.648975247185362
30.302105242046927 94.899972276164604
31.149755268921513 95.054350287320261
12.748146256254707 38.525344219312203
14.013085890209352 40.326183480841664
11.395007755543585 39.556405913537255
13.076433853815896 37.896046244248389
13.128245886557140 40.269118469541048
14.445085067490592 39.667712579256431
13.737559685861587 40.551157511571176
14.331759772374387 39.125696855626479
13.400576269305594 39.080020115665263
14.536962638312328 39.608533174856518
14.482329367117012 38.566017707892435
68.315182474420368 19.953634661059080
67.184245190404908 19.083136490622568
69.675452282599252 18.441586108092771
67.622917091326215 18.296887465421442
68.033758552662150 16.170700360395706
68.538873894947699 18.621451281481768
68.505709933483558 17.324673430885301
67.801005337724760 16.647410128048886
68.018668686166322 17.358147180880138
69.368033243112876 16.945110130042803
69.268047482243688 17.734245594576997
68.728224526556644 19.029147624294566
68.902649341148589 18.400783414480745
97.099670313299853 27.626343125051033
1.863787954257788 25.327801421477183
98.371893753711774 26.319324763470973
0.796722903114528 26.236996530710698
99.705305589335566 25.203953667511154
99.046490525230666 24.293265810911677
98.606380627311523 26.125955302679639
0.065731267704692 28.352162135697064
96.428497071797707 25.421704762149446
99.351442257738242 27.593676455947438
98.227131340148745 26.158666286219496
98.215159119120344 27.542045599371157
8.313899912700919 76.827367516865280
7.564985691164757 75.849441871730704
8.313254871418968 77.091874552625100
6.994520874615474 75.517508366276246
8.316582203871846 77.462455955041989
7.721704694524820 77.473460100581590
8.240777210668867 76.410467861016016
7.648455735261964 78.721214617230174
6.962940874176834 77.978185205563520
6.984714545602427 76.375584739061679
7.655706452816746 76.544432979993999
6.484466112951017 78.313074493801238
3.670759054160809 0.389726753959132
3.292308771586837 2.114083267074852
3.459935479766086 1.486377879644059
77.843765804856616 89.705249671649653
76.227331720084436 86.905688107200874
77.081562768278388 88.920911624460359
77.183589407031690 88.934935808507902
77.515559547506967 88.337067119160238
79.515494993288485 89.323093927301557
78.119190124178118 89.856101958269392
78.219729447469760 89.124079960511622
78.207334780602437 89.984827795242353
78.174710364742708 88.436471086493498
73.983175158311440 25.087556830559844
73.907433688465545 25.339904062130390
76.191812312507267 25.261565982822731
74.624040790802255 24.870052279848856
73.934828437920686 26.684386971327797
74.312444134726434 26.513381413131210
73.900258914051378 24.542126020473130
75.292610028320382 25.857498572767106
73.548959933026850 25.109725336845059
75.493646870473015 24.670324717143671
74.904694240950121 25.426375060472310
74.344309841834914 24.057973127046630
76.249493597383619 25.244288215342557
74.684510853590538 24.883561371688852
66.709156402933360 74.094488767085366
65.595814403602319 75.366382792312734
64.909503906781453 73.452140426759200
66.615730310967464 74.298739222426661
64.992340694078408 72.976270876497523
64.538620640023964 74.125942952443467
64.964268847128650 74.570762919235165
43.939242500330913 41.308376609699629
43.252858614137885 40.260034383878882
44.266226766498775 42.589941612380258
43.253707744780037 42.986058832368002
43.343837706790190 41.147941867213177
42.842198457469991 40.859495566474948
43.568314692314196 41.230646430927393
43.580831644715040 42.330760899539840
44.315007984149069 40.254652970993853
42.883274285704275 43.278951641766170
45.594022382353451 41.000989187826711
60.753852664898339 51.159940039111852
60.288264564723789 52.848808766604051
60.994427183707188 52.203128453601025
62.114655049430105 53.309643848773582
60.996175099921608 54.454541443169248
61.321631397301552 51.581371090584291
61.339089953884141 53.005180026257946
60.583557390271707 54.563935443485555
62.050456153831334 51.075393493521595
58.976366119778461 51.098582591477324
70.238375300994349 97.505423743272857
68.246421570576388 96.990044536145291
68.203521424830967 97.932668495027983
68.827078471602320 96.942718158446979
19.653313229141126 52.107337768182688
21.190148759638582 50.599653727241297
21.835528457813538 50.833644640234155
19.626157828744784 53.593780071121188
20.371432919683791 52.752079584555588
19.324094052627331 52.667639771689103
26.851368699561746 93.675982855316647
28.404604571007265 94.473387354466510
26.163134430332061 94.962091871675270
26.445351049364227 93.295162760139490
30.402285680490401 94.042878606535396
71.141574015914784 59.978566112001637
70.747076418213695 58.779357240940207
70.192302925817103 61.322275097692760
70.031752723042203 59.334383770383262
69.267418727504662 60.255941660195404
70.228844408159091 59.457478061349143
70.798164735018148 59.281199504071147
69.568306453075209 58.341411220878740
69.452256078819048 59.125064002985972
70.310567062999340 60.672504240345425
69.520667033142445 60.383593349533520
69.670322097926388 60.459960835744816
70.953795079569900 59.834453047474078
69.666411092110451 61.304493790659166
60.882777157901614 68.887125630920096
57.919130551713252 68.803293073282418
56.562077847640829 67.912120551657196
58.910693354988155 69.210070196663651
9.588069394688040 63.864896721898631
9.476264658709642 65.604340337634099
9.818289009240864 66.626043171974374
8.531436657192529 63.357844584120954
9.393792965959214 64.330602905586289
10.970349036349678 66.363246420562106
10.752109716464080 65.403812651514727
33.606808269513749 48.591954461636497
33.583980974438148 47.150755254919716
32.518394858585218 49.440142997467454
34.791664040205184 49.739078914533685
32.901945733136685 48.559502001422516
32.530178260053368 48.646916827195014
34.563486579436400 46.806255905097068
34.741983101561132 49.203935205229612
11.142398448868963 19.375939982084432
11.941521690254618 19.570049690199479
13.746362530122706 18.976467231534382
12.529365380640224 18.449404832783227
11.057658167931592 19.915910864715425
12.282501893502641 19.346013779418133
11.298696425446474 20.345561847711298
4.319330272681611 59.837763144101153
4.833278586866649 59.809624045695863
3.371882859972175 59.238034709465111
5.823015105998968 58.904342914620003
4.664897057189982 58.786385984325051
5.943381263422302 58.373624628936419
6.224662418024730 59.611395230215365
19.777130683041115 24.236871016433163
19.501007140028605 24.610733893222061
18.276338073907173 24.769785559266928
19.403067799684116 25.757558806872460
19.065687071420871 24.485033108747746
46.483154943741752 18.796261599832814
47.693367210539897 18.663830650661538
46.281107564921783 19.045298195257683
47.449719863990943 17.672437097437275
48.499080975874179 15.969950260584646
48.670732928883290 16.637708070494376
48.000961394893416 18.203465010873668
48.803960930282727 18.993549555978024
47.198938472815342 18.677923155697016
46.900536738546592 17.402281028545858
47.603803814254462 18.552401362866885
47.269760153989310 16.193460566226943
47.638522113214741 17.210523795013618
48.281842057268896 17.699499991860350
59.590624762063058 22.627829587826447
57.342877379695771 22.771897384963761
58.276170533710633 23.771932721079416
57.709987185251663 21.620979897659595
58.508745926348332 24.049121365363174
57.791746982452423 24.319886397983407
60.036617528591513 24.366337043250031
32.760402246648184 62.301471165905198
34.285640548515275 61.897158548922270
33.099013978720791 61.600615598833663
33.035603672940638 62.650705273153235
34.212065578947303 62.354664717304225
41.342155990365747 77.432215267620009
38.158089260614446 76.694998182732505
38.202933994962258 78.523402546348919
39.416358403631882 79.794055646650506
39.074956538565210 78.823944772222347
39.452684599116310 78.934460444727307
41.001865651603367 78.312149437440382
93.601936251922865 63.492447484588254
94.071113006291640 63.684757239804213
91.177865784298078 63.950076527729401
93.890407950499181 64.987550030659619
92.661437257244344 65.285005749523933
94.617372399784927 62.982703094516062
93.656208401055437 64.417730351232279
92.572986790448340 64.120494605512633
93.306058084041354 65.117494208636742
92.825097477257131 64.796539257322678
95.196297006687445 64.276722070949333
87.306284109503295 51.963379347913651
89.528773347791329 50.120781436884783
87.054609738566228 50.640969143771159
87.902239484185046 50.596882410098353
86.298952705414905 50.612392625504285
86.192248810135766 50.392815709516803
86.395799952206403 49.893745966686851
88.171063834413232 48.470932344547613
14.745740853369147 15.837713069505051
17.093430000374610 13.408974872630640
13.838091974318667 13.753803593832693
14.269961539838159 13.780625527492170
16.079862454824980 15.230137036966850
17.022179812430380 12.610034960952795
13.785740205211047 13.726794230959108
15.601089889875109 14.159371508054292
13.639002476220652 14.073257894987266
16.744459576950732 15.345458508748967
18.777972253165650 69.024758448424336
19.036155459944890 68.600909725516829
19.918965006791019 67.595996717728426
20.909097168950723 68.297169806187810
19.917027129087511 69.204191828765332
17.562366533917565 70.882949110582288
18.821928665978323 71.140447439110829
19.662876092686560 70.045914788550888
69.826728622628380 81.246573625209336
70.026594006411514 82.342795617908706
70.236514185836910 81.895559149782741
71.057426957768413 82.932025969820444
70.468857145666206 81.471864258246526
71.544687980465014 81.714180527363226
70.493685649404952 83.201812673753906
70.827229965419193 80.666722749579705
69.104182216874051 82.832920155658044
70.302238170360141 81.406904217434644
42.784274248736388 32.714584091958891
39.982969243650231 30.770085757475229
42.521767453037882 31.274314159555448
43.162040494107003 32.303899704332856
42.380033747980825 33.237270445783317
41.566512731842408 30.733263590399435
41.854626855494580 31.802881214570672
44.148440341407948 30.326618930106431
2.013538934806905 34.057967349193625
5.140619712019332 33.702785359243670
3.894518695693420 33.790953816499346
6.796470927777853 33.786103997298042
4.090475055281459 32.427204910329877
5.767820289108992 36.063990726888797
6.414269874730716 35.051218128296355
5.238979604245251 34.078360339624972
5.532698812312406 34.938026497907934
45.519092984993627 14.246094605533481
44.592892706770705 13.842419764490016
42.494509067098392 13.546060966323015
43.093205394406382 12.428696669089257
45.993471837584856 13.935153230750167
44.880382183477238 11.681446912289568
43.544437451933931 14.509939950758685
45.638016286673512 12.574572508492505
44.869552564992283 13.487890949857933
44.755990848582165 13.208954720214397
45.339325913869885 14.716160697157095
46.160208648210229 13.433029986554354
44.604397490891920 14.595663319538152
41.050967552581191 13.624219096229762
42.930496212988324 14.664104406425020
41.590488335014108 13.870662087620252
42.335238808692772 15.216675868191823
41.676142306285939 14.718502018381933
41.152024185695588 14.783625964850366
43.381299974531885 14.507926939910712
41.837950165177681 14.600845896151526
41.685747995747789 16.510652256685162
42.561756713705307 13.918345728829564
41.432449374618407 15.480660299695440
45.028168043017821 13.887446381499421
42.300080953785113 14.272020543250692
38.913114140254706 64.691338837540798
42.123629085757969 63.632250238428540
39.813418185587267 65.459807027719108
41.895337056587607 62.015384560420422
41.016213313362933 63.009955557482790
40.004383678916959 65.604342130291741
42.632146116119529 65.067057176254181
39.879329966801130 64.927004580715618
40.052178867820615 66.452912726827449
10.814800680289165 74.373121607039010
13.020320831733807 72.866433885706144
11.903426511823065 74.487229427687609
12.343702519474663 74.537138788172072
11.176334722848278 74.847888691346100
12.071937755501297 75.306461740818165
66.721268300600016 79.398098721908923
65.596511737169649 80.986132127686631
66.148821183281541 78.932396562184096
64.849378551117766 82.045217761772363
67.560155928527351 81.160706323242806
68.050197731592888 80.449510961733026
64.881961632963197 82.247237443181533
65.963004847724534 79.252778754756278
67.932517559998445 79.391423097476263
33.019775700779135 8.311861897340131
33.644004311998181 9.267193323348199
34.437112785663501 9.391933772823705
32.430194361351496 9.171240708882232
32.962614356577880 8.751775448160142
33.213575136996120 10.344164668807265
38.684253733140253 78.053764135286158
41.136341026154469 77.532762329928488
39.793071658584594 76.944367780676316
54.131079244591056 48.636310634745108
53.980288659910421 49.005221375224991
56.134420297370610 50.224356031225419
54.533135244178801 48.308082557867806
53.185230306599372 45.915419794566702
55.795367023946675 49.556543995717355
54.128115229733801 48.327831260905448
53.015264848291238 48.574576114559243
54.077924502761910 49.705419554568600
53.062736246336200 48.683505655220891
54.072800148599043 47.766992917068812
46.382616507403718 62.613417138265334
44.887181177848802 61.434666043133134
47.064725017192579 60.743915513691476
47.067668093362222 61.143982032662699
47.649728442446232 60.865290668916295
47.752863998187024 60.804365961061691
46.325553284074090 62.022884153550201
47.739264762391599 62.659733144781399
48.143640537461032 61.401348419300113
48.082356266636090 61.029727071612164
20.072426166867700 99.881966165160506
20.872600212160290 97.584741296346451
20.815061321256465 98.941816500898767
22.942532179223520 99.695128344358565
22.826151151679316 98.308791273587232
21.810620705928997 99.776000993987012
23.363371912002492 0.573190700792807
19.312757925810239 98.217526476315157
24.204109500194157 96.354164985966705
20.650097078158275 99.261611993018903
20.447243847372519 98.791308835911281
23.406287467426012 97.539951318799837
22.496989704035073 97.385336430994428
22.064216480649893 99.163809429958931
23.336469807183192 97.027525788802635
69.084560941822247 7.086949907324633
67.065280762887909 8.862847568883245
67.318616661625299 8.223158164143726
69.073013666643689 8.299335955021361
68.745920392829376 8.652941392770620
69.492537526407972 7.426926788645269
68.936251575645102 9.149310438969930
67.628502900056120 7.202648289509223
69.814522017754157 10.557027362491798
70.378274118192778 10.856336208806503
65.740393595999734 8.589053145252098
67.894885921327486 8.711441420872845
69.329449841403488 8.032499555880749
68.408116744621836 8.532046800042163
68.289058329625476 10.580749888521522
21.166214519147200 84.537423165694975
23.880803165037783 86.067699850941096
20.466807267456147 84.762695552487102
19.629587258691370 86.473789763738012
21.526125334715715 84.192107908255281
20.891718003376980 85.200007123862022
22.770681462446213 83.537273611117428
20.763490346904025 83.808177819370172
29.619778885975101 48.727989708655223
27.287164658886152 48.166974335288657
27.640721196680918 49.462106948855677
29.272076231699437 49.059059402125072
28.145445174658533 48.983624838088119
27.775138808881795 50.247004308919550
26.771321540499379 47.431220041245858
61.045103357834314 4.825268466140806
64.482876487307593 6.250035840823537
60.226692898670684 5.771225801363838
64.847320284879103 3.166639324670775
64.680943481226791 6.507905589507724
62.654121519824756 6.519190654271529
71.388203949556768 38.663416216503634
69.908981252950056 38.623906088269827
68.681676617577992 37.897631579508939
69.590279472600230 40.199488557810497
70.371993124366071 38.764032575103720
70.361581233612000 39.586006828027472
70.260438584121005 40.183896193508787
69.244801306742588 37.591914171515903
70.195845272641904 40.984275818624006
78.256079207575567 11.448202424004814
77.895845809871986 10.288094380745827
78.542987939199222 12.149836274181890
76.756926655828153 10.837522249919440
76.972794424491241 11.877078366953519
76.142790496125883 8.800183076544332
75.475509821927787 12.820431159406569
77.226722190237936 10.335360456513918
77.577598493424460 9.520590716656402
78.709305182726752 12.820339258076928
77.232463200107802 11.415080608010493
96.271969337471546 41.783478913702695
99.052132940061512 42.317257996901766
95.203878192785822 43.077057797399547
95.466546267321775 42.271718092140361
95.788472058411216 42.582931622576133
94.843725533315322 40.939216471861769
45.571399264125382 33.365098207077089
42.072402337376303 31.745957975445904
44.554645270913909 33.492656366801995
45.973716995193293 34.278750207597689
44.408200821390224 33.333489547949547
42.751525445466456 32.986719067231462
43.248326944704878 36.027471031881149
43.964176672883674 32.347173850141310
43.874674533002334 34.393173866120023
44.548531351932297 33.090127348060520
44.937876454161703 32.973318807455215
43.714948003463256 33.723984102114592
43.776687343843676 33.293838884867107
44.583525193045695 33.519542060297233
73.813774327168503 43.357414437470602
72.380422252525662 42.781446429006500
72.851037103301550 42.715244587245870
73.001792097315260 42.874772993898297
72.299854603775572 41.903970858785193
74.903297295285157 44.099472907567367
72.237288581725579 41.665788742247386
73.118350074030104 43.273311381364323
74.013962920398058 43.244312161553374
72.501180286719929 43.807674254157909
17.006547193478102 26.920431516797894
17.030666836908598 26.368228784417127
15.470057810100105 29.496195201774245
15.562234038870086 27.520766867160685
17.715251527680905 27.760228978114089
16.369665650407914 28.943761984004031
15.394457741479590 27.367062691049899
15.052390926809423 27.748247123118080
17.239385917571777 29.249316665405622
17.571577321544080 28.580283600625631
91.356750929152639 40.640807333118104
91.003470269281124 40.242678456431037
91.492739679249425 40.704155926309916
90.113187581613886 40.991959003917778
90.298174147573761 40.312583726419710
89.097542685153698 39.224560636332271
87.932896740083450 37.823179335586481
87.976137034677791 39.461011784254673
88.299242547686305 38.373489701082832
89.355198763279304 38.558688978751761
88.643111841892022 38.477452104221577
88.763747280333817 37.541749359271606
88.119808424706278 36.671844163569112
89.596650819174627 37.383804316844255
89.887286275739498 40.922762743235893
36.034115188213207 56.526011176645291
38.139880902000485 57.677127031170706
38.007249608517647 55.539249526358084
38.538514839997042 56.609252584831502
35.262691465740460 55.852854040915716
38.207085486055917 55.645553154040989
36.936087110012089 54.689537622319619
35.398472801462979 56.285325537781311
34.844840708578403 56.187853718214861
36.431036946104904 57.058026379326911
50.291892676499941 48.962058979932465
50.587508093353591 52.633897318812487
50.501697202555562 51.196567246681596
49.225672618401831 51.414750253954146
50.592725282886832 52.178214440213537
50.632575305050047 51.930283976386946
48.845346454476775 50.487231496801598
49.379851841077922 50.766570538853806
49.917231666131393 51.389270513380907
49.700112002433002 50.946012999926189
50.689858438449477 51.013410782799710
52.518885929976015 50.737189506359158
49.659826207625699 51.239566680129876
49.624746083612465 50.801539149284515
50.997191999040055 49.821816278909139
50.933484552068833 50.466151903062723
81.555976855589478 89.114160415238786
81.748804151063453 89.572173588562308
81.440008893986487 88.642848557546472
83.110583403561833 90.283972013126402
81.580706697380549 90.258955340595250
81.364461669797663 88.601961217589050
83.559422990407327 88.977136471588906
83.718498814474330 88.318009929227131
83.620065112584072 89.247808731974629
74.656180515861635 56.552581079720937
74.626667200035527 55.863021512169134
72.061302681879795 54.862226156703080
74.511528012526938 56.550169222590100
73.198689308624807 55.580458911880434
73.394702283261608 56.745495993124258
73.187593206806056 55.194648041905367
13.601158924314372 11.415579370544796
14.431293835636479 10.540026793855839
12.130612593847806 9.516419686432224
10.355841407338593 9.372870809917332
11.967451680849825 8.549949615351858
12.411467917424595 10.637488230795610
12.704202812022066 11.302523072110171
12.880827724876985 8.837477105397559
13.213669506790877 11.169761725023095
13.882305206180108 11.805084753649862
13.185341005547082 10.310548971086002
11.158051613313010 10.961226812698239
12.056587318773706 9.378488609585478
77.655422050113756 28.215399758817117
78.562223281212496 27.821864900297488
79.459722460804215 27.660419121958299
77.198832921263005 27.726020408996572
76.386975867726122 28.352281638912011
4.279958075268987 69.348814508308493
6.695479180248702 70.224325725199918
4.294252833202790 70.041013237016045
2.913507046669438 69.828479493571948
4.694204166288976 68.071043715187500
6.091672993503007 69.959496047787837
3.812742916258021 71.211587167889576
5.734102800864927 69.397730115307994
4.644524269207370 67.216306845527257
3.733880280455758 70.056066958321892
4.921866783970612 68.069910784009210
5.865562288649651 69.755008093812293
40.526662628527738 8.402466620178057
43.666752320729103 9.049937271154413
42.022834268521017 8.418137716277476
42.750050149564437 7.857432179290202
39.745995862496414 7.348174167100576
42.946810951996298 9.132014658893862
40.359440928376280 9.294742312151524
41.015704888213229 7.753576582625908
43.974585670539447 9.184825472397200
39.173625464925514 9.144265743496636
43.259719655475990 9.137095640513252
73.851371242848373 45.588545242232605
72.756821620710070 43.789364488403706
74.258972980144037 42.472503722240347
72.926537083127926 44.872949143181494
72.595083010984283 42.402896440586623
73.313774669819296 43.307446383667866
74.554482467315296 43.754632436178341
72.455943173001145 45.310566992572070
72.859806617885241 44.877069157318395
71.377132191403774 45.174340676842256
73.116567403021449 44.936784115404997
73.430683626266784 43.458536829838501
72.991658836925154 42.906600248979103
73.412709154784793 42.499385679599506
71.695252963863680 45.646568196011536
36.380115339597054 76.350115320284687
37.656628352287143 77.068423599343021
38.764150590258900 78.069790838019316
51.446717365749052 25.591852726481630
51.396293393702258 25.013503694292289
50.285669037796751 25.474561496660264
51.404136284939810 24.674520662570988
52.151854854452679 26.754652101070992
53.383340101678776 26.171764288233806
51.089168805550202 27.415494102900553
50.693381134610739 25.236414897187281
51.162600726287891 26.342733341348818
73.711544224847060 14.484543726159130
73.764611767703641 16.098652963646753
74.847495278907431 15.885354135030338
75.204594651697278 17.334833884186089
74.842101303505032 16.612162863591372
76.784153286960404 13.957661268242830
74.415879487522659 14.810905188271114
75.056312673757674 16.470121120315394
8.243069040410568 7.611324944959296
8.415870294784430 8.511280777246634
10.151246969942394 7.198371943948411
6.034796145435353 7.190308991317740
7.620318015605437 7.655605097670043
6.583961177771586 5.650426231284285
6.752546902609696 7.407926353464255
8.646042878387130 7.864095079359621
8.098014781662728 8.380141938256212
11.917032429935261 93.380739466521050
10.523024825483622 93.502638288415810
13.249822345714142 96.102256551756781
11.447949028223421 95.453440443511440
13.103105628510828 95.132775651828609
13.264265167888215 94.254169282519186
13.194757471245341 96.315755198163430
12.682537925628344 93.888143796406752
15.586657012238424 93.927630098430399
10.678832603944677 94.802064574856018
63.579107578393355 64.021758951980587
61.756882555735032 64.691518166563881
61.676222259750467 65.952738579372095
61.643729845457443 64.527653042617189
60.966396022773395 66.950404469101855
61.074041733838932 65.983865851341136
60.945113010012292 63.888892827668585
62.463044114030012 64.220960779470971
64.727358998622876 64.100795472450130
62.582210421827092 65.747734919843396
62.551807599847955 63.541216073099697
44.088896408697565 93.214779816632856
42.583208263280831 91.324216613749485
44.414587282032471 91.441605680334973
43.902421573263993 92.357524794207876
44.192463022529019 92.518439668326579
43.779382332777871 93.391529589831350
94.204509548441834 20.608577750622345
95.292490068609183 23.744731314673508
95.455908671037434 22.058077336086075
93.648195687271766 23.873052776895587
92.765589866023220 22.708936491159022
93.087769957767762 24.322593219140661
34.686275590606854 45.306827509138955
33.520306395934284 46.619093600589260
32.833366989586011 43.460060568161012
33.355452988513342 44.345160950455785
33.559963295227924 44.195154143913527
54.034978876010825 16.188060919133314
52.374245187204743 14.281027117781512
52.624689532847810 14.564641221199754
53.870657372655351 15.785736979263129
52.106808308730031 14.261085800373028
53.758591176390397 17.003862901264572
53.323899485430822 15.075575455279058
53.496669468164733 13.920732244959186
53.361174903143670 13.966716190449301
18.858906476454756 81.459114176518639
16.510860369268048 82.104511239490051
18.243461739140756 81.835811987703053
18.060011056776144 80.641509517211460
18.240543135804508 83.509704643737905
18.528015744494873 82.678955520989277
19.789099125346219 83.833632054063159
18.190309964036288 83.983932464197991
19.320390502139709 82.778234150866638
18.483260267936647 84.654581136179303
18.030665455535289 83.450225764801203
17.379754777052916 81.827371713109486
39.820967799192871 28.071180824093691
38.794196153843309 30.043528420080605
40.888888641430803 27.181700397702745
39.002166527800391 27.462082145912607
39.115089129534063 29.290788846035710
40.619121271607526 28.682293568137251
38.832356898955609 25.154428593069383
38.957673933372142 30.359768486486971
37.730403501271496 26.661576215164420
40.366090607348674 28.933183970525686
40.648824214690521 28.817871215007791
40.355486404034110 27.350485185682423
39.300791192442951 27.832992447348779
40.927670123830005 29.174658666405897
38.472105890696639 26.894264340422353
41.746384620801471 28.615298367859069
39.326750139979190 26.842488129394290
38.476391067313514 28.937802888705555
25.292260037472857 73.086349732896934
28.002580781120486 75.335982764798942
25.572160798031749 73.353683929050305
26.676185648357301 74.832733121817867
27.432230640967514 75.993897220857690
93.366700425850723 17.353248909327370
92.239765790938847 17.898916138956562
92.621117760659729 19.074178981207545
91.702576830108498 19.511698864434017
92.722980429151804 20.422162052195997
90.707357309752311 20.439884673194825
90.755652926100026 20.778071853252190
91.226621598280218 19.101728212218113
93.693626734515647 18.667602703609713
93.011858766391455 18.828304518707313
93.075650406936788 17.889871262713193
92.287507712597261 18.020052475867555
93.344016666598648 21.079679884426863
94.048450468107177 17.879320806757800
92.906068178341684 19.143189640603033
91.910432483667961 17.806736370749320
93.495447404429228 17.733375520345589
93.098833026737410 19.620142674503395
91.883218037224708 17.369735670888161
85.807427891829107 41.765219943712019
87.326506668564861 41.508931368834261
84.685703324776995 39.768257011081197
86.398500546772993 39.180130897301702
87.220868721103031 39.623813668285216
85.815416642599629 39.458671590528560
87.418743358920224 40.865589137454549
85.113718276774208 39.731115643321644
17.557052585446733 10.882480910198334
17.571475921944593 10.912532288312091
20.267194376573812 13.345682991773304
17.281043586453613 14.073950605715634
17.786885699945270 11.917426313206445
18.109235034248876 11.856855032210690
18.130045516153427 13.584293069668814
18.637536622703749 12.641285693991554
16.561229641556569 12.017898787776186
17.042926004776682 13.622304584720224
18.825713034542726 12.792775390632414
17.494905609251933 13.745546423235249
18.189779751960842 15.179522962667468
74.923185116305788 22.584231718718438
75.806752799878936 22.596726043886296
75.354967737890632 24.513155725245007
73.543857152224390 23.344255995167668
75.815725622591330 23.172631076768830
74.542170179486604 22.355027534072146
72.887125028360458 23.818562419293666
74.689136872500413 22.856707010672284
75.117726150355750 24.041905562994028
74.648777653744176 22.174390878533231
74.307390566512140 24.891594758631957
74.438070082480820 22.903534940688683
73.958705471393046 22.700966805562903
74.956272409852986 22.698027037567314
9.865329832132334 35.457795123670550
9.864078464057437 34.095721896926904
10.946908490455749 35.492456256676675
9.514733218949765 34.405826510065488
9.659025021539280 33.294394245141667
10.177246039929141 34.985207819626588
10.013895927504121 33.912254253391232
9.016935279149656 33.523456892117537
9.311487107610905 35.509972960191767
22.920710768627096 92.012808644952443
21.967432932291356 92.083374818222708
20.732320106508663 93.585708463145025
22.554986216862730 92.344062101877824
21.956324726262295 93.146342141610688
23.397095687972978 91.552411375408269
21.112826934095846 93.002760474293495
20.332498761749740 94.231506935892909
19.042020030813120 92.872417983909727
21.632520718917124 92.151661059998332
22.175919979707437 91.626294525039938
46.411185358505094 15.242881604585925
46.432518277987434 18.806247720220927
47.460848575140361 18.462477433442999
47.493585226209056 17.629338919180174
46.958382188740977 17.458474472938136
47.189000059815434 18.226032589385305
45.909385711423241 19.063655330138193
46.984845357377118 17.852015480636236
47.294113536565163 19.445050003548840
47.024282024033653 18.754281560512499
48.970484588613708 10.880818639221525
48.618431918749408 12.107300486818692
47.357209650754967 12.535016199246435
47.666213697039360 9.940625375512303
47.701486118442560 10.585585105928697
49.357527262896291 11.395669435090820
45.972934151600242 11.532963092813304
48.294511355219612 11.470984971160801
49.881317162039053 11.483291690330615
46.482192519031813 55.334259912710635
48.216820011153885 53.035273473068656
47.377103548485863 53.381927362816981
47.173018955861082 52.796918297291064
46.846091643673731 53.231989403248001
48.275610512178204 53.741090720275537
46.512425311885870 52.559722207116629
48.605942674642641 53.310422706769423
47.151441564559661 53.062082177452666
49.503518939708790 54.594068657510498
76.900068657572561 22.129700885652557
77.771793960759453 21.924076464911000
76.404380039203645 24.359822428881404
78.430889899391417 25.514936483838802
78.564277565067371 24.910692633720114
76.450073653737874 24.855338713213374
76.718432196290848 25.410555292641682
78.457923238504549 24.860962586622666
78.165290636571612 24.994119593603148
77.656346692775045 22.607405428651557
77.739353483858039 25.112774969029172
9.874984731788144 96.419753184723788
7.705086996269766 95.772203734826675
7.406766023242985 96.201230884279113
7.559136619942522 96.170102072961058
6.598805327316356 96.912056758024789
7.378604547009185 96.790617518480943
7.679294039262436 97.808012062789260
7.205168296234111 97.332519905007416
8.164893420519707 98.587558570495673
7.946578803601796 96.598595895212455
5.073746574872796 96.997933639624009
9.825142394869140 97.544196695301878
8.680201130337737 97.241306887568584
9.584158289189222 97.271878389375274
7.171011335047261 95.018249837510623
8.010708749301452 96.777736234968117
7.404175298942362 63.836528170756111
6.044055288373168 65.282351627998793
8.252458265621980 64.143859406259594
6.562570824347765 63.132766600569717
6.480871247483328 62.686098989680737
6.359534087438615 65.774626829787394
5.580384182342586 63.525085082538595
7.796048543940973 65.889948550894957
6.312341325590809 64.012036979724996
6.647488404394252 63.086763143379237
8.517575109828236 63.020461831479487
6.000018692914349 62.344584283133166
9.227690114763066 10.525460009397968
8.392459731293970 10.972751779110878
8.250895613376343 10.957203451064867
6.371572184501487 8.968257647319597
7.685775997140182 8.464173899458832
6.359359650772733 10.394790870966547
7.421827440112416 9.931320536429041
7.601427082067764 9.999462588798110
6.938325441726607 11.728206048720626
33.647543765969765 37.699098827141327
32.091328201134310 36.361767893438660
32.927145609068909 35.841146943279014
31.221404570608318 35.847872000952279
32.138557128309230 35.653619024162843
34.455895918980005 37.964637067561590
30.872554822234537 36.032754486864313
31.855584146353468 36.455147417001108
34.941746633909140 35.295285159170653
33.044402981461154 37.516098605805382
59.666737393110395 5.189706229106124
61.610415962898692 6.665994747572619
62.484634097911261 2.338371115243602
60.742233853722254 7.171865848708801
60.527515161063810 4.918417736602013
59.854871769526540 6.755923643932989
60.104579051725509 6.905981711377666
61.528067693659189 4.925157981600361
63.152263258508867 5.493978692198224
60.784243852588631 5.622414020966962
60.535639635348353 5.374694308650916
60.255092839066023 7.051805083792418
62.015153943506640 4.709140340949423
60.775585404203376 5.499385327277616
60.037037110587676 5.046269315969602
40.411345915131157 70.480055109080482
42.574155414530729 69.356278573259644
39.348208893173343 68.550980277575476
39.350932936365005 73.344805183447363
41.474669055040714 68.664292189761525
40.624144141935787 68.835684716504375
41.252062998654878 71.170839291854080
41.172074101910532 70.604947897702147
41.423523747448385 69.238181206357140
41.606352725923642 69.623957598823878
39.965141751565412 68.626463862084449
41.370642703609008 68.130895238097466
94.227219116121788 22.092492588047755
96.389929544318150 22.130759291043201
94.428768943124496 23.390845665308674
95.018560640930829 22.434859584162972
95.208122762520844 22.725282857800920
96.566853677352455 21.597674689937968
93.845967753883087 22.360194407207054
94.164497220653018 22.747067022795989
95.619935809692308 24.029372494670937
96.638073860696949 20.372417665927138
53.800984307279563 6.941210851623909
52.549308258467889 4.575727144316376
53.030100871734710 6.982030197190859
51.392283867481012 7.122100559034068
50.976591855491037 5.694142542260678
51.820978194648781 4.847137086686644
51.991782523416056 5.793478466016276
53.483150197586134 5.612575737858018
51.769231274464730 5.082329480577556
52.360699887826136 5.279909060218509
53.148579889104298 6.652856318358336
82.935319840138320 12.723453523887137
84.203558117361439 13.208554475449576
83.239830288599634 14.623189654337729
84.275019808115587 14.149739779176629
82.876121961567776 13.488288253297974
81.657910267038076 12.277067886536468
84.153201492181807 13.116679194459683
82.738513828352225 14.131103351213644
83.541229937905484 12.474759115152025
84.435301695205197 13.372118373071620
50.447371760143859 42.477895756821390
49.815282033195167 41.903232506449278
48.352204463176811 40.948019736238138
49.979363522219792 40.488838753247457
49.915269876787583 40.832701674838503
50.054269271127694 42.477466738578912
50.723530121055724 41.716650314689595
49.729001163105039 41.874062430231803
49.028588182462514 41.072292996544860
50.001684491602632 41.893526998563964
49.499869718229796 41.987473899021602
67.111092078360215 30.947456869789043
66.510008148988021 29.308248105451487
66.688928531195671 31.355444658023750
68.076410574363891 31.476454081151086
67.734087194609998 29.734598682102956
68.071358303899260 29.806203526004619
66.045463088288130 31.935080474329897
67.335042059493858 30.225115800282552
67.562106158156610 31.546665004761923
45.848430162581209 10.889165710184473
45.326728262986322 10.541070343061129
44.466539048798126 11.765790780642753
45.316529411082264 13.121482433254187
44.695326967078522 10.770259281274303
47.110518107120356 12.557714413520001
46.157770479236497 11.256393133682478
46.101712311246615 11.088561757148643
25.256034208697812 21.531720535518929
23.821147859871914 20.384177290866596
23.345183467972088 21.283351174713665
21.021913009356844 20.944731612242315
24.577669453478226 20.728125919701732
23.292426299248167 21.265192258095709
24.711162994075263 20.313304756469968
16.175744415793037 39.407918282301154
15.513436894690066 39.294890740898403
14.569800544896893 38.477568749472155
16.987496544451151 37.889893705233838
16.573260992841295 37.014518788831850
16.195873283558086 36.188433577891296
14.698386364065751 37.620997942002198
90.848136824099669 82.901853152547019
90.462917001236505 83.748852049932950
90.263535623837882 82.743252577600089
90.679905660590478 82.610801435697581
92.765247034810500 82.724184627939664
92.486476015174745 83.635233126151874
89.786448673128902 83.390143052507540
91.054710930452103 83.407306515653531
92.590596732931132 82.145888425989568
90.457167326773245 84.265883483316941
90.369655446257610 82.705311877043812
95.030477851089614 13.160326923826428
94.806824871119801 14.416132994747022
93.528592520298915 15.388998653554252
94.449090171962666 15.137780426802422
95.947641344358374 15.323641749066526
95.029710853677869 14.905851857044160
95.743462433892248 13.048299678290455
96.245188990107678 14.360456323190071
96.011428991204781 15.538287450162088
95.519890548340868 15.767765344818237
19.131859577821267 41.210411456109654
20.899158952115265 37.516443279316299
19.914288769780054 40.359202111627205
20.256480907427221 41.017893492734281
18.389615847948079 40.667848563864979
20.305988553665532 39.895127332322517
19.313891050353185 40.902803730630268
18.956041243618582 40.536246014298847
19.212718037208052 40.125301538288632
47.819891499277603 63.214846773657683
48.869616575760830 63.721586310185522
47.661146764766457 64.536182904285482
48.730913172147744 64.117003006259495
47.798126362154285 64.195617809654308
48.620862659640991 64.336150774174484
45.994489575679303 40.426644376469810
44.955970656008262 41.061389327351478
46.876007167492908 40.847783475320227
46.927967137436951 40.748230175446096
46.213299020128446 40.180553108595483
44.335624317143413 40.583593798379503
46.474300439816346 41.268848545923305
44.965882069445925 40.885005554256196
45.203813691501082 40.653621473810986
62.690267117158385 30.037165593137534
65.317914810083295 29.220473205975242
62.868190261476627 26.649552527539321
63.379932656507606 29.026247394766646
65.306058365720403 29.092393567646393
65.492009169038511 29.514993540316773
63.878810960039310 27.343483183836724
65.470996883099389 28.397817795002840
62.257620283093964 29.301029062019893
47.949097685907482 84.719386142044783
51.639181728979935 85.516904206827164
52.432960489808892 86.146306520639470
50.347177075849437 85.141931080751149
51.548665544807655 85.020208696817036
23.553622324489023 61.409964965055678
25.674981602611105 64.185985016368491
23.461439626234878 62.695982786080762
23.374219576902078 60.906403785232605
25.034769812731895 62.329341458944839
22.576873403568470 63.061435818461973
2.177807361507512 5.710132514963666
4.518002832229582 6.555972269138659
3.098267525630896 6.385388462324586
4.056195304002981 7.765101630442190
2.734408038957965 5.892588555341385
2.756769978529947 5.246512443710117
3.455045715030596 5.286044197456267
3.696726874991783 6.104006497540365
58.778912710015298 4.004651644889043
60.191193352056011 3.384662843321479
58.747880213595614 5.019168008632382
60.212538692015187 4.251540359882005
57.791830682580049 3.361596010747899
59.475289781045717 5.943807075900419
60.673880515105203 5.357466771280303
46.078339875349499 68.221963279551659
45.157321866127546 68.396219930767728
45.999954694465082 69.901331866002565
45.170996930536887 68.103280640540262
45.255402207996049 69.318036862972434
45.586332696895475 69.177198778976958
45.110371560011849 68.221809822057409
46.570863492032913 71.020653988324526
46.270248239328531 68.360541977595418
45.930661782016664 68.569657149489899
45.093647919132934 68.753596462979857
60.316306596346280 26.122567770712209
60.295448516083361 28.582010432195478
59.471772229818029 31.255587254009598
58.648061524215748 30.301470161294912
59.308673944040422 29.633371183149166
57.555064558277010 27.778893395282545
41.247431372354818 98.303144138812428
41.628949053961577 0.758076962811245
43.478670219363451 0.949349339093246
42.728903333191830 98.632925333153310
41.379569728906525 0.182900146746604
40.344172312005441 98.746158729649466
42.642839744582844 98.624461262038537
42.150345640031986 0.776541043501908
87.880566924096087 65.060828506562004
87.467863348094326 64.120460130475038
87.949340987351263 65.187555498543190
88.121911226351884 65.736032074349552
90.291731827709597 64.488617900228888
88.358396492028021 66.464664509635369
89.780335592013770 65.160815789243202
87.730794121556883 65.728818194639928
88.599652156498522 67.341454903822338
89.039860251291643 66.577162623969770
90.064007587328717 66.628353589618854
87.985217764721341 66.528613750410628
68.735055993282643 20.193435394954182
68.804517003048915 19.617384842400902
70.040238586932588 20.746419298848526
67.670703120171680 21.429031219172160
68.041734479123988 20.881560047081052
69.848761974085647 21.900793801309668
67.233919708556925 21.615013196606526
69.706176672729711 20.962509257893416
68.909595903042671 22.108466359503609
68.695819901412108 20.329576448227488
67.611695895213828 22.106912137486130
51.009168873862251 91.249255626061071
50.710324718475455 92.641786118023177
49.937368498204769 91.753346559801145
51.452711564120364 91.858035145245353
50.318788400647676 91.440856335379408
48.780604366663816 92.797811936503209
52.096153968130068 92.646841210018110
51.375011734985272 91.969537385779915
50.010299191075887 91.557534110166657
48.826437347535659 90.897404365740002
49.305512833166340 92.030203552126054
49.632885418935679 91.856854566850060
17.441502525255409 84.649554768370677
18.784522323317415 83.024087028888673
18.446010600978621 84.862503155374682
17.593946523515019 85.787795267519556
19.930512639579096 84.781336356754423
17.155244057511375 83.041969183116478
17.528828724496865 85.119466364269556
18.010386961450877 84.683432473736318
16.586354836127235 84.547054905826855
4.799207010072473 47.076046391305049
5.505332378877628 47.419581227772262
4.835697984846263 46.845574983025145
4.598203879089700 47.203481589373922
7.416728914661006 48.338804459522365
5.755433206185559 48.078256669239018
5.626091274806233 45.698730132196282
5.076650807604152 47.291696071276462
4.024380092285391 46.424631443661958
29.966619692639494 10.060335681912090
33.345905997644891 11.950155361285418
29.941840339364969 10.747483169395284
29.776077972365151 9.479113549133432
33.718711750713737 9.144947047771172
31.377543905392351 11.042304689245499
30.706541813510043 12.396893214244088
31.189559601787177 11.633540564159286
32.571043665718001 11.285544818515641
30.240797044788966 12.058031688024343
32.072079007162401 10.319518828947736
8.820384380426853 46.718966795296446
8.821659052929592 43.913908300438322
7.473978614960260 46.027706552041245
9.765938811915516 47.929510930122461
7.995500631773671 45.723074279060704
6.831541704066126 47.600711667200457
8.955629812590006 47.251705512400640
6.994330887698310 48.187659600000806
9.740247603024409 46.276544317930359
8.550385184768119 47.455674862046081
94.620437234947659 49.953446759309031
95.259485511494191 51.774213296939500
94.339567093422318 50.576995470587718
97.521447078954964 51.786977254027128
94.826254639366880 53.468812673549245
94.541795664913352 51.227810542505871
94.052673720366315 50.503077826539510
96.883850273637790 50.689407875204218
96.457082584170990 50.578453866051532
92.492952000221990 50.712654214127213
95.734018850902913 51.097596714220657
94.395220991445299 52.860865911250272
95.518292310376054 50.995522766643511
16.477976155735806 45.850930501263989
16.499279452886125 42.879410047416265
17.382070030901001 44.643343136481398
15.960772215096942 46.257531020686471
17.489898767818740 44.763000211781325
16.666082777560874 44.233463780800761
15.125668794995244 45.278782067134053
68.714871286290929 72.657210280267691
69.072454206321225 69.748723802377768
68.996542283848328 69.953198528309770
69.200695854003214 71.172565898159988
68.194607318446089 71.835962887580621
67.881632408035657 70.705517542281044
68.882069965681538 73.058361591682740
68.310848254713960 70.859746995851850
85.268296372113554 85.117179749968003
83.831978051373554 86.735110003712393
83.337771517864780 88.672333829016381
84.202138958736455 88.086614754341596
84.027117947979804 86.488342586822057
82.526649374190626 89.102698260576815
85.972682613313324 87.558404905816559
84.499324635189154 88.341544233304646
83.465676517127406 87.182852364215321
84.205820845783464 87.586774363056620
83.888137537972881 86.977804197414628
77.292107941602083 40.471316275058783
74.708738259193268 38.300760026006984
77.648371599333458 40.240919029592654
76.711718731448343 39.305835157780962
75.098739712975018 36.946482478149690
73.968254216619798 38.777677363598009
78.673740495208378 38.611629490440087
75.408007076656446 36.202830281797851
77.407314833348039 39.077402497036282
77.012187135101925 37.746872165900392
76.620439910235817 37.918295386899310
76.287702978895268 39.001910337303549
77.389489865971470 39.810561462387035
30.375015346224448 15.435571922680914
29.132689306784876 14.155892153264434
30.489527572740016 15.845679226725609
29.466826329978812 14.246413395232093
29.442682795474649 16.012334242359646
29.021370080094247 14.441173910910267
29.511264807773568 18.015984309570829
30.155305925412570 14.439525580551596
12.853981888577055 32.322343533464100
12.233783083501663 31.280763774101207
14.835524169147419 32.897676123923787
13.177273119197951 32.792989860567268
13.830425358062383 31.953461941959574
14.614723990041147 30.311430967216605
14.846089220858435 31.774782968044811
3.763672011463968 44.265547206816166
3.059106234513245 46.371775111367569
4.204277591415212 46.976309410537247
4.768360504346105 45.728331287015521
3.835415902612024 45.747140965116444
3.918101558487330 46.138841496075393
80.621196415353737 43.652676297188790
80.717469273489868 41.934914012041055
79.423972038450160 42.480760758157729
78.971140738194407 44.652364968241166
79.214432652796916 41.189581875098376
81.286361162184932 42.250456087450630
79.497451399446064 40.747645138918401
24.419872697671700 32.582444530970484
24.006762575203016 33.559872433671998
23.703768377080642 33.351635380423744
23.195481441765562 32.836406938370104
23.333143319632967 31.941232490029019
24.550329778825628 31.033042195646590
24.366916167667192 32.170066232902947
23.757212051416882 31.961052832278806
23.901019416794359 34.286521009299285
23.749923207885438 32.955476327013997
58.465685467642672 88.720725563173332
57.006577145690059 92.752126799668019
57.008128937917867 90.410084590166335
58.476915544139239 88.876972633178340
56.673335173526645 89.067787839940792
56.432898721153443 89.416047337498526
58.070039754480327 91.417500857495895
59.014054357978836 92.487771431300246
58.956597748476121 91.368215190523102
58.732261078376283 93.212488775688840
57.400853077445021 90.646431535249548
58.286227311384991 90.569515420773143
56.756701934296487 90.713097692193159
30.596074802065704 16.206527062357928
30.461975183593989 16.402154228792494
29.311746687065327 15.252164947468012
29.779662478083512 16.029962081021083
32.869026093150367 16.164061526075947
29.695833024682763 13.462327544556411
29.465287139720633 14.179366276378115
32.455035297216298 15.483879543090099
30.649329192252722 14.067440990776007
31.080473437576646 14.964808981076404
30.464355433352395 16.106560640580366
88.496677096686540 0.981627329213085
88.321284578811373 2.553217777803944
88.832982670554941 3.517648488799894
88.881327211478265 2.506099433927345
85.907070895014442 1.554745687519390
88.067184168230185 2.607037416993509
89.014723047615306 4.143379585236723
88.717579099166585 2.240615771952646
87.618903527245834 0.628257873124914
87.570795382844324 3.488418027932349
86.821444299099795 1.988998662772115
88.998226347566614 2.636272713595083
87.105084458064965 1.480790103725242
45.575502333538317 34.240687807355954
45.590056439404613 32.750489217579087
45.736318420235357 35.981129801056888
45.954918645499028 34.721450566146579
46.260375815101106 32.750027002198372
45.037144283292264 36.206609088452076
44.733393303934328 33.861233498987971
44.686550486537783 34.124776617248742
45.173504274134103 33.665464918325917
47.059799064087400 34.300906170359994
43.894325701184712 34.524862051463003
45.717364387405851 35.215949254371559
44.501983296607698 34.463987043418960
1.923891241659546 6.083060838186963
1.469777274375332 9.877540196342157
98.580396415486362 7.057559710468324
2.080000289926345 9.724595807810100
2.201143581291444 7.690779989762086
1.151197121570772 8.465275968636449
1.175032572857071 9.183091697998300
0.568106306787447 6.074730456376562
1.196044961284285 7.684131712276588
1.950693597616652 7.567329401399181
1.264765249571770 7.159113289906912
1.434869868343057 6.942608305251836
99.680755829693751 8.268520531656508
0.084038919443522 7.368215969129244
99.895399311693538 6.117720353800276
98.695897476863664 7.093712329306219
28.565148253237240 10.259200274950226
28.727060519063283 9.819398869390218
27.929683391092421 10.550028713065917
27.734857501361251 7.191287403021262
27.991617864520013 8.072067271019000
28.413429987776549 9.578148233024875
29.281978432940846 9.426112590445552
30.804200590956746 10.573536230603837
27.763951873235261 9.889596134702012
27.793682230689083 11.272518933362775
29.879160461089636 8.869072226840675
2.591990753480270 28.550721369853086
1.197793363755850 29.952305235065584
3.340763080389578 29.273699883506907
1.452624372103325 29.463723901530972
2.034593389432660 29.714602748438971
2.606821655502117 28.952475216301075
1.574812384501083 31.687785438090167
2.230934166043428 28.582005382727534
3.863956723031702 27.725515220638012
3.684939474942754 28.429072897575335
4.275667006665388 30.253997433357327
2.471100855475224 27.848381480789666
3.180315197168400 28.161520947507540
3.560004443601739 26.192790117902554
2.441743648825888 30.879295843614621
3.611347153969998 28.888859771240728
1.090852035372097 29.927366366064334
2.253983120444214 28.453481389506798
2.648679556842759 28.307725663504907
66.381034743307879 34.648693081500660
67.002878772751288 33.314622263889433
66.681131252399041 34.157855050865720
66.223199137139019 32.815427291653805
64.594682315078401 32.432412908490512
67.002939617883797 35.445708738806687
66.241980181822143 34.096390953480224
68.505249426119704 33.228656147506598
64.791102729100629 34.538272634728983
66.934293737892077 34.903805380105112
67.055418565748980 33.584680001832751
66.499371983796692 53.124959474686243
66.815786025639312 52.420455648312590
68.091482886739300 53.654804933496173
67.603228578987782 52.370400694843759
66.332333506119127 53.264253825772485
67.636211538858532 52.300171584414684
95.817553479386973 49.408186178342063
97.716720780402682 50.556464506616429
95.789471172179574 50.114445061309773
95.635274836824038 50.742743326276084
95.449234565834104 50.424360068646749
94.615482515979593 52.791904048324938
95.412762840794642 50.076776960785303
96.868270711807014 49.885498566877885
96.668405201648113 51.262810288881795
96.690547532698147 49.260062985265492
93.903429677556957 50.909906664359283
96.058756055715222 51.841597344372076
96.751649242568675 9.521849185501287
95.600546242296545 8.940717355278888
95.011270990384901 9.383063448171065
97.737534414653226 10.640808412348250
96.388118622078338 7.802723843767488
97.070216888136088 8.678207636203288
94.135134111532892 9.692634251377452
95.143045058361167 9.860656000527596
96.936514314330509 9.298033952353848
95.439897091577819 11.048235956175059
95.033510250835818 10.652719279709988
18.800439862136429 42.163002686807495
17.720909513069625 38.692173636819547
19.502839297837316 41.118849328608569
19.794854977855671 42.455651998790422
19.645267084426042 39.518302030187058
17.143367220636037 40.070364597743222
19.331332106824412 42.381692451640802
19.850132182463987 41.531877347186956
18.340569703664830 42.099519886853713
17.536017853768914 43.280727722572273
19.431881572035312 41.588701744577861
18.144392963474694 40.860391757292597
40.627822032983048 59.171031879077518
41.776133522176899 57.190952081107085
40.274162631803918 58.045052546607998
38.628670264059465 58.192250471163696
40.071511601578514 59.148988757734557
39.672138686432469 58.431476707206699
40.480074293132446 58.131139768317908
40.040626653321787 58.196311933587943
40.916995687385871 57.507274652709505
39.812003992855431 59.508160531789237
42.700293259208536 23.411546129056454
41.539974998965342 24.087341128307294
40.323088433458665 23.382198092858800
42.376549143443555 23.610106083429098
42.191040899220390 24.405899707489887
39.422484691448240 22.426530516544290
41.528303832129332 22.985797042990519
41.566065787056424 24.733675401897305
51.989384935611845 42.727981436542287
52.952417672587515 42.100059972768840
51.693166026956504 41.874881136229988
51.634387968555991 42.130648614499542
52.819929342959291 42.945420435586271
53.106073405880849 41.592750586167867
53.864808561891429 42.730656649113307
54.094329704295269 43.012545884729938
49.638892390877807 41.853859066433564
55.258163468607428 24.597176286314898
54.327330373410980 24.843235353144419
55.728527265088680 23.844721614016880
57.958577913413272 26.551093975192867
56.404822881788434 24.942557791555195
54.187019227572378 24.226685455294856
57.060077719436975 24.927548795631264
55.994578510328019 24.404597476024726
57.366274770874142 22.918767043689130
56.081571955434683 23.899123095607226
84.351292205197623 72.397357986957715
85.580393769460301 72.213822616415825
86.679513665595209 72.817055407817222
85.532514356265978 73.151521469233685
84.741427257674431 74.651598800277213
85.782251299864612 70.958029462797171
84.449652603614538 72.590430308387440
84.749936736968280 73.980341321208570
11.411722794518786 46.358703340677813
10.059557237589020 43.054611291968939
11.922874071549169 42.969694745247224
11.033982755929912 44.802744498114194
10.499704253607147 45.874950146633253
12.673054941159867 43.060716800506277
11.294552774458811 44.642137021309672
10.910188767763636 44.900144181268381
11.889433186740717 42.112051874275245
9.549706955977113 42.045350646916340
9.829022195494181 42.722468069608269
11.341068061767800 41.837708526237684
9.551136738872115 42.465061212107464
8.704405242676923 42.001812184423017
9.930898774296123 40.938395887271561
8.892906880706322 43.376339481948193
10.701733035765239 42.044672314642924
8.378661184631310 42.174030892306014
8.515837272859955 40.574458413390047
8.728829906832706 43.877695487009866
9.775997977792873 43.261723227076622
11.257577750266103 42.244655888183445
1.305755067888646 74.684234212199584
3.140779377075317 74.421967648801470
1.260549016672698 75.073404953126442
2.106800705667716 76.005482096501837
2.681296933733781 78.211384692720159
1.837267322202910 76.584451998842638
2.154747055919420 75.953196180842625
0.884276943512812 75.894440701898816
1.493582405042920 75.862173457308913
1.565157541191629 76.148539509832972
4.860937441988790 92.027557251760186
5.696094748885655 95.373391862487679
4.912829997548452 94.229238349797726
5.282041019417369 94.278765127091361
4.278783955653443 95.440139236797648
5.005848910398425 95.773527798536549
4.510944469971089 94.682987744553770
3.743445054465104 95.428321619523643
4.781902797587514 95.757644661112110
3.691898564084130 95.917218376006900
5.591449908420255 94.507434436176922
39.848737785676384 52.556893654589061
40.214221376768585 50.827638885407261
40.386004096318366 51.455158274104036
39.238353960517678 51.045638050216319
42.198784970001896 52.120635507165566
39.254774776091423 52.660661863096529
40.562419138681491 50.709599020660413
41.702426526249617 51.270107432268027
40.375968911548867 54.352788931852629
39.385960726258062 50.539777911177097
40.605495150953587 50.434518091819186
38.433649362449295 50.215274195103767
56.608686273580055 75.789545983712415
55.509095116110743 77.184843342995961
54.164330859011244 76.047293587877761
53.956491172193481 77.275547030842830
53.791652843385947 75.265595548020499
54.917396855200515 75.564526387081244
54.494746752697097 78.455403810237144
53.594768574410068 76.037126945119184
54.254859052745864 77.604562987871589
54.663921200420930 76.991755018339461
54.102430750809702 76.226690569688330
21.921439943940854 74.338287387322168
20.360584389950560 76.137229696784246
21.776327307194283 77.307274611396267
19.831305824309947 74.994101495047985
20.943453922713687 73.048037043463694
22.621432113218294 73.978562638369311
21.971557709806831 76.147866072873967
18.116748173405885 64.786608055951007
16.469594453983937 66.002678827672142
17.401147148821028 64.492202700116792
18.866208987789438 65.217100956488864
18.782533599213732 64.107109288527880
64.413383350329070 31.383586390914072
62.315341185385385 31.485767509242411
62.327399357227506 30.783306073208177
63.635058985281518 31.187060968664667
62.970344005873827 31.557267696499949
63.098500041057029 31.721302542641293
62.842957649452742 28.917666158619578
96.374868143002445 12.832555860964645
98.366162150861356 13.674026903625300
96.502713940143693 13.708584995989773
98.005654592964135 13.414530569768102
96.004541971279011 14.643473217717297
97.089091914122136 12.855595580475178
97.173883033983444 14.496896234129121
99.411950267732223 15.024428375998101
22.057871572584055 64.800493717484812
23.841019517466002 66.534008571990967
22.379097416346390 64.402360842005919
19.966469619370081 64.136573180248831
23.454589184794671 65.687431439111421
23.949472474247973 65.117514366573189
22.712250873127065 65.466193983449486
22.478935466066467 66.301566061594386
20.077858884863058 64.201194101138924
21.772708672881922 64.111629307540227
22.903081279608912 63.923344225673318
66.742773554182861 69.199013980767432
66.881738879866589 70.065653126969522
64.678273228156286 70.309743188777517
65.870843077784201 69.769238690303567
66.059771297324630 69.742880030472506
65.881833489906427 70.476153683009557
64.511579797975983 69.887231736611199
64.398411618033549 69.688404925127116
55.289432881763830 63.609042544433031
54.387486204079813 65.299075206359745
55.125235668017361 63.986327797516573
54.073305878713889 63.011342215916692
54.049101061610962 63.039362134245806
55.342477751525280 64.378981891150815
54.240839467275819 63.167416853287612
53.791180626204877 64.514727698585531
55.486241097296578 63.557105941283176
53.767610581295010 63.557371517130832
55.200836707562274 65.047508353685828
83.867540471032640 51.449969424382367
84.152475326990057 48.968607590814756
83.499291565242260 49.747762756326310
85.153822299340888 47.864078389340918
83.641613795339467 49.671068585156149
84.427081553894851 51.774896696633348
85.973741442920385 49.833769602188042
84.764831602491213 50.081344798834998
59.087136458285066 64.289904344074444
61.193377109836696 65.239428483792906
59.516697787171168 61.905055767595655
58.658580932741749 64.046176672577317
58.535178091447918 62.879208186149505
60.597575765375375 63.515787539873024
59.292154089447067 63.661757019109686
58.139905710917922 62.886932411082164
58.457787019921618 63.999648639326118
60.633192805827896 62.670508837877243
59.276615360925334 63.285152393951130
57.412343777060968 64.297833688127824
85.212468590815135 2.932590402067845
84.760883346998895 4.454892079864805
84.664986896227674 3.717266977826122
85.061392889176958 2.008237310374305
86.253156889186400 2.198239510986056
87.199156804542127 3.422801767018136
84.440465789220482 4.798587031955961
84.661215372074821 4.157288361740823
85.692396626821633 4.119130259454951
83.862172240346496 3.489496026712625
85.497104986847432 2.968010269563997
8.048953367246451 23.355680059131288
11.018008742799539 27.623631362203778
7.263434534875500 27.067833083799826
9.964221680090413 26.324642017566156
9.666715571441610 25.434552344557392
9.827537872410485 25.966509194041496
9.565438639653111 25.343215516056759
8.468824028367964 26.360300160859747
7.929992195427572 25.263656929023615
8.620092634308334 25.435262635498230
8.937517295682015 27.391610691671811
9.043212397048176 26.910040448376947
9.961975210931847 24.927334069951492
9.684237783339462 26.128855847339672
10.717559534616255 27.717577808384107
9.165813505868138 21.270013750230266
10.388135755727665 21.665891358452082
10.844469481959981 21.708606190436431
9.501178447217427 21.289362387213945
11.010907740575893 21.552392889049848
10.555838546175428 20.921039307889082
10.688775853670839 22.016891384115215
9.608056592860365 23.744146906105225
9.559928911411291 21.295000548148458
10.444327622652208 21.111039825863561
10.909180016841244 20.688153488967753
11.873661393671339 19.929060974291044
11.133401495214800 23.857933817095613
10.300482050286858 20.593532955724747
9.636198671720816 19.713037306124718
11.196612769791532 22.097289016492859
62.484025547291488 69.125734860002694
61.255744278393095 70.223941335744442
60.823453910985222 70.220008000648264
60.559266060378796 68.669874878411349
60.805271337769327 70.246830930205505
60.578643921290514 70.512029342567899
62.061453464660126 71.488666484516827
59.801408911917065 70.088453983648080
61.443089578788033 69.014935022415102
61.381663071637512 70.471788698839475
59.721500902365726 69.262077906908559
59.948513518097656 71.997695926266601
60.828499473151602 69.732808500749627
58.622705692750564 69.115428021906595
59.476052059335672 67.877098002206367
60.281542697795778 69.320506462059768
60.321936169757201 69.850789781295333
60.836166109707733 69.621576121144301
14.207546911863050 88.245825714943521
13.235794977689743 88.610770058423128
12.098511698064337 87.355686137602930
12.006851721817432 90.330275296767013
12.295644241083673 88.803645250139681
14.295175836401770 88.674455297884549
13.092682660386995 86.630311765408820
11.221576634537042 88.472762430049258
12.302691040318846 89.571083906883061
12.173077553170167 89.656036314908221
11.775014488722089 88.815306149653694
14.326313798112700 89.525896146820841
36.492313381713103 61.718151218765570
35.492549658625833 62.230256645393467
35.219875116886136 63.369006900233217
35.774966942093585 62.207327510987355
34.758421853035941 62.365742289422727
36.457419099538726 60.542863804370150
33.985093298085744 63.310821662052014
37.133391408670711 62.910210441081276
36.046302084872764 62.000785623151287
36.495498429272907 61.820460387678203
36.141769278256334 61.981198206634964
36.464764836880356 59.854803482044822
35.859215842865297 61.554025773893557
35.992316685945461 60.068558081288806
36.430569551975857 62.556249028016161
39.453325654621942 2.492504439959236
40.716670467169621 4.209878276451565
38.470875865546532 3.156731313577397
39.092382847036689 4.414469878783938
38.866955956479963 3.176674431530052
40.834184339883208 4.977622790680420
38.964439936984121 4.385545920850398
37.773487832227481 6.449091695213232
39.768624452671425 5.400743029335489
39.518009555126341 3.312079934203330
38.361228559075357 6.360049543369461
31.210925910055732 64.394530407324496
31.220797275052281 62.979635554230398
30.974162829039106 65.108783784074703
31.093650926638524 64.502107027057193
29.519826487266684 62.301962987808906
30.395230194698676 63.134999634479755
31.678645262140730 62.519978893315681
31.479164312199245 63.742198079535527
31.397786786208510 63.949158707211907
31.437929677218186 64.478436455520210
56.926768706251266 50.091059654471529
58.254432004189169 50.688726272279496
58.182836391910520 50.706039780958726
58.533797708896444 49.509047990826609
59.227490631969168 50.649860601891056
59.523682198993050 50.503566857107877
58.659690796706180 50.962611350100936
59.250859609128391 50.395009437304452
57.097677714602668 83.561759448283823
56.415424035919152 83.574978887443493
52.773605573181001 82.439430461691231
54.707578344699094 83.208505061301153
55.214170690450949 82.775905159439375
56.289053158030711 83.992859316208325
55.968689124834746 83.253597343940356
54.913079839931711 83.250015793487492
54.527133198962431 82.325222877149926
72.794661034222244 71.657488947082953
73.928074526648814 71.151427541120853
72.631455881271506 70.633694463462717
72.854314738601190 71.991569093108055
71.819525557220246 71.849420383697677
73.309857361648568 71.956359501601838
73.786443294812784 71.558459691313359
74.460469174959385 71.905355123850981
72.801432113264454 71.526676154639688
73.404785563616059 70.592600005333850
72.297575164074345 72.399598075748429
65.748473252570420 86.456950538906952
62.712218028788143 86.298767245642992
64.674077022569065 86.645341709449625
65.829826311368805 85.110919836755883
65.915397825126092 86.835171154774585
65.746060705229539 87.177497045388549
65.708441957906430 85.017578886307518
64.767408784472053 85.341531121252373
64.970201752592004 86.124088320840002
65.659852479989510 86.511680524686369
64.738656592663375 88.443285141380571
67.115799251480013 85.861633753149562
36.541193523461075 8.683597724615503
39.044876010372093 9.777306053727012
36.495024742776664 8.739801590303740
38.456436079322231 8.838742693414515
38.227158810171069 9.455560001917789
37.602452329728585 10.136324005522644
40.017028713486880 8.736607970152201
40.054601445584396 10.686061501457599
39.101636497290656 10.457202461924721
75.638851899206628 80.432330718476294
73.891708066864197 78.914410012657029
75.552122693414930 78.930132664276996
76.633387286421211 81.386345854290880
76.025735598452002 80.214100181628822
75.870972638451079 79.305772156610900
56.452595773823724 63.220330847380573
57.955643742230372 63.532227219687819
56.484633754930201 64.027990073247864
55.507336774302665 66.131447510023776
56.298698760425175 64.793447014171207
56.683561283077474 65.148562263575229
57.562895542173344 66.218666445237048
54.758536792910981 62.967171777248211
56.476331453730943 65.393932812621685
57.538100697084239 66.124852331686441
52.416059697714275 8.834367093293748
53.197679868957891 9.068059918992105
51.272086298536735 8.783914157815023
54.166828063004374 8.803233688718462
52.449439575914177 8.860634348694136
52.136562333460276 10.692345099340633
52.635233203257968 9.024043080132490
52.689795762672802 8.915496761240174
52.413649093758892 9.412594917849349
52.263855567915989 8.785622068514025
50.316342524522653 9.600536849601529
51.308197783457921 8.090532416759043
52.930827310166869 8.865490422937173
52.474477822103900 10.026948457768039
52.530557280334364 11.189847416689119
51.962596525917284 8.085227391128141
51.649710256509636 9.501118511417824
52.071762394502827 10.500823323977372
52.481547998190749 9.780587769193209
52.346803889408463 8.444330761121725
53.626804256044991 6.766146445069276
39.790508516376846 55.282543126554415
39.733573067195827 56.356621467015394
41.969314074692790 54.743059780711981
40.972821473446494 55.123595062713520
79.657684015734375 69.214943368694207
80.412738511681198 70.867492203606062
80.070851525182036 69.899329477337787
79.936541243627033 68.802918650742697
81.412633076764010 69.143431107834047
78.137714721439409 68.610897863983027
79.296632312968541 69.597303727885034
80.441176481948290 69.679208569729440
79.776335715590918 70.086646660260712
79.902649815239087 70.600734568110255
79.934601115812427 70.296195293565759
6.992400798468838 42.368490579138872
7.092279895491966 42.061018641596775
7.206752582853847 43.520119840004142
7.495208155677832 42.804296219707034
6.385578972781624 43.244176132885919
7.604714741424223 43.426277633681551
4.982516828406508 44.545598106300496
5.943722677747457 44.097260819102218
6.230492350275244 42.453953248382049
4.942788975999044 43.831264423367315
7.133643747932491 41.253685711732565
7.576821585698424 43.516818278534387
6.601794576592007 41.148295578307014
49.811839041104584 89.553145176425275
50.266478665365440 91.754854001424533
50.965695497612323 91.542179312007178
49.276366883040225 91.132856895513640
50.544092771198365 89.682507994968375
50.504301487194930 91.799579458684235
51.167521610899499 90.693847614678276
59.091834598529637 19.746963330055991
58.413623277971830 19.454510359161095
56.557543925016716 21.089489578478201
58.223871199027961 20.418157402452781
59.860904607921235 19.988792559587235
58.765673488395770 20.143431397730524
58.088522531805779 19.821472181789673
58.772801082918875 17.248485697612107
59.045067257132146 19.668910307554025
59.113501767688795 19.508646235152831
58.603860341723113 19.620651300393476
59.614371041657591 21.073925012718828
58.758164960018419 19.222794295016019
58.364306473475828 20.649913561260892
58.051319691282409 18.296892394954348
96.715646342455159 25.676241763803691
97.809868774557756 26.044969866488223
98.165236140937623 26.424220123337214
97.742414184687135 26.981430388187718
98.132502938478751 27.151304843054401
97.310489604032043 23.808969390704434
96.456409274590683 26.640083262850389
97.130609943781266 25.504956505587408
98.567547654811420 26.483904624521529
97.551221264918880 24.707954511152234
96.781342837630504 25.903337816561766
97.657557449480166 25.943801100295197
97.274637259890213 24.576922960113542
96.313921574164397 26.383732790218819
9.135978466021607 45.764725648436539
7.547014977480693 47.461770989508629
11.174801122418192 47.299219697000950
9.761731957788388 47.422407476695298
11.972845619476530 45.991961519659810
9.546606563014519 46.258785698023885
8.692489865291606 47.229637076891301
10.644277743802192 47.236484881825682
9.656502073219038 47.041068269554891
8.616890254912152 47.585302716802637
89.560265321456782 49.585622336415888
90.116615676873963 50.272018872406541
90.997718091259358 50.549734436187713
90.674060562455651 49.971815554836766
90.764724009366716 50.015093947895458
90.502896801058839 50.440338883774722
89.520666517310261 48.086793275849956
92.030699703377721 50.343590921416329
90.658354326777271 51.371713909777021
90.082776225020439 49.142952967819419
90.231498498713606 49.585130100789605
90.279468640258756 51.577698486114585
91.557160048985367 49.926841680285207
91.049847459355661 49.900077209533457
90.342903297410828 52.031581550507312
71.127498636986275 26.641945573516402
70.961605471624210 26.996880541621842
72.757613264709875 27.274252526432658
71.642624616041573 28.020190201423027
72.149867718648849 27.657579008660953
71.866362646846383 27.782050347789987
74.094903958270820 28.457973288303307
70.586775973229877 29.881390077332806
13.223239481114966 21.775333333767406
12.127614247581082 20.820352516204494
11.319149459660881 21.848850090028130
11.905368298454984 21.032706545375348
11.567462104223271 20.562576637103586
93.381295193405023 45.366335450365199
94.709796843773503 46.054013599291544
93.947836865079594 46.050817522069231
95.562219347404408 46.115803501258078
96.278333143742287 45.312041550506827
94.620923203713247 45.400464416339553
94.462437936234522 47.019963654743904
95.322897760048903 44.746971222220388
95.790335572311832 46.027958941627865
93.824591566201150 46.819190776696139
94.217726873673513 44.770134482486149
85.715416190513423 23.882663054325040
86.824996679781066 24.288737056920890
85.295890993202818 23.578017124334160
84.641748254018452 24.439728933252429
86.596555308909331 24.916677193933406
86.672765808008364 24.260717363116598
86.681976767456661 25.296640918137950
84.361302195306450 25.778263968288968
34.341645580854561 13.747437068861036
36.201991787121209 14.820535975032954
33.882366510079962 15.590012008197508
34.209239228321351 15.401260274133563
34.399241010126438 15.515516283950928
33.674512534242091 14.806528625152863
33.622978920669546 15.516982270583412
36.204043896918456 15.675424398784035
93.391718710248242 37.959932994739667
93.699602821592293 37.061000461674986
94.021032505147801 34.721828830808143
95.901645903602514 36.798090169152857
94.945884058239955 37.212348691324920
94.664790066144718 36.627967493129695
93.776456045400778 35.757863502673487
95.923167318410052 37.535426394247956
91.499600981295828 73.771817814217115
89.602779594645341 72.614770034807506
92.521400588042383 73.228923579541032
90.636453682225294 73.307106755918340
89.449438206194884 72.555173524960111
88.690867266947706 73.981353088923669
90.455916044555039 71.629663714835559
22.476266374589581 67.220423902600928
20.589365914703805 67.637634295302760
23.180278703685079 68.054791615335617
23.168306077076476 69.189854358818494
23.829832157453993 67.963196219599538
22.299004400163778 67.818152316664282
22.902238995623581 68.162283016745889
21.426899202315493 69.093418462906101
21.891361337302651 69.801489329232595
21.630994743627177 67.651676649229998
21.148844360314904 67.162322192620721
21.454172836202879 67.747348222823049
22.164176703748588 67.896825254374448
14.381331069585086 86.187779334611648
14.572331208644256 85.898722479578154
13.481593374283028 85.658720191491284
14.892727747932629 82.824923298224604
12.226546914471374 85.399758182084327
14.076572909499232 85.828182052824701
13.859336843462714 85.641528930724775
11.923484883253192 84.873143299034382
13.325036435868459 84.344223887082862
33.723055905065010 71.921351740411751
33.334974059300272 70.615313598596657
33.853981720367884 70.107392838192382
32.978008040710094 71.002651364251292
34.350006780562524 71.011321637554701
35.191275013399895 71.195251847103364
32.935457262558877 71.157189831340915
33.269599752185606 71.445818360809028
35.274686611969244 70.228663861627254
34.792024959565758 73.353325457113868
34.278223074610153 71.101744669163793
86.031227464236224 47.444165474280666
89.493395584809790 47.151218720901902
87.701756135828845 48.352029754566139
87.201328797995842 49.457792793360312
87.052621973370535 48.209824150372981
89.140446835170209 49.874477614862215
87.711938973500367 47.566260889997686
86.525142821347714 45.578168770715124
87.611853831531562 48.800212365351548
40.633740236082303 47.778197566521492
41.635459448827049 47.181684709156627
39.771058647676732 48.489654727075809
40.421143874254888 46.264388340207667
38.626531650273847 49.866479958001264
40.193640351744619 48.019708327708067
40.723263147768705 50.657153237945451
39.990458655652013 48.746306321764159
39.767782456223365 47.955775812293844
41.025276025592596 49.562449270929449
40.795042797146152 47.312118079794686
83.230217212279342 40.736166653314669
83.191251190385401 38.729971144388173
84.276893266609960 39.736874355036832
85.140576828214520 39.454551821510748
83.392484792830274 40.207114235933510
83.911435757190077 40.961309858765816
85.322109047485284 40.275818662223969
84.110424784242568 38.796794062590600
83.206843245023663 38.773068946979727
85.340341393574562 39.227755121094958
10.987363268848203 46.279331625512604
10.957861929955387 44.782108635910923
11.206850712048523 46.765086138713698
11.849947633534839 45.258630027301912
10.250614144813023 46.637822411733069
8.019019031494452 44.997703155612058
10.507396916849522 46.940650437809389
8.041540395428452 46.586106671910933
9.233361837821068 46.647944778957140
10.262348113703297 46.767789899153769
10.924540512268658 46.791808843316936
10.881213163499131 47.870291316793747
8.621189343862174 47.625206746551186
11.222436124704760 45.609852824111748
11.114138069340127 47.105134724091265
44.008422875417139 28.624982968301435
45.110095436391113 28.718137464698266
43.795736174987283 26.969875789501621
44.137789227503234 27.740865689298914
45.933286689651503 27.900335056757331
45.772180935519941 27.138429233337277
44.475055652112225 27.899055357664896
42.485992733642128 26.569221693995100
46.018130782757012 29.636017683981326
43.407274633339661 26.816786343041578
44.630049587739535 26.802972862910138
47.349281297185911 27.124311938406347
77.042735118449357 97.410113804463592
76.653288623406780 96.299837815724871
77.081333718294516 96.925591036762754
80.364104290092669 96.623727516440795
78.004056634564861 95.961339459746284
77.158869580062017 96.309985616851478
78.769474699804633 97.362899986404486
77.750763457983723 96.716104395501702
74.291149042150010 8.599719197217476
75.571304781585340 7.530773905445865
74.382889661454556 8.258620474977000
76.440509237551751 7.897336625045531
74.920296152184250 7.416519472478941
75.430156980999527 5.645067200331639
49.642084496111131 38.904383800380565
48.262489324705989 38.425779289361429
51.171715462326951 37.598938361431820
48.806860731081777 38.190612852353048
49.476819766585322 38.325427127476608
50.311726724037726 37.614544868057081
50.635247505933897 38.841289914236995
50.659495485335988 38.959380695127237
49.598792661947300 40.040371486777190
49.561064852767778 40.294175968694375
49.179830507755767 39.303061976573829
48.812790779443006 37.820928393275956
49.231985140597587 39.885317997904892
25.626907724886593 24.873929615180906
21.571631207623092 25.350194021772470
22.904686285183200 26.182206054686233
22.827928900643123 25.276376622441315
22.253320353797847 24.205500333753896
81.095383838319052 47.606289800360024
77.345810470599204 45.711980245390642
81.549578909460834 47.945820183880933
80.650532906975329 47.547795918415652
80.844508889336879 47.520769328863231
14.309132031231437 76.985380296149685
15.197616360998827 76.286556828280922
14.777470255619102 77.276995394942347
16.913013677170021 76.633733332330053
13.568645381592136 76.887229565694284
13.668063418527002 78.562430917620617
12.372326331596183 76.633425808337890
14.220021490618496 76.920949936905828
15.252287531914995 76.545945069121544
14.403886946550037 75.861792091537382
91.879590870709450 23.827214253432849
92.450117630605092 24.010929649996601
92.507652872076875 25.120025103626375
91.553671951813229 25.403418014588432
90.725886147510494 25.926838604808992
90.288407383758326 25.928275487584116
92.234232616073641 22.031042070808443
91.778163508460011 24.046065768349980
90.334078267299773 24.751999808022681
90.216814768499347 25.871695482941238
45.207565605919150 72.068319535402452
48.512315541326601 72.024035561487366
48.069757079754027 72.007120668185976
46.512386707690851 72.845810365595341
47.762624904490451 72.475232963515055
48.409254055566976 71.167880033542644
45.952535760894939 71.539636911525903
47.949726490458090 73.020868905795055
46.790653319717862 71.958994964631344
46.071787295621320 73.750680239234399
92.367642454993685 44.773197666453122
92.265354182050885 46.304985054074450
92.742463983316867 47.359998325350588
93.170401095551824 45.086955011520537
91.509910873407236 47.999123311874811
92.927511839393901 44.422756065777868
46.046246800114773 47.162637768628464
48.695952662935433 45.236799427027442
47.929940644669315 46.650334928422872
47.245500053552732 45.557775437203802
45.619889215408222 46.857208754040002
46.991358440163680 45.332091932118040
48.665804821515827 46.861112453294673
46.011790486462992 45.271379619240385
34.173281190915780 51.744637535785436
32.310562977137160 52.533674595442548
33.271801962786867 49.406740512000738
33.534408301976001 51.019638943659999
35.286697834917440 52.622586851382273
33.252823738393857 50.931677255984596
34.103299824919468 51.956911658478056
33.292705608282581 51.625604964619448
34.993261420804465 51.946944415160353
33.754609628286474 51.688995524470066
33.637199512825582 50.448740632567386
33.940755229418748 52.294397980161513
33.220085549128640 51.368192252621157
32.117706058549174 53.332772672079578
92.530798648290912 12.812992596440150
92.342439802578284 13.932998165470849
92.733860789852955 13.075283555235989
93.900768541793695 14.184438074467110
92.454105166011090 11.619598385385324
94.488024169964191 12.978895344940208
92.648748748980040 14.391317681910845
93.066186515078172 13.879303724330857
93.479215854056662 13.866337868307443
90.917335290271822 78.083267302604639
89.526409776030903 77.104555570925541
89.096129777294820 77.418995264365861
88.119109779839903 78.457130854697738
88.949692302641040 78.677647258927891
89.305965085467150 78.346233971011145
90.168380245465073 76.615881027793449
68.535149760666215 6.634433938455422
69.983938235261419 5.537851474891387
69.850733223549284 5.147827688554935
67.945538309725137 5.354138830488515
68.041156161459952 4.776812080571963
69.700611810221673 6.918365652042959
68.057474683705664 7.253472762197738
70.131166725621000 6.476973154950933
70.746455692532010 8.037563860598462
69.319970051415325 3.695230789856248
70.961670884968839 6.495364169402160
69.677650079625295 6.972964023545214
71.138032740724199 7.331421886676846
69.042521283387288 5.465034923859101
12.765957728267869 78.243305047838234
10.920748265404598 76.257007004623532
12.042115337270193 77.179971489709899
11.100761423901810 78.317170332904112
12.553722966735871 78.171328825444078
13.075828953690296 75.244520225638752
11.698354802079642 75.756850629890451
17.138480564287995 29.016392006086061
17.363519443901325 31.983194135044869
17.237973007743975 30.139257449904427
16.782599754042778 31.222009829316868
16.773497611732488 28.889447885361498
15.795248006953873 30.585796195530701
16.327440283029894 29.464000590876992
18.482724571904960 29.456773485018292
19.002225770445424 29.813410006801313
67.582337249472559 85.163419565301950
68.026101980279705 85.264402645209259
67.898409070495148 84.692383781663153
69.058337767131420 85.983085934719554
68.453476534542560 84.659849615624751
67.338376758469167 85.391832572077007
69.050792732610972 83.621460634584878
67.724489031419196 84.147657377294450
68.560446453215917 86.700896901223985
69.275567125612170 82.466522118533931
43.459138516277605 39.096031809664588
44.432088697264270 39.007332325884029
41.484646723033343 41.018796852803192
44.532297990255323 40.123436098965961
41.923731373646604 39.809688705335503
42.560050977991693 39.476976006489451
42.685225081061070 41.164311936143932
92.268972438449623 34.356345541922359
92.704557760963240 35.514498411749457
91.736286076607641 34.411936463107835
93.789115832108791 35.764266602154969
95.843151738552066 34.168539770603992
92.607965428226478 33.738689081658116
75.144274957217277 40.193041072814104
76.272211706814190 41.319468268661097
75.666405762233410 39.565724225090001
75.158576673836308 40.148006583272817
75.401347778780803 42.025686214621743
73.632575959066060 40.017383528562824
74.287048395618456 40.561174462290310
72.863113869197349 41.302496495849212
74.851212658491093 41.789168002530396
27.000124852460281 54.124328891446012
30.665009927652644 53.353082659340828
28.152520689203804 51.667917481339728
29.351494388093631 53.563715462180454
28.593777781190976 52.096478240216697
29.146887929647896 53.295872654273758
29.385549165421153 52.070853293154059
27.976662341314871 52.303998773174762
30.089622862103642 51.629362070153938
30.099942183753829 55.478232114297491
52.832284966259444 20.976981280193080
55.411549537640667 23.435815905910221
50.892134789120085 23.185012469422464
52.892463514011183 23.727120306289336
51.689154389452753 22.493564192580287
53.688062076995671 21.444810784332503
51.699441670299848 22.426358195262569
52.808871326665866 21.832005930287888
51.864626386551365 20.836671433414026
51.379427303674596 21.934567130072949
53.020087267395851 22.962442979069230
52.586595126866719 21.848980313260896
53.863460231163472 20.551801861276154
52.963704227325380 21.089838188223869
51.240644677518858 21.394904429410577
52.221626039606981 21.044522097380948
73.523168310048177 12.528755436041099
71.638546039152288 13.687325477750230
73.337901471721736 12.455638413011746
73.149670357194566 12.601053184425647
75.413123028440239 12.488835132515236
74.989234813027835 12.654558072753284
74.520082938503833 11.517815770844340
72.836587540814847 13.277330805554238
12.843309392978506 36.805861212562689
13.894334125162402 38.766895223685950
13.217842653888551 37.832993186458914
13.073256993742548 38.576653912550910
13.161498607910763 37.493680189373791
13.665898318746473 37.267963396715977
13.473520634629066 37.077646166555269
13.916931927056314 37.421050065663657
13.575086766694502 35.319687460458951
12.116473861330254 37.631957963558925
11.674611221694224 53.360952289010264
11.532169034946463 53.279565982401543
11.866070982697662 55.126682428500267
12.187726592092311 52.348508830633087
11.932820171179428 52.458770786777748
12.496220258285771 52.813482741994846
40.474366772146624 21.603043011775409
42.060275464369617 19.591104988815374
40.229407405229601 19.108305465018319
40.483761286498677 20.712269633011960
41.741622867945516 21.336690199286544
39.692814029025712 20.987157390122405
40.191260937844362 21.985020599587934
42.283408293860823 21.647849833530643
40.060712136696985 22.042555736905584
41.991087422388553 21.523213878598426
66.079454004354318 49.227571092715849
67.070302893521088 49.830354209129609
66.712622836552399 49.607949255470373
66.185169724799167 48.731554275880697
67.818495096429501 47.214702272311264
68.008832059143430 46.136620698094433
68.561479774475472 51.011258455250932
66.265661094984353 47.599974864781899
67.712354981929522 49.094041064832595
67.674097440762651 48.315796811227976
66.280914520609556 47.632884650645416
41.992161745830316 5.425645333485175
42.276676672541385 6.335054343496758
40.967177782458222 5.493423252128286
41.246996813460648 3.850138258238359
41.296942741590755 5.709044109368918
41.979534345814649 3.624896090323748
41.741951455151003 4.181769995823650
41.329813749028617 4.351221575006313
42.601221275922100 5.321671810966336
42.178323803358921 5.887333489211440
36.328622337375592 80.540068892331007
38.078269180404938 82.313134192708119
35.273610214471759 79.246266360408299
35.062920620931784 79.380090440232422
37.621241866556659 81.358908147976891
36.510253530090488 81.661347848273451
36.276666945861500 80.820282789179799
85.696679703315183 33.395445814824853
85.030142779180906 30.778752509996238
85.665717747949685 31.492904840704366
86.679062493064620 32.461595879817629
84.880522442417259 31.847996048866545
87.345065497036245 32.346325820285180
87.777494945057626 30.906399301806701
83.959322983206008 31.830474509407281
86.065806852839614 30.542453841494542
87.245517252198553 30.115784849485639
51.089031892453328 83.668988213867834
52.773909093843528 81.083963888926789
52.476792446430345 84.008998934801028
53.538129420761088 82.493446788167191
52.351947070810184 83.111479029553834
53.409854505877981 81.618082219271912
53.516123556539227 82.676141828562876
58.854389706654388 80.935689235877277
59.834142235059105 83.521698175120292
60.593016248379406 82.935017978985542
57.154363773967468 82.391998139181382
67.502452196266319 14.721768565741133
69.177260367243704 13.562128754714823
68.835979555368596 13.945223084273087
67.738630907943744 13.848152969672133
67.794618842134199 12.938694949592424
68.671193988341216 13.157028869818406
67.238447721289617 11.967655195489051
68.282960575663736 15.153995900105162
68.394361167838809 14.535884113270155
69.409429488660820 15.377223928737251
69.323637765344571 14.045462979280181
69.169491316538043 13.971717753643762
68.986683503283871 14.028807031115177
68.749390316975180 12.642431289832945
68.603867861538006 14.227476238146977
99.879191834591708 39.060480542648584
0.298809160362270 37.085465655599918
0.270240649304742 39.148310304398123
99.340147279360963 37.182016715471008
2.368529338369246 36.886283450744976
1.103025370889101 38.686620698638002
1.555571611638264 38.356482686002465
1.258816288201250 40.143709964765058
80.975403230862057 77.583179866003732
81.294200287797324 77.889798513881729
80.442160316929119 78.158558141360473
80.308961532931363 76.340984393833438
81.403271810874344 78.268837380450492
80.472343128054433 77.348618092623269
81.432225231125102 78.760516474721513
81.098100250009324 78.547544321751715
81.886337956907497 76.892022880153647
81.012059139505894 77.835738106237329
26.623004549394416 33.831515507577983
26.074765088212548 32.430320794545260
27.162769906850446 33.421523776921731
25.856670888513108 33.220672058630583
24.575673843563369 35.986652578320943
26.160813471574187 33.651111575985233
26.026109061021909 34.308567437026397
25.049429805139795 34.282089697202878
26.328845470484460 34.692775358685374
26.111150785922355 33.533934839919034
26.373926623230751 33.488028934981415
52.795143280199113 13.039155532812961
53.587100354031833 12.824667577700408
53.475812898799937 14.023544220221863
53.272770285918909 13.579875169227158
52.858385926695753 14.127172997851254
52.844980196028239 14.440730154275498
53.030602719703687 13.570414257054743
52.644141737125857 13.926851166153343
53.804991950278804 15.525377191768063
54.765809941368026 13.670561940406989
53.681499585146994 12.516656532871679
53.308221341993445 14.420637235100877
3.434976993961313 75.602707076973218
3.991008048302766 74.262547354364045
4.122934344988179 75.263662365663137
3.542349350769652 74.150527893215326
2.885177670958596 72.510390520222828
3.183554369333255 74.413400580477628
2.417733316319441 73.599680496481014
99.347749331810263 0.580432409366099
98.737832610446333 2.515733468271184
0.003924825942008 2.633609667817241
98.654457029370548 0.960178417601173
99.454039516043551 1.014813144823494
0.166409844643880 0.933922796895768
0.112920724349820 1.599236192062206
47.019520388601691 75.012299218119452
46.333454035457102 75.120971083578368
44.225816185333436 75.203249484342933
45.239514236680826 76.081164043049327
44.530604294970573 75.461518471208834
45.948960945469317 76.869307691964721
46.585753096439710 75.746767047940082
6.616110814285276 20.402569747749389
6.507062390525546 22.554139971269610
6.432603366218094 22.261609348849465
7.822252722513847 21.080468029066363
6.058739880639414 18.852391402970884
7.047358991727124 19.705150879666085
7.677170177261279 22.150663571838244
95.658538150819282 34.985521285021264
95.408849764236791 34.787213770206058
94.158276706104303 36.449483764136815
96.815550760344820 36.317683519651538
95.470213917924994 34.813228353387331
94.560377783008022 36.183210267779806
95.484587910491896 33.524565949103732
56.942414370548704 92.632729212338489
56.489176981069662 91.594597584727964
57.113919986818630 91.452561024649128
58.121227461738030 90.560935709793952
59.060153919829290 92.660510685082684
58.906092195630173 92.040838953583091
57.236244206021716 89.675860693271616
56.981113193202923 94.519526783110763
6.681035857554122 72.327968805218035
5.479246967814630 71.850218023067185
6.950013511075682 72.916852718494994
7.860823996409481 73.546909025324950
4.630780354168881 73.583800453211452
8.570520865259189 73.175467014205083
9.488456488258471 74.014738984607249
7.432019093710390 73.703749478092362
42.123441488847725 91.691711095845392
40.257099350362076 92.705273282397954
39.765087879695642 92.911381346430645
39.672929493620963 93.682728342363134
39.067381953742689 94.539314377970413
40.121212014256002 94.294018614303283
39.319810387416979 91.812560602148466
21.923435304196264 69.379693541775936
21.410363011122342 69.966262225155958
20.426686729898357 68.919228015642375
22.033640546039770 70.039664936431251
20.674526599482395 68.523251448244267
20.237831105545304 69.746907933010831
22.324194884440946 70.845606321952346
21.466852732512685 69.326391565872186
20.346319993752559 69.230916880893602
19.943716870946030 70.138263686619837
21.085930296514803 69.319213372662233
33.658290137143027 15.986206883552711
33.771784921624771 17.721090578041704
32.829346555949165 18.274935563338385
33.060906329968255 15.179482673776246
33.860662820050422 17.342714760964711
34.448220334363761 15.881733960354520
33.835963377008824 16.573126889068106
32.995955394036692 16.163199611487222
32.922605763879133 16.460051346496371
35.659871352685997 17.368236569857967
33.698416998645726 16.170277683417492
56.720195942755531 16.674507071322456
58.635213907843216 14.558218704548665
55.601722280008417 16.567312805024017
57.517821892849334 16.875757662843835
57.894395879505247 13.836911918691266
57.226059449538248 16.760100125042495
58.878794905613603 15.256646131662215
55.823367539729666 15.078988637009578
58.313453269457902 16.008325116546217
58.354550859607215 14.923003193680822
72.536834258074464 84.004779313171298
74.192632626054859 83.128762841645511
73.097065182360311 83.537822644538352
73.292879745761610 83.553659842746399
73.153927517127599 81.132173801346099
72.874557742095632 81.702256589326041
73.615625602485693 83.715585760402277
73.439390119874318 83.051959558555822
73.940896542032831 83.631526276054288
72.263051969967393 82.490061941998533
72.478041709511857 83.139445396003183
41.608345997228028 6.569186414619487
41.150716765155074 7.208095568215379
40.917520210628219 5.757906113006815
41.487639937125259 7.758656059093450
42.131866298020725 7.101835058239919
41.253680332661240 6.460956300953047
39.323208096416828 5.267708402543614
40.931201189165890 7.823645512948942
41.044195896721860 4.574341360157931
72.252814446370820 47.977150719789620
72.891685163042155 48.033995967161935
73.193116934904467 50.072498361007000
72.169442926216860 50.173511023593399
72.325678635584225 51.237053372658075
71.684198558549895 49.381100965405352
73.098907836934885 50.547611083342623
72.770632002306073 49.212276200877312
72.193426446741441 49.545376975790731
72.317121806812324 48.449041336026504
74.317521823541668 49.682680758602281
21.552530063717100 40.473365062877285
21.369141474559388 39.411310675687972
20.764768630605733 42.394572040840401
19.746989633769594 40.349249515316849
18.879262703982995 38.754130819260268
20.171799551750428 40.806716675909968
41.045352189209410 82.921313979484040
41.704255464278489 81.396719200828983
41.987266275352461 80.336747901880301
41.803440689678581 81.838202655996682
43.420191040295926 83.650913215863284
43.317788248660243 79.930808281624735
41.885176070510333 82.066123564681490
41.402697857006117 80.642477739205987
40.760795223120397 79.525974577369041
41.659883664891225 82.466846379467881
41.697889117522998 80.582112517868580
29.090552417604833 41.656904546107206
30.301536569144581 41.792160819566583
31.183549700202331 39.105047815300409
29.964226702455097 39.895738353937730
29.882616322271868 40.729667558461273
31.424405563725522 40.994297751956630
31.372441418393159 41.565567720540635
30.440492101233417 40.722195039051122
29.695885842686256 39.408672734751896
30.496218539442204 40.292085074045488
30.877419679532352 40.315752866010030
53.368144852004271 54.690398023354277
53.422975928411809 54.866234502954633
53.692652258160692 53.441302500485982
54.448803861037092 53.820927743930341
55.163576678547166 54.738801558815915
53.888012156271799 56.590382159352757
53.170960457203655 55.888432655449492
53.164644103089934 54.703233308099378
54.157053803458219 53.625066285629153
95.537669166306742 18.467841898904471
96.451902287907217 17.699065476381563
92.959350487379410 19.416194361077981
95.865177520370636 18.593832835915631
95.829904970265360 21.183785400992932
95.851566860791650 20.512065667473408
94.198947504600085 20.295038053618125
95.927865534884162 17.653458694200204
95.497290417851701 21.028408543005614
95.904830492582391 19.388673495168799
96.363790322118305 20.574577213000595
96.900540589546097 19.428579376115387
96.589433953896943 18.931866465460466
95.549056544654462 18.276437617275057
94.733070588304841 19.342289001981463
59.212599918431110 49.051538849195786
59.311195198941213 45.725369488819112
59.005236920076179 44.563079791135912
57.566582858011053 46.112813980001292
59.150493890112095 45.736727887633670
57.827625512463698 48.213956300658786
57.968963509431418 47.820214907853511
57.924830824300145 46.251777685108159
59.959441557804304 45.369874482851266
57.889657901430830 46.245639775004449
59.861056725186977 47.182619972584696
56.435523002194188 46.302573917425214
40.894414789726149 2.350241715559760
40.188580253219030 3.577022882959271
40.839491114548011 4.542423923617070
39.833722585559180 2.911021501292056
41.840671199753288 3.425255985590153
41.832876022163987 4.135919544507090
41.178378235897434 4.608131107376969
39.739001892905002 4.336168815668491
40.828232257375191 3.523398707717171
42.128527718755969 3.128881462603209
41.410999340132989 1.729084221071710
42.007313585449857 5.268509504775581
42.162791855147610 2.010987932546113
39.988254198629051 1.976057953032245
41.119013382530369 4.675726158305410
38.063160688615383 4.699532765556710
40.678412072244157 3.649264261293027
44.748382065304547 75.454030677059308
42.668441448978527 76.706223101535144
44.541962199400793 76.705711673591253
42.971770016108458 77.242814847777694
46.172069551792994 76.658667960458914
43.959422449149379 74.951576789177167
43.804369295226941 76.809776210605506
42.235895561245890 77.189526930484192
42.189094051015744 76.134717887001571
98.108905411502761 8.685494089281576
96.926508455915211 12.589569257366527
98.378931763321589 10.466355998047156
97.558393847540017 11.114492925948266
96.569433165645435 10.741968798159320
54.974317810610714 26.485121196573512
51.820593838378848 28.328676828330547
51.550715944578066 29.025274177306045
53.431843046628714 28.877528903055694
52.174782081657547 28.992935591382498
54.520830353488044 29.166785214306596
53.396165400510689 27.825123646116470
53.220400227884880 28.295100723459608
54.018365001103071 27.720345418077557
53.608826495684163 26.270982717004113
52.247452194143655 27.918225647420961
54.009494899743679 28.270386257817290
52.500083297955328 29.702708978489845
39.256446806102879 3.765844616858520
39.728222521477186 5.615162345380960
40.717731907514796 5.646713560653657
39.350953596628379 4.292822064498243
38.146732204940754 4.581420388687251
39.842818514739889 4.638311169188409
38.115129836172741 5.729718986917637
40.125186357326797 4.518897421759469
39.262466318120893 5.179753446181373
49.548347203290710 44.895884397010043
50.753059352921433 45.039018366819377
50.440205179023998 45.610733510589441
52.023545582247301 46.100089775205298
50.704953133793360 46.023620647026689
51.005647919720452 44.681591185571293
51.840905986293180 44.754340101400132
51.589144964654110 45.523345818216988
17.963204130273592 92.988465416396963
17.718408410522841 94.197918412303608
18.014821263124940 91.913996090322769
16.524349310421499 93.181491203075126
15.558421591474886 93.555078051041662
18.323084496404551 93.734181195913578
16.369264192117875 92.410288530472386
16.644441037709250 92.785310380918617
19.042118676336045 94.757581213596538
16.570932030720535 93.493208818778939
18.658014887354440 93.919260776194619
16.918408204982818 91.900933278754238
91.505956139232296 56.995861172174109
92.099258650452839 55.270379566546310
92.039288447536975 58.155252163932445
91.465434933959415 57.069675759087630
90.918747502690024 58.085125661602255
91.290418338792421 56.711325082983159
93.425629891468944 54.712103514236887
91.089318620615671 57.215774848173687
90.831950804530010 55.926571758650795
91.576208544768178 57.506262231583875
91.685905504647920 56.949760834655677
91.736257111640001 58.053889646041718
90.771478332178802 58.013634371907536
91.845370272441556 56.844504670432023
89.778373651946922 57.386351157117083
91.307848800076044 57.444898933259083
94.523451984840307 59.866769705354393
92.142731729155670 7.563790528497317
93.027186129191350 7.337433869042784
93.811755264082265 8.324119703213560
92.255638597137562 8.606801379508235
91.657948324263089 8.176827178962759
94.022760385898039 8.972081455641263
91.842424735813182 6.449791803838935
92.981903795031215 7.234665561299709
92.704454869183309 8.202594473274932
90.721895667000965 19.285568980230206
91.044995855668844 18.840724734659091
91.732259037617411 20.574308189020503
89.626950671873715 19.330251629167499
90.099702854272579 20.333111701720483
89.619704884395759 19.569984646260988
90.226090813921132 20.732684488482626
87.957602233833256 19.079286394185075
36.680223907033955 30.017913124226062
37.671221176226688 33.618824341670809
36.338438232893886 32.151452170331474
37.123673941972228 32.291354039803664
36.440494018003285 33.001643795705014
35.900314313073466 32.764931414238220
36.368949113343234 32.308083009080072
36.042313501450153 32.664641328566582
37.844203176895419 33.195090051750036
59.261929826934619 7.221883123427860
59.630455065777021 7.668327097360280
59.263941311396259 8.192312156710148
59.028633552074638 9.178627099648649
60.579809070895926 8.266334092836940
59.770645640410038 7.068971666089230
59.427313111647941 8.825735573172464
60.771500976595860 9.274889727000289
59.847259684344337 9.016515387005034
59.682130962555306 9.591860148850477
56.868011008812005 10.483654706208908
59.932981668527638 7.886218991086000
60.500603252801071 8.108736030401859
59.517224163838556 8.465438747786795
67.702861706019192 90.996554052594377
69.629531463858754 91.932861526058559
67.261903581824328 91.775749854289813
67.156419048509832 90.316388647876323
68.961518104039442 91.432198136562420
68.995714534354235 90.965105603649533
69.675454045860974 89.522419124982676
73.747892233861904 58.718627152643847
72.543226463411344 59.094610717959441
72.967482940375206 59.697590972054364
73.314354085288755 57.933227435215841
72.531391693848107 59.893439320106438
73.001002901309278 59.834354858121280
71.949068477288193 59.749580039311461
72.386960426842165 59.015722650603067
56.107056161880976 76.309706039776117
57.504448855713797 76.298949898169852
55.968346979527510 76.128270606127941
57.804329135848100 77.340535002980317
57.745501813094386 76.849081107082469
58.406542049751060 74.467770174046166
56.874740163936998 75.553388251170404
58.255071773321120 76.589248466424067
56.927988612276323 75.441230778597500
57.582569313786465 76.474789268656437
56.477299469353511 74.705809741902797
57.786835029713863 75.081026570728255
57.494952888695174 76.904718528051333
59.005077230156566 76.406211943391071
99.368623747963923 65.027485739683030
98.217875619466184 64.917991230143926
97.246793169920124 68.261011522670131
98.505109943507435 65.352895364057872
98.438940674859538 66.645451470573846
97.740491048306666 66.599990549883543
98.307325089049201 65.640041846246589
97.944355223142779 66.638443065839127
99.599512360339119 66.074611138515110
97.892029758951566 66.560682683063561
98.635452031683414 64.213647680153500
97.019285541974881 67.973971375908945
97.372451896936838 64.148137236494378
97.888808690708856 65.425407744744348
99.123226832690932 66.860661396357102
97.518982253258400 65.251396844729541
64.759999905931096 60.846858955058870
63.668170340053550 59.275286790826684
64.144302582581133 60.239093431901061
62.285763309464031 59.399727073509148
62.649931384910701 60.236733314893115
62.582137646223835 59.685043677309324
62.538098385270835 60.510508854167014
62.303447087848362 59.864830871802702
62.181043996542130 61.371643598427958
62.377517262005973 60.277054712159739
26.288040224219728 35.031627992786341
25.894390076082441 35.537270631886322
26.351987677326584 34.697689617426100
28.256439961892770 37.040866616367595
25.888781333553897 35.951585325217422
27.281383737085225 35.823402361513629
26.156906474651645 36.054910873974471
39.939477720927727 93.187393973963083
39.913962092973279 91.669685831957551
39.998267299933616 93.536930337665282
38.729382844107654 91.433035506714432
39.463174015477072 92.359262155309082
38.838995380680117 93.919250738907451
38.033037663161352 92.142128389829352
68.084389638732802 31.552965939595055
68.095806831408495 32.575245247097783
67.754706964713208 32.168416141439849
67.547632737323696 32.036694324024495
66.703740205301145 32.456437977469932
66.951122049033813 33.201472600418256
66.740630518449336 33.242393770447578
66.029984545442858 32.020456909773095
69.112957507682978 32.506514876154249
66.075052560770104 32.843878255028478
67.293286410589886 31.632609612413923
68.583992384250521 31.606847927064070
50.267873502839485 95.606025998641485
52.077739701671007 94.226520337745669
50.156980287100396 95.342884001678300
51.464483283328597 94.365490140762944
50.159528455454051 92.167270617239552
49.389152080283012 93.186551369736989
49.661745804268016 93.928619106198312
13.753785868817889 55.754045973862468
13.877557365792331 54.799165716848456
14.482114691837280 53.853824308536687
14.167664126430425 53.785929508489282
39.450049930630691 91.127183015531614
39.645407106871552 92.977839432849024
39.992152552476867 90.421942906827496
38.841409846932507 90.567709188975883
38.065477830607897 91.445284503357570
38.276443721919023 92.969005599021060
39.011081756539284 92.028245889120171
39.283375379226307 91.839325024863967
39.621505840454574 90.119590957471715
39.472076163632991 90.990920071894877
40.253278752235673 90.964956049714999
39.018169359476914 89.080088054620546
40.102615626444042 90.691475996179904
71.423213934975252 81.597969586344149
69.833130070251585 82.731715087494067
70.948743127211216 82.486768718719887
68.971276446925685 81.599129331177821
69.918022272665283 83.816054150456878
71.601258091547137 80.535571624125140
73.231745291828375 84.843813006699136
69.287554088472547 81.800244208323065
69.080486348945186 83.077753879790336
69.811775914329417 81.651106361051134
71.356681965957293 79.848933270093937
96.146157826099625 64.319114530997666
97.487458658069855 64.796016934624859
97.057055785534473 63.888391403369887
97.746012024912019 60.400269469048602
95.701626688462071 64.459536679035978
96.686436735822241 63.554266673281511
95.766296799688192 64.833738193451836
97.253599207078494 63.807536440127791
96.810459904528329 64.136196413237215
7.384845692181276 45.140820603838989
7.207775786115555 46.666531036510072
6.144017045756436 44.422249001594196
5.243777790169852 45.402127486359525
4.847026530619785 46.901489371707910
5.270818230515364 46.085093566629709
6.053438696412264 45.884301778329849
44.413228486024458 19.483840964876865
45.400940663635687 22.228132431442312
44.336797173932744 20.663593812241714
44.156153162286294 19.790072325229819
46.189558787194834 20.467204759846616
44.788845635069805 20.830810198181339
45.455793695820425 20.349979733738735
90.241594436040572 29.245683894321445
92.040322788188291 29.446075169543839
91.236429144854057 29.540297505915241
91.119385869576519 29.308545322175910
89.300046186447901 29.698048744503215
89.970026224105055 29.819961374694905
32.191501638344114 70.410077550076252
34.526978584009449 73.289410545412352
32.651470493660504 70.844331060882283
31.350912928442032 70.799099374893302
30.522195886109181 70.585420505071824
30.791655654102513 73.592964061708301
31.705324481527754 69.856245322276109
33.110665781191791 72.695999478979644
32.893703535208004 73.272383407687400
32.298372929562490 70.395032706999288
32.787910183665204 71.239324409551472
66.417391407666628 6.403689797707218
63.631483538412702 5.067225322187561
65.707041787682684 5.247818610321974
64.728312247431276 4.993612465003593
64.794067116450890 4.838571356719954
64.833528410358127 3.082897844400555
63.775358251316668 4.061876358356797
65.431201509768968 5.538645448560009
64.013992101211599 6.306315998640929
64.333664513954190 6.739413534431725
62.519252362927290 5.714695830120819
69.195179345743128 45.962826176109132
71.834879603813206 47.539350591710530
71.195646172519659 45.064600973704295
72.342030931837101 45.699806255402628
71.460816273578203 46.243219032900257
70.406997337248313 47.067452386113921
71.606766523259893 46.699596160808284
70.718887671001482 46.728444003252100
72.891408326711328 47.152539199085552
71.771362706831965 47.693628650811696
71.196648159255545 47.539066445862538
72.268601211577760 46.857558832518336
96.825848811282441 49.279050111669470
95.497188933246107 52.085258020009249
96.232951052055839 51.068513079020079
95.611758169450525 48.750369185776577
95.380463195071272 49.124316338947864
95.068280291596565 49.165539269523443
96.124054271623621 49.399115270102385
94.177831017557267 49.373836250533941
96.180345008322348 50.843510220636922
96.342720589085914 50.351157813745324
95.301496405720101 51.334431933439284
35.369875167840505 66.192793997268410
36.198599776049306 64.916602096442276
33.791048378266886 67.456201423129215
32.721383650798238 67.931886782485464
35.776738825851972 66.957932300433413
34.799509945612236 66.330318109352589
35.628270545021515 67.696513349741579
33.278068413293155 66.277811406593486
35.196458179027140 65.639427965422641
34.025347913971068 65.903518042147780
36.013312060639436 65.863686228265848
56.230645802485036 75.151056888341529
55.268199190424468 76.700818840358366
56.648618410079727 76.508082425126872
56.651096440903181 76.138715177849306
53.908366912833714 74.506495787916535
51.441055046285044 24.832341260406963
52.288393334373694 26.223758587368653
52.678021110772477 25.783030525376184
51.426178653194476 25.191312845608408
51.519951140080060 24.718807256413058
50.492633502572573 25.987660100657358
51.696674003849743 24.787712441223139
52.417658530384486 25.333685387026065
51.596985425636909 24.177190361242431
3.203693570235323 39.532764462183096
1.505476090165689 39.375497494840225
1.075994464883483 39.738268793079804
2.207344120272623 40.265548753884097
3.339028954394425 39.682220293362782
4.483086386042486 40.052808339688156
1.124580552532240 39.282245972894827
0.654378439822294 40.654201916561270
1.719504859936788 40.131167321594496
2.246089798821434 42.108207768985459
2.372646643715171 38.454325135645377
3.647522119138618 39.822004069835891
3.197431429449069 39.788062718432933
54.384661917584509 76.224645395689151
55.116665344788849 77.687487248393992
54.881503627709570 77.599415932999094
55.527207933835271 78.659632236198988
54.856299758194510 77.600754719820316
55.323136095389309 78.103664968462525
55.138054267493800 76.880200585143726
56.158923911835693 76.498488433635487
55.589953123708099 77.546634704402393
56.018115199363713 78.571398289509702
75.939926239041654 46.519612734691876
75.745141612725206 45.756443380478665
74.470762620430023 45.263411014692458
75.464728104501404 45.674174766225363
74.940276218811334 45.276941959174160
73.917712952535325 45.408239441005222
86.467104812378835 54.525508749489305
85.487084615434014 52.858671642175956
86.067565267290234 56.033181568036539
84.983868559082055 53.734565255699039
85.998243253290283 53.657529242171321
82.019070623444250 53.787781167446774
84.742592431135179 54.728035973625843
85.399662450593652 54.412307952344655
85.693027564338792 53.952710857009116
84.721803554416852 55.685661306871744
99.470471432325269 79.493675124038077
99.879503847808436 78.585255871204069
0.886707038332181 79.243505264342446
99.887472640591071 77.249585398158857
0.253377342001771 79.757117331142908
0.702812844771952 78.071193212760690
0.379870891484605 79.196318112685233
0.846989733685477 79.267901026349847
97.471391723505462 78.896692618186989
2.016448088448302 79.880253148349482
0.033257143992920 78.883765115899280
0.065869899542904 79.637802407632407
0.842327483849423 79.391777626552980
1.450041134206245 78.779696145235604
18.422970225402189 7.319375192783142
16.825618643565900 7.285411057242469
18.147542960224417 7.725615850330801
17.231886975380384 7.748273787569310
15.116887276993268 6.444384061250831
17.243072702016718 7.840936417466447
17.552134291605601 6.489951198621245
17.004441998222379 6.134112380209373
18.207556329130895 9.855975034708516
17.383483540704024 8.467680785824694
16.261204629530486 6.500607068846227
16.455529377210450 9.277326780966785
92.751378737791086 3.627082167671893
95.127780512066892 2.982293400394911
93.814543270057030 3.169036056033088
94.071560051039981 3.481825926054098
93.911107576290334 4.624969629593534
95.283404553009731 3.886023478181007
95.619633223127721 4.381788950810570
94.753390989569056 4.143205024102404
69.227405229270360 27.440340871709456
67.774376546851244 24.719585679792534
68.449806726443200 26.505255849705026
66.880440768538890 24.945252346389179
69.205774309007936 26.225337664977690
68.354934411549593 25.599058224732996
69.219354424442628 25.464153190396647
67.896677544631316 25.799294028585425
70.545346416694670 23.767661813028333
66.921262708201724 24.566687145791505
68.982774026275592 25.563608964319439
69.674635673099445 25.162793353279472
68.619235509009926 25.661949015730912
69.891894747410888 24.312675809920890
67.546554133196821 25.142042175009504
66.617835519579145 25.032956446830600
70.077446743533443 23.403711128151436
67.594718059903656 26.600563808633371
68.753843079976079 53.439341428676435
68.306809575347884 54.669980534161958
67.146067155834629 55.591839820544386
67.980606809535715 54.891987060821343
12.329345476979785 4.552185877361875
11.812473881445507 3.912413168796055
11.583565449638664 4.743832461247322
14.003970765778911 5.611509471934680
12.164806176280401 5.670642502614515
9.916029880849694 5.278228760048816
64.344099239620746 48.433450849210480
61.778296138164393 46.975753156971045
62.677521658091784 47.055593995881352
65.066841620504633 47.544363330571763
63.200338058298236 46.783597881858235
64.463715953226256 44.768680694370069
73.716287518154545 62.556661778746353
73.921954035647161 61.230146898538514
72.980748543054986 61.809895753066421
73.314855801269800 62.207123775388837
73.907445310558074 62.823834247291764
74.821911561948767 60.657342720093510
74.809582489190504 61.377038032296817
74.747041050095419 60.450288870951347
73.769888424001294 61.879474165667382
73.522330648145001 60.439461220823013
75.305724612209872 61.263292481810637
72.258065644316332 62.943274650613432
74.773738724234676 61.341312182972835
8.758984765088799 64.415600186444109
8.612648903690010 66.200109854872878
9.128552419348667 65.374232057986418
7.093191454118399 65.173332471605647
10.148946888158457 65.187800582070381
9.762277238202289 65.747355529517336
9.141118237294776 67.128420965350244
8.289957535692215 62.568584053774529
8.427813863467582 66.643815539324223
60.074269287463473 22.796853154884523
61.759031106488230 24.728696601206433
58.560607641598494 23.238190216005876
59.263817560621710 22.168540075326277
60.258624743695897 21.834301451445594
60.800441234846566 23.137697800915795
61.173987848874724 22.901610610180150
57.845708402759854 23.083015446970666
61.262034250061745 21.150931044967876
60.504008644913355 23.538322459724363
62.460089029075441 22.730797332525565
70.629394176157646 57.821190314039242
69.601602717270538 55.368403256641024
69.138448511080270 55.409117331361664
70.637657449068314 57.898938774824821
68.285297565626109 56.510011831272600
69.914218453868600 56.297569346098307
71.646987879721593 57.371000862890391
72.470154223505205 56.696280085268732
70.456137257816650 58.055419554713374
69.380648876936320 57.408705116081137
70.194705826343480 56.305560020667308
27.307177063944980 47.333338875576722
26.959781686564234 46.581798975601977
28.322696877961615 45.797187026366736
28.266217837006639 47.080488016932101
27.216360489016488 47.696638432774556
28.840298918929932 47.662436665769171
29.596334548067873 48.032013349988866
27.673488389100029 47.258708969346706
27.869747676471015 48.617742865434998
29.169181634205756 46.248851245647934
28.142824295929593 48.230249122885681
26.925023585576376 45.446195675924628
28.409733416374685 47.757156175561256
27.610297007991289 47.976232380661990
62.819109413310443 29.825661836470950
63.341128044996758 30.233997682111042
62.759995873183470 30.079855551268640
62.549723343137664 30.376564667510536
62.999352668981508 30.971959472210134
61.866968203047911 31.015104839295308
65.449106618724528 31.268010606883152
63.946615172600076 30.761944423429696
61.547014507974005 30.538475483791281
69.241011025130518 22.142856362146254
67.853072971448157 21.595201431957747
68.594902530045772 22.723257414188406
68.186784526203155 20.086335649790897
67.567050104229025 19.802227782514151
66.923024328608747 20.256773718384398
68.755707545685127 20.745684813599777
63.509343535963175 90.772037407305916
62.736447608091240 89.413606139875000
62.712623499911956 90.104621729729672
64.332935571814829 89.795797659914854
65.001427804742860 89.969127629205545
64.914256978061616 91.411725798929993
64.103405538216506 89.795246283916327
64.455165870548655 91.350866305269960
65.235490479974260 90.965625591239728
65.071553645432061 88.971635729307152
65.147952734175178 91.136477736294708
12.181584224682902 49.445691538351483
13.689685395710956 48.038310878216862
12.566915139017780 47.694689089691366
13.467790419043750 47.223447304541061
12.862867976227999 45.805129721394600
13.374954705585015 46.657602869869834
12.532493099244260 46.938026959168184
13.383048529595399 46.877210706799666
15.286996643717393 48.196886293454824
14.168476764245170 47.755511328992796
74.460774942349104 61.969259316982850
74.015559500695829 61.319402462282497
74.976137292231726 59.770337386939438
74.595083970673528 62.557182753515399
74.925966652475452 58.750632147935924
76.943931130927510 61.588277690201402
75.367408837161904 60.659194002969741
41.840290679892910 8.677687285121499
41.365385586353533 8.442076652302104
41.161649089092279 6.962348672733734
41.387210706410727 8.790015426075520
41.562341155192115 6.926946983706848
41.977158178002043 7.881037396072619
42.443412355604345 7.948105576368723
41.621835173888961 9.229747176162332
41.748850813292528 7.967911352176686
44.268732678628680 6.819312016119857
42.821596165299987 7.220046473424061
41.813522254251239 7.053568086882451
65.939511537768368 22.493265833661759
65.305009420711542 23.047316318541494
65.020270974597608 23.646249638659949
65.810743773095211 21.186126131617343
64.740688190566374 21.544938986249765
65.856288356528609 22.301332563489744
66.708927374432378 23.597908548650562
65.151151083415087 22.935825133494760
66.258019265535381 24.444352606581578
65.986087051149070 22.275172980619413
61.242119467672381 63.478949880217932
62.411243485103029 63.698464358814917
63.123021333327479 65.651058759635532
64.405243723660107 62.957691554265558
62.406634583076688 63.691707928787913
59.841921565834518 63.475562778842253
62.749657706961088 64.712797253689871
63.701017967665493 63.819541474467179
61.163777094990365 64.456692117658818
61.676327726591417 65.516890181009586
62.671898468064761 65.476127735479764
59.868168466626358 64.424400737189345
21.080027264723359 77.673904846751469
23.142022222470590 77.317625966137626
20.997102076653260 77.716928721722610
22.487695615497366 78.109008433525673
22.980978047190568 77.940526192310315
22.126594594072039 78.704335684527138
22.467600969640138 77.726661923175485
21.625716819598644 78.695422047254937
21.482066574181005 77.933948072949207
26.228742812069800 27.778595355857661
24.656920031589745 27.676429875735053
24.371057388893185 28.168971879500674
27.377099414243439 28.248520578772425
25.882759254394202 28.600626585769088
23.999476645763124 26.610045598871402
27.168183301541738 27.436072915459121
25.831885559092218 27.855870737905551
26.580999151729060 29.035076848792411
24.445944107881097 27.099832142416204
24.314857442231318 27.083449996921185
25.191328786179316 26.301655802121967
26.788836432672660 27.039072717336889
23.146406955431836 26.081405024636947
80.814641125463652 29.726073424951302
80.960572996933493 31.384914591858735
82.055605608639013 31.048648690414947
79.499146298595733 30.671693833894476
80.927820417102168 30.324720545486297
79.532894905169769 29.490982317399446
80.366952825620189 31.131810290854066
80.043141147138158 29.591170681336187
78.626176546613607 32.325414915030336
81.528116568291523 30.260184504086013
33.927804775480439 75.412410277394926
35.388124377133011 74.088510852144026
34.435502153943894 76.259285410668440
34.817130393586616 76.146040868201794
36.721885662596726 75.641435748669210
35.946948440874216 75.364204307144959
33.942784977650540 75.384922833785666
34.504410149545869 74.033206182782138
37.157697560508858 74.901291279254096
35.126353340047395 73.892805770009502
35.269470069970382 75.173769731966274
71.266809989044333 1.713719244753110
72.797755279833652 1.749289211310231
70.619868532104761 3.145690177757795
72.982089574958451 2.476034088808595
71.977617046557867 0.159558525459821
71.279384199573400 1.855030632909596
71.287056262867267 1.808389754919982
72.784995952764291 1.867914217595237
72.659199105420996 0.492395558941750
69.806385610250700 2.190114889841967
72.005775075534103 2.961981612614349
72.089217795455582 3.486425467546693
72.692770657125692 1.082511545353654
72.956774014702034 1.321833531117916
51.766396541550876 36.525432528665213
52.165993813084732 35.074347064950942
53.478310831754989 34.342979285851072
50.874296189423440 34.573373526097363
51.039050444809718 35.583091630074925
53.653708360245183 36.110057048956982
52.067848737539506 35.351363243832211
52.006219781407097 36.514189431598517
5.005410464756849 84.526828957327808
7.857938928984936 82.605060684911933
5.831568907112215 82.148605802019759
4.669849880110347 81.199035759050190
5.927688880465713 83.780154893175848
7.781202321074773 83.692085810527388
4.381218145617808 81.515460450457411
5.407856760783634 85.243666444030325
6.268027355130875 81.011268553662759
14.945650202948315 76.178820074506092
14.855322208495982 76.036426426053808
14.336522537013957 75.888587714832880
16.115406276504242 77.692483747851568
16.348160210532143 74.266336468148339
15.282043635917478 75.625979414521012
15.126560261556619 74.292395699548294
13.628975947719193 76.128485794612203
60.465819944436568 74.014943191454051
60.051946019703429 73.303644652646113
59.296197001655528 75.122898608367791
60.044373942122640 74.839689369588754
61.964210168102433 75.062505034894698
59.329340346909369 74.790091273072235
60.526007805668769 73.507911748838879
60.916725983828705 73.332090127466387
60.555385603600101 74.603472579405079
33.065603696241119 49.705257140131820
33.419323578062766 49.081583886796025
35.662610262630579 51.287432473353995
33.402412747849333 50.162198309869417
33.780072687837212 51.663487181190362
33.235789870944977 49.736643962682791
34.538378464326470 50.981306702211768
33.560392619691726 48.729169927883532
33.088275552912833 50.252662077122082
72.342255160807184 80.253411503675025
72.968481547628684 77.802134560325044
73.750651504644622 78.035212659991473
73.405329693711238 79.123060734443158
72.774183714262477 79.421053877038929
72.895331550926002 78.433865438707159
74.284459818736806 80.339612504434754
74.648364660078684 80.360833928567402
73.248321352280229 78.471213510516577
72.760577032361368 79.567303059967614
72.604841694908288 80.088559427063927
72.271365533582056 78.200401919741239
74.781550249871216 80.293857445497238
49.528634813837215 65.880856352938267
47.750103681830971 67.102946471302246
49.201038002286609 66.306373217876768
47.650193015570224 66.905268647632411
48.758650418022853 67.234651134909853
47.923847180828361 67.085075755145624
48.825234144376232 67.749872961553251
49.551782237222618 67.690375342877203
77.115149796444001 33.518898253618147
75.322891554727477 33.059181966530765
76.944022781546579 35.072666962197054
78.835963466369122 32.951008334162253
76.775564522089169 33.611741127909212
28.703342781496531 82.152922243965548
30.456280273993130 80.214135693193882
28.449961191625057 82.479590035851146
28.293603977598181 81.963173893174499
28.279137912978580 80.014191422663231
28.092657318885589 80.282478046641742
29.067968606612805 80.695531029314608
28.076174598862870 81.664848855765371
28.011025143240765 81.331007272670263
28.108963949222456 81.089735704044045
29.283190298429449 81.427262613797637
28.235759736076947 80.317638416338099
28.429200227562031 81.455350888538391
28.956140412154323 80.547093484273660
27.555666650717523 80.684594331936651
28.346241068091402 81.489873972511219
4.639854052891704 98.232813619270701
3.633736289822522 96.934278041044593
4.310964201599491 95.849287179867858
4.582503467484853 97.762309664328583
5.595833362185353 98.911600593951604
5.742821718319481 96.224036256248837
7.071517936255144 99.122809672377016
3.809454533570661 96.384114505112620
4.381667892621507 97.829063711209002
5.013413338457781 98.711650601109895
5.310139823333911 98.002167534276950
47.947390216901574 43.926675499806478
48.449607319127843 45.128323105954642
48.474423178731925 42.687841511731783
47.853669592018910 43.124744255870013
48.337085257147578 45.377400375684680
48.694184483701235 43.477366997139626
49.126242778691605 43.254639254249390
49.952810962779580 46.542406178301498
47.795705936155308 42.927353377707902
47.612749177106473 43.209077745113824
47.720522280421200 45.330630893123761
47.031191215419398 43.807481361193510
50.283320418542928 43.905232497326359
51.962957998378968 42.857856844386255
47.842708358499799 43.985771509898093
49.544512893801880 44.085904461785766
50.163359031031156 41.685025143343218
49.134682032538549 43.936541455782596
49.865128984198059 43.727603114066596
48.898049717221319 43.269464332473490
48.204887323673162 42.421696657983063
52.685254847441009 96.077047006022994
53.018466453240102 96.581670024115894
53.026837282985703 96.775234049735261
54.337581535674914 95.551030791361029
55.233513888599589 96.011386835003293
53.672343834888594 95.976398709512765
53.890273821233144 95.588131692978934
52.860508492237635 95.411028389128262
54.141266928987292 98.216461924575555
52.434826254415484 93.689542137850239
52.852446374288128 94.582078987173617
34.747928048262530 66.306404695618966
34.398387453433450 67.157668364954688
35.490702001462218 66.623662481774048
33.990436691963701 65.708578797374145
34.851749574072699 67.870256842112440
34.244126922992997 64.911220150657755
33.741321886283529 66.745538341793747
34.574334925172913 66.990249401937064
36.117037412347464 66.934852728258377
33.522736497831708 66.990693327197974
35.686986524376728 67.822285528775907
35.451555384248785 66.305925687714407
34.540005718882448 65.702805110378819
34.225904400432817 64.456340088463961
60.925710379473330 67.850992301890827
59.457101109167070 68.038936738263658
60.999517924463575 68.342100118270693
60.845469867531136 67.553605046571775
59.883724702284134 66.756336697407221
61.197687868505732 66.500024337807702
60.983231654647881 68.031457770328956
61.279574534211207 67.333343460713351
62.280984603907569 70.913691703776038
61.652647090402517 68.498456356107368
61.008972786474359 67.131061038073042
61.191607808967312 69.759019403096801
89.425153639794857 55.836164041366573
87.834470344086341 56.124712056360224
87.743916735417343 55.712101775942109
87.354133041710568 56.342322255619386
86.863818615188464 56.933801239980930
87.789507457561612 56.916382380076598
87.996095094287156 55.552917761813212
90.021711927798222 57.179831593121058
88.642074677260993 56.731095817053351
88.340883569389931 54.589136947988443
87.454742285254838 56.153513181606073
67.453368143134156 36.115874678736795
67.960448706390196 36.822949810006726
68.476163626115778 36.206040823178498
67.399329537790862 36.295548243218960
67.319270813042280 36.933147172879153
69.323335916707705 35.704498312832818
67.724276137879514 38.009947893126885
66.617453682899622 37.859520008159684
67.636224383429024 35.919270444540551
69.390996277725336 36.943174784475261
68.011906496505077 36.919860869758104
68.768504002215948 36.514963264925164
20.571798626734513 80.735071592283148
23.993887130826018 79.262948718417732
23.920541544270687 79.653397458190355
23.329953299423664 79.553536472401987
22.783817936221716 80.101186706887773
22.852678220117379 81.397601334678754
23.204872454296634 79.146057312282167
22.845478276451352 81.844078697156547
23.911957690182795 81.553004536830201
22.491746439533884 80.691619577668348
23.566840442595982 81.098688691229228
24.793959704999335 80.319398779665505
17.557109629973958 21.750472669911968
17.762042798723101 18.698708884950907
17.970886396697480 18.433023690208834
18.191431014526177 20.250936725891069
19.034328439504030 20.952996174057692
17.091623785809567 20.620316481319744
19.889649252647512 20.058167079320381
17.703537322232098 22.428639270650418
16.776671255113666 19.093086803729154
16.513055318175933 19.793921275016661
18.311204655118967 20.490293291563486
60.898636878758147 21.218271431537527
61.732232591906886 20.851278093227478
59.911284221818605 24.305873035742930
58.899994085051603 23.448296167158308
60.408608276532398 23.576194758373997
58.689017651342816 24.554409047250079
60.712226970031338 23.515088237895760
60.062515632903761 22.439687059096247
61.020682008259264 22.475805809142262
98.973312699802605 31.970468861582223
98.767817731737438 29.511821470122250
0.342685180383398 30.500437890809390
99.173105492758850 33.047768642663101
98.893262365263766 31.946221007536199
98.874935211326459 30.890458204877270
99.711225553869468 31.142080438026937
98.616374926766454 31.781045349968110
97.414125568977639 31.783880249902204
98.270285633919471 32.458558175056162
90.340014282399054 17.143212155922438
92.041169212265942 16.847189848566927
91.050269435186067 18.092614949473905
91.019700497948975 16.897529726454714
91.594876826535199 16.384450017155171
90.719771456447646 16.272028599510197
90.413557963745660 15.391901796914510
44.526718828791473 0.994181742755912
43.166342826541381 99.682956810656336
44.827536893389613 0.772263302928266
43.650368391254091 2.468692647158462
42.296199520845299 0.231261075959921
43.548619476054121 0.117236759999753
43.391961948943091 99.980658272008782
45.082175301860630 99.237908101621258
43.330112944438909 1.278140732526065
44.507914669485963 0.649825305380936
44.090912170539980 0.825526641464963
76.500650540601328 10.074441326940281
77.300716156171802 10.217789682233150
77.460080162356576 9.734180452507481
79.128972158770495 9.629871179912847
76.713367637791862 8.527121183708697
77.991205780672587 9.041442422170753
75.935359534904265 8.582974130035669
78.047542754610589 9.787715617172415
77.893074157988991 9.242563566150240
8.896892593010014 97.642354539170000
7.640962673094479 99.839708031807533
9.073117884241045 0.540633771118223
9.173029862158634 98.466946188028217
7.329483987951805 99.318848895794545
9.070914881241476 0.076849780980709
8.379598743377514 99.110193358091962
8.591810801635337 0.452621563781562
8.663934894451913 0.119164072861935
7.895622965746045 99.382369055911312
7.913536976425048 99.480789152819028
8.582689525465419 1.267468582003033
8.841858384592781 0.005459350414299
7.529357356965846 0.661250902218796
9.553473610166558 99.467789061899339
6.928375529250972 98.870996851919941
68.362016289608945 31.231937576184830
67.529786905528837 30.197061053653698
66.430253305950430 30.413263728392753
66.744581736478423 29.311652180152738
66.762977180420734 33.051616052424279
66.479186310251848 32.008038917637784
66.599143862461219 31.899007301374088
65.550318485145240 29.303163104210569
65.493398651581913 30.047099460593365
66.723370653721005 31.816942397722581
66.416329321613318 31.353840471381822
7.817428092823153 40.632823537679144
11.109449509103536 41.578383499674949
11.680584450623691 37.803695351654753
12.814163908308240 41.531464676684195
12.238682814696572 41.059774222194157
10.405362694830117 40.647447763140512
11.610180971322920 40.320532349372620
12.794674338415486 40.617798735981346
10.870854085912125 40.598029151658309
11.297804518465760 40.522461111821194
11.007714429288610 40.860807392888709
10.339900399142032 41.191955450165963
7.079276591909317 84.917408913169709
7.899764517403121 87.386429009116995
9.002733767516515 84.792854742916447
8.949400022906268 87.602266692755421
9.633946500406546 86.344821066551290
9.685649216881368 87.254907896452423
8.206440739195092 86.614920657763619
7.730900782147544 86.280461123918215
10.695115509351636 87.204692340355976
96.455602886949805 50.771715437355880
95.504159116685656 51.432262350494746
97.400108412933790 51.118179913876610
95.768521954509040 50.547541329987595
95.138550501663374 49.420932011524698
96.216304248454222 50.978652084113655
97.316954534102621 52.131580236886784
27.386391268126140 23.048633726242812
28.394191087146982 23.522884872394467
29.730134594115817 23.327169110704126
26.433795463592535 25.036966709652681
27.994231255776921 23.131674658070942
29.319743921363802 23.835015712151581
26.612456404200856 24.342535049693367
27.815485842082676 24.878387500561022
25.356450422914278 33.147565460002966
25.336236815086089 33.592733396540417
23.247524610686781 33.152371290556552
24.428099261258222 32.000936789766506
26.362149157320797 33.090363123629622
24.183594247619347 34.799746615536598
23.716045827918109 35.235948762059998
24.859351073160092 33.603505200376866
24.683422687694982 32.320764691053000
25.670779330796954 33.150139826669069
23.986083929659060 35.144233317239653
24.892827145250553 33.092608790969273
23.848768501360993 34.720330176837500
28.305410182274148 48.906538308188821
26.385147075536466 48.825663769064342
27.306973140135241 48.711947620585448
27.638548600585590 48.209735608351863
26.991116899669912 47.987982806418259
26.518805492779570 50.299073141100557
96.809663931489752 22.045264719182157
96.960459697731778 21.578935680317603
93.560347713703834 22.895364145815282
95.562614874612763 23.655806117412816
95.132348390316636 23.378604232998477
95.851428540198029 23.117278510171033
97.580139673325363 22.709918391274361
61.633887674677212 40.766781135950126
59.811769841600906 39.758961260163581
59.758098852421242 40.376853355795362
61.598513383446218 41.338071760297744
60.356115009164220 39.935310263223123
62.119792020851584 41.044302537793129
61.313462505505825 41.614677207089201
60.727008731123163 40.422758121838193
59.626776482994437 40.640663248680760
59.983673968489661 41.457777709740320
60.400116281802632 40.321380694730813
62.212129043706426 41.435499912362729
61.615996971771601 42.028233285432918
60.895856670725749 41.259451323915066
60.941221144788884 38.981214116120100
59.663566461332444 40.820830210688840
38.880799156713671 79.259835616776741
37.052560502556773 82.043773917523040
36.537386748663110 80.310094389034290
38.456772019679576 79.058651929951338
38.279958815178652 79.566596204396973
38.999226374204817 78.568768414937793
39.392576346039455 80.597660898691544
38.271570474844694 80.507516373306032
37.425263112667658 80.993672817761819
39.473970067377955 79.246666966811148
91.003205777581826 13.504440209152580
87.740642979267349 13.335779649997955
87.763136112856429 13.894763087859511
89.450514849552476 14.614516047273240
87.637403535520633 14.779576982555817
85.688392303372922 13.116592696529413
88.453293599971914 15.387597146599354
87.988805966114370 14.385124299124515
89.073903542060108 14.157541440789805
65.388676171921773 33.483106708476107
65.758455448855997 34.063316388952003
65.640122014050036 34.414844754167042
65.761336415475995 35.798418077163177
65.045427174602139 32.847798846041400
66.020219039361123 33.791132919480866
64.349408658304512 34.926582963767224
66.442196927887267 34.582798539950275
1.291496962519739 22.190078599411606
4.643206133068420 20.830153583145471
1.402597044351138 20.438372232630464
2.242248830049289 22.343582624238923
3.199778602722732 21.010110526117135
1.142489289002219 22.428817580353829
2.434771274310040 21.122923604467221
3.250376924013000 22.301801720254776
2.197835416926575 21.120339982233887
2.214061813877068 20.108329728555876
2.708672663449843 21.075076199397568
2.978623135679976 19.783298776286120
2.096872934053036 22.541202662851035
4.510501789981324 21.050631530156814
2.514839504524979 22.125390290764987
3.334380424875426 21.229005800677548
2.410489629380193 22.544576580574802
2.967688058989139 23.037555933228884
2.856887838510599 21.143721830629087
4.459564511769154 20.774682005300356
37.398081841415049 98.907122378748568
37.115962019759557 98.880520165409692
40.665612662094425 0.026661077333017
37.860495577545784 98.013393231125008
38.884417827140361 97.468510038117614
40.504847443976260 0.326181829163659
36.786067940302686 96.599445776317495
38.999713516520472 99.959067635906578
38.606731553510528 96.840870965700930
38.520281414162611 0.454899063739916
39.189194434813899 0.133397595161327
39.400310609140135 0.430243422983210
79.694433367972707 17.209068497482495
81.707408118098030 16.620748201725611
80.477806789630961 18.563330049520687
80.049912470470147 18.254573658461656
79.637694293506129 16.656507297714949
80.228507508770946 18.635679708208336
79.376375008596440 17.977721704026987
80.727908442966935 18.720418501145549
81.081158681474989 17.559291442549327
81.601922542990337 16.576346951757795
80.897867088917039 17.397685411246069
80.551335369052893 18.517033218517909
82.033331454504790 17.426533267878810
81.100890681101376 16.953246997436064
61.188761359181186 51.935047277388264
59.895092777979080 52.328538942338710
61.007728768411567 53.486260381457676
58.858068933194531 52.602722183840768
59.584175105496229 51.470850469832257
59.328928102103831 51.561286395010207
58.997873094979219 52.249953423064603
59.156224231564302 51.132280625493649
59.183262932223180 51.731728903028099
85.988709247510471 27.962552660369131
84.848389465442494 26.417747474430481
85.091835547534941 24.233379834556853
83.778893413947628 26.184219701008988
85.976962484310590 25.258469198635709
86.714895718653068 27.280456647652635
85.188050351944739 27.203003112480655
84.437949948152607 26.244415610721337
84.951581330788784 27.679962241544892
89.853918443919696 75.520642020587275
92.696737495185886 75.144607290064712
92.407636270407309 74.125262620541108
90.006174729454742 74.324565859831679
90.464635290923582 76.467166490953844
90.050748038871177 76.593046820600748
91.515187045153624 73.532293243064643
90.200893613839327 76.877083118603721
89.861447803990416 75.998696456389482
88.542017629181387 75.483842802236182
90.226056014116224 73.422810883521194
90.605332444511376 76.226441079194075
86.030253633621030 2.671093461430773
86.894687822142913 1.472800710539961
84.330043476927756 2.075326820837730
86.845335270460410 1.726357868128752
85.422389785236220 3.587618510315491
84.504634860484359 2.545779084065094
86.888301123164609 0.941314812498789
87.112507947172517 3.993652701991676
84.464543279970187 2.674773590269857
87.257474221384442 2.424596104886870
61.793582256923997 56.200508096098432
60.711088911696898 55.975051742090258
61.855252433692009 56.872542109595315
62.632941518867348 57.906697832401662
60.762181371256403 56.384347465771043
61.965004992396430 58.971317274720100
61.584751396837746 56.658269686065118
62.964368399076591 56.142312553973582
61.323495321218957 57.565624952611586
61.730344038036279 57.138726752522146
62.356225867933567 57.462336175645056
61.229599461013251 56.796346584429884
62.943251584020494 56.524683503065916
60.782581091632331 58.210991625342800
99.615407770861793 10.711950189273521
97.629146046001310 10.189911449856700
96.874501353617802 12.087704179101946
96.953557373250959 10.567593245486227
96.327808387512107 10.817331606510201
97.115922095309060 9.629281417402243
98.073510644923331 9.019162727615651
97.891734180289305 10.440889657392585
56.277539629372384 58.412097755950576
59.398287399087089 59.584934824718488
55.847280729664583 57.992367923633559
56.215388198821785 57.914411359639608
57.361039452490040 58.616806767357723
82.058990808487522 56.929814401595664
79.580313149588434 56.990602851815908
79.835041868099893 58.868472839601594
78.407505296156714 57.763412684932810
82.069962378624837 57.764607156447525
81.282236329763862 58.821342075139128
80.606678350213002 56.347193654729381
79.741066866729057 57.579780189499523
81.075928624111029 57.201082834502408
79.072772130377771 57.657372024067136
41.283803186716405 63.906771571667861
38.637768136094572 65.163799023067455
40.755427712191690 65.079209414418386
39.457399899930266 62.303908910415068
39.198764227545432 65.276798716052966
38.326260533619738 64.617537912712564
39.538364589030351 63.675139997199672
40.702893856145238 64.689711264457173
40.419721155798030 64.958375177470430
39.148420509356313 63.986572595429408
37.711460855881718 62.770325033028875
39.384225645211323 64.239257921415501
40.049289761200974 64.846580735735913
39.000286047904652 64.332579195980856
60.878594789811650 49.803876764588345
60.874393417570680 48.845176778722120
61.501717822837662 46.678128727429026
62.735104455217218 46.989360352781617
61.462060426212311 50.431774145331097
60.761374045802093 48.921832313384414
61.054698217855503 50.051928456968994
60.955211220218210 47.203143812835123
64.282250695168159 50.263837169720873
63.190099520424340 48.374347126815493
61.626151320344270 48.235931627153562
89.716332117950017 68.541626015354140
90.574028507725316 68.986375801171263
89.330086154238032 66.493196971514635
89.584865990946284 65.639048845852372
88.939034495381733 66.662182705432571
89.648132136715404 67.950773311488433
88.167996300887609 66.542652592138609
25.923161351614993 36.607159119658881
25.077960752066122 36.586901495738303
24.338564018697511 36.148224104144603
24.929839900239212 36.173880817459640
26.320906154248593 37.947313774359756
27.595808473201100 35.101089613570394
25.858223461124780 35.392105691351034
25.418250677719492 36.223461587263792
25.484022654369497 37.350471906728650
26.310223391903069 36.709499589228088
25.939896002891039 38.160598867204094
27.363450174410222 34.897799404596796
13.227769113258356 93.579373217408531
12.943713077448999 93.961108061746899
12.917666842311800 94.154681248231938
11.867079014269502 92.421443138619651
13.217087358463221 93.271344002500740
11.845462287846859 95.416427677770187
13.314283132227919 91.350969752937388
12.421244229619390 91.846882273917842
12.229501246618604 92.197339878406041
10.802106720962492 95.112636689039945
12.969954848936572 92.487419590191010
11.856781283369354 93.644388558030940
13.257255272868312 93.751810891707962
87.606674476349767 52.728143916321528
88.232323940007916 53.069110752255419
86.673623019958100 52.180561758990613
85.974450360920017 51.699231186074726
86.735097932239483 53.766926999739603
88.300445981715228 51.037196107312248
87.216838072727796 52.914350054996440
92.455998632489653 58.434506138813035
91.782066072449226 60.078252182715460
91.429059352354614 58.203833714861965
90.680561310337396 61.338697862935305
89.899474820630530 59.627760982950555
90.734162161504798 59.523861498246042
90.626893512043239 61.684141644866443
92.446654335195959 59.349549391586642
88.916628043332366 59.120055037434746
89.988804279817316 59.030116005155122
88.597920438469643 60.690462476610648
92.638122161001533 57.905173926894392
66.661160974756342 38.020834068870926
67.538573240932237 37.779746256001808
66.949876915550732 35.392245138536197
67.033105165106534 36.822374494349795
66.539952520327049 38.123611586372903
67.758698746387765 36.443061888949529
68.337729247041338 37.502493487426449
67.255944929180203 36.107762296390064
67.783087562240183 37.072754681497592
69.304101884088325 39.078050531017439
68.345680811986597 38.468875991633453
67.640768885385640 36.406447900711406
19.546276406629328 90.649487348185346
16.531362871890703 92.925975649877785
17.636331599790083 93.029130426260934
19.835267335669112 90.535554516075749
18.906775355226607 91.366832559927730
18.772300948068604 92.056918682671338
19.943953853580226 91.152675849545901
18.764381615510956 92.969130850786911
33.229934118951263 14.805757978733796
32.076145421585508 14.660708931413549
33.389542709205635 13.171680967462128
31.934518009684776 16.292701678058904
32.240157126275925 13.232156764183094
32.431807285730919 13.724984224517758
32.473988725452273 13.715392915365566
81.916917603618742 14.837359498297772
81.118225481572026 15.827020181167596
81.851525177715757 15.451674259082752
82.110650078859493 14.158165108902681
82.321253094168611 15.785515972175334
82.245065007011107 13.117246429795756
79.342002886735102 16.467365598196338
81.719742002093994 14.908134956695836
82.669861824176735 14.461478756927107
24.803090598216865 46.444061719012211
25.190498530499770 49.345331687055527
24.997893413024762 45.247944041454531
24.990557666236917 45.240204193051184
25.610920822593375 44.724465989708655
24.892596330313779 45.666701495949560
25.252017973145538 44.707438550408718
25.091569329801231 46.389790301499687
24.990988411003944 47.488158023050687
26.559741252462757 45.203557437137086
25.281314006826392 45.819117440580925
23.794796313617439 45.038427536650026
35.338751737784079 3.284797310554674
33.995974662380775 3.183152077970360
33.475061247567318 3.965459322773566
34.146743547278298 3.462212380975932
35.381527639609665 3.113807298301888
34.510567389585830 3.735003638395366
35.870224333682991 6.306797718526392
34.816509269687074 4.642346758777541
35.431535382554024 3.634435295670113
33.994738344584732 4.271294631699079
35.738320908325967 3.272603614339024
28.081367748503546 39.691692352413980
28.794767229817385 38.400655889822637
29.883857585116186 38.964905155541885
29.906152432710599 38.631723617521963
28.695979441869071 38.726801710366466
29.227845428563224 35.689721019778773
30.293566650552549 38.122365873788667
28.641739124353947 38.331258758882903
28.756266329186598 37.212117309636007
30.139672383137508 46.583241174725885
28.580331924230254 47.243161175112370
28.466851072374425 47.587819922798552
29.594011543157556 46.746212443262557
26.798840518418345 47.516777228817070
28.600658909909665 45.361080123212815
28.245498443427504 45.899730761032643
28.971794653404224 46.181249052368024
28.698557858151059 45.159590605162769
29.027879975035503 45.411408351676450
28.711194618755400 45.129860478981357
11.554172535160882 85.810208792406868
9.900516632628994 88.471368364846612
10.272788920596982 88.331583891911180
11.637696739285134 88.325458401341635
10.016539950534009 88.978147693255835
10.754985060709128 85.717278761226652
11.194081805735541 87.428180991129054
10.631545019531419 88.193117973289191
9.971402274466053 88.079282077055780
11.224402708209860 88.134690536421260
9.701313446484786 87.976102557753080
10.227286450388975 85.544423534389551
8.085967292334779 88.264451309289726
12.036898864404678 86.996572672370135
10.581927588102488 87.757607270395042
10.790787473110964 59.563863274749266
11.222065765699870 58.963117451952577
10.093776489676454 61.274231646501626
11.840674322798407 60.536893503444972
9.640245621896495 61.010729772099666
9.422577798524603 59.436178567283747
8.540153032304538 59.684911384658285
93.536473828688386 30.862330470393132
92.725768646517821 28.816653631275759
92.147628654502796 29.218367125677077
91.808157128251509 31.555577430709707
93.492792347891665 28.327413566634725
93.509553380979867 30.843535085356493
93.289000357055457 29.829949090384115
93.394710935610973 30.496851684090544
94.407947242282404 26.883028423105479
91.934254089834724 31.202685557726632
93.549375767900642 31.367615180301463
94.375822738454886 28.892451417536382
95.650585892282436 38.681780968721128
98.042475384941483 37.003101348026703
97.834311496027155 36.911218806599734
97.631889305760382 38.396213248765100
96.105005500464813 37.137436398372216
95.187416163347990 37.274065069847403
97.278628733332894 36.970515260723253
96.869441401057514 35.870359720673939
98.002358819242588 38.330312897448444
27.728384101117474 27.610507932391389
26.840320001921164 27.527722527829976
26.050660903687263 26.978335681662433
26.642842009174302 28.072886682686093
27.629884421119879 26.936637592187818
24.706318516999254 27.714541688891163
27.065861938937019 27.130057723521702
26.897745573790257 27.904249209400096
25.910291347819317 28.807418536036213
27.115738171466397 26.741268830777386
27.011558284562366 27.320623732223581
27.213368564165609 25.801634270984366
33.988280458455243 1.766147551394205
33.748743060773080 2.650608911413234
34.424215290182389 1.201827761380918
33.670270616107274 3.138634383530973
31.776095478365431 1.675425999979295
32.911137201523317 2.124656393535496
76.092501508889100 52.263389158012224
76.464907564324605 53.576573108031276
74.922092579064241 52.929374747717645
75.313871642870808 51.736683538910370
74.895805037646255 52.365500925029515
75.851528437944310 52.779634323346372
76.391539377041241 52.906886329781990
50.715228965611182 44.496609799777978
51.907513727985048 41.160370072947018
51.061564082023047 43.107676429294642
50.314900355713924 42.673901898283340
49.418574665490731 43.198645503020394
49.330215552193891 41.691295219277968
51.551491788795111 42.306217283292369
51.837707953434425 42.059617704624117
49.842183902699837 44.102596177242887
50.770137744994351 43.193511601673421
50.964389659235231 43.420303951094084
19.712724123503200 51.612468158040585
18.517246778537849 54.599406458511083
18.515465227583029 54.446867303601799
20.909928254439485 51.517275082319919
19.270792231936323 55.113144223179411
18.424842264128998 54.026576321195101
18.912979791019364 53.524385114685920
18.369673674223776 52.514637685632550
18.498775179009762 53.324331526129718
18.076558947539450 52.963771756196209
19.273446182017171 54.041614620345527
19.841779703314561 52.675322131128006
6.360758757190100 57.382609658550344
6.199213581471255 59.857876350298994
6.784333831990901 58.525936986060856
6.419296826454046 59.293680587926538
6.394462188084544 57.309076487688642
6.597691596988262 59.608921452215263
6.870790452868351 59.105912054068789
7.146824391125641 59.187791770025378
7.452035960454399 57.323065840436122
22.573497376748531 26.640906535259237
22.106711711858182 26.194914122679869
22.670033306766125 25.574928143227439
23.147247029595153 27.378322714436315
21.358136624284299 24.406132169905600
22.276332172929337 24.448509784295030
21.740974999823344 25.094931436291098
26.646543086467972 29.238763479985735
26.694919152512753 29.451069013830221
25.811808665161472 28.647144914700466
26.134050377395557 29.692821678545968
26.827837409325827 29.760895161870668
26.804906172423390 29.171706627168280
29.145833150393855 28.458005151332404
27.210481971665484 30.079212461275763
27.425062856099732 29.828948992406279
26.807309439926279 31.726488796835291
25.957093478951663 29.401139243459582
27.663753446236335 29.504983847099552
27.480000741086535 29.221514966581584
2.936769558281439 48.540081840609638
1.042869337137834 50.119118754606944
0.735753940104405 49.279150891516970
1.848314951626739 48.350227597905644
3.120394957295424 48.704113037374263
1.932403134957294 48.895354409537006
1.702683843415382 50.260959195882258
1.857158767082576 51.531057998412301
2.806226617320077 51.182925893061153
1.588221618947332 50.452816367318086
2.742517178151072 50.302461266576231
3.066635497273778 49.063645442970362
0.885605416126527 50.731402203116978
16.776051674813765 27.445459359926755
17.451729577271369 27.214359816658746
16.519205882301371 25.484976914412901
17.779876540073168 26.294974205938161
16.835253591185563 25.139937602026404
16.958405028470995 24.631869966554433
17.785784105937253 25.052169663385786
18.599802165623370 24.121795267706069
17.710528040308436 25.725812300243120
56.244406174354786 1.346525873882305
55.992363875560386 0.959283876516921
55.668774863437086 99.985090623993955
54.529363497440393 0.197033236226583
56.582464068661551 1.044389782630089
57.845206185488735 99.150592192905322
69.284525704615689 7.017817866373899
70.962499966421092 7.078121427105854
71.624312631248714 8.247854417752240
69.625214592393718 7.028512061301107
69.925445736884456 6.294369535939841
69.639188015384420 7.614615017899534
69.226619238317014 6.516644549990661
71.041349116684913 7.955691904079212
70.726358036074117 6.937693174901662
71.050977081582161 9.122464153092753
28.270073426612932 86.808430005401590
28.724186021911809 88.340247360848878
30.796971173252505 90.049916562299828
29.538910182042969 87.939777672795657
30.284041708871612 88.791133318988472
29.857116212928851 87.007599264164526
30.208321437694131 86.612100228999196
28.133949050174362 88.852448167447719
28.744455787188393 88.376010156905934
29.686000691978261 86.389983237696413
7.571841758051326 51.647540546262960
5.275934427037646 51.360158354993594
7.327872627668344 51.467939801851685
4.024171923595458 51.402396131973923
5.424016448058028 52.213886835523695
5.826558309061232 51.493323411028484
5.137554820853511 52.588733579868872
4.840198997748002 52.669503167226992
5.156579320960643 50.736408109184332
5.516514549428446 52.233568060454417
4.524095382102836 52.504692816102711
5.110683562746236 52.905215817088980
11.377339377828891 19.596428437593325
11.151644426860230 20.067177218531288
12.908182840886809 19.398986981977426
12.353038180265431 20.548539453437808
13.360877905434759 18.487884390974934
12.333855517899904 18.089534571634584
9.490180204776692 19.251444411943094
18.490680031019487 56.477800854290429
17.675410052505569 54.790298696690762
19.221568433776437 56.257130876315308
16.828823460316279 54.651085380118694
19.634828711614595 57.471501720737578
18.417947074600718 56.743980703226612
64.288869970374520 81.328697568685925
67.050330757849551 81.449791719034408
66.883258869371275 80.136955969134959
64.973091526419424 81.818000563665649
66.221080420160050 81.208683651844012
65.391919874627035 83.250908178436035
66.330859052447124 82.378490202793628
66.180053929236266 79.424272716360647
65.016078633893258 82.753942938466693
65.580660781831270 81.200611073778958
68.457081678550708 5.815420786306514
68.993163547445576 5.661131318303240
69.529954629301315 7.165557177342942
67.940137880204645 6.770923444229317
67.228895041728691 6.602419240320650
67.529550239278066 7.956007660134787
68.682439663726228 5.797185661556544
66.668590205959816 8.123405208930976
65.804158717438824 5.558554888937540
44.558679593381626 80.200649221376750
46.096610083734696 80.741512640857877
46.836921003833744 81.436397986596546
46.931573369484589 80.902805743291452
46.664156634709485 82.117750341539320
47.218266114380839 79.744270973597636
45.612075158286459 79.489815019392580
45.864275221712916 80.413135313725775
44.290627842913693 80.517122442923068
19.420474678905027 20.030077486400664
19.776231192569004 18.726343265292684
18.077651962606396 20.641734789299253
19.685951386833750 20.293296180132547
19.955973906380546 18.277008795929564
19.755454956456006 18.947677886460749
20.270042026265784 20.055844763405357
19.599973615918252 19.642772131621172
18.408373315383628 18.364284146492256
20.865622224716358 18.092358094167302
19.264016396056292 19.348427227149969
48.850459232390058 32.041864579726493
48.917364627781588 33.276719807326678
48.626856234428637 31.665742863211133
47.540053110087122 31.016438833621834
48.214622332514004 32.968498381094399
48.255492581331751 32.954196674330952
49.649216448394455 32.417385031484685
48.080257528261278 32.666215479444418
83.537746149332605 95.754927374035731
82.526020937224899 97.589770788217152
83.995473255207671 95.156223433159639
81.740985205653402 95.142910930921161
83.007592269221348 95.197294435915708
82.654961908548302 96.307455017329943
84.240761290154580 96.853841444955719
84.497472204070178 95.971114602782521
81.851646779507121 94.188530364385173
82.526626107001462 97.031924882138838
83.498969805107237 95.538673154725558
8.991903761457859 8.920258364643578
11.426017387308168 9.741409424866060
12.340163537508584 6.961480368114546
12.392203848627359 6.714450442240506
10.691822078819634 6.414182822030219
9.589606657891695 8.449837696377006
9.083080240829730 7.747118012946590
12.932282953270519 7.608169519256283
7.727542867093267 9.312638117733101
10.401229020768028 7.150457961485113
9.633183438915280 6.029896232254872
47.033533677873216 75.194414796999396
47.122929702496101 75.165021833070909
46.772061119043208 77.327497155436376
46.472421213221111 72.977771354628686
47.641946950216749 74.245597300421792
46.609096962511543 76.349371443636699
46.749714228062508 74.393050419357593
46.303323480272084 75.017870491999759
46.720552461185697 77.467453218092672
24.496331921756834 6.058204709534506
23.382014018161211 7.038089675699782
19.994780634430757 6.413168517974153
21.973163970512974 8.940452193111685
22.392211802882432 6.678061673520855
22.159390223015667 8.317508380940595
23.269738289375070 8.438227250990307
23.983624608608071 6.882770384349365
22.228061535750676 7.442563960880444
21.886923541624721 5.591510652716416
22.993944574428205 5.481608685923922
21.623574490206234 7.247386312818115
23.221124209668943 6.559061667614125
20.592452867704143 7.814359255092525
23.130651779186234 6.724706984192265
22.557659627997289 6.411581725512202
24.215151003448494 8.207272562323654
25.083341409307337 8.605418378326299
22.960593186482125 9.593571636248015
84.866029230818398 25.435812311911640
82.452587562430807 27.715720417985168
81.027129457621413 24.812491581597818
81.101849274445286 24.229706191368066
82.952361446894727 23.966581749241843
83.563181654843092 23.613539444013298
81.696945357577775 25.763636342933932
82.275659128481252 25.047290398019932
91.870658026981346 77.129977724444188
90.616055965250098 78.818699905621742
90.649918751579960 75.953660839357696
92.675501148984438 78.637807999455845
89.200021618676573 77.602979286943267
91.476615028298525 78.087972752168341
91.544227750085881 80.002201834783563
90.456542089287396 77.848601985496217
89.773632203885157 75.927889251506642
92.422902024307376 76.178498490035878
92.899046889308096 76.087180578227688
92.162121820625615 78.088515044836740
91.439825924877468 77.155124919330589
90.818802792945377 77.494538289851775
91.114701688061274 78.438277049442362
92.794455649522547 79.407218673052952
83.196984066028278 8.033116212772869
82.910258780167695 7.434534051156697
81.936576566458697 7.186415931588344
82.106943304150519 7.962018662858605
83.953223077814158 6.306678738513021
88.051525403932644 17.602622644368658
88.696804896363460 17.094140648836259
88.157943208746332 15.708588418329734
88.991263702370304 15.819017028043456
86.511946744640596 16.565367382338405
89.786908299154746 18.785938891350739
88.888587111219280 18.229734789818977
59.191097084559544 2.538904230366345
56.927475864274996 2.057905880899362
58.475890006077115 2.942779466538213
60.740212914544244 2.954733777209882
59.481467191036622 3.616538597936770
58.102125032239279 1.749980921524368
59.199688766943432 3.753597747256760
59.854132460019699 2.883609786969088
60.700184332280791 3.020934574991089
78.694814256352643 18.019692011327610
78.423984663076794 17.542241823359298
78.154097122113299 15.510824405212063
77.229527329562686 19.758591474699930
76.259175581741971 19.612002145942910
78.116148071469723 17.776956432606379
78.419080208064756 17.678644616046508
18.660354340979769 17.865649828406344
18.963480533104352 16.170370610016711
19.510324784069564 16.914884058507379
18.967523129558835 17.982722632249143
18.247802973891371 15.361749553315297
17.845777866621734 16.059786344849513
19.790306588500297 16.527831191572936
20.303725420376352 16.928063139226825
53.965491143247419 24.713030235425663
51.211627760395857 26.523334797304116
51.826333149018794 27.334362002873327
52.303502027580009 26.957677256201872
51.466744706434113 26.632060049313971
52.576853744859278 26.393369756321313
51.256674834538835 24.875948394531328
52.731562727425469 27.779522863807795
51.810687594704596 25.837977141311278
49.797124164969567 26.337166799582299
53.219422818092497 25.033534926639273
51.577535874400063 25.702992452160426
81.621987411432244 40.792096974320870
82.193877491513234 39.110369374363707
83.357492271166279 40.064522269975036
82.049126351133793 39.601830274993326
82.459820999557664 43.121326142872753
82.073982798590819 40.923014498178638
81.634046379562037 42.057234947579410
80.402387707837846 41.490509614819977
65.780359657908974 62.181887037606849
64.676801191120958 61.389593416861203
65.859751281861392 61.812143583790942
66.924476361155257 63.638360200175349
63.952103395457904 61.871032820021320
66.854482388540760 63.209303149538641
90.438497121777701 21.721655471140220
93.431250686307095 20.639020614362938
91.237144431723493 21.369804409943260
91.114335701187770 20.393687572674185
93.308520340811455 20.704620334718843
91.317955558734766 19.350278793630995
90.275682032304061 20.897054803355640
89.855736285934356 22.544861488173659
91.252579539237331 22.389246129576335
92.936670198890909 21.985199491106954
8.862233677773975 96.363735459372904
10.993057805409070 93.882291486605396
10.735346499795341 95.086504234362778
10.082886081220247 94.012272519482210
9.402062732077498 95.156118494377964
8.688643426926603 94.916444134139283
10.354944204134268 94.649042530647876
10.270598372637687 93.535541863271845
11.117240991728627 94.944189035141122
61.166100880746910 67.356535508165337
60.072170685690487 68.429841204390371
58.270852507575746 66.612681630180504
60.883380989162134 66.702518842583743
62.278964034642684 67.968523204065264
60.870944752176591 68.806401130993507
60.358050561225681 66.223279015411165
60.337103760889065 67.166597038711814
21.190490883027511 46.864049519910807
21.464033612044155 45.980519910237263
17.662248364725301 47.753105493277758
21.080133500914584 46.650077116151110
19.805312709684163 48.266507939629882
21.348267521854080 47.508447325913494
19.580407829149575 49.776724504154117
20.590669019366004 46.846528204527964
92.827218694795874 90.873695068273904
92.981321245117897 90.847117160214722
93.750804807257268 89.919298537174342
92.035914111184454 90.044131165670649
92.363170779981360 91.135971245751520
94.486320774894139 90.835136832695696
94.638101285945055 90.726232581563323
95.405578521689989 60.394832714813631
96.949480471644165 62.165661913668465
95.424140413993811 60.451577100081117
97.261390717122026 60.570486293067908
94.645633787673944 61.110459025210943
95.127877831665103 61.950727485843800
95.215638851528439 61.487858745571955
94.876579300379873 60.195908764088571
96.328371964827781 62.415769974073704
97.200399776610112 59.703586308908498
97.514222586976558 69.715579522897514
96.710967006359169 71.236599187356788
96.560342672204655 71.677824825374699
95.922598851402654 72.166008153363421
95.146118683897726 74.254282249930284
94.167510895957975 71.606900620838601
98.649885400960528 71.670280515932618
95.114899607974451 71.515102776446369
96.718193138592397 72.475787820949051
97.233130828287202 69.907946658620588
97.267851618313131 71.121834636611666
97.897300699231877 71.718129551845024
97.713685094725889 71.642426454868158
94.987799224199094 72.481772546006169
97.710517830988962 70.628575949928916
97.893088780590361 72.396018073721152
94.807452890177288 72.755927798188821
32.367116393758337 96.563178641491263
29.271964718010647 95.871182012735289
31.235764071246383 96.901578409082845
30.120867548810054 96.275383186117111
32.849647279616349 96.023768880221027
30.644437585507955 97.483291150513622
29.338422102156109 96.081857935819727
30.516925348366126 96.204551854549422
29.230911727288834 98.666373637641186
31.838292875665289 95.398865854395140
30.766951261603086 96.416756588731218
31.095902218467195 98.111565174702463
12.605668878147808 95.552692351615022
13.377057054342730 93.204395228260324
12.625639630414417 91.910296714351801
13.849846437676181 93.378221571152125
13.294013600694203 94.300350743015670
14.391379215822724 94.590706155025032
15.376647584078405 93.153603526860948
14.189070781895509 92.316669943306010
60.896156593977601 63.378999969961832
60.354001593164050 63.375874868068159
60.740378899482742 62.300063929461992
59.854089594202286 59.935754712169675
60.203355281610975 62.473822926447049
59.610377885800901 63.219396177207429
60.730150663404807 61.943406421499894
60.639641581800817 64.132227926037942
62.115329165005527 62.985007773758134
60.873507689287621 62.474213316122650
60.557111968438640 61.863676936420781
59.768571728282723 60.716754666561215
60.309254727182172 63.758780559607857
79.315040519748976 12.497161058118568
78.637457251123024 11.111217815963599
79.217491868109164 10.817180511019080
78.058734085088830 13.057388568432511
79.560357980090984 10.404588919233163
78.137025222679284 12.412849853016668
77.729837189518136 11.854055476407153
98.081577497366041 73.608145887632205
97.124485848809471 73.256092960611568
96.934365852998141 73.742338729795790
96.774019486607344 72.380915595815978
97.335208659263486 73.214798223974469
99.204441774054914 72.940810922720033
97.519753239447169 73.129555763843271
99.347257383440592 73.826928384054781
96.632156340878424 74.380688381570920
98.923949992836597 72.421039177170016
97.466429689154424 73.783170957079790
97.062954036888513 74.775396242481534
97.540157621958727 75.641098501372213
96.082607871659945 73.116691285601192
96.654298078345619 72.194995178544090
98.596201747705194 74.387887556387696
38.293988893087629 82.489688333646910
38.624520486732152 81.537704709605194
38.255676245049230 82.210808984738136
37.689376333806905 79.916041452233657
36.893122237749068 81.009322896670454
39.167033381455866 82.415193934938102
38.324372313805398 80.934200312425730
37.323835018473645 83.225297718105040
37.873419569904186 82.764349976480958
50.225320309189108 46.060260621728318
51.181827835878302 45.379557833761581
49.235501371610141 47.552536985515914
50.235222410578629 46.279501208060005
49.699694160042903 47.459230970640988
49.394836990139851 46.831660596823220
52.102931368391879 47.680914644060110
85.965143652371353 19.790857078364901
89.568133125761349 20.862218741499369
87.063637051229435 18.408460429934792
87.614793846164758 20.467108249175546
86.787169032697150 18.811143190516347
87.226299062162241 19.249549641217659
88.974874735931138 19.877087087599641
84.653380498912682 12.128035079331468
85.976990916343865 11.747764711479393
85.613501020955979 10.814919041118511
84.534773525278680 11.444106362011226
84.528930498969288 12.645188705191902
84.129528866738070 13.090363018169391
88.003262214229011 10.765061164200032
84.817635193095029 12.313509634725063
85.471534806905197 11.039795927396934
85.042315611890359 11.378007071639573
83.758177569891771 11.752299767488243
45.667981597041532 22.472762979345170
45.738162291004734 23.587943762710516
46.648470057126161 21.130156988902527
47.249928396045469 21.966649200404497
47.348038992943579 20.864026070665137
47.350536845342930 22.603675729495070
46.429515983469827 23.748152372613937
47.374718338399241 22.204617755067577
46.886003133634532 22.054146871743487
47.148724690322616 21.937587717168828
45.480986390749699 23.074484330632931
46.310300279882782 24.190400117402184
64.618372508938307 18.694296985608151
65.177507578686175 18.555616271366262
64.650388228527277 17.758610622655656
64.314986609661759 18.742954218540930
63.097858155509954 17.345186062570551
66.224464726320534 19.216207663752837
4.500252215653880 73.114851065583480
2.046556865058200 75.538542271517130
0.783690709358095 73.647198496018504
2.326163142605863 75.221337375321355
3.119969637123122 73.670795756786376
0.207361142027305 73.224907173347816
3.695926759117742 72.983806965678099
3.262765490958757 74.257141448834375
2.963421869980110 74.568451276720566
1.546125293778897 72.455901296182361
2.135731397783520 73.024735270581800
3.995057602743170 74.941539478636273
2.516216498510386 73.469685118696972
2.977526921261902 73.241470869698816
13.698243168136070 88.506256639425487
13.990450760660018 88.939785559547772
14.427062673231864 86.858142751753292
15.107414426045004 86.113832537543885
12.269573901660253 86.193564009541831
13.546213078347458 86.648771644023881
11.259027765694716 88.821730843464692
13.205251491150904 87.131187724318764
95.790941518780699 1.915884108465715
93.846822376472502 4.788161436030323
95.733099630593614 4.547447523902542
94.378242288961133 1.947992480388902
95.090910431225936 3.699338878401814
97.752714144797395 3.746402983760035
96.806717224567038 3.250448301771970
93.912795887525135 3.355318058884504
95.154042922578540 3.844822389428875
95.496795597115096 3.471218359113740
96.157827015368042 3.319649602047920
95.787268925653422 3.410807524100699
66.726955113340836 58.575113208360229
65.053209839025129 57.646093188902569
65.316556400566668 57.379333488615899
67.868231639440580 58.575972548378481
65.243301885738418 58.045657895805334
66.028239390869032 58.120242152414669
67.687922106390928 57.915772620180022
67.577714502464588 59.554356548888528
66.783194168132468 58.490127778804784
19.635527815769823 30.975974984945758
18.367202688863898 30.747005111743807
18.452321828208021 29.809118642089860
19.576075387978459 32.269775345040131
19.514944535653534 31.267651918736323
19.009965386617257 30.193437415417392
19.541930387094350 31.441110524538054
18.465490988424087 32.023532399022699
19.111383883660519 31.345362912296071
77.154111201676557 44.090048890821485
76.223422465586594 46.923526560389483
77.309606523677473 46.179575099897612
76.348849792553153 48.485835628093398
75.468843937293897 46.949125690506065
74.366675743237138 45.418781231084253
77.985496494015408 45.853206244003381
76.438525500348248 46.629677131155418
77.198752398877872 46.934699447622101
76.711152017033825 46.215381001379427
75.291211568396250 46.167989555696245
75.811956022184887 46.033192127638763
75.557793240928376 45.274003201470265
12.652642191461185 31.470689665762997
12.479397645277325 33.357344759217582
12.732408938485493 33.613337290634654
12.058775274138142 30.943610685623771
11.966030020263428 32.571796726550559
14.103828339517502 31.201865166920449
14.733268594790086 32.636152776981746
15.052404234405426 33.322129196152559
16.613808721013960 45.590121033160607
15.501765018624717 46.197453252342555
17.032791484042715 45.968491522447479
17.207198158173398 45.657042514162598
16.181730553945570 45.167651951571351
17.071271118190406 45.637244438366317
17.331170850350116 44.729908475290522
16.553921948342808 45.825154268421286
17.590633234384256 44.322777641650589
16.381496536127536 46.654331193991119
41.380278296771280 23.840562210074751
42.808110045760387 24.065283539748954
41.603682679935197 20.635542076889489
42.653663111386244 23.328487080065486
42.073032058983088 24.181381117605206
42.566333689582720 23.119936296095702
42.930841731190704 23.543009626754110
42.093219825364756 23.404761188661478
43.415154867175310 23.779786579165918
86.124175844441055 41.394339243144501
88.229159881865911 40.969217771080288
86.882271662313826 41.010350355035520
87.828092962205133 40.389094251884352
88.916877340166010 40.039945248242120
37.947530758773610 73.872898786595101
35.903288714214547 74.128768530347173
36.102639644072497 71.972400125662816
36.533823385307855 71.418798304709611
38.033556815335608 73.476613758477527
36.214263289901901 72.183955713773670
38.560220437449551 71.613651297585250
77.386948487772841 27.231738700135597
78.129522829799157 27.170256752542773
78.230367762203997 27.717172267702434
78.598541371097681 26.104394950737998
77.366984619681304 27.016429873572516
17.957012233090069 1.675995826173711
15.741340407400095 1.486312738094820
14.154968129156291 2.156656176019879
15.716778093251710 2.060165545622703
13.535340311929559 2.324168420633257
16.306731848947106 2.841941185646260
16.348860473263517 0.716994762623676
15.860119342186190 2.895831466056892
16.624423728002224 3.981935145208726
15.662297138707899 3.326699421003730
15.830086445168401 1.522894775616606
89.910866381136984 44.833568281885235
91.518128824339797 46.294031204190858
91.334908584802037 43.555725824292757
92.270125904145985 44.969567349304562
92.423395017711556 45.155030963320137
92.841083244813419 44.239331561481080
91.586500823327498 43.506374062063422
92.833369220203537 42.968678985826308
91.316847692369166 45.450217252869471
90.190322619661799 44.525291073074797
91.573085548362627 44.632492534879731
94.992709610471010 13.606512208876131
94.544412244544262 15.457761791456061
95.947374669250181 14.622217282893713
96.240938312391123 15.552937751131898
97.250999803744378 15.121886855336763
94.784876505515797 12.334922367527655
95.881963889267482 16.067711678546452
96.767397881097281 13.972863043822707
94.914349145191750 15.078078175084073
97.015095095274546 14.455126161941269
95.450719322466227 84.395861473642839
91.211053863581526 85.179101073341513
92.815849662053608 86.022369095082539
93.251269783040385 86.481156902356645
92.022537931565964 85.132657984415687
94.662109570617474 84.404837972488181
93.554446860144367 85.730037826254929
93.563487451746056 85.242908298348326
91.649114211090421 85.622057667286398
91.378776425395699 85.634600406400793
90.564511885336429 86.661899769409715
90.932994010365945 83.748828051015835
92.153719223230624 86.387360871393071
92.395934475805888 84.833814672198642
93.445729700900671 84.959330400672073
92.126003275985795 85.418832858932973
93.633327448257646 84.198066220649523
1.599702839243905 22.693105604207354
1.829646713147598 23.078267116602682
2.566533316589866 24.113886649980117
1.032125670853347 22.368527674175525
2.407498716287433 22.511279440782900
1.918643900107711 23.678093081537682
2.818864329134046 23.404813646130116
3.110468315900185 20.590751544720778
2.137799025258873 23.568241168693337
1.333281971079018 23.332662968185204
0.976975973254759 23.244936413443806
1.803820022678163 22.537034460624920
4.067769912952559 23.242000731507719
80.068012176052306 25.319674270766509
80.700839946931254 21.008318191304667
81.744729510331680 19.981263670800370
78.931770394163081 24.028595475327553
81.688509276735857 23.727304212673559
16.535400911397677 11.010566695275747
17.097872657052484 9.757920516452369
15.056046108316867 11.394830502513276
15.383889818805239 11.448780767181594
15.810535733957737 11.328603045264812
12.916948335030332 9.546874288802469
14.037038667376066 8.170444662524979
14.056287894909172 8.936321705220497
22.864234033666939 40.092274550501173
23.755881313022474 41.499647306272195
22.885489514393413 41.113694676758321
23.958085132542799 39.312008804466466
23.590720627635797 41.801560979746355
24.259249551499359 41.440340779443837
24.474919972398467 39.609937271405450
23.881903964955740 40.566337007430683
23.932217607605846 40.409237887455426
24.496135213442589 39.438576186432314
7.139844199779789 33.027932841986278
5.708974247031506 33.623213559514923
5.965538154840228 32.497792487510971
5.368763653978655 34.434999209807643
4.237723774144087 33.369057007513973
5.678779213850940 33.434969952409766
5.819562876126582 33.937779148974244
3.926275985252389 32.166259834647228
3.682804321433856 33.618968274685294
81.258345710248065 68.474235202733425
80.534641825372816 68.108379492188590
80.381085021315357 71.255466204296553
78.257627558116923 69.137446406361036
80.076199676944370 69.331018393027733
79.917712774400783 68.375421405094954
81.553794700422969 67.985156575841103
79.797534579457235 69.441854829133334
80.348686791504988 69.567106788079670
10.057645631090953 0.547160690298142
7.976104124582851 0.386809563705512
8.682557127814249 98.535487193562446
9.507264097470165 98.100056071843611
8.970915582141707 0.514262430162560
9.480353011367066 99.484352072951751
8.169265364140609 99.973913107081358
9.215528076647026 97.111419867373485
8.048606183564274 99.970940465998709
9.299346405931484 98.922438152024057
46.841951740858640 41.901794827422776
47.041258587633664 41.547026366611796
45.740634382157410 41.838400456154588
44.524623771569892 42.575467485446588
46.320613049560954 43.076676201069453
45.231049409082367 43.627374894753721
45.890287403633209 43.264630246193235
44.319126441010390 41.941523166912305
44.804875220141710 42.348727503728433
26.707970599531752 67.629571576057600
24.781456558449641 67.393547008502864
25.498889586874771 68.789322222363069
26.254333890320662 67.935368439489437
24.834499462575639 67.523436033620300
25.835699767022199 69.182845144747560
25.821554644881342 67.864142021548602
2.699858654609802 0.982102501846493
2.213832521816772 1.009442950291762
2.296974681985976 98.950802774432518
2.347476414543064 0.838026737908038
2.081941102836066 98.283801988271577
5.158640703110917 99.875752574213067
1.008858226623117 1.602262021989742
2.389742858066654 1.620893676384824
2.357623505359203 0.078466223104656
41.760907534911560 69.664617894381507
40.624481481610864 68.765489166662547
41.000472617545853 69.565722030258968
40.872323158958224 68.254571598651822
39.261057905786096 70.077815031528758
40.009106687148922 68.050387241975514
40.487187170822843 70.838383002323994
41.465305223125576 68.750351637126769
40.393992387779349 71.216910442131635
83.537390629544404 90.496296455868162
82.895057220685658 91.105827197052335
81.948932014245443 88.837401153232889
83.561805497213300 91.767093397346045
83.397073904558781 89.204844869709277
82.737661641282116 88.891955724729925
84.048043124334328 88.925960786117898
82.116388591385061 91.727247925712874
83.862823270024933 91.736422273273703
84.052899571491878 90.647968666748611
81.745157088921999 90.533294756105803
82.680183426308659 91.085383674028407
34.045244493223777 14.083543997709626
34.326435961132283 13.783878753055356
33.998791212617462 11.427103490569158
34.628637293701942 12.217548892839240
35.533375219386905 11.401169757120561
35.957776684661972 12.906720966377716
35.015598797056747 11.995735280516268
33.789178569874963 13.359919106316740
35.948164228801168 12.104066009990190
35.020681795089509 13.222066363674502
35.321698297958562 12.495804231788968
34.427789565272676 14.550633224192921
34.687278539858461 13.467072076222633
34.203085983329537 9.906791162393430
35.498354772292494 13.027097940647794
10.438835034500819 12.669169861188971
10.870169144890244 11.945668962754654
10.905476853209507 12.364265080136530
10.535231211110414 14.679693514413440
11.229314940549829 11.644643429177869
13.169484583416436 11.313300676167611
13.383701586464905 12.135684511759997
10.230964438885199 13.879837772574977
11.823756686708883 10.965650842575860
62.858273084973796 77.207023275397759
61.043652433584811 76.309918012208854
58.800440930063161 75.304275200456530
61.333924145774226 77.040060639067207
62.061336141301297 77.429358900751538
60.983150477365051 77.994410568589032
61.271240250530063 77.603698330236440
62.654343744537833 76.314233525397654
62.064679997880461 79.003511884230946
65.980041248532743 99.125005721493807
67.478709129058515 98.596962959064697
65.728560096554176 99.877124321621338
67.628798526822450 99.994450020691787
69.297380022093904 2.593115458160408
68.469961671256016 2.754572655049844
67.725950727425769 0.417186431911676
69.454106555280518 1.313801570344119
47.198227010511296 85.968815829069939
46.645867845136607 87.902572225953392
47.083731133174737 88.693550523660733
47.211933051640862 86.401964826315677
47.170479635895795 86.085633928576826
46.891832584774498 85.887529268558410
47.783381189849344 86.970750799021346
46.807494807600712 86.972704940351477
47.941743068325977 86.928517155958318
47.501294288540755 87.304286274418217
45.387198804634835 87.602758776906441
46.637519210610137 87.130653159002108
47.842599680203165 87.683442818668141
45.375210417987219 86.751483179780877
47.327411411860453 88.739908900806611
46.973043008306902 86.567007237438474
42.868919418158811 85.074884841750233
43.660058630672118 86.392901549687011
42.313502627666878 85.775326666588001
42.901075960006054 85.777390181586725
44.169963082794361 87.004462024305170
44.707079063497979 88.483910212206638
43.035518198242563 86.707275322056915
42.055695308969334 87.963053457039436
44.191423987613874 87.897100725506348
40.672041711469724 86.298346440771539
43.520062457082368 86.859311432951444
43.544054908396326 86.168278894139917
44.025438903065812 86.577800737316537
44.622633213991698 87.097187061529212
70.544256735821776 81.211843194898378
69.253485416226951 83.152674790091567
67.848395268469034 83.422845395139049
68.590932092646455 83.024457743503248
69.038931314005154 84.434844107998302
71.309588794318628 82.965500703925713
69.749322065599685 81.757105783388539
68.121750359231868 84.034522272162121
70.385649650229979 81.040625795276156
70.659713138968115 83.560421278219565
70.918344870558087 15.669496201505359
71.214153972643146 17.456167389489085
72.062103884204802 13.754897235000888
72.656256032389706 13.630821017664047
73.065129680400460 14.281130276196176
69.532389498339413 15.929000381853426
71.450932646681949 14.793624849667339
73.235095585390781 16.301181564339927
73.218844418383995 16.800386520232045
71.101807248193779 16.363568803905853
71.961744107266824 14.495825243164948
72.535060983653054 16.132184968263093
71.576315666662381 15.462554825039931
0.370098899549486 98.388544044811624
1.441049332684321 98.802027857168426
2.741872605013417 98.731597143614138
1.393008651260763 98.125543143495790
1.396744065291013 96.852038899251397
1.190136825763082 0.324982476947895
0.582996686210448 0.137302027981647
2.206747739779569 99.320838048891304
3.110549496098569 99.194708594615904
11.328545815600242 77.097324576895957
13.727547819307333 74.447911202975959
11.379889905824518 76.877156554817503
12.758293812103563 77.993432674479493
11.551365250008889 78.248808108029507
14.151527193056008 76.880284170706318
11.080506792408181 77.891488855084916
11.543366855033080 78.322138732298228
10.301975326746394 77.241003477039101
13.309693886645094 78.122328344527588
14.257486271627952 77.050065936397004
96.447403266645665 32.533846507273957
94.496630337831945 32.439500996673829
94.088317018084410 34.221828738523428
96.199570992235465 34.886961563784780
95.716934532114962 33.124825063669356
94.604956976193662 32.854265371564985
94.274539770072380 33.240504151710169
96.024564802272266 35.980937774638889
95.057780141267870 35.508491086780452
95.235347105784925 33.248569670007370
96.773770261568743 34.312806583980077
95.594170450679556 34.555969737495658
56.247696494042174 82.987433767202532
56.986525146089214 83.108926549583046
57.233905421383568 82.261238320126026
55.487271271693295 82.609723453533064
57.200502128764128 82.445258032323153
56.659654516605933 83.157412184947447
56.810973360974025 82.552924675085336
55.495164727240947 83.419521585052649
56.351757871760185 82.209835532294065
55.602692223820625 83.669523763415526
56.664399929642762 83.251249676032302
56.543637346512746 83.020275257552981
56.613726930762077 81.646320548767591
56.721717838694921 83.228960465737998
56.568025489220737 83.132247360670618
45.188276070275762 5.740679539900348
44.684775689343425 5.316589437597532
45.349432395271556 4.976850706438070
45.151276818639694 3.946746813656996
43.529095182588442 5.796752634166669
46.675751563879679 4.358477629214538
47.266067221272984 4.869432250799168
44.577942548574249 4.893424620306429
44.596636541231781 4.331337510249769
45.074295445524783 5.230519790226730
18.724851992813093 45.825613158056939
19.185832493963282 46.736401315315220
19.475386222732073 45.717991305908384
19.099920304358072 46.219564395341109
19.517758624425255 48.903501708903946
18.984105925319636 48.848808360213255
18.839286505152860 47.975137741936642
20.227681007976859 46.552892280113966
19.695107007464429 47.133204998696108
19.981980349196029 47.113085655832698
18.920204899192463 46.197405154215083
18.025753669528466 46.021113793661343
60.204866650581543 34.204545589785340
59.841599711857867 34.773349007088775
59.049362553300227 33.737687307467482
59.295764692948019 33.333481833847287
60.224436244199573 33.239951309271007
60.849207593335926 34.119720398453232
59.943956735041233 33.422810785869089
60.065247877624749 33.789179079620837
48.374702705038430 69.042216420652608
48.230765162951428 69.602968706262331
47.509485009856185 67.786166561097332
48.357317680436850 69.444852162765372
47.054939808295728 68.694734488276467
48.364128457849930 68.208405952018310
46.481855112736255 67.365609497116679
45.165971915973408 67.663008360417408
46.547867375953189 69.393250678962744
46.337678059796382 68.743154392839173
50.064417740395740 56.652696813422828
48.228809929164285 54.579284032038110
49.271605824970685 55.037565449924017
48.806904911138176 54.373702213358257
50.356179309204471 56.750467589641289
52.035560208326295 54.032458318921584
50.144511046336149 55.655196346877737
50.088136917102354 55.241913586145962
51.361927422167795 53.162231756419160
47.921327556467652 55.819906223369181
23.258692539959803 77.314884056494989
22.772953336147570 78.507062436129587
23.672059265695285 74.728803842862916
23.239981213729575 76.700331521731101
24.918373335780966 77.179255629003450
24.404515492892887 77.695682694074065
23.674456172472702 75.407719212336701
24.071740640153436 76.403303362914400
21.326047689527019 75.843060521148530
22.402544978393411 75.625513135336263
20.872942493220592 77.090129217819609
50.596216751441105 29.324630636476435
48.897771161205220 30.633489388500792
49.834744833730596 33.203581997154899
49.401081498930921 32.521066245086949
50.252266584658400 30.857155978693029
50.627429326328532 33.429480986418000
51.097312792426372 32.149482022333714
50.612011514429909 33.286105421694181
50.525849696368795 31.677566920348212
52.239587420247211 30.625317840676903
51.541075522660826 30.800920332152618
51.048256866834592 32.912996745503527
75.125686411382759 57.113622934997878
75.600891050883220 52.568104981591240
76.549186191280043 55.199681986548789
76.871233164015024 55.704544622748330
75.672571543171713 56.276447228337254
75.675786388613233 55.451225291924146
75.913484414358322 56.529438882438356
76.847877269085103 56.058162759860316
75.723256692575930 55.632699930543076
76.707199832870273 56.214669022683580
74.833809571211049 55.267430976554678
53.138136456087111 0.272299886238940
51.398227804460610 97.723451359389756
54.647995725455985 97.991001722602647
52.079713836446139 0.019343349842927
54.517578553064503 98.323185559552954
51.006818722981606 97.998455464744396
52.453696614829653 97.811620491011624
53.320333543649909 0.025869518451202
52.297607676070172 97.998102694453664
52.054427147437913 98.804148417832849
44.196460107402388 16.812888732457921
41.812786384359121 17.141645449890209
42.604900927503060 17.487755321665119
42.768944804509516 19.789088566930253
41.753785424955829 19.799810880504396
44.495599943527061 18.351568760463127
43.657186911600185 19.128306860722581
43.395378710235647 18.966101822545873
42.843409262397209 18.553149103104396
41.782420107674099 19.451517481063252
41.874873496870507 57.790067114766885
41.102798249335578 59.159622225495269
43.266082733443795 57.848616372640805
42.217357346409528 58.940115683429042
42.643456319513803 58.142784680458931
42.324443239700543 57.101473744163457
42.486812475441056 56.842448264866576
42.944345196262596 57.111108179896476
42.451183139194143 58.670332685123185
43.454794093381857 59.653777707217500
21.308567766056449 63.167124549747115
22.139179041447605 64.098447038147754
19.040815228852797 65.528647531802392
21.163164384343045 65.570359045232607
21.556682516958485 64.306529041619385
19.621102376837985 63.055256150129146
20.691398288056920 62.585661999426165
19.817962271389678 63.874982338601470
20.964699347801581 64.912294348948407
50.461976101289366 38.747244720432548
50.799359212250593 39.385204020178996
48.758239889791710 37.589841405338724
51.093365816508339 37.790298463507717
49.527272699355358 39.221622581961810
51.596925647529353 37.332376099856710
51.443155989806066 40.571364095665167
51.043221813189085 40.396340319133429
49.596340259196730 39.367218061073018
50.641765545701276 36.139516373500371
51.029004565854819 38.731472891974988
50.996294635992065 39.518324095766516
41.732090155071099 96.415196029631630
41.315768931141925 97.470077905934943
40.234175412445779 98.423119282770145
40.096763882022088 96.517904743038486
42.178426142073114 0.281269852152448
41.117646889146677 99.264859881430880
39.083665136319972 98.654526456390755
41.349977112174578 97.677214466846024
41.047804905544417 96.873784444632705
41.948526070453831 96.577814871440864
41.045746553503832 97.621648089168033
21.536690442564595 20.500982535389948
21.385041569104374 19.534706768093827
23.294871507100364 19.359879969801540
23.657063672815198 18.312055297958381
20.629674758632568 17.579666577290123
22.766504179665947 17.775220767997101
20.407790396538854 19.848596685449699
22.627758844647214 18.104850301840631
22.285214368026185 17.034133106161107
23.174088042901886 18.010864379702358
21.162445807708263 16.708035098134264
22.461204671694606 18.938364994365312
88.322962585894757 43.789479950063409
86.633510088867766 42.703894452434348
88.601061328722977 43.954001876442916
89.566657731336790 43.354366841510611
88.394337438521717 43.749924772873378
88.619940772684231 45.734904365911696
88.266827327289278 44.537057074210850
89.189475383209768 45.246010214925391
89.966790248535915 41.853329999389473
88.504528692484726 43.156546929147851
87.291358243502486 43.740213957496621
88.541703605884706 44.046484284911720
87.393034175215547 43.651341525637505
88.011080912183658 44.128974889903304
7.341748236276428 31.600897397092261
8.087302256509506 30.728669184623083
7.925555246292138 32.355151400233865
7.978873506096723 32.814555404380542
8.300818618090185 31.180863439615852
5.564016869478355 33.160437575609826
9.444604379845012 32.150963784447384
5.814052039250930 32.204703033057243
6.353128269285100 30.755516300922846
7.885974029465360 33.615904035378392
7.477055564807099 32.720234962657230
8.699467868579408 31.834637834215787
22.158267033455594 45.808831444892597
22.748217201746026 46.292929774000868
22.228941808483142 46.185494256204962
21.515838023343875 46.518209856307450
22.687016730843816 45.333943163056482
20.731347132294172 44.171674353997339
20.399729538540409 45.816805895178227
21.554484941293257 44.933357167588930
22.443103184311976 45.297309314644487
22.171283853117835 45.019265279897148
21.904173478806054 45.627690876820530
23.355844204672994 44.524576210854612
23.156102146339826 46.544710474113430
7.442754584071258 69.688540141762161
7.928502351881953 69.847372658996107
7.780505394317054 71.194974011126320
7.426589394189175 71.288028932517321
6.114437601206264 69.146164754363411
6.702237595028194 72.313103425603515
7.185974851464006 70.646065154691840
6.864033137112569 71.352321177622841
8.162629094988622 71.336600489856309
7.900568834197424 72.716720519047968
58.899760298120626 6.681937244927164
57.152799762548554 6.267228920130658
57.375591235507827 6.066930680358722
57.982985890169282 6.873613671398050
57.770479458956487 5.631036907642812
58.456195870583059 5.332269627862731
58.309695345218664 4.802448576644168
58.499092086913350 7.117960818182977
58.980424415154083 4.899214301139914
58.975769317929291 7.352031941375385
64.969840343316207 57.805526561998853
65.113021579896596 58.086395671972120
64.260763860258109 58.525130108730899
64.087436280632289 58.416108620119871
63.665528034816568 60.309913733624462
64.807483704627998 59.470060170709814
62.364437415883543 59.371556045848919
64.105093388464383 59.558824768385534
63.922832798788370 58.914768822829906
18.780574014905511 39.799846109041830
18.923002584631039 40.603777938901310
17.712540294691795 40.627858515331837
17.883749034336997 39.149043299121900
18.037074256057547 39.222101676809871
20.622131701872028 39.038241667576600
18.971261906496935 38.655058395601174
17.434285351310947 40.172851807192323
19.461873727809841 41.400350099425339
77.762967401227840 88.590906270144131
78.442423106669196 86.589508884381701
78.684441433692243 86.403863708275026
80.020342640073181 86.373715514612599
79.508952705121501 87.837308855978151
77.835185949404462 87.785134436697788
78.715770980422874 87.280416221718795
61.193799487079360 47.849759994241467
63.040272165228465 46.537274419032066
62.924859752944052 49.162389259486801
61.054661038556098 48.170004366979782
59.770371576585518 47.556656647180489
60.829194670108087 50.199421911382238
60.200731228234289 47.991228186792739
59.941103095254007 50.082921310796351
59.951081285640399 46.960958503358384
60.454909622558830 47.807610047403905
66.727529950221182 20.148786363854626
65.662587774392122 21.475799782400539
65.343115867286500 19.855589065666628
67.342875690454989 19.173050349458887
64.554532622425782 20.105919412281605
65.676687234698164 21.818598434368340
64.676403667133727 21.527924292518332
80.662187735288072 71.521252518062482
82.118544238340661 74.341791705282091
79.850605094103244 74.230255752065815
80.396052821070214 72.398420581374964
80.685033550439059 72.960872529877236
80.442249483934603 73.859813271027818
81.942672174468200 73.443109908389289
80.470828222463169 73.117120245479384
82.532444980846890 73.916404663909020
79.076466301055092 73.670904806913128
81.683978405056720 73.983991415593479
80.134603083429099 74.541034391451433
80.351520650966421 72.080607776160875
81.182734121827522 73.341297605633514
80.433568327515431 73.749685223090438
63.298289895298353 98.112617466433036
63.192127417276033 96.413920196531407
62.067390529200495 98.002415323205824
62.192900085603867 97.646119787050651
62.655627650241570 96.906291335733641
63.494046391245007 97.642262223229991
63.185613862782482 97.261008418599488
62.469514427098083 97.794877013501576
62.478216074198500 98.896031063982846
75.257114274160358 82.394247918811828
75.327817176631427 82.671291153427447
75.591345414015393 82.789094776005854
73.159851857255561 81.733551091919125
73.964280090892359 82.803489273570207
76.694909267668493 81.970229766958539
74.408127103297545 82.311574557732058
76.565746256555485 83.261414206075315
74.229047751468499 81.527856808499834
76.004930512422902 82.236856540550164
72.851823178803500 83.071376604892947
75.969359797208867 82.689075857129055
31.551733366409785 92.790735134377158
34.460554674607422 94.164259696027599
32.075964594513458 94.163733297998405
31.339165422832473 94.948669755068096
31.174231280427129 93.920869501802017
34.099236598283326 94.136270962889682
32.102201790329296 93.823881854043790
31.765769639627187 93.158861041036729
95.469150098112721 73.535934509587776
97.125094847127201 73.871437271119945
96.495312530158628 73.126586261097358
95.582308489024115 73.433269114964233
95.819406352870189 73.010856551114784
95.563937889250937 74.856100080569760
94.879151831756687 75.285159736207916
95.802281584269366 72.671208763978782
95.997510334558299 73.071679570248762
20.271660354062409 93.035836556817571
20.081142934936118 90.149666480114561
20.616123245295622 92.991049837732461
20.109654325689547 93.724872477902622
21.551327946336716 92.842807907777413
19.711963106676720 92.750399965609077
21.733773831140262 92.704893574677001
20.826127548346317 94.390125655254948
19.387272325329615 91.491304035564525
21.522900957494915 93.309393127019291
19.313591836568889 93.273837506250459
21.730448497646698 94.133640231587279
20.772008188473645 92.797713052515050
82.779117355914082 51.717628083400811
84.477293173315061 50.960179487290091
80.284796033547522 49.804731663078030
82.830087017221445 50.789684212918530
82.030970458432790 50.946031032054137
81.488952675223544 51.296433362116701
82.252673634509804 51.939971312159862
82.969090924426851 51.757450253747635
82.393290159833171 50.524233321124449
82.237540143328715 52.062212000709508
21.766782887538678 91.596626437612599
21.315960093649206 94.242941049029710
20.326202724910580 90.678206639547895
21.917523076430886 92.689944060004478
20.335074959925656 91.605558790174300
22.111933009923881 92.826269363083171
19.621880948037344 93.061095032322328
21.277761218535510 92.044633473899680
21.517695356864255 90.460768604843651
21.398409755721179 94.681128150012910
50.069488715406308 76.343421119901990
51.375532805518503 75.131236561685569
50.635463391729765 77.177850622760531
52.074073814773406 76.405845084363136
52.038025467328310 76.014297501310381
49.928753413941358 77.473767352047176
93.347669328421873 5.596382242467836
94.586030252167987 8.455269360927712
94.800462416495918 6.725546479288318
92.272181110243864 7.266123650504152
93.796146109392353 6.988432730680407
92.913156183364833 7.263109744105980
94.453408034295336 8.146554840659185
63.588454980623368 82.903157144348867
62.804943543039748 82.362001090016420
64.243576900172215 82.791679781920124
62.446193937072223 82.422961108209776
63.828776397143869 84.437175871052162
62.290739954785501 81.995924555585432
62.433064103376573 84.037466497472323
62.296822058898144 84.677097520908376
62.769945688437701 83.734545224745304
63.161462720452541 83.267859029634167
63.563555955034452 83.949616974184963
97.659945869503787 60.497451366490488
97.190748666941559 61.621186691481626
97.388597488832104 61.061324584992690
97.764711554273873 61.743674846805661
97.158502687428339 62.265865862454660
95.585154472325982 61.705219046166725
96.727330966903239 63.426733548945613
97.358523252755361 60.631612973129158
95.977897307082060 61.722651427570824
96.745668414276452 60.397871240376496
68.676423034946154 71.717061376388045
70.981921191624579 73.534239740908120
72.328665822613900 72.645844834232449
69.679915017972533 71.853375309515442
69.633508224199787 73.193771119407359
69.720295026834563 72.327360560009353
70.547887888409747 70.080085743542881
71.121120489055059 71.205043018172191
69.577523457305773 71.531175268835142
69.548036656096272 71.593096860375312
71.658437322840285 72.297885168168321
71.177533149853531 72.263856004328048
68.428358587160488 73.055475402373318
69.310025770739585 71.808559033487285
69.815391107238824 71.990225904498971
72.184118077860035 71.825823945336779
71.687186240111672 72.017756640472200
70.135873946594387 72.772946887341803
89.512895281303031 12.431234362836101
89.741560562823963 11.315093776847741
89.032665626976296 9.942169191687974
90.670936306999891 11.183548842055517
89.555392098960411 10.595784395383616
89.534483332096855 11.760584707939188
89.563211553876954 11.520055628315957
88.873833150538786 11.785102010155638
90.681398978161013 12.175797558220863
89.325725528231601 10.934893122146789
90.074365563075290 13.503812685678726
89.673212911892747 12.283830211915834
88.744682136016408 12.047889344361323
89.821851655300506 10.038719625258544
89.399916068242689 11.075696586316631
88.725938721179489 11.053023063714786
18.212629986009063 66.022218038443938
16.281593551762136 65.119907851006914
16.944812649669679 64.100751040113821
16.240809753126157 65.247318470333255
16.090868888140641 65.225129668546288
18.136495496140082 65.260136993167052
17.098907296054904 64.164343373150871
18.571242165182078 64.666132473308366
16.822702897545394 65.952843356260246
16.750868688245692 65.180960091700371
16.144915929338499 66.128332311117177
40.665156354184496 44.780467399070083
40.433416135255250 46.378917066941192
41.106578081515217 46.380789868569458
40.230714692453191 47.697868302081986
40.927391647796014 45.027884682283954
40.926421457480480 46.125438075053310
40.872799120837570 44.677809132715545
38.593108189441246 44.843553981618484
41.388473001587293 46.541698077740136
41.496349296484176 42.629360457703385
12.696091456951235 80.106165421363116
13.716474142376965 81.290560186966076
12.401036552343802 78.672597626863492
14.106374352512116 79.088739141801142
15.448299350113331 78.767950275644154
13.824047503695169 79.253157735195174
13.811338229613076 79.508136846558770
14.222408228324964 78.941889755000105
12.411193623587970 80.018919336616548
12.485019385762076 80.024887310002626
13.255623349311064 79.492885976663430
13.800931582739969 79.935347789247359
12.920005506921196 80.335037198759053
12.367281973321843 80.580357095745526
14.173178842025788 82.013519585005810
12.735793028804851 79.803338439007575
19.187175292504786 76.071702841843035
19.672122340042527 75.192446924166120
18.766729231144080 76.355676561994997
18.889529298434887 75.376601968415898
19.186937439540156 76.100405987408621
18.928693130796713 75.474338533199884
18.919545695557581 76.587999053392238
18.777925497522713 75.469907948573493
18.851154346947720 76.101626597601125
17.865077867085102 75.936313303147273
1.530060512440442 1.150010315235923
2.986387662818129 0.986255720666244
3.513466467262124 3.038890429831675
0.997425669482066 1.907489818132829
1.672766942273382 1.574929935360964
1.554883855554383 1.476888027032781
1.862706628936313 1.399316752800962
62.453379869490455 82.526375012743713
61.406863689227237 83.254820904054597
63.208012771445333 82.185829448365013
61.376027390526609 80.659307924276050
60.240228556069084 82.815178726254501
62.262512241730903 82.625763565389249
61.790279018260001 83.483774090772258
61.949676092564317 82.058514311322114
61.439751110254832 84.724920311714470
93.032318991811124 44.025758622752704
91.198025529913011 41.949585010407262
91.555141774025103 43.534290562077736
91.960835818308993 42.678785218713891
92.362396005985204 42.817407242069741
91.767001854451209 44.281271537560571
46.626320913523074 65.761348977493967
45.658003947246122 63.381693486051425
46.699122555980850 65.892520109968416
46.312799477566351 65.688330518011938
46.827639700008525 64.616332119475345
46.241267164234237 64.497120860969787
48.083640923676924 64.242914614993154
44.389804805859363 64.234430129590180
46.625992331742260 63.892279179840521
47.040197127909927 63.944325981450916
47.314548818866221 65.214501298480513
12.562473184745144 78.948249435844545
12.860746257113586 77.160380759605616
15.757748238624323 75.338233955957236
11.701220285443508 75.318042180856096
13.993029118735917 75.445420436386911
14.360841370627178 76.284444978892964
15.039224871162206 76.627652948475628
15.354246691754859 75.430018427023185
15.031915339875360 76.347080523902704
14.008741015309978 75.561093164451677
14.087309308128306 74.802533497277295
14.448368241602132 74.915512823188294
13.866497747413129 75.425429568053502
93.339993934443797 57.430006642852270
96.183829801262675 58.837250170028952
95.266396211353040 57.199292428379842
94.941716951089873 58.024873067973388
95.677997055326443 56.518528642955665
95.340956903287108 57.359637890518059
97.029815867021554 57.332006766947956
96.509611801727303 57.053602570782473
96.403889013297956 58.203298383711278
95.678878890722160 57.496327655095783
95.781274084631349 57.591167250115916
5.015685939220448 87.958018972379918
3.391849071106875 89.348322699947545
4.213511760357031 89.542035310057884
3.005070366302558 89.620100776554423
3.079043440842226 88.922066825159902
2.918891487777678 89.080438992318889
4.484140343923024 87.961339897115849
1.347749104718460 89.580992034342955
2.924585837609519 89.436496007843715
0.107782761401588 27.792791181487260
2.066788277808332 25.450707606600840
1.596804439060194 27.449232987346935
0.424020593883502 27.844173753891905
1.613558915344351 25.754792995601271
0.660050490699428 27.189325942887997
1.138669948070680 29.120602083667151
3.462922615748198 27.501771694810081
1.803346397442526 26.105449178029321
98.378585761511431 28.060339261078955
99.085142641126694 27.687350956455216
20.001212919165848 49.694999149063321
20.626368739015870 48.781539393824794
21.028342552815335 49.796296361939383
19.898733657043145 50.610795814857177
19.390419594161020 51.659362589679027
21.523221895052917 50.754837099676152
87.757931938899475 28.106947746870496
88.244842569987838 27.401242021527988
89.021459279195312 28.386982396367458
88.636312672993625 28.789295183051379
86.707637410409546 28.773004633966540
87.231002592094498 27.603254400708913
87.401813095193361 29.105118749386911
88.989398702727073 27.272507491258246
88.031575290338608 29.520811393387135
87.544135214395311 28.497527527898260
88.029325438738510 29.696444058071656
87.095792285318211 30.016466760362242
87.786981890050583 28.840637962093737
90.232186414475862 0.320834698624578
90.445818766150424 99.734160009575447
90.688232602438319 0.291593633767352
90.866084019025578 99.823008936850485
89.830508022251948 98.991649758205483
91.991684751606073 2.166984984759324
90.401855943932389 1.537782921264925
96.127265598680154 83.401257049355905
94.452190857616571 84.369853193441713
95.244878761378317 85.659284083119900
93.994086469960124 84.998673322116446
97.002123318782040 83.316223121450719
96.415376252631930 82.894381746839457
94.536851461255324 84.493748328957778
96.701350352198943 84.832056502329351
12.968469591060025 98.853129154430249
12.267095125419049 0.374106237107765
13.714197295313726 1.053874356587768
11.135009873234264 1.938188609497927
13.130595830831988 0.764764969535382
13.373191930668472 0.945804543468590
13.526622245174373 1.707308226523658
11.231752169979222 0.773002213173389
14.752197491219002 0.781860377483479
11.667639934262038 1.661304996434050
13.876177522096834 99.324485174976815
12.796993807025935 98.576493957202587
99.199496948117584 68.613452407454318
99.171302211436881 71.175855050341724
0.511291757044518 71.681143317313314
98.406670402746940 69.386102579979323
99.385968278971916 70.447900344934794
0.360508670554694 70.710970687094317
0.733270319935215 71.429293107983995
0.412843681149951 70.978477331584926
99.359719095529428 48.051836413514096
1.087248294716353 47.031033280819010
0.291033759476675 45.973160792016870
1.087383396277594 46.625381666910535
99.581151435525783 47.199094337838361
0.894386812389834 48.349991999838785
0.339595627388196 44.812384960142126
99.648207555251886 47.049634319744214
95.573476465222384 4.241722172721079
94.228520111829795 4.614068141558447
94.605335324260707 4.324916354927933
94.366625320993961 3.906836525394594
95.134487086781903 3.502129609327982
96.334151853758101 4.209383096066489
95.604893975225266 3.856185053923737
94.227477331657298 3.699841033361806
97.176674499640754 1.795343577272400
95.903132356510014 3.128817562717623
95.618866618709447 3.426576546312426
94.371995526117445 2.410889854414197
83.151696919333872 7.171138303849656
82.683521718307915 8.474658190329073
81.581992227880150 8.186156704083185
83.175284534945305 6.639541307434527
82.599588854124718 7.626269831050238
81.490725671644540 7.389960801159188
82.373379950118689 7.963913940582073
83.790979965703542 6.716825269776974
81.669314150286823 6.306209161011486
83.087379894769455 7.844080263836963
83.315307747343198 6.963108979522900
69.695034806976452 8.703648394865191
73.480247916084238 8.918973837660671
70.683910639897661 8.539320748925556
71.460276412354403 9.265502685048789
71.962353763734768 9.959152578020785
70.868384381901578 10.511203695465953
71.406523962304618 8.927851517300539
70.671537230325328 10.334515661092526
72.150848955822028 9.844196662296211
70.867617748531089 63.073808074049239
71.648715493159600 63.760344832555099
71.082676493125291 63.390029747406125
72.810266666498237 37.452178219306191
72.331918635102326 38.687751713821449
75.563162761574972 39.269624762862406
72.798412470079498 38.515910377611682
74.683539163173307 39.001730480847307
72.653817862228877 37.766927061912618
73.549640331369403 37.767854672223194
72.920060676664050 36.701851454492768
75.004896692701934 38.200859420242246
73.338418461335280 38.050307900348642
73.030827570449077 37.198692723954885
74.743720653139590 37.429766067110272
72.691585427986325 40.718714337494198
74.389089105017021 36.731109229110984
39.179598359284995 97.293254871568848
38.620665795202179 98.865801916771034
38.356908494385635 98.977798564593016
37.806908051821864 98.332282248919412
38.447192979341992 98.869419405085466
39.538430704389668 0.494049626918425
39.486809435105542 99.761621525673775
37.034799970526514 98.908217594582922
40.626818474336588 99.481300701103308
38.998507245716326 99.974626215620660
36.155665624859395 98.769886870353986
37.987718619836187 1.107125710739027
27.858320073562638 42.296690815183680
27.667058997266079 40.550367216927150
28.263796373494326 39.197443520282732
25.694006729860135 40.965768935523236
27.339326538645501 39.932147930000482
26.395707019739273 39.828263146484822
66.728321630727635 50.440714719283548
68.002486883560209 47.902337614684718
65.956887341379641 49.492843153220313
67.063149878860401 47.741354036188440
64.811113887608727 49.490833297715348
65.694178984343750 49.833256606400752
67.443113362188342 48.547869489761212
66.904610509028856 49.332214281501017
66.600949862682668 49.176901109874450
66.885670855800655 49.765924264967616
67.311848812869101 49.128006466924091
66.152375506134604 48.638734467403211
67.887821504342540 49.947126750592453
7.648471277579397 42.927171842053355
5.387525228346169 45.066669710810494
6.218628095649289 43.876258039168128
6.223613361436853 43.125405474195873
7.123396083860003 44.005217871592933
4.879456324465842 44.469776316826106
6.753341125747763 43.659591402073239
5.902535774629040 43.663201206752603
8.922962476154220 43.538005806979420
6.412765172154150 43.785375777042553
8.095692089144739 44.241298273282005
88.182431037594924 69.630026596506767
89.980473754532284 70.718283443442218
88.000606112814623 68.848335600204578
88.796698109445060 71.832315206398661
89.547476178119297 68.462915121901048
91.830834001628645 70.431812365476148
89.074232419893207 69.744791542867006
89.614198012690906 68.631796798241453
52.565936576286781 26.497653746467993
47.771881077483833 26.929033070758791
50.133326039956209 24.200843374371459
51.838726777929004 24.480144157141797
50.182057868657679 25.747177546939465
50.386644366504356 24.791156983545168
51.869962437530965 24.981560558767629
50.212233319601665 25.697129345406566
52.535255608579206 25.287873301766414
50.791180540083147 26.094986513454689
65.216084255405903 94.167286317652710
63.734688127505130 92.061248492701779
64.814297296920884 92.436857169639296
66.781680126089356 94.340006891214173
66.343373319236548 93.533154376194631
66.911177315753505 93.223577090502758
19.959289305123715 89.396815496199409
18.627381238199828 88.681930653877686
20.622437160714952 90.853651552940960
17.531483777972984 89.475407555581441
19.609867452541952 89.925918923055377
18.435520722976751 90.953066437672504
18.479080053102692 91.053446567618025
19.437557094927147 88.749886623074872
18.509797859682543 88.987621324008913
18.481135091260338 91.199172608949041
19.392744886873235 91.190558175754703
17.859305322551517 89.859908888615251
44.881177586712354 12.907865872834609
46.729667126235157 13.848892476024464
47.086251029673889 13.231124720948252
45.602846518754362 12.410590886476058
45.324525443237910 12.699807862183601
46.291994466889058 12.283114636892430
46.213150892493871 11.300291250535039
45.861534379055300 11.737641804991050
47.224764315097808 10.547358052466368
46.452943140004550 13.116929983461210
45.227790104969714 13.652939853348167
45.937383960460082 12.886160213335971
52.663446771482157 87.203796765179845
55.117199713251559 88.883832030694151
53.819132686705075 86.609466048751131
52.567849936927331 85.460257000030055
50.673872756814191 86.422519121165237
51.459520885057877 84.420165413158884
52.245534266175660 88.417512334476882
52.301544879342046 87.563971893938216
53.453799164817831 84.484966489597468
53.884405946866821 87.709965301697963
52.696236783603204 86.650234040334340
61.943271507855819 73.815584000440865
62.294980695645066 73.895630604091167
62.600961016223970 74.479464280944484
59.452809125012905 76.008319061796797
60.881173974106872 74.247507641112264
60.287740090386848 74.161489730039790
60.381296033469077 74.730809454917292
61.677135802693812 73.829753846845563
61.095725729199145 73.144688301854217
20.265600545509724 78.749521321049301
22.177257823230807 78.810959931522390
21.188499624036069 78.530508706439477
22.013813150799056 77.640239965365907
22.730141142885358 79.260509761013836
23.268940291865221 80.315087331400676
22.046665020889449 79.474908621371441
22.074041272273288 80.331385019380662
21.148079991927258 79.777893649136558
22.799219384087227 78.960934243447824
18.859833972982216 79.953109263483938
22.906279159815739 1.639952328055772
23.131744126870224 2.590243107437477
23.885454698359982 1.659945231448808
23.199614491506946 2.906215787314373
23.807642922275964 2.488221897620077
21.905151739720946 1.432270331288932
23.097255087009255 0.877838222838124
23.080230215925120 0.956432795981676
65.258270473688412 82.816276549969444
64.811310377483252 83.140246194617319
65.137790753624955 83.108253222352644
65.404229520388299 83.362834449947556
66.050470068415009 85.723397497144305
64.563319124302737 82.707519059585593
62.537137759660602 83.027913736966298
65.529555273714919 83.743323049548508
64.243701943437074 84.382840036197308
65.290866577058338 84.233965394534891
2.132657299439195 16.655995981413881
1.115969308927494 15.412888725889545
0.982165925894468 17.159038017228347
1.899391054734929 15.804375528746336
1.377771691072519 18.592849426738649
3.476434942883293 16.888722593991119
2.958554282120193 16.550430264355064
98.599329594186827 65.016886391198398
98.262850449931349 64.389961705527526
99.151369684824758 64.003622308697715
97.789461497099595 62.035841515142046
97.492530028149375 63.699340871347964
96.955810184446051 64.943447616900585
99.924461361280265 64.631622317506682
96.788630628395978 64.134247971684218
97.266131096377507 63.594749519478412
98.967723016993375 62.447122456712087
32.410368531167578 73.881419618069259
29.652092376108815 73.162145570832337
32.741954353920704 73.089546546581701
31.344095340551224 75.255636157339055
30.056629446531922 73.113808355769933
29.427964156550377 73.987652196300601
92.650955774754621 63.076781717500623
90.630999879509105 63.287206335530890
92.407851597153112 63.172014013416018
91.948159888811276 64.356147523116675
93.562236027348035 62.034048962110539
91.458695902884628 64.592214956180456
92.811327930831411 63.468828846781626
90.169832889553973 64.184983901596439
90.073744139166848 62.502264723237445
13.384983290900713 89.215618599756624
12.697598073598005 87.976947451900159
13.289898505506637 88.179848866672486
12.455500988614252 88.921620689910483
12.576989747359365 88.859575566677989
12.654117061997088 89.534466384221062
11.591183526944222 88.827440123900473
14.675374447803017 87.856379772432902
94.474612915761895 38.029035632684867
94.517095143312986 38.760728848595789
94.061912004949761 38.629020214372439
90.834924922058889 37.482271088928371
94.538938994234513 37.407443773106941
92.479296872419724 38.265676423897688
93.682393842463256 38.374722497971995
93.595785716387567 37.643409872375308
93.926094750198743 39.456295847705007
94.227447129046766 39.816245645788214
93.081906501602944 39.862500030867686
94.248009123776782 38.798490808325433
18.030750891991481 61.164254301602213
17.411844586825758 59.227372723872868
16.016014590709869 60.945337782209720
15.600821916781431 61.540420882663426
82.097895920944495 60.640983208652678
83.715354011230360 61.278400016221980
80.990534837992215 61.466589507937840
82.238360614634900 61.230839910494105
82.527167513601725 60.943299013560946
81.594109467957693 61.028117049397366
82.783277835746858 61.166580528936372
80.195326756882992 59.907916790775083
81.984905550245770 62.649302330149091
83.202782247173857 59.878722088406711
81.526086813459003 61.191316198848668
48.009180210032611 12.947521517235890
46.730900950329790 13.950071872857260
47.234456938140724 12.743498837058036
48.361045022641484 12.369289543293240
48.939367798516386 14.778811086305572
47.076203263132321 12.526157540907096
49.477485231259060 11.094151909925564
47.905074176752194 11.992548914875629
48.424966593940241 11.617254351755712
48.905527349959961 14.460092187391123
48.988206403293596 13.851719941923299
47.306945655989722 12.857686039479592
63.851367247218867 26.201553182935630
66.360480850119984 25.986559496391525
65.726957196844751 24.814252479543768
65.618110382180532 25.554118080875114
66.060269902136639 25.552278999801327
66.576296615730044 23.884485646103279
66.661299414507738 24.692922659923585
65.397683617184313 24.380549797415178
63.668739902471479 24.801357903973631
67.699535485634826 25.282950033975290
78.629583398500770 15.799335462234126
78.809163530448274 14.020531521417189
78.489775478563928 13.279009689476954
79.172584568239273 13.790219937009955
79.321978127074033 15.191088485265904
76.684943361225820 15.821552545706350
76.098266672084989 16.375910946614248
77.409429371556797 13.369507500328083
78.925379486362957 15.389509044984296
94.915525223875690 92.223626906414154
94.925672712737565 92.344963478572168
94.601924187843579 91.555776235224386
95.995054104351553 91.127047882962685
95.160643374197903 92.700423219676352
95.435727299930804 91.918652421558079
94.656446654721307 91.319364159444262
94.553703912563549 91.114371009667622
93.963547482166277 92.180221975141009
66.117410157025503 87.017593038087284
68.430335580562684 87.232453356631524
68.064326724838864 90.109659965258743
67.594250210781638 87.928606091935407
67.752068503608797 87.342476310970113
68.469240440436636 89.322155814116769
68.673022266941956 87.543798385296171
67.649749211994489 87.879174564567563
66.410586399675566 86.447431377620020
2.204674681459980 83.001546535606579
1.378924374482654 82.021341933180381
2.908764768627616 82.371890808834266
1.378227253970942 82.631583703703313
2.056937234380577 82.466413408973025
1.217322200201370 80.489872241045859
1.978033966273895 80.565894004410879
99.814197105068956 82.436010333055293
2.512141457755094 81.447978530822482
69.906930059274146 59.520873799168399
72.193060479080899 59.492001604706587
70.312830864706967 59.681346514537381
72.325725594694887 59.525956593368292
68.821035189966295 58.646631174737919
71.578204861424652 57.764417039672452
73.172761140507603 56.806509126512957
69.571712684620209 58.031976355918580
70.179579411285360 57.894466880224748
35.354250594951708 86.458178267099385
33.036177642467457 84.481508682211441
33.352406493782603 84.476852168624333
33.623166074664120 85.162532312665590
35.728317140943552 85.675587176050897
34.315564084034619 84.296162089009627
35.511968403256674 85.529608358327749
33.206604733377816 84.708993881180092
32.279734741596592 85.669684911676015
28.348266292420398 76.489300935608128
28.945755171168013 75.537757500364847
27.757510499639601 78.081309216445206
27.541756906159119 77.885198195336713
27.574147046961315 76.643503717545826
28.172248126188713 76.068424871918154
27.719698922729485 76.011363755105776
29.200111332428396 77.329474413220126
28.869970389301550 75.732877363644761
28.575618045389959 76.845104571919478
28.196369028971677 77.762638883606712
29.209799355875440 74.656827440878899
28.031407568206017 75.208415052748833
93.549385433313859 21.748764198419913
92.975728721700463 22.394527079303902
90.847069256030395 22.500715976798386
91.050236519893886 21.058756285943776
90.490757889867879 24.285823827706185
90.482777558943695 23.279394078619344
91.210802051104508 22.669386716819499
53.883290182612996 24.980935099598057
57.317120084632577 28.598290552064093
55.963766314571551 27.223716652656186
55.759929829388156 28.338447122558140
55.759191777072118 27.866539248109827
55.931200921690369 25.886233632874962
19.352942600074307 31.765244306067423
17.476804364575749 31.831497192223555
17.992893729762951 33.748194060274585
18.173613067607096 32.540706501364667
19.359672941832734 32.377845776409131
91.705701586813191 88.474802683228106
93.046336748648756 86.480271160520033
91.880760063110586 86.715630005169459
89.027297293686644 88.871526364645788
91.741508974960837 87.211357484557411
92.832222890780571 86.765678478730550
93.438570533296570 88.547727904358823
91.523678941179071 90.200909235560488
91.068965054595452 89.261932122470171
90.818636598634143 89.483135725287227
92.139310796280071 86.977804613225501
97.683124044303639 24.252947078986907
98.555580758565370 23.803200048986096
98.577197060060882 24.933371831809463
96.728827601435640 21.951406123411846
98.087038885526837 23.492319377662358
97.188692379082255 22.566205704354218
96.185112501774583 24.411839997180600
96.072470189162559 22.467445228930568
97.022005633323204 24.613781105584771
98.842386137720794 24.333607621714645
98.854987162858052 24.757664820387507
98.035095286740344 24.723999536069506
96.909492464621650 23.818484191740563
97.981599576738489 22.697668659880190
98.556488825714226 23.419073725947808
96.138022908066020 22.289869797348903
18.074229174150382 96.132813066725248
17.185967752417753 96.066927806634354
16.971010029762098 96.444613943424812
15.548543949207456 96.459751637459064
18.773808128748968 96.437725541349153
15.315190890539556 95.005655801617195
17.389751584568440 95.606854419355443
17.550553485098781 96.503340830500846
19.473022955717955 95.946687379460002
16.810067167618143 97.785277973944162
8.439386043741997 4.739318246935129
6.521799665828506 5.453308271113423
6.817421817828758 6.487946666953290
5.664842033177202 5.927647374200063
5.875335541733623 6.341327161705335
9.924698105906442 6.178454834505621
8.392915241142479 7.411719684040828
5.410982422937384 8.123600963419076
99.733476440887372 60.647757786578502
99.407927445544928 63.412642213996044
0.477096278079088 62.235451294843841
2.351495343407265 62.338833485759082
0.116564344035808 61.233878989253952
0.190300590953939 59.665829354052200
0.397582330413556 60.549485641157254
40.784737745214663 27.814600262072798
41.839477871603385 27.111004129264721
39.050796122607359 27.862042197829535
39.687220151460046 25.626936460482963
41.957083357761874 28.427105558134468
42.643679402017355 27.014985661430146
42.051091756029017 25.999512696673737
39.474287833803366 25.833424116448182
39.109562244700264 26.622865289606679
60.526270874162947 36.694041168727949
60.495308677094314 36.550964473937853
60.661260474847580 37.029285966802348
61.970310240481524 37.607293241102724
61.426391782985803 38.284220692078243
60.496385799899166 34.419835727874641
62.870508248424301 36.260416303442838
50.942403572369500 27.662627304932396
48.903056518602227 27.681951450109260
50.075385826862274 29.199358341895270
49.308124809418167 29.329964301817043
50.724396939317650 29.068929037808282
49.329411226380849 29.681555332013598
48.754531078539394 30.875642850832527
48.440150264115779 28.707189614660376
47.748635342070081 27.858905775740048
74.427022083948984 13.072084790773509
74.118967473226675 14.674456595606022
72.827740781217358 14.932133369967714
71.698555888697555 14.220650568033159
73.231229846476182 12.402857967477656
73.945081048408227 14.107156452271701
73.673092600829122 13.048142297269365
73.071937067210925 12.416032797798666
76.254339705845169 13.940042263575377
73.153042018863033 13.862822532984238
73.725012344839556 13.969787647397846
73.971767432011234 13.445963298466017
71.799165074958523 13.392283841072146
73.570438896597508 13.674356823621830
72.242785629218574 14.485575771184859
50.746617567439152 5.535367719472979
50.790667102844637 5.839136319543948
51.276448182403243 4.816552929984816
49.960930913788708 3.397147975350679
51.564264110890690 5.856968470266153
51.925625734684935 4.784209494223683
51.825836916284970 6.100369101819322
50.350406662567138 3.644601377172736
51.131412231448735 3.896487194848762
28.835720464806673 10.924730410192080
33.310848297863281 12.136096814526327
33.321925202519353 12.140817931947574
31.237463902632932 10.152282147736205
34.195161643985976 11.203843670427956
34.438482146294966 11.958811963691060
32.602219611917533 13.164620283392543
32.524025168598556 11.470335243801770
31.364934155358583 12.957235242355361
33.013438605806137 13.039149861345654
30.307585976513309 12.493928030904245
31.418755002321355 9.798898708125980
31.861470236113242 11.586156954086654
32.453419667927363 12.016579553304780
31.919076836934934 11.374119327003175
4.966322451767944 93.098749929341480
3.740621279756263 94.141828217630191
5.009331678096063 95.232502816541825
3.710171073229811 94.254124401994304
4.213780489169740 94.322261733991624
6.345453298683315 94.426263124031934
3.438711088346250 95.633044447949104
4.367944702105110 94.102645840719745
3.969109594193159 93.414444996306258
3.618143319274571 96.415866616481381
4.286602284923933 92.374997939792593
4.300169234571237 95.585387854015792
3.359766802433557 93.407573582524790
4.542558005500722 94.026682100855396
4.433242709841785 91.467006774949581
3.213098738506937 95.424186873045073
36.595287558833185 91.668714678671520
37.961811150050394 93.259442760994531
35.989467921608508 92.044406634045302
37.328912380213367 91.437109724004969
35.877620079680582 92.515309834987875
37.208915246988589 92.874647155399842
37.153767406432458 93.268529942371487
37.073751489454168 91.459142980729524
35.214034486962980 91.604079802135558
35.554381824921975 92.613342917090762
4.997375938267875 65.487247566266703
6.029113763221142 63.335514907144407
4.392410462650779 66.808633594196763
5.297408562955085 66.798335693987852
7.104335261745500 64.568497124313566
5.398470919348018 66.219377304151777
7.844714433959769 65.341416708776975
4.078283285193283 65.539954695887971
25.862817361525384 45.686794990021333
23.598953598036083 44.065581117431321
25.132850629236028 43.160863948706769
25.706539971259986 44.537427904120946
23.260302912454883 44.732184605368232
24.325403224148769 45.159530463933805
24.724472703283009 44.199091576520296
23.862416815234916 44.990560797281887
24.212981949821451 46.257233591585646
24.500827719857515 46.292395953948756
22.194065525462566 45.930275777786143
24.986482397617792 44.224043224731432
23.928418918700732 43.434737731625034
31.690850360163719 42.694795201694227
30.015825933438414 44.081585035630539
31.735458981967863 43.601441477222359
28.906935726108767 43.502687583641219
31.131653132414723 44.037957943092358
31.909265320752457 43.277988854628830
31.080919088975996 43.475836286959108
30.703586760968026 46.478880238891385
30.925494007356463 44.101122652845206
30.664378624369757 41.989674125092186
31.515266401628480 43.469658259064772
30.927705000566121 42.025611364105202
30.436892992004903 42.462190973370255
3.888273669424528 56.815038403363197
2.325291315512025 53.737168309017797
3.760414515641307 55.807457746490066
1.537654958908581 56.112004506020256
0.311632211055239 56.311008958213861
4.665811163797144 54.809811979249503
4.838731511896259 54.407973670906152
2.137648453699108 54.878628602188982
