# Supplementary material for: Universal hidden order in amorphous cellular geometries
Source: Nat Commun. 2019 Feb 18;10:811. doi: 10.1038/s41467-019-08360-5 (PMC6379405; doi:10.1038/s41467-019-08360-5)
Supplement: Supplementary file 1 — Source Data [file 41467_2019_8360_MOESM1_ESM.zip › Configurations/2D-Initial-configuration-Thomas-PP2.dat]

51.591511457101490 4.459029133634250
50.263833974817572 5.187078234192163
48.890787271610762 4.197404856823179
50.956923896165286 3.477778164587878
49.911517442362680 4.540266634777015
49.636727453285886 4.685087151951108
50.438122753002240 5.064579730317432
50.637871943715552 4.981396930718319
50.091158470797865 5.717253487900071
49.637155674629703 3.258002481683655
46.515627581404878 85.858121315500014
47.402113805969528 84.407665713508436
45.717104361468316 83.545050162973482
45.297470535905525 84.416712213002924
46.285177410864861 84.294443664519306
45.670380557798524 84.442252577599021
46.319484837100710 83.932652282717171
46.951819738116313 83.820470388696179
46.462668398314236 85.945044633479540
46.613873927584756 85.779152813527787
43.565706925833531 86.509739223796430
45.940095687906826 84.991228267791215
76.456312581013748 78.236619306532234
79.355476726897606 78.363939447499476
79.925017972301575 78.106185975741852
79.901704520154766 80.663553102064242
77.747572955905284 76.496747928940337
78.313060015125217 77.736477708881978
79.035784387651290 78.881966859051204
78.487377358819145 78.621166226354177
80.449408613687723 77.111095293940167
77.927824114276916 76.559602598404567
78.472756337052047 76.258154565626668
79.080522882969035 79.252573265099684
78.578095240625046 76.544321402759408
76.975630312323347 77.302480320869520
80.714838993767060 77.966674292726225
79.634354140466669 76.948651916500509
92.644685044147352 81.708529384236016
92.817041137762203 80.906344768705949
93.316638479998744 80.627148700511512
92.344724751958552 81.974136957202518
91.065066694826498 82.306922777216556
92.543410169866476 83.176344346784560
93.136993622869198 80.418501870935216
93.183964492061421 81.736932315506024
93.302270305534606 80.575752613085527
93.325500330280732 79.905224578053165
94.301398023839710 82.950548535219241
31.853521020598908 54.752680558888656
32.701079676030680 52.434946434179800
31.735098685535029 52.240274085344517
33.484368479436540 52.919935604343095
31.281584690308854 53.586842335119435
31.971339494923569 53.372396272149658
32.702043441078061 53.481899180455436
31.631025560583179 53.599019545286595
32.519052799935452 53.402805276934970
32.495413038094249 52.127424503155595
83.416837092637977 11.322673603337440
84.953077494269181 13.583610197651277
84.503399645140433 12.706055943791272
84.791509762797688 14.971830464664730
83.374952145443061 10.985369255121261
83.900257602565972 11.079738541205669
81.734396459982364 11.539965881059008
84.715085415484992 12.757052364369683
83.917346142683357 13.469276653982693
84.996334228271650 12.385067441683931
82.713080558477131 11.420293373502785
84.862381010789321 11.226929853693525
44.442353635022549 35.664586933830641
40.925680807670609 35.671960768406869
43.599697398864123 35.241386640554204
41.886602519445070 35.857927827727735
42.851422167386531 36.328924935938460
41.019654404550671 35.099841697325878
43.473834650888975 35.730200417989074
42.888059644383958 33.235192943276985
41.371686995539541 33.847363814508242
44.012194035606576 35.291277872063759
41.805983328204924 34.255454084364139
43.375671649592682 33.789000940451444
44.782169869695096 35.857666235236955
42.411539073864404 34.987789202522400
43.652459562537544 35.238565724367767
17.997133425272139 84.313764913699643
16.957904636081636 83.945655505179488
17.195186633846017 83.407815290381805
18.351130291834654 82.382597554445439
17.492472155713362 81.922052650058959
17.791324495320911 83.196290318613165
17.675472009452559 83.283299599986890
16.365167908573426 83.173004705707456
18.380376817462821 85.131654635060428
18.478995702106708 84.983181324236909
15.557492031808614 83.653758540347866
18.092192740546832 83.852828373701215
16.587765176559561 83.311913969324038
18.206217183847560 82.785811439551253
17.874328451525589 84.361292108795823
17.294647601254958 85.800999500731209
40.864559197953184 91.356885482062822
41.301721480077966 94.448007119933152
40.574461423979940 92.039387606900945
41.779971918317599 92.338589135899056
40.357543117648603 92.621921985394920
40.533465664865297 93.628343580046277
40.851594440510532 93.842968778616921
40.147740159517511 93.140423660317779
40.696552432129153 93.902739746329061
40.863850655559609 92.143733428581655
42.384752139179916 91.440243085516741
12.429336117519963 27.400494729334948
12.308078049597308 28.325848538842180
12.320798179663850 27.252972847717583
12.603231666594700 27.349908778332892
13.451710266568387 26.708491842132990
13.986651813462840 27.326302405536875
12.952656067440540 26.956031288844162
13.747137142265057 27.270109448054377
11.107556098793317 26.592507248806545
12.663686192887319 26.717208131307782
13.476120064873399 26.996361664198457
13.028065022710878 26.319870577724938
24.047782158401876 2.321351412515309
23.142010686914276 1.798826935596214
24.432193550636033 1.832531533223706
25.838677219693871 4.069991310559184
26.615214976235887 1.663622880658350
23.438067503427675 3.534721879236204
25.345004797517504 0.861449711842106
23.820431679955810 1.447830202788821
25.087674451383343 3.573773442121251
23.653800849736168 2.089118131465860
24.403728874524560 2.087933442526861
71.782051006744254 78.287853186736200
70.876158726993353 79.540030428978241
72.211478735464354 79.761559027944642
71.528428945003483 79.238355686524514
72.275444444409985 80.331092965462361
73.355503023738876 79.455695450159496
72.953571956338820 79.474069426787494
71.666684862442011 78.903523249016430
98.298681460670281 68.823920325853067
99.199223561213344 68.033681436867084
98.733904956060641 69.571688519072111
97.675516955206703 67.452475276123025
98.669210911108763 69.473530121226290
97.828692359857683 68.883900328214253
58.899356813342742 46.821318558121291
58.951175484105036 46.495172079503831
57.899789805538504 47.407818319832259
59.126808414082525 46.246627611338944
58.330330093874650 46.897665532415751
55.941001056941460 48.131997825352691
58.306403037477068 44.725743008436162
57.773812475108208 46.325733281402258
35.544386823307008 67.351450152183617
36.105072443098265 67.958605057739362
35.748576936380168 66.826898675686962
36.571912478936149 69.587961848119093
36.580394058423423 67.476366215916158
34.914427503539116 69.262559046710706
36.702565658843383 68.637791651528403
22.127510075052967 60.735252773652000
21.803872386237099 59.689071768369821
22.681257357368924 58.865065780075895
22.566452181559654 60.313060877376266
23.425825688236348 61.504335686449849
23.574953284985138 59.945439142041991
24.089767312289784 60.344147654092239
22.571752601609877 59.918756052668726
23.845550119252891 61.396645642605634
21.928278162985290 61.546328493293849
22.549199903951507 62.088627547910690
21.570338290761356 61.638466701876702
22.578423057922745 60.983174927764544
22.199745767122469 62.487148641614375
21.784500606274538 59.987364270125141
83.919188487106226 14.035084880599189
84.256934512315311 13.277134485234331
84.364043596675671 14.701993389789033
84.292119032715746 14.271374751511349
83.774221463165631 12.460154695626610
82.902447033891349 13.334914124977583
83.001436153265161 12.222219560229489
82.895681531054223 14.124609118362843
86.010166525283736 14.294853356988973
82.594106197036467 13.801408349347216
83.505919555890316 15.929298264970479
85.015769666457487 14.048596416694268
87.284471827903971 98.975586160950570
86.284156586672864 97.593028098112754
84.124009974580517 1.213562348461451
86.502321196352213 99.948373582856831
84.855616953107003 99.388204447761467
85.332380895490118 0.570869424970141
85.903785830171969 98.496331734960577
84.809301232989810 1.182706953591989
85.713226844515646 99.135170103043052
85.185163159868281 98.855499762519727
74.900779295163161 2.739049977941845
74.685367300853287 2.761390576448075
76.436430232632986 3.465628309442272
76.134648300047317 2.952241617894959
76.280472427708901 3.447660247227243
75.397525820665805 3.166652121939905
74.884801119862288 2.007744669343253
74.017340807276682 2.715257524960074
74.582292994140076 2.687258125906979
74.951069662403810 1.712787647806876
75.528830023021328 3.329445753683656
27.601383583930087 91.314636498675100
30.654200446133348 92.772048906455055
28.484776514322949 91.270167496540367
26.810154766898442 92.869016667962640
27.346057945390378 91.476517096985134
27.130279656448771 92.960014009133587
26.155098419232029 93.154291574306257
27.406116825788803 92.881927820942195
28.250239953112875 90.532875205641986
29.021042039460230 93.332924373355979
26.891846779332617 69.477791031641502
25.925216859653649 67.957759256358543
28.160193863506091 69.517954088466752
25.713237418870694 69.196655389015334
28.201745453370798 68.704954293467196
28.024461683394751 68.918787021616993
26.770911825471270 68.837730150755618
27.868562983290172 70.434793511659407
26.905419237254698 69.037717328307565
27.764119243736051 69.841194245542468
57.184181766775787 93.310427560332883
56.727771064243214 94.662610705578928
59.146519632354853 94.704401258709453
57.620201814026920 96.175336234906041
55.540226217507183 95.925395682248620
56.669980196666437 95.925975759686239
57.317558754839766 95.062519142299919
57.050947935951200 95.205807663628775
55.527646255379800 96.129258266213597
57.484644827381238 96.860035831348810
20.852327492199603 91.085617390113626
21.098873311542601 91.357733304516088
21.748679031125018 90.631353924451943
20.166110228368243 92.171248013803663
20.981949408282507 93.672130301892892
22.211507218705826 91.111490408233649
21.582638573662994 89.949022939015748
20.073262803068804 92.241766577905040
22.022721709558102 90.225277526489464
44.996259732625298 38.955063465737496
45.654217456078150 37.805052620165775
47.204745342226374 37.685371064033603
46.881693029627691 37.416631011522945
46.747481384820965 39.362653389480144
45.710031790646823 38.143148512904794
45.268978183751308 37.004131194762927
45.755669291913684 39.388829638985307
20.761579131758495 70.878396220643324
16.488837634949878 70.111821436378108
17.255199769744422 70.676681209404919
16.448321821429094 71.375573848004493
19.182628490294405 71.052343579237430
18.938608215231433 70.948014668551991
17.879332393935687 69.583573371444785
18.137863283869816 72.405296145228505
18.858838733122536 71.171547109822399
17.300409187002163 70.566697754671083
57.034333481129693 85.398999787136631
60.147659572942771 83.785563299524455
59.814097675261799 86.116416915699475
59.136758735584756 84.941338989048703
59.460676990675132 83.106072566425595
57.659631967413588 82.186891610209543
59.203930270030213 83.708265587254147
60.929068902906394 85.416988600067569
59.794779130456256 83.840891111412958
58.947096939095246 84.226200280651568
97.532813945957727 4.196264639802640
97.104898353931461 4.576738460137988
97.811577807145298 4.767310502494568
97.032405506090697 4.333673343326104
96.005841144117340 3.505521906688355
98.932403778082005 4.069313675067892
96.820209163041923 3.176276746300254
97.625081681529878 4.399967963638695
97.438550957404161 3.990928704290233
98.483720043124251 6.357969288699525
97.198241810529908 3.649111857577070
98.785388635867307 4.199153006783249
97.218280892454743 3.434757741564576
9.241051753069911 70.993753506220330
10.705265503238540 70.552878355472146
11.292242652307023 69.841713396492779
11.019628346280964 73.036506651925123
10.674230128786510 69.715095015420928
9.373398378054601 71.347586431806903
9.220941031873670 72.149159913777936
8.673776515687520 71.080696999615697
10.718018423993401 71.908140761855577
9.431928286237831 71.349634472779329
9.295183626593653 71.764638071983867
7.863284850379296 70.842274109055595
8.083723319586861 70.543752968914504
9.914740310063253 72.724713374094591
11.645032557836128 70.362371369692738
9.917236176072729 71.783410152114428
10.796575567797023 70.916296357830774
8.905327983105588 70.270555907175009
76.209351175027166 42.867793133538370
76.322577130691471 42.837467265851870
76.033051938746766 43.189562108795229
74.859396749326564 44.180739642698668
77.210405203938066 42.707612775904359
75.816209908018806 46.507418258054052
75.585596958909861 43.264280115666757
75.569022008067265 42.442384951825922
76.740538472981768 44.333265640308724
76.806385698122327 43.650975369943190
7.381410156615784 78.442754315931793
7.843602604423515 79.070515819047401
8.200742259513595 79.536962042071437
9.103721114535771 77.853537453507926
7.859199569037314 78.980035977465548
8.482029255074515 77.670819666420357
7.183154032244967 79.901478355893062
8.284646094943486 79.253230785374214
6.505005693500852 77.483443801152191
37.427519334773834 8.158050479932934
35.757379263647216 8.298272194585072
36.400210963379536 6.746085580875306
37.171735064422300 7.602588709619991
36.436141169578988 8.515074239635036
70.928866631783748 64.308836417723128
70.233635022440353 64.173108756616926
70.654169411046610 64.142960927256524
69.945908017898191 64.309035748844948
71.798755929741773 65.383678103246382
58.931017732659733 91.362299704680524
62.211046626266032 90.268960620424465
60.891134827422647 88.939846174587757
61.235154662845581 90.107550604952792
60.918745350924546 89.689988544166567
59.534498329977211 91.957017482064344
61.566369246023051 90.995027754932622
61.749119630620449 90.255729947989678
60.891628023566426 90.272345201387353
60.684652043409855 93.157377074709601
61.990226424958990 91.647784165391585
61.083310667231139 91.789445491824040
11.018963427512242 23.251506165576640
8.247936048342082 23.608966832574492
11.699321340116457 23.697374821886907
9.133453983300281 24.474900717244413
10.470330454718129 25.521097413396749
8.538740339010818 23.471050677077415
9.533452364029028 21.648174087652428
9.180692301469929 23.763273909101400
10.997237266179646 23.888432051990790
9.819811547901518 24.163046516450891
9.602380853222723 23.398189701458506
38.412814071651596 7.073942927749076
37.259192816296704 5.305069310140373
37.339685572282306 5.196175381572051
37.795589252420250 5.000092097318908
45.255834659889139 8.181571871418042
46.890533094098288 6.875557654789854
46.775581576075567 6.842971014376368
47.639865054689089 7.239459108888116
48.051334136515280 6.732993060048232
46.162529660118778 6.280634545174123
46.168326943331962 7.357263768838797
70.622399279424016 16.967291788707122
71.392278541676347 17.947463319220269
83.354833275152671 24.920037759260492
81.352721111353162 21.982725262602298
80.856864246117070 23.243172365315832
80.555591810434819 24.510152264918379
82.116439129748372 22.844449716387135
82.090489001010980 24.517703475797230
81.338704095391520 24.835301592866351
80.683393729440681 24.922242869549578
80.819370386090739 25.251933672036124
80.651764528492052 24.248002713890056
79.843719951223520 24.321667104653496
80.403563606653591 23.906934853239846
82.232183698616893 24.936864647612580
80.599962545901576 24.301928185826803
80.224524268789708 25.556037479705225
81.056143265904723 25.090598921993085
54.854311213083122 90.645772969574097
56.038752633570404 89.514502340424983
54.104817255849824 89.679597195825608
55.947355869411304 89.379397704259929
53.889492514594636 88.331860214065387
54.196235789792610 89.436693547856507
52.844954124594523 90.094661492119712
55.871112118321420 89.467112640197271
38.827335567857318 35.462756868741316
38.021249876730195 37.461782902945757
37.193295323790068 34.894922239666776
38.155784819967991 36.945670102039820
36.657307113525270 37.461731199938889
38.221251796880722 34.868958770656384
36.320342481448570 36.545249451049379
37.746254647987563 36.070902970777205
39.671055492472689 9.629336252303295
39.187372441953933 10.523200935034133
38.638065898075013 9.077337221127511
37.991002255856984 8.667836524309513
40.481211746944695 10.394861911947988
38.368246232362480 7.864791934463548
37.800205491223387 8.738867758619975
36.727120940625454 8.681581413149377
37.868165824382366 9.622067634516100
42.413316466905982 7.716523486065324
39.642126625044121 10.353715901819230
84.366856969265925 7.196259616983958
85.520931090501946 10.049527534621379
85.826274378325294 7.657266393091752
87.010725585159776 8.434893956558732
85.958939012468875 8.032310348028654
85.397649645144242 7.485860391603436
84.962169344083250 6.347663844105225
85.791749034728781 7.884533510126944
84.143016878252425 6.802735181982848
87.846213228063533 8.273158632737555
83.953609949715286 8.611774659564672
87.143095938506505 5.258593280019098
85.959480557704111 8.279093911938679
86.967416316741904 8.498234414017706
84.566815401680500 6.252628285730131
56.111780906753985 63.861040904613944
54.550693682723590 62.668435442103274
55.530012424662893 63.700118642805990
55.398070714192002 61.950178118333788
54.582813105594759 62.646543920863635
55.370272996258052 63.126751236856578
57.396971207835691 64.520489484203097
54.790980962213546 62.907086682180619
55.007124573749223 62.279979960457666
55.059273761414609 62.491699003755549
74.228913708438071 57.587950351849180
72.461438325563464 58.705139109883049
73.738581737611455 57.967856600332063
74.607465761238146 59.509627276450431
72.889142140958754 58.437456623942225
76.440832100624888 58.788467770435723
73.232400371276668 57.919363965252138
73.102524663930254 58.711167177615636
72.775325979536035 58.460630446075058
72.801797612266228 59.481401914385970
75.644407601146781 56.502595238919803
19.327296228672335 33.520729995626162
21.811938281592870 33.826938317861575
21.548997349044480 33.903316854160018
19.281727579778128 33.631535884796278
20.932481129446646 33.519623378720290
22.619329438301328 33.708415739749384
21.678157472119036 36.079672382185592
21.999351935920977 33.760435916160951
21.607304831869584 33.350227508584524
21.373280175997433 33.055800883033328
22.473883817512863 33.592912508080168
20.327066293796829 33.701294839919250
20.427557914427005 34.889870207613050
20.489574815007135 34.333452980862127
20.876484538696626 34.652615620081264
20.723957481688487 34.536778154937750
14.957608188921647 76.383073867830689
15.203347097907676 74.694084032878010
14.928042737043310 75.338246262818558
14.032332760452132 76.511707582198625
15.603922934175069 73.530794316918133
13.432316333572494 74.530155425190031
12.634335224217516 74.055991027778006
14.785451683284810 73.590766640179609
16.198514383073785 74.829128698547066
11.224279514536132 40.664094321081322
10.863421605032592 40.173563151594642
11.288328740689296 42.406648656262348
10.379747483823536 41.407500217348051
11.061573555720539 40.104437963698864
9.755718812090249 38.422281568995011
10.301276728683424 41.771220685226666
10.527602308241265 40.558192493785711
30.166575062624116 24.842505337395664
29.516330568488364 26.361158539763782
30.790781789419622 26.184958812815168
30.774176354434520 24.504891228579748
29.224996781040861 24.106976503146058
30.625838074330098 24.858164544380131
30.542770065163467 25.962703479352552
29.481815627999136 25.110921018459919
30.555651635182375 23.952538294955925
30.429080894543436 25.161734683237437
29.597853380117058 25.698946004058911
82.357344921036912 48.009124396882534
82.118914420973269 50.089123042303285
82.491821764695331 49.557358081334677
80.674310827452516 48.998384282817426
82.208336508331215 50.557903712521025
83.094389252540367 50.193146355189164
82.910318703620305 50.167846625836916
81.056826926041040 48.317084400450241
81.306093742115010 48.843933996651295
56.209239076354365 59.481476901862621
58.260973618962218 59.636894765256066
55.764641971107721 58.709397029412557
56.937432126357443 59.334779439410596
56.402710112745055 58.979987182971762
57.223889953182955 57.978295153871215
57.048686441809885 58.948799685788529
58.147356260994428 58.919609623732853
55.957912706192182 59.571890684591395
58.965879972996213 59.839878279755936
56.480299189156831 58.530622142914673
32.537672966366308 45.567573351967447
32.157297657415199 44.749143640283435
30.916582753237080 46.757852112121185
30.742183487988019 47.056207709794457
30.900222210423433 46.542422622214275
95.063675900669296 86.498488016319655
92.792019459075647 87.506688388723390
94.507718823924975 87.910576682298696
93.447474573209092 89.224899357833380
96.065629784725999 87.564059656120961
96.373062526818998 88.636896084448253
93.557493730013192 86.524623247963888
94.103822704632421 88.476288661306185
95.531967024137970 87.302143573347806
95.784769438918417 86.394944473001658
94.014021964087377 88.579614362051814
95.941353756597863 87.512591956563924
95.340822535410624 88.029681841217425
98.384374768165316 81.913162083318909
99.836118396827530 81.486427985597217
98.961955259822560 79.955988444209979
99.205815024051333 81.540403005995131
99.064442672611634 81.854584698597719
99.990999219875036 81.271566944636419
99.116523358468299 82.171458657666847
99.181435462218388 81.543875789612613
97.238419848387849 80.761071592880114
63.346604996168765 57.894206924076357
61.959798079536888 57.464689962435003
62.465844043780940 58.184345396980319
61.582822337372427 57.923019815263537
61.427503628059043 59.700025869093814
62.195383025337669 57.726841215891831
63.116025725913424 58.273755733980622
61.429163682403868 58.494055933106317
62.340366240593831 59.131510855208596
7.180760333906546 20.003083661397675
6.563151585325603 18.775159568300754
6.118785186957178 18.898673586134365
5.432242102170598 19.144658760324152
5.691647991247636 19.108747090962304
5.935160861373976 18.932561473981437
6.153696705428580 19.797392231251933
5.441592820614058 17.283590228081955
5.939254797318935 18.156924402603046
7.071978494859988 20.302822710582710
89.775065756642178 83.573616174246254
88.441093628954661 82.257474441028620
90.485329464523986 82.201660205666670
88.563056537770578 83.428049605045899
89.498034800524579 82.512496326491387
88.570176919759092 83.628071503597013
88.814701871133749 83.125085869859106
89.204794065040957 80.424682685940056
87.691695665372364 83.718105568082848
87.724132077102709 83.731441447240371
89.210612593525454 81.693929941741061
41.194268049486809 79.871086515774550
40.639337519277348 81.167460802064113
39.339062876322110 81.600791982357023
40.108806279044686 80.920401724277795
40.554505411648947 81.226404724790072
41.168038055294140 81.576722339528402
40.011066882624441 81.642733881985947
39.882237648368708 81.605484164986862
40.187666675688462 82.539753245616396
40.558846278421605 80.316258876503113
36.921441364654335 80.044481098972298
44.225005054791623 72.516060451878573
46.377474195828803 71.404503686029713
43.005361467982929 70.508004651970779
45.951962801149129 71.698680169434411
44.618954915570669 71.207672555896238
44.188792368544220 70.689451268750503
44.659734491418696 71.046733410189788
44.196151717905330 71.864801081607524
43.412931272662583 69.430087704006908
43.440700418520599 71.993559889131902
44.070491068574633 70.789652371368305
42.872271032012470 71.025942084375700
16.530053428996542 14.401375202497229
16.983496307252057 16.811132425423121
16.832191262393636 15.674315425326585
16.466113354184355 14.693686393788285
15.230301667377841 15.111320011547077
14.312389126794649 14.516825079833090
15.741110884846378 18.371018091110521
18.624510966501653 17.161437799671194
17.403279499531713 16.708369856107165
15.313052820963248 16.433679274142584
16.488312393813271 17.770308300296819
16.951877277072811 17.693351474011298
15.140285224234923 14.641178412099364
15.024450493792841 17.062110266228260
15.768013775560405 17.374765842522688
16.009641473116510 15.828098295366324
71.611053529708670 58.240364687360305
73.047108712837669 58.760465926740352
72.642604277089802 58.960555371194602
73.971698797131765 56.392575236614221
72.768684908347410 59.841937129091598
74.052691621349865 59.626173201265409
74.667835458050249 57.855491414138029
74.302797906454700 58.708908060332945
75.002783420775103 56.969442612405572
71.920856049405728 58.525606075064772
80.027331785497083 86.712963121945862
79.924761471045855 88.466854925362426
79.809404771478555 86.744400027023616
80.176291186285596 86.991549375964240
79.007286713849382 87.915498676314513
80.247795549277413 85.330259928697558
79.524899824256806 87.124970439022647
79.237166794990699 88.263411937014169
25.789592704842441 20.840380807359491
21.419686743588485 19.791026237926658
23.582679002375436 18.993059756071013
23.406216116345600 21.395112481355863
23.097448475974307 23.536978581505142
22.591516487937305 20.473804609999856
24.563194723422903 22.163130401898623
24.047430572036692 19.057323061901993
22.523386694411958 20.441678257477729
23.337063333913608 20.550133957334523
56.128893000255559 90.439597494325795
55.910880489565521 92.517111111988555
56.292412409305008 92.003071888239447
55.567453798338384 93.390215986162772
56.210581606003878 89.926122070720638
55.040650448791396 90.451023283220763
56.519102493850255 90.560319219167269
55.704474072594245 91.054366218272307
57.056235574764990 91.193091997889582
56.047139440830392 93.039765465884159
57.146581509725586 91.044288624753733
82.566721349551969 4.462314359524735
80.601704853031165 2.651411972709699
80.905423182749871 5.621572391450864
79.902338315980288 5.371132123843353
80.179887977995762 2.671175825921738
80.432216892438333 4.964012645789352
79.557114033522652 3.900334073839781
79.889246600342787 4.910626609549049
80.770859979454016 5.812966121122692
32.875102956882365 32.399583935290188
33.673981748393757 32.051852114005328
32.399945645083811 29.752174920991472
32.638847332947122 30.723320427636054
34.033954021514688 31.553374616269252
33.245170767523362 30.631329207967671
34.416585338026543 31.457366640063036
32.261329289446614 32.330139204829585
32.759063826332394 32.175277720327934
32.328741334637357 28.534781676640801
34.652095800700025 30.311621067799070
14.788765195767134 37.405930423881941
13.734279480128587 35.557564378216604
14.986748352753821 37.771730031171160
14.375948809956746 35.518280369667060
14.398083811502257 37.461712852268114
13.889315060154859 36.232297652178865
14.538337481302538 38.503814235366306
13.764799394840450 38.365230423969606
13.747180778308390 37.528782854406195
12.563025661602314 38.740035045978892
14.936869190285426 37.794029351562372
13.035921775849566 37.753204096474683
68.339889383321434 39.226408026519188
70.829551039590044 40.202224427760754
71.709566082691140 39.590752147679908
70.771685709100353 40.979116319108989
70.942660626544608 38.377828994713376
69.926887540314254 41.651811616464357
69.828916590744157 40.719866303584745
70.487608736069262 40.038698092548266
98.771014701666871 6.188258562962778
95.406449065778659 5.668730367627451
96.791337508157895 6.305080937526446
96.818857690558573 6.301649679698268
98.186468527811911 6.733281929871642
98.077088460920507 5.995962967957747
98.644540347216903 8.012209764856276
96.877778430456971 6.963305631960410
97.973055375912949 7.316496811851278
62.461474588936639 54.167610329461915
62.560841521868596 53.843963047947369
62.403391645770967 53.370089780772098
60.664663490616014 53.153561672342299
62.151251585853366 52.037801669723983
62.800950710749724 53.981629217581997
61.983156125486175 53.317805687995680
64.076656105193607 53.371537907600867
59.893626548873755 53.586752926700939
62.645859478197039 52.849605165926612
62.662948668643267 52.969678022203517
61.569900466315019 51.801273080359131
60.083121939901126 51.948049098208898
60.565915312054805 54.064318721511050
87.272040160215269 19.587577170300555
86.385876585127690 19.668879340029008
86.822972640064052 17.981799914605446
86.720131975438662 17.132345264714679
85.188894857299914 18.530305332063854
87.196628105644322 19.929775976022345
86.651560307384884 18.283426022408563
70.975600528377186 40.877807030444231
71.209911765476789 40.507129957296385
73.886285781459563 40.917371186433478
72.227739716086745 40.071287264825848
70.819762310209043 38.173268221807952
70.623374342336419 39.566807204306031
72.515483944578918 41.998153427926511
70.809213959872167 40.245684354297204
70.205406031321729 43.548759730148312
71.362186800198913 39.653264174053589
70.866339690980141 40.070152109978068
93.667353783408245 80.495444801958030
92.591462370215950 83.355356624509611
93.718070392765199 81.734558809710251
92.722669733763368 80.637910860923782
95.468064008255340 81.660216885951044
94.105496707527678 80.316952703142434
92.645745848965149 81.629175139524932
24.022048051307813 64.410880261183152
25.367683753030072 67.478373797343338
24.755434999778728 64.925675728148789
25.090357633618513 65.638328472761785
24.435709479976744 67.892550057414439
24.448945508447029 65.811714472031412
25.203478029326703 65.853007150663771
24.436858329952788 64.311374304279440
24.961055210997081 65.564954692276316
26.146260993066036 65.479651788626995
60.767068309667245 91.579266866758957
60.459933043085528 91.879170906304026
60.662204606132455 92.094471890853072
59.706803463154742 92.189051605990130
59.423662321399966 90.709851556237382
61.299182091629497 92.057821906720903
60.273965061352214 93.289545863276885
60.507557720210329 89.424291286206781
61.772716596693009 91.962380850205093
59.873666124003229 91.476028242167288
60.727678952239565 91.189316756778936
59.221574297708244 91.192901114236207
20.405795891382940 54.659582803636411
20.593746524476249 56.160824377255437
20.468083370720507 56.259613060351988
19.726400714274373 54.745328121433872
19.575837793953621 55.300991461275672
19.853641788103531 53.868060058513237
74.040972973512879 88.728297848075471
73.343796988453562 89.257595369904237
72.856373751481712 87.496298585098799
72.927962453256043 87.343185811009263
72.474491247826009 88.357664906144834
74.798640601026790 88.247632675513302
74.586965276428060 88.550166850115517
29.482194740048119 15.635715357953536
30.216508947230196 15.562411243868222
30.109776683110208 16.474753012312515
29.945542706684066 18.249358733806059
27.783138318392972 18.218198520712473
30.517753527872216 17.649155918242915
28.747281867370130 16.633596548118163
28.073026800481763 18.947843193463800
29.702138868461009 18.093480529364093
29.869058237312004 18.185142322277912
28.213310090418503 15.738821949783329
29.295889724981063 17.144605503518939
29.244278082002033 16.126111259023379
29.229042270950487 16.401248360062997
93.947709105946515 40.971580190361387
94.643382450564587 41.219761579985985
95.281855140690723 41.376260999780584
94.376522595157923 41.169308246381171
91.480265492509844 39.479948240538405
93.820204551623092 40.143056655731648
91.407132514266337 38.944352388133048
93.449420113864875 39.405499710089956
92.856217740605672 38.514232703953702
11.762243615875779 0.627701721625716
10.721974856375267 2.177432333944953
13.573136193001208 1.667833601044159
13.405328622972291 1.935261410295875
13.061490168488533 2.848808521721427
14.066626942561761 1.461360740749649
12.335199073491291 3.475731609036153
11.377539720709267 2.508303608025877
11.662042384829427 1.883795533982720
11.387028854754609 3.017764334120176
13.769190503121109 0.941851091978775
13.263573087313526 99.875981198238620
13.052248921213469 2.669577432518076
79.659320697657606 23.528615586919141
80.765913340379171 25.655858468648749
81.209865793594105 24.527845354908326
81.619181406050956 25.666534336963466
80.493880673615834 25.034909992335049
79.569325094004441 25.699926867226349
80.307298769674787 24.684041024267792
80.474585444962386 26.590803763579345
80.152270091542619 23.983449429860855
79.192348106543818 24.141571678232520
79.821750906318613 24.260819472273219
79.261476019192145 25.064082999423913
80.520427955209598 24.716423444084221
83.317763072139641 25.706422346909957
81.536534897993988 27.402973154710082
81.140799717110738 22.869394885613332
81.820861666235288 25.479542813457599
54.680542896373041 52.439678601640509
55.517051726288280 50.403039901079566
55.357554293343881 51.038648716225204
53.302480463919245 48.875618641989085
53.139470444940471 49.145893780433873
54.238124910385210 49.281832119455416
52.408050166021823 49.989507341273637
54.245264145812811 51.112927197049991
54.723958758104693 51.334961023771491
55.284676591454136 51.253772244214289
53.364538547581368 48.604674787075297
52.409846257996421 50.749239994817017
54.651463631861610 53.838188467933051
53.890953483648509 52.491825404445130
53.130292366937049 50.724945224733524
52.925155959368873 50.853684686507862
88.834426128496546 66.047344177361353
90.071789136840948 66.748405527984090
90.517411919784308 66.811112397255798
91.737441032306705 66.139629236463890
88.342774476039480 64.934810264895276
89.288248303721460 63.266928951665349
90.135510818832032 65.993641917425677
88.763011827594397 67.037497118098315
90.890554899755671 67.099543180781964
51.099918750405948 21.056495185190538
52.050239975346251 22.052752144773329
52.626555026307386 19.652977523632419
53.142084201987011 22.162999694571766
50.410265040699002 20.205661887649114
50.848587629953300 20.162330038935135
51.552047039792612 22.166325121389136
62.960611989982667 1.807472284270482
61.308848109200675 3.385395386756751
61.274128454217760 3.722135802404875
61.259450383453213 0.343411348373149
61.480188765417473 2.032842740780247
60.893150861355480 2.332131839872809
61.618042673495680 3.137973705319471
60.439599538027394 1.228688968428259
61.409068505749815 3.445740004537788
60.852026193261267 0.109870509348566
2.264445519456555 51.616989609226096
1.851533101054190 52.293097533251888
2.099090731873333 52.215251689417819
1.619008515184260 53.958658190721053
1.418256792851694 51.054270992901763
4.448394644599543 52.422607377639004
86.185391693879851 59.977080976383064
85.545544383775052 59.440930624375966
87.630847239213026 59.617106061703645
86.867702067403300 58.333115302920746
85.846301756273178 58.774620519179926
84.983607981915526 59.805875941056591
28.593768315427866 43.632119685044593
30.450102839835203 44.272807006287159
29.696956289039896 44.428660973695521
31.397885832011088 43.812433582633382
28.582331969342416 46.542568140329173
27.954596813996815 43.706727608035770
43.765648466191664 90.888644810906584
44.347135025095731 90.907548821965179
45.863613422754462 90.682541518862720
45.403317692983848 89.713302154831922
43.795211893529462 91.470847552567719
42.995961797282760 91.911046707029953
45.424684991215408 90.763149452491135
44.424012688255949 91.166896935163351
43.813133236603790 90.022387574802821
42.688093052208984 91.217117304875430
82.510458292987465 71.212987502118295
85.005241138999807 70.599639118146712
83.733659089379387 70.275898315249606
83.567716317915782 69.893516866212224
82.548658791237628 70.589986490110050
85.543468388017644 72.421137512805913
84.790319230616234 70.502523754720983
82.915131139477211 69.128931573533919
83.335506250650695 68.509576139753264
82.859895685412482 70.866738496965112
84.366965891333905 68.171571291797889
82.686911711508088 68.633751152625223
84.530286902348067 69.108888987770058
83.861768515828686 68.370891672704232
83.481373303525999 68.513497578527648
27.051009687282015 81.142037907675743
28.722903529541032 81.054456668137647
24.760959452987027 81.046744447521405
24.289783752291836 80.044479110484133
26.138884901587428 81.241911172701577
24.525074833968368 78.274260984934301
24.412254993426060 80.892519874408393
26.634337144328413 81.941154912533705
25.794530080142270 80.938606636111345
27.326622928665238 80.294529193916247
25.846628772467593 79.837181127080299
24.478065616606127 82.590748279716152
26.511739341794343 82.335527930974678
62.855499177243686 14.993844832327344
61.834103819095873 14.925964321836886
62.000042321136085 13.064682769838775
61.263533804098387 17.074913433354162
61.682498988140715 14.008280043625929
60.511909247158883 14.315053662893945
62.290745560326066 16.127912293741907
61.239207574807232 15.365640526576650
60.405923365360856 15.658569519985459
60.319082599923277 15.003776938719360
61.060422806680570 14.570913751049156
60.648897182498722 16.135641907436113
61.199817482772012 15.809255950006833
61.902995928324138 17.225526655084689
27.104066815831096 3.928037374160314
27.176011181121588 5.485767228100409
28.113268815617168 4.562128182085454
30.332921251797458 5.797741687770781
27.876380753408245 4.266639188094437
29.588533615064613 5.273081087373515
27.801783397349116 3.385392151045528
29.068180467336802 5.654694984735300
28.937552034305664 6.853360724631028
28.349700841476931 4.522598628363025
28.217087640038862 4.257977219068798
27.311053884294491 3.484629108445272
26.100703266526526 5.164447447751168
27.416266722250359 5.141404516955589
28.946386178188000 5.370507548137426
27.942799806567940 4.408330907950958
43.464126840492526 14.445602167070874
44.922038627742232 12.885425236458907
47.000676857372618 12.266554456280824
46.178571875526735 12.520517955269643
44.142559223693041 11.157518342561531
43.565497420015539 11.686862652792225
45.168231722475277 12.880466137427726
45.685551423910020 12.534472599078777
44.894995962747380 13.417589862152886
45.824175514567607 14.160063880104538
44.847634299204003 13.985284568739544
44.880349123464583 14.069040421012442
44.413860486706547 14.384315571562741
44.888917285724666 13.193528948268369
44.154877299935933 12.510729517043176
44.325123308193412 12.303808297592250
45.907024097481759 11.490737241387635
44.330342047305393 13.159939835766483
92.060171862525564 18.679074228186678
90.069128026678470 18.911975069641052
90.934788751834645 18.219597406121199
92.224302163376507 19.243624375693379
90.754639322312173 20.209252184259906
90.808880874152550 17.408527944582048
92.437073600236161 18.578625886077837
91.283822557143495 18.886183493366538
92.730120570186884 17.581583308906957
92.296494744562793 68.739624998348674
92.481130138315208 66.540070462760539
90.779805458597608 65.074745286333439
93.114321296019114 65.941046753377293
92.245490471527518 64.452883183614190
92.984689222429992 65.076634135839953
93.838759458503532 66.367320522282540
92.636540830976017 66.990443058838054
91.631410445142933 67.798141519733576
92.162097352053038 65.716382553932405
91.837349173560725 66.102240748319687
92.080050938065398 65.650405663987172
92.337381583774544 67.053293235208045
91.703414895750058 68.155184197683866
18.609402348214577 42.080031586398675
19.718319792202092 41.490194812392723
18.342923515124507 42.665323260180514
17.409442100837325 41.506029347898107
18.082272145015320 41.023915552745827
17.613558229659983 42.534384686578001
18.048505830669225 41.475939322937471
19.167008346317129 41.735384542237675
19.101018248412160 41.698947861248961
18.324451693006086 42.875401008860095
18.558130843262266 42.922877140460749
17.902715029379468 41.386498090341988
17.105159504650349 42.190605579298726
76.378825286047146 43.430941665227174
76.486864469117833 44.390172487142095
76.231725075237620 42.880026303973310
73.590037083260469 44.426840853270065
73.721204664296593 44.069593058278635
74.593626334748322 43.497331402869776
75.600514711029149 44.089296691508665
73.870375609190219 43.789491452688573
20.365231801271449 51.810915274220356
18.205240197196176 51.848869692079418
20.104718077218777 50.357411654527944
20.630152499463833 51.379370394774405
22.309977106914275 53.065382299876191
21.056167933907616 51.725138211069385
20.576054166394304 51.698001646698579
21.161443325727674 52.716710994898577
20.839512684208245 52.476311137269590
21.054006278987671 52.842780668608121
22.029813774554285 52.140121431633482
20.647840568599541 50.267937726766263
21.659183232427647 51.264112325525289
19.576016316004132 50.793697595625162
19.043660850618878 51.491164212802126
20.724847284466051 51.118218902986754
20.765297967538551 50.632728995643305
62.834029614536114 25.931329419585762
63.903313739390562 26.314762657953864
63.667066279294659 25.285217109514470
61.671334735936682 25.988354702873206
63.897606314149307 26.903511577669484
63.305085843450094 26.101531611225234
63.857171422176144 25.811894268682043
63.848177587991572 27.291000678303533
63.824703954769419 26.643078013218531
63.494194629636517 26.599399178349394
64.921037348180164 24.582778847546397
62.650489931014192 26.043737085307530
63.558673486833676 26.211963569473589
11.286687610227096 94.959205475541012
11.415032287129634 96.507090815839987
12.610367897918740 93.525094965837894
11.826735592688058 95.117542993469897
12.166700043363639 95.528993326717568
12.642496881832514 96.068003730110561
10.842001829660424 95.356595722638190
12.182542142995867 94.862660757773028
12.210917404357877 94.218518670557486
11.854749167202131 93.874695692003769
12.472250244104458 96.237667334241991
14.474181881086936 13.551207017395491
13.271914201098147 14.370549005610252
15.397316011347534 13.485716841229221
15.279524711699167 15.043711513495278
14.169488749623545 14.024866026385309
14.014471569605362 13.294710865732387
14.247155219585959 12.824656879202136
15.703122493277835 12.725073565108474
13.181625829674532 12.599609448627252
14.749737048625304 13.083826950119356
94.367459763299564 53.060130948306792
93.537132335834826 52.286398938820930
93.909362387320812 52.502057614996204
93.656553107132993 52.910510566688629
93.622913409645193 51.251825166543803
94.770896581746484 51.194076180247286
94.646971033142890 52.395351244306184
92.943022916571849 53.757626885630202
94.758941043708930 50.596517839483106
71.370646547669523 48.839444423118408
71.810581252075380 49.523686228992929
71.209788963254326 49.924945078789733
71.893857569467954 48.956931848827054
71.960073910542377 49.422701746162446
71.162647011928357 47.568433264245449
71.951510888714822 48.387126474627372
70.977937020121459 48.610747074418363
71.875347302890873 48.257747496056709
70.806053527350329 49.867451278845046
69.896817975873745 48.834972800809275
10.363876270419198 88.282169808840777
11.267013469126464 87.862908485856451
13.372858546555754 85.713001322580396
10.851713566407167 86.520398542923559
12.802690065577261 89.700199732641735
13.116738195831488 88.034517387824224
13.617234148172686 87.290639058188404
12.846824133381130 88.352600666916331
11.806189390461624 87.598513878802507
13.943668041713204 86.247046233206746
11.536808263339692 87.758122103035063
13.235947020134326 88.102309055368096
80.827262091134955 11.602984934335884
82.506283244019031 6.828211088687130
84.234614423343217 9.436284945321141
81.715693303502334 9.535075720815861
79.533982433518005 10.808155039620969
80.408887762468439 8.083645519506096
81.248684078232813 8.163313122619222
81.812263576833558 10.822435031604737
82.741986016183716 9.187541385270183
51.059726245736272 13.042133457988085
50.226226931432151 12.730837685432457
51.828522849050046 13.213474419539166
48.284852789346061 12.623809208236034
47.364592984915710 12.539970048765326
50.728329220870421 14.245998825896018
48.011583929390156 13.564554850809328
49.377951140192522 13.252078209275370
49.696977826858003 14.092701473548335
49.606482181614503 12.697029128329911
48.795938946419795 12.179767807883447
48.643845656990251 14.215313130984368
48.467156247647139 14.025502729282740
49.942046879868322 14.376910087163143
9.720654192647940 94.433656381399800
9.970275743209289 94.904687974885533
9.253305392651844 95.441041482696065
13.396497518413174 95.365559225215335
11.816609043879748 94.485783957283019
10.603878184545342 95.766458780736016
10.036185255252175 94.157564201940573
11.327797418220589 95.360901549978252
10.320444084293515 93.706510397789756
11.025289492930622 94.432095658834413
12.091013877913369 94.769665582930344
10.662060024449111 95.124657822958639
9.819909387974917 94.020936057934748
9.143425043105234 95.281525121308320
10.685017124386833 94.578762000996051
10.764236093428085 95.039769230653434
57.679195324123064 25.201080061790620
59.737905382729743 26.385543969745491
56.136245063908945 23.300995812182627
56.853907113567857 25.724344605615276
58.629638397152604 24.767839511085558
18.648957270031477 51.199528983293540
19.816689889907419 51.051475588828275
19.300873369616539 50.388032215099457
17.043604424396243 50.394648701186576
18.780129778900434 47.449056784392283
19.968302322613912 49.369434089757732
20.346234273846644 50.397419041577045
19.504596263701306 50.566907166215330
8.960117178619827 16.712961517207290
9.289836142213064 16.118307565806074
6.914295343188741 14.901217957821753
6.014049028093631 14.425246976072186
8.226768772798323 17.959892639572363
9.169695881584735 14.804147724060311
7.531456580486753 15.718914911468930
8.745174838581459 15.689438254740049
7.860543805365646 17.248458436630685
62.874416424463192 10.597804762824465
63.427419507528079 11.472642758790924
63.113220280817302 10.585751759366731
62.249948493085348 10.346716899779274
62.292017274867447 10.748732151302663
62.700869824755081 9.688322972063439
62.962651988323636 9.839478848974593
62.029902889615840 11.079951059576427
62.189916578011086 10.883356814604237
67.388655326058142 71.153928345352355
68.901061558950900 69.656149720908374
67.706896578834161 71.182944823657749
66.729846721670810 71.197125524786557
66.898120308064748 68.578211374583603
69.306551081823287 71.551340615044737
70.159769287959264 71.424802039432052
67.289690146782718 69.892996949384013
68.072849701069956 70.656918716412349
47.717236803873739 60.922508089354437
50.207011060092881 62.572162446948425
48.184876822583576 59.927724945180387
50.066444479527114 60.849568799591104
49.896478170833952 62.140015379665400
49.898617676155020 60.941699721598738
48.657892976361936 62.185959087163894
50.231866384673857 62.247923275558648
49.262457890727411 60.306416028341602
50.514677913159886 60.351622592068964
91.785499443190673 76.550443271740505
91.689928138696246 77.681533697875395
90.336084397050840 78.187127000268276
91.430557806937287 76.351190868254534
90.066094361609728 76.893322091968983
92.622859924074888 76.538842894460899
88.470897766893316 76.272413815999442
92.142407044570149 77.586055470195646
39.114408346475571 75.049800708585295
39.814055578635376 74.398396706943061
40.255184759954673 74.661688743160227
40.355140734654036 74.899020231729253
40.971796111607880 75.165204681913153
41.353837481678781 74.894158574719398
40.031488597058292 75.619768221770357
38.416742874306031 73.598174138100234
40.579541149467708 75.753051252717995
40.353225720606403 74.552711593841494
41.104713033606700 72.780553493049524
41.195913367528121 75.313927859907082
41.860611565818353 74.014930039005804
39.790551317728202 73.737261956415878
7.774876093057397 0.653890305038632
8.011214143445311 99.590204086625732
9.304086621778533 99.178252600936958
6.794949399449844 0.748735702978777
9.083570087041357 0.300768676412477
9.235678724825886 1.005847488256731
7.691144386925797 99.835795144004962
9.842104242570228 99.541513219978938
10.366322873538566 0.091060960621731
62.634407807627738 88.593506298102341
64.458742737105908 88.716698919467191
63.470518069917489 87.758467549835800
65.319751760193768 88.608553890601826
64.622230666763443 87.266223160257042
64.736022922437314 87.544925857655045
64.181905321451822 88.057889555742804
62.546008828501883 88.903645047489931
64.531022231156797 88.688215865254776
63.326235470343619 89.395591485109748
63.831838463101725 88.905629675034731
65.061127433835168 90.116600997614668
63.737927931965686 88.650432229311306
92.462257985265936 82.283273784713046
91.178586795126861 83.827492131001975
90.226895692086217 84.722415458528928
90.450228529162601 85.633389983118860
89.271148926712655 84.735141479688153
90.063652743187632 85.224396174275611
89.694519869749357 84.326131079402430
89.160487045493014 84.642940390733671
90.119219852770712 84.108782516175367
89.880149676083334 83.393479004256122
90.110280079230591 85.216595697421553
88.844159683643937 85.016073260173812
90.048681273924501 85.740249698552518
10.636896900755097 17.899699525807716
8.795928898259159 17.792176722806065
11.445762084384054 18.225851565386765
10.140241984843874 19.974758361202266
8.593306065788571 17.783001641960162
10.196804188624947 20.187533267686838
8.536875773945257 20.335047479377760
10.276228463538574 18.598086276025196
10.930949974265060 19.154763593232957
11.440179992671338 16.332704487397660
9.085904914679054 18.228786874393027
59.693378940239811 5.073472323989269
60.593237359620581 4.867710010671823
60.634903349298106 5.261123468758787
61.148258389373282 3.636187148676622
61.151872207759531 2.997370311338758
60.065772289996026 4.169311975819548
60.429714905476054 5.138049348958837
5.523277048152709 67.062233781055838
4.362700458980777 64.233539609272782
6.756581505644848 65.105264180262552
4.757798930763924 64.890710829054797
4.098404556426099 66.423890959914715
3.530742757445908 65.288202960912074
3.724320558825140 64.359108667229037
5.934266007978045 65.762957551420229
18.042910903685524 5.207165855325402
18.801880321179208 4.723843029530922
19.703116836028130 7.086869124271342
18.747813354271202 4.502243578939966
19.778537942386521 5.471299754212872
17.840542052252854 5.722742835563436
19.737822549217839 3.592686847593030
18.504120942538986 5.289020178914059
17.287546248356403 5.299480012116567
18.812773464022367 5.559716496435626
18.937952393657664 6.802409102904881
89.766000231046235 31.282792327288341
88.652900171579432 33.555383179013937
88.928935950379298 31.431646569349269
88.909701145263256 31.619322911335342
89.401415842837878 30.936191200844274
89.135298984357775 32.479903604093280
86.755639655432759 31.722735850041765
89.271934616460086 32.441230706584243
89.277853162022566 32.024183032884515
88.606321951151912 32.136636175110688
89.153973343248339 32.720682973765363
87.796065788759918 30.914038087227492
90.128714278780762 32.584603092608184
88.874005252260829 31.951259706159099
88.652417458360858 30.601981948416256
78.669613447694999 86.694996279548491
79.000012924115765 86.016082291309345
76.681978961748769 86.372915103691469
77.488228921221349 86.511381677852910
77.828328991761353 84.690434487941147
77.753981367182618 87.452345131983662
77.413926186128407 86.526293129826755
78.449626953916166 84.978775242368286
78.514142416932032 84.475130084600835
77.972507916096120 87.216750891109754
77.975483731171892 84.681975646125792
93.261820095511268 7.535728251977916
92.191975696577060 6.165554100094855
92.737819025712326 7.192110955021559
92.554054619177933 6.712114711172583
93.815501123704507 9.681047725546803
93.060671698350291 6.649225440730768
93.328740279121590 6.654954393533162
94.288927681233901 7.042276409550056
92.288256864929537 7.773690867658892
94.434338242918827 5.395497657616025
32.319458767398928 81.816522370092088
31.137252033824627 80.444737528568311
32.247327625200789 80.881971706995088
34.182396910998719 79.659931451439249
32.569586388704629 81.051052696561754
32.618422054404412 80.509753347652051
31.143121040369106 79.735920347749442
30.903641022384178 80.981116085246882
32.539515082441454 81.750114748509532
32.248113246841754 80.882959190393294
28.077436559899315 56.319982944289784
27.597914461056881 55.445792285468251
27.657970884699189 54.163755332293782
29.931192600056583 56.303491295898887
26.600761191210001 58.389535480011382
27.795700056248855 55.947722968519976
29.202269167921600 56.560881967484683
28.531355912822910 56.219722493634350
28.050478606778142 57.073822032426321
29.218030786774079 55.668133019641147
29.067745400845975 56.242541424709252
49.083791282510454 0.645520782361302
49.333618696853939 99.388587701226299
49.214335948568184 0.755093318711431
48.468872248976012 0.940592543167668
47.934109073608916 97.772124553109606
48.488080133043283 0.898015616546076
48.263407095173257 99.540682892514255
48.115457074931683 99.139475143044606
47.407460402064359 98.932140050533064
67.903013748831583 88.071808511246118
68.694732753201365 87.832838923511829
70.158804878464466 89.055706022766472
69.858683689570412 86.827998927413773
67.552219247370545 86.160346940886640
67.443885446684646 87.616543568727977
68.514890268399327 86.534881412147996
69.310426845647427 87.837742033919568
70.950501471928177 86.765310964796640
25.165033757128459 90.011754489872970
24.861626628594781 88.880064949739108
24.682558807547082 89.533498544873524
24.234051622867671 91.867305294631009
24.707082819454783 89.022575236834783
24.016816832791950 88.495910770561665
88.287089833560472 33.763888789573890
89.600060308855433 34.152018468709002
88.040383543385886 33.496164964432559
89.207841305860129 33.034487206503222
88.933235680062651 33.818111536506741
90.857913922295239 32.926516085307433
89.961471337874528 34.419374936248673
87.386256117239199 33.690182086299451
89.701735369460280 33.112468823077165
88.704125211686900 32.067441525993964
87.248926979838586 33.940918769951864
88.049462707377415 32.329535775111182
89.178020447185901 31.775466093858338
90.528144796685936 34.688273589557774
65.826302114516579 61.618022821469587
69.536251278939204 59.046916268662940
69.733873476971667 62.002996694955492
66.351114976156978 61.445688703372241
67.544216581172449 61.703789668331353
68.129594723740297 63.520962107432965
66.095721105281740 61.835125526595107
67.139108016588182 62.470371092688325
69.871442708231172 60.438724887402067
68.099345350817700 61.812546230121114
67.790668997129430 61.515470387269019
67.320542187669844 59.067659957978634
66.108063232570714 60.330447383439228
66.920368718141745 62.168665175120296
66.954142295958434 60.008673631280466
10.011914779312427 62.109892543442875
12.152060783916303 61.489467793517875
10.052548746108647 60.613083764510826
9.783502840447419 61.249237642604541
11.836924150345032 62.520009026930090
11.592406719838520 61.325825944573467
12.171946307757734 61.759246961251193
10.873626289416938 60.502958727064154
12.238279708835849 61.969371967106532
12.425841433810415 62.665794732225997
66.011601458496258 31.377680389818916
65.775797316368056 29.794060304224551
64.557479212246591 31.043919416626917
65.676419152745055 29.890768643124463
63.649398511101225 29.695811633697151
66.963817618631595 32.010612310352819
64.727544789706116 29.861337169102899
64.990196416405794 30.047871578790254
65.914275779060929 29.673947902253186
87.735320482930334 10.673808612951934
87.252757324037304 7.685250589657307
87.251369468526406 6.786714971295445
87.016131378840726 10.729792411896074
87.469039430479825 9.562563912889601
86.908505575492896 10.351468680043642
87.313710086687990 6.564650780258946
89.754377300076257 9.324118882633465
88.022728071487236 6.879235768234768
86.567837436835489 8.077757978973555
87.766069203464596 9.130580725961885
85.859266586480118 10.744273802357538
87.766883095399635 8.548950514084623
88.886320447323129 8.489825680787757
86.934691142001498 8.265142885173701
32.310130594556391 71.945212377929138
31.393821383097229 72.820842348772558
31.954081910396678 72.993753143878706
96.023398787912456 14.895042852751487
96.804814719494672 13.174460239141407
94.783595400008224 14.003806133722799
97.279727433995376 15.142717034486051
97.199407058318471 13.273986385632446
98.047610149672508 13.060175713913837
25.270196037329377 21.170268761644650
27.937698583670578 19.331597990656778
26.925355916250929 18.073244977324020
27.147585506447548 20.074690555252488
25.359446635082442 18.573342557041041
27.019188465648448 19.650285089033563
24.684054139327721 20.675117002608740
26.363011799744150 19.570956745933593
26.082097321767382 20.343071604946676
26.369598067074449 19.174027055903949
25.507720760332205 20.110445778301845
28.853685473304690 18.999760821161932
24.591917603150392 18.353269987151467
25.679195843627706 19.138369327941909
45.208271420977745 17.876065414971606
44.825323343790920 15.557048944122197
44.774476298762991 16.251098789047521
47.082917590688332 18.113372837631644
45.532636856909008 16.698296197091555
44.496734758422690 15.044946276664648
45.030728727477467 14.654016985384128
44.825307286510387 17.026883443040912
45.662921500755303 16.884083990247376
45.016207265996506 16.738869148807531
44.457618031781642 16.491481034703593
45.807067562753424 17.427143484284819
80.399784626591483 85.252424481631820
81.713876886318644 83.904612122857785
79.503005179640382 86.816555464351936
81.502005638337494 84.533399225028717
79.690632320855627 83.442736551346613
80.092250705128762 84.833940185639236
78.907933407676353 83.648952943131633
77.689237687097531 84.809128044101314
79.789341482013086 83.581441129571630
80.217991239154941 86.443789850394879
11.670247245380182 91.311565188407258
11.159140799159447 92.179179045671020
9.716182161792851 93.394233164567041
11.841088096915264 92.122802057218522
11.263790401467460 91.306862250943524
12.511668898954092 92.396460866169591
9.598481192715619 91.280467035295629
11.758728129173848 91.093286623676747
9.463050515737123 91.419155837729178
10.197954778883393 91.760027867628764
65.049025804033661 16.880068047974753
64.368521621242095 17.812859759798279
65.738722261678447 15.963888219245156
66.775840568612409 17.072550606576872
66.543980247373696 18.571153227456971
65.297511474776812 17.350580415634408
66.102021152038589 15.333987642123185
7.710420815891331 26.366362107700073
5.768832076504194 26.725441739449863
6.293656760247811 25.823187597674611
6.308634172949255 25.908365669516403
7.641543433751168 25.545557298573907
3.716763659110263 26.910989375845464
98.559116275866600 24.799646854281182
97.246282750840990 24.463788636725745
95.499565056510491 24.213532968281960
93.370614066174141 23.679108591221496
95.876248366845886 23.405627189773480
96.438402431724768 25.566416403352807
96.340638572468080 24.234318104014974
95.977188792848210 24.290164993010713
96.949173655115345 25.821897772551424
96.795700090284811 22.949630118452735
4.808203617121997 12.565292422044040
6.653731063517666 12.784860585537608
6.932739900146097 11.658063760978846
6.364733444040979 12.621294635926056
3.886171321705265 12.378146688373338
7.080710482864122 12.749986469416568
4.628496880331642 13.158373165954780
6.498124381652091 9.951686724949404
2.090734132636915 9.742589403637211
1.697139946807023 8.845135739149434
1.783156779239386 8.748612551390920
0.037953746807207 7.858561993609554
1.460377734270874 8.238670216772309
2.030451071765389 8.847504641841544
0.715642266319836 8.522224774063599
0.493304869688296 8.335831668580063
68.438968101823605 68.399826979912561
69.781695270418680 67.696322763364506
67.282098820043217 68.322315776400970
68.651214062434050 68.091406542649011
67.920772747265232 67.315125882436078
68.745834482448998 68.111626047418540
67.799492188749582 66.042685931289014
68.903442867327058 67.925322352931914
68.718519666740221 67.234594170344707
99.588735220385828 75.361522342034931
1.395729542519987 75.082818847896448
0.658793477283055 75.958047396287228
97.896461050275335 76.149617962648136
1.815339906626363 74.839710356274097
98.986943388535565 75.054097472842841
97.097212851177133 73.012640207411280
99.884503140507221 75.073246866345244
0.933870587167362 75.260802642320314
98.466843864855775 75.736629699963828
97.954385195325244 74.377775586899531
99.074856510642633 76.658113980832027
99.439023651469583 75.477155914729792
40.507229398267697 78.336336214406117
39.934980646444551 78.584701004726156
41.086386883027096 78.479845602615043
40.313485875000509 76.472908170827949
40.398349280338984 79.764210754091337
38.603985208931064 79.483682680275933
74.938046349620706 63.953763683279625
75.323987959712966 65.168383777972139
72.428294093252390 66.815274311833534
75.357549408923973 64.080816453656766
75.738990082115720 64.379233343581760
74.695505670875420 64.680193397374580
74.683151711390067 65.718096770177752
72.354528014050089 65.973420323975859
75.289368789381086 63.559657362160920
69.806738653093802 18.406826013385487
70.339180646258640 18.604144577651464
70.686511166436645 17.175608507574175
73.021152314397540 20.468070169382859
71.845658634711782 17.383011718201796
71.929444977992816 18.401698274962790
71.723869738550533 16.179522215202024
71.334099885363287 15.976994182190001
71.169710610607098 16.977404308286527
71.802035894655702 17.081053031758110
71.654395737039536 18.680680296236478
70.021643328064371 18.794517779408846
72.874104304440095 17.328478064781407
71.767976285343948 18.721424250585219
85.584729947667995 77.459753627291107
86.664329576035740 77.500522618814429
87.654538986191483 77.229709589541699
85.549007613123322 75.948772295140088
84.825481997773551 77.443062664694352
86.115077498897719 78.002680760779739
86.180737037237790 77.873963987486533
84.882697182683600 77.774465928606276
84.970962452216156 76.682423083842593
64.216131189294558 36.277425307852212
66.334084721065494 38.212753920084936
62.870303827888847 38.194195639283507
64.832893915928693 38.130442321100283
63.509443039530517 37.635284945233273
61.293466796616649 11.629693652527799
61.669938091325236 10.702890736929072
59.840454023632148 11.030139511265205
59.634036125274093 12.856517849111558
60.590658458964356 11.168129819798502
61.454977533186351 11.436830190270353
59.372387682769400 10.852554675972328
32.620160768792438 63.069720744753845
32.763674287431911 62.053022319884867
33.725089189752950 62.649517973483263
32.978670297592828 65.121081770541267
34.005637859328800 63.346501899521712
33.617269303577139 64.676052665164050
82.809775941406116 41.250923382062972
82.976735772910644 40.459217238474309
81.347724652277634 41.616978443795887
83.365309445378941 40.400460888163011
83.572613007984884 40.279004295036373
83.820966495138819 39.418606113981497
82.668079660793950 39.584651396975829
82.941732787434020 40.746300100289268
81.675449843795704 40.911955283051796
7.803916716514896 24.402799502684655
8.836549766110952 24.529976115069559
7.816400587129087 25.391670939942397
7.631850546567170 25.964226989287326
8.704484124192948 25.457870507367964
7.067961417735416 26.043330504352650
10.856682270770969 24.765247810533822
8.320500286964434 25.015042566335971
8.844742260518951 24.176615317773461
8.415282488957358 26.820125501398714
8.475980135930854 24.979846469316271
89.867953092094638 43.919666589806575
88.238745288405525 44.040470481744769
89.457578180888532 45.631575541017490
87.093424481484462 43.733736705224338
88.097833103373205 45.392859245200675
87.712054442311810 44.859505203154335
1.288401666876152 98.491520172933605
1.029274272563399 96.737547598778391
3.878660927584133 98.069136989235517
2.599353900187492 98.967977831119399
0.876797893117499 98.149589322197372
1.370365456576872 97.737258484072612
1.317041766268907 98.729875180584301
1.427158294806167 97.596475004494962
1.799411050708260 99.521460987875727
20.957131952622600 18.830971440553142
19.244885667675597 16.231520262562103
18.172030633180146 17.294696562228122
19.755894920217877 16.563868303769329
17.651334985804709 17.236868901454347
18.348271920530358 18.674072024176795
18.062200583644586 18.571389148572329
19.366251581098165 17.160747622618157
18.187652105371178 17.844240771314858
16.841363895551460 18.771073185215553
76.674576433971382 98.923814291619422
75.587402091831436 0.282650557101022
76.684525538593249 1.285239365693627
74.450777228282973 98.856662552256793
74.385857852905872 99.200042674046927
74.160072219040458 1.639734764040497
77.052901931809174 0.467502364149425
78.519394590042822 0.125959828723921
76.873282414294181 98.510393246529404
75.750946247460206 0.663638504675262
76.877374761880390 99.038350708807727
75.673756294174865 2.021158263879698
36.914672157976767 47.321003388865527
32.613412381695639 47.510146520830432
36.383575217853974 48.993491868839413
34.075539689682998 46.120153986579837
35.251734566794951 45.893618495920336
36.718034571381949 46.513333997916590
36.113235006124626 47.033272385445223
36.065745047577217 47.352388604687292
33.455482704088567 45.968674153549216
34.982021432537231 45.751390397097886
35.533435780173214 47.649263547179928
17.239405587062137 69.542268269299427
17.264742608403701 70.852374552425331
16.927277414319846 69.201382820478329
18.892878312403724 69.471068929153276
18.472531450703745 69.688863432918367
17.027490789220334 68.755998358164376
17.688485153731122 67.413465405852179
14.677872064991433 71.263547486510305
16.758317959454505 71.664265214550753
17.809950747059585 69.040711065109235
35.993912048468133 22.955747356469079
37.563101552107007 20.069911476040751
38.009389548186874 21.835915772928544
39.617712505542279 23.544210451001746
35.572591765327452 21.314638865319065
37.275290507021673 23.673511394613463
37.080776539139059 20.801997871589169
36.139677182704311 21.244864991229004
37.334021930360493 22.934084582764481
37.974739129771102 21.444429826355318
38.305258365352465 20.486382836661669
94.423945819799030 9.611241267006799
94.558151356040980 8.485499816351181
93.967025166631217 10.432189010395440
94.820010018729207 9.131811301846762
66.832751652277352 14.150608642760986
66.078022693253089 14.770420065604521
66.454120408979577 13.953411724285630
66.325619343585814 13.251990823717293
65.461249575685272 15.860637746221395
64.995857309906242 14.444665412678829
68.247354719857199 15.530701126562560
66.516876549843730 15.832904391344869
65.308320272939568 14.775281088287302
76.828195962086724 32.081302632646505
75.700471597545089 30.824551411272171
75.535328142276924 32.903261004198356
76.132154599142467 32.348089022053379
76.429470927590828 33.036010764339579
77.418325134495831 32.937124235580477
75.832245046458198 33.332749762216686
74.955123149066424 31.710238330059969
76.020245186025349 32.932475358167572
75.688812842138759 33.476967105257508
76.452127893231633 31.903088866690531
68.091058791011946 29.870633870795775
67.624779357466267 31.344561536629747
67.574517596167297 28.979012125682530
67.349434193972613 30.303757826590399
67.944437065523161 29.138812513684087
68.035155422086149 30.737815235649681
68.182901544707704 29.467766918692266
67.948920387978049 30.207215544124054
66.029807231823241 30.478078819566988
68.548346422752218 30.025180086966060
67.025917345969674 28.046836442809518
67.598134204200292 31.402706896761369
67.662585101132208 29.211271502915917
78.607282489782108 8.002397470064354
78.080820346998721 6.495392225257262
76.870244473298627 7.163018344778214
79.708411149510027 7.196774267167566
78.938163760616362 7.828299394360389
77.128553997391961 7.302700065609971
91.661651498939307 90.704580776618144
93.595039287420008 90.202798412673147
91.687762992008274 90.550566852442515
91.552153114287307 92.197897703825006
90.664032054380996 92.421366536900038
92.120616382767295 90.678355126313960
94.167285940263611 92.637718930558862
91.893853260362960 92.498374650609378
91.020521049983074 92.794305920312382
91.034940647244412 92.020479480317974
91.398055964536098 93.058549979763498
92.765857723083670 92.751250668633645
91.397296605128133 94.222433082818554
93.791327995260389 91.980355555967392
92.400614234861251 92.448353835876503
91.889502116593448 90.644403352004403
13.862163254206337 86.336000354501664
14.363641052159354 85.912053121587633
17.349471282419501 84.997365023924118
16.147812247402385 87.143031857511474
13.915198351100884 86.229108631463802
14.735256411913712 86.310459378365806
15.354531090293516 85.118357837183495
13.204317870302541 88.855331360535658
14.715845952289492 86.848074764411763
13.044559138495323 86.756295636390590
12.997297042082343 86.792029418898096
14.066508697423290 86.631871423250516
14.788481737840836 85.125556527939153
13.543261614955895 87.735211367205707
14.808286919547625 86.148552032103993
15.604434181378473 86.912659299899147
55.271641747743111 58.393836398549112
56.703207424530191 58.178769427262878
56.824662088156778 59.757076832431387
54.953796031074702 59.186208261617807
56.406216415300200 58.554506544243218
35.406264973281445 73.601968517054104
34.337342001564664 74.505263519048739
36.554173510341556 75.156165051517092
37.182612671325678 73.580020000828327
34.623150793028771 75.821349025743203
36.431217532175125 73.101740442746589
37.655430242005487 73.308612021716527
25.791153511194196 30.816080300332441
24.888470389277558 31.554605837707630
23.990505945272389 31.990967892358601
25.723887660819631 31.416838738122888
24.217859664233565 30.441853022113520
22.954122171104231 31.099830809589857
24.932886810436592 31.759732825546013
23.326816147472705 30.462748604681899
25.088853691314117 32.879034063912599
24.581186481276887 31.051250811928504
23.499303632276838 31.033941602786733
11.163546793093317 91.174063544469021
10.265373049880456 91.403322323166961
11.021471242435446 89.679385435936354
9.854855046343417 92.193745886116076
9.564969519688455 90.610993630423977
9.982121768439837 91.611965366180954
10.120682130522660 89.069723971942011
11.955939896215531 91.937896642062640
10.259344457709499 92.097158055391560
12.773454346409933 90.755778631275206
9.913270277466447 91.032748236148095
10.941671594471012 91.779290389155477
11.063829325690957 92.071281834710973
49.172054507186516 80.149278698716671
49.989487360914772 79.798531046128375
47.410659393133706 78.548810261877222
48.466616880279702 81.593145978652046
47.757065539836489 77.989526564480926
46.675911006157918 81.046023348231486
46.382643707239126 81.644588280108238
47.566352719612681 81.972308678906288
46.897961841523170 81.510485024931526
47.463057970789670 80.317689458807536
47.343114111851776 81.378025866512317
64.197243459400056 60.227191928215092
66.317509182848681 60.396741290965494
66.663667700694106 59.162035229056158
67.471810712464332 58.942932934100611
65.571733946057066 58.075753118676303
64.757685515557597 56.038497648619767
67.406378176530794 59.402367714265914
67.490861804336745 58.807947839164925
66.634566125205666 60.105939889103034
64.791995454873685 59.095171428693810
64.724260188773457 59.763654207400485
66.337056681869285 59.340052286590065
66.850228337211689 58.113711979405750
5.620700653894023 91.545834175640962
5.318777323461584 90.294213145315155
5.910700430003550 90.817048753079803
6.835936849447769 89.319951865446484
7.100759107543989 90.289332779144232
7.599948182338733 90.661002926070381
6.359434727576268 91.480427528294882
85.397509329980721 72.408303732102496
87.990564023342728 73.760564597674957
87.240337264807224 72.765694940326256
88.432477255593170 73.129073689433284
86.140938473234570 74.353253193407653
87.782239747915497 72.176427559172822
86.720566261819911 73.321860151736644
85.316587368602782 73.807897018253456
86.864335342230575 72.856516166607278
89.448110536409715 73.237737952762302
88.617213446499264 72.993104433245648
52.504401951481647 55.257705041374528
52.849654794821554 57.292400056995895
54.797291319496274 57.892091772181864
52.726825656195764 57.778368202683275
52.171614896291075 56.372282954339887
53.720185087151336 58.893083452124749
54.148618768879551 58.350667087249896
52.677343065341809 57.698818188452357
52.962701654851060 56.228109364223108
52.538071698902016 57.869224961181317
53.729287034347031 56.447508280506241
53.617786130267355 57.725581737541418
86.097668642536675 58.989716598095136
86.218059928468307 61.113469787958422
87.201998937793959 60.809164483981995
85.703260410480866 61.672623469504295
86.995833968694228 59.367384751298204
85.840035877760215 61.035140203060351
87.856194783412860 60.152419145744368
57.066975792513382 53.640901066723949
56.458666710570647 55.231590801832688
54.975604815581136 52.808665156947406
57.047215051469813 55.644977679301562
57.594840634966395 52.218482293398715
55.269870781986540 52.071678009162341
56.374271471461412 53.883409109432179
56.707319740995899 51.881660842178455
55.549243628004547 52.998214818887398
75.633801528399374 22.271325279998972
77.282640052716800 21.884689574558898
77.256669928804286 21.412730583630307
77.209126819573697 23.555142945620855
77.651451179339503 22.174080087480778
76.400492369634449 21.864802781676360
77.094724968312875 21.094479883163658
76.104405554662421 21.205245569441754
77.038301934092075 23.259218588856399
76.093447360227515 21.094856394045177
76.264597863666538 21.284705808501009
75.593922843008855 21.510689938158414
76.855839057050275 21.539422938010407
76.148875326863362 19.904735352157221
89.871880281254235 36.329379068206734
88.744637545967052 34.685923090676141
88.702078241741901 35.072188039456726
89.860486473986498 35.987043329521541
68.830289417059774 76.091781343369291
70.416476721445932 78.014200415368620
70.977310600024580 77.498563699322048
70.106191477422200 77.758045000565602
72.702981239955520 77.711260137186500
69.904979797396649 78.333356969694975
69.266617055768890 78.304485233212418
70.572587877031964 77.507023383296016
70.361428813209884 76.545364059917247
25.033094689696942 16.772271353021996
24.774154516453326 17.606049090514006
25.272917054124537 15.036025130273153
26.889135238682336 16.910109704028319
25.360766514991727 17.091340402864112
26.842834635559321 17.885068930184815
26.964109032503863 15.104443233272582
24.451334500817424 17.954564120829836
24.911332162692084 17.303192475582858
25.486745380376330 17.887720314347110
26.010943412325418 15.601841252530866
26.256482098261735 17.499180475600365
27.671220728366716 18.142163944448999
25.484197001124713 17.804015306141626
25.175847501528281 17.961535918998308
25.761326598245116 16.946154506337457
26.023977855597277 15.850745793796380
61.311483155575260 15.397681141287991
62.482483076897481 13.932518274637063
60.734659324949213 12.081494371830615
60.211366948370845 12.097440249095534
61.161898852061107 14.670847428729818
61.972146390590950 13.738464316485905
62.323854633748901 14.574352442708392
61.045411864061009 15.418945989901944
60.642815737682923 12.638015155273232
62.290421850610727 14.749529176873112
62.285735204803338 13.496596188709468
43.854473778365886 45.114175643585170
44.682491498489647 44.779520236190145
44.706066511519374 45.459923612491210
45.129794094464089 45.335083480585730
43.620063928251916 44.019121415788725
45.289035125505869 42.709168288642417
43.749904424149683 45.293527362642635
43.650985876278789 45.794473659648297
55.492053931073634 35.985009204682214
55.597220120290544 37.740264251775407
54.772630274185772 37.091638585886635
54.478531417248227 35.893031208663800
53.309056332638299 35.965526020264249
55.608576458261084 36.232009651749436
66.680741069237868 26.682012584054714
66.095745687767817 28.813124991215247
68.312039714724662 27.791957464559921
67.432256423658430 29.618008671009139
68.349098548751044 27.478828828291864
67.048228011383614 28.191493313688714
68.159031401679499 27.638625605055292
68.132694871071223 26.972157090083638
65.250210742515463 28.033360277302496
69.025887310028850 28.559527187911932
68.427957943894882 25.845927687047297
47.682778295422409 85.084979747207498
47.593177130573437 84.397820360575594
44.216477421761496 84.750982043652598
45.460516795363738 84.651729035376832
46.513912523683466 84.980069675861230
45.513528996644325 84.693345637581729
47.025898720609895 87.358349575463507
46.980498717430834 86.422835561365801
46.670802681804219 83.851828472312604
46.352718615645408 85.373473780651167
46.733097685855014 87.861862363200643
47.319087637312613 84.904197378135834
46.547608439440197 84.601686932360352
58.632668089402067 25.344282665703201
59.905897881724272 25.642758216545772
58.577679430019494 23.097955690154858
59.382221690423435 26.391464946015891
57.866461388852478 23.501959917965035
59.999591293035628 22.801666580101507
61.153268151000589 22.435254102596819
60.397843005280855 22.793150438991027
59.518193029952599 23.429948038046437
59.198448517266371 24.537890142600727
60.382287030675755 25.255710362589937
58.745028111242625 23.313745135867055
59.819817525357848 24.059510958112686
59.527930458486615 23.863042676643957
60.742016089812537 22.927098321328195
77.232504467426139 35.325988495683440
78.122361430792637 36.026332719771787
79.341067548220721 34.818417883890774
80.277811835054308 33.380541898478093
78.851792326280247 34.925532739652240
77.541206462670743 36.003431518646174
80.438520682198472 35.363617702587518
49.638101319897658 11.548823292714726
50.003507727208806 8.759566508813244
51.134390673114233 11.156062906876404
51.072884540171643 8.188795490253019
50.690161332064093 10.046588444430645
52.479185306424661 9.720241436197794
51.379393320225951 8.402580034548507
49.084113849758516 9.264942300474573
51.609445124928996 9.401975408567566
51.943617200280677 9.596477635319593
52.755235224480728 11.216561174016693
66.235576641160591 10.078509517104019
65.963124821604310 7.803218709616674
66.118054607048464 8.894416820057234
66.672050422872005 8.941839698182465
67.251115838951378 8.580396300325075
67.100434986202842 7.617627741498204
66.169936055327838 8.270903820148190
64.134276531755589 8.031161682862159
66.805430974429015 9.930222981985874
87.581663234756903 89.615536098215571
86.341039541175263 90.881924909608955
88.171564112120279 90.799979755669639
88.302086096535930 90.057495548180597
85.298834376048049 91.249634762868638
89.073419256223474 90.191397882913421
86.415650306639890 90.302879044637621
44.814087590558962 82.045433191314800
45.900225995739703 84.149408250572179
44.806050262329791 83.486686207943322
43.873447337714424 84.778978029968300
44.295266033933565 83.387768253063214
44.354316311240389 85.423727208397978
44.555135359886940 84.034852321285328
45.072860499789194 83.835466007789606
44.862527628095059 85.749196710710194
45.199831044711999 85.015353788153277
44.109151880932700 84.369004731951520
43.808933255193878 84.499530807661586
49.321646154205766 85.605967767305785
49.647554148713617 85.832173623630439
48.960181791117030 84.553140068291725
47.809273110011638 84.002148928866376
52.018791478458091 84.255579376058222
49.017823546673249 85.594504532605725
49.709661811919624 86.467446361072248
49.921818295566872 86.013848881384021
49.981508832870979 84.483392340898661
50.209449721483416 86.011893198940712
48.344006137451011 85.164561976138330
56.970980895087443 51.975390894306770
58.886915666448004 51.049807646700351
58.497940456829731 49.211489338893209
55.825941366624193 50.859479943230568
55.743736552513013 53.504565687087563
57.519254293754123 51.835827281366996
58.398910172205959 51.507685880247919
57.863906178704163 52.584010787963400
56.765273572303698 50.928950128548095
56.979929145848175 51.368970295707150
43.750772808628078 38.499123961068179
43.312361439190212 38.899594842503724
44.676821383725184 38.561121409620824
44.368846150817703 38.604752162053117
43.748832287611137 37.891575880731281
46.018095255157199 38.606496176037552
44.077721196619081 38.533315372988390
42.259332550698957 37.994777827644789
45.481694481495431 38.413173918974792
43.839500367153249 39.798730099824809
43.445021216599450 39.161267759389212
43.638090536197225 37.388523738453749
45.369211328962876 37.430718625301296
44.794626380680519 39.145002106582190
38.808062563214655 91.192202171419709
37.295678312636362 89.606146033899122
38.998725966113838 89.714045142780719
37.151658806497345 91.543989813413916
39.809934201628828 90.850523608999254
39.025261149048553 91.243393872312311
40.175723765254837 91.202468781866386
40.776074230224808 90.337575488124443
38.395515307227889 90.861044712299432
38.075291683171152 91.281369350714058
39.500389621969269 91.472381955183224
39.466937175023119 90.720978942500565
38.270914797200639 89.943335896136901
40.238651550998512 90.701038227462007
41.329371116692549 89.039033155683285
39.557448718984176 88.976512188490503
37.275890819570662 2.093204092832318
37.899176081605354 0.465278294326162
36.857997677786109 1.260763657433218
36.236680432029843 0.038271904309866
35.437377126429347 1.442564634248749
36.685661687462996 0.607861222566585
36.763245976867687 1.609697584496647
38.647408871996149 0.997554980252284
37.347170403506951 1.025527415119976
37.662354940144773 1.420241788713686
36.121680107765577 2.577838631810697
38.750937426080185 1.337142083995154
38.709083724750187 1.137736569940792
37.869447771294460 0.242298486022093
39.805941735192725 2.138900898705047
89.401280401001401 76.601886384024652
88.458163672767171 76.856859052063740
87.873122100337866 74.931497579258917
87.279723270809072 75.241061618601506
89.441328062325681 77.060437732092723
89.714283861820277 75.651021070263369
87.953679933466688 77.881810128015630
90.546029285563591 78.438913898688526
89.666404423914742 77.135181481275737
89.700231784643876 78.147646295202449
88.533888345039315 76.180934185395330
87.830867988780611 77.707645730941138
19.660597383656771 22.109348088325788
18.360151959560362 22.225127610631908
18.898703761919105 20.289149267353757
19.687442041693448 24.278417554133249
16.826972066136754 20.009511618482033
17.682143201594588 23.300084515259282
19.314701678728813 21.487615319802842
18.314888474603162 21.900082102216906
17.909211689843733 20.938007411612254
29.904991311199751 99.037031950843144
29.117574319795331 98.489937722101487
28.414024525968468 97.316036261816080
28.544991452717614 97.253597681216348
29.174564472657348 98.984968487020112
7.123204662142102 43.784473305787103
5.916028997023899 43.012834193106983
7.616765632419002 42.411951283638025
7.712421614284355 46.112941108993837
7.000808686536828 43.770221965453374
5.828321802791396 43.108214480943175
7.394897598558259 44.731617774735682
6.492102997950900 43.602327044274659
5.947371992950909 44.668225434177494
4.502848756043279 45.316112156544087
5.340028383937622 45.630165689990399
6.288168963617784 43.936560140622944
45.387458094778275 4.333560591780754
45.901456903870894 5.673985087497122
43.893021949529206 2.770255922583199
45.964032379803413 5.507269328806479
45.921204340831963 4.220208902985197
45.967175609465528 2.804687978332247
43.998751783581206 3.301950432242275
47.391196904278104 0.040381613456531
48.664331577061517 2.101597137851270
49.622666042624402 1.590075251582385
48.164377000779993 99.975060064933700
49.514000929283107 99.976802359262336
50.601690841122043 1.848723741195164
50.292770059696217 2.390292943142306
47.293966830706751 2.986976806576656
3.741239426183564 29.118493979126178
4.951618728128928 28.481966711160371
2.201127388024688 28.210458359988916
4.334988526078203 29.387933824904852
4.651933346102014 30.379925842092000
3.268989417678379 29.592269059663082
2.359090416134964 27.139880806087906
1.893536096694260 29.148569317621682
2.244339640354454 28.569346315922608
3.326622126152333 28.699019207420879
3.100410231969640 28.526125464090399
3.193950895944943 28.117563721932793
3.850075325453847 27.261331527685137
5.133709286952675 28.138765122568991
2.974293154243691 28.171782873871589
2.685676029756630 27.178265216198223
61.000842705944159 1.667033908253145
62.451601732465754 3.441875508958824
61.946966844266541 2.690996280769103
62.585156650389330 3.727937690707953
61.605447128898966 4.992597461821290
62.513556304395664 3.598212019959372
61.456655047175367 4.578985162597469
61.982712659598668 2.055037490292126
32.507255237371616 21.821221220429237
32.466945025531913 21.011371104477160
33.775164747767541 21.900344235516592
33.725894526081603 21.353465583646098
33.778334735354875 23.663582210796623
34.531246533737182 21.116058863470322
32.013818714974988 22.736310890080706
32.374842887281453 22.614666411728397
32.489583602631726 22.932377200670455
34.774802124692144 23.253953557024513
93.960070552775619 45.558766202329473
95.055961182842083 43.839132436228859
94.677593141367211 43.899058639670919
93.872738646531616 42.194151594358743
93.702653015447297 42.904416843279684
93.617091019582688 46.182503842098470
94.825157563620422 42.465422696474405
95.292456850362626 42.222348207101128
95.446280859017349 43.880888584753841
78.650220855823733 97.575724993892891
77.523889974310251 99.163617253026402
77.678960258658520 97.596261229049546
78.656062186591583 0.523544701795402
78.438441780216891 99.187674176252827
79.145542701761087 98.761803756284252
74.215493101052303 97.089622492375540
78.239921541143559 99.087020491948792
76.722805163054886 98.965962633379547
39.308250612529022 58.403209656412137
38.993093954523033 59.287852887320376
38.406294150703786 58.840203979876271
38.053612434211118 57.083192686475954
37.353544519082554 59.408453397687374
37.386665534702502 58.752698101109736
37.671547192104050 58.768871218088115
36.413584604569820 45.849977307092736
37.452882420326212 45.790005634646803
36.066624333948702 44.894546620071345
36.201461349054561 44.319184054462866
36.467562586249613 44.025717606122967
34.576357741800805 44.598022600973259
37.155370042434562 46.402960116515146
35.851318452319809 44.968600013831086
37.605180831428441 45.460841420026689
53.592641297329472 83.425124102381517
54.346586314261096 84.320762653445016
54.090467367387156 85.149500626932763
55.065821036278635 82.435509459570511
54.291395175387343 82.633232303212921
53.996600847068031 83.470717530610258
53.336988306273916 83.574059919879787
53.348048708934066 83.147159881128985
53.341392490013632 84.953822128681239
52.715018999910662 81.480605989858091
49.650578524177433 68.754624176487226
51.573122354568397 65.567072730555708
49.525269948616220 66.884724464643767
48.739368163584125 66.561479100673296
49.735609613793173 66.879503694082445
49.440821601847794 65.892349422428637
50.236161636471202 67.107827435467598
50.214060867096691 66.754786730963460
47.845241685559571 65.905728332443232
49.356805733144398 66.269970646780962
49.833622409168079 66.127282248980521
99.939177221894823 75.854091582269035
0.330564648262649 75.629638320461140
3.000821072023427 76.792892306326522
1.234291225091475 74.328007636672183
3.161572081300629 72.811383343232990
99.660177787302217 73.559599333592672
1.437662123454445 75.241292560823510
0.253171263137831 73.668794804985083
1.065252950330930 74.227205070109420
1.444206665833673 74.196327351210712
2.773801373661573 77.432489800171425
69.467989121877153 26.388039187610609
68.802217619312714 24.554376987970247
70.091807656466585 27.509023377731193
70.474240938287068 26.279870669568080
69.928788847184620 27.157339534193675
68.519110025636152 25.634823326558116
68.098190247792758 26.082012116866064
68.704525531859460 26.481933479292962
70.236049384009576 25.948570827862913
90.161655230534507 59.309885868952485
90.946164986133624 60.270170411641352
91.182574128362148 59.854906316828220
91.812939293616921 60.269018079368841
90.541388364527393 59.947799978788268
92.237024066644153 59.606834287926176
90.674451083291146 60.426600727095561
93.147604127108309 57.875567899549239
89.884893676351766 57.550110135266550
46.698709201126576 11.178418085026472
48.660678434950057 13.784320219157138
48.198989491093876 12.644793609789760
48.636677572261952 10.974451705304569
48.171736789964967 12.722838250605584
45.799361740062828 13.737270273477620
46.972475957262105 11.574732526363631
46.313611663900950 14.225608793490865
46.476953705070919 11.624314382898890
45.569775694356800 13.540798128668449
47.322284593462243 11.993046579326856
47.116866326803468 12.527941440037441
32.507623949189849 93.360374006348337
32.161255309116520 93.316978929105247
32.943481433810192 92.929242823664538
33.038645851862370 90.836916443014374
33.158182259448708 91.609480436987980
34.474011378854193 93.555094771123024
34.228902259702181 93.934123374543660
32.345239032368575 91.550166058255712
32.331168436886685 91.749974405377628
32.532068349976960 93.408000026322895
31.987524772860535 91.680919896605900
32.493480297409349 91.616168082064220
32.716058631033384 92.769773982207283
4.459361807910168 2.527736909083035
1.821135016969020 3.912439568563562
2.769324130631734 5.734892257443184
4.161650213999495 3.127495513742767
4.983025342804028 3.569936862779278
3.216702509748973 5.415833067464525
1.928770227632314 4.357823511437426
3.138858151861855 5.154786647884993
3.595965215121156 4.806802055397324
3.242307402370459 4.898531450601898
84.473989816659369 90.963641365048744
85.960704330103269 90.007462264488183
83.732600033761130 90.007790420985444
84.223118843596964 90.155090215981645
85.061496055691450 88.887097358976845
85.793661087580844 90.874578930226846
84.317136084525387 90.493978321481265
84.299677923649895 90.768297471299491
81.607288656292667 89.357773096423529
63.511550141357191 33.415473396546155
63.410868768986852 35.888249697814871
62.055783204966730 36.230514049042810
63.259408188207289 34.879189755995533
62.610527464442782 34.511755899538343
62.696331668508620 33.833980778114608
62.395805387731102 36.954017410140459
64.030234733717037 35.760760795484160
63.166651477976409 34.455438226503752
64.083989796342621 35.816076382598936
64.699844424534660 34.609914413712580
64.759275415343339 36.034469468371178
92.382955321379868 94.540461526741780
93.223338114326310 95.932626854601921
93.163199501505702 95.874215228818954
92.691141580928104 96.262824758741388
93.571700176683166 94.775217821362830
95.267686246356064 95.119665477517813
92.921189688594410 94.232469885556085
94.336103691417421 97.307911220962183
93.290523240860750 94.770373622620866
4.606053604891539 74.453584942925730
5.137155197283408 72.183892362880727
6.880441433816421 73.567675558945339
4.849251266036701 73.721484030482671
7.740037655756939 73.653582557471694
6.126508020680039 73.264291017992164
4.178717277344383 70.466488137474968
65.866984488415497 72.116632441691294
64.861365472904893 73.464983897948187
64.295420301916266 69.583320765489773
65.751226007564355 70.478314836337589
65.202301335718744 70.130719041437828
65.298368461265653 70.385102832852709
67.240659323437455 70.399963257602138
64.636719135308311 71.300360109172402
65.950736502153163 71.569858718119320
65.611862520950993 70.749189507597194
66.491996671488295 70.606523650899078
13.970675110146082 72.550941706644835
9.945680793318916 72.785890547643845
10.071469524059527 72.914979719044553
10.815112579602715 74.274635817188980
9.621764642065019 71.179733063586625
10.743841020411470 71.522520688059828
8.632407776558658 73.861501393665876
9.797355161200796 71.354323703678645
9.828575041411582 72.609465437035311
79.240427018562315 64.734172821710914
79.783683535998520 64.073582249807430
80.499728581356607 63.228633461505424
79.874569034358487 64.112916024437027
80.657077594268671 62.137871023332337
79.595910929400262 62.785635498171253
79.681794114590033 64.160142816810946
79.319541914400318 61.368911740058692
79.733560488237373 64.797136728910587
79.164636815876406 63.714156785030887
79.266332384089381 64.359309585418785
80.621226457495624 62.992826249953374
81.283188412175832 62.697776161610726
49.111517868424222 34.225498681917600
49.819924359414721 35.489218702967527
52.161138632654101 33.048890517969717
50.440863982192788 33.744868850784663
49.492493465865465 33.116158472579919
50.523115363773428 35.275204745299519
49.036570951261773 33.296115625339759
50.633377116300331 33.758693389494596
50.658695950122755 34.298949637507214
48.525141470614095 33.384998862845492
50.237482337636607 34.441654932583987
65.380920799410546 77.644121568629785
67.941521775516733 78.985721151942272
64.397670323205347 77.918021147610133
64.985071490775255 77.777644479534558
64.957460155696452 77.328608065245376
92.948470406529239 22.568689767707621
93.572893569231724 22.404700501182937
91.786623246166940 22.143194092606283
91.677961521599244 19.526643218266710
92.208959506359221 22.615801200178467
92.143719610785141 21.364394727521482
92.071401212316857 20.458537809568142
92.049168012916255 22.489535417643758
92.016351749388591 20.401678850950233
91.779358801087781 21.176311377889260
91.760385519493866 21.953637828626189
92.884964006368065 21.290111187050027
93.821158547735479 21.500716252472554
92.450394935538142 21.212503706865636
20.622972183151603 8.942872767506969
21.228291622108497 8.382810684681795
21.443801692206250 8.268339887472420
20.721443752593647 9.746203798428079
20.626799379485323 7.880041083453579
20.897979403558466 9.296030167680815
20.665188010818003 9.105876740802209
19.772204464468611 11.851557140132879
44.133993787111315 61.757925516575114
42.849830316144931 61.308740121416932
45.553153984679959 62.439181207456862
44.411598774359632 62.109284199192153
43.995766803890000 63.495556502627480
43.628091959300981 62.397261672214910
44.578116470465169 61.945938940165831
44.387323051370281 61.587836067211015
44.923169184455716 61.402488588913648
42.665473566495407 60.394465502457884
44.198849116571331 62.354919732100072
98.833865903846373 96.698032993187653
98.620814619744877 95.764056319253783
0.128395041277130 95.653947440214637
98.070369157858678 96.401541104442060
99.091886159340390 96.479811483760741
97.654140286313492 93.798211351892448
20.268508693203529 65.938996082027487
19.479010377029784 67.468104630414004
18.910283458193373 65.737909405338641
19.253139520165259 65.439330393202894
19.625730297368378 65.141669159240465
20.723026778479404 65.317090260015775
20.182826892931740 67.834519980840241
21.065015538459399 64.322565296021580
22.060198872603635 65.259730945824060
19.047507900236479 66.426394075125557
19.145721173185770 65.507840526874688
21.258978170809428 67.057209411372583
20.233300659668934 67.005065527792667
4.748160362944482 97.247993881452089
5.971343265687127 96.060944352431179
6.545820116250527 99.024856669831664
4.729987762093388 97.932811673155769
4.189983073581429 97.515855352643285
6.778905589360719 98.447212363803459
6.874076142473388 97.719896125379194
5.768801231899642 98.667169454296584
6.433559776727702 94.158891910425183
5.229535829631301 97.631428925090233
89.686044173994730 89.882672741961500
90.275980572930067 91.945775946043540
90.324862557971088 90.203082651380711
90.516134314823660 90.961235911844938
90.028263537399482 89.486873575588419
91.555775707616988 91.334207555987518
90.235917702526535 92.683490068624195
90.176506415281281 91.074650839215963
91.679295566652669 89.912050951698021
91.450922635495061 90.537748836971616
90.755150202538445 90.082143024299526
34.977887188046267 0.181331473478366
35.919734843867687 1.703089409890208
35.187493121278109 0.865749721485987
36.872861106361732 1.045030663756318
34.995661606201736 1.583322732839634
36.128619749625202 1.572052219311501
37.379244135270035 1.245708067683755
35.671645736964955 0.386255823259923
35.899904344510091 0.369137391085013
68.999072268649286 95.519979691309544
68.144529143847052 97.457815870587794
65.035068469029909 97.097280496813880
68.932034127932724 95.362220111753686
66.968553481485017 98.151161609814494
68.126559959412930 96.820234091109555
69.513761061946340 94.830144681852730
67.729331625525035 95.933354563297044
67.340690838211131 96.055248283788089
68.469094226060662 95.203859075672568
68.244097251314571 96.640412183855872
68.036780858787239 97.572326960390072
68.295895928387324 96.216644622977512
68.748782885721994 96.587294352424635
77.717701286524999 24.273201644862553
79.856041076935512 24.801152450713282
79.417047078861032 25.520767589300487
77.904983412430951 24.925358036114165
79.704046769581268 25.465877564961172
79.439732085204923 26.513859346056055
58.071093169742831 43.763715461294851
58.956321760494454 45.137789864494280
58.050550434866345 45.640523839563841
59.006345170210302 44.210234356413487
59.970736170738945 44.897389683210854
58.585997075501588 44.282481016450468
59.721402062447936 44.918779018737091
58.921926640395085 46.351799234711187
59.685609798528489 44.605903553977114
59.323888809671651 45.151390985977365
58.984347218296620 46.081634231546232
58.122249978462229 44.643482426116776
85.103784920892593 86.640692520027656
85.485376059474817 85.693124998499442
85.737136886318893 87.290764377571762
84.470734148924222 86.247026482786893
86.869200549952382 87.732649321309935
85.766041220490337 84.886498664887654
84.847724779418115 86.894077707514782
86.378505498023898 88.690019434043791
84.588508680752312 86.569045685571240
85.488852144619869 86.660740431414837
85.752064372693638 87.142638685693527
86.186387566996018 88.146838029608517
85.239738173184861 86.587562388387582
85.927421386328305 87.865085618789550
85.963195454881046 86.543617555087422
34.547958118891430 22.739695204789989
33.589467732822129 22.515444128777141
35.038014175858741 24.632266454303700
34.343543120795047 25.242027549645019
34.669264357369642 25.026872680266752
34.584533642271133 25.977987627787758
34.957323488534961 25.380910588656370
33.703011844432808 24.977592947226881
35.158681465397137 26.608316005477679
35.389890505359347 25.293426630610735
68.753851069400739 4.306268698062459
70.620633378778408 5.097800920999457
69.444113858955902 5.864353884474967
71.323130368618223 6.112003156023764
68.997419887313256 5.168497682528974
69.590875429464205 5.961211150282339
70.579777324667276 4.680190487706271
68.677291671886252 6.169569172225407
70.096140351621813 3.718835496505416
69.149579132626073 4.370603768988950
68.664689130278958 5.477568068394975
68.267242907236067 7.274851833221284
69.863584812642131 4.171863799881261
70.125418346023494 4.491300851743061
69.685504220286845 5.233436547594689
85.676409977454313 0.898763117346564
86.846196832524001 1.945735860851137
85.897302894948396 2.656614415421639
86.211303139611886 99.552132389187818
51.549649673434395 71.526249794058572
51.843724881234557 70.145111525705033
51.096110005029175 69.465870501426025
53.483064284718736 71.190620072008215
52.573870753469869 70.338416591545254
53.905334142783765 70.265160058672635
54.256617404802796 72.484688150005084
51.583006676455881 69.763932061720240
53.145861868610382 69.675924853515880
52.347279263520335 71.855099120669536
52.088645735663476 69.774317486186305
51.514265045397195 72.456467887163114
89.595599331618715 52.171172619102428
87.976201008047724 51.752761555550727
90.941558928738530 51.460894522807656
88.012826246465281 51.090533921484010
88.401582792594695 51.255478458909138
89.649603038470161 51.595870767212084
89.217813014301882 53.080786729695760
89.230589843768897 48.825539438080774
88.570979312495453 51.335018203368691
88.559430643646920 52.759495002526336
88.621821160834727 48.753026875126743
90.417941658287177 51.539927387336363
58.956287852610330 79.588893255531246
60.545493182814127 77.812655120813361
59.301755147875568 79.420653336206371
59.891101611379739 80.450028299399307
59.294695108114190 77.918892371228964
57.759702259075638 78.084692343644065
57.203053795621010 77.817744657798897
58.911533488835538 81.093301434985776
59.473249629568826 78.000610663931994
59.007160135545881 78.553505418941270
58.369776646679263 79.281166168820093
57.929717396647540 79.642042338993747
59.842408191551769 77.003270207377312
73.926937603337365 70.255566757914693
72.581108843946367 70.502931932789025
72.347978742801615 68.915041687765239
73.218332525480335 70.619726505767701
75.151117958793449 70.142325448392725
73.266173517705255 70.408363336140482
74.827821330620324 70.255896960641081
74.006092974882307 70.747083757019553
60.752764621738685 98.588691665628659
62.938352511048663 95.869211354887895
61.915962668785241 96.929153125675043
64.564488712517374 96.109426717409448
62.661835722304538 98.585313170506367
62.777529822403537 96.810518839811365
63.948805105699812 97.229947734614726
62.194763589504831 95.073504666977342
64.076511326730028 97.079521332793163
64.312310494101183 95.327474313240415
62.484672925569129 97.682982907934800
61.615628243504290 97.853718888739948
64.110803484229805 95.872811980469862
62.387807688499898 98.175618818887187
64.532411035466538 96.523328607998110
63.979708941999100 96.766533912363073
12.612348458511727 38.354888725725893
16.091454530142229 40.039160329725114
12.633903105293577 41.118874982693526
15.388861243924772 40.380436529267051
12.748645662065352 40.284045392931475
14.000064577726757 39.481504853861757
1.091449980017810 4.220630199107601
0.183599141022627 5.586871742889770
1.780466684827983 5.395269222315259
99.283021497855998 4.997961723674784
1.062178490985954 3.626963555713895
99.147238760554430 3.581878401064500
19.330092923049524 46.226355617301707
21.410922511023951 46.721435241491925
21.270988399866955 45.175051658463943
20.734392690000618 46.309101967596433
19.805215821248563 45.908665078722017
39.155607339080227 17.501956585450255
38.714096666400692 17.823311436657001
39.253032832536064 18.366855004924876
39.131784287172991 16.421564899284377
39.914311263178760 17.964276163222110
39.196258896048981 16.529156852191051
38.699706441330541 17.281548700654657
38.378566416562393 18.544613015337230
40.013838418473746 17.718598461250000
38.967919215427848 19.462675290157684
39.543445575538890 17.750779682996338
38.945116904816324 17.463220379768487
39.832361691117534 18.395787458153730
40.258672034716326 16.762565590677212
54.275063068472221 59.112543200547712
55.377956237848196 59.170232987041778
55.918254016084035 59.485472693214767
54.839830279000118 59.351004160834691
53.985361694208351 59.565707104910537
55.551807387236288 58.354373578785513
55.184855015027622 59.316772878067937
54.736083468022450 60.754922524163447
55.260025607314468 58.943195030504668
54.588994103950235 59.674705474480696
55.979268733335239 58.059343404545992
53.589776830968191 60.677250377797129
55.299320366440718 58.717438018296079
55.220619926696315 59.360532666326513
52.765238263241514 59.478871869350364
12.472110695335068 3.365608497757541
13.139708184661416 4.015074946873495
10.766821135248827 4.832829390155041
11.987197449417168 3.348749321338398
13.641371095369008 2.333113911880957
12.785492435643572 3.022186113068785
15.094708770554027 4.598944826332849
13.509560074767741 4.530375735174101
12.737195258334969 4.164658893287457
13.418531832788005 2.134398963698978
13.428234349686877 2.600464407436809
12.886375608358728 3.901986949943718
61.465473605252626 40.436844290311136
62.850494585539550 41.071123933856292
64.421443261910952 40.062532016541056
63.043279204304319 40.471884785093287
61.927323111400504 42.830295047469747
62.024907752528598 41.576928709019782
62.989507879776617 41.496334513227090
63.803193107826601 20.870483036828119
64.451232112118191 21.473963515527412
65.806883080080183 22.508549516609637
64.693875265076500 21.965584408594800
65.220145478096327 21.025944941510541
64.317558932686396 22.158504403393387
65.470077739278821 22.239179158340107
62.426307959777510 21.263163608137972
66.373861087075539 21.932146505119800
64.037618916745345 23.870598385248780
62.873403725070389 20.957018128820518
63.803377555022699 22.387364459115943
64.093217503712793 21.293035102085117
62.449826340034143 25.674951232115067
65.856622719322800 25.148331216284724
64.041788558684956 24.892348726456802
66.129296957018568 25.675332710931496
64.173281133441080 25.598151719007355
63.369160482720233 24.651784258963588
64.024073003782149 28.423485272541207
64.735437538480028 27.802777017489262
64.282398172664060 25.924618811934348
64.426447626635138 25.290992438904112
63.609397925870830 26.840033073749321
63.969282788505232 26.222108062638647
63.061122750220932 25.494226259087174
63.323508135431688 26.087376995887702
64.782384517386021 27.514916858613688
61.714710276810280 25.548600096135566
40.438940145645063 75.429115388831832
42.294734291956239 76.433367570763153
41.583610926015048 76.256049507291550
41.535779830366003 76.519023869937612
41.478371051991722 76.511001570790810
41.773243936557328 77.057786567447053
39.454687733510063 77.643531316119066
40.105245269100706 75.974478737526667
40.385003589874692 77.056477458759986
41.440881099663528 77.035340069049880
41.538466952002494 77.667409808891620
41.216164806568663 75.312987751021339
41.021250719438903 78.897985347759544
40.708684788798365 78.074003423858017
12.731109628208902 73.521558861140363
13.223843151678668 72.505609946193061
12.162042425816512 72.882052124926446
12.606007021626366 71.287040269032502
11.609619386409793 71.933577317715674
11.860340648538084 72.807298830263761
12.580814744871196 71.828394167621695
12.894076421741454 71.833789180901050
10.167256490359279 73.172830868787443
12.336526074278664 72.193155618670971
12.033348007995770 73.567390390719467
11.389386970338277 73.103293954107016
12.464121486838364 72.153930160098881
12.447246886915096 71.386145012277680
11.466428602082519 23.940707960523977
10.779090885630135 22.511826810622015
10.312052457613293 22.989626878112396
12.100202966540861 22.338527921697036
10.789082535228715 23.384154395840344
10.884083419000504 23.566862027095386
10.311967431285868 22.185203497780265
9.628353217389240 21.844961255710679
7.333321895404692 97.834356307055145
5.608852044451929 96.589375311963579
7.912612736180191 97.319317459739892
8.892024212529879 95.999202413810380
8.061914768583216 95.208860516341844
6.793260113304441 97.455576565322517
9.365158077596060 97.861280468278878
6.631528657616609 95.723264869611143
6.749450177759254 94.819014187982731
8.343008875755253 95.518676899489179
6.231900099758859 96.172033659324683
8.453961515270214 96.961480772915451
91.765915514787778 56.725095787057604
92.061567687844303 56.780200498948169
89.883521322320675 55.570409746310183
92.932698274304457 55.609942715454736
91.047723360527584 56.318512284895810
92.762072516342357 56.907610769407171
91.702446390165420 55.992398201057441
91.836459928153872 55.848486385837958
83.888518365843794 73.678907551016437
83.081462567824843 76.116694183747427
84.463519162476047 73.857871812172036
85.121261732473243 74.918790515249754
84.469249032767124 73.846931179742313
82.937479806931790 75.963918979304580
81.329930428855533 77.142684663326136
33.157283835358015 30.978909597688709
35.421199888648083 31.751888658332131
32.925142536533080 32.612287220776665
33.499145793249006 32.146075823179707
34.031821800568714 31.264314630648201
35.240789154209004 29.239108534660986
33.170077653716142 30.545206136300038
34.502870247747822 31.633290716615996
33.342781978073056 32.521446346837159
0.211873400015307 9.429306610845584
0.576342912619722 8.199572188227750
1.262658813062046 6.813182205647809
98.557691068297203 9.532579274159289
98.314411838745499 8.710547953005209
99.211623973532397 9.941514374746140
97.851112137474487 7.065547274287944
99.438422282034665 9.418039807192022
71.772811795136448 59.648358803098766
71.158153405339007 59.323442691727401
70.161610510324792 59.995202328498110
72.183653825105537 59.816160196561817
70.009384752361669 58.307683718506247
71.205080861967446 60.079447058496349
71.776881357526946 60.759156953872456
71.889126664720081 60.305446216207145
71.918687315560618 59.179820932347283
47.827364974925040 98.537296538192066
49.564435547403228 99.802925095313682
49.908718662501421 98.014917674582492
49.515695584162451 99.916715540432975
48.710142066204298 98.349640031557769
49.209909690340545 98.142127773559409
49.256201430296855 99.382427120712990
51.009309379647952 1.251949267178816
46.778711319598315 3.115554637955450
47.989866636834158 4.913923365791456
47.611002023215072 4.354632294622041
44.983880747424259 3.804453757756867
47.184729980145448 3.969080213638782
46.167679678742559 3.572041294579984
45.153144375632287 0.956745105625633
45.829587737736958 3.857561063083439
45.939439576523149 3.117846229923743
45.259854740706629 3.293368518781173
45.970661974021098 3.202863124621784
22.537777725644304 41.851520323178285
21.288848543669175 40.496580970199439
23.607014252809634 42.085909341072117
22.739461261033846 39.651769988615762
19.525690738668050 40.386442573972417
21.248988844128615 39.322335196052876
22.559118517448407 41.888017665720106
22.364671013829490 41.176150947901220
21.890464550084126 39.593844192353806
21.202083516604191 41.437450369335068
21.842712476451833 41.484445465795368
19.717409215750855 41.533751506936646
8.913196804945933 7.387302818781516
6.795134504856302 6.189138078781518
7.608231235131020 5.775454114633076
8.788529337510626 4.857919734601761
7.007420029338076 8.497693419451240
9.617742702598861 6.378180443064633
7.570098592490743 7.610563128147647
17.739474646932898 69.690673750880137
15.891311095139770 69.908312856726525
16.695851757498275 69.325408549584836
16.685299883246003 69.763039398253824
15.279757397025334 69.761927286609577
18.051266421949801 69.563316105664384
18.839599925203554 69.288434639594200
16.134562651519197 70.133511865510997
16.873138226109983 71.266630378269014
15.915713033955058 70.176459800057799
24.989867875455207 2.549988006022444
24.129486777728189 1.819457825295799
25.106327408823631 2.935881395760256
26.162292179509269 0.944865318414373
25.938746790054964 4.243592170855987
24.981680606649103 4.057852736754760
24.236534479816260 4.114836732165805
25.091546299272800 4.139787048215273
23.297114661963082 2.069012988290945
22.601791573862368 5.498915825396171
25.181596337817979 4.315372775140021
29.036934752717261 95.571914566085894
27.587089296145564 93.733470933963417
27.784454590210025 93.957697534934866
28.174666852612102 94.880183088788087
28.531747554639505 94.899593763575581
28.782971260314575 95.329120561186514
28.258566071262337 92.306887874772499
45.389229936243566 57.960032073328037
44.724476217892224 58.557778985503411
45.419384800371994 60.662861339001886
45.032667488127224 59.295283020857262
46.770425376748790 60.598710204814608
45.207276859080686 60.092665063168482
45.810244708675015 61.119575105430251
46.942789763172058 59.795423278390004
67.850503337388815 39.329154880389048
68.241446622999533 39.273684253518653
66.760760714934577 41.559718076396223
66.833752962529587 40.215857251609371
69.410057592949272 38.958334356386807
68.711925055600304 40.574889275196696
68.590862841194749 39.014095035349015
67.849892762216115 39.506170046629293
67.305618972445046 40.781683549542329
66.625950259164199 39.040245409460020
36.282270232979037 48.388768047146435
33.431103661630367 49.284682954357507
35.317665206086382 48.632450555835142
35.475175702302884 48.265562887878602
31.815359981169081 46.662265442852792
33.486424261392706 49.252260732221593
34.343356085911047 49.991494495821478
35.599339398007217 48.399150622977871
35.252362041177818 48.379005562343337
33.776715652921226 47.549966754079072
34.269212990825828 49.124468176041994
16.229863906588641 21.945040179287098
16.329851898499335 22.131842340521189
15.563958794965030 21.507262285199346
15.980929469680175 23.362231161818094
17.043515650780311 21.536291657830521
14.793349457805537 21.837369475498367
15.760709979467848 22.163163636781295
14.989288202919703 21.846986988040655
15.503460211462054 21.836751541099026
15.911768842592053 23.452601895923181
15.078456046736559 21.487089245622844
13.832210355850911 13.201864354879891
11.810197925881226 16.013605932983218
14.425835868892099 16.119103516976239
12.377209037051081 11.616176342895692
14.386950846228972 14.302267811989285
13.750091237639625 13.403348780620528
14.095584316166718 15.112869602643066
12.236418591207995 14.005626819933712
12.888821024708697 15.270011180204609
13.148445200755424 13.959417575483624
12.597926360903815 15.307156342906802
12.197795494187059 13.632660875891304
13.696147101700541 14.260283927809066
12.021336257361332 12.061280943885642
11.055732819652716 13.787618310523481
82.737951813640436 99.123566188112690
82.167706703360906 0.197669237327233
82.764236539034428 99.221813602671531
82.688855868330307 0.204879120646467
81.463808900380826 98.054393637773330
81.046013328162559 98.969400096271073
84.255460761913085 0.604453246664306
81.847651080506196 97.736013255483812
80.686760229084797 0.010850999150605
82.470861982103870 97.973792071333449
82.717651068706331 1.654281607901723
20.020312159332097 11.630113630967859
20.785669169178220 10.959857151899111
21.533826619983358 12.171392884246904
19.944205120389473 8.874966148032641
20.527598214525543 10.177974537113855
19.830367834235762 10.020403659601712
21.312782869085222 11.531651150881753
21.616637923255009 10.931598115270182
20.960665629218660 10.594630808041282
21.183789311637469 10.911315620344856
20.690407222296958 11.811102570710670
21.189849321183615 8.611782265018675
33.518392172520834 58.045511503469157
33.300171681153714 56.999018721893947
33.073697804578472 57.045898062596983
32.654750070762439 56.757888315100288
34.899704474507637 56.449861747834618
34.665116168820262 57.205425243242047
75.963342745782256 34.905739510426919
77.328702790737850 34.574054985005453
77.596452433065863 35.800727484977621
77.247398892669906 35.120516520369712
77.221214099680765 34.477691276635532
77.423737105751243 33.852846635123072
77.544485265376593 35.398695311415793
75.697919087235107 35.709747409528724
76.039931325373857 35.588618655704884
76.850769045638145 34.959338397191758
55.779911465720630 19.082000943142432
57.475443855377662 21.067511519131120
56.846695849747313 20.668158662085471
57.876677865135655 19.982911614628630
56.384787251615002 20.806301044192882
58.952150918273674 21.647105041974992
57.152035217323942 17.597837036447380
57.413709433269993 67.825320149447691
61.072121202573143 70.163871433315492
59.527568404739704 69.783333957867725
58.697310606344281 69.380151724285454
60.091509322566559 70.442946828726946
58.345570050763314 70.358176482174159
58.963355762959431 70.156911824725213
87.788657383312952 73.863602807036358
88.302023146285464 73.973915525650412
86.704334740537860 73.721887360693387
88.343552994603641 71.110661507514678
86.483422593895881 73.831420355205168
86.434894489635226 74.921160138221694
86.104820743725455 74.588496443754764
91.523797325570371 81.037288854825647
90.749842479012173 80.792368301162128
92.327805911503262 80.623253178122980
93.079286518797559 79.173657674447114
91.665432375306153 80.430320595911667
90.255109157691905 81.824207220670630
90.407115464137092 81.644840247382234
91.488605137831698 80.354774631982139
91.948317297624456 80.940731298350386
91.378806537317558 79.058697833602480
90.635200897678459 80.740981749724682
16.721818002658644 37.527506146361574
17.262010603088022 36.488799118716649
18.350252421077467 36.541560305467478
16.544536591763329 35.488922808576049
17.988802740180102 36.010398572094168
17.676159757441511 36.507111325759169
16.139991374686844 35.905764367578151
17.161687944526246 35.430073054861012
14.937815781954358 35.629942039911391
17.901168995462076 36.254356154050072
15.079061586498371 35.941137546656947
51.527331406869649 79.052842465275333
50.518367783009687 78.520154738723903
51.958179165011884 79.724254073255040
50.868929996610639 79.398024776337834
51.568115849055793 79.485224523159587
52.463778792509750 78.173625234254075
52.674472451004469 82.506705711837910
52.940804607273165 80.037404152443713
51.364758201655526 78.273918564915064
49.481622030260226 4.632677762576723
48.680023364417458 6.263604732723829
50.861944867314627 5.579295944303754
50.272508508767892 6.051173649917833
51.125747428755837 5.431677286180911
52.546597776631344 4.776364869649985
51.027011981894084 5.982193637119105
49.557462943320076 5.002712422269506
51.537839233966494 5.404037173830317
49.900073815142271 4.860317490019129
50.502258187278066 5.601779610019692
52.050617005142570 4.633398945616420
51.755741128857913 3.916909621510987
46.128141260507356 59.896078837236971
46.209823684152319 57.918026568264239
46.674020324955556 57.862676924593096
44.826040527988688 57.837887910970480
46.046296420609039 60.033991266181950
44.933926138867484 60.846221078109537
50.197258837088214 57.259291351930152
47.766308350332764 58.875312425402093
48.211968443065025 60.622375833946904
48.224761529205118 57.963448802788285
3.701435036726216 90.599300673818050
2.658776414255657 93.136736181690679
4.333704764551539 90.224797291896863
3.772951201804337 89.607989003767727
5.572582456128071 90.871427316533811
3.942981091860257 90.501323501085949
3.020541705143849 91.639941268279699
39.558184431566985 6.439188437589081
37.655125892003596 8.350159205591879
38.468162449888631 5.767438633922089
38.195862821349841 6.082642701879829
40.483303159951788 5.343644730973502
33.428016068070363 35.643995395077724
33.841649947907413 34.337874168001022
35.195255468758987 33.602624823963303
35.556898983895245 34.668488019881693
33.914695127836026 35.291428114628836
35.854346376793693 34.924009071943402
34.542383694184608 34.369674772170050
33.591498018566561 35.872277324260146
35.924269912821771 32.335299431268631
35.773149899383299 32.970573154657423
36.019527192693246 35.100795643288571
36.259788772656563 34.613760417593873
35.639321747181526 34.151560116307998
22.045657695008185 89.630260153710111
25.679461942120000 88.506067057192709
22.284627386911264 88.594222998372345
23.749622979671294 86.048384238594110
22.846531625603308 87.322612333471213
67.473951959294581 62.943956572367171
66.702926167525590 61.377520699209967
67.334640447252369 63.046585244880006
64.025106282362430 61.392811968211824
66.278204704315812 61.588554655757491
67.461601751091280 62.590388844161062
67.158409999956348 62.582697920205334
64.495378383484550 61.557908371047965
66.802474877767310 62.852467719393580
66.340198789774490 62.597343546959863
67.044145702366791 62.756290756126212
67.823696548117852 63.570834451116617
73.588255969028054 71.248662572599940
74.649038347982255 72.171572725531021
74.818709784509196 71.459584622927864
75.276755241848178 72.169554711346493
74.262185647385976 70.111473495673451
73.769495137572335 71.618399604195105
75.355620516891264 71.179265358948911
74.164970853180762 70.538598407145329
27.972289742999756 8.633767207047308
29.706650118125690 6.710795253291235
29.577867782516375 7.545707469384825
28.352994065779111 8.397334501289350
28.741800402799015 9.180471921293160
29.833410202119275 7.619130817709613
28.380060101123124 8.648569563670153
27.304923848220120 8.999838732865742
28.113437431594285 7.965615233816566
28.738172844652006 9.065030320883295
96.424672052506509 87.943286693027687
96.340650462031036 85.544085457549855
96.110676564853932 86.303572714711066
95.597047301654541 89.187155971406895
96.143633555417765 87.750326838512393
95.113126855502387 87.695435847545767
96.204404825054411 86.622502413773461
96.088371394691251 88.548729077426287
98.103715273001683 86.945160297767302
98.129939179976063 86.778167229619399
96.563710327153714 87.434599686909024
97.170162931738631 88.319108433392785
78.897597033211028 44.910428650626663
78.813291600987213 48.556625143689871
78.248465362239784 47.823634751038178
79.764183052466436 48.016065721308507
79.573822052345903 47.430442946127499
80.232670377692145 45.497335489977146
80.050178240915798 47.185567239792810
78.200837931236265 45.489602966208487
79.015704092155090 47.528325997294701
55.476341211190906 76.179076605526632
56.166247923729159 73.578634552597592
55.518543798973695 74.788030612841553
55.206102999593455 74.392688338343717
53.696833815804332 74.553322647080790
55.174023907508591 75.031063688501177
54.256442672605438 74.690232456071712
56.899877649531362 75.345211599359288
56.876274631765760 74.053134406365444
56.253052608812460 74.727876394956269
56.973217243315652 75.365755781986209
54.877715247377317 74.481027911989074
30.662463416420014 33.471806897114789
29.425368794006506 34.472733568921598
28.079137220708571 33.799041337014849
27.322071858026906 33.299137231560188
30.318129210213996 33.904372277969522
29.482368970664851 35.949014083213278
30.324120009116513 36.102088643939460
29.856764296907002 34.721976439028325
30.972389323254468 34.136208395434267
30.865901760234475 34.070000120694630
28.058089469059265 34.338854251736784
28.789520194616060 34.632342775147322
66.435371739165603 58.188499766430148
68.508076192672661 56.467925739186384
66.439270387327085 56.034614912618686
66.533070551852731 54.758932802300123
67.338769845786899 57.177172211919071
66.350109560823554 56.834529838386302
67.091207903845856 56.001280489990847
65.243736545056393 57.731317478797763
65.469841282105392 57.918347805198778
66.361801326216849 58.134416282360462
66.599127347375116 57.237743879052928
68.015214571023364 59.009212947021510
88.733114782900699 24.789692027310490
87.976187913054659 25.809127761945735
87.918324826827941 24.330721818649554
90.837762638469144 22.529759527100190
87.376084010606277 25.021431035639118
88.721261351454061 24.451496427756876
89.584218850889599 23.582731516396127
90.596053125197386 24.662000178691088
87.150119607354327 24.270022794866541
88.893320067892816 25.508342480990532
89.203254727434796 22.433825878384933
38.063489896037417 65.227384872350015
38.193410587082724 66.387065172034028
38.802312061898341 63.438902123313007
36.743160717276446 65.648833091849568
36.946490211654883 64.983571767106284
42.799529434608061 56.526845583792571
43.643030421158883 55.769836362452011
41.507932074641708 58.325208530753876
41.853169902507133 56.347193760334179
91.563779887892494 98.524923692856206
91.333150808966550 97.761607452816534
88.590207516472233 98.534180291256064
90.082999256630686 97.885218374242470
91.217579525450233 98.958562234180221
89.979076979985948 98.411948894562485
90.351054714197119 97.666930176567604
90.728207198303551 96.926768135816289
89.805282758166101 98.355841271007492
89.308620082243380 97.234012847279203
41.205645753150996 92.061545380991191
39.750299100466918 92.756552111462398
40.783891398004968 89.768730199720608
41.355136393410291 92.057817902379682
39.929879749701080 92.808264368463810
39.068297779183311 92.144187320190866
41.221233849897146 91.053481275475860
39.918980424254443 91.078844451058032
42.303352305035666 92.068952266679560
42.508508157285675 92.082913061438930
40.921153166488359 91.861378274740858
40.030431419667636 92.133991723803362
42.894721058140959 90.593723709680688
41.926236098436313 91.612414997587180
41.945380983563126 90.672457841400600
41.889313230923833 90.148442644383579
40.191394794483713 92.315031203578727
40.663364213586149 91.357408623098578
41.355222451718703 41.836673288849774
39.160358019038519 41.910579775880457
41.966697744515436 42.848970280250342
40.563487779566302 43.865312127427011
39.460577438611146 43.401942554694273
30.650178516307903 47.462071665525187
30.691323688014794 48.782003468143465
30.983917975399642 47.874059468049794
30.570015006513138 49.487663766259885
29.770633479586905 46.268092950812729
31.847774281290995 47.922631214998205
30.062173125522087 47.537942815384660
30.571789170141198 48.872923313285256
30.907133313721570 47.958202879847505
30.749016496531098 47.507183423797315
31.312602942491804 47.931797529577530
28.944714075928719 46.040872442150246
29.724034409881078 47.710613631221378
61.681856711525377 55.258623618201788
64.168825736454409 52.991939064906447
63.271764289466802 53.690712941390821
65.271183577036638 55.495350977874949
63.878781369077764 54.861912375771588
63.479178491866129 53.764973492064087
66.540643453710175 54.225188031088130
65.716699540604395 53.907558263724873
65.998636431698230 52.350597821194981
63.912672661351124 53.176042056499853
35.194813283116723 82.735856995688209
37.842393284884778 84.558555029554228
34.561610252261708 84.977805656181715
37.593606423402349 83.430508444584518
35.479699230451800 85.775481200835372
34.491895074350190 83.410904626896794
38.023861692539818 85.259199568536403
35.139635033367419 82.350074145289028
36.191583883003048 86.422668349696607
37.552557305291153 83.455906818441733
38.634379728400276 85.342324159532154
35.865977427847945 86.432110076683784
33.118605881196629 49.045667911650362
33.766005759779134 49.989011712943771
33.320393033342384 49.658179739010187
33.767765016515199 49.256407748104550
31.803422475141648 50.944629436625462
34.428617708108099 48.525083794439489
33.839264426319140 48.306374329447152
33.870366668587316 51.053267322422997
32.045924057777874 47.182483283498158
34.014791276908682 49.182552858143126
12.363680509903002 38.363897234329251
13.447799615869643 38.351858992379569
14.025723405978242 36.184176956105965
12.867062153941847 36.115986634329104
12.324289459177617 37.316571181572641
13.909537049615658 38.460978222805458
12.628531461957014 37.902840282038675
13.681504920354424 38.718124908660137
11.728736681413810 37.854083692426400
12.345600145345443 36.788570495390722
12.698080310559330 37.123967003534489
12.343213637288693 35.620367453778968
49.881640279011734 66.257013372724501
48.810737614840448 68.410413037071663
50.163605395046361 67.717904003640925
49.157298040872348 66.907425625098725
49.322973114470607 68.895456970053303
49.225243712140781 68.428607607787157
49.434040778671203 68.466516154125685
51.775682985263387 69.730182201069468
51.806793031069503 68.460359149606745
48.480155235481305 66.550421600295394
49.403903169825924 67.644900216211511
49.914998214377306 66.351603633048967
51.782497935250653 69.158019383477537
75.065579073662022 43.217236729123861
74.548254978219347 45.293681232029989
76.153042311310628 44.037296683595279
74.548935543416050 45.701486403768534
75.675965792025920 43.310280548225272
76.312476125335721 46.121708846500084
76.556287350544636 44.274022566062484
75.128687156623769 42.657828122639891
76.384062248911761 41.006843553307121
76.239712450525246 43.745444938567637
4.085748803157692 97.590635330654891
3.827097552194217 99.286256295335036
3.649356754607095 95.303231878204144
4.970066739052866 98.809846800428588
5.574408016641539 97.699973818750976
4.680677957873153 97.734358162238564
5.015534359321045 97.673002347368865
4.227428894391545 95.471232233147461
5.706251285685020 96.616612327799373
50.242338066339364 93.808908520674692
52.208867060430393 91.787836118687750
50.474951466197396 91.836599092227260
52.164970932396642 93.465021211055699
50.211237115876038 94.592453524755271
51.404004615225276 91.149108771024487
51.059023369288084 91.016985363746343
71.001873826061072 28.712191001209970
72.037627280212149 26.457573455170088
71.749780553525710 25.519452029399059
72.117999661030510 27.182323044789062
73.289618073317257 25.791345268249778
72.830402592833948 27.321523358261064
70.489770079251059 26.277125808412674
72.773032747727243 27.190042583107257
72.401113550840506 29.426671819590108
71.601458826575382 26.364968800639911
71.846301697076285 27.915692656345879
71.626064677369797 28.242361068052666
71.178562701833641 28.126674660308961
70.536672183688083 27.275995975084477
72.689547720591833 28.650892514918862
27.419489530586354 42.738133062445307
27.614190562631713 41.702470781216569
26.126637776367957 40.714492223480917
25.388457056218151 41.977524799137136
25.002849535067295 43.702788607341077
25.313395668992968 42.955253708862102
27.569355416998942 44.135192360296045
26.828354597623189 45.012913534236802
25.923506589781883 43.057025019362740
26.616899908035158 43.407351527229437
27.139489311160752 41.331686099928781
26.390114850523361 41.468578704800223
28.641220966840592 42.521820178412568
26.806075961684282 40.941919352458186
27.796901668049596 41.896575853985013
48.572081769780645 19.139122149853925
50.419365196379928 18.996499390554128
48.777975786525523 19.895856590896738
49.427038925382924 18.206937788191137
49.565073168193443 17.551277102469822
36.026940155724589 76.049209712983412
38.402564250081980 77.203541331058773
37.449695813793788 76.849424788364473
38.303993814355621 77.989457593115930
35.937976182905935 74.783054148784984
38.009838605458285 75.622701677455709
37.017858774739942 76.687895824609967
38.048834486480054 78.060548473009078
36.878324610355683 77.345776420564107
37.825142150405284 75.419338528526367
40.120924020909314 76.414276444989355
37.307812976168194 77.997895776637037
8.132297455050679 89.477666257366124
8.607299640381957 89.610505124318180
7.339169323443515 89.939439088468916
6.591573189009316 88.992421858397236
6.651651838445027 88.983423365012314
7.774198723441113 88.279793260806656
84.105359644154902 12.998155738301080
84.628812176462461 12.224894153206945
83.947706539896188 13.517177860445035
83.183140909627113 13.610061341752040
84.504560739439967 13.215999160186161
85.617809269680762 12.317152387163889
47.061383615040427 5.405256714562189
48.367450062732409 5.963757868805985
46.736478635528265 5.942213298842585
46.247670491454819 4.710669667245316
46.145833856468244 2.383165492342482
47.936002482757615 5.832042421472120
48.258963599161881 3.969128381168128
48.231683076832425 3.078275022793325
83.048395319205483 27.888043281807999
84.283923737679189 29.415329680149977
83.031378728074586 29.890222649550097
85.987076985600396 29.933663071561853
84.427172312964700 28.548565625403963
85.884003368709969 29.207286934349703
83.847410580332692 29.206951038996873
83.873356360888067 28.001285923637781
82.937369079438113 30.044058454036133
84.126812998499915 26.413471671635758
99.332326777983397 75.561520974501747
99.949969855187675 75.650810642573163
0.169453962705120 76.561434613669604
0.832610876843296 77.161779398265978
0.479813913102786 77.711584982474179
0.797957909820993 78.251412175245164
99.809097701805555 78.019230434568968
99.576436178824068 76.666293001663803
99.810516036960692 77.877925008597515
0.815061996235835 76.098599347471861
1.156269428665358 76.453678190704792
0.139492269237875 75.594922726561421
39.707491591978460 73.648068098657092
40.809777406025439 74.570638281773782
39.274104287690946 75.809711847698679
40.556644784208842 74.524157182507423
42.143014515651728 72.355399082224380
41.463986572561844 74.564272464916939
41.240566802359311 73.910005057900833
49.941832924715158 60.759896581034369
46.378321210100161 64.249978598841253
49.909992593204450 61.503998317855739
49.256587678391270 63.810336963859243
50.145098023002468 64.051128764642414
49.266434891294757 61.780665781840014
48.704922586526401 61.890513467550662
47.879021358198194 62.901037048339731
48.631487129518014 63.823503103294527
49.750742613040295 60.712601122434592
50.809500785452371 61.399849957256983
49.370736192045825 63.040613041132147
48.499175081066703 63.990603043475822
91.262872453836991 65.677084238610078
91.104944317615121 65.598897934647951
90.192704005970100 66.095597832326064
90.176187970501999 65.963830542398568
91.498855575007426 67.292663973267850
90.909448432172582 66.505790175129633
89.298177939366710 65.373535766043389
89.738656269532683 67.116048415033518
10.343538479349517 9.436233151004620
10.756531209680054 8.447508374119010
10.717180636554565 8.178203870015635
10.663859391822150 8.360190779231733
10.962656788751595 5.896689392848929
10.984478273081592 9.268143114719539
9.737975967084967 8.179730806376799
11.071997864932150 10.363053066735972
12.584789444699439 9.198152989349349
11.095820295135514 8.680439484389511
10.472545336247757 8.527142138381985
11.567803552677107 7.737911800097162
10.546624224689598 9.358970668779083
11.928745330733602 7.383133733235401
9.146158222673449 9.209569668365685
35.862081875402204 49.324023460060019
34.944954695334644 50.218494661425616
35.138769354340340 48.997314293924546
34.840860389713299 49.619822929319135
36.243839003228132 50.643700037697400
36.249205887586513 50.364038339521223
36.147549686891701 49.187756176095533
36.077676847819319 50.074024952480336
35.095236541958982 49.906040108444166
33.843708184364431 50.294029580827754
34.867853554327162 48.567367451389842
33.166446662140530 49.866373621689490
35.760929113803762 50.077976157254376
34.777489776032510 48.868675294653002
34.321201241068920 50.471503153985729
34.313954481842487 50.455229147078626
35.452707397487622 4.159829369863269
35.254678346252454 4.289980994628219
34.393933200207677 3.573745056833477
36.920982868009311 5.732612456565239
80.280970387770012 23.993861006635314
79.224503809268427 19.625777361766691
80.648754442605892 20.153427066091197
79.599249753674741 22.100981814355023
78.663244709855320 20.867008396325463
80.260475751663932 18.733803023518391
79.822566845735395 21.136538013472460
81.065036876007923 21.436950594649041
77.661050288874065 21.696372523262468
80.730366059539705 21.008918321593217
80.316487175449197 19.933112898031439
9.829419752387379 16.231705620921339
12.781380057087940 15.680293111449899
9.596107215231532 11.151256924822357
11.545919988100195 13.529592071124094
12.014477122880194 13.000722202577938
10.141046853254268 13.629736147660854
9.390413009432528 13.819511408728486
11.027266278977720 15.160325388630612
65.641911743269986 7.246146475476117
64.068352021464293 9.434022595152859
66.836761418667635 9.902005224859199
65.677313954709788 9.683744072488176
66.341864272804600 8.631199447510408
66.326487478123084 9.874305778738266
63.692409750622126 8.070360448983180
68.025315743916877 10.614094405621108
65.516642449607289 9.563754839793994
65.748226552774867 9.120305186630864
75.302702141431197 16.649535130337455
73.846017347934861 16.405160851442069
74.268857459887712 17.964824200229064
74.742744040550789 15.811929498609192
73.910011274939961 17.654937008643330
73.613727466838071 16.320608458137809
74.389472882770974 15.342362112551788
73.994520434848226 17.024429984886606
73.213579207645964 17.307527634012200
73.479070679605130 15.963706747024322
76.069104883542664 17.967939027603911
75.704342543101305 15.872897888605131
66.944572961068246 27.895317506631905
62.490642508769696 29.020241222687243
65.170190772317554 28.365019882168024
65.574677796139127 30.441680799047877
66.001437378432357 28.634771640466550
65.279165610326402 27.245512541106361
20.496756121896034 5.901827913948317
20.709732029362332 5.366122378050560
18.436097279913977 6.139530659361202
19.965532263585942 5.509963402187433
19.681358950216545 3.713989042874562
19.892118161308197 4.197980241071626
20.136708990858811 5.504581741340107
17.725891322951249 4.641899788997003
19.468886443817109 3.410029585143865
19.510718515820184 4.462336340793949
18.873923824209822 4.547609109235494
17.900090683560830 4.778153787609546
20.147708336696667 4.476050801056675
20.865608359599413 2.875845578173378
15.474612650361509 53.866008748708865
16.323071923933572 55.599731255488166
15.764373085199466 56.547534299546747
13.357482205358048 56.213655116677472
16.091375412814426 54.853964089159902
14.947553106893483 55.322043023638507
16.041219022850235 54.629932739500546
16.789908582349700 55.739248416074595
15.557924508224341 54.105655368078807
33.045611402780295 80.108516509360228
35.968705703691519 79.142490794556679
32.336953940737175 80.833755102206126
34.351727066081523 79.293015379227583
33.401593464332073 80.633304448792359
33.736528002486963 83.175123258358411
35.505683798129439 82.437870485246236
33.223440137260440 79.870788156184801
35.409385975968384 79.706623548171891
43.981095291999665 70.330767047268310
43.481917344052206 71.600438086660475
42.651830517822141 71.331640795755092
43.161077056659117 71.575748632102446
41.638510390057696 69.786097269425994
43.383591311670656 70.726418415908071
43.625170347291089 70.294986598481870
43.741772004574180 71.370021183898544
47.726547497474293 27.421086039753757
47.924823956610553 24.503829288501539
49.599043864435252 28.684956912884104
49.660187234403793 26.559879581194508
48.200307760667471 26.594684364319566
48.090232530178909 27.804108970181943
49.627903509585188 25.263909176984722
46.768003256120188 26.810006645487338
48.619581902955680 26.458527396277688
47.107197451210460 27.053296644565993
99.502404894747656 82.003796349050816
99.044958585138318 83.793887728217655
97.239526098494778 83.905430719373783
0.033865742053990 82.000508174813447
98.213720724112704 83.956212462868720
99.074155773237791 83.028061804143604
0.588681462893760 84.404528870876959
98.185012623245683 83.226100014689180
0.368701470518417 83.193269841175209
96.044813313045381 83.721117646306581
98.317834539390972 84.679216629142971
97.410729861974403 83.088246382246069
99.040248310139916 84.488600919280046
97.576720743923090 83.119439512991363
84.352314634456434 85.530289054987364
82.878058792904625 85.379938197489651
83.753568133419137 83.347118166011157
82.167737639128234 86.741508477798391
83.389257707624211 87.054786289478983
84.141033473003162 85.629497201117161
81.658366879858647 84.990382798013812
84.028882808057887 84.335868978315077
82.794640214818287 85.805577621574272
3.485848676409619 3.926523253982323
2.777601741838689 5.517917860185584
2.454791559862806 5.411471698755363
1.971872752886454 5.343905666179727
3.549001826517939 4.854023139451043
3.028700273500249 6.864240432270035
27.135649787393067 44.300347723061869
26.575788203773197 44.937610386565872
27.580299899205329 44.911727002382626
24.854036691248030 43.151588630742225
27.385606967742845 43.244952852478789
27.283876449972194 44.346341710536812
25.425853638487684 46.320915606120806
25.275706643926785 44.501848629777228
24.822309192436730 45.430690400549182
26.348855471551264 45.030194415985754
26.087962967876205 44.935437506008974
27.500787254554211 43.657968158717843
27.529622892988790 44.063449438415667
26.236190163052896 47.001904025957856
3.701502264787272 13.155227276681302
1.722130448789184 15.273816870590791
2.460876838038224 15.563958992533369
3.663542910970454 15.328500223623847
2.788871351211616 14.871521181106896
2.293575569227220 15.418466293424546
1.839739951148594 13.232239652538926
3.727374742268254 13.024383478158091
17.593841188471551 7.775710049444339
18.344355163582399 6.248476156376648
19.479093967193336 8.181579480552472
19.785294015040883 8.088230829956984
20.205950072842338 6.905873064719990
19.518530874550326 6.558357018674251
18.638008163733144 5.427445235480149
19.378867655243688 5.738750300563179
19.537559578424762 8.218941306796811
18.982351030819487 9.043234918958387
19.179547717112538 7.458002956969626
63.263622669142059 97.016357497426156
61.523781356837397 99.061394716684475
63.412455051339478 98.959831491782381
61.866287660814251 96.573391266936639
61.999429620002829 97.417539271993618
62.900383357449364 95.528088223217452
63.123136234320285 95.235899374718514
63.343764393899733 96.935404563405854
63.232002212610745 98.309966488095100
62.643550039997621 98.265335918030800
64.537087854005648 95.943487522555273
63.553546490421873 97.643986742217351
62.388023497078038 97.086029794021940
90.669103589662029 42.239521988382229
91.289886713951262 42.055804316769652
93.607464070419582 42.490440613562036
91.200360199532142 41.291694286010049
91.447431769014969 42.297599859029539
90.476021553847502 44.197997698774714
90.017595617226974 42.999094014986476
90.609785336545855 43.845448861243597
89.899135278809567 43.818927917739863
91.578898283975704 43.321324333377142
52.175735174166682 97.315931741963524
49.213397886372476 99.824707728118767
50.835698537805506 95.991194941794561
51.448348867890438 96.660387350574425
50.033305298557856 97.469734186870696
50.080408066394071 96.195246718090615
50.936250896779640 15.615852412018848
51.335383913399404 14.833181945830850
51.690646150654707 14.057484133183284
50.951772110987321 14.257266981620861
52.132482009290520 14.523450276458934
50.553592573304485 14.850402702459501
53.832413776853983 14.222921857939291
50.849701706990722 16.362141835302044
50.486298127515639 13.937424293702191
74.487898168550188 70.254870512371767
73.324807051357922 72.438760648845744
74.656253176047628 73.173973885131971
72.247743113471103 73.884256280495592
73.147831918934870 72.043813357128158
74.107671338077836 72.627380000228754
73.274318111887084 72.567505019343571
72.348836039519284 71.407527833249063
73.409135804715561 73.337934138512239
73.893301930792518 71.749323739477546
72.254819282950393 72.709954312462443
74.948736501419035 71.725434389302237
46.668142882024220 4.620853313587966
46.251973446318587 3.666360371733663
48.134237287128983 2.649764427159823
49.248103877561590 5.058700076077551
48.049160228831383 2.144409595075576
46.657380082607084 2.843684619902845
47.492734795415068 1.865460329507764
47.462091006456426 2.896656203962121
47.959686274455031 2.789128275751780
47.652400192450543 3.731471774700088
48.397102092655693 4.662755244195574
65.752745415117602 12.336843339103282
64.999555668344684 12.450926178035171
66.627245901170639 10.995252939144757
67.219975471002329 12.898387042421614
65.319917091114760 12.186540241133246
66.175827865937393 12.964488371276104
64.945400289857361 12.676886025730909
67.055765927511942 11.784801742025598
66.029050656361420 11.286698602772702
64.354928300405248 12.958428205250046
65.668570758292446 12.295890405730514
35.730517513378082 24.361565100300137
34.481835581629930 24.793180930946754
35.291352685834546 24.872152403272693
34.850976144863168 24.283618855037805
34.897319977767587 23.922536543510219
34.611581600719099 24.283668214124894
35.706789701450866 24.362810897552986
34.445971718088536 25.513328730457477
34.692112829305778 22.176380647506480
63.507633411024202 97.373672654172026
63.523625705380582 94.646153567885577
63.027026406522737 95.808157108736836
85.038845617454228 47.960312541236540
86.572005392857122 49.030704179657640
86.858804480020311 47.378063336200363
87.566977786593085 47.565639604365195
88.385725209507896 49.778982774140694
83.950276275505558 49.381569757902113
86.178481198673154 47.425024919292987
87.019352392153948 47.958765241499265
87.562348987258730 49.167103358075799
86.425007416475154 49.089496408008095
87.831755974580105 48.793083021833077
20.745699728009214 24.319913064255161
21.928910178748378 21.426155712751754
21.883449328073535 20.895735172791603
20.851591340017826 22.653668707850901
21.500077305845505 21.239523676450212
19.286827722030946 20.136147581543668
19.792090726778767 21.914228560270505
20.051283331973000 21.965686484517594
19.326822907575288 22.740046366107158
19.583667966686509 22.887220330089242
20.124778627359809 23.476829048090735
20.407512694481898 20.995884147537794
91.328102996757963 67.498040381047048
91.381076849179763 67.295160695063515
90.708529834938062 67.942347071885948
90.787690128346085 66.954984926177232
91.531720260918775 68.237518977957052
89.910001409598948 67.713642755614330
93.119594086234571 67.537883562487536
91.790256808548037 67.898276529710898
90.567823226094561 66.793968310482100
28.484333562764185 73.124416532197287
27.739828063512263 73.000186476080401
30.188995981775506 72.412336487622284
29.063773713093990 72.440619677784895
28.527669110898614 72.887109771697112
28.285876093073302 73.636461590936520
29.682678598220242 72.912848418187920
26.948888765553839 73.927169695408054
28.952927728588790 72.706708538528318
29.146676808232623 73.601668924411854
29.204103397876924 72.799266931465112
28.747160644404342 73.302764261657970
27.920266116438309 72.114588374357936
42.462720173992075 81.196178721150929
42.483456929931272 81.738546988707881
42.108824164636538 81.093387683392748
43.531100253107979 82.061443342527610
42.934761598704640 82.525235927040711
43.384395952211648 83.022890679284572
43.358472599590030 82.233201627047848
43.443249322851763 82.246754554307302
42.780653060966664 80.435814218566321
43.211155715246086 81.586242579388255
7.885012610347707 84.466247376487928
7.510737494609973 86.985535148741278
7.100713893439810 85.454536682733675
5.902385945005028 84.912488997575693
6.123713600835370 85.283678342206784
10.008113282626770 84.440823855909017
7.342689839373489 84.680195222677199
5.604999135048653 85.857628588293721
7.893325564733235 85.933620243843080
6.901335990160006 85.990122559856758
7.268663865007492 86.023649582591787
93.757312694520692 27.662407298095104
94.413002516204543 29.689221719350662
94.899288537328630 28.139086112587769
94.670257568810399 29.319592300624091
92.840304919000118 29.027877003076771
95.268994777648885 30.447192951272289
95.555124318505051 29.411289118890366
94.526244046625649 29.691264049539505
95.589609156033333 28.803873874566811
95.377856123201695 29.414386614472313
94.462880813431767 29.408385875899391
94.396693522291059 29.525358458665117
82.812218214709858 71.772504040145435
81.378431267593456 71.570531177888526
82.116615725651542 75.002049308036320
81.576599234146670 72.760438864421999
79.983842193227204 73.417595603782956
80.133971501844798 72.940251694106294
81.195405632537401 70.260327870335843
81.587503224343294 72.134437524994624
81.271703332231098 71.168073951061984
80.213063468456681 72.703719020508430
79.248670439600488 72.381454300287956
81.180528085565257 70.994618194128520
80.554974961827824 72.686535354093905
96.939819086515186 30.214847748327966
95.480086234079252 29.143010273297183
97.291319531295088 31.265408983490651
95.369466653883933 30.329982374023309
96.302382130820931 32.057981830805829
96.459506495436813 29.694258501570676
99.663996234554503 32.716578676661705
95.072860100106368 30.231860474382884
46.760054746383531 74.927267558477283
47.788780671010116 75.042038416686523
46.945871480903683 74.108341686571663
45.191717410231774 75.148859006133193
48.606273764352387 74.367401200226439
46.728026472450281 73.749098443298351
45.627374887512779 74.568717833082786
47.779934361669511 75.461821346771046
47.705132514787913 73.304709165679057
89.262575217600940 67.414657309826012
88.347755944955281 69.510529465248979
89.705433004433402 67.468467647758303
89.832332571916837 68.147759123770371
87.710162514873787 68.610767747154583
90.028130598409774 66.812856226906035
89.745102552746957 68.419067209157760
88.219601816109147 67.439719811496474
85.685231632047476 66.727508964019094
27.954898394504571 91.690801926599974
26.056284886848793 90.993237113378115
27.939511292491524 91.442940099418806
27.985007387092317 91.726500236821721
26.578414587064199 92.013544445692361
25.052798652760725 92.181712242565894
27.553550160313794 90.507882380939108
26.752104226185981 91.357839847028799
27.329632267840651 90.810852192651723
26.509483221481762 90.576974338950109
27.965751067645339 91.175346422471037
39.190038584827441 65.488272642446489
39.560735060988414 68.000729914284463
38.059471147245098 66.410695041011067
37.500457532961271 67.689384979096928
37.162361281442536 66.130296332865612
38.657134944225987 66.862094905587867
39.528731356302380 65.819049836484936
38.831154632957954 64.877932928209603
37.021207928246781 66.176955120496416
52.165896386448047 77.419238073710531
52.861446373524231 76.744830430808591
52.933259953496623 76.938655061496959
53.481589465571737 75.056056173596659
52.710900346596375 76.542373895533643
53.081288173022728 74.025045826492203
53.609611643133533 77.256391579152648
51.269658370097865 78.538086377357132
52.206549076006446 76.661331717386915
50.813756745350233 76.070562051535404
22.516308395119953 55.251992365288487
23.940835219838245 55.340781243059403
22.254193633668038 56.759014570331196
21.559928550724909 55.467651221433968
21.513090644312896 55.667092164044519
23.688127727402410 54.391457023450869
22.352983087461478 55.046529091997343
21.260698627391964 56.025523107510701
22.929317355728013 56.086126739677056
22.193085190313063 56.227635951915076
21.763803861387995 56.676901854782663
9.210894157381000 64.471676822931940
10.623764187318111 64.243864642422139
7.041692542370807 64.161346675846090
7.508947692274958 64.963462232492091
6.971424244556516 63.683566401680721
7.869558206104950 64.042842074228588
9.577551519040261 65.073654539108901
9.477671461217092 63.196767752671519
7.090322821154057 64.085332203081890
8.118544740721157 63.628218429158146
8.398772905053487 65.372727100982900
5.961120903633163 63.559089418285367
9.033506505874922 64.017830198007459
52.373292777863028 84.287383923897735
51.648504515894707 84.347328587386883
25.111143809330926 43.301017947643572
26.430092034786373 41.818964725115862
27.071463835874681 41.758872986586454
26.459336133164083 42.834817520689597
25.302292798311889 45.501894906075762
23.871198371870417 41.888117293564328
26.937757313536160 39.055852603382817
26.156755712387763 41.185689339433630
25.441016553182479 42.867508514576883
25.025630769311679 44.029841299594409
27.119349915987140 42.193354960154721
25.477601934272140 42.064499580884416
92.430404603310450 11.087191771099958
91.729708835024809 14.884685171058051
90.513460888503502 13.764500120758379
90.897615490333848 11.856121092841279
92.457873679700782 12.697033112061252
91.938947239227488 13.037238150360514
92.264909011654410 11.558639807113712
89.693583098970663 13.643429544523496
93.369381857362910 10.082836877816117
92.694948231855577 13.080732031322279
91.602773914910429 12.692194486247654
90.875548732791117 13.650765123776855
91.012604410575037 15.088644749140562
91.247764047151279 12.490206799034812
93.250182783518966 12.603221390334603
90.727651754630159 14.526312773656176
91.012343938388440 11.525870047737827
28.713320804362727 29.146341854284167
28.780185882898859 27.324386311872221
29.216618136578713 28.537506844595821
29.029919859771553 26.975433556022040
29.292128704963496 27.480785636844438
28.299394730956600 27.142170698338234
27.880278978427583 29.407427691511963
27.677879304425019 29.164612313074155
27.699191099811010 26.979787714581249
30.020184289310205 28.165184092611540
27.795102918438261 27.997686268546317
30.311913649496606 29.141266666087692
27.783179646807330 27.907412047334795
28.876322365748504 29.029452639440063
68.651617218134575 70.497702981372882
68.789794878589305 73.717919243636985
69.870837568914425 73.633189996126731
68.568871885038007 73.119278057632116
68.100302718427670 72.751099830266725
71.187966290293360 72.548737638982786
69.371140537718091 73.135556595456251
66.885233252755199 72.679356720504416
69.486764461865931 72.188981791338790
69.707708795242013 73.011779106735503
68.940960732022376 73.098049274568339
68.934871465032998 71.926598261017318
69.136076644508293 74.130087927109997
44.367816829949845 65.634558087334568
43.638946507703565 67.633600967364302
43.760411041415928 64.289890837086304
41.629757683078630 66.409129137540276
45.394826631437247 65.277159603384391
45.218276623665496 66.494662740535659
42.468111663467198 65.942079073276162
43.512560405536163 65.175932493871315
43.968569793446427 67.136465905578291
43.483919775375959 64.277137490106483
40.200654693476906 64.293357403851658
43.417609970766335 64.818305790536542
44.236985180996861 67.231858045024183
97.042371515521964 6.652318435464999
98.832050251456266 3.608871226712800
97.006937566474519 6.410694808380946
97.390339201827189 3.855182347292337
98.057513943999965 4.782998312449571
97.488476506034786 4.450293627197846
95.730294061625486 54.990752564343019
93.035477739601220 54.233570999475454
95.578935928843180 54.510005493016742
93.847530854088163 55.146925050671548
95.895838649627478 54.427514312395964
95.050798346501466 54.357749973065978
94.919329057659752 54.484785876328999
93.697906312852396 54.238068826430919
81.649415578533052 86.963492663626099
83.032025083007099 89.656501484513910
83.533759497288870 88.170820100851600
80.644780234302729 89.025335743572299
83.820572446019241 88.102101266727018
83.118568612940535 86.695685410041975
80.335942933453666 86.443542909359280
81.973056229795702 88.949893076325282
82.322536489852808 87.749523089658098
83.479326179600335 88.445122020974225
82.895232894365932 88.643836575967654
82.628420934012610 89.779451937011828
25.065729790377038 16.219643464709048
24.021694211572083 17.075482956417041
24.187943211236984 15.058223147601783
26.472470483413368 15.338067054535136
25.106570993493122 16.945401570540174
25.824333089914870 17.182985040268893
24.398451977882420 16.556289578403995
25.106080584309623 16.954115054131865
24.748133196177559 16.119221152526862
25.822322484377651 16.500314838720740
25.143460220578447 17.703358499788479
24.329358653751267 16.622547067757889
25.593370142520833 18.002315674746114
25.430748489841289 15.392812046430272
82.778235150967362 1.875426787255699
85.397614019262861 2.621040737288450
84.140832521538655 99.406519357508216
83.236959105896446 0.947971174566660
84.653641725999137 99.840155876835112
82.218452779384322 1.485940498084641
84.262415571234413 0.624579058966141
84.078714197055973 0.303702921766118
94.836266194889149 10.841717738472880
96.440557372592792 10.892115288154525
95.844585188854552 10.682404993490412
96.230017792532223 10.540494548786036
95.309170789867281 11.970711976582075
95.521041605857476 10.326164610697884
93.796945431428313 10.051643998241772
94.812233177866517 10.804801857736576
77.028455169927298 60.178446493184524
78.313024314322064 57.098978661906457
76.676938370470339 57.954760436677937
76.488853964245635 59.152635950208335
78.581768793227639 58.070384482949557
77.274849695851344 57.046699889623426
75.204247476687215 58.278600269235760
75.235818744341003 58.418143223255584
75.373299119830605 57.730995811196365
76.874675862696222 57.285587190474821
33.459934383434984 45.705574465715635
30.475780596998185 47.192853491243909
31.113458046518065 46.523225106504746
31.428481982659704 46.478732610584593
30.464895510042478 45.316521603162080
31.001542176806112 46.046074107900324
29.345896708268391 46.624959184952104
33.126856905061729 47.817496539452883
34.434184941711734 46.776744089321291
15.429277975790670 10.183792234960253
14.958598104896740 10.090557557295408
17.073520597292340 11.013270043017110
17.261701498249348 10.431488060037319
15.188464645930264 10.443015901496347
16.379014806062521 7.430735802295168
15.348263702850886 9.129266473402387
16.037549716727248 10.458272143293907
16.123535059747677 8.527383926462470
15.787526072816659 10.787228690786129
14.869659506944238 11.089311159185730
5.817069990846625 25.027755069468434
3.279791006060000 22.329178220632620
4.050013283980697 25.070963301504282
5.540383005381324 22.413641306221130
5.198943185536079 25.273016801012417
1.798425042666460 24.138767975658727
20.438931732803624 50.660107812906737
20.230900283013742 50.463102579600921
20.204481339020514 50.999300511509922
20.902968217972454 48.875771928403978
20.696483205122657 51.688391185974766
19.066039304711264 50.120483749868917
20.120471605500899 52.684123828295270
20.723844982696328 49.572975338860040
19.675865724395962 50.993912413273826
20.452655026455943 49.933923595688682
20.906956488356830 50.420050882101982
20.157996996612109 49.860408368669866
76.965922409643156 3.564588198985383
76.100154519084697 3.285855395315158
75.665838444569459 4.127896187399233
77.254509537998246 4.953677056400297
75.509650015483672 3.777809569541590
75.786235031193442 6.107946379741249
77.491691119145912 3.826561269952651
86.115194463492230 54.679155739209953
86.362262452380023 55.431356878764213
83.768821381136462 55.306362865235883
86.694752501637879 54.356492252565992
87.916115762780933 54.319328418900106
85.204767688047568 54.731483428332297
85.739385190884860 56.388131666198611
85.689405103464154 53.420514860889256
84.425856334515842 53.285258785143128
86.101423320106733 56.126522690519479
84.790560893380231 55.356024278325080
87.129312386173311 54.041238268949954
86.858781190775332 54.791188797761109
45.261345675080840 40.603466029639961
43.622809602456641 40.641634193012791
44.780250493288158 40.367656974383294
44.051488441643976 40.666802400450052
43.956907342020266 39.400728817266589
43.049175244327294 40.374488015397944
43.575892368991624 38.468286970098291
44.627840136839154 41.108201382221758
43.911130145895967 40.096061783367603
79.543799994562931 97.382582620278328
79.679504127808414 98.441997755961737
81.087804849500245 98.346477888141351
79.836406940748489 97.462847876645455
79.442875086154501 98.740722568635178
79.441470372275390 99.311977761307034
79.149590761750275 96.818246385140213
38.308544631279858 72.862517951220298
38.717747376201615 76.521073766973544
38.257341613783787 76.323948080760687
36.481347626656209 74.032041564951925
38.092618991435430 73.997557185427397
39.516560040995941 74.840167759912561
38.726215665006144 74.522082746580637
37.213468776360095 72.719328682071492
39.668192584522913 74.491601470398066
36.874917958063030 72.668249325998516
16.526636102587684 1.346991458813467
17.409959016350061 0.718001635151975
16.208633641622612 1.636554318185872
17.721622430482107 0.305082876592632
18.297475208258657 0.495265157705910
17.006873331195457 3.212240900596698
18.310815206592473 2.129979959676851
15.362602941147497 2.700565483415610
15.089439026298074 1.935325258763407
17.700170358442797 1.128359579463269
14.587488237964520 1.018996560599154
15.475436182852929 2.421807250447511
25.881660041727759 61.651278535251130
25.987505570091749 62.814556970614241
25.618475178843543 62.880692818975717
27.945177798774353 62.435146365047203
26.951209439936953 61.723572422510834
25.800153672873247 61.149096619892248
26.838086527262309 62.740591826012249
26.784030768588195 60.759043510548594
14.578752116774815 88.855697324278907
14.030645368960236 91.670288941977617
14.380768673848156 92.185311546315745
14.376144517970161 91.371789539391585
17.081394848315099 90.481038173614223
15.112235477295664 89.521767327330565
15.143629947007954 90.153772583470939
93.821309780016861 53.162224826205140
89.771933883381323 50.332861890037719
91.278884339890098 51.563236457772469
91.903352062500900 51.137516336111922
91.959636108206979 50.005563906951991
92.039015221274411 50.256525310969742
92.603912626500318 52.529105305955675
67.503685661390634 2.925730744851359
66.393469548585415 4.418765970163834
66.884772815834950 4.066991787507017
67.469191952443097 5.050732555754215
66.793527092436605 5.473390348513917
69.068193596638253 5.132616967243194
65.434280933761883 3.474122489173168
64.270351454428791 3.246345484039685
65.659939839798284 5.042397082868405
66.725756203589015 4.569818771908469
93.349367933174051 35.735959972739280
93.947515772808828 34.534578644878493
92.274890071134010 34.080335990328621
93.550730263903503 35.066748084376307
93.424724905616969 34.237563558532230
92.706119710037441 34.491501370595387
91.967469597625509 33.710325775653267
91.573532037570658 33.237870261634356
91.096895616570364 34.301294309572057
1.583281903423942 74.682598111759248
3.131083790055360 73.730604015158349
2.431931709905751 74.199222671821516
98.668228063384873 73.147251204460758
1.007498329584784 74.779890138644930
0.352531636091377 74.331809872088812
99.738526587770792 74.701689355580911
0.107201785765682 75.929182223423666
2.076073370748809 74.134634315677175
0.604263214087353 75.304468826752569
1.809931031484911 72.878891000320010
99.850765377903457 74.764418852679910
33.663480066822551 25.185169030486716
34.525176866147135 24.252936829479598
35.438770632581118 25.806061790570219
33.708777154411280 27.545823083005491
32.447868029089996 23.231241442677021
33.964404936819655 25.565792893687163
35.298310751002475 25.363539651459288
34.919521300323517 25.868097937794197
33.912849945805277 26.256795514151154
32.365292031680596 25.330302774655539
34.598293288514874 25.065465781412342
32.920821159644731 25.256890591179349
33.788874184106035 25.296681024108565
34.174754405367246 25.271084765301531
1.397846911051819 98.445500310960682
2.431829148939595 96.310064009820195
1.453204172992806 98.332378885443092
0.540423292266014 98.561755063444878
2.293344005695341 0.805712450770343
0.387301335100512 99.554828723986049
0.757764764257491 0.427856130940356
1.741803125777001 0.224840308121514
63.488077524184092 86.997145544822601
66.427195888109836 87.674780384245537
65.262103335407559 86.601259656226276
64.804892152570858 86.013829573877516
66.466397367695336 88.012874856969148
66.065849398145602 84.562418803471118
65.343266672530433 85.878213422966269
65.859657313481023 24.441458570266086
65.178527947638869 21.431584250314092
67.619075905680603 22.874930707970055
66.177036115453703 22.964723223570360
66.016424869075294 22.671826879221275
88.068226306655419 5.883205721486077
89.264132758626346 6.556919166294087
88.361400273188963 6.057486467763376
87.337007549018580 5.890179945009328
88.451027848646504 5.320827152527587
88.917685220521406 6.126648104223641
88.980564311426065 7.310789962840700
90.278179495534985 8.107996380485668
88.009933975250007 5.568462254439253
89.223867989987468 4.653251724402034
29.067819022895147 51.689589012731226
30.503721546647220 51.572075514046546
30.290157732425435 52.487946523830523
30.681291405331045 50.770026697564134
28.819885916435673 50.811029561892582
30.153988343780707 51.641114801235275
29.518691308396839 52.016149981859769
29.997341111904039 51.426155461197027
36.413716596390927 18.128993438631298
34.990377437806700 19.911790397612773
36.662771872403795 18.795834649781685
34.416328094967106 18.830445248928157
36.309057478848864 17.455676658243142
37.369036043043742 17.897563697314197
34.281429279317123 17.798251291596646
35.495346993976042 17.027958558164038
33.766904262077297 16.719317218359574
37.404825343923925 18.359208097277161
1.871966015593080 45.354772929969201
2.653675287824458 43.637824461162971
3.490094966732566 44.348521588107396
1.073767796473515 42.877705392990848
3.132114010591973 44.237163466949006
3.772912754823733 43.520952876222765
3.895926780531218 43.068776759066374
3.731646693421105 45.416293878437571
3.092624989067121 44.490397748385483
45.667597610195166 89.816932206868046
45.389445357083240 88.461608182798869
45.940594867884649 87.312312468444219
45.701024003202960 87.663320208995316
45.175703138915800 90.085763091830231
43.340800658654160 89.759048418396631
45.541463881580071 90.572930422838141
45.664724907762505 87.854049634972228
45.898562206459125 90.644839948164559
46.014865678438980 88.790030399192432
46.743350393414936 90.764213684701119
46.391178139631513 86.769960447294309
57.826197422382933 34.958581933068146
55.746668447527632 33.715091745223809
55.658371042016803 34.016619776549923
55.357921681276160 35.144364693269559
53.828160946352725 36.190581908500313
56.951781149847356 35.095724085615920
55.425989957932934 34.020589777687825
55.708909652238034 35.638072876376818
53.693863882591295 33.512574690350668
54.920445806066589 34.268999127460411
55.423485779189960 35.129876398357609
56.020138236910640 34.730109281552849
19.573151882095207 69.561734509998288
20.492400405322133 71.420891144214394
21.154476272243578 69.447817278220498
20.021732952212950 70.740838756028424
21.198010947564526 69.769866857489347
21.078768013836068 70.613594989677452
20.898195202830241 68.498878461063399
21.083867823385798 71.578751857686257
20.616333225073586 70.044441780064304
21.561112150294417 70.274684914229297
21.193771797173756 70.187984283784573
21.521062536560674 68.786370846249099
28.138729741355302 99.012913824483931
29.694746533600853 99.809561278031524
29.484239081986935 99.315268812388538
30.162127729050599 98.683667987936758
30.604130252387943 98.217751805245399
30.089462605027109 97.371049433195111
31.334391279085274 98.700504079467223
29.490280640079241 98.798098099522662
0.618240475620539 41.980660436010865
0.547215320258815 41.960036245438246
97.667076070628923 43.118561919989553
98.287795781701050 41.686436831271763
98.577604058680819 39.621947803422643
34.661211656494352 59.700693560557312
35.160698266028511 62.308249230006560
34.763480591335018 59.564048015146717
34.279350657518258 61.631475179487495
34.749317431015896 61.028064947226433
34.648690576031306 61.083312460311795
36.344149309310986 60.654248643552798
34.086277947468595 61.027450463508387
4.009347861522417 54.836238302782725
2.893586819267026 55.186427624377629
4.819696781620452 56.921240103389216
3.910098338635270 55.734649063677935
3.934242445341411 54.271004363423678
5.634064418500273 55.619760948583277
3.989562026938900 55.004876640279207
4.536834780511863 55.014905348925552
5.106502011938726 55.481661747389268
3.075564593510558 55.812798316630307
45.058848130141818 83.576274926591253
47.189608985901444 82.323826390890403
46.904692488175286 81.624265471200886
46.782616552443187 82.473320588531351
74.610509199642095 84.659294302410856
73.341275283243320 86.222760979200373
72.703013253285349 85.520517095557310
73.924919602144229 84.592818342672530
74.732738138839011 85.183652653278983
75.050477183455413 84.180263218452382
74.915641058202098 86.724688940603357
74.333925682415341 84.593196934484510
72.895067987386199 85.844573358176817
80.512640472394281 31.693353867485644
79.423329197476832 32.290903134709836
80.830084374374422 34.796357372575336
77.951832379792492 33.801103987677138
78.865063862913246 34.547178219674301
78.466071070087565 33.683599561091505
80.079011487315057 35.103014755171408
79.011767096139295 32.718897018774804
79.158718685030422 31.829929363948693
80.332491674535504 31.554303942317375
71.482089063160785 3.070793634814007
72.556440016534154 3.210709143994744
70.512845738317139 1.895972638298379
70.863794007171549 1.057280071073609
71.654150964502264 2.552366027093129
70.561643845757729 4.364050117672821
70.958024704723030 1.489492861407138
69.405449954813761 2.611093772085606
99.703791027439209 68.503860143203937
0.416719482249461 70.594895930630344
1.173140375625695 70.198743760367719
1.041622320355939 69.677736848941237
0.206736371796092 69.243200656110744
1.041423206567778 68.768348366357301
99.448164979839760 68.020996307788408
98.214729094917999 69.832108097810462
99.915652444519594 69.251954250811437
72.798630950258172 42.474387798016693
69.648002929129945 41.180395307620032
70.624225449921099 40.853082894354586
70.771596160658660 40.760605235182730
70.978623462936525 42.935558334426801
70.802746269415834 40.777154845114929
72.705230924375570 41.238871214566082
71.357562308727964 40.399310160099922
72.229789591853688 40.983448231794682
72.113286480934278 39.621409395949854
88.352505617413172 53.578002763192927
86.783855982391628 53.558421351899604
87.454840953009196 54.685596504737887
85.016486721988628 55.084636010316231
88.756853889733918 55.129567297054045
89.323075764877061 53.667934997568743
89.777338191178927 53.870611247599555
89.051264161531194 54.261910043489685
92.894858021423659 69.918513144313309
96.186420703132242 69.466321580258594
94.856902417188081 70.475276563433766
94.229293651438979 69.459863792914931
96.231394518120027 69.247281843584148
94.350579465141635 69.219778029362331
95.789996796723941 70.553825423416569
94.782986626767666 69.458330096426138
64.257587389478999 67.030564033586074
63.253566567386486 67.089623988651965
61.547659736018034 67.348808459284157
63.384293704815576 66.303317604294264
64.548293615533154 65.236500746542887
5.971664412702266 74.603031482699535
4.766086072292468 76.887848702226492
4.099378274630112 75.731959441529767
6.101548528543492 76.348940077608958
6.813878420239132 76.101143744243117
5.453233902279188 77.393178332550633
3.310817336181714 76.832734662407759
5.711175883689062 76.684470615406156
3.992460155148426 74.592291704950853
6.579633597375623 76.557240779267232
19.698248263670905 92.195436430496997
17.987644863111598 93.125371175652546
21.979943504613466 93.995688206285237
19.715933137600736 94.129285881052596
19.670355919048450 93.111496543923110
19.692957647147210 93.058777001047233
20.180462084219510 93.112910046122863
19.194898081517731 94.998173361105103
19.266158847786965 94.047820002958474
20.448175852141407 94.416057962052918
46.823633177620657 29.602413236276263
44.019922714560636 27.862460301983202
45.831197728723545 31.133023263011189
44.433444782707205 28.334633231003458
45.670173568322319 27.768867595393246
45.945667281736704 26.868880894113016
45.268491838404756 26.948625220584319
44.737158286098371 26.949782005602039
44.225312016827850 28.034846885020336
47.108219196706067 29.007856374471803
44.943100914223137 27.443602867029842
46.682777152500563 28.649815880897155
49.164788351793810 28.167385943566014
44.042519634997682 27.910929120657542
45.053444465274438 28.502526968030434
37.771708055201820 84.565035333328197
36.636119259908135 82.775234519147190
35.689565120888552 85.193624948587811
37.483563286237441 83.391622975707421
37.773570367966286 82.719914496666973
36.404297472040369 83.108672613055631
36.907847228042250 82.709094420107675
38.167682502983880 83.777299184167276
37.159485025376497 82.980016723037210
35.661871805255416 82.431440393067390
35.668275183342175 86.252523357406460
38.533832745723636 82.089470236364093
37.660456846718873 83.832205900754047
36.675733622428666 83.333989613362107
36.379598899219367 84.385296890522369
4.323339714407976 94.108753567319724
4.277485765296206 93.640963137361737
3.679948669441994 94.015114040963411
4.379499949626083 92.337963157572105
3.714415537581621 93.556453603194257
4.405665293170373 91.714975579317525
3.710333014168596 95.072949718795641
2.513416498611834 95.718949163577733
5.493465241162062 93.725574380991020
72.875384271337211 78.693076421101352
73.739280880777457 78.571979840573817
72.989340455853338 80.020311819045091
72.789821899320131 77.915907161554870
72.723152179379426 79.695825395786741
74.063603804954454 78.849508923341560
73.192389105443382 79.417518951690894
72.726020379262522 79.490983949786312
75.409765209554635 79.757395402538165
74.176632435888905 78.276323937607401
75.151631446142304 78.270578268872256
72.733921525474969 80.945567379258733
73.021098444456555 80.697877064252978
91.395090495824846 49.350245681357606
92.276606079876615 49.646926748856202
90.249436638830929 48.954673208730526
92.032162842774611 50.935277924041301
89.822865618284212 52.092244475466252
90.691586995309464 49.857429484994995
91.580402973074641 50.395844643720061
90.779152854386865 49.922583054374613
10.621723796931713 9.247784938430740
12.316636736568494 10.002595706487133
11.491025527376362 8.966453669082190
11.015424902161074 10.965429011125618
12.191082423837932 10.544172614476476
89.124182868098870 31.272882179037303
89.036458578489274 31.921017488994089
89.735801704787860 31.098291544007804
87.866232252345256 32.018213659405866
86.976861458719725 31.123741861447460
88.422156591022656 31.735092456679112
87.923324481593227 31.200605909368445
88.065329646162851 31.339108183362999
88.164222401148919 30.604226886310379
89.096744448292355 30.540692697370652
88.344039056612829 32.737016601376368
88.036915066795913 30.185879090795890
88.829890124714197 31.494413066847120
89.770523730816251 31.318813223013219
9.411711122685215 15.838606467104620
10.067674178505371 15.888929008711383
10.680364515315121 14.822406282163916
8.601869752964156 15.526294650614355
10.283853455953265 15.985576502461791
10.332618529559698 14.414544528811115
10.097543184241951 14.624161876039569
89.128892461857561 33.291036883719919
89.969587783640222 33.629212862490228
89.978594500362348 34.102750899053646
90.843663158249285 33.400806399197386
90.046600327772722 33.074357815922752
89.338524905088789 32.844250921693245
92.320562691482948 33.829043137314109
90.672139523704374 32.504801546927951
89.440043288647601 32.834395397878843
89.666162962318310 32.905978624832365
90.427893734287835 32.814704707437990
63.928913501125528 77.996460285763035
63.746719874238742 78.359415532455046
62.918656484428148 77.454964707907507
65.745892901810095 75.331407065594149
62.718357755021628 79.557559905488802
64.212368892109041 79.113895506144800
65.143391295560960 79.994470510774150
63.075074239804167 78.209090658404847
63.892872748638034 76.930881351232102
65.357761248090682 78.885926130770287
64.344575631664100 78.601600616370391
63.288466033519477 76.328730424186418
65.511786847503117 78.964420948479855
63.468600722858021 80.194942782845416
64.813319313995848 79.511490123323341
65.837494858714365 77.787641997230040
43.320376083256306 33.322551312238033
43.150435815972912 34.984964988474012
44.899469666949159 34.688936976538727
42.463729709008057 34.187695368718877
41.524238952770474 34.226522650120543
42.844136236218361 34.816039488965110
44.541126863137748 34.707862813442226
44.170866014427247 34.771888743332717
43.496488936233931 32.123488213501581
43.322819658094950 35.263822657251936
43.231736686523433 34.517645125684865
44.489427791645987 33.836413481407632
42.694293152385470 35.031320031036223
42.626225095422576 34.758757079055776
43.530103597099760 34.069960492497323
42.169535026720581 34.866117195199138
79.313148623241275 25.193658139003549
78.613806580513497 24.529579529048046
79.745024558762395 22.832187443113515
79.380023575864797 25.683259327209726
79.030347376578845 26.205296231134671
14.933309017920196 4.074517589899923
14.644247372424886 5.322302301101876
15.073435372196611 5.466406542555834
13.910549941083715 4.963991980933647
14.460910633951945 5.698667416853476
13.933694166811549 5.581900619691722
14.578638331794595 4.519824366245327
13.254312019831564 5.788101844254271
15.206083689360186 5.706216764901574
14.961899756112993 5.173176720543751
47.979691795263058 87.173514913557526
46.959454085600086 87.182160251312283
47.706146984690776 88.532511721196514
46.204569256156510 86.950212344801059
47.102959454024756 87.552470501746882
47.204827422191777 86.251601471240008
47.617698814100429 85.887478757844420
45.794124555648956 84.600022548028207
46.626780588821156 86.244614188165585
46.277668866970991 85.836406556861021
46.449498959536342 88.546391252588251
46.757584756778968 87.650623375178213
46.441838354360350 84.925750637492371
47.383785238424508 86.715628049465991
47.151282771296252 87.093442405317674
47.557074951200157 86.383188374076823
47.802214160595383 89.365452906523231
48.687225017410668 87.464331370776421
46.386458923590062 87.522340523619889
46.385779923386892 87.430115988974521
39.963022814463002 6.664647963724230
41.369825262476766 9.019595126867088
40.208218571346002 7.351602625950139
42.686958927396958 7.086007033942504
42.772983524625353 7.050059543405379
40.884137390795324 5.932787873672256
42.184522082364154 6.388465507948805
15.227955733683059 46.080992082791539
14.282299592814903 44.818753234189977
14.575923801941267 43.026565983235457
14.545968628179914 41.196099401979879
14.341727201775951 43.078713168901608
13.084701899787877 42.672220569690651
14.607905376880282 44.574146841853931
64.789798404146737 58.980408385174300
64.306148753291865 59.537604053042287
64.067328796069944 59.323559447480704
66.311930482574638 57.232139201063987
63.241595928224442 61.637805864707573
65.746331408314816 59.687873066442492
63.828692792700849 59.727408943685035
9.146010337008772 42.286758262144211
7.454613054649078 44.322479988654031
7.846957084251450 42.244308896534413
9.379764401644712 42.750124343220904
7.934393385431790 41.029759300717544
6.191559641189826 42.431986343869639
8.595287317992174 43.363499185906655
8.455558441756915 41.754101100946606
7.749773411432924 41.548485862480717
84.416069656018223 79.984300785961153
85.961919730708189 78.174343907283770
84.796916870093114 78.397419885557440
87.820722717152350 79.955899983890518
85.921181298742582 79.158572435823800
86.822462526196119 76.599269844633241
86.908479661979797 62.038602406611652
85.318294759521891 60.968445964726037
86.212834386764172 62.402162634885457
87.481892002764724 61.434148588345131
87.776807872483545 61.480791116229803
87.904520871824062 60.438300793617813
86.506864513293579 60.203161722594750
85.761356766158485 60.516787553512096
87.933355889086286 62.862706557062033
86.607231703530530 62.088110539959935
87.024754544515986 61.307424867624633
86.132524769477456 59.734777910972795
24.960835453702995 69.864486740765770
25.315660879517782 68.117162521744078
24.947658724034333 71.302238136449631
23.058151581599205 67.628162026706960
24.596068499254326 67.743655056238765
26.373833210618614 67.413432115641129
23.704295062177078 69.917068000441020
24.737188657085728 67.894360060637936
24.623670679600071 70.135479740770862
22.781799300729183 67.780503300693084
23.569257164416420 68.311565786338178
24.372423951769466 70.278819371870696
88.345398112219712 12.620642400166213
89.352143007288603 14.051472526121632
88.805543184745275 12.407631016633186
90.612626688108108 13.636412073941454
87.269708217338376 12.520538525655741
86.780369960470864 14.566706552319252
88.185170183480835 13.697313456596799
90.132546749278731 11.821628310311901
87.321058293430042 14.195332670972581
88.940373275214554 13.751723279955524
74.929608015074223 99.208991308600531
72.923037983303132 99.402396293906449
73.339115837665560 0.585009589087174
72.856859264294201 0.959442969720804
72.439844189778285 98.747494150536880
73.343520504085561 1.224059648215981
73.405089206887908 1.838454645763627
72.458904557189669 0.729787367980477
73.494050599926140 2.414286417335371
72.935625252514271 1.416941645977879
73.896436679874981 2.131541090517471
71.930316955798872 99.556801640463561
74.160174620456246 1.251692347724865
7.533458607306540 10.701003166650457
8.360910093289601 9.450994572648792
7.774624155127655 10.741882551335170
7.289400265706708 11.524335486203451
9.368066795632942 9.505035879813605
8.710831872502622 9.511487789725933
7.653340944548047 9.406594428236293
8.659177940774667 10.402339543244915
7.874023749563698 9.860473548996850
8.381999690674544 9.329942319162573
8.101414925012536 10.801009033861407
88.742928963194259 5.517953347263401
90.770252144869573 3.868381937979052
91.067480123018228 4.713766831604357
90.272406029098192 6.093395536961407
91.007336980075877 4.867373525814181
88.742267331238679 5.171805767080732
89.289738735520942 5.863869942578273
88.952469856778478 3.180542604474914
89.391357988665973 2.783158959898347
87.378802523490890 4.845967342395321
88.909370474397306 5.259930909225205
12.185650246449407 68.919684249329862
12.542427238351328 66.478610869366634
12.034746898524318 68.941503887041179
12.789116066642835 67.822361531032911
13.151504397853703 68.105141276634512
12.545129105707707 66.431351523160188
13.054920430977663 66.946984421039019
13.173771043123551 66.431527602252530
14.686820783601325 66.449582801008404
13.859378985503490 66.669193872346213
11.998628987397343 66.551641928165125
14.102618024853104 66.923436795691813
11.598979319245903 66.261071535986389
35.890753997027026 31.903867758283603
37.569253709087540 30.165632234861121
37.629049787825629 31.344270831893173
38.042045593136351 31.309216877527525
37.021328131360626 31.406672815736755
37.847778690872133 30.143634171205072
67.336325033495953 81.245353861454561
66.986958138412149 82.431294665402973
66.653361851654935 81.621415089707526
67.735829937657101 81.989756157205107
68.039385954923191 82.357406959869309
68.946685618648289 82.482026408918713
65.425598395738149 82.183173600102094
67.069320443829767 79.836610037949029
64.437426468902146 79.539736396569907
56.060470096317410 19.025293978202949
55.718376696787914 19.363874820776086
56.866591985165179 18.854898161164115
57.563019175366009 18.426944420575516
56.979210222900292 20.202081915213768
57.062776500112051 19.389255444170459
55.373353286873723 18.550470897270998
55.956119721265487 20.182930905407940
58.524936366310172 20.555438749661882
68.130976339671520 78.741039676937461
67.171000686943231 77.713970437301469
67.428644918438209 77.508020717619559
66.804398538759443 78.672262322186555
68.226919053970548 78.762159259310906
66.839313235333123 78.460899645690560
65.888936334186127 78.122047009550855
68.267897775378017 78.294345014651526
66.555598011329735 76.130267766117711
77.961129495418021 0.676819148884613
80.038818984264012 1.567100784785770
79.283347074992335 99.056805041095743
76.787508505725540 0.469091263190804
76.374287078117661 0.904914815082816
78.995267697039267 1.079663492723364
77.638442186584470 1.354804742761164
79.135496443730261 99.639023199529845
78.684502748975305 0.501822268716187
61.060359957709302 13.822080626650109
61.367736826509223 11.088506296600301
59.220652232243864 14.034507697546639
58.528419279859641 13.521544330051981
59.312191413829325 13.016865705155642
57.773199619387483 12.197458350204114
58.673015878396413 13.968544810187808
58.539204495766072 12.559293783950764
57.702821108920496 13.491479241745468
59.592041862015293 13.657337793728319
58.920605977014382 13.489408520400035
0.067434296639803 81.178189429308475
0.400169785855354 80.455776016486567
0.571209236542131 82.294237388694953
99.714857803551126 80.208910984601062
0.705598717975363 81.932864317116056
0.230626899625321 79.318182737215793
0.057916467057140 79.336114397110563
98.581872880685196 81.396688858144046
99.645775500492249 81.755532733202827
99.780733134498064 80.216395082620338
68.199963161204366 60.668859603534436
69.113325455752729 61.278205413064327
67.204394354989873 60.684284480784058
66.974916569983179 59.091882851897886
67.678731487118995 59.860686599410720
67.933530409414701 61.245563186838766
19.474383978553451 9.408688972625605
18.145250508074067 8.111223863422897
16.937033356329572 11.001012224370726
17.961112632184300 9.449784262545437
17.176491344749117 9.767313417797190
18.785479100747235 7.947596401850364
17.997760119692291 9.352737400518317
19.099838724898262 10.339824579433380
19.408788100951135 7.886872237267927
17.448018282421454 8.974573652339288
19.216673040697113 9.022176196786384
19.460935736147395 8.068287284075428
30.120269773196110 44.433402560619548
29.519214832585281 41.049140493529634
29.417734865703892 44.128239143757888
29.494214073720954 41.688766049204062
29.985074420828489 42.463841430154851
30.635468813179202 43.211321203324630
29.637700154971739 42.735743708577182
28.677282595133075 43.477201003344327
28.044729268054059 42.838190764556181
62.646079294820652 15.161431590508558
62.808567896744428 15.202541075023518
61.671394254290853 14.056755676270042
60.905669778383547 14.414085577417339
62.537702066358847 15.428208927142578
9.455296869777843 18.359369736490365
10.619385545633081 18.071222992807861
10.027764590362438 20.280337720920862
11.456216195748846 18.429243949094523
8.319266840868766 18.441526149065343
11.616605572172684 19.310556164234320
10.861761260014632 17.294180061928355
11.733627376736049 17.899927281675129
10.190691580473315 17.221013702525440
10.297236164296585 18.265662440325347
11.262157286432165 17.834453654051856
33.949987337743174 64.378980773207786
32.235207324395532 65.665495721909849
33.481171864504610 66.892865077340218
32.021394435488858 63.590571093940682
34.148553545878237 64.632459176833535
33.707453186929492 65.615263619863327
33.457466849565193 67.485912644142090
34.222483304380852 66.897570108089241
33.914715765810691 66.709925664083073
34.512055723332907 65.770098909858405
32.509315817912707 66.143743651767579
33.573423641129963 67.319997829480897
84.642361706835430 54.461072483134856
84.931199008004569 55.576807536173270
86.390451601793103 57.435557760208837
84.625264191592052 56.115871881882569
86.098862932447702 56.577835177558761
84.063483233248135 55.416818434964121
68.721140118957109 43.214844529990032
69.871030786875252 44.795983045118973
68.246076729774927 44.400567111154395
69.876050565253266 45.131805016530436
67.696004275650694 42.153011054199240
68.698573731049976 42.377453909089162
68.802277627936377 44.172643305190732
67.465492836257894 44.724014359258071
69.735832188553672 44.825107049065849
67.620446212702902 45.063866466243105
68.952143227682782 44.226047209778216
68.517741353070008 44.238705008920775
67.448883576932161 43.987776774014840
67.564149208919943 45.640648991860537
3.560426670464687 90.840420343090273
2.370795147683801 92.909340523612414
1.654920657335454 89.482192615450614
1.391171544039981 87.604313345611118
0.977868766422940 92.475768666869143
1.230496862008249 90.771745896514773
1.263155512590031 92.241541972302358
2.339537264991655 90.217448679122114
0.599690889544780 91.017982050375466
1.078686526274844 90.665268209710064
2.490282883437978 90.186933204670964
2.401456377228444 90.539218794188272
1.370035858106268 90.885668489803507
1.207028737330764 90.891923508993457
33.834355133087485 6.146171808054684
33.017757641444810 7.356422138016525
34.467280482643517 8.204446444462340
34.382497924989195 8.611004298696177
34.397168965451016 7.025553294603786
34.318530604681790 7.996328323654738
33.037561145368208 8.001068951042658
33.533419340267308 8.099662181430444
31.360585763159904 6.751343638212691
31.605982348181680 7.710679072613877
67.944784457792537 40.671875249290757
67.403688339315863 38.297861954609409
67.099123988353412 40.399216577542660
66.112647539104941 39.804176124479703
69.082156391088702 41.217236554001197
68.517986884207929 40.164361487969437
66.979616773788905 40.463588089504867
67.735495266366684 41.733878036081201
67.207152944459395 39.694568361184139
70.200943396665437 98.130786142018735
70.452912561184206 97.698072570848865
69.061054149639816 97.979899399460223
69.811163120685137 98.746854518237143
69.043090626913624 96.793552238875805
70.694709724281935 96.723650300354890
70.783984440963238 97.623291755357840
69.747919063375008 97.486592910064772
70.618097471631202 97.997455965059089
68.481393018635274 96.178299830382173
69.869974867365414 98.401384471932403
68.134684186247526 97.357389866205637
69.677237395968305 99.099309889451874
79.901742372939665 23.495760837196762
79.254478660413767 23.973597931878803
79.482520509689238 24.914234196856814
77.871030488944299 24.061395862868590
79.524262699445273 26.402264628516740
77.811288957383894 22.953991247007988
78.479858727683663 24.745583282920581
79.070894766282919 24.303468256116567
79.015681533930120 24.321856560527028
77.389999081008582 25.641831070227227
78.174338617085624 26.642524919928661
77.162616218579956 24.840044581098294
77.354140618615034 25.460033606515701
84.664954862676666 2.712825284413027
84.372536811428859 4.056462439924373
84.454151616238050 4.040264990914485
82.955840092505241 4.157723863422023
84.307663518725889 2.746027489526680
84.430382818613296 2.909625016681323
84.456293336160769 3.362394263226185
90.606611883400589 39.241444475332777
92.620566110244297 36.160952282430728
88.801851430072119 37.580950281761986
91.688542015580595 36.994662421476228
92.169002734479491 38.893663732796092
89.988350024262104 36.910350944993027
91.871633363756487 40.122771605689856
89.507767476086528 37.571024223670371
89.611823852661715 38.094529188177653
90.795248360556954 37.654298934257845
91.127233020522127 38.167793480025892
92.337532801482325 36.992827523333496
88.651968289921427 36.614689945329161
92.150803205698367 38.088226154325071
3.578764013274521 77.479477236750469
3.754201331656041 76.839603763471857
4.357532260535310 76.549061737127033
1.877680087373707 75.678844749120216
6.173220253667633 76.745924936266093
4.360326962658762 75.022095850296580
3.913579088235771 76.887930161501046
2.339515444538143 77.059882466176418
77.664570629736858 39.215017669975971
76.089928242183234 37.545665574121287
76.733789880228557 39.624552181366731
77.412496902060553 40.659250306089291
76.696016478061821 41.338720877700716
77.713104859398655 39.581525027667944
75.781591559067564 37.605241380856370
74.510333505638215 39.428945324126772
78.321909389160410 38.335477691298784
76.167110220916783 39.231392358141186
79.358756530159638 38.021704889274893
77.933781268716771 38.550379879166108
17.289429615946716 33.729962719403446
17.266661537820823 33.905304987318893
16.293594788666290 34.775075282945082
19.144341104939471 34.371728752452597
16.424768349549542 32.957505733899325
17.262662970032320 34.413112033491274
97.484062613254750 7.984505091139334
99.154466227774222 5.825936836210410
96.595936945180327 6.631228914427695
98.107432341600287 8.075364509913451
98.517675492300611 6.444110199467428
98.225251012568890 5.511082592538973
97.279856687835590 7.205466380867232
98.946599245477117 6.592486913799590
95.690825601117979 6.674647446672235
97.230910635407554 7.547921943397220
97.648969212990792 6.529702615609382
97.237600387771934 6.656469951953113
68.475587311034346 84.851074941269218
67.757880852548297 84.433141354617277
67.144137229816110 84.387589674201209
67.921739309213578 85.802031212260033
66.729588284731236 86.037683438172451
67.795547085324387 84.763808121545935
68.850700334246042 85.064857180857487
67.657316527943536 85.306734705598700
67.428142579029753 85.397701929565656
67.339175917628850 84.365583670458719
68.982339415261563 85.150442944972497
94.511347501050466 3.634931607461241
96.265459897561271 2.357413602494090
94.323731350343095 3.322001350096429
95.076079133276977 3.657827071046852
95.142980170521781 3.618572276045079
95.098051415202434 5.364188992820960
97.939753499866896 4.579605065877662
97.345958615432465 3.933052115162096
17.461975176901067 9.679332658096360
16.844018101860176 8.263821572321827
17.787232164639278 8.938186019879849
17.446608733708462 10.091180830284355
18.394219372322617 8.545901674163385
19.069079113640694 7.526102559292491
18.585900121095928 9.489803068569223
18.569428517980384 8.862263415884890
17.778253418605228 11.496217552590831
18.882309828556366 10.928898436571394
19.829582460443660 25.978255318628641
20.773149098921113 27.197046560348724
21.289833908970241 25.873666710301219
20.091449640504361 25.158634687192389
22.322190218369567 24.293823136031520
19.925152406516531 24.274048946783576
21.311201858273790 26.644972852703908
21.955458092202061 25.805342286077575
20.866398601040405 25.922816461247503
56.921752092283135 32.812736230234293
55.320547839704517 33.409885161532522
59.307997851777571 32.396722633423323
55.114188926960445 28.649400466854232
57.153816575395986 30.516055729695168
57.751855270768374 31.129289864042530
56.668045952560831 31.752227300777967
57.068798194086000 30.990093000530020
57.236943514410179 30.937047807166213
23.672489454157468 33.874420115498673
24.866468682467893 35.315484916127808
24.098384360447671 32.724780526347743
23.683997180656291 34.567334465572969
24.245513166979261 36.104322375183237
22.571200412628134 33.781051216224327
23.183130463660731 35.167386152225546
24.662668142443813 34.825730373249478
24.455269241045173 33.089603972341536
22.925909175422092 34.963055622973222
22.731904037847436 35.626885796305068
93.289160259496754 23.230220572204828
93.414122941334014 26.346180608549115
92.277311443576465 26.209378445855783
92.387348842590171 24.735691318159525
93.005084265353148 24.821062355116197
94.312391752949722 24.415508157496479
94.778731597807223 25.599018889534758
93.330149055301916 26.092385194778661
93.760067760278005 25.796976993323948
93.325537980138165 23.915782518101686
93.126693479647884 27.009296027685220
94.394675813321655 24.051419725805882
93.240754277319297 24.676189728396903
94.041047991004447 24.957966093147654
78.391540098372801 92.451176814340059
78.889502169076337 93.534318915818858
79.455099491973257 91.370216118020849
78.686836768349139 89.537519456147820
77.968360602068358 92.295780718807151
30.178333828874692 1.479216157046001
29.709192678965149 99.738851615090496
31.306141228043668 1.603020103724529
32.419365989060111 0.417369828465804
32.138016381950351 1.661348368701953
29.209177435268732 0.897208552722639
31.110370820330925 1.794999445893134
32.184235678867701 0.462300500096076
31.195725908874376 2.426215300646745
30.865469627786922 1.601837427057143
64.784289525689388 57.765940189074271
66.413247488688555 56.382793053924026
65.051622312380289 56.937891743865158
65.782503125083593 57.168360155528021
65.484203742298831 57.425207555745978
63.076156950141780 56.781596481635631
19.432840249930653 26.075009554416443
18.501123864436856 23.987230568738294
17.459609637648647 25.376347862841676
17.170018717749809 24.414969795967711
18.125118459344737 26.124362240215017
16.700577502175456 24.062517080560326
17.200879992247870 24.735033594475318
17.535596611409698 25.007549733821200
17.900692996295575 24.486140009347491
74.977858206667719 0.216661595476229
73.503081155099210 1.235454960364671
72.813328328416176 1.827311255791135
72.212497939491229 99.727618587978071
72.106596040947196 1.290093523600922
71.957376536231521 99.566104802176667
74.231092908644797 98.757045574653546
71.638455088749922 99.709296959266624
73.123887920128098 99.851250263218020
73.233730090300554 0.766578728825127
74.311617838965631 99.751501350412752
73.022468647703491 99.285356342110347
73.541203049233232 99.657691884384988
70.163380903242754 98.162221054021586
49.924477341366277 66.720759760792006
50.173750916031345 67.849341955252356
51.245346450152603 67.328073105165601
51.640662637941780 67.550869125274772
50.910552763677074 68.922064097949161
51.218134883713674 68.488448632290982
52.631958289174818 65.530933105149671
51.748560623096225 67.372329110521065
51.666441891370503 68.085903008144854
67.017309291925727 23.011288199964628
67.063165400444149 24.071071139795226
67.878848923009215 23.757872934432626
67.466101585394767 22.987600047363223
67.659830872993538 23.117896859407505
67.505412908444200 22.631668479509827
66.455091034964013 21.534843622070976
66.307136296299603 22.867631216579316
66.634790560502395 24.289185398068167
67.511329921319955 22.788207441968208
67.399705939203315 22.634815667546224
68.612504155772839 20.828415653551758
67.824667784955423 24.328548437688468
79.692958139314271 45.152073760389008
79.500937879482890 46.819093003562401
80.272594722269261 45.461943014881086
81.719522098610597 45.399939549326760
81.255467167927293 45.492875493744819
86.029707796795748 48.101036795611229
87.261062999059817 47.400272404540466
87.058989687036274 47.332245423272084
86.457331713221876 47.239693043900516
86.719297122825310 48.461006877278663
86.607780925428003 46.192574266209839
87.441763789809130 46.643402700595978
87.124353349533379 47.615050576547958
88.714222252692295 49.160578193797988
87.500107790011882 49.782915623710409
86.152358530750931 48.680045398107957
87.995292019825484 47.391162360759459
87.055852892056080 48.431476309388749
88.212062641922586 47.754129698746453
86.579526447646941 47.028290754959485
88.817478952342512 46.046137733192332
64.907131023024874 85.595019858717350
67.193655106447821 83.937049735968046
66.768493313756025 83.921251539798035
66.692159765261820 85.404376169478994
66.700996102395081 85.186888248475597
67.434417971691730 83.534638630726732
65.814954246399992 85.259060339468917
65.991088982186469 84.424694342944619
66.272956829671074 85.448666791292723
65.707144710690258 84.825232802687310
1.741824516675226 88.238543999852524
99.951438611187541 87.532704504168606
1.189181547588574 87.444594059368825
99.233330482251063 87.763275729223480
0.283000051174820 86.791745004184293
0.620026049945656 87.535562223342964
99.962583078658042 88.060290575184681
99.015547410655444 88.208494243341406
99.182773534430382 88.560529487437407
98.832219901837263 87.912510011958062
0.551815569499895 88.871422138298399
21.690819834773876 81.255522704062784
22.194897312919164 81.658137568105900
19.544154597509248 81.783954982708465
19.618446946842475 81.920412854862747
20.156531678845944 81.804659723158281
20.338411357157231 82.278202055964258
20.840900578060609 80.244427442577049
19.409439142395282 81.234668620437105
19.863078634101708 82.334109329633137
19.412560901710428 81.042886579262642
98.756833319853428 8.101273920388737
98.382872704697874 4.808323124710796
99.093579920119382 6.397379753116828
98.338918613142354 6.297049418594492
98.747846049581000 5.343310286446927
98.323766488318711 4.183104594087729
97.796663877482089 6.925409877331778
0.346727050320183 6.914452100416344
99.624732223832197 7.840798141372663
96.496097109522722 6.423304900049104
98.850450329252084 8.199477636886039
16.407453503875956 47.113312558963145
16.123484492328963 46.241566563489812
14.359880164442290 49.183863822425025
14.789461387653546 48.823879374992707
15.287342542715384 47.270639790789573
14.372327660025190 47.939165052127095
15.754495509442844 46.945862758796530
15.449282108399748 47.188864593007814
15.017125568027465 45.964109060364457
31.777404534639192 69.928076651655005
31.664841867386759 68.285543896668344
31.656705768693072 70.521642061594505
32.738483799244520 69.673186528170035
32.628211424975149 70.702341828664814
30.756935623919578 71.473238069608200
32.509540321747465 68.661098393333475
31.587718170961228 69.096846753763998
30.294219983055477 69.283584295481646
12.185184870422246 28.250858743779570
14.985929220520191 27.533477522949180
12.889357167056190 27.615046818527645
14.913566985246456 26.572308285894721
12.931485735352020 28.755035258395324
16.179858601333112 26.682284262008125
15.047528407374337 26.653323493268282
33.610799858706699 0.436383353543491
32.189301761875768 98.886932116603546
34.914792970298528 98.272808011827550
32.258960011031490 98.455249413506735
33.716439861640495 98.647237531182498
74.139403282174001 38.195917152962039
73.950557784455583 39.348591628930954
72.113610639356338 39.732012256450979
73.488491660367472 38.494474321073746
74.641385075037789 39.466070066420485
73.224502660662509 39.795059922665267
73.389611641232435 39.155167320389573
73.130272996496842 38.605702612961124
74.842057425081379 39.227382812977048
31.376182846212796 61.610462846389034
32.438473124342373 61.633692319233845
32.073175235449327 60.498725614829702
32.719361997083752 62.487696383946691
32.510566052229805 61.684751279709971
31.486032118283365 61.896052120519748
31.982544456009784 61.560683210999159
31.886276341924880 59.676598733556069
29.802006464484261 60.524806027324928
32.364518437293412 59.814419471652116
31.148239545936111 60.127139136691433
31.010410087008569 60.273872539814327
31.836727422639729 60.031998133216391
31.257787593484178 60.003701988936186
30.944389843956262 61.875458165417427
31.596030802906544 58.670440257211183
30.664407751063496 60.741322354946313
30.157485486956027 58.854347240995430
32.086407005236069 60.110127119558307
66.890010323697268 96.944184137108806
66.814539215787633 98.576080963885190
64.982383177888906 97.949601953957725
66.638438284334711 96.892249560753996
66.619656936983176 97.720216916949951
66.498643674174573 99.727750372127574
66.988091873064221 98.704011410761993
67.372459503813118 97.992146686275035
67.042523439490196 97.500355531118061
89.906892191626781 53.642094533929914
89.190505765953745 54.705039736667814
89.862445057749113 51.437926947676793
90.781252041793508 54.135808711230226
89.987254404524606 54.553384733874722
90.365118182925031 54.106426464386942
88.815993775430002 53.515442788724648
88.383773497925645 51.247817431201227
88.115062706713005 54.143177687292550
91.054962956171209 53.041537726211125
90.077108674746910 53.528251926387632
90.638197086958556 54.427911572766234
88.964751332638400 54.667881043022227
28.685480770617527 82.360061727888620
29.104342864476287 82.119294293036845
26.969481133287879 80.483710250953749
29.510314963384705 81.574476832924461
27.747664120861042 82.239144819315229
26.570368070516128 81.980821622833801
26.455392715316940 82.786529859004006
29.082460449901998 80.429420646662123
28.358658213982149 81.673458917439163
28.030939703412944 79.536063901707465
25.846726329688757 81.990967791951306
27.397371516450075 83.241357238055372
59.344238045852258 6.035262061750074
60.292038258404965 6.450805380217195
58.878294721075314 6.100184286166951
59.418685237152339 4.499986073703668
60.924322225584739 5.815379776874986
58.467362987388675 4.106046920196531
63.775739802622375 5.183144811807931
58.763206153965399 7.161145095080648
49.342947321664688 57.152024011620021
48.945343722640871 55.416579337824679
48.834554396680261 56.941942665091048
48.615273052673594 56.741213723795056
26.826097985005145 31.751093127919198
24.753923620693119 32.572449868032088
27.157244397926604 33.701226083503848
26.651674555467483 32.764173941769144
25.580725356858803 31.382370695312403
27.385452881162500 33.979660772050565
27.274824012293521 31.779664209304951
28.048620395517048 33.725757958271011
26.878404270001383 31.892310051952919
26.018401896002217 34.616284904569333
27.834664980551974 34.490171318323810
15.429290056616820 23.325731327910919
14.531139431748164 22.091726450036532
15.902642065402599 22.922275685241907
12.479072245370075 23.756048343147206
14.454992898283150 23.760217413951541
16.468822247479320 23.531711890590341
16.337219150381493 23.131331935818547
15.492770452947113 21.163462858058939
15.211319056975762 23.264096831878842
85.098473240532030 63.926033173985587
86.808610238629683 63.376921287541087
86.851789832055545 65.404906265929867
86.480141523008456 66.715839258071611
85.078311420546697 63.276711331793180
85.481589337809964 64.669733252217725
86.168533882220899 64.069275204593225
85.137411105622689 63.511425977092173
71.463055454494423 3.440329348768549
73.775921200350467 1.934944537508601
73.834794483267601 2.428804214162616
71.753648354086565 1.913801829819881
72.106174604069167 1.928861629821956
72.290870022294200 3.317248975450660
72.717419296644280 0.715236220089736
73.266716512737631 2.997908071799454
10.725626728739455 48.848767523117040
10.133752289279627 48.305169743586113
9.272618691422453 49.918552539995524
12.685589485040545 48.603091186560214
98.621757201751961 46.477746261330296
0.586573675745744 47.629355160441108
0.844283891612462 45.468467260156089
1.640853792063948 46.858965192203229
0.170164780504046 47.317557784873671
0.552298976934035 46.583648830236662
1.725800809444863 46.521910146023075
99.302660535230530 46.383621585292389
31.374118957171586 75.748228202364260
32.235275621563524 74.783274537955577
29.927854393814531 76.504011197223704
28.702606572218208 75.553842695925113
30.940686867088377 77.102992650110707
31.358644180016668 76.161179859672615
28.954887050531433 75.861937200835840
29.807165184049172 76.968128044576162
66.781431326926750 25.307689793741595
69.570325787878176 24.948710960974029
69.268609957920788 26.167343106046157
68.369086370307258 24.457502641817712
67.639980312948012 26.094132008342445
65.920941202296291 24.838738080625671
68.181569669112591 26.029834025295905
69.824616579057420 24.245430546412589
69.240421586874561 26.069796518171668
69.265645551231771 25.712079804019162
68.840191627173823 25.873977808849403
78.914102307993261 47.658016921743368
80.868685768170877 48.095320732573818
79.432040775475201 45.520400024662472
80.961601650605033 47.812229557016622
80.876508670857760 47.107259847800442
80.683196899914648 46.609421658424964
4.882625887365432 16.015157141005922
6.056465518914653 15.808797580789372
5.568426694230430 15.454608086543329
3.408539117654687 14.677828251999088
6.066093789262124 15.293930410836985
3.802796567838402 15.078843834926062
62.711638742738806 22.334960756566215
62.983276892021955 21.709668830197700
63.814978946818464 21.853972553778849
64.434902514629115 22.217863994144903
62.911196595044672 22.272839719483340
65.147825462474387 21.709711559714492
63.747305826695573 23.650770913209392
61.776884693039911 23.001148024584548
8.684766454884333 27.694995225597737
10.026606354641050 28.811460861638377
8.315127801363307 28.404438258660097
7.705229218419005 28.921735472761778
9.615952329003509 28.508519708313340
9.042289205052921 27.809620973081987
5.871332154788405 28.998146030270991
9.360365219622834 28.760442638329025
61.048455861522051 0.245186581041054
61.358058549972299 99.542485143434916
62.682798769736600 97.715603478057105
62.880913710607409 97.713434162055279
62.429908608040726 0.392272823404980
60.828031782125059 97.900136887991707
61.461957013965680 98.510992989596232
62.869345480544062 99.228193698795337
62.806253889135590 0.004557274765318
61.980234283462423 97.864937074120121
62.304742066636273 99.378606628263711
61.349911309402856 98.093179683261440
30.884760569863936 79.071852834559749
31.350245546976772 77.318353742453439
30.322160795673497 75.292330719127051
30.149534427513888 78.018472990512080
29.156070721599814 77.015477384335071
29.496446591596598 77.562071303741476
29.525017427082986 76.733754542767429
94.673291275489461 41.482366954445467
95.883308767218409 40.154059246395001
95.106257249829071 39.755779313017911
95.835855750750909 39.913955240175987
95.775396053528411 40.327540567205610
96.085617044334569 37.936514578882289
98.508473834377966 38.099140491169905
95.602835168388197 38.370812233700370
96.113272609108250 38.959254089675987
95.037307559508392 39.785752851756165
67.207118094422640 61.421561920558283
67.633188586591544 62.893545975973254
66.501080537700787 63.542820305688608
67.823550748570952 62.036193930695752
67.303769564316497 61.847266702806508
66.387483079658736 61.809403827576368
68.798038231400611 62.792515779171950
68.526891432805755 62.464330689798061
67.220745424705541 62.743009381261210
65.600199554245435 63.799100041697940
67.122460216634806 62.900127528306996
66.723474020244112 61.509175406278096
96.229506344747634 86.086494481106939
99.750320452035993 83.971968458800646
96.369041163611868 87.285344416287870
95.808410030857175 84.739197633632557
94.295309916826184 85.553852626240285
96.966785418706323 84.687661033564225
95.630690150760202 86.642808602315029
97.209561554589357 87.145886221648055
96.568110385136421 85.350663035640395
89.367486727863579 75.061446851180463
90.694243681915296 75.701651583306116
89.665309771319983 73.010442530249023
90.243144929732921 75.600560267787031
89.165704731247857 74.756745188322057
92.281470381416199 74.995145109443399
89.287300996143415 75.469177421596697
90.938016785364624 78.410085016718554
90.545414944267961 74.942058583452948
89.747341711650279 77.265174035689981
91.384779316394173 75.196299920487533
90.634922124628346 75.808006190013160
90.685436429235324 75.718576377066384
36.800480413133918 55.099108882410448
36.551241443138970 53.790830521710248
36.180179014537252 54.415813686991434
37.374908655366021 55.064129410808988
35.873763554845929 56.203009167577179
36.472844007905245 54.726703815326175
35.896487368259542 55.388288776096999
35.494927054634843 55.117748316114145
35.446415052336931 53.867695702534924
36.791707692219340 54.952466852163283
36.009529364246845 53.483763671739055
37.235971904011222 54.393360836147799
99.274949176249706 83.065554584734841
98.378166773717169 83.462864114734984
0.834400130568483 81.984067146645941
97.856463483327005 83.319264432551734
0.588910374416002 84.003534841970804
1.387189338335560 82.930672905466778
99.034859792344662 81.139489655862917
98.335830963935152 82.899845922534098
0.926017919402526 81.885501804677475
1.185496418462989 84.765623361518479
98.712989121958358 81.496549781561157
0.487047102569292 83.451926471593296
97.763291303467128 85.204776157771022
72.780120100005576 55.199222379053033
71.659171009506508 55.674640720244561
72.525107967411714 56.649430946545785
73.109763495602806 56.232169580058418
71.860738145879210 55.509814287403714
70.759797384651904 54.797674619913558
70.926552692951859 55.558353451879803
71.871897504105291 55.350339070828021
72.926597904261456 54.653692708486332
72.368069644569005 56.437912802354745
71.228143875659143 54.865662535627493
35.605868272519508 41.641094372838694
35.489186662203394 40.046703391489821
35.897709770413051 39.960329956553039
36.420403938960057 40.599412354677810
35.716547193489362 38.544052367067181
35.308000907538819 39.422668225335187
34.721480736442686 40.898874459647828
37.235111218680572 39.975547877127312
41.849553999747421 43.927425956395808
39.455269356066871 39.800799950689537
43.046488593758703 38.346049549528715
42.328369701208068 39.797208473710072
41.798583927516432 39.410440639132645
41.430220277010264 39.304969674669515
41.276994800149559 40.185301196797909
41.175224767000770 40.831223185924564
40.916902820818841 39.652028557711269
53.881889162387097 4.732018285932753
54.064449055819694 4.181327247046184
53.667552520790572 2.597066969127091
55.093674490741876 5.103903156457404
53.788015876655663 3.754793122712179
55.765951276236301 5.124084568069741
53.433531220864289 3.616657212637668
54.860258827614260 4.295560716270905
31.273865287243776 65.630924487333942
31.523652498696052 65.840605344962356
31.701651890197784 65.628253757651251
31.060886370450000 67.502819904923555
33.821843731733182 66.875457511736329
30.048746932524502 67.203462282633453
30.614162519642406 65.467720748431901
23.570324654943423 67.439300735155570
23.715800794174577 67.237007302461208
23.163833834629870 66.128914547627645
23.119930361916495 66.705173851635351
23.781584784988528 68.471731285340269
11.655869477505934 85.904436660548754
12.514574442296990 85.616762523133900
11.807926382486359 84.671091825748846
13.701104195251256 84.642422572927870
11.512595765537647 83.312508182719057
11.431848439496616 86.006157532292633
11.733823240233331 86.003974167662463
13.876975249692222 85.627559159550316
11.022851595325562 84.933525962669123
75.789410596329006 26.140375560080408
75.942307130545970 25.180100949469054
76.837468673780961 24.876880443695811
77.009887850601913 24.621504868948584
74.393447954311938 24.798608473507748
76.984759160638504 24.636674930802659
76.601450980420879 26.315620162087061
11.643345377546103 14.369802109747658
12.451065349633540 10.141492161756810
11.177770363506353 11.924864160340602
13.424458496008487 11.708933428924906
36.273351449529954 21.475695872691084
37.503075781109970 22.473938809126214
37.232015119357698 21.035069521463857
37.284674195547282 24.067513789892125
37.656751260761546 23.632458920924183
37.589805474728216 21.011900556441901
38.237195644108176 22.951606127256756
37.278527165906645 20.535996236772888
38.226144383794676 20.686466530757293
38.872247608160826 21.449113447781556
39.791962483899496 21.118836462602722
38.621727824198317 21.571148252596647
25.686409469070096 38.971335511741692
24.582929829618752 37.832887626499932
25.253607316242391 38.282856219605875
26.728869011263445 37.427672054623073
24.779707688718862 37.179709580954160
24.247846834231286 37.614511772459622
23.348610816140003 37.794869779632776
26.715660407873489 39.378010085180101
26.281046258390003 36.719255082877517
24.338073306461254 37.368862908759489
25.387828946777631 39.099269086848878
26.282766566324916 36.601842960568753
25.195479609473516 4.839647343429579
25.582415971074198 5.566030511205424
25.952319545391525 4.613782130280895
24.965408256268550 4.706918947639491
24.785198423351748 5.237043024433751
26.261290600618967 5.719898259554136
23.786118073323227 3.604797960045660
8.288803882297536 52.111096404709876
10.787237335810733 52.661902450254431
9.946925181636084 52.858236994268530
8.137960940311583 52.633646030574383
10.622516555619271 55.009266736557592
7.834867816125627 54.000394828031411
9.278711724435993 54.113280044649542
8.377026574469806 53.773329438275105
10.690288462421391 57.266114178693641
7.834144890104804 53.170425888081496
11.194812587282284 52.811492119255384
10.971660942279227 53.599494036807819
11.532529138162715 52.718260877493691
10.074325453119451 53.844882431718176
98.277038193381074 58.834385974134769
98.431881950985598 58.254150216389966
0.107793854070337 60.103231460410399
96.798421796792113 60.519384497503701
98.199002659550771 58.909315896588573
99.066910121841033 60.458003705352695
97.647151995628619 59.241381067387586
98.488894593037799 58.663456563202352
15.395436417482330 60.858018261938746
14.634528930509983 60.453374477306717
12.798466662062607 58.153495068352854
13.607300861235395 60.362620595408295
15.075898303012199 60.901108214219114
16.504143872025839 62.024710789320864
14.774227767279502 58.853652984164505
15.531776629355328 57.206610163666241
15.073778736890363 59.540027570005648
13.788927118424184 59.124485694211039
24.949108022590398 11.951875857408062
25.860954346349303 12.211817840005397
25.301816773069891 10.897282252421256
24.232253806521786 12.672228609798582
23.256779858905340 14.255062453734174
24.955665750296003 13.075018224327142
31.913441482414854 34.505210611801495
31.757415603978753 33.198694884408269
30.297418297964281 35.156596307785279
32.947324665548557 34.437576776528061
29.887180744447676 34.716611730224180
30.273233395779634 35.423285998943584
29.527398167883820 74.052998702117549
28.485922220057770 75.293749474171022
29.446106022984978 73.825647066571491
29.501433158265986 74.751297875889207
2.187745399238607 53.242535620657364
1.745936491893369 53.280007415430923
0.095208997868653 54.260142376391798
2.649268634442457 53.948929347080359
0.430721128723510 52.654310850361647
2.175619020424174 53.594853139195024
3.231247357495535 53.220422155954395
2.953041693839316 52.861082546356030
1.358237177126070 53.909623880264121
1.784773703571770 52.045527701067968
0.402132316687330 2.507807149292926
0.257453891986736 1.877126017101020
0.679195328487141 2.448714147659198
1.503542158426218 2.411526928161267
1.895998201665530 2.323000668740049
1.912375152713850 3.016429265747825
1.206203823696414 2.731774915346161
24.554820766450945 87.715190728055987
27.037432877075265 88.252430820444133
26.904490059380649 88.302709617336276
24.543908762945303 88.420463831613887
24.758715763823702 88.034266524699746
24.364954772449067 86.273245010549161
23.283023175664422 88.625266319221993
23.969453456147800 87.191509935919228
23.978301421526204 86.760794222124332
28.304019940592358 87.805129717078458
26.210670831045981 87.361168734980112
23.878957331646077 86.853182270968631
25.732706106605253 86.126194160429776
17.166055578772191 12.598560100518512
15.933894041748209 11.465384475177952
17.088410812329105 12.794179683205709
17.439163248579003 12.718803791123250
18.170665759672669 13.398181932832619
19.041732502538007 12.373025290264071
17.233271961125922 11.289676580931884
18.282748566110147 13.009355379623303
17.758116819693434 13.490541979064279
17.965643120703859 11.434743687373485
52.239694702034051 97.220051564833454
52.075940178588503 98.861960414283814
53.683463699790515 97.427508480010516
51.353696730035750 99.595677354834123
53.525530286103589 98.695340504665026
52.115246722207942 97.811401324095968
50.688540290148168 98.121845326075686
52.228143480163510 97.628477922905248
52.819356765135389 99.980555657579927
51.990513284761938 98.736869805600847
49.920397490863472 96.344929808313353
51.432107133361910 97.189461941527199
50.403173894429173 96.093989797607094
51.923835899531255 98.441750562732437
56.009584480907115 77.590410338423681
56.242244825811703 77.355998114296185
54.196936181159693 77.688095708693226
55.577006182469930 77.637508634439257
55.467058054233583 76.897319963766790
54.774983349759879 77.990916804183072
56.406033702398588 76.376405603793728
78.508574773947473 66.675713602966283
80.359434504829679 66.929222039397217
77.964604532076777 65.054492202974942
77.308578312060902 66.272997478873819
76.664755317314317 67.535962931930470
78.391152420220635 66.695097309983268
80.643342493619556 68.317679236029932
78.504311776955305 68.013481842617949
77.836605254568170 65.624068605941503
52.238266070328415 80.528537721596877
50.311142426459924 77.207252408555874
50.969697671144758 79.324496190205181
51.921725260108850 78.688747528462045
51.596129502237929 77.381480140069527
51.656901744531304 78.835391908431504
51.865357451046243 78.877898940118882
50.553916852743491 76.380520067765886
52.699107666878803 79.789566227171989
50.041020774584126 79.773131459804517
98.861901865434675 46.337996904967603
98.477758221316563 48.307959026851968
0.153966016447598 47.063058969666635
0.601002367200323 45.373683927356836
99.904449844074463 46.357647011598537
99.479488077142662 48.281637781423207
98.134528094459952 25.564943187954338
99.712471222091182 25.792673752619173
99.703844885763857 24.161320781454773
98.492355228128417 24.483581661678002
98.418867728058089 24.817491374614583
99.613231470885694 25.559141875868843
0.233638777272461 25.882281491916622
0.026319119816719 27.084029630935479
98.903027774198719 26.129216492794040
59.965373559630336 89.663207846899894
60.927122492703333 86.710624079408035
61.361174543846516 88.085314009969679
60.796137761548636 89.662683883617262
61.346738428551618 88.148760856736530
59.978467289365526 88.760832725900826
1.584259574632648 78.068320867648538
1.140640735998911 78.647774190950415
1.743449052687398 77.540473346220807
0.558264522256056 78.093775500611898
1.296109428155227 79.012760798377002
2.337902220071823 77.971053539097539
2.310476590626493 76.889734762011074
2.259734945912436 79.163476709846535
0.855963538339837 80.390592864487687
1.834036408268997 78.218622295499415
1.283883493610855 77.613054899447704
1.357707483278728 77.988897933379135
62.679699846734586 80.341076183182835
61.379834906865028 82.028599968654092
62.742727250595891 81.918286819443054
63.917367963352312 79.910499051286479
62.125623892985480 79.534138914574342
62.578924387716029 80.273218459963360
63.351442695998244 79.133132762649865
62.274328942907232 79.198153564843565
62.758259552813534 82.499149940791412
61.842638695477063 80.679867438214032
62.506246101804415 80.361645871404363
61.726867196335633 80.268526842980151
62.955845654923564 80.012911052761567
88.615745525587698 80.801007570294630
90.356664492610264 78.877708607919772
89.052749758146049 79.950061868777553
88.763326792228710 78.779607855760517
88.808446873036033 78.556798341987928
87.230636955670377 79.443140045132125
90.741866939903716 79.769929071228134
90.207528023400954 80.923656623023788
89.807555461788382 78.872891768587664
89.064649297588218 79.219651583184415
89.301003230329457 80.321304807848861
40.668976683703832 67.218225503078941
40.902450727194847 69.701475655873352
40.170672840339243 69.346302867685750
40.122403263434052 68.211407212337079
40.336050053849021 65.879126115052557
41.255791972580255 67.834619349372687
39.877730560030599 67.102197482062522
38.497110923565550 68.520284080459291
41.260804852881307 70.724659044813848
40.021158448740927 69.238430472412205
21.219618074514088 18.945856322364385
21.420000887342852 20.173085695287867
23.427882055930223 19.790426113179873
21.522956412592428 19.251162138381073
73.591294258761181 6.253012198170646
73.608235819412002 6.805030252012112
75.335243935407391 7.130661598582513
73.413733107431725 9.255533128076785
72.964911426144681 7.078060680444612
73.605820809267200 7.854117235139955
72.547867734777498 7.384989078995095
74.351659676299178 6.452946121328035
72.671342644382761 8.611278440103320
74.441970546621519 7.517559332388449
52.627767095158895 40.990867963187476
51.405762748042939 40.201403890141549
50.693809375896521 41.289634539342188
51.552256351791740 40.488635392719317
53.961894814879074 41.119844235087911
52.160056169664387 39.347212012347228
51.855713786929961 39.365729175605829
51.452073971807863 40.615364434315580
51.430463681894210 38.865098370624040
52.509331114622931 41.110038377783752
52.130942057278673 40.078345586470078
99.282200327560020 10.497498959910525
98.398929216212494 13.511910643195316
98.484789093037193 14.091996986349546
98.711795900080233 10.091379914375311
0.084076782937444 11.772462345856665
97.144873154641957 12.978326974149788
99.481647873151800 12.509182261810157
0.804141956115856 12.120778768863072
99.827788290415597 13.757377015789524
97.323146887391587 13.555581443453296
99.634264439225191 12.083582026912053
98.997245918764918 12.084292165762667
99.815805733084858 13.375898628890075
97.709189561844710 11.995650974934732
8.538036079208322 58.070403716675266
8.179968347520921 57.457285867262385
6.810969375629758 58.525924027693797
8.287166377255678 55.510760391714150
8.504506798236250 56.123204929759169
6.582310938659151 56.689753907380052
6.757627237698403 57.956170904046076
7.687898760602757 58.403341278015233
8.917783519042365 37.354234260217616
7.247133144832416 37.712674807182793
9.493450155958895 36.592508388094146
7.459692265730141 36.505241669636447
8.245888264561977 39.234703879899470
9.250504030539105 37.186618847602681
8.936942099290478 37.456859925772839
8.149221936382487 36.820332487100899
9.281859659168108 38.285729038646728
8.895355321750603 36.130648743864597
9.781564793195368 38.483374870680365
12.374225535289156 20.737708198615397
11.978826724153976 21.786968655149298
11.679839437269152 21.327451287067760
12.468071189480778 20.132001418399234
12.338640293407190 20.803231726319677
11.313646716445668 21.855878099427716
11.979085154878787 20.121648223634271
11.698924173842165 21.160823248215987
67.733826714307440 26.887748682375662
67.968958663964585 27.759972768370528
63.862422226264236 27.591195498424018
66.628241369330780 26.721989516125007
58.286327405223446 14.419428971890827
56.985373773632880 15.988753978055797
57.489189888225312 16.230637193045673
58.099389110394114 15.654285739086740
56.706510154837211 14.827663272199503
66.092222190502397 21.672095642032055
64.288011204433161 21.705137930122010
66.320958383421782 22.842628159768651
64.630700540258232 23.693462660044794
66.532980300762887 22.562390312548565
67.904793129112150 21.932184229917041
4.164013315923238 2.969406319121398
7.000637852382948 2.817682459580310
5.121982638190842 5.402833802007486
5.557563504323048 2.592770517259651
6.458557884092897 0.904908013532974
3.239735086589747 3.549646330523909
99.981529356709075 30.453009347345262
1.259002463165345 28.141320874465595
98.654587352795062 29.566933720600172
0.194195426270696 29.362694667459145
99.659709414925644 28.245799352920358
0.033970890723594 28.944961941319644
0.843427254464757 28.743457899378640
0.628478336447955 29.051256589125320
98.802847528315851 29.927942566814515
75.614355180461772 69.792537215509469
73.537208228942845 69.499142168919050
73.373251483807223 71.811241525106354
75.222654068602850 69.949194688206489
75.102418954728080 70.126670594874227
74.850652127702006 69.491174533885967
75.401422020490173 70.176025205284517
75.740700632883943 67.647823935343013
75.525845860559983 69.241303368417434
75.496379232718851 69.317787436826535
98.998313371431138 22.952967119502375
0.015297182228196 23.065024433449711
0.878091949436738 22.965556587318353
1.166443018548475 22.330594872767506
0.356074975664693 21.427633882544640
99.541724001690440 20.345114486845720
0.407961305772016 23.463963138308202
2.242211306092854 23.381395171425918
2.055824427139254 22.656265476162979
0.374526658168674 21.130815265100193
1.484465491746913 21.988967523434013
98.482336407337385 19.244608579698792
72.029922759238005 41.336915171746291
71.759848407862378 41.694287846070765
71.997558872145504 41.230940463184730
71.866050488582715 41.130889529641976
73.095646697885556 41.312501518282794
71.325755752152048 42.315765439878902
71.512868392487036 40.915210797412875
71.642432884342256 41.563470308808931
71.365182139012163 40.029439596200653
72.980343709538303 39.675515975143071
70.841852933636005 39.503288934206260
72.086474762411655 39.848681151291068
92.134132159879698 97.962381144372927
91.925440325970911 96.045125772616601
94.837670444223505 94.415040624554507
92.430994179824978 97.050935690855013
90.184803780702069 93.657073783850294
91.940284561424605 94.543090538346377
63.008177479732197 45.362032059056396
63.947871763426740 44.126733283159489
61.876083653486546 43.439480483332161
61.833092666244127 45.860535317306095
63.173273425862860 43.724671777654848
62.572970380720747 42.894484122929697
64.401344922191200 43.276794143126857
64.179895051130813 42.908994246396425
63.291516063902343 44.159050681257440
61.005287994645535 42.433036330295529
61.057107485464677 45.745706627794320
43.282716687785154 37.306331977524806
45.586320550780584 36.453687680695296
43.296810212600455 37.733250190397982
42.146160808280705 37.048238530444912
44.439899115536953 36.136900559008957
45.015382606838898 37.483280727894297
42.853077089526359 35.677973838785640
44.301817601756248 35.782380828418852
44.020195303325714 36.924923234347112
43.466717283136838 34.894926685174283
58.965050678059789 32.695883184047617
60.389955462781145 32.596187198351345
60.604206606315614 32.074936510616979
61.478851184624745 32.039527519667324
61.132022002690626 32.804330976755836
60.529126205352277 33.709544347595042
61.986067840400160 32.254722362451467
59.221881571761614 33.918464057372326
57.018217617378042 34.504350600329815
61.916842127964877 31.842436206747067
30.867111045898266 18.144813046185185
30.520047231776598 21.614275183077154
29.007258040491550 22.071595243061850
30.099306552019890 21.679200484303319
30.798657585276764 21.700247981138666
30.852183209963741 20.870991768273910
29.313931396135835 21.436394740257683
30.621650087379223 21.151230152183967
41.440251840486930 44.502946088734362
40.665506223190675 46.730611152341616
39.274374483031927 45.351432429354141
23.642719959521308 5.751985138979772
23.274432082810520 3.574774883596953
24.150237738474935 4.423688197970785
22.761230758553527 3.216717086576354
22.797473350545971 3.279653343775033
23.524358633273948 4.237490304074089
24.247966141958994 4.553686813963225
23.280215836719783 3.646042452762811
22.163007471658883 4.328519428893037
24.375386921646367 4.510777664694802
39.701252385778098 48.840147153917158
41.227698122812882 49.855466708757220
39.688693881993558 49.165823852954794
40.974956758599063 49.022810180701313
40.103468448095654 49.662869671050359
40.559764709236127 49.390063423072704
40.734023879348229 51.013635515496063
42.121508818378871 49.792069049618043
40.436013705894403 48.979853610900321
40.357391892618850 51.838860974451379
38.866684205520279 48.360439972144775
41.631530038657850 49.428188828414605
40.774854090990800 49.508918795748563
34.813833130587234 92.266121428560581
35.129551184754078 92.889868056664611
34.664045164052155 91.468875397831525
34.470959197964213 94.084839742803638
50.296147290338965 3.497582993274335
49.565805488612028 0.444503904959100
50.156276501536837 1.018974489851012
48.297072221587435 0.854643573599591
47.113727683230799 1.360101282017405
47.635639388130592 0.747137004940559
47.689449281869706 99.983861613332706
47.916316167931249 99.463217453906736
67.371405680199885 68.997350445634680
64.942308089209803 68.328757959586738
66.000841848334076 66.756980091810902
66.426266760420347 69.206589164707438
67.631374727496762 68.643900438613130
64.809623530957523 67.352085932153642
64.474255372894007 67.199495073444552
66.435113046796644 70.640525531878936
66.704902110041701 69.356378227827918
68.362512227227910 67.541391572907742
66.021643458027441 68.071418281797690
98.975549200751701 22.582043662534812
99.321522269912109 24.546724387011526
98.148537486186100 23.456916685648967
97.873417385105711 22.907832846179179
98.398916283292692 23.182255318300935
98.587182638552051 25.284483603851854
98.436684744721362 23.105072062548331
99.115814628014860 23.588516881488449
98.123378452130169 23.139600440395498
97.550695554108970 22.080769924516101
99.237919197614403 25.258847901206927
0.346046938139281 23.514456520887034
0.181028431711638 23.995488514683892
0.854301741803525 22.721760476726210
12.085470029343787 79.133530928530561
12.943119523373625 75.567589844643550
10.135543952336466 75.371594971989580
12.532446444842643 76.866753270082143
13.027403704294764 76.657950642939539
11.848475346217711 79.869671800161996
11.711838998694816 76.402118521223258
11.604453013020283 78.059772205461158
63.599836729225082 22.075619272393809
64.328589392410279 19.710140128400386
64.237059616263281 22.394187292631230
63.708247771831594 19.404674463142651
63.072378934524785 20.938151830575681
61.797772470175978 20.985989512986727
62.722519087035401 21.165335658237552
62.663572635949961 22.886660370749247
62.686556813966448 22.468654118494694
61.664164577561635 20.595132173979263
62.506632929405185 21.390922843699030
63.040185964539916 22.243808931623146
62.788460327532270 20.578760160054063
45.729056860787466 10.229732675818855
44.287593268632449 10.307257851191158
44.631133309797981 13.321668947417921
45.243964579934094 11.428792965762739
45.102492541071747 12.069003727304112
44.161733584226688 9.711690055454618
44.437575108588270 12.466490549092125
44.520250781754513 9.720562656388347
45.020499500887425 10.966737089130142
45.027324497762940 10.205107866148754
28.476947835762957 87.762927639549162
28.600752326812685 87.489558685293005
29.661154756375407 86.767557979227860
27.745537622012186 88.900025710776987
29.370107023122198 86.136403018025504
3.900447397815147 88.417948718260661
6.335232577241435 89.931660298449245
4.550572793200686 87.171907422128868
3.554049975152692 86.969598533281996
5.896274962548905 89.588793645814746
7.806934729336536 87.940525232163580
4.482415901971715 88.473047732075500
5.731951165446861 86.097263714205980
5.562679426328375 88.978066614720973
7.005096364708410 86.691910514729301
5.382313842521349 87.821352506743992
7.488534956461145 53.487938436884058
8.385237556112193 50.562562747008784
9.314857115075025 50.943988393317035
10.176034403502960 53.741210338259108
9.825963750365124 52.556550268492629
10.178741058841444 52.254280932424166
8.853603899620957 52.333093705270016
8.119115022611769 51.510869701509968
44.460776482340698 80.361470939954643
45.418507430788964 77.413094391650532
45.471984123736569 78.514320232651301
46.788881556760543 80.283097016390414
47.325357650247071 79.071093299973342
45.354015501101422 78.886783761002647
45.253900856340074 78.580914030245268
44.589650323986504 80.430756654212573
44.311281168448076 80.550478997006280
45.002384612523258 77.245445836888393
21.623335225004915 70.714517249490669
20.382783755640148 68.775734064051449
20.941305561728235 70.532890002193739
19.412483252415981 68.035551528783728
19.233221627592652 69.589142247946725
21.827395033891516 68.896153728769519
19.763432764541609 70.234533775042749
82.955205406043461 38.894952573850034
86.155594708263223 39.196146335404549
84.623100842273288 40.690535103412969
85.445560380759872 38.354442250155351
84.734075024790585 39.227650941881933
83.556627264225014 38.861042154715875
85.834634969005023 39.154581962039011
40.256989368376132 18.346250755667793
42.053083620211083 18.737569370915949
42.244236108930181 17.881196665362335
43.505088282218480 18.395701321797588
43.598190257211719 17.138302535323305
42.586626905027003 20.252684028089309
43.072393443807876 19.278547524025612
42.428800745946241 18.819845605713756
42.690972305582711 17.438171689652695
44.090230808164314 18.399960787533288
43.539327506881470 17.791111626764739
99.437482680349859 12.796577453653674
99.522615133272438 14.014916803803839
99.593594943240774 14.646165956226980
99.824193420294719 14.050254984402809
99.124895652952105 12.804072211433365
97.799132086834675 14.107286171915977
79.606005526032177 62.966555219715360
81.544607191332716 63.628982757221195
78.923202744851608 62.032362921377484
78.584657633770490 63.032915407320864
79.157416573432485 62.653830945606259
80.860854698874178 63.189686252894461
80.229581101125987 62.863453875580674
79.135028003271472 62.128721470045626
78.979219327260239 61.840158896210077
80.469724871147449 62.401707874626091
39.826622481695097 14.818063990344527
40.512664452739955 13.577043967389534
39.357110807953603 13.625575626873847
36.709647019260778 12.654599213989728
41.378363653949272 16.258709654925632
40.683142710978480 15.151771671228236
40.579805467052338 14.779948656467687
40.587018483177843 13.466041941355282
39.865242952810164 14.911340106915238
39.288415337184610 14.630876938815444
39.859361013531007 12.739307841298100
40.359525503424550 12.121044603941943
92.546799481174531 19.469918514167787
94.941664604204604 15.826591991417478
93.321038149742449 19.436184650974145
93.769212648266816 18.314130753500351
91.469060351193818 18.920153358116519
94.884672964911289 17.361374175861780
94.195225591800678 61.705666592346653
93.625057679146025 63.479810043529802
92.296058386647061 62.517806744420952
93.969113071176963 62.318755120792758
92.943930595367533 63.365895400715495
92.674270775581192 63.269243294676990
92.824009406934323 62.917330220740965
91.511937204705816 62.204150248723685
93.098697332815419 62.736861853991215
90.664576913144884 63.639777104623477
91.968531240241845 61.150045512408084
92.226096186940040 63.114354146367035
9.373877008974222 17.169752546037117
12.350284365390097 14.066434123283766
11.224789136308138 14.135735625663532
10.452354351502223 14.209093670121726
10.472088678790124 15.319250903681610
13.220134117496535 16.055055395961393
11.687126754522756 16.559617731416036
12.286034337690449 15.792043366333978
11.943144428741387 16.319717450093879
11.233557340083138 16.182593175812514
9.482031353239245 16.455805811312061
38.468948360710833 76.049223646733182
37.635134195543671 74.438786201921218
39.493791686188416 77.636428366518757
39.188324521927370 74.742276202618967
37.144769562272010 75.649696325139288
38.309444693282558 75.353669342162050
39.531133952552388 76.032943888686802
38.342445654228875 73.488316166799777
38.305999876893999 74.336573268780583
40.148040909607992 73.510182356583400
37.833028890965750 74.614212222579184
40.024550795276760 75.870987529808630
37.327664718377115 75.908464140706684
37.869285175105752 77.456968293266527
38.438611241062226 74.832663463397907
36.846867611424727 74.379836721669776
50.862982106575835 57.778151576212693
51.611642951278810 56.222517572315496
50.726990736716900 57.050580742662873
54.743228918920856 57.504568447925735
51.919700221118958 56.675824245807490
52.191484295470730 57.418162830983611
50.951560880205570 57.729391376857599
51.534034607244443 57.941977382318342
48.532587495610763 56.911753610402918
51.290118998325887 56.161564481922838
50.323228700500763 60.144119587157213
53.829843670714389 56.721554458377639
54.144177294707490 58.489825496229479
30.542656564286691 85.130363182589988
29.203270810058221 86.687551123050852
32.448860745466007 87.138323018341623
30.225474396137454 84.832537662592031
30.014839317432383 86.642796150483463
31.038873713396441 86.212792103360485
64.042019275725423 23.595966558376162
66.464623071981876 21.034484811130294
65.914359829848550 24.800685428252013
65.464790626981838 22.814657745303769
65.212027626592345 23.557473210432772
66.548096806780862 23.331903905052030
63.615386648457587 21.101201124528998
64.763402145044452 21.942075060647980
67.378793840669928 22.787812339094828
65.824048796923648 20.492771861514299
92.367877759610167 10.578982960118136
93.301669590300989 11.558162955792147
92.226335312463604 10.846273415418271
92.023889561722271 10.272591395467085
92.365152809050343 10.210515235308474
91.020033308203494 11.104882767339367
93.615205220045524 10.275241926680426
93.654916182813622 11.111996625002583
6.240574231015064 86.970612168777578
6.779881281613378 87.854495782044154
7.103899563802375 89.402264715244215
6.385705940693466 87.294728558853279
6.621464694883475 88.470219227179697
7.125866161470092 88.443793057174148
7.076655504984053 7.398510893902912
8.705444391563145 7.767473468524459
6.352136758447761 8.786759815768384
7.102140053245647 8.720854479083838
8.364648559145989 9.256564146632702
9.268503438504379 8.573167418527794
8.517883541325039 5.860196594148702
7.966006391928166 8.813870580253063
88.018871520863698 75.100364824860591
89.511132829970919 74.623482867057405
88.166915095643702 74.914045438289662
88.930276466207687 76.010422820827117
89.184504799493297 76.057994787684777
88.060221085822960 73.783486211483776
89.255385770357535 77.234523112456372
79.922995989428060 3.537295152509314
78.992505913293698 3.367755103603201
81.211712568697081 3.301308490312575
79.106126755884731 2.292134278001649
79.211877775422877 3.384892603454944
80.813226711997274 4.023490738635297
79.076084728636971 4.091812061990135
32.953871460782771 71.308010214591192
32.190140861934005 72.781497449125226
33.035571668728565 71.089598045875448
33.338599853402826 71.956023035300504
35.069488274708021 72.142243193103667
34.180955812683507 72.520187935816153
34.845221021416734 73.531241666385597
33.637714230178425 71.435172854551311
32.158487816214908 71.556625348071648
35.522209625571648 72.322826434718976
99.328229314221502 42.325388047002669
0.043681605562014 43.305504917146536
99.254914946094971 40.934661833782116
98.510109303917886 41.440523498293061
0.212107925795863 42.643707894928284
99.650897403167477 42.201200460616683
99.346306365836838 41.205069278060058
98.836566060463966 43.391691236984435
83.419991317951386 81.418380357000643
80.228962174653361 82.257705412598810
81.621252036104735 81.395078176766731
79.318091544426153 82.662036418223195
82.469815049053807 82.735986642250637
83.150656558557685 82.967471732646075
80.273923214033758 82.973464358214315
81.301946868263585 82.290020123195362
79.989402923487745 81.011916812340587
79.740325660942574 80.771407948574705
80.185130453145447 79.936211799625383
80.253558018482991 80.416893267294611
79.787964948964898 80.096802291524014
51.974080343410854 19.887503356085674
51.952620450838886 18.773702837981418
52.847047923203590 19.853606226740911
51.455659283069224 17.114183918310708
52.952193013774753 18.329924681478658
51.428701990159865 18.876766180041681
53.243978810164847 19.140002338695833
51.836521649964595 20.715801579092648
51.267165482773656 20.208154812939764
53.492657927584283 20.483771141228193
51.515947185987436 18.489554777290405
79.651098793828197 30.166561071422471
81.247394774685404 30.629346665331308
81.773365292328933 29.306657379497530
82.137270992567025 29.527691230137183
80.258697276786762 30.127323551462215
78.582321484509592 29.377286220431671
80.941894585898638 28.345304620242892
80.678410663728243 30.172217614025957
78.531552041308473 32.346037016704791
80.313234509655913 31.744591994504241
99.890464306074222 91.352652213249982
99.979719500724997 90.515864039129269
1.196410224738003 90.800307750098824
99.831836343016548 91.512376000531802
0.522079053518851 89.971832828303050
1.303889562408713 92.917279219871645
98.472918288360475 91.904041252288067
0.170927034590335 88.403516771563844
0.660895707627702 89.689423756189001
99.995699489375994 89.965502735051757
18.082393294351970 92.639048757083600
19.346393821434646 91.113344207950973
19.209153691720285 92.251556449291172
18.180178116834746 93.996962503614327
18.482931172876526 93.254499764526116
19.756213953315861 94.581114538551731
18.034114124975350 92.947141626647451
18.692671992762854 92.837393639568489
17.533837721756335 92.419046223829056
19.047731943778601 91.599954718658978
19.805925803243806 91.682204419339342
18.732952406041040 91.922815195828505
18.845311537284459 92.889174260071897
19.004034910716481 92.203112066027657
18.641358933204177 94.032036731030914
33.013267594381929 36.721849855401516
34.467924671088511 37.258937555328643
35.051275819312757 35.809166176613907
35.479923802488166 37.525866490325903
34.487112226530606 36.017642295358883
34.791146768284449 36.460586797588434
34.736143444142655 36.834218602166850
35.685008255093713 37.137566738124157
33.990725806981722 38.546615601251972
34.908488187784243 36.360580012337039
32.799587146520210 37.638585399212587
34.509369535497697 33.753292810428597
33.382015430641061 36.316577697712844
98.674901432556013 2.544557749079337
99.197058014965847 0.444727345188977
0.632869348740115 2.589087586537205
99.785313577352397 2.892141706903401
98.871271996241418 2.219932357801022
98.624627275705492 1.726408510338040
99.436164466957976 2.733349303850849
99.039594936437197 0.729491242383996
98.733743608163365 1.190127465050357
99.227227456376426 1.274485597074244
99.018061106509933 0.732844903258301
98.929040343282040 1.496800460020256
99.345754024462465 0.313682778350820
98.409356817631220 2.543415320031300
0.058926757222712 14.673984110299088
99.707781973640166 18.967008697030565
98.827355507925475 17.956516264432658
98.876520962163809 18.123971242163950
0.571108148590062 17.386739676250233
99.182819438103351 17.987416360657306
0.957481636294208 17.201652357920466
97.591130562553630 16.147370224916415
61.473043910047515 91.254147335273785
64.781880357936828 90.941490450453998
64.774980563343306 91.299964921708593
63.878389862422587 92.207794527216521
62.143640995547877 92.308640599429651
62.004473660024154 92.919749666816571
62.721391255896471 92.089144856348753
63.024720056743668 90.577691252501893
63.159467561581017 93.873912869870182
62.544770350721492 92.066328899668818
64.441987434490585 91.643271969233140
94.998335044908600 92.171895681403925
94.066837706734773 92.807346388166806
94.652542572945606 93.378581904979256
95.962363032158734 90.683217234225097
95.476373810012888 92.232800354369772
94.666275629327771 91.032794034221823
96.069190628437568 90.669296399384763
56.807787300467538 36.705547885017523
56.751012651950745 38.410384395754072
56.759726610138856 37.767885536310743
54.235022007160701 38.889684718741130
55.121382530964148 38.702908990827396
56.392643736659359 38.935627196581777
55.767620728762658 37.868204809202346
56.758836222289894 37.396794961075379
55.249550588231116 36.874849908707525
55.666351614969933 36.379256571623728
56.864043256775275 38.264682234097990
56.796103374740589 38.226841038852392
30.285760576375793 56.092195894834127
28.736055430618865 58.168601255817677
27.604661875054344 59.052381760771027
30.128508027413439 59.241175925739633
27.460417503236368 57.039454416573996
28.696077076365736 58.104430728745101
27.240106181460064 57.025585843638247
28.257320891566710 58.126780956345769
28.212860872406839 58.164543680054805
6.820981282732219 76.082324395338404
6.823137501763045 74.962575270524383
6.061375221720762 76.522707461967556
5.288421292950408 77.887514072468079
5.583408625795560 75.549351442484834
5.629537133394380 75.217491527830930
5.922152675347609 77.704799859813846
6.046182090697254 77.771325982790543
7.059899736741423 77.988732340858760
73.903489618241679 96.380803089545708
74.276873722030246 95.825170843371623
74.546824440086198 95.436103552322137
73.196496575802087 94.803546151173109
74.324712392895933 96.023331931246076
74.351166492189662 96.677852583468649
72.225275745339317 96.006826854702680
79.362596832618607 13.633793992782319
78.844020614184444 11.990708829160562
79.998499941443683 12.871403257153053
79.829940369346687 12.841842075121244
79.506544066861593 12.862444332566346
81.258026421299945 14.166750439215614
78.502975438364189 11.860425676064111
80.342830251327882 13.128675646173459
81.034377871628166 12.960630789286654
90.831569947240780 39.913483630040105
91.255745018469710 40.226402235393095
92.842297409041279 43.656918560203614
89.892677109782923 41.876365544888827
91.983135717790319 39.832817239753098
73.499911939099206 76.254062197474866
70.233562622599123 75.385593390842757
70.685951033787617 76.786570568710616
71.911873354215700 77.191393400849563
70.664467418970986 77.692732408924911
71.103335779755923 76.018929233279707
70.737141506743569 77.822908882816492
72.717718646732251 75.691074355031361
71.158199499684031 77.782596558750313
71.061178268022857 78.030061927743404
45.263063049906997 76.210309193315922
41.175678669025231 76.519320721455330
43.787870964093578 76.781559779267425
43.917678254991053 76.342641979594418
42.686637657554407 76.143482986400087
42.880959132371402 77.346339556314348
45.152180673529415 76.259839167512609
41.089462560819221 78.727207203077725
1.646852421807861 50.456101204535415
2.883407574410012 50.825586614422711
1.795682634505627 49.705057911924079
3.820348280079466 52.727808034038532
2.651568738899464 52.416291781563210
0.435793936793669 52.786540720171168
2.392493666768630 52.807886306983931
1.334765486807801 51.934023156932206
94.183728696878347 99.130796722772175
92.561345385396450 0.005385553879833
92.715417743994308 98.129686136513598
92.448642749857967 0.026364485041427
94.060779533043373 98.017685271040548
92.755692001578282 0.154420234403673
92.730871314458625 1.013138581335497
3.266288824502547 42.435431091023098
2.086450177004332 41.125462640470033
3.224646269154149 40.571555925816057
2.418740070886539 41.926352356628641
1.723566674920259 40.584504005132267
3.669308557681790 40.690955174999040
28.866062130367006 71.730595916121729
29.168518220112972 71.732747767819831
29.019243724460154 71.740212164058406
28.366540682942674 70.537449474806365
27.596159696792782 71.197780744719040
28.754870037085507 72.538787977894003
28.235579643971700 70.909954839375544
30.120399258863781 71.719469251000419
27.965735995457962 72.295589176689518
27.832893093215240 71.939576726351234
64.332085262955431 74.746220461008434
66.641372334439055 72.699690097878900
65.033900771099496 75.318070652434201
66.801532676122861 75.587616290562508
66.169769287363820 74.896014246003944
63.658805088377854 75.050595887019455
66.556140436798728 72.852887891056113
65.331171696948815 75.879106318566528
67.217136083508734 61.668282639689295
68.139082149199552 59.524294460186013
67.712825933603582 60.100984800556574
67.288639812445822 60.482068750948756
69.185127408559765 60.741098459779323
30.181700713656351 88.481268381514894
30.029052702616383 92.053767344095320
30.734589932084862 89.799791346625682
28.742333934407743 89.951047644042347
30.598016073533387 90.143296753173843
30.932170187203536 91.249284362125607
29.155221703632112 89.298710958796093
29.229660552815663 89.019476496797566
30.300594786271958 89.560159999830063
28.805829536632771 88.339560998505959
28.809245533545980 89.367672980023130
28.516668204450394 88.838223586483281
29.496699017670682 90.867124883212355
30.240991316014284 89.447041668209764
28.673931257021330 90.184428390232824
27.952642328222176 89.423235334370261
30.648212739516389 89.759377740588562
28.656013103749000 88.225743922318543
99.444046859091998 24.468600224338029
97.787592847590076 22.476356699550873
97.494760875976553 25.991350548812626
97.572843700063544 25.800188324835581
98.706744669587025 26.621305275472341
97.908611307988068 25.384095966839464
97.034825133402023 25.821800651973149
99.446632257377743 24.992289181170264
97.722945174759928 25.356774597558584
50.445222508513922 53.000865462773170
50.111891669545720 53.838024736720129
47.734032394067725 53.653538849549292
49.855904049309437 53.886898140524906
50.882395576722516 55.514710899070920
51.059387108886384 53.592875293628438
47.863692972645786 54.165706576630292
51.337158821937770 54.363420774487878
47.963329992162521 55.687256340745520
50.545470632802669 50.109820406173569
49.956889584180480 53.072132873892585
50.132988566493403 51.874867335871386
50.525743802175761 50.830053656422095
48.825429146703030 51.275132805842503
50.482544199605158 51.382449378587083
50.748450259804891 50.654444218358719
71.498988303833272 89.716288278240526
69.961256221964845 90.861605663954322
71.592997075893948 91.296832544820546
71.458759074308418 90.378420611401566
71.227756027829599 91.080745618759835
71.677330052235519 89.338356374988550
68.680184126746610 89.938807280055372
69.944618719167437 88.825013002623848
70.426638497749110 91.706517951532220
71.526890398978736 91.289411665292945
72.508652273647968 88.892772887558479
71.329885037170911 89.712604101974648
72.052399692936092 89.723232182913804
69.647496099018241 90.547413582624131
71.598173828342397 89.375616431572098
69.084088201029616 78.447506589937632
68.996542031907182 77.561128729196085
69.134848096255567 77.422356484566563
69.418826984901699 78.481378574540642
68.071548260427349 79.009319505995720
68.484692993833747 77.265783302260218
68.723748799501394 75.401014231345158
69.483092961062908 78.779325783728169
69.227881389710774 79.698171525098005
69.054531125478704 79.767875743969952
21.751615367765673 4.495639708680561
22.859391038335254 6.188786051881307
22.146827041260888 3.589789516336910
22.609561243503123 4.785502300384564
22.214161811523251 4.237334925557687
21.292220775978279 4.319557568093530
22.985317882216989 5.212701533679851
22.502087051372762 5.893173927216253
23.487969245459738 3.431853816598131
20.985076081578924 5.712963610394404
20.610536980932885 3.168257814651426
23.480337724859019 5.398008336869620
20.979269923017370 5.283994087276527
63.646006948855621 24.267601855359199
63.401709215083280 25.794533444380683
64.738636946715005 24.032094901700408
64.235982861475719 23.300382177886213
62.778157743724286 25.590080808498456
64.256589384207444 25.876578535492374
64.992103434640114 26.327663797667441
64.629250021559727 25.709380362332503
43.815428592772840 1.360684888308374
43.297604308015963 1.226054158097133
42.316299176077230 1.736322401292101
43.633566354386097 1.452492326434519
44.228760579359211 0.543762863880815
44.495473975234056 1.928804872126979
43.265489551577367 99.951511132274064
43.315502876462766 0.946378877060543
44.844650885125368 1.858002167801339
44.780961584698602 1.966438327410684
43.784069216935293 0.612605597257045
44.979089362952344 99.788978274957131
83.152588490893223 3.271488561229167
84.273300923991158 3.348234580964616
82.123528271188704 5.492964932580520
83.321637202352562 2.510219595214690
82.763427598032408 3.192376632729166
84.121307799685809 3.033760919817913
83.760289892501248 3.595837630087387
82.828691352545135 4.116891899295214
80.730904911970526 2.873469029963979
53.448764150645026 72.710293872189183
55.306352626564582 71.782727623654992
52.012669489632216 71.584826125479452
54.694956339201667 72.717541980973522
54.254718538267646 71.307308579966517
52.117194885167685 72.204189734201464
54.450144283546983 72.898497015470710
53.238225174680856 71.116241333258415
18.865539675865211 54.942809281853357
15.963470902975780 55.311135087253291
39.146284317545195 13.404856313697401
39.281139802924827 13.609666194951240
39.148966438457094 14.429059654608757
38.373493660015271 15.311951276671465
37.770993017862921 14.167814725278664
39.067763891239089 13.914560757394408
40.128974533436320 12.817092579205285
38.169826793436307 14.624758220525958
38.023122343847213 12.112103336998493
37.200742482586463 13.609566224993905
38.252971577474263 14.378369531188635
39.060113166267641 12.078995951740694
38.697303194279755 13.453920365643995
10.313200111588230 62.292951028081866
9.203968495814753 63.056799689283437
12.022336280981115 61.759717746104499
11.085405215111665 61.413407490898017
10.694085108976031 62.003605164511214
9.563357027838700 62.034007702034174
11.248351462003583 59.931031761938463
10.504169455828366 62.654762764519155
11.492385794031430 63.139752615413613
10.926685169744387 58.800188962032138
10.106552290519332 61.820716632508187
9.575328016387067 60.892213002121565
80.085373563364087 17.159952487633486
79.208419318992966 15.532753762756755
78.467920149755102 16.574554316675741
78.983791462870855 15.609028094790478
78.995178606218616 18.424690958135521
77.755942216544199 16.506697021093672
77.999291577418958 17.172821868815436
78.361829717228972 15.738932639541471
77.019716946841669 16.472911626844397
22.502947877778148 68.231136564686793
22.293304323010375 67.087369488299643
21.463300179398054 67.816945322447992
23.173271181634782 68.055833411421247
19.676411799347406 68.222221894955965
21.880618098960007 67.345115719150726
23.647098205769801 66.280391262734440
22.835935226523521 67.182570165591557
22.081008254274234 67.227809387437816
23.143458696237001 66.723797384085401
20.997001842269093 66.374689559066695
7.112078695849671 39.557237639942798
6.069872862381258 40.801190027257675
8.140939680274997 39.325269482071107
5.974656265778044 39.121121213241921
6.392763304804629 38.792920064221782
5.887253268148299 40.638347711131331
8.964246144201672 41.138325597584171
8.377310268017606 38.337871694753360
7.614545706984111 39.919271905526251
9.449723395183591 40.724608901072962
7.285671474622499 40.142218127418587
91.367290935607059 79.885039121846134
94.114264466328649 81.718296306140431
93.235988110244435 80.847066027024766
94.224956942206063 78.749513857255110
92.040644225423449 79.798421749948332
75.883437040100318 52.379152549846623
77.121099142974330 52.053463843934573
79.921740734817973 51.153364284871287
78.318128185959893 51.387506388700629
78.024301491805218 53.410902743140632
76.531180756486918 53.727140091336253
77.279487547536803 51.827694586656776
79.218727643318303 52.618406966087747
37.961906501757333 36.299443603593346
36.207707976602315 33.714318111647884
35.801835139843909 34.395727104224463
36.508109474364943 35.700307032619378
38.545194304776622 34.935369552883444
36.755216467253611 35.714950948901951
37.441357778949012 35.942018765929078
37.691354878056039 37.256218480534805
37.214796136497746 34.053636691257978
35.021751117232270 35.408422709435762
43.288662126264569 54.167550779856725
43.451117522360732 54.101129718228897
44.730321892525978 57.264749096171755
41.166780492977871 55.240394794601890
44.698097551987360 57.999078806142002
44.142278777101012 56.344053719544647
43.881095499105179 56.585988783597415
45.770767189975437 56.003553835040641
43.697138670971427 55.517963880184126
85.384265429230254 78.397387893147723
86.736096639891798 79.381554719705619
84.834902189242300 79.331855080013270
86.391986854941450 78.704956723018142
86.429208806215485 75.821260760298173
87.198928033622067 80.865685604850995
86.044180991939243 79.279086653844359
85.949089820113187 79.251250912217259
86.014794146546492 79.390657475988078
86.371241417954948 77.452597826590775
87.635437863226585 78.651426748472659
87.597687163986208 80.940788757184777
85.747048723550151 78.197385141517159
88.120218970834856 78.348738462248278
15.016273018524640 27.296778544019169
15.740371333907047 26.575306465499555
14.912192524075655 27.775113060095332
14.734498968632606 26.805895342074287
15.836962703032301 26.587238245220611
15.897871670019443 28.687525255525600
14.383464133572039 28.610592853452602
17.534614473454774 26.548010590364697
13.894647322192709 25.916162435926037
16.925463511440046 27.416897627186923
61.708542374305409 36.152014786799690
61.060429308136520 34.865074749480485
59.305469203419769 33.841491907492603
60.955820914317371 34.093633054234218
59.806549509388368 35.109277466521213
60.088522000708195 33.752908516060373
58.191801563641675 32.928763037681271
60.474893443562856 33.189153181711461
30.271605769794245 22.135415217634034
33.551575277306185 21.465378235867810
33.483453901119447 23.236142300645117
32.091655024533466 22.771242504743206
34.382459623934977 21.894978109169756
33.186461812859811 21.556351842613424
34.327381107621683 24.983008848813441
32.111947572343858 21.641705468342803
32.873822549187430 22.338057197543442
33.301607968830048 21.299453575753997
33.242808216092321 22.287507072122704
32.294635841318211 21.874591139451194
32.509224771071160 23.251188358044590
16.981006557317258 41.551783344365980
17.021346699681082 40.093497113238755
17.922507338333677 40.212871478789744
18.296661638584101 40.666593268180527
18.077503560128449 39.850435515143474
16.826364504463466 41.517006676793208
19.175090038140027 40.821642960702654
18.132527326049665 41.748549708515434
19.290355206969565 39.832186236102977
20.130152847308921 40.013007756225427
18.361906413903796 39.592960672129173
19.149655517702243 41.021159863782472
19.108672838097021 41.001182790671209
18.526729090386375 41.583084664627620
83.563433133930005 88.625249953092919
83.993781858130149 87.275543795242655
84.251966543685185 87.462408823562072
83.063658511060694 87.717108537755720
83.421595593381554 87.645849191299590
83.287005277852998 87.458179770175704
83.427352533623832 86.155468578912888
84.009953989043709 88.671148275183981
84.555299678627222 87.315899542003379
82.920361701744753 86.707557177896305
83.095760580873360 89.018203043071836
82.684906375960864 85.409963490807357
85.055435237854965 88.436030821293002
83.150926791013418 87.213926670397143
70.231836294690297 1.732467965761642
69.743010735058732 2.497569588387726
70.453386549416180 0.862487014814216
71.229095940282150 1.458244330897374
70.097156291663481 1.981758005085945
70.941136735335704 0.424591279485092
69.391592013973934 2.741746115603500
71.727293978901088 3.358348752008907
70.094374078823733 98.271156607984011
69.745499735673960 0.243988589837718
70.260962575779033 1.186503543925304
70.220462820114079 0.166616739247040
73.014786138118396 1.326158195000587
72.245308902153042 0.995014552857523
69.262982726591105 98.926362260336745
10.210047322146961 61.494334395563207
11.393718882381940 62.419033500512839
9.459891748836847 63.036357109973451
9.304774738985268 63.097072259892926
10.162615137368718 63.896785396948495
10.019526313217968 61.917779045110500
8.244639158378124 63.817971444272459
8.770238601140580 65.085246074318349
83.167650530583302 58.226417763808236
82.367383001870294 58.534958578386174
84.151592012167939 58.561677687859174
84.594279061450337 58.398728783949394
85.203532321942646 59.224473336178342
83.527352841783781 56.744239408768117
84.461046281287750 59.687360474370593
84.047678086646670 57.683177943274934
82.698563031599861 59.148936933401650
7.461892210863710 4.528984832634499
7.850701157136959 5.768065972085441
6.331001209328848 3.440828412677294
7.391112751772011 6.485330470868717
5.871081100585519 4.765075499636178
5.746594120892183 4.825657481556723
8.136047650842734 3.782742729149967
6.993572568986158 4.729972595962459
6.764731424290385 3.710984903929093
7.057821570925699 3.004019359306861
46.904681510033001 98.856278392195946
47.044030474172018 99.862760467129817
46.247707086780160 0.078709847947621
45.600281421941553 0.071726961090135
43.107537941206836 98.811435031157828
46.154702674088767 99.351382764951509
45.197546657472195 99.656834224741644
46.475125680439739 98.883844109464036
47.109923239939782 98.493626664886321
45.468237310903611 99.503664161364370
45.717062283855491 99.858840836205431
47.710605507498727 99.405673240345379
65.891483354421865 84.768770486792107
66.621308642230531 85.145971340468378
66.271488170655601 82.910823382363077
66.823648732307348 84.815286091464458
66.281001996003170 84.812057934071902
65.809917754964331 85.086748055108458
66.269301757442250 83.002721204944322
67.235111888156084 85.021799669826549
64.766506114662008 83.793636249827060
67.320176184424653 82.759893575266560
66.908161006530676 83.548258669188158
66.161406365023282 82.945129090102867
66.154014008730883 83.159179027909104
37.596509986758861 25.716177205227716
35.182385552550834 27.706780625246857
34.636623755875348 26.195228329077388
37.483582411076348 26.632191122821212
34.956116278004465 25.573392259016092
37.347590829069865 26.124021842240250
37.783035627657739 25.731214619546851
37.567495882998259 26.998244792549293
37.076350896761021 25.824864286533813
35.057208799676097 25.387639783606510
37.193365105434559 28.201366435345605
37.660826181393091 28.186961507050402
45.433274142547667 3.602896249321391
46.533046322854482 3.854358771432395
47.192008957120017 1.840107615116896
47.321055048011097 2.309082695115839
46.116750467174754 5.022497638120907
47.970339199923835 0.830476401194856
48.448607053881297 0.776377392848478
46.940999976703417 1.114274381845738
46.624291003483506 3.039361488779549
47.580512719221225 2.127612645175983
45.880216126916814 4.305465007208960
45.752976300125134 4.145620855231244
45.818411912384818 2.828313136244553
45.756881981554386 3.248152491401191
48.064516202984549 3.026558145580419
47.218676530300144 2.869055101517801
98.403601052418125 7.544678301336390
98.398801851929520 8.925298500817361
98.525728046832256 7.648214269978547
98.751706330844982 6.185033518165547
99.385393080068226 7.784980553326415
98.322917444998865 6.354309179114215
97.481367287534539 7.458426511862818
98.287098621787777 6.561040277098645
98.348017431973048 6.556126336752836
99.817004213723891 8.288172019664474
97.602114738674913 5.745838416861991
97.833434693804932 6.583584503383968
58.967801646478961 72.213184538702123
59.264645559064313 72.081093492527430
60.257186627433853 74.752006751011834
57.984651523168189 74.895759805720829
58.203334989378938 74.774742842277689
58.899068252393825 73.022778206478392
58.821866961184483 39.482233059949913
60.209100267528079 39.430338241770421
59.333467161293164 38.535822147527433
61.180836946212956 37.428071319207604
58.014675585737116 39.143880532320388
62.281256228472103 38.960489143230085
61.470146792134237 39.195383295026204
62.132175565574009 39.694433537811328
59.802293183422790 37.800161740564327
60.306793898579180 39.022481051745181
60.871987083076121 39.910215255428348
58.634056651070132 39.107470132872486
61.808767387683645 39.923314463026912
68.913875731746259 86.661229772123804
66.980156351470612 86.465506482691609
66.840070160783085 84.934667818926698
65.903546351175194 85.193469052982351
67.064955584386354 88.086281616818610
67.076945987960428 86.560360229268696
66.346475786705923 90.234658902083098
66.967792593243843 85.785904501187289
82.551089695246716 46.153483620248451
82.649375768501557 44.867612556047085
79.963268737518078 46.652673730153943
81.015212325087290 44.676139502810386
81.389050366089691 46.156226231899922
86.686139819789815 7.818015921220479
84.076916706380572 9.430643114512518
86.633119814677144 8.208749514135448
85.109576005228490 8.755450311277484
85.412212010282502 9.203066911951961
85.674689024654171 9.336141789140347
85.155657756143299 10.398280648748454
85.616939452524065 8.915695228911124
84.308950767824484 7.914512232606337
85.885097393020402 8.167789333426047
45.117922770119307 46.804249215872431
46.418609278601878 48.530069593967852
44.826297814245237 45.562126947302382
45.198439100461165 46.727584538513192
48.016972702931376 47.861229739759551
46.102216260943678 47.533461166407740
46.182649211829649 45.261933824788045
46.012959194369238 47.938202761021763
45.403541826916850 46.422087321505138
47.216722753499567 48.046073260009280
44.565602147468908 45.507046877801244
36.636936329781086 81.183936252611829
33.700850783444139 78.508387300592844
36.793947666407171 81.133389506899448
35.033161977940466 78.962497255449321
35.503407268041414 79.859796208133233
35.457233774242368 78.969054268933846
34.898910174256301 79.893479778669303
36.912211842006883 78.208112444418887
63.867019073992090 31.210678167782245
63.041972252027485 31.719473527296561
63.868847471922265 31.388529559054756
63.940961314300715 30.621456941317945
64.494342210926149 32.242191473298114
63.886053487155202 33.404000200276712
64.964094167555473 33.192571471190014
65.716766620602925 31.862564741838991
64.082867879073362 31.009377817737246
63.455768628404392 30.813346543520478
64.807171882484582 32.013891826670843
65.393197757821355 31.550821374056973
64.342165848833346 33.888571263574462
63.994659574545125 31.671504428012557
2.716045803784950 89.719383691287931
4.581792234002723 89.790417828650050
3.130416879755664 86.454073286713921
2.505002447529643 89.612184202311013
1.701307059485998 90.751908789434651
3.931639388813888 88.382190953127576
2.036076611688103 89.436627075912270
2.135214442027902 89.838377232715075
5.057278211390269 90.029255968882865
3.307542115900638 87.554762250217294
2.391384343318218 90.410942921506546
4.308232940830838 87.516028017666670
2.784318061119440 89.304063912925386
56.722880650658588 84.896210608173959
55.106373479077952 83.218184645122221
57.798103423982283 83.180732419003562
54.869273400388799 84.766718213378965
55.052629491348505 84.441831773833442
57.802101330816903 85.331115290624354
55.033863298727901 86.242791870685465
56.047372780328857 84.559098969688023
55.548727433178144 84.397575722707344
55.313198880561671 85.963719178025428
36.220887424240800 59.491035546540324
37.740317206025608 58.086838040060691
37.376400248253148 56.960992267802375
36.687179631561996 56.674223243367884
37.462701662681027 59.064396612737156
37.413568629465871 57.628018373113768
37.840714401570558 58.328782194027475
37.690355590623867 57.950209142213325
36.495778968483663 57.904093303296996
36.864404273834879 57.412898292743350
37.001560719791627 57.043852987574411
36.407703092496661 58.695338964709485
37.916991150408094 57.959840184842434
38.004586508096430 57.279332221068806
35.953140936320089 57.535369201884834
9.642873888588014 53.785414886094259
9.705499125445353 52.703079430623895
8.378894592646018 54.370065045081368
10.565123463856750 52.996380323678530
10.376623129023830 54.072759682151315
8.838081462316984 52.468457478311819
9.605777611443772 54.869056375666077
10.660161646887341 52.903436775672830
9.006525324123938 54.014648289120629
30.306774262620479 5.272465962015980
31.098533323076651 6.113606750087150
30.601973923553437 4.737434102904032
33.282442444461424 7.546722270314630
31.700459905102957 6.421841490944822
30.617234166804629 7.131688376244115
31.760764239757670 5.737882443585661
29.690255423853007 5.822724152681073
32.149819696304725 4.945510051587950
63.907150950595074 79.735499296245933
64.625036683389837 76.775640964013689
65.852528165129797 77.991514455688957
65.757213614568002 79.228777844186084
62.297153070942279 78.373218464288925
65.387957666764336 77.078330169148231
65.539162050510242 76.555311830697747
63.776030649463550 77.334211736477783
65.768816396299542 78.039996464723501
64.861698119581945 79.952997248565381
64.215031631396585 78.764559421290059
65.730130351608238 80.029416300707311
64.078897526885299 78.295558327283018
20.867104300727433 40.848415582642417
20.291684193738256 42.395278430248482
18.972074555510638 40.405764895745882
20.781810389650538 40.546719611938542
21.616571972629991 42.669935771342978
19.786765360413650 42.641308670305179
19.588670636842355 42.958622394843836
83.433533697590249 65.726683274539184
83.616431485447379 68.163868174597084
83.656426062909944 67.253009834074575
83.858022403657714 67.433158675838740
83.616467386975231 66.675541160326716
85.039213868963216 67.309833868431966
83.532529033794916 66.106518862474914
97.343654916823795 30.495656232464739
99.744011558132158 30.334636590834819
0.341556373878689 29.004079430316306
99.438635801412616 30.835492518903404
99.512705485730393 27.866179994810736
99.503208459277062 30.862570564031838
96.367524351096051 30.233739289494462
98.106270189221163 29.596279401287497
99.297962525924362 29.134281660643143
77.218361206470718 39.447861491412219
77.979507156739800 41.174728704439659
79.671603415425992 40.355865771625815
77.498919457577159 40.653634690822585
79.408254336809776 38.889600823689641
78.127733713345336 41.468530223973900
79.327688141348915 39.879220397516548
79.649427470912016 41.178552271619743
77.745861579047499 38.656949149074286
46.397495986513860 22.029414284344693
49.046540642390788 20.535829322554573
48.460475132129318 24.480799462587584
47.177184904739086 23.179622323877329
48.944967691190151 22.766379346872526
48.423490558196100 23.027179513582116
47.026912886585478 22.298284903046021
49.542008306536530 23.444709056325589
48.742201827509788 22.519951872814389
42.014527650122957 62.745331652082314
42.814988859823984 61.426481947649826
43.321562092506525 62.200138635852120
41.980272156408887 64.569951316205547
41.877091982564920 62.794080849582443
40.758983810881702 62.575122705677302
41.415408754070995 63.253121429588610
29.503836537298202 88.615837304984680
31.268337403176286 87.367104593967525
31.071543801890208 87.701832592425447
30.248128459358277 89.420722677923877
28.978227899427655 89.558519790231855
30.670587905571924 89.233209475812856
31.412253785575064 88.701997602353799
30.260985907594442 89.066014991730796
31.244170249600817 87.476058199233961
32.144238524637494 88.850840760115474
32.739703718466615 90.330642787456242
29.737217965907270 89.473174877516470
30.367029111834675 88.528429637577275
30.768169725425935 89.482441899819534
29.765349525055331 88.190746776221516
30.469310724578651 89.689723758102431
94.478656552291554 97.587521051191814
94.522827559260193 94.720900622081857
93.488071789412615 97.005252854274048
93.528083768670683 95.363906493031251
93.162287102404321 95.654077040421726
96.754074720066868 94.629341303216947
93.861091973824003 93.883956398134032
96.255719436724462 95.551215909217092
26.660202370089369 40.607366231967248
27.630536095318835 38.473992170129115
23.878918094415432 39.635705607108953
25.908805786856369 41.397584933507197
25.749636655281872 40.251181703743377
26.028353481640853 38.278832820113095
25.914549687447259 40.753179612784407
25.762657147648628 43.039763731859978
27.253903084863584 42.480602614724219
25.946708250632987 42.458991307104249
26.786103771215519 41.160595042941146
25.031909317424148 40.664921723129282
25.367005153290215 42.958815029468965
26.141758292100132 41.359036114161448
25.773867833653352 38.766411851219111
26.456860846004105 38.561676756407834
96.765839394713524 9.520491641096104
95.020281487952374 7.986475777035229
93.211648212308731 9.541587571919884
95.100921181358586 9.190345543091818
96.368488812521903 9.050769147941210
97.651590402394461 9.026032393796642
96.638573191641456 8.214683049638296
94.989346999943521 8.885150767937100
95.864089357664881 8.595366865983706
97.889335456493058 9.491147000275273
89.313982922307133 50.493959485481156
89.513439785742506 51.247216317283758
89.567056279883161 52.610286971179377
90.106207882598682 52.280297183753547
89.127134165263300 51.864408981694126
88.622385684805224 51.127635142607588
88.489676198309240 51.823595695463169
89.542766033105934 52.051573734240222
88.285458220888174 53.821386768991836
87.987695587929878 51.738196658629931
90.386093583802165 52.077647443676106
11.020018077979232 14.315260991367069
10.994791215647650 12.800285490071719
10.852100083869415 14.783466875216828
12.748245320603518 14.509889178079131
13.263257664505289 14.239902672091093
13.354349474390004 14.086641004594705
12.826087855382250 14.162363534177038
12.642524995166132 14.496102441275774
10.906078753289211 12.318175076671434
11.171733122458749 13.879901083543865
11.690418444660509 14.083422565681442
29.794205171673340 29.635809548190153
30.710252699981645 29.244278779611129
29.154431897687317 30.143695206614439
30.780528917424189 28.859072573049794
29.108776361209021 30.509106818153082
29.823441701645251 30.062088036825411
29.491090042814367 29.484608973807539
30.596186717818181 30.189289087256196
28.970362470434669 29.945134611256329
28.569851712014273 28.278972759984544
29.202510736458187 29.339389767809902
29.761700413203108 28.220009537016328
25.282475904369822 37.257090174836989
27.355784421128270 36.509003648074106
27.547641350509291 37.404503309037800
26.727324104408495 36.499007737678944
28.003448244761316 38.367844417118718
26.796742012302261 36.548416794765458
27.154622019314349 38.018084493650719
26.069307099917886 39.533720215327591
24.802900074441112 38.351629692171940
26.015065633202450 37.425771920416786
55.757873139226625 54.240594875765893
54.532562673526648 53.030224714090821
54.588108199454098 51.480219441431871
54.779314600096839 52.988894308364394
53.058995671004830 51.339143085690665
55.081878341295500 51.551168490824452
55.234060778324881 52.391651783849611
54.769715058528895 53.296420538740257
53.961204111842235 53.453363213538807
53.435699526334496 53.320629043466582
55.463305429363359 52.503730337391247
52.829377489207339 51.863587827905079
54.203380082098342 53.222699495280814
54.880247874792957 51.460988082274945
42.244123121385350 99.427509288984837
41.983475873097362 99.609975585776951
41.125536377101461 2.131307765606280
42.467789720996379 0.659209085987811
41.497074125174052 98.680864084386258
40.334767545929779 98.873636209021271
41.804793677976399 98.360392190201338
42.286863935105551 96.273302448534864
42.420530890658533 99.057497181217926
41.200941814672262 1.364189305265015
41.563611504698400 0.581924093888261
63.754605307665322 63.839964641490312
62.614681975773571 61.098503187124471
62.140785842565535 62.405581493539742
63.704771232744861 61.965998644907565
62.879265083991839 62.099733669148314
62.120991795825432 61.720576589674330
62.761215677640756 61.342575743095303
64.307940922640498 62.544956823077378
75.835104954983549 28.077308472905621
75.078932541464638 27.708902537955748
74.848564026386683 27.353570377039496
76.726481191143392 28.935089829212757
76.525855417839054 27.715937544015578
75.574137401235220 25.622178481418544
76.142253772547051 26.735795432263849
75.310549248806979 23.737564668397773
76.275314147908119 26.130810966186630
76.695145576651299 26.340650002647688
74.996033560848574 26.041081974660752
74.915058277307679 27.972509065675350
73.206610984933647 26.141298153379203
75.750846121219794 26.366794547551251
75.494850120371154 28.045333105244300
74.459114697357606 25.796406044815530
59.240863714714564 87.120000609431429
59.821403604742166 87.913020330394545
61.939975256847859 86.504707439911073
59.677584692878540 85.840571768932307
61.816656098731869 87.009163784011946
60.864387598662589 87.716063725866135
60.323327138683794 87.565230201171914
59.630764275267651 87.326318785936763
61.413031542168738 87.045365919014699
59.809745126266613 10.593567296910379
60.833707047405426 11.692655036587462
61.154998300134721 13.305112512373606
62.033057049169884 11.586531990379269
61.565663117577586 9.210278346676505
62.854512197908043 84.315582741073683
63.295255682684918 81.958501177433646
60.793216508800057 84.717748434288382
62.544838991318208 84.943441004789747
63.067392922624258 84.734268792032765
62.675976633059435 85.194891380295374
62.179016919089257 83.569294590812547
63.087350252197254 82.065793881804865
70.781978755360583 7.756629361630521
69.184201068223587 7.150470972501561
70.920931530346579 6.496446547261442
69.000348224488079 5.246491211968825
70.390335274226203 6.652692286768511
68.759435874666295 5.929424117176713
68.410979561549979 6.719225761512127
68.638226361121795 7.803572531913463
71.906710418429185 7.064131982884496
69.835890592715941 6.876234067505674
68.103885583093316 5.861459987012342
70.216730560745120 6.765695519078515
70.129490079611045 5.708164431601086
72.227407074128706 7.659637750424098
59.989141141982792 62.472358402584327
58.903558583913679 64.101116506019679
58.957479992415173 62.870788420891856
58.646660888622044 66.262745677408134
57.636127497160977 63.617042617779695
59.152871456334289 64.798873376364256
59.229463189629200 64.038686051639559
59.916963682258867 63.732160122953147
59.916760318506448 65.670671415274981
60.970437268637838 62.173800756640425
60.128877458127747 63.932750443480494
57.786287112190976 64.663981487620035
59.604778381788101 63.805272580597482
48.843576682150669 57.455023540442909
47.776552445354170 59.294932202587312
46.889346123104374 59.885508424606073
48.217052971552100 58.938467959761255
47.346633142800208 59.088616940733132
48.618684194749349 58.093683618360849
46.954774970476947 58.587583522125293
48.537584364735714 58.637249541919751
55.290509468272290 95.016023706464551
55.270125978623895 95.480534141468482
56.347350452862628 94.745593158826935
54.395813081499441 95.218375241380969
54.952443248454621 96.489580694605763
56.062582607206714 95.749996814755875
54.475899511992317 98.002503405450668
54.358512182838709 93.944939816799987
55.178142014590840 94.334353047373497
54.055945296599745 94.685951229009305
21.712165115232015 30.273759253829592
21.150596136916047 31.681362793102910
20.563316423817390 26.552880497592387
22.818822899254837 27.779855348097151
21.380579052026150 30.491074262755156
21.178689536932275 30.199393245332484
67.037648857474025 36.940149897651722
68.808090602982602 37.722941144223782
67.431494233175144 37.662277638355462
66.832174170690323 38.950537107564266
67.852204701422309 39.428421587689279
67.471157817667276 37.805420686853921
66.913996899601429 39.195442128844142
66.202622470058770 38.710026399309761
67.541913671272880 39.521405905424757
49.469972329481934 90.233211332043851
51.378860352666635 89.455405683063475
48.076008876921939 88.293002004762059
49.221296147576879 91.372838981884627
48.829157043052383 88.859379686645767
49.588150003657908 91.805740998034011
49.503972744480841 88.829076639873392
50.157346190916108 90.606539755879282
47.631439598394287 90.989138995974358
87.089913370677550 33.215828279051721
86.674926454633919 31.920197567488479
86.043275879772182 32.683940565180983
85.373960680733845 33.310054359583631
87.245790621220351 31.554538951917564
87.703730731313797 33.015604262842949
28.177305831528912 50.918394002952844
28.956073602099252 49.344995190071657
27.567244290043231 50.286322763433319
20.377585922501734 35.663615351738216
18.299693131494269 34.271637718082012
19.136025371345600 35.867129933024991
17.667182509693795 35.200588141840065
18.924308513342453 34.846746133964977
18.734988012963406 34.077920792168754
19.249148190937408 35.074806563351650
16.319070553749995 35.219059311546118
17.922574722782965 35.353408608129953
18.562006115278873 35.866566855231909
18.099548507906785 34.400608630451174
22.732432360887277 95.588749741867929
25.490977545498566 98.042240047347647
22.748466258217199 98.818173068223928
23.716558839093210 95.755625226792290
22.082000795995800 99.122394185625026
24.478718012771303 97.621303765580564
43.259496048196581 79.442688301911289
43.074157225411405 81.011569535607009
43.250884201343553 80.116845999339830
43.635138112223657 79.159894232287613
43.688102859477020 81.631004115027423
42.450288429021441 80.739395601352001
44.511075447670741 82.517151169487192
44.280918103458013 82.997852457644029
42.780841084942764 80.890377474160033
44.495645435281837 80.848682543778253
44.633963715569919 80.986955407462247
43.635593475497295 81.500461244683024
42.637570190871955 79.435849359173645
44.218770848913621 80.258389223972515
42.180464771724552 79.799422357437564
74.394066834449745 17.619808412928172
76.263176395657496 16.713711596775429
76.873868581776023 16.928721738315730
75.310386428830554 16.378971693407053
76.741079493697526 19.217108604980549
76.054313740649263 16.666973681614355
75.717593139784839 18.277165201883772
78.519771779450366 17.703244499137856
21.571129895197320 53.937162174636626
18.380297255830143 55.721794473508147
21.099968995600548 56.268605892221785
18.869997868001786 55.560529797272174
19.726902789104006 53.802921500809006
19.033534519103796 55.587968680896957
19.990108945544929 53.812354198070665
19.173417649149936 54.525463160511237
18.034061799221480 54.046667265886995
22.400718568280709 52.854210907244529
19.963594219177818 54.534573201735704
21.112082851624507 55.186086627620817
20.331732835989953 54.389158669894876
10.238608726169183 54.867247998985775
10.055586470042632 54.269022003299071
10.476686349278479 54.029206133776704
8.101903821893501 53.804403266402865
8.826018652888132 53.961858093241418
8.311969097524035 53.883573730606571
8.643627398155635 55.311831928560679
9.321585816153387 56.058959179246244
6.310062525765098 52.144406158548705
9.589871698345592 56.036155629656747
9.273924632114106 24.155457356556902
10.584731595847707 24.689344429282055
12.451446797778051 21.910206334568379
11.172117807135596 21.929438704882788
12.324948927541069 22.497741596101253
12.469324806796722 21.508102730531913
10.211568683534654 24.018789395252252
13.532240304401688 22.858155131715925
10.697239359666716 24.436547947542085
12.143834121222547 23.318588050825884
10.914562888792497 24.041780471309004
10.426171416944625 23.946003338102710
11.029722375979357 24.363010663331782
12.709804561198055 23.630655081867438
8.845757181586968 12.954751402738584
9.090667336117315 11.975013591448153
8.634625489534445 11.643168550275625
10.198177201597886 12.470779346625861
9.973385567600392 11.771635063749390
10.814227971384303 13.951955856662421
10.658590184833011 12.288876706682998
10.946731602391131 12.598604206047259
10.184235215965229 12.694712270288619
67.045346730392751 66.172899823376099
67.103095515685368 65.399042011152360
66.529611034099915 65.332716518236182
68.286038841302343 67.920247450830814
67.797138995914239 66.297392112148543
66.431815191562663 66.936668539400856
67.856170488848704 66.320601835483927
67.484458708835092 65.416609323957147
67.086602367876992 65.527916986904614
67.150476711017063 66.467951800422895
68.069501655515950 65.703131806212681
67.861925516644234 66.612954147542595
67.092683846786827 65.083859071971276
66.168588275980682 67.581394829098130
67.311066868080857 66.936665775921341
64.691599755248035 29.711534046513542
66.630006498086502 29.949926258867492
64.608131353163174 30.506175940072360
65.510642478839685 31.095415667524641
67.221159069035579 29.381417954964348
66.302385542589533 31.450067024560497
65.720337960163050 30.593933760711970
63.972953467530253 31.384723399677853
67.390517184646214 30.353582278171817
65.390135577803221 30.068041903320886
67.783673227840623 30.867025671730680
66.306155930963655 30.527798013932571
66.362345467726740 27.908420129739540
65.160234302922589 29.295648971911302
65.149870454637124 30.375128772064322
34.724483374006191 92.423059115233571
34.823812193178874 91.907192384395415
34.074679447250915 90.681840545386265
33.779566983575620 88.668134999596248
34.417822577439331 90.329422625062904
36.095834400282179 90.048566289105722
33.863975810663788 91.285604045582261
35.545410582646227 93.127747464740537
15.338312111799604 51.328384340568832
16.069877241530325 52.299643895670506
16.761546624989524 51.312977515136907
14.234039774123456 51.963834769500480
16.624770221664839 51.339456480915828
16.202821937980698 52.219328550752664
14.986768081999115 51.311083145249164
16.465930137080260 52.886554376646686
16.800701452699915 51.085538272745048
15.684880389573987 53.216155402048891
15.189628983998308 50.648925229981614
16.138340687780421 51.929922973933316
42.745853466848594 78.690286201192023
43.940446888268070 75.254003891711335
42.075868635833679 78.115414000396584
42.459692771138442 77.945866591227414
43.114010886134800 77.274022340290571
43.992764521087338 76.526913421242185
44.822580352509753 78.432182916110378
42.352021439698078 77.151440666016242
42.536034400334003 76.544577847903838
45.427454024102403 76.656601264607545
43.509864365526269 76.391240659659530
42.455076691946680 76.749019878758162
43.335622255113499 76.388565997538620
44.127741518361596 77.028606270356022
59.719003579976686 52.330727641334661
60.582505929786912 53.997078894815445
59.271366338897650 52.207105974407810
59.636246960058742 51.690691458276220
59.310042487645340 51.088686274523631
59.141378565670422 51.984082704786651
61.162794189067036 52.191232493236456
57.273697141476710 52.436371765336979
58.810899170738999 53.735776251929558
60.706657190043813 51.208149487594532
71.509562321315840 97.542209537571182
71.360692930541887 97.071246096797751
73.243871664037314 96.534839026450484
70.913736769405418 95.773160660891321
73.108960295819088 98.280608233250121
72.150012999616592 96.234342345570383
70.806194370572015 95.636114902162632
69.134110046636607 96.276154668513698
36.465957114762432 7.318240517868102
37.390227138341366 9.116641603798195
39.695379926899307 7.180853875242401
37.074608099775404 6.430688292696410
36.891045014493095 6.423514558298510
38.014295163456460 6.249014183685000
38.113113828527844 8.172130359859619
37.562855792882814 8.031365935788720
37.464721412797672 8.400394126440576
37.067841151839851 7.238799198309767
38.455414825195824 8.852972286453580
37.145243710429504 7.163428689368695
36.565026870683575 8.268210496264416
39.122729341058644 35.991017762391500
40.194114285120811 34.670993896068943
40.951800928566740 35.543825610327218
40.965522994002157 35.263656332966931
42.431641554574504 36.076019052523982
41.272002029363328 36.128205208643308
64.722976533401436 95.782817633484953
63.769275927822783 98.839391986892451
62.851983461185725 98.131293518139003
65.027652148645757 96.148583490732022
65.502070947282817 97.550851590759095
63.931443261504747 97.668228476187920
63.933268877961567 96.815658160884155
65.654507241151734 96.367038699788466
64.902981569054859 95.763835577484187
37.739867256118828 11.058271564609239
37.502426370753504 10.012455476689590
38.040317193323396 10.606320107802068
36.791583883309897 10.676347665632662
7.225201083367466 3.102203381782628
7.765075381900206 1.555855795177140
7.924960423716679 1.362023977225364
7.636331309046092 0.942349200828813
8.452023212182905 0.239277113333904
7.932876252109006 0.913305968469055
7.093905911244651 0.036006495926603
29.393217412539602 80.308493274729230
27.899279185331793 81.997066195755025
29.068599056881357 80.544857822181442
28.527203723055564 80.520233411478515
28.890479640085879 81.661831183910209
26.941669860777179 81.043663144197794
29.594346990347329 82.318645866310192
28.933951007719095 81.306705589228784
44.979373231912966 14.185395908112369
46.564480224781832 15.093741476740551
47.456952729812727 15.949373662961083
45.778782221805969 14.846110141676606
46.675883908466979 15.816032840227301
45.652429906198059 15.969815394495187
44.585216719031187 15.164228735980753
46.961992231029981 14.788409466401324
45.896687200341390 15.428370150400017
45.438865093006271 16.244829850537073
45.392369278007557 15.671873333341738
37.870481758989676 18.263341060990445
37.424282806140653 20.263857741432627
36.600007791982001 19.155701825062014
37.456385478311297 18.293281613967519
36.237519386785237 19.781524254455167
38.078946902861709 20.286640858080897
38.500577666135726 19.443481000619244
38.875286735428610 19.891022907730495
38.356177164760417 19.342541916249125
37.150528260086936 18.638730640303827
38.891946897982784 21.251281435252050
36.804822442397651 19.460902287600991
37.683661173325369 20.300510096565898
37.728335924682447 18.554495119234797
38.533686030755348 19.662967430813364
35.930204284939563 45.790541610617638
36.781659749537120 45.727486538344785
35.499245881484008 44.841349641926335
36.561127560446856 47.322562982500401
35.901382578352440 45.468152618995852
37.609563212591588 44.638826729474516
37.124495099090595 43.711082870281892
37.249859292719400 44.242190867393958
37.226598968285309 44.790519282144302
78.628079742775171 37.600864334155567
77.873044234913550 34.431185392902698
76.948483726292977 35.207417762058277
76.451041900296033 35.025219324697368
78.140741998587941 36.400367751911475
78.891966908135132 34.993752451315189
99.202223341144190 66.727946142339036
97.898234145570811 66.551511780284272
99.042485423870914 65.946899097699088
0.013767910914183 66.529803767311819
98.914029054550070 67.261213108314493
99.208604969077712 66.788661037586706
99.180171367883247 65.678806272767318
98.844134575886216 67.826400077020423
98.862151692850688 64.911921100478139
1.228309492127423 66.751599408558846
73.648137179371332 41.575124005957058
73.671387557266257 41.337869420305431
72.514920252598856 40.529186277295736
76.016675657670689 41.998413558651968
74.826784520076700 42.358967819881556
64.755251514178894 94.873819207753499
64.317334025413928 96.933851756324927
66.645754468137170 95.394642103540903
66.050418186097900 96.513959796274634
66.814790797194703 96.457859217021237
63.859265643680956 95.157195954311433
66.405852627613569 94.467757969058681
63.507895466160853 94.548316373732760
48.682221388644862 8.898361546683994
48.980453387247174 8.197544017830468
49.271188180442323 7.732262070136268
49.532170892374324 9.126937586519087
49.044022598802712 9.955531039597531
48.589258610590456 7.320077724003939
48.617271563583699 7.286546584612261
48.821508256099079 7.716776110658548
49.034494325629275 7.235355558268961
59.729299063516535 7.284347147495649
58.502034007506140 7.106984760719931
59.977872307256746 7.552176771547595
59.741638926221434 7.545840525936154
57.688685964895207 9.308004457175905
59.516827617488964 7.944186080017373
58.889578792470957 7.867962996255336
57.794612559256215 6.936556582574817
57.696233743672330 8.284962267790103
58.428225940462276 8.231138352903137
58.108428416020509 6.905086236116090
60.307047113149395 5.295624380262401
61.385652323492202 5.938291125382698
59.534855643089216 8.066971394419916
58.847660386664174 7.784331850906887
57.596163733475926 8.602031645185777
58.369965764117943 6.633733920482602
94.937602254987652 48.852556191197060
95.583368922742025 49.852060728285871
96.060121981299574 49.815496862664652
97.296933989522202 52.299634362864367
95.122587476942769 50.972054878053584
2.173428438880353 66.038529833090763
1.866155324174018 66.032253571667127
1.919463059956617 66.172774136362051
2.360754221928262 67.132311076684303
3.274621731664107 67.364701508471384
1.622040525125474 67.121821893430791
2.270251764301631 66.549776242138321
3.536034524135171 40.102841459380855
4.163416346880392 37.881083951847252
3.717075588389318 37.730126609459930
3.838661454652897 39.470076834395883
4.794990756247932 38.397546888230558
3.701855010606065 38.211180706026695
72.262554923393267 10.834031703000807
73.127680534295436 11.205235295075068
72.528107740053443 9.385956969294453
72.068460259408297 10.268536146925170
73.784524002378802 9.189576094700909
73.252645522764141 11.905508175543996
73.780589344355846 11.617196167155278
70.446003668087627 11.704113946941638
72.353326107981346 11.748085468921378
73.547447347417204 10.982001601168001
73.607566623810740 12.126826268325988
11.486531191486566 94.463903820256419
12.169023192203763 95.701614487645330
10.497382194400569 97.007272884193384
12.218578340737960 93.312821898741760
11.113079794880669 96.301064669320041
10.787269064462869 95.311453031192201
13.679600054173552 93.967173867060310
14.396407365275858 95.649606453929096
25.405174698922565 7.922921078178026
25.682396480039156 7.542693678844607
24.168402295635293 6.136813207273431
25.425620396510332 9.220208643358319
25.155851617360138 8.463330830266026
24.443529877205293 7.852809963713308
23.473812606156798 7.054788671748090
23.553510766075590 8.166181014098557
25.660286853730447 7.368584711894401
23.769601644460142 8.424463742556977
24.055338041092984 8.606261503790071
43.808768656136330 24.684201050982988
43.532027719925253 23.232111170827672
45.899608919153891 24.355339934053713
43.208130768652033 23.041921617318305
45.175516829911103 25.029870529989946
23.150250547099624 90.885518991107489
24.546612875071563 90.830021671203482
25.910412333905391 91.169888357492965
21.701879276320906 90.507748307662794
25.294863682229902 90.126734612597147
26.651857951202334 90.733755608027749
25.379741404405657 91.093445689865348
23.520886520751944 89.504952358962072
23.274573428087113 90.899450847226746
24.767382736681743 90.533643473988050
23.902466005922051 90.304178259735423
25.190843343731299 92.260268336508872
35.400761638507447 0.088317317947245
36.899843094389929 2.798480294436387
35.056195837102862 99.936064884116092
35.099297495112666 1.822206522306061
34.304042099598064 2.013670086265177
36.151179690222591 1.998656379651413
36.337388866647117 1.805990604863855
34.477040753387250 2.139716174232876
34.670949472804040 2.699448911958548
34.582836582232346 0.105604818636428
33.071907446114402 1.016334410192190
58.491400335901844 73.032175811492195
59.544296061029961 70.803847902622095
58.729702987853855 71.227968729169035
57.229499202089997 72.519058114375582
58.583123300255259 71.850228693175907
59.585724763883142 74.413078448471651
59.833663555570027 69.684109317976535
59.393648461961824 72.812416527763418
58.918556027032245 72.559075315017040
58.245641049003900 72.418995306707700
59.681982486802845 70.505218242168297
58.194186884885049 70.642904999481431
57.689865970859287 72.549289347964844
50.456834301961784 33.351544615190690
49.652650321338591 34.122218421709469
52.751236212547283 33.116797773954929
50.190217090243578 32.413825600991970
49.540327119619782 32.863362980625915
50.595052164689058 31.978094188290790
53.602127941632205 32.942962471079696
50.348191206827977 33.467774260724433
51.219188328710096 32.529936438509282
51.382008645380473 34.019711509108291
49.903243160435117 31.130010387027202
47.373038786334639 33.484030408716926
57.113376965951147 77.641955516536996
57.619581682350606 76.582982728746686
59.290925641345318 77.102171842482548
58.643516253613342 78.516923327754952
59.075484998371373 77.554716557433281
56.625284914660959 77.076816931485283
59.876319291418959 77.279985736284814
57.943110036284430 78.516721685210641
59.214152443517271 79.558589074561539
59.071637909054488 76.927367382999606
56.963165668013673 97.146562888767775
57.930854011771039 95.749547360406439
56.128997984605121 97.983525050096432
57.245902229543795 95.648676878654186
54.265171957702485 95.376286722762231
57.158822357044428 94.470197154226568
55.977391414101234 95.842813391561052
56.750436984832199 96.052329124649461
55.702073063358696 95.615468146507141
56.957359830217008 95.911134062327591
58.673377403675559 96.462798150719735
77.364067286848780 45.525985641481178
76.383019961616611 45.654140785867661
74.904374373482696 47.384578752337518
76.008115615699921 46.871973378700368
73.078263585513909 46.682862033405264
74.982163704965132 46.803776075539197
77.558833631108214 46.771003481115279
75.063431394940636 69.812484954607427
75.784968197620955 69.668178231424136
76.800156560437529 70.052865250318192
75.755723728309249 70.029595306910835
76.697251680416073 70.073049060182427
75.800760395222227 70.510227129083930
77.616954897726998 71.757431235375321
76.436555155379722 70.102266759763864
74.448471323572235 70.849339641720036
78.038962094681750 70.153200477056458
76.972292076923026 70.807736121225133
93.639338138728874 36.139668833906605
93.444175058315736 36.152640796634024
93.593939553466484 35.964153278947769
95.733959196238743 35.773734936847461
93.703895436738634 35.159420027598735
94.432846215231081 36.387405623118482
94.886314495888200 36.636328552016003
94.666789982096105 35.725057972674186
94.673117485820327 37.215280348423249
93.793363631387493 35.444052397557535
35.939176196211143 47.694151762367973
34.085492501241397 49.665956786216668
35.682284133554639 49.660382753483155
35.743795716352786 50.148052801292529
36.010611892784581 50.990713355902663
35.439552486029264 52.214487061264684
36.319718493752887 49.719285119461603
35.687176744835817 49.963731831287994
94.255175541987981 91.342958537504529
94.738557576324496 92.712770682054270
92.120943505045005 92.074345627729045
93.902340534331159 90.717859809192532
92.534630706282670 92.215532115117895
93.972467870590947 93.448378141955061
95.114615972012913 91.316108068190573
95.852943954239464 91.916835933304142
92.239205970455671 91.053883130197150
95.119615817232315 93.845761172144805
96.326011964600951 91.803356118316586
39.556845427697858 7.014119939248358
39.886697232291397 5.939151196886095
39.026280631941006 4.053056189060094
41.008645348504906 6.628727729470138
38.023372023854044 4.601810940256499
37.886634047913390 5.550888716283389
39.817292258919338 5.315112634820576
39.558247567842763 6.125448750792669
38.434424942903604 6.143282244737517
44.010846647964136 61.634410297438350
45.311961669799942 64.094700449169153
44.557473193280636 61.566096100959783
43.659980539099919 64.454946030315867
44.842799318558370 62.656758592402483
43.378261960243087 62.902172860910440
44.603976024496397 63.758175414100961
43.364110979605613 64.012139265797728
44.825907707338693 63.435496799649762
43.292896533933906 62.117670241939884
43.616052400953102 63.399049714713144
43.625802358592821 63.945771880152613
5.015197184133534 5.319184864320571
4.408869681737883 4.040029571701543
3.777681968489873 6.621833858914814
3.022617232511817 6.489649016549254
5.151563502833920 5.199714829592464
4.150152264728113 5.779480186903879
4.627796787841153 6.406894556950143
3.815570915865150 5.781800611737818
3.592084710237998 4.837005120085167
5.035459494007031 3.854165507710759
28.696977834405399 49.674594111513237
30.337625300085307 51.508510049426214
29.227023282074132 50.718868466167379
28.875301248444657 51.838067501131107
28.878532679010604 51.324477112557673
26.895469363505054 49.379821545866335
29.619575087430356 50.371677821135293
29.071640161344426 47.708326876143403
23.945901265786475 87.074282580079483
24.689008007887921 86.093996440359518
24.545017899749897 87.083449814303179
25.389654263484946 87.061001860757003
24.946687277329428 86.602403530085226
25.568894304006317 87.164365064128944
26.058278259241710 87.583252481724259
26.716800155626789 87.817865242287624
23.853664864580427 86.694847202771484
24.677470414061897 87.390793458554754
24.701961665395913 88.138820447636846
99.725125402204526 20.398538337600925
98.862629440165747 22.660700687999711
0.401084012156616 20.312243292958776
97.738428800287977 21.881275412164399
97.510442543124469 22.865883039000568
2.468383936875028 23.332639148996549
98.733639957068988 22.709014300750130
98.750501157946459 23.372036830683346
65.471504564397122 44.142068812007480
63.961921260751332 45.254891821542756
63.734809581418716 44.236748249751024
63.587766184188048 44.552610867143436
64.083238739755814 44.688009386302845
62.812662951844906 67.149787180379803
62.176061993012020 69.604192092958996
61.831023448929884 66.398242132901117
62.047499483374452 68.594891331795864
61.237751270229488 68.690415316709348
62.036080477544836 66.582938736757626
68.844441760322809 30.321738481353862
70.500282686388459 29.662539672928055
68.355687846111010 31.616562926130726
69.885189574535559 30.289556461622013
69.839678133169599 30.038570330101855
68.965937962528344 31.614724967122882
14.796828282685926 61.189151380155856
15.331663315526095 60.913555903903074
14.526013732340928 61.995828950196717
16.935544723786247 62.608436081055693
16.974040023385562 62.536611679917357
15.171693729714896 63.177873686270999
17.523298671341475 62.262591618613250
15.185715413137100 61.787374009602260
15.142815589052173 61.540664779288043
15.796317455611092 61.623013528672018
75.155715951566606 55.876912796042888
74.080018499452564 56.400483344681433
76.565414068190321 54.396913801041734
76.201383655746341 55.915907266068217
73.926280784568149 57.378387036783089
76.720343225468753 54.492685778056142
74.699919447401882 57.322088488294895
78.373256942620529 55.724304970730117
47.264708613451276 86.841789196665701
48.208122091654594 85.587306388707859
48.160971220461896 86.885864283315101
47.685818727907971 85.719807096451234
49.026748818488954 86.007733091554968
48.661289629578391 85.666369480123791
47.154453369827685 86.943615431193336
47.326280395831631 87.062871388646116
22.306916116547995 46.918599721765005
23.066539576642818 46.845186875308571
22.625722006224851 48.070032916480201
22.481469122093191 48.733431374830566
22.609438638581395 46.009045705985393
22.368347571212535 47.593370862986824
23.210986218708477 47.588875293866721
20.787270662016013 46.329653893451791
22.723550488046872 48.699689174948375
22.040119347998914 46.949690208379103
23.908611180121444 47.441031223805851
23.754361216562742 46.494673080233191
56.935901658438432 0.539603792293364
58.070559236836232 1.493229288800873
59.118570585025083 1.520419820818436
58.129527289295034 99.373929694390284
56.601084072116372 0.314951799286212
56.633635667579505 1.008970185062569
57.084477170178126 1.637262217486011
54.848896442640502 0.688940904048128
57.139581538349525 0.201404438696149
57.619645754284392 0.407460104205414
83.484592081744637 46.191765796668079
81.625386237822084 42.798742757616893
82.230188734414241 43.915707335164541
83.713236227938481 43.040117792802356
83.349868784638360 44.812312459946384
82.455703298651557 42.622932524835285
83.586982619564452 45.978462549591725
84.218288343546490 44.201208923247627
81.145266527444420 44.169705509518948
83.964593466433485 43.755031182861224
30.016124418292524 7.930075324637928
31.217238283846296 9.086443087197773
32.623381798817718 6.968742939459606
31.449202559330100 7.085545202481716
29.376278222714927 8.141218760192197
33.668570484917076 6.685432637113670
92.307348373204690 0.566563852010809
93.477202725302888 0.982612322113880
94.190580362667220 2.810312005415167
93.576312699445168 1.180010685662833
92.979557561190788 1.327001863844928
93.340038755425510 1.939602714340430
94.539086446361821 2.118163264694819
93.783752717926873 0.327409565139408
8.972918932169124 72.078854538655548
9.646896150593760 72.616509227796911
7.114107272179266 71.621781432162479
8.853940815923655 74.588141099410379
7.699633796106522 71.553709188818203
6.134127514112004 72.900727630402528
6.981528071977346 72.161717570385107
8.397084221917170 72.143128641404218
9.551872724146460 72.383869574181631
7.297452183885399 73.343540132108075
9.794140235264212 74.033815831774106
9.210946230583822 72.016882707714743
10.898521459630540 73.520832502854660
7.452582840483065 72.977982965644699
34.874354107070808 56.398193490642633
36.977090787527324 57.461514804517186
35.927991684613808 58.519471065045664
37.268240717836584 56.579462829092542
35.584284208184904 55.436632156416302
35.580002952273972 57.942663014408524
35.228758938403544 56.743287845471990
35.367272617341122 57.819801212996985
36.194344660103070 56.094792122950118
85.131247722812063 69.152360090102491
84.865605731508467 70.167352663871085
84.134488543173262 70.378409891966797
83.965696202939597 71.398781302313537
83.851436181368626 69.730831129382977
85.144141262622526 72.879188896530692
82.545394977640456 70.858590403703545
83.778683007256831 70.246753188307324
81.885926011456306 70.628486004696683
85.474049692107499 70.509529245561197
83.213573475078988 69.883841429873641
82.479422166612864 14.937711634196800
81.024191920756067 17.800475543338901
81.087978609910721 16.252672709280667
81.133977629351108 17.726471251331894
82.187776644606132 15.213923114921185
80.123327910340080 17.825697254133928
82.835712305205888 13.779956096154139
80.859892644759256 17.429194832473105
82.551680817358474 16.189667479425079
81.726304297962059 17.118171111196588
80.533549931582527 17.662142495735850
80.085317186986146 14.744422937684291
87.176271875065495 36.508431285673311
84.000164752820382 36.647020651381197
85.408511547429555 36.123693876127220
83.694747901915804 37.385250371151685
86.179009960819982 35.226858516820009
86.119690556306480 36.085405732739872
85.693730353119207 38.115971305866282
85.304578879724374 37.522765231954068
86.706721948188687 38.141559197432969
86.356696656904987 35.117061435704514
25.583924632259389 98.911053635163796
22.875391653051366 0.142650266841557
24.194257608566428 99.426366183078272
24.001131706169552 99.761524993400968
25.739254655369859 98.679067650565386
24.673970698527015 99.580692074976000
23.491273165040656 97.535648648220388
23.972947351725963 99.333055196773088
26.074198119593753 99.849243005472573
24.760415475654252 98.931722916051910
22.761434049938792 98.285848285619068
61.318485066597937 57.214106919431693
61.453703475297715 57.214300978653171
61.983008968650175 55.610440664039757
60.774735132448761 56.182183933355724
59.227330264853649 55.888470657076375
61.928055718305068 53.904351516570024
63.005597429672207 57.736272124887357
60.971058860180300 57.237160158135616
61.955188476379433 57.206457969702143
60.749153320873049 56.103222452935036
63.030106823826323 56.596029642079579
60.583170655823032 57.939531922080143
58.500977955485396 59.123570836086714
75.580023462924331 83.168300315028731
75.882636320735827 82.261121619321656
74.975728432237062 80.765952673892471
75.700143749965505 81.464829122521564
76.076544856232857 81.171799548685726
71.998543723850119 82.462021730394838
74.915257072225600 81.897710871650318
75.536500538882578 83.278338106365069
76.362714627970647 83.103436196093327
74.277313921591130 81.970691091592940
74.187939961213075 83.159986117357235
74.355836642156248 82.230915347510276
75.656452329398149 83.526810938670508
75.555261860510811 81.977955310106736
73.680274668073977 82.269612011928828
97.468283451138433 40.260571845902838
98.702999819222271 40.342610656841231
97.494647128860635 39.233829200645921
99.636125614312704 39.223885709532276
98.915235587068324 40.491164281348411
97.656246773254296 40.724807129473540
36.434880769636592 9.563597879140467
35.755660652600959 9.415521538875472
37.769712470189504 7.027415526404934
38.054495862426741 7.188404710613422
37.778672574663176 8.918083286672577
37.042054699037315 6.821315783248499
38.105039314426698 7.794110144334017
62.106691678022280 98.765542079805925
60.455312654625473 2.195478287435187
60.329468044700029 1.649991327004856
59.485923978720564 0.793108905135276
60.143984499122318 1.397770073471258
60.838393611272842 1.198857115410211
60.658084687793398 4.141346185167684
60.882435149183024 1.102558852120495
82.797141056411462 77.809439027200852
81.946226798835013 78.574966718057979
82.162607103298910 77.658873968513987
82.088115780453734 77.923741059135168
83.186926855078994 75.937176181637497
83.420790759270560 79.380248516611317
81.301843315265145 79.648621072949410
83.121975723360421 79.466497003604005
81.958351712642511 79.248260016155172
82.724925820460783 79.016713748314629
81.703980339471187 78.386269023748468
82.006945446396230 78.667795266015077
82.829027730701299 77.326436687896631
82.423240072810387 79.194363585364385
82.752793515459317 78.175005490000387
81.988475707010593 76.896707792332521
81.250422356590846 79.876784921086596
81.445679998513256 77.743656446816900
81.899382884364172 78.111575634393191
89.332231733681056 63.640876519313608
86.975922941260151 63.470258141614252
89.976736035545386 64.361909609233606
89.388641478143569 62.689640228114797
89.650074011341161 64.159670753880278
88.298467445502610 63.542830940738156
87.801281571022116 64.546426209138033
86.985378309740284 63.477978491922848
88.550757702058306 65.544719287465256
89.408612764395457 63.732729527593683
87.526173011585740 65.681809011325342
85.526307514864385 64.376034724863445
22.088243517506065 79.523426025733031
19.689498824687995 81.667290170698323
21.729113617456925 81.352513531472852
21.402433545843198 82.005645141064875
20.271333245117681 82.622124586616295
21.140841360617280 82.981529474543251
34.416075528962807 70.968590439591779
36.465456981701564 72.214869979457703
35.048700481830764 70.685630599592443
36.452085708084631 69.098852537716809
35.862818359968486 71.394045972136283
34.678114757823685 68.298952636590954
36.503998001971738 70.572613087519173
34.316512794623783 70.373090101977311
62.240893985674809 28.463996564160517
60.546875590993110 27.841652198628587
59.547052741566034 28.084463711495548
62.305520410646636 28.306631860095010
59.737786827229378 29.219311545749772
60.575256044673424 27.550812725222318
37.821829250250715 65.445261469696518
36.141258879803352 62.662014549914424
35.693724710981463 66.122699591778400
36.267035895493223 66.300658611162916
34.037950098557516 66.198795882838056
35.899052329827988 65.651792232270751
36.925032254271571 64.057459945494116
37.076099877467740 65.035359698841290
37.027461042207328 65.447112391510871
98.198584455586683 79.503082427539795
98.611131797510083 77.003909524244960
99.399393701250034 76.891372650598171
99.559645821458588 77.218495393724652
98.660051338196141 78.919776998477474
98.227409729551212 78.142376180391665
98.197392187811673 78.599166429328719
0.143880716918702 75.619804983900451
98.168725428330191 78.104299454017266
98.030567248103353 77.502318157435937
99.173721646424099 78.214464782134996
99.061774147502305 78.125887833870351
99.782683618091653 77.280621578664807
31.877473983215143 45.487816938639014
33.672164568262744 43.765706263479736
31.187146249773651 45.451902531733019
32.666564783418906 43.786694989447533
32.304322941978690 44.828316309470054
30.483354202456194 43.542437502114197
30.313091312596633 45.206784153418837
34.930841616009616 44.346119354510471
33.518474094092625 45.034752208740173
10.467667394340669 94.136337673097913
8.637327529587196 93.501356096162070
9.321844526239827 93.070868443565203
9.131066326030627 93.152479166804440
10.688195982635801 93.000978695893693
7.621200745085167 92.398236927274539
8.802084112283865 92.502984852949240
8.474782466925184 92.903359527929922
63.507213452313579 87.674931653418724
63.179804928275239 86.502336697741285
65.040616118652579 87.265182094623526
63.505623497482226 88.429071930841715
65.487043568990998 86.834191977272980
64.875022752193715 85.550207818103431
65.311615845279135 87.494513329607969
64.031217927391879 87.246181210027288
62.441514468612077 85.422059234122031
62.208756651782245 88.080487711995758
63.994529939358451 86.151404928508356
63.600929863320140 88.813372895500763
62.531166926632693 88.007371506977606
66.156874823424175 88.763399568545680
19.739880061354771 10.316580925049760
22.767895180684423 12.224268085624281
20.658226657682189 11.721670430208111
21.746477766546704 10.196404167060361
21.341849663431066 13.302827607313796
21.377259484039353 13.334653172912946
20.678490416996638 13.052754976163346
18.874929556365778 11.617901660721092
20.610280690624943 12.545984265439300
21.554253990979319 12.331460502311286
23.307252616672368 12.392956587021715
4.770300263321706 83.372945441180150
4.938493359570338 84.981879060377793
8.069942955686232 82.783917621995627
6.709316942201694 82.148819488931750
2.145467125654251 83.870653575720709
7.331751517607854 83.864220915890456
4.723666206367025 83.603535829783539
7.251552955194495 83.581521221072023
35.870552145725320 68.199795130873085
35.183887822541699 67.778813320851668
35.264964694091553 67.071596306243734
35.991220413196515 65.461941363738688
36.114533082941655 66.916687658215153
34.618006321526728 67.145328896762379
37.440776971772145 66.726610341119439
35.277254282934820 68.192862984546309
37.155612400267266 34.691389692447771
36.796504881344248 35.468882581259756
38.008648301494226 35.036110345649568
37.587976173711837 34.830965094668379
36.546667969790768 37.020286489083873
37.282387317952136 34.729785281653911
34.905760203482885 34.669253179106391
36.877391518809581 36.167919981285287
37.490537143027488 35.120275401343697
49.423682090398614 4.833066088318062
49.891116354648737 2.228816890960690
49.261877463559458 4.624132555151845
50.004843959696046 3.187420129810956
51.597004223182658 2.111106881500920
51.649755956077215 2.840430244379278
49.531697165924328 5.174562731943366
13.575846256483642 18.057717981779511
12.842040067757580 14.325524092557188
12.964799206959876 14.591652130569004
12.760570707631699 16.756942317729951
12.188050691966177 14.480013119681061
13.378465870386020 16.238707279454601
12.693978177267340 15.278080672110898
13.439104242843811 14.684274783282955
13.912129680907949 15.572350291768624
14.757709164552288 14.095020830040202
66.520570765271714 66.878221135472273
64.937048194666943 70.273853003822680
66.197511366778485 68.012127279783940
64.671124594745990 68.284567867944915
65.879730252734959 67.867097957557704
67.006190745182366 67.922644536004228
66.917878517826352 68.051069679899015
65.913603715904216 68.712456192126623
67.084325357927497 69.508493019084597
66.630305693060976 69.622961683286960
39.473914737239809 94.144040952119568
42.456359110019207 95.056853401386533
39.418585138509208 95.114952941166024
40.670326666427933 94.775158589182794
41.649297596265967 95.084537852386404
41.885295361992959 94.884692815884392
40.925048039679758 94.943037614269954
41.554533417280332 94.714421298397809
41.056989559296333 95.077983104360499
40.473157892382659 93.591495412943104
6.127829324984767 91.649577134070327
5.437603834851805 92.894051801482561
6.589267536634206 91.175373859081375
6.949244824387822 92.812965968819611
5.592848007355639 93.171334993152300
6.239121823789542 91.210522020849197
5.545126686448228 93.372964554134413
6.223003120625638 91.999431706086469
6.436305492066642 89.900596784969693
6.516382408101152 91.652729191970678
6.326183776067541 91.707679244750693
6.618627445266153 90.784550341997871
6.292091159636438 91.724011993162435
5.381854519888547 89.420639408960838
5.654885312659001 91.752419589421365
31.997556109155553 39.788374741828910
30.601872312386210 40.701063476319817
31.621888425963000 41.978382008863726
30.633661479387733 40.580731771026066
29.426899473828037 39.616437928578023
29.788831302529065 39.449271715406447
28.862519029026412 41.534383453167642
30.030112305478571 40.936734690789407
29.819020578685357 40.073050024135895
30.208906565187512 39.611951123837791
31.016738872179921 39.942845289037209
30.833982894800844 40.327429797269353
4.941078182460333 48.921085816175626
2.924019241239646 47.634995164011876
3.594108887948894 48.717961499015416
1.801116485308576 49.768089937046334
2.930744329593755 49.170195510232276
5.707708859311337 46.623060809597000
5.764310802826883 48.252137345171256
3.533753847969673 48.651305403570035
4.954209436813889 48.847586278267919
80.071392871904834 98.123968031427779
80.540241290101036 98.359759191633330
81.181654992074883 0.253137944046486
81.194384954821501 99.887889680190753
81.090222797840696 97.791436401790293
81.025723477196266 99.705290137044912
83.789462441228508 99.782539038961090
62.028704283722035 41.382187642030999
63.289555652049977 42.093611433618932
62.695142290987746 41.205927995255195
62.129185539752243 38.012504004843734
61.355413283093327 38.697323986144895
51.993201466195856 77.527573309056464
48.882359338540290 78.719515536593761
51.454589500730478 78.490106887528512
51.574700966739250 78.110506847155335
50.276843335934494 78.533013418212079
49.920120498068414 78.331086585869599
50.905195848730699 78.178728024454472
48.306492338511369 77.415959843859227
49.513227695854432 77.507327153160134
18.705990810459891 38.504050899706947
17.301937742863373 40.974815970566581
16.050025495717591 38.258354261484271
17.061687760582100 40.948356072366195
16.598208943877829 41.047454356671317
17.598553797079425 36.846063443022572
16.747161000407942 39.477759798410936
8.975934274025050 67.967392814266134
10.139956231245987 67.283065590116621
9.825474056698624 66.732465296634260
9.256742412507689 65.609055193369116
13.211721484523883 65.305905116030871
9.525039580473553 66.073880971510292
10.382667835289531 67.344644614198316
10.162203705603554 67.514008321038730
10.523853955255488 69.698201869492124
10.915976464526155 65.471528531779711
70.405604008433841 84.689848325178801
68.366522434634049 84.237653112997052
67.951651987299257 85.413097366919430
68.345783153847790 85.754295007390155
67.536694534566749 83.888643286822060
68.982354609685231 85.673490170943239
69.071211787302559 83.473230399936369
69.568249319700300 84.195230642094245
69.476297607587753 85.712579589768623
69.159446438441648 86.283272715263578
69.075475884208316 83.835410913514039
66.661451465780203 84.845134029808889
67.881755332079109 84.332536635799471
69.272072326043897 82.747013791375423
56.566639860090120 59.304377549616575
54.619873470588509 59.572180510260750
54.735097621529214 57.998797355355151
56.176327716179529 58.628088526176299
55.666015750183114 59.563662023036919
56.640196213800344 57.797221813397783
56.169690337909799 58.190178021949578
56.044106371119170 57.155888685310167
1.227294800068639 65.010049391221116
0.772714099916356 65.976525113551801
1.872283474937408 65.450635876225192
99.833787037392383 66.389393017865189
2.060926408274532 66.923221132287537
1.134246204740237 66.101829562753352
99.484649944142646 67.980098236613713
99.349558962680490 65.154840727912941
0.217400505563927 67.134065087879193
0.055825768637442 65.238678545969293
0.972148179355521 65.327140767526814
39.525780503070088 51.333964743098534
40.935295845003004 49.899529636375959
42.093242078132491 50.553401461649806
40.981109086164842 50.961779688331617
42.177151479586179 51.189574839989227
41.718653222914526 51.061344627265349
39.826800014641805 50.722814429788052
42.159775951704681 51.388757427386913
43.658952986286465 50.075625276207383
41.599778056817669 50.467716826628291
40.857156029623219 51.284174688945392
94.537405171864535 32.659718321950479
94.210055409753593 32.662208412047782
97.161630918962302 34.528248018665572
97.560375583968721 32.859067941261138
94.347615317284124 33.457149251564665
95.481772404577143 33.971567510856254
98.106245653937862 30.520421038755906
96.211626362815437 32.720386006815886
81.403294690899386 73.458617696487025
81.900457881036658 74.510962452535580
80.308859490698524 75.650253707577804
82.847253527418843 73.177481601694709
82.283508688442311 75.394479354939023
93.149625002814233 21.797779764760939
92.511029418790969 23.451150810250084
93.696784245628180 23.574705845842949
91.345862979426826 22.053714737753822
90.677632510005381 23.908853150042695
91.446782641962429 22.372690829305153
92.081842896383790 20.657429667003715
91.219155690765007 24.692130702492726
92.618808709087475 22.675856559891713
91.062546102833153 22.675153665699661
91.200997668377937 23.121626337586886
93.069467108506558 23.321994787717031
89.121925957578767 23.614984183424831
93.290314360377906 22.858885610826189
92.078932428739506 20.083859356971647
31.702710243312641 74.423946173171103
30.871824755125314 73.848562819475745
30.687898356579897 74.312126570767816
31.543922593033813 76.391282999291931
30.528607380106560 74.762787578447501
30.389236301402697 74.278305705115628
31.196507697237134 76.246570215638144
30.289553615904282 76.195892062477839
29.216902943869208 77.626162179279746
29.932311954527549 76.329444816114702
32.943185389966992 76.873157760984242
30.155432745999420 76.006769542361397
30.468905870970818 74.158235555842396
30.821694043790451 76.762106250246632
96.540925538684064 21.415235315622414
97.242293448970969 22.019330293350166
96.935485099835844 21.685059027759927
97.127245558751895 22.825404242568798
96.342893693838036 21.550702853384919
94.795832396596182 20.409222248091520
94.229205245356511 20.791699159367727
96.125384883900807 21.976599980815298
96.865108357425939 18.981856424598845
94.967675865410882 20.599026104136506
94.852513555287274 21.480496733572902
95.324061493071326 20.739601710259851
85.222514752926045 23.157027540072296
86.651105969860694 23.660245935331311
86.868563171710690 22.443557192948521
85.491083259818097 24.107858997607629
86.851022680901124 22.974421907432085
87.795155308631436 22.414251048599088
87.138559507217465 23.874732647435017
58.293785923817431 31.135213941939124
56.960863488099264 32.048112452140913
58.659193683041195 32.876490613510072
57.717918535649382 30.625541894439863
57.703440722856925 30.084912584461428
59.183522454638755 32.123627751251185
57.579670616847466 31.486205328310124
56.583976195259829 32.110246743629723
56.819510865950001 31.784205760576928
57.286323474284195 35.625222375924942
57.520547646170193 30.860173447182227
57.773876975055124 31.384761621571894
28.685014081491207 48.465318677497457
23.871576167341612 48.828096587025172
27.583418803331469 51.178660181275859
27.512760645192252 48.863870089183116
27.010644219017571 50.091013437264010
26.068061276173314 49.289184402575437
29.189160475201206 49.055596774247803
28.937200027277086 49.466237500410820
27.068773193606759 50.780601635636124
26.700161556448606 51.353204139488064
28.381442052687081 48.583000684573349
28.703444552009735 49.142207825845503
26.867565246552829 48.339923775560599
28.477649960959091 49.660112959245389
94.700598486209529 18.488451669958085
93.661581404044085 15.755373517158164
95.122002312754788 15.924070691216611
95.571202542452724 17.456101810044100
94.688041276570388 16.102687984394784
93.820962289307445 17.114803078866313
23.765328003636764 79.735669010519658
20.613067542693859 78.639954910426923
23.297567915423237 78.442602416452701
22.881724393656494 78.280114236445158
21.748174008966558 79.975849603905885
23.082041243325865 77.817496409948447
23.426680309803604 79.861002322296329
23.034711895691057 78.471912085357559
22.567640918336004 79.422825234086005
22.952619193521357 77.840910463694684
21.912835317215826 79.926366702144378
25.481208591717145 79.953335717779922
22.481088970156360 79.836146381969002
24.498686159534408 80.578475158721162
22.484194731402408 80.326355759750854
23.186354126034086 80.100951566155857
92.796048839626408 26.105517123360801
93.081614875544446 26.308986009097932
92.629974967146453 27.355661048338046
92.111849009237545 28.072680521390510
94.689045417736352 27.080673058135559
93.747067236631338 28.021570600254730
91.723822595680033 27.500171431866214
91.222819315128845 29.306761304916680
29.776341627420038 11.209473867367947
28.765046146257806 10.724970662834385
28.210569880611018 11.084412157993066
30.970454239208578 12.131953795073317
30.575571636202987 11.961248295810297
30.144801896318075 10.860510247061377
28.416567628313931 11.364792754375477
29.719576405731612 10.422344606216852
29.998648149216088 10.573187212056261
27.853710772589451 10.422457858579106
27.006768282214448 11.916263370591436
27.247122623451133 10.691915846450039
30.285719172305679 10.210762401901347
28.217032362505861 11.258252703262668
27.808393290764453 11.608180797458649
27.084206151964530 11.253763624010423
28.671603286877573 10.553951275400237
30.033645749652020 9.721434840641820
28.544579653070489 9.971053488741832
9.731119385732036 21.533901337638735
8.348450571282264 20.146478684082201
9.962842151724173 20.599537617799296
10.466042429967354 21.065622325864535
9.959725590486620 20.675126811041171
10.246359848299363 20.875602590019000
9.022620902068262 21.802846441553609
9.367493733006681 20.025796470270414
78.903032389290090 15.956661052048275
78.936395582306105 15.117219746064224
79.820330890876974 16.294384274061212
78.142328965713588 15.834273778616417
80.900695383162372 16.717955926248145
79.478696148789169 15.918437838197431
80.253003923251299 15.181693001814416
78.260750952718737 15.239141979522101
77.370854374059434 15.579758475439196
53.273850015950885 0.293582598328989
56.013583464877783 99.857916219159691
55.645474690805436 1.418471816024698
56.512297558067331 0.850889695295268
56.312508377965649 1.169620352599174
55.445357744124692 1.647593965852931
56.888453027835254 1.124620844344481
55.328566842929391 1.822736754407025
55.128619626278031 0.876973695098361
56.007350245613559 0.693458479587264
54.972223278070125 99.385873515795140
55.920076401308222 99.692310418159536
55.204660462218897 0.580727790691987
55.435050919583212 0.404471186003047
40.166033891044748 4.742356097279331
39.204914559756972 6.064186014673211
41.532215352208169 7.788941342218726
38.864283881988896 6.142796795633037
41.305771448121952 7.402180871664811
41.333140362660870 5.701515083970678
41.944298656422788 4.555415854980572
37.218587597202273 69.268107444313230
37.976636734511743 66.359869545487314
38.408722955299083 68.542399161350986
37.465172932659407 66.746048255552552
37.279564847042955 68.035181457753367
38.000751207196622 67.300244689267203
36.850364384297734 67.920766993099051
35.980991334458366 67.302466831347573
69.922768556973352 24.455567857766429
68.691192592300652 24.429744196721586
68.476724653582082 24.457065734546866
70.001592155348405 26.362124178992183
68.752949854797649 26.899645477735923
68.470933992344911 24.440592721896429
68.723621000674214 24.312951486623263
70.201237693966249 23.974434975147421
70.638011556680780 27.026541599639550
69.417947421538827 25.734961141405801
69.999390392967271 24.137164085159927
70.148818810864782 24.217910044938805
69.779886366194447 25.117225884624407
71.013971344852322 24.507783834242421
69.933422019099922 25.760694586445474
52.489272149345673 44.826556377841889
54.053694784322268 44.364853271360211
53.629949566231986 44.723098941460286
55.400126429161830 46.128690674748306
52.361528729040465 43.722093569784931
52.769714077113591 44.762200195942270
52.763574991623500 45.871889592887818
51.472864603076879 43.436668542948865
54.123025368753353 42.738068825632674
53.103075262014961 43.297566611371771
50.457166129403532 44.237340035792471
51.632460897345503 44.147928089993485
53.125101482528962 43.260517146109997
94.265919763902986 75.199842787823968
95.641824621702995 75.298107107160121
94.441302708356801 78.509392330821697
94.598354757668602 75.099690573757513
94.595492702963412 74.966179730469193
96.436205975264841 74.311401260101803
96.950229445705659 75.739919501515658
95.404399194761169 73.478707304825278
95.104572471384614 75.224520921200664
93.978965530248061 75.122618725267643
94.276893628431068 76.456597603185017
94.478370004815929 74.862158288857785
94.546515867586180 75.156162244924374
94.478341452184097 75.514421566190464
95.162812245071436 73.920315231958625
51.319333914954051 54.929774114430693
51.203996081040827 53.489171093063064
52.943362793383223 52.646718035337983
51.516436132484117 55.465811947585507
51.283964800047706 55.344395889396999
52.183502297972900 54.070229338884992
52.181477715056673 54.500640403412575
51.026597374403735 55.497685251804981
51.419064318224720 55.043095267322272
48.343784681763552 56.256842861607886
50.466937448338236 53.287873695230516
28.091726106025256 60.347228573422363
28.671356266912124 60.053951180310918
27.163059831290795 59.999991031001493
26.939675850677173 57.780081741070333
27.655725742207068 60.795243937229898
29.191238395589160 62.143420808974952
28.945227750763699 59.446245056374252
27.430974194299363 60.446540528752465
26.992859221611052 59.482391354610279
28.856723176298392 61.591128741599348
27.843131774608675 60.489858257326830
27.381744666339529 61.689730520672299
8.654512253347352 81.195253443281331
9.352441370154065 79.764299166853917
7.477332932677532 80.826547853080015
9.036410880411237 78.298919413925148
8.103761856314483 79.606882541975807
8.643242490825472 78.879547408140326
8.969881816944071 79.424469135957878
8.822098818335855 80.519921281596694
9.470410427540768 78.428498884613120
9.663556968501595 81.757630868062066
8.336311824934684 79.141503963499119
98.802854701375082 86.905552922557504
0.227214201931886 87.774124372643499
98.764096306726842 88.929439325829208
98.382914190200680 90.860314275654332
97.979515592952396 87.151332091020635
99.864055778997837 86.086612607467998
98.837548687831145 89.384379789281709
97.890807734501124 88.836615471167519
14.742374071844393 91.190883309913701
13.691089319809949 89.230551519697400
12.144250667959879 90.285857564560203
13.954641713062786 90.785716491658619
12.034647338333816 89.445308122051799
15.797596439808125 90.271744390828516
86.795298802654145 82.464141667240952
85.397962853771290 83.577453578081858
85.152587576136753 81.853254046494357
86.413222744380093 81.633704124539051
86.225585665856130 81.481518861462732
87.668418246867333 83.443088090835317
84.913225065545262 83.320171494494360
85.528076547859442 83.571776908293714
86.420961318341654 81.638113501462982
86.605042096737989 80.553495071927273
87.563482285615308 82.135314011288997
83.615483438304352 81.575981030411754
86.677116018482181 80.576901899225788
84.306303934944452 81.566583214513841
97.438701930975796 67.985504500131896
97.078442553581013 69.256875148614597
95.503339193406390 69.846855967673733
96.870939855910109 69.623629421583033
96.805618386330181 69.791948357893503
96.432166981589290 69.799166099923070
96.148167893642423 70.765945481003158
96.635315456470593 70.309334703070476
97.085943452118883 68.808731436308577
96.277720844336358 67.898927733817573
95.519556040595063 69.430891384068886
0.714319009228632 67.868447575055797
96.708397047087644 67.077095500059471
95.351551731827072 68.970202159641246
97.060631486282205 35.646099569238444
94.981809481067117 35.349411470276543
96.450284726329400 33.769579008694777
95.545546046241782 34.384830424252549
96.357605869823260 36.618809695196219
95.040875774762611 35.838158169592312
98.659779440096813 33.386217539691209
96.699947152999925 35.745827266155374
96.626297172338184 33.291837002613541
96.487089903981826 34.324154323779368
96.256041140853327 36.813493240566139
96.438714443965182 36.245508888665810
96.985834409037849 37.291870097422155
95.781597249754952 35.982261585820957
95.343008702558151 36.812075954824458
97.195236966937756 36.392567238124130
77.991241307215006 57.832861330384354
78.269810702891348 61.918466791459636
79.317931864875021 59.890020154565164
78.096273727272546 60.277739700619442
77.058365693193181 60.125628107882562
79.995926404808444 59.653286601318960
78.671332351019785 61.046617425099811
77.741329544126742 61.306782528562309
79.412903039051770 61.278454042311388
77.437217997895658 60.198515884509966
78.061951715828940 59.663893229052789
78.342314154319482 61.017751736579278
81.628059354600765 61.334991847033450
83.170909303421482 62.339298124733098
81.872984976568574 62.558558147984705
83.205490559964602 61.801556442086316
83.284805609344431 62.091810075487800
84.287419941627562 61.738406361761299
82.695105181827856 61.456324083133566
82.798166039795746 62.602681180894614
81.519651009758519 63.872718812561651
81.165984123743939 61.922666628509425
8.873610498437941 50.490397462514039
8.577821142011970 49.842973972330668
8.251071603340700 50.799431359937024
6.819342023459913 49.321590067128732
8.312411452841138 49.045161915831251
7.954622491129008 52.357982741463459
7.878172031644616 49.481084737678891
10.247335127602767 51.061657720411702
8.447816943061298 49.647987827015164
6.774991641426922 48.248230978134572
11.859682773201429 25.095915901067425
14.064566177659177 24.694925129142064
11.800226392817640 25.718398272685519
12.878387910590803 23.819361759825192
14.367057248432634 25.520990632503167
13.667661535310780 24.832123201322741
12.373928235953930 25.121317683795283
12.526698965718973 24.254305977971846
13.904097472696403 25.031959502376665
99.250053204420851 3.477946944571080
99.344786882132880 3.053139138238732
98.799968967663972 3.898278191290068
99.630828051361959 4.544901962540714
97.531321247543843 4.008576132864002
98.999425878817192 5.537143509737317
99.049364989373146 3.946787292358898
58.625479642358172 6.129641774757476
60.851304211089555 5.793930426449069
58.640905005540056 4.262651131389213
60.581218576331217 2.618244349835533
61.471825825027459 3.837742913808158
58.731504727245145 5.726101991755840
60.205866075525392 6.871840473584093
60.732937989500918 4.072837786025172
61.388897828824426 7.242405172808402
61.036347380950517 6.007551133016596
58.797979611330035 5.329566878335017
59.689503828519094 4.702685698881585
60.253959586038462 5.005189880745779
59.820654200266482 4.751906723539216
61.040927601391118 3.595023114701565
60.444031893256138 5.048800091069482
59.228236292035724 4.346621879673308
61.321831985064414 4.035096300961692
60.285589708416936 4.184900033162314
95.496478035496764 72.580006729293316
93.378795454238642 72.873767048970194
94.291235438693491 72.253359041611290
94.570123900942136 69.458837449933498
94.926844747189676 72.281120613625788
95.515858329113200 72.676754012245681
95.100346545452339 72.543917132245554
95.409164445709493 73.445097656520758
93.990707404524315 71.901195120337832
95.036365652600210 72.228921074361423
95.137983196338737 71.580226957247845
99.255644880790030 96.847854337471887
96.537742462202573 96.409601823085694
98.697813621079305 95.124215661848780
98.422803498387395 99.120188461047348
97.423539876517879 95.670457593357114
98.115545393340909 97.040614632099192
97.612630605531564 95.743301982823198
99.728969146247877 96.319511904136391
74.829915420013407 58.896441024807793
76.511431299534010 59.950560880032278
74.966848216076500 60.525496769058179
75.212671589313814 60.208432571969510
74.554351158541948 59.164143615400903
75.486638037184932 59.922383771204352
74.346742684511170 58.884244653032148
74.389568351254340 59.950094053118590
87.101192004009718 62.008513795593736
86.274982913833554 60.685644741242790
87.452430869067001 57.777422220202482
87.588556080339458 60.769123412072020
87.767049741313741 60.877266504874939
86.870423499826032 60.362561172892676
88.243338324856921 59.848130297382767
87.996703145468828 60.906621751595310
88.083325309847908 60.717882300976314
58.157897860746807 50.323349759766231
57.928055668090224 49.577361263351392
56.910494845654036 48.690025048591615
59.272348583829590 49.839720891656448
59.067261430356979 49.605833768558384
59.079081535651198 49.826811845506583
56.594350654835743 50.104816974740551
58.319661784918459 49.701672767629802
56.926770067146919 49.032848299678740
14.652530063295551 97.323680220490672
17.335165581704608 96.162808473387514
14.846912504412217 95.812668738587803
15.447952758088746 97.117957180550746
14.747597455354725 95.558090673457940
15.094100340950718 95.332548347359904
15.537835425418853 95.789860530177094
95.739695068862417 56.409644874176976
95.876834582818930 54.292203673576964
94.574955768901035 54.133114213866094
95.648543274443071 54.980713202806371
95.999276542186010 52.812176278929734
95.643883670199045 53.666999976009741
95.570595489792709 52.675064942140565
94.585133755568293 54.814968362169729
95.788859665577263 54.038960803888955
96.052294740966104 54.392323375349179
63.016002716368185 84.980981430467153
61.865973147195191 85.576428087288335
62.152637690848294 85.119967099450619
62.401820615446233 83.270599496977368
63.151508242221468 83.803991763754610
62.343800849386042 88.116581935430077
61.806443961039797 85.380332997605336
62.016509131517317 84.601934772538598
61.521844076400747 84.340847783777022
60.173444303469090 85.831079069455200
60.471006653723450 85.284612341255183
74.815434293335528 64.736317283124905
74.217820395690850 64.827308719249046
75.111617195206605 66.795447318172563
74.467559230513714 65.573742015946323
74.230631813612632 66.286293177444321
75.722625534422306 63.715180605759883
74.732144004734195 67.170365976903852
75.505894434940686 64.472470036977896
75.986832518920608 64.618064924527189
73.959540304351421 65.425006304774456
74.803739958223332 64.024956207561956
77.045236890502565 65.420157118859109
75.850347893939983 63.608482601124649
73.981551816372033 65.126341219768577
84.052776965176292 39.378846195992594
85.559025612207677 38.204549813701448
84.822328320241795 39.002990044765802
86.395628727420913 40.927491007670127
86.319639765482734 38.319166351521417
87.017033673206129 37.904919584742011
20.397302962210667 22.332485269120617
20.709686383616383 22.533262936890019
21.199106209551083 23.362595563393249
20.223723596866098 22.232557491219243
20.106235213724016 21.822837733234373
19.194536148415562 23.237614024461816
20.181564396328778 23.102952243992174
20.158118125073266 23.055695195029767
20.875459993284558 20.967682465265909
19.507044168398000 21.561491232630441
19.402404963740857 20.870619747959996
19.795523276947716 22.038240309998095
20.649594833700423 22.177918276739106
20.216168076654068 21.846316763483280
19.095272238676294 23.443014378062053
15.792574015881836 28.319610983077389
15.235997316049611 26.912912346277786
17.634621037203321 26.404232394960371
16.631575094219926 24.988599975782652
16.896855762886894 27.389402304270423
16.902359739512452 26.877829673141992
16.912054366277147 27.337208514756163
17.228026399077880 27.772747457481252
18.137141487750903 27.014967266510155
68.144931672856131 16.206904760570549
70.065860285390187 15.864948047148760
68.658457756891821 13.363292904018889
67.139620343201670 13.074920596257170
68.476320790160102 16.549647408438879
69.281994340117393 16.579199817198365
69.363391403324030 15.232501043334247
67.327207219100671 16.698657492877157
98.192163131292560 38.644857933784884
98.389130991837902 37.244321027303350
98.473760256205580 38.716840098061624
0.563053992600246 40.603995018236652
96.299576280287681 38.307314362396454
97.340661400604858 36.901561019270261
73.137796487673114 77.030455868023679
71.591418256289714 78.893589213285480
73.308624168631411 79.955178457317544
70.228056902623621 78.422501181032260
72.912684904962262 79.344953453552861
72.985050282210707 78.879748897819752
74.422679015961151 77.913016001358287
73.790557999131352 77.358761682065349
71.632760256447668 79.454146399625813
72.638304108392617 77.187486587039942
72.814070448621891 76.329798482135047
72.326314021368759 78.380340018753330
71.547673371294096 77.576777332601310
43.408464783587398 58.917036770421660
39.486099563312621 60.026203063400324
43.871412648176566 58.644441872699737
41.542881769055562 59.666547420407056
42.089462985444996 59.583903740494918
41.435634659999138 59.983717722255754
42.300119871341742 60.079990062221015
59.891821313516019 49.422660775674125
59.684442677484419 48.955227845755523
58.835884475531977 49.138026394941640
58.985470252502132 49.869165974083316
61.263009592451581 49.479465348897165
57.870276743491871 50.229206150522785
59.647110314294579 50.329491019008572
57.213445668628999 50.323789010687264
59.703778946315985 49.999802264679062
58.812138562921405 49.103348644884761
73.646411028885296 24.165397165631308
74.442605647427513 23.325864103020962
73.695541629714953 24.607065666576574
75.175872256149404 24.197743178865842
75.542805898837287 25.112292648597393
76.415955586226843 22.837422565044548
73.871444197064150 24.054168213258926
72.878134487322626 23.550490771324704
15.616558216886466 16.387087172597198
14.688008478075883 17.702939467139469
15.299650600428871 18.878968227529366
14.590487042311883 18.204154259501269
15.505137086264233 15.061660257518394
15.156529542817601 17.437466720835335
15.211181262671330 15.776237940632962
21.821151279173503 16.792328148920461
21.950928132195237 16.927344198261309
21.671644802720067 17.231475962382213
20.856289813922562 17.623024551587946
23.180617041678033 16.518854747002756
21.510975536731507 18.428562227232270
21.765118687678235 15.627018894482342
62.640704258553583 66.115640933996275
64.328693460252623 66.302916423837345
64.080037844856719 67.503512679781366
65.123968229577173 66.890528848639676
62.940189243563303 68.277578869098789
63.453501857171013 65.930814430311187
65.217078987536411 67.203011014258607
65.246955929325864 66.628034132412907
65.045722386428480 66.232966884523464
64.211580745180925 67.912411785363588
62.843709271426938 66.782563140472021
65.291967102075517 67.603949021461332
62.861425960877966 65.358972152214250
65.083924833373388 66.482269554107518
65.392923377993270 69.395927752206134
69.665319977691695 12.617353239865439
70.220505311540407 13.501763655608530
69.249769550727052 11.966890826225303
69.548843676504120 11.890804533186898
68.041138073156347 14.019535373473621
70.201098476806834 14.910982538736850
70.248101143297490 13.501334293987581
68.392097978942729 14.575099997465639
69.468647213056371 12.596480357290849
68.799743724647712 14.163328659905297
23.898062069561924 51.246500189356894
22.934127537720570 50.369293938904420
24.242461193349115 50.179408517346360
22.761343970649083 50.164776715105965
20.807156833893089 51.527236222734835
22.548557373541506 51.009370642270703
22.299929388656611 50.289715621944993
22.706258327074394 49.874430953449178
21.895661642585203 52.644184892571040
22.726368984069104 51.354407649184850
22.206210498585843 52.044496560162059
22.326669066515521 50.559611340259494
98.311099584615789 11.396248121482321
0.053306950751562 11.590085745829764
99.301661404925170 11.416910293950446
0.408679076593913 10.903861685211581
99.299945225507614 11.219908383044780
0.589418779480866 11.823115992060920
99.474248522617557 11.880221244851411
99.765322183191813 12.521658543618418
99.585524006774421 10.913674940319597
0.144436588354608 12.034375620169307
0.456893724990010 12.564574901919849
67.340175744606171 65.764300556204248
70.764119946659491 65.717600987048087
69.617499079710484 67.119723845379497
68.658824022437557 68.319910393285880
70.412714656867465 68.690270874295422
68.164832497919591 68.367335009363003
69.236155369691744 67.755668436301221
68.818972169451783 68.512416766323668
68.975939807549892 66.938131359113328
71.538052462141152 98.293561194308722
71.035372376713553 99.426479799810906
71.267913462857322 98.061563808921790
68.640385267946684 99.911705217420931
69.950035943098811 99.776087044418446
69.852125721289539 96.606785572645776
69.979972111524660 98.110731529771869
69.850620199237554 0.386715754141221
71.543404619328911 98.606274014924011
70.405043602835292 0.655141477041568
69.266418550131419 99.462985252246142
71.129844993827007 0.516399328360478
70.433025319009559 96.791498978799893
69.954905513614293 98.921196157269847
63.859077017769032 10.385987048428426
63.267038396010967 10.372667925372115
65.060131195218574 10.265419466887870
65.305625345035125 10.669055060808731
63.882021507185812 10.537282632456494
66.337235418502289 9.392508819299564
66.361334252707664 12.240712783820955
64.381209057535727 11.591582364622820
64.762818989034471 12.468007476349758
33.680402437890784 3.112363573120021
32.996060372741198 2.623953051769554
31.897686492258991 3.434871278581448
32.849145924009960 3.193209316121491
33.684379872933434 3.543822899086022
33.069911476483469 2.988453453740799
32.553287743953042 4.178377181119120
33.486756014730425 3.492552507359794
34.141635132064366 4.179554976786517
72.901437093022679 22.334084250691539
72.050118819392992 22.859311807828725
73.678322809026469 21.469670013471148
74.615731899743480 21.245311344390007
74.713472568076156 22.014285454644153
75.264070409086330 22.868357534689238
75.049625889788786 21.886119010653342
73.549415000271878 21.563199927320301
74.316510526281675 21.876805675948855
74.124836813497410 19.856857120298340
74.077539600700703 21.711065108166263
21.235040945952949 0.865661987499512
22.211125309289233 99.647596723121495
22.047471539662691 0.373135806810770
22.440263252260081 1.774855877689117
22.180806706910555 99.371498412602918
21.349939907844586 1.566775077065067
24.824550181240610 1.624850490900679
23.583499035124461 0.132729255901083
21.519429182167425 0.836739823987769
20.594797206772249 0.687722340079890
22.945247962111292 0.343793427476811
21.273442726210444 0.636424309961433
21.789421492895222 0.266990344608782
20.549342098670415 0.130480598538164
31.385160495353542 93.689587994888370
30.424255642611634 93.004743029902272
31.793739901780310 94.071564986306740
31.362599041429750 94.052131009179647
31.330131991529754 93.091833267534383
30.741867231775370 93.585277540312404
29.897436435319364 91.802897947674168
10.330647558039301 9.562133412949260
10.219101247924268 8.549477108684231
11.293521750476053 9.042284030386687
9.401493390843269 9.597244233251883
9.185819026412458 9.556347639798014
9.116487402284061 8.657669453115332
8.287861712245016 8.674426120799763
9.067967244308800 9.634978429636552
45.804812676469837 81.460799386840620
44.494403992904097 82.350722702848756
46.404411991951754 82.638477324227651
44.869337031180621 83.078284873815022
45.477726992788668 81.837088618845215
45.655832536024839 82.636504331245192
44.843811385779659 81.804609452048211
45.236616674653618 81.206365499620688
45.911930850082378 79.726318609921918
46.765466356726250 81.192074090953042
52.588900658131251 10.898842292485217
51.533026119064949 10.364162193857611
52.906934542459155 10.235073922929482
53.213901155712847 12.489586109057642
52.962989138420781 9.345465498957489
52.198306697815546 10.664679150860959
55.018936636884312 12.022391076315605
53.104183429817866 11.373963860826635
53.021417105608201 10.604396530997654
53.164685732801900 10.495847663862989
55.165164337929376 9.971149222772656
53.217599875477831 11.265840409101736
60.268248442717500 9.672448849110443
58.533720189907768 9.308422067849639
60.316682793351191 9.740785943062459
59.717502574425168 10.666077113494168
58.260311789077477 9.622740164586128
60.323080090983972 11.684994888395325
60.043573546640999 10.535068313346741
58.743334559313560 11.116404613495707
60.491135319919657 9.050466111966372
61.313653796585271 10.837232033985739
59.542033803731442 11.457857945719333
59.445701938907668 10.218031611897633
58.386583589553140 8.995008837614639
59.275749296857086 8.560405460973710
59.442776113389726 12.439814377513049
39.641897852849922 26.686594123819546
38.394073922701537 25.720801407842345
39.024323441292644 27.162151057993036
38.914228170565515 28.409112693000985
38.590505519250094 25.928301772739726
38.025949717039531 27.641918585768323
38.206556173998557 27.402000192113672
38.659375884003438 26.361872974698635
37.803880011228451 27.589721158244728
36.961188202411464 27.764865522291281
38.379262261941392 26.765792454167830
64.857632931083444 40.094989488259060
63.152333910019152 39.466045886532221
62.390564906708782 40.857215005495050
64.185531610720162 39.473322063640211
65.629555171943437 41.074650131057339
64.984713937714531 41.907458446117111
63.987401260256178 38.653376024349363
63.284680455188067 39.143254643791408
65.150223449768760 40.957088737281417
64.907520059339646 39.250067212209103
63.358251112476992 39.497020185542674
81.933748500597801 65.482226366885783
83.047507127401815 64.493388208951416
84.262178063933092 66.410179479322622
83.401522137883930 63.036812324496019
80.778337152630328 65.661051006319212
43.045463378554508 27.185213220046656
43.175033360058578 25.312001287174148
43.613219429335849 27.401583758805820
43.879731073308058 26.868201867892573
45.988224176118777 26.805821894986988
44.866002298108633 27.332007487567473
44.167230998872419 27.632254019894887
43.645297802556463 25.569628660225501
45.004713092614224 28.380771794922396
45.353094037069354 27.456747939555775
44.325630605311680 27.956822857366891
44.248661193056883 29.005104414970489
44.132498411758206 28.030273840013820
17.951079855286192 51.893360650715927
16.947931333109285 49.313398969543925
16.379647694016832 51.571365600756685
16.716334603869711 52.564291529307141
16.612881550734091 50.125425753390438
16.405290726062784 51.965713175043170
14.648334285791210 50.760878156284200
16.138401687779314 49.152888615166340
18.256967751515010 52.597492444708095
17.369677281838211 51.845385853523815
66.896352890558447 64.110391595673306
66.633089762463797 65.683623509673225
66.686619189947493 67.014276300426260
67.234293694214358 63.615662778170943
65.676614994245810 64.867582487531067
67.981791911883946 67.218578422596934
66.842793822965916 65.949005159942473
66.889215612291920 65.863448261312641
66.708529263823834 65.928859712551684
66.436741079886644 64.764424391796638
68.631145527767714 65.607055605141454
67.825646963618084 66.962717568042819
66.172211213092694 64.699043972708040
67.098358905121700 65.934870835393554
91.609867369141639 55.417865593497574
94.363317562442560 55.759004609656053
92.060928789700583 55.005010986253041
93.206291358003483 54.365318945560908
93.194578897334281 56.068270775344182
93.558781191026355 56.113351100305060
93.771704255248480 56.913789830983511
94.367949966383406 56.214352822397416
91.735465414424027 56.854417122184294
92.053344216948673 55.902105542108238
92.955770669028027 54.611004067041868
92.999965949459451 56.709541679282822
92.363126681634597 54.789952425395740
14.305643645189150 88.903689424909174
13.737333304570331 87.931322647678726
13.095836639288283 89.521062915088962
11.640385798429095 87.236394070063483
12.357914401016716 88.481002411556489
12.909536514339647 88.354970040675070
12.409269594653107 87.972150777547895
13.313550260724119 89.854787045017574
14.549990322052983 87.929263415659037
12.564643005280093 87.409960940974727
63.962366817122508 23.878612930441935
64.583157964477465 23.509911476465899
69.917243391463614 88.901806594979291
70.298407994621058 88.303422372353467
73.515732513776925 89.838427933566606
69.957673745891540 86.677104385806444
70.742004639146273 89.387548786332417
69.930866292651359 89.851032574541762
71.276010299289950 88.018136150163826
71.122104078986382 89.345550770009439
69.974213776158209 88.836902455517105
72.177633343048782 89.215103518883112
71.414538507607361 87.300065856088665
70.201399177616580 87.343724323927944
21.921891619713737 61.545592011690275
21.213751747232305 58.368954501196413
20.285967825902624 60.319159963803656
23.227759658362981 59.379681936557482
23.423331697592900 59.838425649331185
21.784190298904175 58.789979612962085
21.482490156115695 60.171318119325115
21.760272919752161 58.486636818828487
21.161692329512995 60.204851613022036
22.224046307257062 58.270981691128391
21.228181058057071 59.201516422701680
21.604137555448396 59.109382554873136
22.522439658909086 59.535845514775929
32.708249960581497 31.140934214608325
32.169575456575515 32.239810470199401
32.264188744645288 29.886646269245738
31.314966771892930 30.657782748600063
32.833474875346795 31.630765859329451
31.995029261095581 28.624949854307165
32.648563027505475 33.159443062099797
31.443334892069707 32.398256489001881
31.105462920752931 31.805351650046589
31.012088085318037 30.808324384011978
31.758958873780323 31.016174482212651
31.799236813144525 31.836900053342472
83.098183916471228 21.116734500189615
82.145292315371776 22.950709908589964
81.517578482815765 24.759824002630367
81.815809140395402 22.310147556063360
83.711355529302310 24.476619070909461
82.417849412109589 22.612319787649444
83.148752551307282 22.191413717196642
40.756828161499286 64.665068293719330
43.584909952838622 64.734387891100369
42.870389675518823 66.514212147685257
41.925886811628509 65.486410734830372
43.196932960478527 64.065376170557116
42.820000230824405 63.378509422224404
52.951942429995334 38.534026901436597
52.777602157958157 37.978497255955517
51.701132411816459 36.447055656602345
52.992833387904192 39.282283842503951
53.129842146931189 38.616515739132488
54.028491000536846 39.543406449925698
49.831764851023053 36.409224491675793
52.828195295452815 39.092530475285855
52.987118162900181 38.022019406223507
31.647266370904809 67.816128387649243
32.446679485210971 67.697240678315495
31.421928512083149 67.224954079161975
31.098941488526037 67.040592879347884
32.160290801052497 69.209121184759169
32.164004804048005 65.371016078919467
31.631763204105901 66.623446164548653
30.596613868780054 66.413382813451420
32.555614076707052 68.078157251951311
27.064052874609814 6.906290604394688
27.601364149304541 7.778598884685842
28.630979916485234 6.431418602308781
29.265812236018984 7.564985156266629
15.513528790451634 98.526834159327052
12.750015734624604 98.055020204494511
12.371858910791072 0.081299975693710
13.967183688623811 98.892826396172836
15.899341115209280 98.979709924243750
14.371699861940545 0.171556616714994
14.270054780691494 98.233374233269132
14.621709057085178 98.400523248075260
14.381603155774611 0.826142697798872
13.235627054445603 97.813046124392230
39.526001823047707 19.230836400805625
39.402273781136408 20.378535277659900
38.009353224718964 19.974170563731725
36.715549358019771 20.503042886493734
40.897381552623045 20.236998786126897
40.065454685342559 20.220282405494558
40.960267400306172 22.490610612620756
24.617835715361458 78.200365435280958
25.317729508762525 80.446996343260622
25.549050443167275 79.982021637326056
25.126348421896587 78.485206611878439
23.905744489734214 78.883460051269111
27.154056573775463 79.617692618225647
24.955661388234823 78.880898958102719
23.706366198872718 79.101396569941087
23.721065122480798 78.110770983191856
30.713960812965627 0.482076817956525
28.763517169477907 98.809164722422281
31.244351664848868 0.043161326466034
29.255132125699006 99.052757284422711
30.736687891600944 99.584391159496519
30.187108837740375 98.734914487681237
30.832828844105748 98.019365380715357
29.504100276731542 98.705836246765386
30.728253264387249 99.700221233321315
30.444625070110526 99.257149573360010
28.956559066324175 0.017083837354278
28.665474462315043 0.136428787733621
30.308727741191323 99.878736846591423
29.092420774906735 98.925573098585915
32.169045610993862 98.550573915310295
31.459353408311447 98.718120675858671
16.943845786537217 12.230946603490228
15.742530381224078 10.523813719401481
13.861601819943393 12.335518285882692
14.160378331715082 12.153271634906002
15.303073968234376 11.745095334346461
16.156300911829092 12.391313939355706
16.687252740232111 11.762585137907141
14.527557320334090 11.578608735915338
15.233510966141518 10.892067489744324
15.950169464274719 11.657676094710064
14.290817587858509 11.650211295988926
14.659160727210153 12.387142813097610
17.523352149010087 13.835239394251687
22.534088387290943 60.538751460983093
23.296259925320552 63.982730863306692
22.649307814789829 62.666568909486038
23.852506892074977 63.101240561567408
25.044840207621185 62.272192609374713
20.107778477921762 61.825880947229962
22.201849852537304 61.047047729678923
23.684562869545413 62.089797550480704
23.271876976491132 61.888549873309124
23.498013475491245 61.511677579633940
21.403051548413579 60.651964095193087
24.992836390508710 61.410592833889822
22.170997436342123 60.671182945194381
23.291760134807529 62.887158229116643
23.653032920884169 62.775142920068376
23.561429589943415 63.817746830826046
57.108218851774353 93.547371976791908
58.153128609543671 93.351025955097299
58.410236655295101 92.145005576416509
58.172139997469351 92.407027406015914
56.553730537779309 92.546696461557389
56.824294334997461 91.083880784884499
58.021102225768516 93.637837370445553
57.385121815889754 91.392209696514911
57.869799059062828 92.160486889835425
34.706274934202455 42.996199115232336
33.081711337796307 40.357651284194333
35.188177855533482 42.716890229426653
33.958930071946227 42.704664194125819
33.480311229231511 40.744434769615005
34.429989986415755 43.113584343139600
34.831163341145668 41.175365858023682
34.740414552384983 42.177322220284132
33.773721276072209 43.440060113907712
34.268368712062127 43.064740349413270
33.318717523416410 42.552064533664023
34.232975296980712 42.991110918609721
4.476090050954654 28.971594225615299
2.111640352455448 27.321573043192149
4.320243621484570 27.371618287203066
2.708716556030390 28.564577440434409
82.785236772958925 25.878784855518738
85.062431059315557 26.096532582925107
84.005917905989250 26.669101804218673
82.938264211966896 24.741884992322493
83.015495369790045 26.486709738339130
81.606245698473217 24.678772960501263
84.924470563857597 24.702684755123304
85.078299467184692 27.280307429586742
84.248858109860961 23.676167051133849
85.018224028339688 24.271037117220303
84.501074733928746 24.105725762689215
83.573136457806143 23.109532366125247
67.170035939579066 76.785525918325831
67.380841562249259 74.610323088404115
68.644972444430010 74.063019542035619
66.642338277134542 77.564025471873748
68.750397667494411 75.366253330726053
67.695247680318857 77.479495619414990
21.714714105004930 41.052010631259407
20.873990192505275 40.525069365555346
22.814572851854344 41.118964357590080
23.428984723203381 40.057393937159048
23.299575285894278 42.339524427285902
25.162116456410775 43.258794106726228
23.616503171274953 42.946301398398866
22.821162843026919 40.879398037766194
2.814588587022737 61.936417045697176
2.282013078838236 62.125365816875046
1.688575583521324 64.622619749656124
3.517833985241865 63.877846042078509
1.597307148573770 63.679181240411538
2.230218355504910 62.244597968293554
2.185154078209295 62.231564939033525
1.046218940302896 62.954430436455034
2.086225641581035 63.988363557505984
0.184812279214465 63.968037387278542
72.478863566510981 16.616682206297170
71.801340256666137 18.463673310806541
72.065000406381074 16.756152109776799
70.840010027871926 18.207699373115258
71.796297862132988 17.021797682698352
71.542084278119290 17.661978330774229
4.704969637801320 31.571221561979470
2.929794372861905 33.040950449202285
5.678407241981559 35.412036256438704
5.198462968404206 33.792168760510606
4.635117426855069 32.752654250651894
5.347602759990639 34.197863757806651
6.170118709202436 34.161109689584421
4.492786133101109 35.109764111507609
5.302004625089825 33.298232792988841
5.018440013530634 34.506460926896708
4.191507046939127 33.158829105111280
76.021606875299085 84.749638709441328
76.329231279112221 86.038590028064206
76.070666730278532 86.659156525279883
76.622683797839528 83.409569248043681
76.199565989673246 87.570094058543503
77.424401122191981 84.426470385376845
76.004376262909020 86.100564016350035
76.495366315743169 84.755099939481653
75.262736787311255 86.274035527704726
76.392723730844850 85.392311372102924
77.004134873508079 86.559304361909938
95.539452972586545 78.323151135510443
95.834985274277727 78.355723561394072
95.922860611481966 81.134482916508432
94.945445065498006 78.514086181099614
94.966912739731981 77.895783860287636
94.259751535437402 77.986217720282241
94.655003480762559 77.889007851702104
93.412416779675425 79.688658517686619
95.195657737302781 76.530356233044486
79.514933543727921 10.806455394526472
79.441977274251244 8.649707948373527
79.358932680397658 9.498003049373906
78.230135692212215 9.541750545157701
78.730726620947465 8.225170455196992
79.930477112197082 10.660449730156046
78.386428532314099 10.243477291524686
79.997826164362706 11.874939790272405
78.367678404268233 9.877923343862287
79.924355696387224 8.990363466601796
77.948123396914198 12.532936707471386
77.611342730920455 11.484399073920617
79.629646212777061 11.103303462621453
28.378302532352457 54.396354021598519
30.328883049286688 53.527409573938733
30.486652020489252 54.081816280760961
29.907806661168955 51.231220934642558
28.928509519878993 53.523879048312331
29.108526525730191 54.034937055721649
30.139587049210675 52.230460914964510
31.067359125618097 64.033306360191943
29.670162128923412 65.924081832165200
28.623613459879621 63.990474921506092
28.269558464898481 64.382176797094189
30.247056186985251 65.275741236156719
28.159951487414311 65.252721889055607
29.706705122886092 65.132460490559623
30.616934404729221 65.774757301552071
27.190224737614631 23.626480032794912
28.743918237064943 20.178210727553079
28.785469325708981 20.370228876674101
28.011427179894042 21.456612029857101
26.570953983868584 20.682589910430739
27.365074033084522 21.534364617051690
27.850309333518858 20.046751118668983
30.784811194708890 96.356223100306408
30.990599022046510 98.046789316294735
29.546955921405559 98.218130003773084
29.973436759129285 97.652516409576322
29.027446526720240 95.163962797739416
31.468106649532974 97.097139692284145
29.168808660713069 97.377471648160906
30.327238815635475 96.069548472064724
32.064506427396552 96.513495371229638
52.402930513909297 3.274525357019130
53.277510301216545 3.599009559254846
52.535394868503630 4.435225992527535
54.896189535427929 3.014540871279052
51.082173241472596 4.831821734609383
52.417699875406484 5.098402151516582
53.626862547700455 3.966727714579010
54.090579086199483 3.614912188392349
51.515125472621854 5.338540649816740
36.899732100439856 88.536495839833606
38.437179666154542 89.121629921223857
35.868480069435059 84.909810911064213
36.309350478386030 89.341653637161087
36.561955631875101 86.721049965865859
37.415482896230628 86.675628078071796
36.835240588490898 87.936216466272171
37.300040919915645 86.417851809138440
36.481897804222768 85.935624486674755
36.454501831233060 87.001536356710673
37.245735830897956 86.678083635874401
37.014966655508424 88.581742475601075
14.586362928624910 52.658406286498575
12.991532600873263 53.698302573062378
12.637053591719772 52.810005192021947
11.521665563657031 52.353039179376239
11.167435989514383 52.081978031095375
13.384190822352798 54.211644912885951
11.545938787082164 52.677811015511303
13.527076435571384 52.424585234660618
10.259076543368797 27.549863068526776
10.153803804421122 26.435760615714607
10.499250303235776 24.908928351981956
12.407437235001943 27.612336533431701
11.378071834027399 24.602770701785513
10.400660287735036 27.324623999320441
11.591981275370102 28.099514907360572
11.991724303721949 26.188261498375390
11.832656908639589 26.961150837717472
11.308672991658979 25.592644610664003
10.915139282984200 28.260977993255374
10.110222980826062 26.792786728638827
11.520125513335998 27.047436138723995
11.464620206075940 28.720350241751120
12.427412692858017 25.175955854362314
74.041663602786329 67.015140895074595
73.393569406817704 69.996554286848138
73.828137860623414 70.196542493983301
73.929133643975419 68.361780106666785
75.223969542699322 68.163246727070089
75.672649808807662 68.886126547064720
87.662735456811987 62.840644619661852
87.392354328385608 62.946418698230204
89.735803171470337 62.553375080646518
88.597832863920928 62.136076041687176
88.731679429850388 61.446617586037952
87.260884133503438 62.694363147136812
89.740181127165400 62.199369690990231
88.887568508621996 63.415089226925154
43.716276598576904 55.073902003730218
43.734110756232731 54.006573508166788
43.048339749168562 55.802586021576822
42.676149097892107 54.058293622132169
44.809274649646945 55.321280486635182
41.246602074127878 54.566806489872953
44.255521880928498 55.327296794510417
45.851676006367171 57.263665825811735
44.491074230681555 54.333104810611346
44.049202516316711 54.876673330286515
85.441833123611673 16.380868504618672
83.950505533122140 17.359381032435056
83.707222694276808 14.884963677708352
83.901730477142848 16.539020997424711
83.795543375603359 17.798453943479512
84.569481140607863 15.956490461374283
84.208316378877655 16.771958268782882
83.630384452126478 16.693577080690176
82.701907332798882 18.483411137081553
82.993225985869742 18.222765058581814
86.211500326629050 18.913541375848720
82.792641893044575 15.863327697421717
82.940572710835184 16.085525842158148
83.836865929384430 16.067991060708877
65.499724704136398 68.600892594113830
68.142364091823765 71.172151027290710
68.654515127974591 70.567730763497181
67.305464062697126 71.806901376248561
65.082975964788830 70.753309567698523
67.620632291900691 72.595377241421957
68.202029027428182 71.059344060059630
66.232256689370089 71.057567701585413
67.182339431974071 69.970886341490655
60.137407026112953 41.050725405815172
58.577252014900395 42.013649431978557
59.008984977293956 42.604380404194700
57.407785893272738 42.268133850427013
58.973867569124508 40.965215792345852
58.112292358946839 42.917046000945341
58.465064898629237 42.572301463398965
58.515386231317336 41.868961058680213
59.043636157732969 42.496907106436922
59.628471196810693 44.126450040070658
59.228279875157511 43.441445510544497
57.735193047845208 41.378147859520936
59.511638000903048 42.630615283952849
32.452330035415969 1.326171999145324
32.099059115402163 4.882746239753800
35.648484240594122 1.693440997807998
33.665722595245271 1.852024257186496
33.036111246357031 2.424698188949072
34.055406517569743 2.223809070620633
33.240980790405246 3.538421849849961
34.939158535423971 4.381034327977437
34.732268757236575 1.580668396199510
35.801904209519655 3.070736172811103
34.219418768092773 3.255193138057674
86.378277081183597 69.265774791301837
83.202310874261215 66.788362245885907
85.890076626448760 69.445386874462130
85.118903733212903 68.600507294224229
85.067048006730303 68.618610637961666
84.661413516863661 67.721580653177199
85.599489331043742 68.166285702953061
84.811095235134971 69.458958540351858
86.442357118105193 65.612595242464153
85.182568718265756 67.666397219200235
85.093337647058505 69.227619312243348
85.834614567597896 66.544259038717271
85.239258675613840 66.913793716323369
83.263820558038731 69.974176080111377
84.327587668653109 67.416422568727953
30.491412216990184 46.273101289541842
31.026663564798145 46.975052932346529
30.360511869302869 47.327766115201619
29.856170135829178 47.055973834378300
29.835327768536505 48.167552493794112
29.849548747586322 47.145869696280791
30.930409233554819 47.436999614451821
30.966368840222920 48.734997017826927
30.796607097127854 47.660573272364452
30.538977490209184 46.977575436588104
30.261485589101309 45.337807000848585
31.210065897137447 47.004854516557991
26.488185326667057 74.035627479192726
24.783628532558961 73.685924624480137
26.291936535627674 74.669709412978293
25.887985209579696 76.492402528004874
26.678208614867096 76.021875975423370
26.694197907668830 75.091797610228539
25.865970168121262 76.743459090885139
27.768711881623286 74.743849054761753
25.995199294669838 73.552158313754234
26.933023037690113 75.588617981218363
27.817608470851365 73.805220515527481
26.477613250809302 74.189092933991503
28.578130068281990 74.899635401091430
4.270883847350223 97.866852509930496
4.250228282225097 96.417192388841244
4.323694031989519 97.824754371820404
5.516363158112731 97.595181525017523
5.391608473234154 97.176634465992350
41.189985064661983 5.106378907647710
39.903776056770049 3.021542034678036
41.795981470999052 3.928491893422199
41.429590913415119 3.297711874509266
42.246615504082428 4.778232849642015
40.562403008865935 4.161965835624857
40.328318626769160 5.727131691837191
43.591273560330507 5.172482309963387
41.865640256366135 4.307029361980178
35.331369115097488 43.242891001487159
34.564158804865912 40.949853366179667
36.187042000909152 43.315921147082733
36.215895061931533 43.671053661025070
37.468466592442255 42.316217016075946
38.200831264876705 40.346886397511589
35.004582586713063 43.324151081794064
36.379063800955969 41.883416094357393
34.791327135561573 42.816838839591448
36.950823276647121 40.633359375557042
66.461551717598141 85.251354287814252
67.072049100610087 86.754220755033415
65.933844483625677 85.486238189501620
68.028299529298693 86.492469704508423
67.188537338093070 88.296060502014186
65.547615888542794 85.543631936926886
66.264616474869811 87.216341914251018
66.303212513381951 85.981333377377339
66.630050683791509 85.468054340827464
43.282336022050089 31.195369910956636
43.048594245935149 29.996600022206881
43.273827946265186 30.636848071314756
42.091055705096757 29.778545728636534
43.337282876295390 31.646243515610525
40.572455109569944 29.117362639994621
41.936407537735150 31.991994906830282
41.074872941696754 30.326745081794073
40.037900341244608 30.331232526026380
42.411961608418316 30.813705327865900
41.425128763366828 31.701897397936285
39.906769377724451 29.915466398499021
64.278478496629489 75.537895874589296
62.548356776413570 76.471411072591025
62.797285470567594 77.559831301299099
63.268444384982821 77.891017089455886
63.662418004355068 77.278617649136976
62.433285431626231 76.157238638671572
62.609247925979020 75.093823099586103
64.129858705614566 76.822848627712190
58.162133760382432 3.897629203199624
58.667429061702862 5.413144305099699
54.426738641726416 4.680245787140049
57.281892064839496 5.240626700325818
55.371273134724248 5.740236874535967
56.722022951455401 4.374708671550732
58.899975992817517 4.681376727291584
46.609865714785535 89.894122149367305
46.088829993779456 88.136963601619442
45.969707204843864 88.291212192650249
45.477126124439756 90.432568413526724
45.745389368959287 90.338808169362352
44.865731394465882 89.675700428891574
46.161628810692051 89.617376831101197
45.673390224121775 90.626567062990276
47.356834990504190 91.339444466920042
43.933085448933369 89.286307030990955
47.523162276775643 91.250443945136567
46.984679107099709 13.775825634651435
48.170192025452785 14.852398937619661
49.048290357974480 12.575417573509961
48.899579106376954 12.300666845714682
48.510141313415097 12.936889310754204
47.049341445664112 14.356254987502620
47.794216882176137 14.034960273179045
5.945735706377576 24.843995496424796
5.292412183073867 24.939077278180751
6.170346315319487 26.394859707660483
5.413130916275376 28.065827388599665
4.830365907241386 26.804264314294443
6.330778347897169 25.086304133570849
5.327621682894568 25.844207876706779
6.580125770817785 28.096099332658540
5.639398951438324 25.592710503991576
5.691365155722266 25.706542936186690
43.025594017357186 71.146709242958266
42.830846669049649 71.569271378368001
41.861747947927931 71.082610543853406
43.870763107704391 72.874081562585161
43.746090458742884 71.961629940622430
43.701970311661256 70.016458573009686
44.333856555363639 71.628049248147661
42.597234382709566 71.793447230331211
43.521123749880644 71.817844905171356
75.622139401650614 78.637497645089468
76.493941505351231 76.772995645217208
78.548963439790654 77.313322709862149
78.950722362125674 77.163661675055508
77.252380652355825 77.260163484384677
78.284432449020926 76.840221153096550
75.303089494001767 76.157816424852726
75.419581126720686 77.054543906760927
77.152624398765155 77.204336615432752
75.487100945890163 76.615028537593005
79.259997278050918 76.324644050148791
78.476159496723994 76.245966280846233
75.643065724460655 13.887972173528668
74.136729544227393 15.294233617801133
73.508265359686234 15.166817370021732
74.013334810749143 12.899191880650497
73.343165108873308 15.818657729725455
59.996386168371039 64.246610424029001
60.109664215324706 62.269093000470704
61.274419304052785 64.255199374948674
60.203448873995853 62.081235179844533
59.862255164386553 64.178022778099361
60.080083226875033 62.591195698449383
61.233247433661425 63.047612734887942
60.772708813956427 62.491937818955925
60.969832372186993 62.735087557736769
60.520584251502150 61.912393463849078
60.008022725758856 64.134347887155187
59.941850391457812 64.984945271580926
97.093901458303222 7.560831567051977
96.913594014440847 7.467214514819434
97.131501684257486 3.957510393377115
95.398243832798968 7.110774365871784
97.571436236374481 7.979150934874077
96.812965260225141 7.532334937862725
99.773092321787615 6.918304095169081
98.026331142351353 8.165381440087490
97.092537326349202 6.596826440827128
99.374494514403352 36.926404745865881
0.583578886499974 36.359914993087813
1.709955359594515 37.903397401455607
0.973929153187910 37.806796508483998
2.195316753226599 36.724257876763872
1.678390362980717 36.902651389428343
0.747973989863894 38.194572803245165
2.024853177692807 36.762981719173105
2.001384877392718 36.173964611348815
1.517996118879074 35.943151345462560
1.190086881419657 34.892510058333279
2.144211741765946 36.966964387505627
51.683955072961723 97.112337417844046
51.508762470220056 95.017513200989697
50.798217999691531 95.871011240374401
50.228076895403717 96.606624314663947
50.228618610537232 96.882889408434067
52.442030802205323 97.347885640283593
50.143715525372130 95.115297410432291
49.436495626733354 99.400472982174335
51.727198172888102 96.413107754630019
51.188919142182854 95.114253743430510
48.962376851424764 95.117196597456271
49.742660144124137 97.178593534220738
50.762731360346628 95.343995673966191
42.720607465480697 13.602898123411700
43.126889584230675 13.618804188303889
41.968307196610162 13.546788759102906
43.640399806781950 13.646612479134390
42.103403354493537 13.352018386221776
42.661586469378676 14.283892793773237
43.854776189944765 14.678192461313696
44.618634675122578 15.439876419510860
44.580544058026341 13.245992150874843
44.896650910199561 11.761901063498900
52.805097828156271 96.351840850674151
52.333625618146698 96.311729218637609
52.623603182706702 95.925486984616697
53.708443143332921 97.327295211860957
52.272164375082411 94.711785861030990
52.794294667504531 96.574688966434294
53.707800873075094 96.457651448034881
53.478537449910263 96.817559035635611
54.585653636912568 95.513843377992899
54.880986368215027 96.255755650083543
51.951060875951406 95.003678826397959
52.922810365366765 95.923159360928736
85.387684330742516 40.103690183786277
83.731579336386673 40.500004684218105
83.567273032858338 40.250557863643643
84.153846181781304 40.051465515530012
84.530981505184215 40.797105899123601
83.708764376708800 38.970471080576957
84.442300015636178 38.058840153518993
85.363759826016064 39.740317143162883
29.752304668990785 38.876584908085725
30.226851849250021 39.872995035730852
29.910831611137898 39.212066392136798
30.457643236514318 35.781081443806379
30.930247209835048 37.634207985183757
30.537262802846552 37.916394463979429
30.741378379487976 40.384369078763058
30.927802396934290 40.115728223542838
29.108459869791886 38.487236837558939
30.109506757786512 38.185427382670468
30.516021906010902 39.016550213392080
36.922502502138954 6.105594397146057
38.783162920274975 7.105840658464781
37.140726146126113 7.829148822868707
35.742315892095640 7.259262008887220
35.817440099570611 5.678090412536965
36.678859999211689 6.885033770248303
39.429671719934205 5.607415043721655
36.587702312425108 6.193201742143638
36.740766161440817 6.235928211308896
36.846831843557403 4.701637497155430
39.224276081179454 6.426514722657713
37.619942480610732 5.672070636289447
36.018508069292302 5.930777796776467
38.419003310635148 6.652254999866407
69.611422382620418 52.117416217170081
69.031009110469512 52.778179714697750
70.465110738955730 53.359316204061606
69.291436799535191 52.724672559489335
69.801432347852455 53.081237131745340
69.812759277950306 52.226644378293614
70.687612023847905 54.396236589671084
68.709687186649361 54.687098254437238
68.660036717492957 50.725909937139768
67.995085528433975 54.136894797916760
66.953163163212039 53.213872488954991
68.340272078319757 52.255028570048964
23.932714112196763 82.628736875554878
22.728558766467213 86.183341221731325
21.970820915323767 82.702587198763155
22.148752005502711 83.343945925122668
23.366695839960542 80.622533691560577
22.988621976147780 83.241796431290510
22.116103045945621 82.276773421752679
81.747929422606759 60.352073036183519
83.093616661147777 61.915514989958552
83.851015593586041 59.351209302744167
83.548890710512438 60.548740388295059
82.441740505857183 62.236108417820354
82.246305531668582 60.307697805573198
83.307624771182830 61.226118332497080
84.921759735862977 61.603062001435369
82.419569095142833 62.141689277206055
83.485293333554893 60.971043629776091
83.882112115259815 61.148205816120381
96.468662999246774 41.078274301880320
94.115622431343084 39.753605827739023
97.667086985756981 43.195050527394841
94.397382923354300 40.809551637088710
95.021163798440156 41.236499682289995
94.224091493145977 42.133259621559986
95.435694936872423 42.119409519565728
94.742882429433422 42.835732245656629
96.994521901233043 41.989259428917705
94.455034123297153 39.931244713407274
94.365802888718946 41.681599697031182
31.062370822540768 84.487566631127663
30.285461780291065 85.845677386200606
31.076218197833565 84.364924538603702
29.859195355705143 84.402789057289610
31.195354480569286 83.522713433351470
31.329250031300525 85.229806713654625
30.797548802615680 84.350690800753299
30.776861450847854 85.471866724455595
29.400705449081734 84.066313549134506
31.776114191419232 83.513885717284978
77.471138515613035 30.545456557841231
77.053393213065036 29.960790544669237
77.902829410363552 27.205095843497837
79.589061640845131 29.176469212566275
79.680212337209554 29.656199023426144
77.133702062470434 28.423112781410985
78.732832119276921 28.816027076469869
78.826852423930987 27.918681869574961
76.866753007812875 29.170462448899691
78.130862149826029 29.365551014529501
79.405550697445676 29.321819115435979
78.187239761497963 29.060699032917135
78.603469359756332 27.951756091952781
79.339435008556833 27.286001759705361
78.641506376577070 28.554153675288081
78.412378531948889 29.062624654440175
66.070999404751646 51.534709477131145
65.026665442876293 51.842979830996313
65.847369397029667 50.692939077183951
65.420106108061873 52.278361697745225
64.990127594367920 50.791491063661319
64.946013292352660 51.954847896069076
65.583945004600139 48.951823126405039
65.043943702689091 51.013125613352159
64.834597223435708 50.259801469265916
39.675616437233799 39.814694060400896
40.669272737126200 37.380762030084227
39.242360818918399 36.398924056783336
39.009007815937530 37.831636398624312
38.781885473288710 37.872151718936443
40.625244513498586 37.492581547325450
39.191478541524667 36.695420005468613
39.755436577046595 37.594828822461579
37.465590998908773 39.150306127506788
39.470295918926681 37.555047366328004
38.714163385904612 35.921169388041754
86.298209326053893 66.749544071426655
83.564412485656703 67.204422240650828
83.414289383815202 67.619425232335260
82.664566066553931 68.317180695854063
85.006194985271534 66.943845407086968
83.930460066441256 66.037174216772698
84.029320999331802 66.120031995140380
82.373977140107996 67.472755066454070
83.173002507803290 65.354944535396129
98.561553872588760 76.780870481053242
99.532215585189093 77.415624067583366
98.979494728557000 78.531578434932896
99.092132764341159 79.010688459237443
0.184405216622395 77.615589663753042
99.093622668850173 77.396918780722174
0.507313348773977 76.906580082992690
99.624939356428300 78.998758053950723
99.780322950183006 78.594092468752748
0.120248430040590 77.474399297167039
97.770523214334915 80.083115409221364
96.447040812124030 79.611864730387893
99.579996219891981 44.320395481155145
97.912376504879020 43.281112273013107
95.875804719884243 41.436572080797340
98.434768806249508 43.520073061190210
97.965738091961001 41.779783799102738
96.245868992462206 43.207849802700387
98.884663483006548 42.305389693654661
96.905486439010645 42.679229499852916
41.908562921982245 46.597234694855878
39.587449378481843 47.200157678968942
40.590165310173845 48.299074537163321
39.598371128420432 47.250406165485515
39.070767017404513 48.419276545034592
40.861394177883888 46.595191337391839
40.935257115162074 45.705976242205466
40.816086519544065 47.456098701530280
41.478578504899836 46.509150618209844
41.986040329129885 47.318043700848612
40.891098984029412 46.560783574449388
42.269251951111734 47.207865849270206
42.019046170273072 48.988232162605506
43.002139148408212 47.610529288948626
41.443621554275012 46.350706283412435
41.057759548570630 46.833037290018893
98.977350296114864 71.384739649121997
98.729585647793229 73.257138327205297
97.744199287618514 72.046303770465428
97.961493481513173 74.324049881474750
97.937268052918355 73.651486445832916
0.341590322195060 72.820251366549172
96.683089322122925 73.995508619217020
0.630572977486949 73.651469666132357
97.890394555689980 71.441006015530903
26.702516600506701 26.011599046579480
26.399134059610912 27.807763854177516
26.076128833598766 24.602771989809057
28.089895295278623 27.341439078672213
27.192407386383923 26.969648153701733
25.834245314659242 28.584477336173254
27.211702669405522 27.900702264895759
27.104724728654137 27.435173949541838
26.753430357573318 27.707255674026378
22.972644956554745 47.159140825600815
22.113737454732011 46.511849386937413
23.327007504880761 48.361987807448848
22.663370844578225 48.658264389538935
21.699839971372437 47.660398866385172
21.446596713480663 46.709569929537949
22.200357884987262 47.519753778301634
22.919261621657515 46.012717894723636
22.438194042915832 47.385545253991623
21.752939878518866 48.012016053900162
24.029033041886493 46.374310168690243
20.766415114166978 45.211936133764844
91.264287739112646 28.072688992507853
91.609036739677578 29.583141116523311
94.443520172411610 28.287848152192804
89.491949478714744 30.929563059711377
91.955237518729405 28.015272053672682
92.514250994931928 29.149827214065457
88.368199940408402 29.354709399687202
89.977327232940524 31.354226012190416
92.611784031379514 28.931720193656599
91.626935551267152 29.337929412396029
36.596179661699658 31.579326899194371
36.099263787600158 30.057702686772906
34.947171623968238 31.751749093297416
34.747813640504120 31.115908993534184
35.536235592708508 32.393299806886880
35.882898721022499 32.989436928240352
34.275060572596544 34.144502401184852
35.179514763211010 32.705107707829967
34.271396238851182 33.997829315650350
35.905038978307353 33.223853977349798
35.394345070719375 33.133509415148822
35.417862129781952 31.524167909186048
35.431856295996049 30.862708839748706
95.723046426385977 98.210303563594152
95.417005607709967 97.039981744130600
94.888241031665430 98.937617262410569
97.837413451555193 98.839371778778442
96.564752972414766 0.349593641598176
95.034513351806055 0.295866849272258
96.144118787466525 98.336881391655979
96.986820517338913 98.594068294592105
93.690176800479989 96.707241455908928
94.919577308492961 99.414535353101641
95.656196261823041 99.486057109078502
94.722900068400207 0.087585195569289
84.013823705008662 87.450220559989589
82.783478569920234 87.477297397189844
82.685706447485344 90.027901567957301
82.566518305567428 88.278305120882052
83.099384508132587 88.636297963876714
84.699279249401812 86.719078119334299
82.166866363400942 88.238123968792294
83.641076163025105 88.234506549299454
82.930410788710219 86.828170645368360
83.538052232964361 86.619636424370995
82.609560310633512 88.242256029137266
25.962009230791693 15.120966906658079
24.263396138449682 14.644251465181195
24.351963946608862 15.106905030910760
25.698994167052106 15.980002076702657
24.968213830950795 14.895804245720534
25.004448780990845 14.310870898136695
24.233682498496481 14.608321648496080
26.565572783131870 14.477160555169272
25.520313859327739 14.213065063543393
23.680003352998177 15.837375441823617
25.527967534736032 15.061354902659778
24.375824238541064 14.169809951934763
89.717706888994201 65.748403714687569
88.863582899782827 65.657519107602525
89.144218642030282 67.149671419677830
90.205716326031407 66.726450141620788
91.652776752338937 65.478406619030437
91.194095390034491 66.357797139482926
89.243253590940867 67.858631273244598
88.390772606700097 66.769783742449050
87.461671775768551 66.180410609769041
5.032810008455135 65.850065663993135
4.139473594567604 66.919995249191103
5.799131434099600 68.105226293258269
4.904455259359251 66.257141940599567
4.521113579367203 66.980242527104494
4.606218411821957 66.058464621547785
5.163201230197399 67.378368922170935
3.795705836690199 66.411094575350972
5.845422655990407 66.685937573343722
62.144721303464713 29.532513298568592
61.667216074536334 27.919066722384091
62.705248469820525 29.014613643477066
61.146853999525000 29.451529930112613
63.033092805556819 29.635876629297425
62.164787237963310 30.512641909915548
62.988830734542333 28.556339676379125
61.419961929566696 29.722757288307644
61.821127232735741 28.995605634761006
61.384657106503923 27.867261185802743
61.792493393156008 28.245638833119340
60.220728955162045 29.146485090023482
61.838377924126611 29.612448689714167
61.326118740699876 30.418029628933791
62.727257876206124 29.160836541499027
62.507508604320478 27.555308960413964
60.939669675569583 28.993199517867986
61.417895351356222 30.041476025287736
29.801938106457886 15.341461484828795
30.377758006504589 16.949684234138537
30.226504656592141 15.264219592983029
30.761962633788379 17.346653830973647
30.721878116894207 15.727853139988357
31.560698301905564 15.023623266139531
31.013385741761034 15.531171094928624
31.205746132519447 17.381883868241541
30.100649057289150 16.919479072159476
29.827796745592934 16.904402892388593
29.873379397251970 15.622220722602874
30.003589516493555 14.793909517254283
30.478193178433859 16.477075959272749
30.478820287117799 16.784449942331090
30.984587117342144 15.436342754914669
31.323053442963079 17.087543674166799
30.569176800289917 14.301867515656898
91.815546549390262 60.526261179593334
92.007824241336749 58.865398969713709
91.679491630115365 60.234907946083261
94.274490540712861 59.759369764956780
93.333766268868118 59.772066272559591
92.416814912256470 57.976265623711996
93.383594315077744 58.429083711314334
92.158224974265565 57.415322523732677
93.932548993522502 58.490952280479092
95.120311677607717 60.130622445893344
93.853089318060526 59.169989064039626
93.515842451947620 59.754961894531249
92.585748422807896 58.566241226697478
92.429340704754566 59.411973899658200
93.041282424170817 59.836915376583391
45.928384503465885 32.704412063041147
46.543021154926187 32.372153684996356
44.099377084075371 33.111646984966910
44.450081447665482 35.342842664283516
42.514455923596174 34.474679486501906
44.300389970583744 34.505708322207909
43.370685200886911 32.738823449957906
45.538319760294101 32.636136096553031
41.917285005613302 35.786265911518612
44.580409144342553 31.463887529574492
44.818972695919541 32.918244331381786
44.273304748851814 34.103706274419068
44.599724177288550 32.619411146414173
44.778628552925788 33.229284992628394
10.160745784465602 11.544695777032478
9.634875198475100 11.477438968088952
8.611713812151184 11.152926126000274
8.397039727605394 11.475607035716788
10.413871126882595 12.070649438375307
8.178578150951337 13.619455523383511
10.871219195402212 9.544141905693699
8.969763691483116 10.061993676873191
11.804023894532850 11.852519427758891
10.471097428915433 12.166078485626949
10.048664288333576 12.517580306318511
8.329183774320063 11.731091351694797
8.882536531100893 10.109489165467460
8.772654670780829 11.581147511561753
9.472029860308609 12.477643880081882
74.599647431680538 35.666781060695563
74.105402970947793 34.006747046863026
73.068842055283568 33.996171085868411
72.955062125068295 34.330179374314611
72.462428834350987 34.394848769429800
72.236171571630038 33.219297024243154
73.189961915082804 32.643585661261099
74.176068251994110 34.565103546677108
71.125141756766681 33.204313961804836
72.238311699640732 33.918338035338067
20.722679298430933 25.591567929087308
23.174166816268585 26.546323334455863
22.642378081439585 27.195482797667850
21.826248217778240 25.060390288500557
21.481548596790297 24.523643375957160
22.760021790931393 25.211104100768473
23.013934949196628 25.309657769996821
51.590333621220061 44.190065319779713
52.118465631479530 41.337105888689578
55.424756222460452 41.951675720798214
52.124598275969646 45.498220677088867
52.775491946159690 44.041666356284750
53.694164346042669 43.158053887412798
52.423642737359216 45.119873014622570
53.151404070950775 43.541726851596358
19.473781211798457 24.322256557671381
19.297561309908591 26.828468792512492
19.534786165567656 24.806707962096620
19.228601724537036 25.790592343606658
20.336039892888305 26.370361801781037
19.697053063013168 23.824621716096420
16.319417780293008 26.505614521528305
18.155720465133566 25.576985820655860
21.649605171832491 69.048153906140726
22.689225784055729 68.608221243890469
22.479611719180834 69.274424001769930
23.767438658127777 68.465040320105444
22.124191052687241 67.952924611600039
25.042427935441651 70.150085856383939
23.494021549304229 67.981987257696858
22.724502749445556 68.820523125757418
22.816334432243274 67.969455323441920
21.926478915498446 66.312889886698869
8.685574003122214 5.357422938155001
10.521009170045870 6.312592464255743
11.083505017449676 5.263096203962490
8.305012603747851 5.427285171728265
12.199725848675687 5.817539317719356
10.819956555203801 6.103436537513339
10.458052713570918 5.307177655039090
7.923900665338780 4.935982414278977
9.672471808921644 5.106291942472275
20.133066809231316 64.682632911818899
20.735551461304805 64.254472128061281
20.673158828008525 64.216744306066289
19.810829666101263 63.396114044332791
21.573898863051433 63.934497892004231
20.828171346136621 64.436068131621056
21.096560651533188 64.374793406105709
20.141071850444124 63.448816782503869
19.891599461191078 65.500060255979164
19.398717410241549 64.314092291399646
20.810406663251179 64.693872607452761
20.420697378652420 64.828026066449425
20.694265846961535 62.927068241461505
19.737929325787768 63.154784535678296
38.042008482375749 70.241328673462007
38.024206326019964 68.115259348130479
39.292623913174751 70.051865883261016
36.752430080698183 70.461500428140241
38.684516152179185 70.001070241206804
37.409926499359919 71.173664424738632
35.575485046934702 69.701127877304543
37.204563829600069 70.438496661129633
36.156903651032415 72.146838216150499
83.650072017115036 98.190068979014214
83.430639240589400 99.226934315264444
83.959717951435877 0.359353410130026
85.007835152555742 98.239709879958397
83.425364512659584 98.724028340947598
85.065444155967569 98.315500293250764
83.591875789103753 98.816188563012304
83.193225567761843 97.811573888294063
84.253678075864002 97.447938014761846
84.147721911203277 98.988959810608051
84.356947179300406 98.197108271856862
31.878990419951620 93.833171289173379
35.108283388875044 95.388726420673592
33.044859025316626 95.092763971817774
34.738116938324694 93.740912716104290
33.331445942378743 94.765759646661039
35.022280768316350 95.888206478026405
34.171109933930325 94.082538308105569
33.413238090281489 95.565134381496250
32.949542614346079 96.161230246559711
33.207822880015534 95.190559413161708
33.565534869957681 96.097544461580313
35.047437649806241 95.774338717530298
34.267632364999464 95.261735018528029
12.334770941971440 45.555793004114072
14.291542873086158 44.505945830085736
11.874476581627086 45.204840235496079
13.008209516591988 45.464814949111187
12.301866311755711 46.375233440464179
14.425317291587307 44.444588666715333
14.369285795030155 43.941514775186732
7.600807780323356 92.407461394021198
7.856937334000054 92.124542442588663
9.605706892432154 94.876657030182855
9.857331390089058 92.787611214942331
8.935934774278177 91.634260561875436
7.965415348355712 91.157043572162976
98.135284778223394 99.829214932280706
99.214608922278259 97.840123011471334
99.369017626012806 0.476086735541415
97.343613544809514 99.381271395186701
98.364778855840868 98.910280668621951
99.170536581928857 98.990325256456728
98.965601287249683 99.939968514094133
99.724421842681153 98.116660461757945
98.831895012710888 0.251105331013989
0.041192165997529 98.888038534666450
68.379482104798853 19.426460711369408
68.028264975189899 21.768379984256875
68.737717398941911 21.355225719933131
70.719402457258752 23.025529256286600
67.916255655435322 20.578941272109301
67.736617165111852 20.617835059529781
65.737090481472180 61.252235806132539
66.431222891770631 59.067264846735917
67.596681707647789 59.331131863748929
66.052202948130912 61.283554861574309
66.499375039686939 59.472766696695672
63.834999122540708 63.221397275620113
67.557341803113204 62.277739512812218
66.160925741620943 61.138743933676658
65.768014352424075 60.441519875291554
67.130358383929206 60.355107015913362
65.141184640496661 60.718005377935647
66.461295721647801 61.588591477222927
66.479702437750220 60.393006222647600
66.317424995248984 52.072509164725091
64.091402792010484 53.958198615750220
62.082873257092857 53.529518794975502
66.123343522994574 52.919097182991429
64.659450774200891 52.230977239811388
64.471998989108840 53.684930816664028
65.017527900220699 50.638333348328764
64.216935667927260 52.102083827152512
65.731976794196740 51.530271403135544
11.420797115305852 30.875426635849553
13.357392663249701 30.798221376924715
10.807609094799121 29.940740085472068
12.691124145717600 30.019373133475955
12.499362560933786 29.448211576475980
14.127757164702672 30.087098586442153
12.260234189240217 31.526880777016814
11.990703685787171 30.889726718200642
12.103499438703862 28.012454290568993
83.527459411566070 67.881542585720368
82.649480090915404 69.758641818815661
84.279803794850181 69.274172586167140
82.500414510786470 68.712503597132056
83.756909666786186 69.366323993849377
84.201995897787384 69.465037633559220
81.372873517245708 68.686982727085962
83.956888169148812 69.672643337565447
83.520293598394119 69.253232948310895
79.298997959051235 87.857769932327543
78.419063752081996 87.231095315439276
77.926746886889788 90.270447328455219
78.542084657977512 88.637538270534137
81.211620773145626 8.687120657651366
81.259253789710627 6.705242694591622
81.667209377563324 8.048446829127624
81.196812340962566 7.654441950154373
82.693822058125306 7.323397934926522
81.345906154832235 8.267813518780285
81.715240369291180 8.492172428772854
82.450665185810891 5.880746975329389
81.595156634514595 8.386022328263394
81.191243886823386 8.991187831732249
79.048362859924467 8.513623057357448
80.660437323866290 7.135013314622901
68.336059270447535 29.987878089852998
68.764782484483831 29.425157162871471
68.535577089630252 29.721991934898490
66.951496112200616 30.918809830936681
68.482917322813378 28.243724351122331
67.924480403763496 28.778338276217944
67.727818431484408 29.261439453294230
68.661434893662317 28.667634375413328
69.096898900057440 30.633464959771914
