# Supplementary material for: Universal hidden order in amorphous cellular geometries
Source: Nat Commun. 2019 Feb 18;10:811. doi: 10.1038/s41467-019-08360-5 (PMC6379405; doi:10.1038/s41467-019-08360-5)
Supplement: Supplementary file 1 — Source Data [file 41467_2019_8360_MOESM1_ESM.zip › Configurations/2D-Initial-configuration-Thomas-PP3.dat]

70.589805335617172 24.441823622964510
71.149080527014405 23.485371276707014
70.515908960994011 23.853923096257464
68.262674442125586 24.579056956270918
68.691502051102361 21.825862006913155
70.188019415279655 23.603326166634307
68.736407247696022 22.081294820573241
69.479596756414708 22.708721291649553
70.275348343613217 23.216614117473792
87.194100267046608 11.713969520252183
88.510357250903269 11.134947683302912
88.993255504054986 10.881708234892944
87.643925027585183 10.715810594486589
88.170275517073975 8.699157486036468
88.185651178993965 11.064499075862932
87.190625018644994 9.020464878709937
89.662212547335116 9.401806703928125
87.319770652972011 10.201022965880963
59.886343115635562 55.225951309832688
59.720312396369501 57.481719930943385
60.403867308694856 56.436128219038281
60.701659545426665 56.181496638973734
61.052561516702589 55.612098270530190
61.556998121319054 54.452085015853910
59.863481027915988 55.881642636032780
58.349923263229869 56.346159962386125
59.488156361513639 55.326181184195129
60.331318015691949 57.244660725629039
60.965873645398510 54.900666602262547
61.761304537888030 55.543785393636924
60.541516191369972 56.126144439156256
60.532298387456493 56.800484586930999
90.643559138338077 48.159267520146834
93.413559322173370 48.644998162225193
91.703256917456471 49.722215607400202
90.870992077532932 48.315200246331052
90.795503664177872 49.895345182067409
90.334614754594710 47.809984032158752
89.785979390562943 48.000170988856645
74.800823594545562 59.845229010473503
76.028164161127066 61.412305822770186
75.788371395942946 63.106983087474859
75.991483486622101 60.821644853335670
76.009806815992235 59.531280863906332
75.177327333369391 61.205670043098813
77.089868035214806 59.907043925271346
76.271604626916144 59.724926524411408
76.020587167886646 60.672978235027429
27.661319647992478 26.350757040419875
31.642298512075698 26.851768906368338
30.013448457196020 26.773663272695728
32.089221515987944 27.896265969415488
29.482811750618023 26.525222359707172
29.746012919120819 27.830101640216860
28.736251622549830 27.303449288495031
29.971006611898424 27.823721445723343
29.046054635360285 25.833988760321446
29.587909868303644 27.641432323784809
30.321026866400093 24.991320055473928
31.567594179255938 27.303365887980497
29.569874682186864 28.744015595312142
27.342421261370745 27.169840193297258
47.323178966102589 91.284266303454785
45.009005786561396 89.802181277974441
45.469744092145255 89.697092715227811
46.494997433426938 88.416500888651186
45.632926530910900 88.892505336142634
46.141259446939287 90.248793870438760
80.783214416302911 8.541923391804437
81.454611671245431 12.571721767641339
81.368851349606402 9.536288564281117
82.766986722468033 10.621349162072621
82.194982290090550 9.397098029353641
56.903430242432819 47.497510678036953
56.281109743558034 45.207599148661906
55.622760948025451 45.656803526179353
54.492962133788275 44.088750320537429
57.304058445949060 45.026116703849404
57.650731062263297 44.140026585789983
63.013922005989428 86.487692732943970
62.427247602463936 85.720705009754923
60.901431312915804 87.010340585443004
59.580151396338636 85.589829499259750
59.874209769789374 88.118939465983019
10.905601875497689 9.266909489566121
11.364119463153550 10.768800983320414
11.823479114667169 10.066896538034419
10.580002102394149 7.900562528432001
11.322827753796119 8.599017987898584
11.500790710169557 8.839533909238826
47.565347243683995 70.218210683092821
47.579725704084936 70.943358019744238
46.741741671285382 71.706742121264796
47.988695036181916 69.063722671055388
47.181651024647408 70.598391812418370
45.009128857648619 70.416194573092568
45.546490596577776 70.569475154736011
45.479667632227446 70.921794980564982
49.384889943569881 68.156104643597175
46.659598300583568 69.773907839576069
90.883034954654264 64.657623638165120
93.846228820720867 63.997998668728997
91.473011455280442 65.140948960718546
90.551706486425402 66.466486006895067
92.650553639012898 62.527174911409993
92.872242215131550 64.003986145262047
54.302339978737095 9.688841120761744
54.267005170867264 7.162491735499703
55.934909460967262 7.654904550716568
56.286822779555749 9.165444922171112
56.394234638029204 7.591367475328190
57.480035931707853 9.008266756252610
57.174872877909323 6.952526772777674
55.373639944860564 10.478798173726322
56.242994000624883 7.221574860680500
55.835828828521450 9.645349617925074
54.955519947028726 5.847195050470653
54.583009071186403 8.605618011426939
56.464192996741879 7.081688543024049
9.002981268658559 32.251305271277950
8.901513869229799 33.539442121473030
6.023628145178681 31.995960752145884
26.561156477423765 37.476818273343305
21.337014980074677 39.941579960498402
24.434838191493810 37.405611901904066
24.680615851371197 39.500541490808594
23.878025820270043 38.921104518782698
24.945183045081819 39.035375407041940
25.059091037498952 38.731320985458879
25.481656411698641 38.411824939350225
24.760240204999008 36.140446824134607
24.930759232964277 37.137119150466823
70.466805615638393 61.595067337499628
71.763564658261188 61.554612089562418
69.714633109905222 63.328110448805667
70.577221573006412 62.426913223645059
70.519150288096398 62.401960476890309
69.036845682326842 59.598902897970291
27.894843782049435 62.948179442301139
27.810677554058273 63.320270615246109
28.903020942250414 63.592904946342905
28.658809179605644 62.676755954967696
27.830011566821877 63.750981344017781
27.296663888186114 64.799804568393569
29.036332774914641 64.318659126646068
27.532656873952099 63.383552612250369
27.903792007899739 65.068090676340219
28.519497279266275 63.440782943547553
28.346625559425718 61.789632566525292
28.129064599799179 64.582917843499771
29.218766705897103 62.851743989816242
58.196173212678268 55.978735623130035
60.514340064798475 54.404534989435049
57.222692148500684 55.663680820850885
58.303327442610716 54.418159200733385
58.191503057219826 53.447732278414684
59.872314868434252 54.828779856260084
59.774931553708043 52.874527832057332
24.999697098239231 12.082725444633892
25.269068079563343 10.821742663063036
23.000575135273010 12.650127866815074
25.390161979728671 11.652460434892619
23.542393007413676 11.431817115402097
23.450973553989318 10.989008999541760
23.808181172299054 12.276717111821711
23.823780150648073 11.636569508329519
24.431422474391926 12.035225270974244
26.114485134809044 12.442561047343844
37.991245456922549 59.136030111130680
37.997738610899276 58.692871794860963
37.423100483167630 58.785784993945477
36.357267474052961 59.360914185059571
37.140172122133656 59.209506936920612
38.976354917381563 59.050588438193593
35.408842853171585 61.207679291506757
61.667156464986725 13.724537598003964
60.559194342780373 10.216873194090313
60.820202823340487 10.846351615241028
61.645895036480908 11.326792632811808
59.821467547768158 10.985913904750859
60.865574037672062 10.405687595463860
60.398495667126745 10.242756647427592
77.634573062594612 52.583429963921745
76.524227068991053 51.788023362651380
76.443266049253637 53.565178711352573
77.545840848949624 51.725260052190016
76.569851806287659 52.497606104845183
77.599991270883393 52.244357002095377
90.309240625825964 28.897133611459417
89.883208957752743 29.855070354809367
88.664758424134675 28.455960528602255
88.730192194454858 29.756336129167742
87.442634112956029 32.025147027566263
86.946898329945299 31.738908277426045
89.068320539721284 30.167015082825568
87.937736125614038 29.569140772170414
87.421594139502702 29.909154787949419
89.621209012244250 28.789060553655020
89.967353306834028 29.505499115514908
54.728054889810807 27.075460224171451
54.462141014998060 29.923219089779675
54.937180416851980 29.111419813501374
54.461719587174727 29.028285332308428
54.255407278414587 30.760934144876146
56.106725457520504 27.672077140915917
55.219993014147832 29.447403283946439
31.389724844543096 26.725577853315215
32.096676978760719 27.002572177213061
29.500048735638046 27.798137125785583
33.334922456984842 26.001587331651873
31.893796231300332 27.059702188260793
32.133606758611272 26.080127915753565
32.178213463216004 25.233834149587928
30.564476352174552 27.047538346704258
30.050416954092778 26.742067112238885
66.452061981992557 59.681795400451975
66.476188642685059 59.635596015330840
66.843677657881045 58.856160725343990
67.198987853490408 60.371573832303902
65.512058719572508 57.672155595980151
65.387485691117448 59.003712903730602
65.637008223750883 59.375826766255088
65.666045032532963 59.878125136205320
67.019570647587031 57.619441026535888
59.908149899922932 66.143191000887526
60.311817524451413 66.069391273733231
56.851789940321105 65.851544513086623
47.721967306814697 5.021429518024044
46.741948506164704 5.164378165684831
47.457967448944473 6.174828615231355
48.615344426274483 5.813029611041896
47.468229391560669 5.048985783625337
47.968173549925773 6.001552055366822
47.889771824514675 5.321923304160721
46.391583143305731 7.311407025498909
48.337961266893871 5.533450249791111
46.273643525812012 5.096663804131278
36.689380977465959 36.093029468246549
38.841486374411907 38.547433434234421
39.161803346005378 38.605315168013931
39.824182881303102 36.996810448758850
39.153139918339399 38.272382677805204
38.712308480590117 37.606903243741222
37.438255576671473 38.687337595430733
38.165505326041050 37.372790385541194
39.706105826787081 37.578575756353096
38.191562164442480 39.484814867461481
39.052860827210665 36.978056834973813
39.096253732968059 37.952059740085183
39.116308353245451 37.271700584417530
38.221610899531036 37.431531817987697
99.861231147750701 4.425191699102679
98.949023042620198 5.841843405775833
99.668373638131200 6.386963865650324
0.634085067255356 3.640216877724892
99.340402791676695 4.643273702088266
90.646638790479656 25.103451281862089
93.229902391419216 23.294236215292685
90.914695917447503 24.455032373625144
92.723106765937459 24.349072916006282
90.802683557300469 23.174319965795860
90.698828391959140 25.356080158444001
91.501695701451482 24.372521678108725
16.015644056795022 83.957303510042692
19.227115044991180 83.127829803616947
18.814074842275858 84.905193228616653
17.501040209946350 83.152911336527467
20.165536231975619 84.413520267742058
18.460919348386113 85.224120491014133
17.857072110314533 85.418321667766875
18.742576556874372 82.191723946962782
19.443083073324967 84.776177417075942
18.005443614421765 85.437108760307353
18.656126622364379 85.743099598659924
19.064551794564775 84.712072052323265
18.331891754021921 83.158486200912094
68.789221740512218 26.625110058600285
66.334988594175897 29.355779236590955
67.937151030537805 29.744992193141286
66.460717280353123 30.532493610202849
69.557806453150732 27.646511121607016
69.020455110052680 28.399414552592820
67.921905984763114 29.676802818840400
66.859981515157955 28.615408605463287
68.950377040992464 26.854414295466857
67.874848573417538 29.083320387484214
66.885992776134614 29.567325874865158
67.683454513104238 29.212265893734298
66.837707282110813 28.577104812504043
68.033246708943821 17.962104947766257
68.153853869223454 18.720589477519201
69.280117567316594 17.135317226030956
70.370985619784094 19.724970287268921
69.361088093444522 16.191223234394243
68.015043489717414 18.767534154685325
67.322917383553204 18.271967178770293
68.103933046477579 18.498538168390514
3.095892684379684 66.332920167192583
1.463227154545917 67.172202739795040
3.110642437071096 65.947619842860519
98.626210209454896 65.374051931587488
2.897925592423734 65.167109402995578
2.079718539667148 67.056972873263177
99.976685926924588 66.749105311578973
1.709726513328383 67.658394728472999
1.519947170206286 66.198044503660000
0.057178648590658 66.149591101311501
0.090990310993371 66.829913920730760
34.281193983585787 57.630700953460526
34.759858670790202 57.223129076651610
33.073976482103326 57.609927830057977
35.166282563470119 56.345779534361874
34.495537905501756 56.648003316170957
35.480400495103858 56.063335159214489
36.330312314370424 55.993868070390810
36.403798956828659 55.739472542986007
34.521808326646727 55.874216610302923
35.583362385930556 55.697821907767413
36.499870227949927 55.792745449897275
35.833272718220741 56.399678940088435
34.409195488061407 55.556385196437212
35.253716589378257 57.098140339877624
78.368276740207904 19.641159041588832
78.953388085860595 17.901548028856496
79.331119779105464 18.678273543303888
78.878402968095955 18.276956676316065
80.008554940074333 18.351941644091259
78.790046539938672 19.034505485055760
76.860522230475112 17.744472206486368
80.925926068925492 19.981426494908121
77.494299868217141 20.364383094912380
32.551847876195097 88.717517495954880
29.846157564968514 88.539440088472730
30.230592845682942 90.505156552959718
32.113761599989495 90.931871499849024
30.490410015048464 88.701926830016234
31.044804941232453 89.478530309105594
33.220724214568861 89.649956992399055
31.256576465718574 88.786628285552226
32.824615893904273 88.802284327599963
31.212466327824703 90.775684999042355
31.916145126626947 90.017666589016898
32.689059184237102 90.772853359147504
50.560082853616969 4.138622269105030
50.569186591717184 5.349460544329399
51.443499349007119 4.692243912089381
50.022977595287600 4.475888470702849
48.362718119065178 2.951511825014751
51.587868615583837 4.485463366196746
49.865287481889638 3.874587957247893
7.928667674477584 91.267382689020678
9.519783585634640 89.956240687275468
10.230097275736776 90.931958238020187
10.789709077154352 91.394997619309009
8.288997465587160 91.654780204510075
9.738152585436595 91.420522676713318
9.779499648635591 92.881627103576420
8.371572619198677 90.361931254909678
9.060711026802974 90.081586647221059
8.904823130675091 89.000119434933808
10.066803200815599 90.700600589821320
61.072817144430083 64.050452991166054
59.857991919702492 65.924127094318990
60.812674838139785 64.043930637536164
60.240363416056312 66.732506135604297
61.657766661237453 64.729933076875668
60.497102776145752 66.250697859656057
62.912721721199986 64.500044885438967
63.521166844919335 64.619741479073170
61.251801384039517 62.779458291053089
59.875306623403645 65.946572490598328
61.615464493716743 64.816751007421928
59.638812175885256 64.855825305224542
60.453605699510724 63.941844288107717
59.686767411829450 63.753183310224571
61.718153418555936 66.915924919924350
62.870938844863723 63.637806296146330
60.072428233445812 65.953178661730561
59.429993000826471 64.090061582051248
59.920219168131858 64.900005617296955
38.120537274618549 0.258827824637101
38.523809417490220 0.957034285431647
37.664753573077235 3.251194644281327
39.321690234942025 2.340530527504530
37.484274720310843 99.886461675824279
37.922754621840497 0.847798403571271
37.693286007321440 0.688018968119395
40.387385492152347 0.461662168621104
39.558053619733023 0.917799302522363
37.841416777586495 2.082299124883001
38.729438163837045 1.049481507568047
30.750461006715675 92.587987247167547
30.318971214021069 94.613303876927915
31.950569280851326 92.047307450186636
29.646287991256667 94.972068765181618
29.881893839909488 93.089035441260236
31.403260559075065 92.904982803969801
29.516571391385497 93.728599521543700
30.993050211576676 93.932857497838356
31.706876736574483 91.315074267475168
30.204816398563640 91.210109720200762
29.265317146912185 92.254144998295459
29.882626819775744 92.565085673137787
27.373200336323052 96.196464097684142
27.544410578174066 96.408867944247334
26.735154715609195 95.348931210170406
26.679729070014822 97.775642019150794
27.992380966412295 97.381416330756352
26.287884719878061 95.903751960079717
28.152379420322081 97.193512033968688
26.847320300156085 96.321083421248133
28.665890180322684 98.639270693291067
27.946134255421466 95.477271272329133
25.313497182056690 97.131394875405633
27.302571367589593 95.515397074217432
26.445973760734741 98.068748675447097
28.559213543073007 96.480106995026418
27.389665390897296 98.031370251115220
54.329827876171294 64.802018476952128
53.468069708607857 65.756069512569482
53.055594772476638 63.918582949988014
54.962866402200618 64.372108942133096
53.749702886000300 65.693871969815717
52.759460958385098 65.640014094830704
55.155035894557471 66.791838709441194
53.079818677821613 65.297501299003329
51.735704598800268 64.450106508127504
25.596339151487978 40.537590136324141
23.341342902571167 36.322810964400134
26.804254239355799 39.801282308918779
25.150381286946086 37.006817763010815
25.467862363139517 39.232975425498722
24.938391339220463 38.716377064023945
26.067380462404071 38.368590200110937
25.863306751111693 38.873420373325501
26.628594507600951 42.843743931174970
26.909430235269660 43.310551020727985
27.952106104659638 44.845951774585338
27.070567617358293 44.286612287704187
26.141886454940298 43.165430529632815
28.255861204739148 41.629966593028946
27.156694633192330 42.997348784242561
27.026167850644740 42.321831947757360
63.019182952664117 99.815612658842255
62.598517794203531 99.401199940827283
60.781630092507754 1.064643992949939
61.086934689828645 0.528191767443701
59.726703575062821 99.983160550452737
61.693339188731706 99.995662988719303
59.687778087250038 99.443023780757784
61.134353153612651 99.505355510581623
61.079256945698489 0.698232360088411
59.991368979489764 98.814991000644639
60.475761223743270 99.070886335420070
61.926041354389127 98.959817579356937
63.814932645125268 0.138260941235899
96.984918235452341 9.648602158392448
94.663592057088863 9.388043985559245
95.204803997318834 11.543185307325423
95.196772398042867 9.557813443538013
95.464135860554421 9.354403645039273
96.074223480508010 8.119100282364332
92.662808619143391 8.901195550288564
96.469403797310733 10.447994699246433
95.557835322750947 9.683762665893939
95.547160370615174 10.281871460685448
96.051624014960097 9.427601485666711
13.569349806597701 65.330081960393372
14.483115431535644 64.540931212002207
13.977293258841671 66.984258159382918
12.859942424789709 64.392979686188610
12.665599337111093 65.547987459576305
11.926303267533010 65.383532057131475
11.963786648763440 64.438432703318895
14.276133706035683 65.317682606268889
11.672397019254195 65.403129788912267
98.061682899455349 91.877272145039655
96.013149709508681 92.254072412238116
97.362028326201710 94.308039575065848
97.535595270284077 94.775405989225789
95.112035507051743 93.214159506166652
94.854411820379951 93.439134486616382
95.468859545600452 94.957312952915316
95.327818233174412 92.809657476072488
94.801388512312954 93.547980385789330
96.711625080323444 94.922282592754854
3.234873336394889 24.714696260422027
3.587311975041045 23.439133820554812
2.144002130639155 24.633012868020828
1.987006607601864 24.640626526904015
1.558204739279826 25.612695331646922
1.704009969036341 23.744645208401717
2.575044808183662 23.721768827862554
4.404919211640776 24.211634065700817
4.285677320510247 25.874323211198991
0.990084927493646 56.481065612667905
1.459773308735762 58.346176144276825
4.389008742411987 56.156311379526308
1.975329467476394 56.739014738573289
3.172084773481911 55.883489638321855
3.370298050718138 56.916976732662889
2.459499984122138 59.052616257458901
2.423499714555171 57.565785436456821
2.301379785488860 57.209931808469818
2.153556319677863 56.542452284450484
0.516688634233103 56.729326379746425
2.187300995794978 57.176743371332954
0.239570402495938 56.901954354066021
2.607280079904149 55.683767536299520
79.158089377800891 45.070741336332418
78.269882714790995 45.164387048383873
78.320873784480852 44.484988306000282
78.706987076013831 43.572774587123348
77.584663581651583 43.531729268145853
79.261887697344193 43.308240295242136
78.230766008766551 45.624454685821590
77.984906016493952 44.596291983513908
80.797775519582586 44.598644442510221
79.727660871168908 44.150820429953257
78.281403172370133 46.075638856967096
81.422684424864528 43.511695504753092
78.300387085304209 70.222401942934340
75.465078992444973 71.266662131951406
78.350153605122671 69.623798450424815
77.352661145325783 71.588400906937338
76.405784987595567 69.162471787994448
78.418321767872328 71.125953781204984
78.474476800191979 71.761922524534171
78.057084555968359 70.505293279066393
75.136648845045258 70.853667261679888
76.809352995557205 71.279450129766559
5.681154168312426 61.814951935648160
4.958020779318973 62.162132696143502
6.200081396135634 61.541154363598359
5.977479565893945 61.847466432026600
6.493902402629871 63.321467386103542
6.293927146650672 64.555757003120547
6.957732326440776 63.902243042596943
5.424514908585197 64.000855609083430
5.268288722157244 61.186237045559736
7.063422994258232 62.582015820232023
93.024737314445190 7.405195217978651
91.523978014095704 7.996859211745598
92.166839554976747 8.315447928465131
90.933855094114122 7.229600220528595
93.697465289293191 8.446664900880210
93.346842986892497 6.976638905395030
91.965428101467083 9.550891882322603
92.140348676202336 7.818363259112409
91.326215185827309 10.142489786199077
91.638685124814671 8.209687383044766
61.628179397930317 58.036233407305325
62.436971263199091 58.978254935423706
62.702967516278008 58.819469297793070
62.631634094774178 59.137547013320585
62.245462878262011 58.680405483888251
63.527305622196231 59.447592809312113
64.591167451608655 57.931147090449571
63.476444922826957 58.856758116135389
64.197612974790118 58.278413736222376
62.922522863452549 96.583487097916588
60.713406867584119 95.940538857514426
62.593282489264901 97.123288554393511
60.620546635774907 94.954310504923981
60.548057315082957 96.430813882890831
62.844716840542283 96.589850541929323
61.573231805172234 95.732970232312638
61.985889593163435 96.627796184172283
84.184676288747141 50.943586269745346
85.581223191356600 49.242857996182934
86.285226146773127 51.165305762274357
85.868817759774416 50.725932344510980
84.659457055273734 50.762146484581862
86.750187834425319 51.329217418431952
85.808526296510749 51.002655461082711
86.772919003372934 52.748712340516633
84.866104409819371 48.828246217972740
86.084867607263419 49.845353925052358
85.014712053422301 50.658996444583238
15.445989714985416 53.431811048196309
15.436803676998800 53.318268746153109
17.464185841207154 53.146649259811845
14.624055091773679 52.217368669510009
16.518367867639981 54.138658936748953
15.258764289359139 52.471151331995898
15.031568820045411 54.238770386435121
17.161792313259586 53.432922130392484
16.229311543196875 55.178744480640191
36.775773358554254 51.135939531366219
37.503049057959515 50.624430170648679
36.942073512788184 52.290874212279761
38.273528914461323 50.592056511653531
37.599814644630641 51.635862959948135
38.206211897796273 50.769418574214903
36.520406535458363 51.258911084462845
34.885355845812398 52.726458905077877
36.135864280298108 52.597235634138947
35.099909940016850 51.310255930702716
37.081995124224569 52.369312693621872
36.634879295042111 53.318852750441131
34.547791229853026 50.447220817076321
36.603676591742769 52.457646004816318
73.677213077548572 21.164068007338280
73.512281450607006 21.598859827980583
73.536168709264302 21.867098025919319
74.267788303409304 20.466489737538758
73.219541876956214 19.172191923651997
95.783140027280609 41.020422655950838
97.882784957874648 40.426286157890772
97.039969541723238 41.495273886007297
98.198548358762267 41.859385038866897
98.010097452799442 41.427122486185944
96.883387551205317 39.761782759935514
97.319915792770331 41.054992343732685
98.932913659044388 40.832528618462852
97.783539147715686 41.642965582756169
96.770186951526199 42.689077138123075
97.543798539496549 40.033118742052167
99.019426220416278 42.603285895671092
97.272438855142525 41.800869950930597
99.991786077174140 40.708200187455631
97.497617713069801 40.856288740830173
97.098100255511227 38.999123543601883
27.054591495985971 34.129628442669350
25.114583408771026 34.385068159796319
25.238696695331427 37.093839151733221
24.743353506315465 36.792808177157411
25.724611264046192 36.016398136066620
24.049584882286048 36.337526570823897
25.385065315790811 37.050483755178398
27.505733558378644 36.297172860077836
26.592677011725254 35.522814690873474
69.622273024255392 49.450932938478701
72.084894774399260 50.195243268732931
71.313124824891887 49.445262167105206
69.823026160499225 47.815107428439759
69.929142534713819 47.588206900254981
73.028972901750990 47.807116422790969
69.971899781173050 50.467369723414848
70.032023247383805 50.546610925053912
71.110435206294198 49.498119452380081
71.661892430157764 49.512500201640307
70.937610216271466 48.059636400558219
87.743884001098394 91.605444177614999
86.475107211269275 88.213328111399136
88.567857904609525 91.534186482448689
87.816552682122122 89.900814330358045
89.081943501141623 88.709315786086606
87.501243521698854 90.725001436409016
16.299131992579159 91.032153609228743
15.163446886455089 90.204447141335493
15.252526920435466 91.078265896066910
15.422158991949130 90.463953051484268
14.764071737482853 89.033229944569513
14.505698188427795 89.894914058672470
16.314431846366649 91.682211523814814
13.954941424459419 91.285836070851673
13.493478214748425 91.834028334178910
3.002268908928615 8.101361091328270
2.649425518636718 5.862855399394100
2.225274005504239 7.549834683601665
1.858669361943255 8.416067497555233
1.804132391556919 6.103174598402622
1.374941160667716 8.380606558564304
0.456791628658585 8.518424336871590
92.985035351679429 22.838332586134161
93.069170157395376 21.307593327151679
94.734813835716039 22.326418371790524
91.970643808883679 20.344331160886888
92.573909712860711 23.393065816285667
92.460964354079707 22.492048458736416
94.131228920747873 21.959330935912533
95.453257870717394 21.996014279512227
95.018996847357371 20.314636033406448
94.490258024091432 22.197227729158936
92.629577926155136 23.164597843684220
91.370999232358287 21.684664005425955
39.950700666200582 47.411536269520710
40.312389954877524 44.791568130376092
41.608723296456205 46.407702651795148
40.231054136974976 45.134148450137594
39.611177265288845 45.611345316460984
40.297774369136214 46.116414725435916
41.139758755633181 45.640940195443932
39.539892102135020 45.302124834460010
13.026687826262661 73.737011613320533
13.970936411087306 72.634605053713443
13.269855508936336 72.425110967061300
12.325131117304913 73.464677878546127
14.223432694894743 73.054840487871388
11.676217427056821 73.921924934415998
14.462207394035953 73.086740290982746
15.189262821809644 72.867202388708193
13.731614987698006 74.951962888824283
82.932876520636583 26.598451298841862
82.557836407166775 27.645630339404100
82.478456600067958 28.478404636408321
82.050820703587462 25.782599188856281
83.027072992482445 26.872939516601207
83.619342125620733 25.810227467046790
83.065906961703831 25.583280211745034
81.996174864672199 26.760423382058573
82.301567290365597 27.033597153821859
14.607231869456369 78.273680127629504
16.282861277092735 75.033689879190618
13.786946531392948 77.108876165097683
12.397633753849533 76.945215968705128
15.042006469594206 76.362753285082391
14.533293120859051 77.592537702130798
14.221157918532617 75.771566606130875
14.280182791136193 76.101357309854976
14.214874543385079 77.852822709463624
15.885073125714728 77.743542361345817
15.506588192811389 78.559503920171977
13.714954556964980 78.558785151629039
14.740384216144935 77.401923574511045
12.701264841482477 78.363747185393180
49.399229557323295 71.866471900707623
47.179980011911972 71.409515705746657
50.509076440169338 72.553547549928453
50.170794201371372 73.288150707320540
48.870456241570295 70.178164368352398
49.273528770348790 71.443920820094391
50.209705747990007 71.076425419765613
49.245033697972673 71.863920154411105
0.503367441049023 22.263234500131432
0.169904254098322 22.011418520588659
0.255366519495790 23.845943953909430
1.055519459208274 21.812603008961350
99.706581028300505 23.083672014023922
0.088342791325818 23.687941956489681
0.878613986075458 23.064049347941943
2.057763306239383 23.510108153275187
0.428305938670174 23.779369636117181
3.424513396738736 21.763768664408794
0.684063723571199 23.026377512290022
3.134559929582706 23.380073067615125
99.856339769969310 21.572398879417026
98.962421016111307 96.580875243533171
96.331165359046935 95.327060285614692
96.584822808848116 95.625730835752535
98.043382401692611 93.635963996398289
97.714126808101980 97.102311318134298
96.697808638804361 96.046411350237236
97.410509575210980 94.372104278317764
98.062180654975435 94.982790813878680
78.675327470954173 68.088798110961605
82.288300594858796 67.442458016551086
81.283855313086903 68.422455892388115
83.094625091685245 67.536334405866910
83.452243762297897 69.132052568727644
81.267529878441493 68.153346323452297
79.834551829982146 67.681689313567119
80.960668757485806 68.488289737692668
80.598461497986193 67.248596605119104
80.062738538147030 68.158442160847301
80.514996125009603 69.310854557724440
81.716840157254168 68.039726945165526
82.189004036521752 67.616034777663671
80.138520197355803 68.923912142099311
80.517036387674835 69.411952422312623
20.495360881392049 73.778895888649515
17.979017985887094 76.714276899246400
18.077610415678894 75.720313124819072
15.610346971090451 75.675386187330147
17.094289138416823 76.886538727125156
15.588879045852993 75.938350981564355
17.859695157493327 76.711240169106446
18.253080268606109 75.047223641571748
17.300351303222872 74.927288595945157
15.862191964542854 75.858229651546424
10.915781718054516 26.470613776218563
8.704165404525433 25.829358134426720
6.510515450623026 28.861037679232155
9.468246633779875 28.045636085013619
9.132910603302410 25.534182307081906
7.769974082020655 25.893172932434567
8.693229101741043 28.073886329181793
65.047975250784987 86.406554460120631
64.282639946911104 84.000891948297493
63.458554634560805 85.392959846311854
64.640886715942202 85.553296189401479
64.689706774422575 84.746742886974175
65.050921664272238 87.049534109962707
64.248201559995493 84.205613541171516
97.415875417847488 50.123277002957806
97.529399939650474 48.024225602060042
97.269420371841164 48.530800712444709
97.898479943377936 49.678667191191529
70.437744859140565 40.715387174536751
70.720573975989197 41.159531580832287
71.019845654783140 40.276099590867297
68.876127122172505 42.167613986466243
71.403996242350800 39.415402648968524
62.601624196983693 55.248410060171317
61.495629337416737 57.753999300436675
61.653253692445126 57.608802785305912
63.137056816365465 57.270491048578776
63.146687210458808 58.873343268003474
60.767239750717579 55.796074260975558
60.905805239591118 57.895132507541966
61.619525352221750 56.325865017546263
93.934837449799772 38.425483423693059
90.815308519849353 38.512917275805769
93.615331709265760 40.719421951033070
93.002980520510746 40.078311747371821
92.608831665097128 36.398116272349341
93.049301571787254 38.247055915339502
92.578161910498039 38.611476218219401
92.039297629463519 36.920831602491589
92.192016924969764 38.261649824572423
91.979761138475766 39.112311413530620
93.403045799726826 38.564148468575524
93.574675831334375 40.522588433158639
94.300818896330284 39.481221308152904
92.332714326274171 37.475819581795783
93.626783577630533 37.405201031203866
90.608362665302366 38.643031393107890
2.850085863050816 58.120351676897471
1.121296125102391 58.918856820665660
2.835391455096726 56.193329992230993
1.120184247777602 59.681589389205129
1.108748689428570 58.066056385644984
2.131127762455776 59.213167974611792
0.157618780984211 57.349412341097334
3.476875038392622 58.808446774859341
2.447133985031791 58.572612318898273
2.828779180765604 60.081229651957223
2.956253776970579 58.123807819821835
1.998874586656647 58.578380763105805
2.524816982526471 60.051750281601741
1.144117661265270 58.576836897872475
1.734052063711454 59.691849759550067
68.650741539697478 51.835214934088619
67.538595533506651 52.003874392537604
67.723726475847641 53.703313133625890
66.069431900409882 53.571281252601800
12.513043477945734 7.413349261226238
10.658511494683584 6.239025978432606
14.103148756891528 7.166644910740381
12.943850871429492 7.000506671588791
12.804372815915441 5.462351413519357
12.059923363337118 7.944987091096553
11.925142225782814 5.627803958308006
12.852741092114934 6.636357300285418
11.707943381673834 6.213300076736476
13.928675186308354 6.370573183427323
12.673657409279974 6.469710504872535
11.111180314022294 6.500965076794929
13.198577840916512 6.911628670644776
12.363210098902158 5.650929906938734
14.002698415610123 5.549246245939010
13.194617226362979 7.967095940243947
11.881142883450208 5.058640284017216
26.830269605692109 4.131393782565866
25.595398037969868 2.893123068829841
25.482457129933248 5.749662357990367
28.039162707626158 3.427945851697835
26.660248224778147 3.245989712598210
25.862660118084499 4.569831382566327
28.426474491704980 4.297356127410351
26.397847410752448 4.458173077716525
27.223312388908266 4.976192871014192
27.504154782573586 4.076288568855760
26.593222203530356 3.962124955101594
27.856130247835086 5.065225038679144
28.138564032059087 4.453680144971072
24.779141749759017 3.118565866373572
26.324028781220743 5.281327813429690
23.831495305756430 38.536661237776464
23.049880332279045 35.036369715304488
23.402071758825922 36.429787011720570
22.255361929894391 37.451367560010794
22.828460170835804 35.618934414510854
24.628522654758825 38.208487040268452
22.550628600869175 36.933003192279216
22.436938253574542 38.058668642783061
23.876260245282349 38.044491015173122
24.986023357444004 38.276422506583863
24.393822825235620 36.633674496636466
24.288722911887245 54.467930377761824
23.865189285985874 53.312861214785372
24.239010153431682 53.967776587199758
25.094581469847181 51.431826197030553
26.011406208469460 53.369289453151566
26.232229753276091 53.675847701274670
25.987593763847734 51.319403807051245
25.985765801608530 53.890585771665478
70.773201203864446 45.965599119271182
71.138391588693636 44.914083556910896
69.615343266291546 45.626649191196442
72.045320957635013 48.760859239136856
70.547650406314943 46.016658576677052
71.024975223415183 45.882109425272759
71.299983712727453 44.441503926816011
71.008399373933088 45.272309086166580
71.733331578577960 45.242172489591319
68.578820583268168 46.466154487328026
72.295561251685982 44.983702727763735
71.942777175678827 45.792302549387479
71.387731829113051 45.534039722040262
71.794570554301899 45.590339586592634
71.492671699685246 44.856387865490660
4.147205870220280 19.733856603048615
3.597530512058123 20.227830611251889
3.587177826731726 20.312749945976911
3.601312762441888 20.110745963709320
70.573288191074610 82.368280750325269
70.107475571526038 84.562496355723781
72.296767813410767 85.774033359950010
68.428964380196717 84.342173533689092
69.495838013694353 86.235024958855348
69.137393149968020 84.336819530688146
67.432381941843644 83.242151682010217
45.165473807646038 68.706674691599375
44.420259456146788 67.614702856080882
45.430986344204591 68.250108210277290
42.913641774182970 68.431205213860949
45.632152042396307 69.953856985065585
43.652783008714692 67.465912960547243
43.234287184295781 67.461774453207951
4.852973265142973 1.151785123933758
3.484167722625785 0.002738417035702
3.668611412799716 98.652764475171182
5.058445151642227 0.839058187285425
5.218678584621723 99.976753909009290
3.094279873356022 99.506992902385448
3.474164777354500 1.093466476337271
3.424993371894284 99.422783596462395
3.626122474288966 0.299622880575310
4.162919585135550 99.762518787759149
3.481394353573176 0.831627168805346
2.335852931847206 0.482636546008377
3.358238450210672 0.921216752742912
13.835141291116669 24.713775909572316
16.051561045054040 23.591865515365441
16.694165009039182 25.123299394211625
16.707649439701488 26.079417375631518
16.828278557048201 25.239999018849627
16.712526529201114 24.983028545939806
16.419630781313003 26.246068555806335
14.906190217534808 25.285767021393756
14.799804681481156 22.401594404178130
16.223658644978499 23.919761408331798
16.555493838776933 25.241313535336221
16.801820971709148 24.687751758872611
15.209086667818754 24.781854603419738
17.443543007015581 24.609731880280322
15.949031293649858 22.750863220591619
51.111969225662982 64.317860362279092
47.240583741222331 64.221854958422000
47.448179853783614 63.273288135262845
48.269039522032195 64.436579611831675
48.422323482920447 64.045772267341533
47.869708692970136 64.346384648263182
48.425611362177541 65.336711589286693
48.333678568310447 63.837791449766407
46.768736450468943 64.489597586673426
48.693290270766020 62.521080163726502
49.987398032407654 64.211412749267154
48.087965251285723 65.345420166881027
27.597457037158502 37.377027233122497
27.476101480114668 38.980753572757976
25.759913923708844 38.653408831176804
27.155318355263013 38.790013925053252
27.812049089971097 37.511173058284207
27.644553116039624 37.933584768022556
28.988899166882092 37.967498824196369
27.434553538067657 37.564312598924282
27.691994365207851 37.050442936363609
31.365856757632532 5.612243770273259
31.544428651897682 5.713353328476312
33.181235144389305 5.737234115577182
33.409894049332678 6.865115112798849
31.513251831291516 7.073245886558802
31.446074452091153 6.053449046329601
30.736535784445532 3.793791331678558
32.908654530027498 6.297351391195737
5.613388347429701 66.156927619483355
5.201022598302840 68.259670553730743
4.839667516366093 68.174901890436189
4.452967563963941 65.671935413526867
4.039485652130380 67.991667348272827
5.343465568323091 67.755855213377416
5.422134855128701 68.447227047014223
3.766444302383583 66.893181961888175
4.952233997152968 65.406033825742725
4.250784176074284 66.837199332758232
6.034350267874957 69.319155139605982
61.700749474969591 5.612483418440634
61.879781740042660 8.884134050516714
61.447700424717198 7.859271497774127
60.108101497141028 7.473526555497881
61.072806455586054 7.599615685520202
21.759043461007028 63.983902179502600
21.788356889563197 64.967364034601218
23.655450121444932 65.200885164433117
24.516998165759453 65.076627086923310
22.605966412563326 64.401211296236639
24.235036415097944 66.314822740375917
24.821956824578994 65.601950698644245
24.638521375466787 66.818886623505151
93.605962010237121 43.863361241463160
94.733266856083731 43.994927100513479
96.029537783996290 47.448733979740624
95.060128281099523 46.290668366897272
95.583316349884200 43.883610428209323
95.855825665207817 44.958431838856562
93.399429022947245 43.994655369694058
95.023555412166530 44.211075495393565
95.038284231039157 45.134739497585493
6.751478451405328 66.391596109580675
6.367743071417177 66.101813211460552
6.875094390987527 64.928220275989432
5.618257801636604 64.947393740465841
6.001959431966560 65.846201698004819
7.545556628480475 66.229501900330646
6.171002675870833 64.360765193861468
5.373009397585004 65.590203188791207
6.486276722945256 66.094896680745606
6.220218141987591 64.409951959687177
6.304096621998292 65.923758537025378
6.660084705178860 65.620489460466089
7.180746348539345 65.690684238464243
6.992523814767151 66.262257713644615
4.696696723331900 66.625509510973714
5.122336637890066 65.045956680739351
5.647364381535443 64.760297306351731
35.814276730741099 25.955324142193177
40.160597341463991 26.740468211516276
37.342668622923867 26.464768683723687
37.472881198097674 25.156354774743704
36.635321281431509 26.110735358502087
37.668172362683229 26.543099046806486
37.312775864238965 24.393385118226156
37.108908937861052 23.743656282079932
38.139110724907056 26.092739405450480
37.819136557602747 22.641167967788242
37.840565989266196 25.838399733192400
37.029330563270825 26.257884525256955
37.129603941036898 23.554939851110930
37.777806779485232 26.227691986324281
38.487484990371421 24.636507037864689
36.574147360294056 25.276268924543430
36.992938868622204 24.385060641323481
38.361509979318988 25.652652997076199
50.007088631232648 11.908495512364077
49.701302142751651 10.796524021610491
50.670132403273151 11.563449299064088
51.698794664195773 12.063996859144643
49.778566088661414 12.825240993375157
51.594878215870366 9.276806904205397
49.378408882637430 12.971235498480643
50.981878694291794 11.834679559261334
70.043568405913106 25.947998292331178
71.196260336235525 26.172431482821448
68.583995103874273 24.658179227945688
69.271449765322615 27.584623565262028
70.080166053280522 24.775908947203160
69.056705813869399 27.128209320283752
68.320080498156386 25.482125523826472
68.334216106086927 25.321447758560272
68.937307013362002 26.271084414925628
82.113002685698191 64.982097969189056
85.148928619602202 64.097601358939798
83.097122951923481 65.554500801036795
83.371742926842501 65.576809331069001
84.163688564892823 64.014433026284593
83.919440432194307 65.559106202449456
52.932451075646419 76.515575594212734
51.817260810769774 82.027833441684493
50.892127936826121 76.139361911847956
51.477984641399402 76.542169218409299
90.749775212358017 69.392795584311202
91.266329221000291 70.434300587194201
91.817790791398139 69.076374983679926
90.341476685877922 68.310776357868249
90.615196590147292 67.769796372007448
89.548006823669581 71.609190695591153
27.391730331286094 81.945875283905224
27.727511119563555 81.507837681733577
28.113472837149747 80.872756948816246
27.494570891981258 81.841523638350608
28.139269877079187 80.157093952631016
26.516341214755517 79.691570040756361
26.498399415247899 78.201676662366069
27.436147161387730 80.834827329585821
29.240812310689599 81.066823323780554
27.825411862096178 81.579545951866962
27.444413986181917 81.311851571624729
26.393097643295526 79.304774409862404
27.307745775023218 79.832589722918769
99.495234819507218 65.016000389110204
99.892463728070311 65.775634405898870
99.899721918799159 68.076329617418125
99.018659594362774 67.080627655840786
0.163046836847173 66.281892745725514
98.816391579980817 66.326440617366984
99.916811105232952 65.259700372996122
98.944525717253043 66.600419430417745
98.964345764793762 68.197559435726745
2.217899733836727 66.411961362203627
99.149916416538488 64.381044003595534
27.499283283716494 44.316578235082005
27.127225871345704 44.920053863021749
27.633684021942404 45.368424584435992
28.141865802037611 44.263541167050079
26.775639706954646 43.653315777741732
27.630958436620190 46.104667398604981
27.205339723091488 45.092628279719221
11.167508476152866 38.445426335904195
11.892920690204345 38.618264788785986
8.994691268062704 36.672807043752286
11.634744548320690 37.287199321614828
8.035543388644726 39.771002524004722
10.407734660271174 38.873161900837573
10.717293014401065 39.174055683196698
11.391891205136510 36.656173366572503
3.318844001170405 55.699052718873432
0.708611863461411 57.289441513258346
1.932717878733042 55.265087021274489
1.964022207263749 55.366111229636616
2.014896898815786 53.388460058905657
99.406709055586049 54.993545340866710
99.660729075189309 56.570701118650383
2.025156737987216 54.611660861942518
2.867004602139353 55.145135202177393
2.208528058740729 56.509579267033423
59.005097709374738 36.018742244477345
58.426505650015784 34.927819179053735
60.527347927221534 35.948704007159527
58.540990500781099 37.286338768563027
59.627179231871054 35.437168555223565
59.490637038340829 35.349686825859905
56.923781718983804 36.768309405525684
56.609532937382809 32.553854918424001
58.180497605875630 34.906055116383179
59.428179024839515 36.171076096131536
59.396577099197962 34.153823353822546
57.331384290128931 33.408817538996040
57.484651831237770 33.038948119918366
85.639903900462286 67.975823662156870
84.759249071993807 69.756605464851845
85.377290123470473 67.425379127827497
86.358391755972690 69.802198868097150
5.671278246356609 72.302540562237681
5.635231804947075 75.295797889378179
4.704162388415141 72.985484437959315
6.372713494618749 73.501617720832030
5.700713446792215 72.421728754908287
5.796090320551358 75.389179436413301
6.996058388294412 76.255851866731959
7.247343705666799 74.609426715964219
69.777279412644148 93.266148823769186
71.078013172074336 93.538669650208845
69.054270535548454 94.014522071155966
70.853796023350569 90.825008207381060
72.994752323590546 90.516705447034724
71.954414194667336 94.515735756031376
70.822674875516299 91.751860718002902
73.587700685376390 90.470798300434979
72.376475211827298 92.290243697575548
47.501994776410299 23.750602015061965
47.807456828512649 26.445889705605865
50.330148892404914 25.070696536703363
49.040077522421676 28.565075054321738
48.088038306398154 26.302491716433938
46.665662683619971 26.918807909599980
48.773221003374651 25.631008173559831
52.885339661413262 40.003634280096804
53.971765465061360 39.719602443792112
56.079760451874293 40.363380355042921
53.704899449148982 39.110679941877642
52.971333259653079 39.677119688528158
52.068160926849629 40.849948278197665
54.226579294075471 40.973561248347892
53.197708625004275 40.648964128273221
54.571325575367702 42.053733668557136
53.281330722338836 55.002400216310257
57.632067923191926 54.001566043926786
55.981550801073460 54.449944521636567
54.573683151252233 54.055126407482454
56.155700030119085 54.128860768236549
55.682860087499108 53.125435869066294
54.793903342684018 53.447095445354172
56.212022958310200 54.100975707793047
16.109044927678926 8.600407648053165
14.092648051494331 9.187713636581845
15.515019695010007 11.833898558389647
14.989819789484022 8.054339690679399
16.562964063831977 10.670071398022120
65.635558554603222 9.986664835949913
64.983767218967870 10.384502494155630
65.789923554794768 10.212646106656093
65.562020168627541 11.163835079928106
65.999679741316285 10.640051301534388
64.850495979850265 9.223988969458686
66.030753481870406 11.172917393027525
65.352232379699885 11.447606405143473
66.534336044835598 10.424454742407740
67.039178770797562 11.698225870296104
65.498152194597068 10.954575321897950
65.091737376565831 10.143091908059265
66.435204399189971 11.094919589603778
20.698030834546749 80.333671847320602
20.549005116301995 80.010611998720279
19.664907164682703 81.358715805389323
21.338768948041118 81.648168415430831
20.583296651944497 79.983933605316736
19.034954404733135 81.170512254492820
18.356866708859762 80.129454637008763
20.250190081362728 80.986411501831086
19.399051700818937 79.410207370159952
21.100291777154251 82.327651861920529
82.329651549601351 76.099865895260635
84.070431460506612 75.019320859649170
83.546688157436620 75.266281396129116
83.374590862669805 76.040510096722826
82.903640461606329 76.025850841002907
83.628048756759284 75.121132000476450
75.882151379350930 3.997337419594939
76.498790292387127 5.298212398589258
73.544086225634672 3.613885033844650
72.550119462438190 3.491075001937150
73.417974689699236 1.064262342112202
74.335560589239222 3.613930517789625
39.212253975729624 25.700794065279297
38.758037175946825 24.164331049751723
39.083812422199642 24.940205082512371
38.818157098833424 25.354992091190528
40.238758949574390 23.957782158208275
37.406776409616732 24.542890839616675
39.162875004552696 22.871832882234173
39.811061306858214 23.943872879452258
38.232022868281796 25.121969166722419
38.997338093356220 25.494190544967985
82.587579752284057 97.306997258994386
81.378460024046177 99.026014179052268
80.652068549341578 96.264100674919348
85.166406635851857 98.804712159661662
83.372702393640452 96.994842796790152
81.829379681777752 97.154256474292922
82.764829515321139 98.121774948853130
83.172132096258807 97.736062101334866
85.144968451485326 98.313944906362295
82.966082017758552 97.067219655548030
84.193549347567739 99.047851934445077
93.120059636682527 65.481431890015358
91.342721738651207 66.378561529164585
93.978960374808423 64.290387110855889
93.388331214526332 64.362999018196433
93.037674255083786 66.436424409281756
94.320254602240666 66.322576564090554
92.102044167780917 64.652207746063610
93.783216165289417 64.521627843662969
93.723155918566150 67.133766991750591
92.121240580914460 65.947618574788166
93.496056178701508 64.369123837148479
73.634748289818916 31.780168580408581
73.626111165903680 31.140775974698744
72.630986662524890 32.165804365797804
71.347533032282911 31.218504977034556
73.071296143840982 33.257279734592132
72.451388134583837 33.115775926931100
71.950144348140924 32.261011186146590
74.204249440970528 33.301418368699629
74.348822185856946 33.582614973831198
71.372595230002673 32.533195714980870
71.658547579410225 33.004961020246149
72.140482392475036 33.744735244032285
71.869573477556415 39.636617363141781
72.941081682473936 41.589091185041717
74.076966132311114 40.894821821215615
71.844074715869326 39.666046366134530
72.556920690108228 42.108924015107831
71.052082000641406 39.065205752825769
73.042544790466678 40.165337856904600
73.650522465137158 41.992322285397819
49.391713421693787 59.765203665883689
49.716782310794819 57.861059339206136
49.766234411114951 58.564334251514332
49.564854009114804 58.487366698094114
50.076800578467157 58.568672740046381
49.233717268490459 58.556562116819663
48.742371826819024 58.477522311712853
50.399323218624744 59.273348200816599
50.981639471725401 58.691259150942685
49.605136114774133 60.844093313109632
48.865253423302093 59.184643815346718
49.011365953082567 59.273704669229900
49.430711163161362 57.782342841961047
67.500019910141845 95.291918611865398
66.317082192344159 95.036947327137199
69.949852907463438 97.104380761683814
67.905932615344440 95.950822685929325
68.646244203194783 95.232648738988814
68.064475581327670 95.988376576012271
67.688031662818219 93.587359256510638
68.934911546089637 94.759723420163382
68.528142367769618 95.327658219399552
92.051046331020288 1.276392973432456
92.556478435834606 2.837716460946059
92.470235744514326 2.751085761811893
92.440491007844926 2.587524214517886
93.451549305679279 1.543557887169049
92.911136884511919 1.482838254059138
92.300404706666455 2.467024222696928
93.454676689471114 1.929709793732672
21.828463880188490 78.665938971731933
20.397361821409909 78.433327751995463
22.468165614189878 78.086393125460191
22.529875208398380 81.152871038659413
20.271794438453647 78.360826074359849
22.756983191694445 80.263438872507024
21.263923554499964 77.684742040751928
22.172494561070344 81.178502620229139
20.900389555137416 80.133233315249683
22.116062253432922 79.348775205384200
22.017123661465170 78.689399826572824
21.002091211578730 78.536679468605840
23.122201425695962 78.023509145856096
23.656438717119332 79.483480014040708
22.335129071297224 77.907310523655767
67.669387119604352 66.942098844500237
65.685058822266669 64.602520213357352
67.265095178489887 64.803831864449336
66.328324753112312 64.375951528572443
66.915441541609852 65.009783937041334
66.033520463458842 65.174224235543008
67.451360320395537 64.899556125435424
10.567126686101968 89.078949617878408
11.575412460993999 89.289567146618509
13.214400682686602 90.995889474391262
9.264164610771564 91.150932213833997
9.448108594856164 90.806566670167030
49.362823817390272 56.608951780765949
47.626506316983743 55.405484316094416
48.548519509179016 53.775916357501124
48.719407333835179 53.899805872045349
48.208846596969231 54.617953390410214
51.007198261059820 56.178863613584632
51.737074100563447 55.009178223796773
48.574313297852036 57.113548886712024
82.180800865343244 60.167248495053613
83.351671748478239 61.516713509008028
84.531882268004807 62.810393809894009
83.046283979966091 61.885989262431032
99.300177027210154 47.907031624650401
96.125957660456791 48.790794953664943
97.144303241947156 48.103722413256385
97.624569183885299 48.924415909546148
97.739474149738882 47.413269480375227
99.071800236998271 48.050182039436656
97.983350017538967 47.096454479256813
97.555561183009431 49.624986784483475
97.798287162437433 48.219639184226274
98.106627389607866 48.911231962485942
97.385629450936605 48.838092601653862
95.673521513683966 47.556328789348534
99.591589826118323 47.768408583327790
97.055521177414860 48.448547423482168
97.790146081556244 47.442746840346501
98.555586806523152 48.902962145222645
96.577962857676070 49.769202230034438
98.069327219823933 45.913393476135575
99.320359042202568 47.959627094210354
9.467255729941767 33.798237204030336
10.546902689306219 33.717338322134424
9.880372872973943 33.692264620419380
8.908816147909455 34.614496171106602
9.131945276731127 33.404514849795014
11.908970002968305 35.286102784938848
10.670714783745598 35.596761029613980
9.336423174505443 35.626441939079172
44.219926134774553 43.658028498598718
42.458453335675152 43.445166112590655
44.468132684644395 44.741242126265526
44.799727143864843 42.050161282774525
45.274390390776766 43.040087946715907
45.946402866824656 42.839963161154010
45.744086003115221 43.775981653746349
42.664876299040472 57.037510031291909
41.414496157359238 55.575397865272670
43.105616325696218 56.634389506420824
40.269934378980722 57.215832423125804
41.296061935959727 56.799121496550967
40.664093334447728 56.418536533515727
41.258209863542575 55.433035422705430
41.500889649230579 58.063270481574996
39.794445059934624 58.020319928195896
39.983855748506407 57.457846259770783
76.121212167223661 59.556717568213799
77.527102263931738 59.434012385835082
77.439331109664536 58.560770481834226
74.379686124543426 59.998579787921507
80.315527470898758 57.887539653561284
77.423930839364559 60.482326748406081
77.195621449618926 59.256770476139842
76.769637578353766 60.898116422635134
77.804721807035534 58.455831467560209
77.352483277275937 60.662393444568664
77.839118231677745 59.436979079958675
40.056117915882218 95.095200562724500
41.642875224474977 95.101570692814974
43.067112013512727 94.679055034292432
39.567418390295565 94.490674303615791
41.879614869890126 96.111871239480308
40.805626015175832 94.189564771485465
39.269126544374295 95.027013448131811
42.162382214894983 95.463209560267458
40.730432560593101 93.405692789920963
76.445564339833382 48.468199214189433
78.354857644941433 47.623236319065619
77.216197019753594 47.696729337166268
78.246892415459939 47.112967189958930
78.775534740001390 47.216910192347314
78.300285303189398 48.699954520759519
78.531007456267886 48.828260579821652
78.333918987427552 47.505497409192166
77.362246973034672 48.017530681927703
77.777926208895124 46.049750424928163
77.809791167725564 47.582177609653925
77.347529478179538 46.828675746563064
78.208183868714698 47.370529479238037
78.646449555279219 45.919932216697617
79.195740487280801 47.428303072448273
7.065741300390604 46.177195740666846
6.620982250120558 47.166004675910834
8.120394602419553 46.583199072771109
6.722648816032348 48.190926125707335
7.416533903763981 47.886108525085767
7.660716945059125 46.997273701002591
7.203469174156900 48.973353383485104
5.989329461332475 49.012042056611179
4.674809886030223 46.747680405820446
8.651961610882257 45.766725660012348
6.895441639143639 49.184697039070336
23.197375123190948 56.214197811927043
23.381340202970758 56.829435729972410
22.466994545088991 57.912308131708670
24.712907746484216 54.402750038421075
24.105122102175372 55.089428493866087
23.839363392157136 57.236911061463424
23.592333388909392 56.294103125915058
23.525552171237990 55.769197166891381
65.703140650893033 51.298123953204993
63.997526872632164 53.772709685078993
65.304866768518394 52.573435140088741
64.361785534393491 51.414225038197507
65.664018416418727 52.401301538833508
65.229127997948893 51.861934691464285
64.290161404841584 52.053875433395035
63.584277351722271 51.434202602298647
62.733357890029723 51.752495440954434
34.759716905816418 26.736651819684951
35.009817825651211 29.179809127690138
36.286234133016357 28.032515964757518
35.704056736850639 29.173997895082053
34.951617974622231 26.612253597948047
34.487312309147519 28.923408642011637
35.404594214042575 27.442411654117148
35.383100471565555 29.917247176996469
33.415541558341125 27.155154043972910
34.522414892193545 29.556701439114985
33.999284140249877 27.852211173361276
35.231382603105708 27.511654230455363
38.147710020896149 28.078223983377246
33.044692253951986 29.270217989436546
36.204678284705921 28.010788895162261
10.215255183177817 65.311029050681412
12.160747537967328 67.870061528827065
10.697618573475667 66.835268708285895
12.174181999884825 66.598889618697299
12.513153563663979 66.996053330040041
14.999413344864205 66.734673265225524
10.220728558403106 68.295664200220855
76.925419364283911 36.667102898065885
78.626995745145081 35.600395810069472
78.475735464509256 34.567606188244710
78.829656065752630 33.759992829996420
78.728375908006171 34.901632577496272
78.099443676035051 37.690292427572132
78.815158804652086 35.875460226769754
77.456089966688481 37.559655738550013
78.058407298746062 38.085600620183051
78.639312172392508 36.120383691723532
79.071520246937254 36.805123792503608
81.961177729008270 30.571522602362379
81.991718692881733 30.222484893491274
82.681481461284278 28.683258724422210
82.687091405128797 29.948483990288590
83.143475611725904 28.706167355069212
83.189358109484417 30.466389985213659
81.958201034382597 28.088641341219535
81.754154711589152 29.528857761237230
81.691807635594785 30.857453656490758
82.452449753714788 28.670166288897310
85.246892848692880 29.347170971808069
82.598626462509728 28.624245644327715
82.842266398259298 29.502893018389884
81.042298060297369 29.905429628745072
90.588986781438905 93.136872402173026
90.013045113779540 94.314971361807224
89.712925352412640 93.617538707190690
90.262345737500780 92.796284569002665
92.016556140762859 94.095258619525623
90.169080851851490 93.678343481339510
90.766091141852428 93.551417980931205
89.403140150908328 93.164261045458630
92.446386697703616 91.847251772694051
90.027828665005273 93.769316106984689
12.188554053106255 82.533346023325208
11.636559619480799 82.614454577214261
11.103224289208233 82.602296183045340
13.525100823956286 81.990982591658593
12.230270255389513 79.565524305652815
12.980766190399969 83.990635462194305
11.558736456407313 81.529113493851213
12.425271190257471 82.317714556021187
13.102327915520636 80.824868393250298
11.259531486969301 80.883191275199138
12.604797750476784 82.383780262006326
11.844355225818459 80.527641110766353
10.850318815727892 82.983101104021046
12.273822375076904 83.704144350112642
43.783855290249548 55.791060272434358
42.734625683922459 53.861798114354229
43.821610025883949 57.001366126547929
44.545150332366411 56.800905840070406
41.237865779827118 55.215336785805434
41.388277497486968 53.916538763387443
43.708935181258134 56.944001003423111
43.277612970670077 54.990982998498893
42.706132382859067 55.823413618943427
43.885724949784382 55.908661914863465
45.710022972808090 57.295711889526181
43.394784139042187 54.015675940831535
2.279228691129743 35.785559315738162
0.232915667441664 36.576098502698706
3.184842069079210 36.673753193499323
2.229789760924815 36.520326110149313
3.963654009092048 36.159811178091196
3.121663124676924 36.177321165575563
0.870810171441775 35.205036528027712
0.678751464555222 36.332287102845342
3.741675866873236 36.967704062848107
2.538580476159872 36.080183843480590
1.361631859745828 35.233582751023221
2.728113206012083 35.642176104122065
2.328195962516058 34.227044265169653
2.567697538010361 37.221345769111529
95.627682207671270 24.709628437600458
95.323407106862049 25.303795877834951
93.633195030905711 24.966226564438038
92.927459247656131 27.109971363820954
94.660698465823330 26.520159768448423
97.249404967145310 24.702564050697134
93.614241076813855 26.488815098177206
94.595535300453037 26.831909473454616
95.878617295101691 25.582017562608186
94.559528398939023 26.125767372482386
95.733298250895174 27.006215091434342
94.240935417391285 26.712581213165326
64.423041917247943 21.207503302928462
60.428027947545111 21.481911333475765
62.565269369280550 22.460290657946679
62.897788946596961 22.874575547001104
62.158843082555727 21.520816316787144
61.332362669909301 21.893564600396910
62.350516284518775 24.896167415267350
15.430730444254074 34.000278721974979
14.733259019762155 33.719741389339376
14.343324343425001 32.816925140910953
14.208907841280793 35.499402190411402
16.624027088935321 32.958518460939402
15.841880413788655 34.620416492481205
14.912141834297650 34.618214406182481
15.526565150607725 33.105390362963028
15.213294752698232 34.504121706953939
15.583012253329631 36.025556982738465
16.203147928099440 34.274116924312615
17.207627278094616 32.557771963577714
49.449720779953488 31.285373920228643
49.471695451832623 32.274288985836940
49.535995759023379 33.022710380485286
48.726985081801615 31.546408341760049
50.876549845866208 31.923736218297346
50.126889857297520 32.281752115932015
51.051632804530158 31.735585706074406
50.006262473321719 31.495714609835712
49.147056233459423 31.806750043879092
49.338777089836015 32.489994579291157
48.574355827170592 31.274471907874876
49.186259051401706 32.977419566976266
49.680662515636094 31.960257411528129
98.885722017841843 87.529753540728379
98.891828303118530 86.288939276791425
99.244616933987402 86.540308378248412
0.290017117940550 87.700437256048318
99.524842090506368 86.467564853237647
98.770912462224615 85.778841508079211
99.256688680700918 85.749475098476736
98.518718119076212 84.466139045706939
79.938404013700080 35.884366789150768
78.450757546504420 35.365768761750665
78.303550587092957 35.490139891892568
79.571543282941093 34.747181142386943
77.798800113889243 36.884820792310478
79.267948427962423 35.735527285216996
77.805921475414081 35.930189939116978
79.451959179324220 37.272507248572076
78.727021318502779 34.083448892666567
78.703237254127188 35.181796954360600
80.159067526750377 37.473323574636680
78.729708397936804 35.484467646005221
78.940439791934850 36.330963893816978
56.609476614668949 70.160985357823506
57.502055540998128 69.297421033963147
56.555473050371297 69.467700417916220
56.327601122179914 68.419568648643732
57.343130102593669 70.413524518689812
56.503553900487915 69.454104455853866
57.172918751921429 69.716423030756033
56.341869876877865 69.852135026397022
57.072524213705648 68.590000446292322
54.943366472507570 70.416408376097607
57.315076326001744 70.600884722348994
56.294407738876963 68.544048306072398
54.623710748490744 70.473277392636220
56.022572975399783 69.427648280979597
56.705348077606757 70.299041588032281
65.170536290053448 16.002833236699114
61.904035835982519 15.192439890698267
64.998194012440848 15.826091626321341
64.413880723457680 15.368504221789955
63.699035716612215 17.508715512739641
63.493502107144174 16.472314629942272
63.639200238581317 16.451353004944661
64.253562161574024 15.910295762619077
63.443942121719367 15.806138511218352
63.083865146165614 17.226040632537448
15.724272971379873 30.732571665656877
16.256724930753645 31.192200322665911
18.302661946495355 28.746806201611967
16.059785407370114 27.931655509363015
15.998740684898697 28.815530824177610
16.209144857148733 29.870664757517901
17.440689218035722 30.488189268719850
67.380898241389190 10.347121852226856
68.329783863842081 8.255427382477626
66.762347445541096 8.740932155334765
65.123309061807802 8.968962251306477
65.335072714039825 10.072639252624143
65.981187723928301 7.706145791873024
65.744051101741235 8.740614948536034
65.850567485953178 8.385439690538638
64.588886187320114 9.879409009622655
66.474939074073987 8.915384140314206
66.908127828663552 8.792843325341002
65.904599076772058 8.789631335987055
65.441242555140491 10.066110359817484
65.058761304077933 7.953788697200379
64.308979112370622 6.291551578712671
10.798465159122447 22.510287148344471
9.928219391993833 21.061739436925752
10.062973599467599 20.959295446444933
12.125236660509104 21.000764699199344
9.668047721455054 23.203840464554929
11.144555330840785 23.933802331077466
11.570450494969958 21.219008824138470
10.626595118336544 21.466796162466004
10.839677785382642 21.967417712171432
10.165233675035740 22.678147662523500
9.523607853354747 23.203376257385923
11.197028270862168 22.237405470127712
11.601865245422738 20.471877175443048
9.336289658575572 21.600268824389182
11.358473249869251 22.307928217515595
23.756232698855673 51.374097197658045
24.814716342619416 54.162865236709436
24.741327697443602 52.671538621588233
25.882006107573876 53.521564601429155
24.554533569462567 52.576284961175077
24.073813775607327 53.084738973785591
25.202881422033840 54.290684142823388
78.164764831298413 63.684871000285526
78.951880457748871 65.753107007595048
76.207442355979907 63.614669889790427
78.930948512720889 64.427060368073157
77.225964365971862 64.743809864150919
77.385626560435767 64.624081524289394
17.454377754567592 97.605540300476335
18.901176876265041 96.012124000727383
18.876391737980370 95.507242588928008
19.486923167987936 97.009321786262518
18.933840564015554 97.510518557176880
21.476769466532765 94.643057959833456
19.632720911103650 96.940273170275347
19.343474819019210 98.043848411371499
18.520790833443954 95.551125464216099
17.967689827102962 96.270585815847397
21.832268675571903 95.251059411558046
18.305355763364375 97.272512284263044
19.053194933784351 96.977141918752736
17.548522815248802 97.018970423203839
18.800127830283845 95.639268227493758
52.547249416280714 78.229451837962102
54.055528202515752 76.502559111106962
53.433037874666638 74.443369263121966
52.362224782654877 76.129191579894936
53.496265188246909 75.256689501083457
52.579035967395967 75.754760110785156
54.166874250962856 75.325657651580343
53.544467850285201 74.386315102714960
52.921754410416021 76.268379416809722
54.588182629070786 74.369254760034678
52.086385530848254 75.873784421746763
66.180214972428089 25.723458599788017
65.511121484494808 25.251495070717006
67.596782882312468 26.944816631355003
66.151745022329109 26.752025679106833
67.004118640870971 24.887730068218815
68.038094273881143 25.452243305482749
67.477651951714307 25.508827418335308
66.342031751409124 28.259769738899799
66.994968260869015 66.786309186539100
66.492701916324123 66.905796883406865
66.767959466001614 67.061313223999448
66.524171826339284 67.853814291312048
65.128942006605996 66.150218980424270
65.944530698683693 65.935992373978024
65.310137607981545 66.449997038282717
66.471822625624242 63.162367591545433
68.148332856088558 66.035662658721805
66.647198466467756 65.439587592011279
66.976793749708506 65.714939988337122
18.254754685510690 53.144791007794581
17.304038658402284 51.308555527345497
17.293598940336569 51.074060062787240
18.124138646357128 51.902847254537811
18.129085078383770 50.138206455186499
18.421856745669995 52.175941156859821
17.152459414167357 51.545367838000629
17.471184814152085 52.605220494924716
18.917309349238710 51.177301686718110
36.913776103350884 35.254290025109810
36.651898020171416 34.840191025382460
34.616000848492632 34.408353236233651
33.165500793222975 37.021534327935413
36.727596666804779 34.994984028555336
36.701880221537607 34.684866457849317
36.601001707568749 33.390917013216985
37.456335111058294 35.752388437065811
35.524590629591330 33.661104627759329
80.320083240950865 44.452880198717040
80.804873058528756 46.560368515346106
80.181799129687107 45.531173207384114
81.953376571714287 44.223895970594668
79.764094314573228 43.803478281305189
79.576381925208821 47.021795515765575
79.783736924221344 46.660439247214683
79.884681469049042 47.204611803678709
79.843644173121675 46.730138150813538
79.971796382461733 46.683941679244143
83.470845404569786 10.804573088893164
82.751155268851903 12.352946331298835
84.300085422385095 11.605666373252165
82.400428505051380 12.344100443337416
81.751318833941696 12.148967682136469
84.961341285386027 12.819165785322291
83.094502447013070 14.261660538211471
83.161985740723978 12.770751822953015
82.181465299160266 11.171449397264343
35.875519708376238 93.035861493220068
36.372778000914138 94.144560614279328
34.091150819794237 93.647127665058690
33.991860098138766 95.380174210713903
34.843205081395098 94.926171875046990
32.893373733027978 93.734578244161924
34.941462394304132 94.304181953567294
52.052439036910023 2.983069836981449
52.243484495479528 2.733369329297246
52.380326932794830 1.550086541895802
53.211541357972159 1.682162101162877
52.246021433337368 1.242765702206621
52.975855117576003 2.594088245439054
52.958529921713264 1.068954156799474
52.890584528402840 1.040587969960723
51.728268325787610 3.568243917969716
53.084817505012914 2.439860907567187
52.509516800393499 3.595421482949333
52.618815880534576 1.713304501912736
52.652194342767153 1.448081989866291
91.764846020154081 54.595311297363097
92.687638943594663 52.647705870689819
92.959068669067278 54.015952418962833
92.283853392649149 54.374486208254432
92.433085217049026 53.679112371848873
92.692561713792188 52.833030478668775
93.059931747819448 53.664382856307675
91.720841950771160 53.408342728383865
92.573020949714731 55.460789815111177
92.001642225682531 52.881898539193166
16.641848677719643 50.955765324805462
15.476740786783228 50.007125482349373
15.881282811129768 49.686802797427568
15.458997142794436 49.511580264446863
16.812758382489392 49.496796707446670
16.038109208032221 49.626383369916077
18.967722172213808 49.485307945026832
16.734670343280182 49.078724794498306
18.984617808444352 50.822528764276051
17.733797354332197 48.461190204592469
51.253042108705571 54.399656056472750
50.666701727566988 52.074946139376124
50.946207838713150 52.549036163872010
50.378165252052838 52.968352179218300
48.881342022356336 52.919278706382975
49.807330111614938 53.338736502843915
50.957855868352027 54.065697109764209
51.433613136643835 52.810289408252103
81.462694882223630 39.482942524627106
82.630104360677976 38.972387197584560
81.485309682019917 39.300721417982437
82.804969008042406 39.085674694744732
83.766333920430455 40.292599007581188
75.460773975446855 36.032212673392230
76.073761936679858 36.884341996529891
75.847861580902475 37.075789907117425
77.125636790125697 37.951750622001924
76.717235268968480 36.144719055599346
75.647846890060890 37.274152345562584
76.165784192824887 35.048662505028844
88.892705024572408 82.277239830242081
87.636804850362807 82.120955912046838
86.627422487325362 81.868964918421980
86.863946826838230 83.573070979395382
87.469489953981437 81.096981156342622
86.450885218523183 81.519962246675334
90.364033254528977 83.022020340491608
90.282864117191053 82.613401777194767
90.298438256806676 82.446859775646672
90.283464708239634 81.254232666742240
87.696955918913105 82.094648627593060
89.198758820035820 82.907415855989115
47.507283530445797 57.671987665510507
46.192855826330131 58.325594229149310
48.140504974577304 60.638991029357804
46.083685497703243 56.744342374246770
46.664838619736230 57.568286945034032
47.039487771270984 60.099669015175756
48.045152923469232 58.710616594973743
48.628749055073321 58.072374254367816
47.709334975695775 59.467184834464220
47.226983978782528 58.960383658645853
47.664453203702337 58.009850384747764
46.886972116689890 58.566436120859656
47.681341754113838 58.584342608612289
59.655435016242293 19.344524138976944
58.548043907386621 20.103010026906954
59.336653500804175 21.770735496065761
58.706997282001836 22.203944991649024
58.853628914845928 20.438377301510283
62.121483329883169 20.810304210466896
60.289168594488139 20.001271438482302
59.259811990090199 21.467099662009925
58.842965586390633 20.634770117334540
58.126732232669873 20.553747932011667
61.023405577689715 19.465822123012643
59.018152004916566 20.482406606649807
9.088731931562863 68.589201988812874
9.641021445417330 66.918070210685215
13.039664989743027 69.147810749334425
11.117644285430551 68.244521365743594
10.746567499551569 66.292360739460250
9.200332458971175 69.323864509431004
11.011508278634901 68.748657039055132
9.022081602423123 68.659435283457199
81.435503243885051 97.412531590754895
80.923996748779985 95.801128576002810
80.927674116918581 96.327196303854862
81.343103255068584 96.061344540700560
81.810502344906183 98.290895485179917
81.918967305271735 95.607299691782259
81.013719722230263 94.205341405240944
79.286412824918827 96.166212025128928
81.811850310949112 95.963406097295277
81.477677835248585 98.129661929861840
64.832199043920497 96.907172859519363
65.752464242565651 97.873541876147641
63.210217229798559 98.187118665141000
65.113516790661237 97.372047938551319
64.404230156207333 99.147653315966608
62.945158153159987 99.538016494526488
64.520235989599257 97.024683277501438
64.719821686601051 97.889654522236086
65.575564225034469 98.182653197736016
66.379008385679967 98.300955518982946
63.882914672639295 98.938855003184017
64.238765961490230 99.193227914232594
65.155431460713700 96.446751381769332
65.081821754653319 99.240572512910006
64.634485802343590 97.930487255440866
45.129688659492281 52.990345521291289
42.058944997332212 51.503567526024938
41.892929848873173 52.951333724375516
45.219965962357833 51.195313336842645
44.591609229281026 53.672801960948853
42.389791576056616 53.880227327220155
43.334537795230169 53.447990864957291
44.237668993863494 54.159859002745492
45.877917803503195 53.214672596180179
46.201497381703618 54.106506418505020
44.737701174347563 54.228152933773480
44.648122732573675 53.096045645026273
44.207342659874165 53.749820731855287
10.006819058151759 73.625289581092318
9.863590690868969 71.988575396048645
9.266421199199620 71.773398553852019
9.744733205679049 73.152175825715418
12.541920756489111 71.479598160122464
10.452612825970720 71.472945095912380
11.068062689021842 69.324584847952082
10.829866823909651 74.910723671040500
9.319179231127560 72.423818034018353
9.694965104807549 72.457665295985208
56.568229063080942 17.844239959232073
55.836711795637385 18.295565326077064
57.549253267810691 18.283889107885233
58.676303524429194 18.881261215844738
57.622597911338936 17.965181617678041
57.667182853234614 20.027302649474532
57.574071088481972 19.741763472502967
57.591856861982407 18.793295719119197
57.258670108863718 18.051515285519756
1.812150810386867 48.157662746540439
2.398485717787888 47.051076021064922
2.426283360006513 48.028162780019905
1.478229182016586 46.994964180863384
2.681992615904104 48.000605286011478
1.506370737106683 46.181261200473216
1.517732281758482 47.095807001703925
2.034982502775078 8.663252539400144
4.030145180938579 10.670629971701905
1.867799358802715 11.994104593528769
3.547656532498147 12.218969283755930
4.973797183376227 10.556971781650356
4.514875975944801 11.243353672418431
3.082822772531211 11.800835716601382
4.245139002150420 11.697992657226132
4.299295798875916 9.961294290715948
3.099304965548458 13.568538122971045
4.533671777175153 11.474965945408618
4.328169300859507 11.958692839207750
10.680232178883628 78.325654068040635
11.703286578915852 77.958187478746666
13.216330142031676 77.074356917410014
11.177795839994310 79.726542335673642
11.714780586798049 77.053230276777256
12.087016986419147 76.379316689327482
12.056128252253517 76.611283052685806
14.478393160384801 78.029328285688905
12.274419787951595 77.764410487759136
12.679439032267021 78.341710588641305
11.667315249725506 77.775077422776178
73.542679793631464 89.596065943547302
72.734413553325425 88.013364037125299
72.008768411269244 89.024800567535578
47.090808398065661 29.677993625196017
46.750267460115609 30.203539550316464
48.711698530374100 28.861272649997282
46.800143055281282 29.164626136367840
46.423348630561932 28.776490502669773
47.591073706675097 29.486291623423167
47.292983473481641 30.933553786377164
49.213652733284519 27.688893907247252
47.015475697939927 29.076024751513483
8.887658049367859 57.798759615543730
7.898375558675107 60.074608049047264
10.010212955099638 56.786285075042372
8.325904432617918 57.917661399774559
9.723986298123673 58.463475399217728
11.011945029542296 56.677713789845107
9.282740482460387 57.304907179869829
8.744412454485134 58.833818114273818
8.773630324473796 55.338856068038830
9.951601355535363 57.886051118566471
8.844833553318741 58.142526623600823
6.587226367115823 57.475395578988575
9.917816923388335 58.838194662868247
24.125898371109024 33.833582529340681
24.673579861289422 34.076719820068661
23.345759614749639 34.786518608251910
24.561471873012064 34.330615586818695
25.043451468772016 35.185420355921387
61.772658339225117 4.320047525812532
61.152352702965125 8.777007403956635
62.666022384538493 6.044667787521048
63.690744433293382 7.837519655039530
63.652544310651869 5.530226702677668
63.323002485485823 6.632605629253165
60.783794696026710 25.298825814997461
60.889598249485275 26.998807673729203
58.854056687398874 25.201434320512526
59.649896896687025 26.252604463255846
60.163346080982159 26.178401742206439
59.494774362234971 24.348595374469777
61.324937617191722 25.918548425254365
80.044651420284495 48.203579413540162
77.982077293867249 46.165414197851497
80.466434889262615 48.350999377593979
79.058116599527168 46.634137334774231
78.240497133321199 48.064574827195955
77.731846072785288 47.565635129889777
77.208166141504392 46.371838178765103
78.751480007828448 46.215839107310849
80.072927329997341 47.422448226797989
79.164257770891922 47.043533197253623
78.782288363220403 47.715329888575596
80.190787593663373 49.227173874051850
79.423184984683658 46.518709616460647
91.854651619589674 91.119216194639691
94.252096225435039 89.366139039595254
93.190523509972877 90.705986154966823
93.554661309453095 90.665789758677846
91.279947321806603 90.942633741305571
94.022433894435281 90.635892084763469
93.935895342221073 90.206177478426000
92.642964455053630 91.540633544403605
93.938703542135556 91.445747284128785
94.372221638617944 89.358263296614567
92.532069972763736 90.435276491811805
1.575232736644608 1.577649610965935
98.852551381985563 0.120359515174499
98.931228804376872 97.972473747822576
98.092568450077295 0.083618700435309
97.983052730507026 98.833305729996326
99.422134408215925 98.208196636735551
98.671662859585084 98.855076595327205
98.288021728719343 98.805234728561899
31.230138290023408 6.934913219679971
28.020435468371545 7.948105014364588
29.077458244989771 9.644620572569552
29.624324246670142 8.739956016205596
31.263287675575508 8.778517867528848
29.384197610622195 8.187056913935823
29.773876394556307 9.821119715354936
53.969012119447434 42.218396954589615
52.002104632764095 42.964816975503723
52.181532370993153 42.622707176659837
52.354938940586251 42.700308771475392
51.862863023923488 42.810560664207237
51.054010898793479 40.735376627501871
51.614962132545351 44.048674435119381
53.286766012635510 43.393865378111627
53.588055743066136 43.376754310428424
97.238156646627971 77.435771186199929
99.279748184131705 78.177301005141302
99.353616927501548 78.693659193099975
99.258989667469336 78.282006644171574
97.005629711889867 78.350933541045634
0.236601675802845 79.026859468373274
0.389334365878042 78.308705198856075
99.766796471939159 77.926693327157452
97.748132861687424 77.670943273068730
98.967692275771768 75.382892839906944
99.110385509432732 77.671852005254564
99.763132961616037 78.120730156849405
41.338248501211474 53.802376073780430
42.915790069003691 55.657450104672947
41.953292692362076 53.439786198369731
41.659330359087527 54.938348024254957
41.361985296573771 52.869319078978300
44.201442435325212 55.089026901775568
42.728534463649787 55.875358540353567
43.180933431020044 55.620926090251515
42.106443979961860 55.195062279734735
43.191573097734285 54.247871224004037
40.176372019685175 53.860590655721332
79.326501188517540 59.036285085886860
76.877769601149225 58.534938935480319
77.833909738009496 55.758290782255521
77.701661321515417 59.097292307945359
78.812612134744924 56.860678854056864
79.188112190249186 59.197036959945684
98.085806898164208 41.523806569996481
99.045268686388397 42.491056929921868
99.673269536704552 42.492848064266525
98.679100513481615 41.180044448288363
0.539131732914711 42.508319606074330
96.783181738327855 43.676805717072966
96.304814759186499 43.701461401724316
97.403110703152649 42.422663916854859
97.411348225472466 43.455632011764472
99.327328522369640 41.243920521019021
0.894754332283213 43.316073311190351
96.838246343549002 42.816400130413733
11.653466725669400 37.185419225212677
12.304817987002798 34.572530719597104
12.624524353579629 35.477431271723418
10.910142102372372 33.414234781019118
10.099973534493872 35.364138379089646
11.141876183481845 36.521510117837472
12.588490844711457 35.476355920920639
11.583483685395123 35.507659244356965
11.833422395231887 36.807535808014329
42.170031216005029 9.789678753713652
42.728631274582604 7.796175975093374
43.958495506185251 8.379418763069973
41.507190461836075 7.557960061747783
41.626882192188774 8.211103318969052
42.542661521206647 8.005562223272735
41.504307933615024 8.379861348838945
41.295407458896676 8.280168081654757
40.276819599539337 8.554352939431325
42.212697375159941 8.449467924036854
44.424905623690684 7.982938865042152
41.028312527407458 10.028072111561066
83.517228474252164 27.977198723591805
86.130666279506258 25.126910750192451
83.400098152871706 25.708098053584251
84.370549118056843 26.244038479040601
83.884268960152326 25.018102610111949
84.669132598819289 26.423273422245622
85.284671626052543 27.762423251917102
84.069353120248849 25.263996268648558
84.606805268957118 26.455957454614598
91.677829265078088 23.096375011353906
91.899183594520935 20.681705252261995
89.163731965240927 21.501039070391577
89.959573232219967 21.118119806137027
89.486693495060521 21.788094213039464
90.782323324383484 22.196884428152298
90.461483253830465 22.751734179038035
89.891005263637197 22.750142787731132
89.187951050704541 22.797044132153957
91.600523356301338 22.288223837129625
99.733177690648233 18.619926713659712
99.093975697906473 18.818595606824587
0.085048319425141 19.084007124187604
1.045150714267962 17.777204949240737
0.628566560380264 18.023290254940367
99.201933732421367 18.309364104467843
0.016128131492422 18.742657583913790
99.237218268505600 19.551735389244580
98.955319476542599 18.364690168422765
98.015535419906129 17.658606310707306
99.551629638965991 18.464710601735799
0.268998557072834 19.155756126411760
1.375499451753875 37.650383639260205
3.313119345892801 39.657197788258586
0.822707015543651 37.697081570801451
1.507850897291662 38.664515188571151
99.955366216193553 39.368365818341296
0.614903691157369 39.573883938740174
0.365651541925516 37.141927228708923
3.327705232570271 39.279772881009066
68.231649963790744 43.235144693422704
66.670340927477909 46.600308869808302
69.448358218356773 44.549513937506561
67.950478081736819 46.084004690253927
67.877736470795071 45.300447185098939
67.304364771398880 45.749579158973823
67.172631335313440 44.166313445336613
68.612638560824465 45.006330429753071
10.917581383020844 10.920433760493523
10.709265553732539 11.336338847799935
9.950922877230321 10.905226466655014
9.395261874462777 11.492952239813015
10.619223684569613 11.269429032647277
10.546222573417209 12.990833763550995
12.250999361842197 11.516767276618330
10.149510722973378 12.570805480248707
10.991625221392169 12.480469325478344
10.419114580378631 9.726879116370615
8.377790058717212 10.530912637555035
9.069208763902024 11.306526702022143
9.602020951111149 11.588489446012092
59.455042123956446 9.253079106749416
59.709823224290197 13.123488945669063
59.988515568138368 11.231959393121594
59.071222940014287 10.275505003965842
59.578523769028223 11.134181562104585
60.765529792885182 9.895100795901582
60.807066356779664 9.549295430038681
25.949740923927425 10.862052661171761
25.892873787358198 10.702942937987801
25.795965401581000 9.238898673603170
26.455386489647402 11.089693897698503
26.159621410094960 11.068077932225085
25.010541688502339 11.372297096997237
27.389495449518968 10.737992732607093
84.244341790600856 99.822278710703046
85.699580819768954 99.695458166404009
85.418270409487604 99.376462043077865
86.482798568232553 0.960199589164540
85.689191095846923 1.065258086306083
86.183350854366921 1.549864546976342
85.213098138191171 0.915687721327653
85.631797489278739 1.455988218138895
70.052071426677955 55.711510575505422
71.175531252700779 55.811979902752071
70.188009775279482 55.428063893052048
69.833159870056349 55.940496206518247
71.196889872308873 54.982360798278513
69.427089201075333 56.408815986799688
69.135362451580008 55.516274597718443
70.609856274557728 54.514224190995478
71.362428970910770 56.304593070250533
70.178948401851599 56.909990925713032
16.670689912829584 30.624931862062169
19.580053221285276 32.084318921394150
19.360077824087607 33.725884420294705
18.537598869394689 31.139032295215035
17.212824319993487 31.104193018963677
17.841538262037972 32.432205129961154
17.796925294868092 31.932558570408435
17.623189759867390 32.104240541926828
20.246171257228941 30.739969838189410
17.895606710432407 31.700439237906906
17.082366003041223 31.191987734171128
19.577116377043779 30.577935825111901
19.028417706314155 31.419751617582023
18.702975755758388 30.969628858286708
17.959514562946154 33.257397230006653
18.230202482164596 30.908641222905022
19.438794265385855 30.612187625502447
16.596296100701522 31.260921175561702
17.532668780399000 33.306683638583856
19.895014321532905 32.169952843849934
29.669762282616034 70.988715527060549
27.252258621016701 71.417229325863474
27.847583255175159 71.939242372007655
30.129210297700535 69.933108992467083
29.844899519122091 70.397532866303038
29.632880557927336 71.510788661703216
29.052571083386347 73.079401647305986
28.995127989868816 70.900870679690911
29.021591677780986 71.342735725114153
29.429222861315456 69.085705634372360
28.793630606805557 73.049346854701199
28.397836903842936 71.131396346414675
42.200201773418740 55.510628408336892
41.648543205367766 56.492972586741161
43.355271768851871 56.025482609170709
42.116473472863674 56.453215802331663
42.705955165584491 56.432321435204138
43.277525906612830 56.103036830067069
42.814076580656234 55.647538415414111
44.353244521676366 57.755336501451964
81.658515516768034 44.255540156694103
81.267582867913305 45.891964535871104
83.455041827548612 45.737094088183085
82.074081116662455 44.934346640448823
81.531143222136876 46.198971385596572
80.148511367318051 44.728633523643389
81.298587548250595 46.084852731690866
81.868440075356546 45.386090909061679
80.051510715002422 43.975255129786710
83.633209759461622 44.909151131555717
84.531252233310084 46.369840322528354
66.969093410380069 86.155994557451180
67.519529612415013 84.674389135856885
68.917956009598626 85.307905536934669
67.521415459974023 86.094316750535754
67.960739182066391 84.995585893005199
67.160052209798650 84.996716490705737
67.391159446096424 87.269367232874288
67.502355770021936 85.174094607395787
66.903239388203190 86.528815130026416
66.674174022888309 85.483160681984444
67.807184904340133 83.942083491457524
82.855402786251517 28.748964976223906
84.258201603277215 30.110174239553114
82.621545708191022 29.532843156637146
84.670411136269067 29.548622413495536
82.296502004642349 28.665242047920440
82.589218658692801 31.257306584771111
84.059054827326761 28.988436360184156
83.857896649233837 28.108383667130308
84.226287056032177 27.725044568412720
30.073268218644174 19.924792052762459
31.432984627960263 19.083081052597144
31.505573540420418 18.260741768858718
32.626116989432134 18.687252486250731
31.582364608018576 18.790224935830054
28.650181653459235 19.379994585809065
31.458767637581076 19.741249502754229
32.742083206086406 18.086229920044733
29.522298957400004 17.942886886957940
31.403987332722011 19.403839728894187
29.912729211148488 18.261093307413844
15.087030637427004 65.790129447260014
14.471345392238625 67.479352843603095
14.399292816553574 66.535555127850657
16.606442581727549 65.674151832579028
16.805768979031967 66.077390488196642
16.115659722602391 68.395545937373328
14.649151067688404 66.562398311372490
16.100263819182167 66.478601162431232
73.670132918964796 21.038714513431483
76.036745060392633 23.856642807934357
73.459919118337567 23.206970836428585
75.861404227118470 23.576416578654005
74.274444896769410 22.054701606001920
74.992249078767173 23.481949912666252
76.279016853547532 23.428213231787918
74.780963621572241 21.346327887137832
75.506050036887174 22.741553019489110
75.969898509760554 23.737238284586876
76.497301399179435 22.042870651622504
74.237736346915497 23.490362609409793
76.533987523845440 25.052951201592165
75.511728228478944 21.273851093819754
76.459191266419268 63.437170916301035
76.334884158855260 62.505025344482185
75.442555181256466 63.854649606337794
76.736932317692137 62.222885172333456
76.260488067558995 63.380095393272398
76.668854122151728 63.678849361220919
73.700984375245639 63.388974320083754
75.289005379309472 62.943378567604604
77.321244004226855 63.641036538500913
75.886291023739176 60.855777630386534
76.151902890099905 61.425223350802192
54.941179458419136 44.701048853343337
56.284927531888876 46.036300042978553
55.182792079140405 45.118277833505218
54.974945524056942 45.007746809251444
55.266283973335554 44.585110488025073
55.594502682320154 45.825621480882482
55.197891823115810 44.245463209602370
55.213362320749049 44.145445514886241
55.917199768951555 45.358066400936075
55.428733161866468 44.932601014276095
55.556801200709529 44.627633769577884
48.852363928174327 16.295862218035086
46.788074811361852 15.927090327130172
48.462168766005867 17.215856173760816
48.897767765195290 16.280538864154714
48.066004996462659 15.718300879027316
66.687171050615177 16.421116537474973
66.754286622380789 14.632882874975495
69.589602884777975 15.686545063701791
68.658019150446009 14.707565162604251
67.630561332994745 15.876257200511581
68.517221196074999 16.658598073341803
67.037658542331727 14.808306787874944
67.880264414552144 15.657277789512195
69.355517914608811 14.706821190619326
68.140600233954586 15.779047749671822
68.810420409053350 15.387301156099372
70.148797796380322 14.022963048495303
66.804095365529392 15.475009908410863
68.652645494070882 17.364305468030608
84.634099675928326 95.485254147005875
82.702774578558106 96.066279049636805
83.726684685083157 94.369416271498309
83.612993016508824 94.458966676516070
84.823715104577133 94.856299257143903
82.664058773879674 95.312964308392424
85.998642822651618 96.810353261171400
91.103505832152678 85.867468014716778
91.910349124400085 87.014284714325669
90.921271295719890 85.857628706365105
90.441554294425714 87.636958086205311
91.582359160950659 85.845281776224837
90.156294774194080 85.957358207908172
90.390723731889835 85.588156060278564
90.624323291699881 86.241846739098165
91.512233452867676 87.334116902771470
47.198073524611637 70.284696716453965
46.332110264781043 70.060875560071125
44.835342683448737 69.358219945382714
47.414664357804355 68.971843997100081
47.499549943655047 69.445035364944673
45.719540406808321 69.069850885037496
47.031416958435400 68.995621208895827
46.453997461846448 69.464282027431679
45.397418822453822 69.340553390141835
44.504341445992843 69.334757179423860
45.351283603021749 70.860112896135249
31.310665313008148 49.950567569849191
30.271571458281599 49.687113378872908
31.358746665574024 48.312937540892221
30.130133768488296 50.602013653622429
33.621668331945308 49.418276214281953
28.796074952726187 49.797420016401595
32.969227002119567 49.449450446248939
30.132963734992842 49.016926182041388
30.630469415153311 48.785559209481256
32.757857157183352 47.996045287945442
31.628594822572520 49.663837714991814
31.349362041006692 51.138562134638249
30.187335717474273 48.792142992429959
42.596690302076091 11.445032180558567
42.125596963881364 10.936122719695518
40.612821845135862 10.483923015474346
42.581125908962903 10.958308526549011
42.180987750251276 10.555017095114732
41.716643587981338 12.748026821558659
43.994110875379299 10.525212226580347
10.812780119273935 13.430502093905298
10.206523115048943 15.547432996178008
10.750831229199589 14.258217700998477
12.203873151590132 14.306437423754931
12.553658740396729 13.842838057114065
89.643894495601501 72.278479746153891
90.384980774607527 70.488005382764783
89.485802457776316 71.143901675743976
90.393294492076819 71.329735394596568
89.294791041511274 72.328379522293289
89.638368023843555 72.712776125461161
89.417727835832508 71.452902398302896
89.382717816606913 70.933425585279082
63.691384915030902 76.122005559673312
64.759702403474734 75.043720233004706
63.453449333835998 75.789826684147585
65.257523511208461 75.955742191042049
66.162636235354341 75.479007902671938
25.594622011046102 11.693557088761059
25.053802413211503 12.983755362195177
26.091923793898641 11.871287819621427
26.288788534031724 11.426229219239298
25.621513218124012 12.135152223052952
26.979251831816878 10.978043618999223
27.982174521531118 12.208709797951155
26.851558919153589 12.753404022407475
25.299516952238491 11.871545760027072
26.205757555767832 11.017250877954341
27.353338623196780 11.656295591736333
26.620176592454914 10.646341709642613
25.168690727420650 13.337481131538413
25.674759808791343 12.406700448904516
92.444082934841063 15.214333559750642
93.296664270537207 14.205574915821122
92.841445825505772 14.648578760309150
92.286494996252728 14.141404758047161
92.683567433509680 14.592632543911572
91.833457512438784 16.600500897717328
94.151346173813835 14.999870633530193
94.087179380117917 15.634650229694747
93.415116037323756 15.361106862977921
95.045854313052459 15.962879350684481
91.880887522937201 16.436324240773963
93.430247135728678 15.262196654915885
61.993635724072611 41.976609573913336
65.859099193201217 39.958808927828741
64.521508666395846 42.024249503221583
67.053707944406185 41.757084959421000
66.140870434972129 40.884936480390863
65.945958992926791 40.574413317339534
66.121657803637291 39.757808824559561
64.894246141201236 41.292585037377343
65.000875371009926 40.640049690452450
63.428411809026137 41.935947177882383
61.851734999351727 43.080150884992193
11.553781966074768 27.506543090895882
9.369033596291882 29.523000099039212
10.649504465081916 27.869890255575026
9.908531771313601 28.375047293666096
9.048084393548143 29.245727572686530
11.353129021975217 29.154622500999544
11.775845239593991 28.490220528556769
11.400347157814506 27.836432051989348
11.820587998140482 28.485982598229121
11.195087713600611 29.487314872322521
10.617495733750539 30.350841574894101
32.425864849941306 57.044853535517070
32.029938444676191 56.234797666880951
30.937628063815357 58.489979561018501
33.313979776551456 57.042408214099950
32.567187718354361 58.157029249520619
33.279633767738304 58.770798502339922
31.487129959843735 56.959486286628220
33.533081961562957 56.490836638162591
31.188051114334925 56.537861581856667
32.423100770739616 7.739009586074945
30.745196685467800 7.519157309516995
31.406099933246693 5.732995667989885
30.527631704232444 9.379132411318265
30.851808424810351 8.135260412311828
31.830375996040505 5.456205446265967
29.047523651598063 9.936454721817171
31.755057085643479 6.385363926519680
66.823687513207020 43.603743223116474
67.582154832718757 45.125793181524777
65.328622115771267 45.760176922341941
65.104932312110378 45.639952642939349
66.497523572598496 44.996074779197279
65.304095264113101 45.357788812218459
65.815535918715653 45.105387039732094
65.506443280026645 43.367592522025724
64.862803665660692 45.249150285229192
80.772674976468920 53.513274602278941
79.383982709249892 52.876070590485391
80.026473715659250 53.162632769041089
80.793245249705606 51.733959633702305
81.137492768631631 53.276955592824173
79.809999112667697 54.105344523538832
82.767540284838830 53.660951035833364
29.156901683298006 62.090831719592124
29.573608506408817 65.976985244747169
29.039116559569742 62.618080047077207
28.940169687419381 64.061011635404412
30.515965759750593 65.846663009862255
29.426677305671291 63.594262427623782
31.841492638749202 64.949226083944708
30.861433318889119 63.811189879425058
28.563820047628521 62.571992776810710
30.251847506775526 63.302060053971395
29.142492807433051 64.765288467451740
30.241524065924811 62.199546175895087
97.905505238488701 68.632217533061308
96.904634756023285 67.825425441741189
97.115865500101279 70.218999772573909
97.558880839597307 67.400859635499671
96.900796571916260 66.875863170236769
96.131355170364230 69.079462286324741
97.263115647421415 68.293819825446832
95.670899712736457 15.671767360410371
94.175626137703375 16.518016420974888
93.572963279593978 15.515835255129069
95.103193295042360 15.543878906703561
95.841943298885838 17.047583541262135
96.645880820561501 16.568444377226065
93.872583471768692 17.550188483943050
96.135830840196746 16.722255546166917
93.249519972288738 16.030694464975845
95.559876830646971 13.490678093107579
89.408600093534631 92.225555062292727
88.829145284445346 95.608506032518832
89.502880720986198 93.095736469649452
89.233895403924208 95.066652859285128
90.727433941553983 94.777511085458755
89.659420162299909 95.250498922817400
90.267498366070242 91.756260293050673
88.733779644375502 92.221338724739041
89.643613539201439 92.885086098271927
90.139913902783192 95.193867103572288
89.264524369510283 92.169987360516544
89.643833496092128 95.565167570225256
90.147340853818790 93.765614982154815
86.079582244486602 92.398732076086191
62.039779260081595 44.655356576010490
63.074088364319927 46.600329530268340
60.202504410287332 44.796892471625142
59.721505052937033 45.040886826895935
58.275793374180665 47.088607581400311
62.314826973597526 45.505863648943404
61.197373500550810 45.834771645225970
62.363255182230702 47.944422225602700
60.871223794602656 47.536453559519956
49.774439498793136 65.100354162671692
52.330314161327323 65.137713208351926
52.002281238188807 64.949187666772701
51.618196939117965 64.111640809012385
51.582002020180624 64.562031588051838
52.755178926030268 64.115814675638873
51.228300417142762 62.530086609285682
51.962900311701752 67.757743488007932
52.393336212276644 64.979933672379531
64.226246670535645 57.677741655836023
64.815341552410459 57.321358264504205
64.755878896257983 56.426250598908183
62.235966460597453 56.956099143613677
63.199312851156101 58.320263879855879
64.755771334504075 58.873352982425992
63.331312006070853 56.614267172130027
63.218281282994496 59.175602580140570
63.603108804538103 57.256856863393431
5.025975806331203 89.952121880340698
8.316074799903879 90.688429618369710
7.076559713572195 91.663941971921517
6.550896958894421 91.370212750818283
6.769310894465140 91.127079876811266
7.580180311416896 92.085752579049796
6.699752155392150 90.139133878781962
6.902173962639337 88.719988418338204
5.519933296243819 91.223028097171436
97.576659278585254 6.049693851552750
95.998065300193375 6.028981828785408
95.021004472967334 5.638417956274736
94.073990190168985 7.555539225680927
94.145633495315280 4.697144243326716
94.738595940530757 7.030629180505111
95.494220465852322 7.340105340833905
94.582991109010649 5.538568359797023
95.276669335559745 5.870686509564250
95.168257822232960 6.819161149808392
94.965308339219078 6.825974456625864
95.693999372527244 6.587266122022755
95.623196498565520 5.557234429182428
96.053230099252517 5.666641403297876
94.976783205033101 4.766960944844075
93.804305224934794 5.987146419315773
93.120198689659475 5.509545356700840
7.048971014421804 28.581580155372937
9.758737457882075 27.817538059544667
10.419109782285979 29.689889158840757
10.453505330050572 29.361284511372485
10.922102754366428 30.217102670099681
8.621427940494472 28.228784445408870
8.049497160303067 27.584746060208769
6.736615484653823 29.391353906982818
6.920761278079272 28.984306200111845
8.066867161711246 29.570085678023514
7.251826235396729 30.710978939772438
55.073825155610656 82.006156970576541
55.912212547130473 82.678817812273479
54.851954149436359 81.768276918617900
57.044760897353974 82.159111265261842
56.983816834249879 81.507929792320709
53.775793819659143 83.620830765065520
56.579046486151007 81.495008811808617
55.394551578010372 82.754399270221739
54.377448204687305 84.127364357170165
55.843546136706756 82.092631884981941
55.334653891685655 83.976615108497441
53.357026353061734 82.187944189755797
85.522507191345966 28.607061452696332
86.435799490308000 27.121408399824254
87.791737231341429 29.919678407104879
85.708713495513351 26.645575656286677
87.418750969462565 28.885243207764383
84.903998618488870 28.138129714295552
66.614074207276914 24.347501131305442
65.168977767170517 22.316593156370647
66.962808158455147 22.917237325939048
66.726367926794083 24.980775020907330
66.104712303193239 24.569188441944284
67.056755288759774 23.913987574814271
69.053094039739847 23.379985228294618
26.293358706126408 31.113581098862582
26.346612937701121 30.681081142776822
26.092553900719725 31.187575530961720
29.047865478877181 28.681346357763946
28.474863155543908 29.733806063515818
25.620671907221379 29.075924820746248
26.448852653866435 30.206176784339490
25.143462762044901 28.591198297734802
27.787026134915756 30.563605599679320
26.696386189645558 28.920323211133805
26.926930078251488 29.429283104986283
26.773961339563385 30.898665154136907
26.753087478114562 31.198552682326103
26.358787291855371 27.866294023912559
74.565226307091578 96.650886634320102
77.764979558049120 96.734688909569684
75.337522054602630 97.855281121537658
75.679426877445550 98.887003604170687
76.433885835045260 98.413382741271803
76.108786954611276 98.712508451114417
75.805757953488978 98.980892657903340
76.613923175347324 97.767709106465432
76.907506968024862 99.650208670236950
75.892910845356809 97.768488986768602
90.910947313660387 19.067116446720263
91.985960078404645 20.542715774542696
92.502199864640801 16.639556402172975
89.487757590259235 21.347338908569984
90.350538505962987 18.276870450064237
89.166787415838272 18.871179199645635
90.454486041174988 19.249434276135737
90.869955291398014 18.670159926419085
91.683524728214607 19.405933282752411
89.567219391468925 18.202058320806138
77.750318357549830 74.857583963787476
76.632163620660322 75.733563160778132
75.949290427738021 74.584037378971047
79.986690792013306 73.093486243604474
77.520718662095462 77.123630415978070
77.059662394862386 76.574885257125729
75.935777404693653 74.078140763323418
77.844458309597570 74.791907028718967
76.660764493899634 76.140963456259612
19.431354849636410 20.615716556028620
18.463977136918700 21.343700422820312
19.328279459842488 22.876812830741240
19.959533354006059 20.419753461425483
20.378485468630501 20.434848692041797
19.358188845356715 22.667954572301667
20.145075579804331 21.334678810191310
19.748038864872669 21.798863085337917
20.832412389809164 21.537250575310715
39.338445425169027 21.948154266332402
40.030109600911835 21.047270925956781
37.999075742404870 19.613572148741177
39.433475092239220 20.824516390566480
39.061549669671294 22.601813281220764
40.161994909535693 20.621460233531472
39.843507216553988 19.914552057466032
41.746851012555510 19.258333505067792
39.311810962615631 21.696788415519812
38.545015295261209 19.915541635828156
39.245374899281757 21.467687342975562
38.658245805116984 21.609393358121082
21.321961255769811 21.864475021492666
22.562475379344040 20.974322370650476
21.970466578699700 21.531363653297497
24.497164699560066 24.521744881588788
21.509600733016335 22.007114187310048
23.766282649984973 22.827982176846753
21.684279858575252 21.163579928005330
40.054664679560140 86.376925720108588
40.514062512325992 86.086067252989622
39.933021967804450 87.750643209542503
37.976321467287946 86.393719690923689
38.877823576790028 87.106641059191162
39.443818871145702 86.792881333196959
40.828574448748419 88.309637565474034
40.670465305755215 85.945529598642523
39.658478031320790 87.549847273275958
40.898700735811602 86.942364410668716
40.076243375227456 88.703019638215892
3.751219259643468 15.800433261716076
2.677169523390937 14.782011138721536
5.879552996101824 15.901604401692129
2.859191677266146 16.067961165440380
2.465163516951545 13.966050985209469
4.286896456889386 17.036335041313531
3.341962487313611 15.786954377732840
3.655909980471090 16.391263465375520
99.312388947173531 8.035148701308490
1.073229819859506 4.816007491250422
1.672017828099854 4.900505151442132
99.625377860347115 5.767441819726036
0.083212763626733 7.910234344666723
1.921335095526715 5.116245432136274
99.480725716986953 5.799396022152383
15.828012769280713 79.359991365278006
16.931622335903256 81.487009270004435
18.659641570463489 81.783394696345354
17.355918479045361 80.319663058339174
19.163731212330145 80.582197361955679
17.323199422213264 79.015912681588645
17.163504689074252 80.987829934062049
17.508160636778829 79.406854306376005
18.131986807160953 81.895177366110588
18.487759381356973 81.051730701320352
19.104585193480947 81.486850308012208
9.898395519894031 10.157895442215743
8.481885682923016 8.461020873916901
11.480693139004503 9.935829811247054
10.146005659419526 8.694896392494577
10.883820219343377 7.346170151954422
9.129972738383227 10.577477107578853
8.323912094673513 8.737154925982333
9.045628216439246 7.314143038341801
9.413666506412394 9.027103292346380
9.279948211163134 9.600073594514141
9.522313205673786 8.561497479010516
6.895854030086083 56.109213948197791
7.420932362169231 55.328486125402470
9.127490617091848 55.491682958742345
6.963236164417866 56.220382036148465
8.515980491659931 54.947463860572689
6.183921770819876 56.196424050032540
7.013125363345472 15.693626390617119
9.353824003234269 16.836051272042628
8.812994278033459 13.800300854025254
8.692524721736993 14.145422133500919
9.986112171808546 16.153245969203414
8.381122544439972 16.093164410011102
77.929063407923678 85.201088863841449
78.030090698573446 81.937980354719883
77.413864763152986 84.540785494658621
76.196962150119447 84.304855027809239
77.087463549137553 86.652518500347085
78.119755560239682 84.974096513531194
77.220267112587379 85.020944768012114
76.606050681535550 85.322794747419593
76.610608044390560 83.845714479532205
77.694348529602848 83.480157813471408
77.047624311215117 83.938125914341981
78.710514821949886 11.036258852128476
79.761831368418981 9.527099723468865
77.468473639040525 10.280247281112164
79.211777993768678 9.131872956031854
79.928603469231263 9.722531407000762
79.964322756984018 10.664544726496434
78.851613681678074 8.488374930111908
80.330969557346961 9.111100418098680
80.644713383723328 10.078880413836334
79.918542683165199 8.880532427861580
81.588284395399981 11.188108594113736
78.073749367948906 7.951693758055153
89.758438321133312 45.946545663102619
90.841699273822115 47.827648383691475
90.158697161855883 47.560992898870154
90.895904819911109 46.588104545137995
90.584495322576572 47.765331659120157
91.042606315770314 48.507920495175988
90.051503444157788 45.750641257663780
49.094637014184755 93.031411989270609
51.953807791710297 94.009505735296116
52.239509321361403 91.837202339988522
50.788926431765198 92.451982756397854
49.857614069761283 91.846694656870397
50.480760368327545 92.482712837461889
51.000161903182800 92.989369920856333
51.034460830064816 93.717949240093560
47.793456629853381 93.100306123024367
51.885058174012300 93.887242674461149
50.467321757742013 92.090084507030625
49.758855607459445 92.287756131594634
50.606252573865937 91.527155463426354
51.083532572751110 92.013392600275012
50.239888500023085 91.020774077016483
25.664168277397799 14.847152552879407
27.211344036968583 14.073969771579728
28.358666749128471 13.686255410150125
25.832452355450169 15.158907019666756
24.718834206823541 15.408792597654685
26.894311335581687 15.445881319073028
24.837975905610044 15.557788892201708
25.433091823774753 13.807366031978441
24.870105958742336 14.786557701379996
27.437038179950139 16.323175970228910
26.387458383727559 14.980806637019842
88.951561812561025 65.882070143544681
88.181960421428784 64.978020438088137
87.583520208510151 65.777055456828677
88.119225169289322 63.416723385337669
89.670541446200545 66.699255527106189
89.309861743554634 64.972704955632977
89.360114859045893 65.611297480204612
87.891788589811142 65.197082876939135
88.250553498798979 64.232134537782656
90.388921048929731 65.535811984408568
87.339435898630697 65.441790974667995
88.929810198021272 63.248873529230366
53.678775473001501 11.760840105950031
52.962522925620746 13.174523882197605
52.753686638063485 10.808546904126937
53.402624256327826 12.235944217727313
54.533549854279620 11.581681059323129
54.103003903950274 14.343337471230205
53.112218322054268 12.312571687009699
54.083710640154578 12.096922947051496
53.678906717259501 13.252550415680298
53.913158030525487 13.266437912716826
20.525476505459647 57.797238004328733
21.614361917392102 55.165540633693560
22.738839523004195 54.906744965670093
22.231311350873661 56.276848253577839
22.273908669868273 57.323286028319885
23.007885547149289 55.570083372220388
23.117032513720659 57.703319104762215
21.840832283056361 56.617619798356777
22.469970453757615 55.901949882819203
23.377009000981737 55.848074701855992
21.252803540803427 56.230049388449558
22.378370342923844 55.424339785687145
23.813391554454348 55.184290250007436
21.762211501228435 55.769132928170336
22.661414329399570 55.965486321594462
22.539410580031070 56.888130752264587
22.322634736227336 55.384445315322395
22.783764224247580 56.562001416156605
22.320372791153346 58.128891990256591
46.268296054316721 81.300776518704353
45.543820497996613 80.807301508145471
46.332967855054996 80.996588010378076
45.835309455784788 82.103759301618013
45.134832624884915 81.178126820665312
80.943267912480309 46.584269572556082
84.523603021581295 45.139867793770719
81.527582325230924 46.799251405673267
83.233764209464312 46.828035756664505
83.142150442280055 46.535367295529149
81.839492254112017 46.644923609294047
81.551235562419066 46.445554355055506
82.843125297555076 47.284851583310939
82.604903600883716 45.787342526386873
81.943426221992979 46.524740301294734
82.215893869057098 47.583195521480384
81.427031869735643 46.929820028645281
83.153802015358607 46.698145295597051
82.366826016178408 45.213436289357077
80.980866612031377 46.287133283739330
83.011406384085618 44.675830327596159
83.626858137116528 47.339654424746719
26.591568135705025 65.661415851153038
27.368833607061589 66.363949593942735
26.396400175825853 66.048138987089914
26.039329677651640 65.191367007734030
27.581932579595673 67.098456086694526
27.970230574486752 67.967493661805065
26.937701098955763 66.344886136261934
28.882789604407954 66.423076151309630
26.626610115788068 66.370341211416104
25.506672120975203 64.725772993715069
26.631449466440770 63.688763979059395
28.049900502345096 63.771739149388722
27.749460406935441 66.085193741151130
60.732501897661002 52.794612941311641
60.471876300104242 53.691861647682643
59.829083896936616 52.947355346915103
59.102253027844917 52.446428346539420
60.910834308709518 51.485108470913978
61.245846921683075 51.706230277147149
60.978969724787255 53.557327719776758
61.795295668148938 51.563367742062226
62.315284912038983 53.112067396059565
62.242941440981816 50.993176529955065
60.917542926749363 53.934937213792161
60.933156567152587 51.766982302849570
60.002697048905830 53.506914657132860
60.488294180088360 52.223721635928882
59.904314611098791 52.416675180681409
60.959909493782732 52.164202420351550
60.499602511465490 53.279721640744945
4.391679953123747 55.729407941439341
3.597932753159610 54.344254168100768
1.966716380730825 54.863730596062872
3.160106663194846 56.377006390184192
4.904617678732105 55.495094402929126
4.209048689073983 54.885242750363581
4.469662534839858 56.311316970939366
5.104066425244951 54.713239334961116
5.049217140365445 55.780307750978231
27.622238101645266 27.257896103399180
26.458171806612434 24.289792968516657
27.475842761539752 26.892581657466405
26.279091511130645 25.275657121542739
25.547528360099360 26.079055454268644
25.378883193936883 26.645524694730444
26.547032890812797 28.288145289497312
43.556894418578857 44.029241363464777
43.672460827884741 44.194204628308988
45.923084127441193 44.583814216827655
45.561644473924261 44.486286877193720
44.430865251991278 46.912494437064453
46.436784975457343 45.027399119521803
44.544577383256190 43.654288609070115
44.568826725545527 44.550198410341103
43.758918616507849 44.524280942459576
45.812864361441719 45.232056262943019
45.365755658824128 43.564344874734907
46.432521212454517 45.060611498146066
81.571822710854192 47.698716275292661
82.956834364802845 46.009033694012082
81.761064078790113 49.636073346085453
84.649196440442552 48.113646474931485
84.142357993358203 48.335597880844482
84.421836574748056 48.466182413964148
82.097282139588216 48.768651594958186
83.230474768861370 50.103867840473910
81.999409822421484 47.315474962421447
84.217946155264414 48.746717093080214
82.505281713924106 47.063122783083259
72.536407966022637 78.452030766948525
72.941982737004011 75.173405344409304
73.094441338631924 76.379614772976609
72.114276378609162 77.428650698179865
71.711849815020557 77.739123914452932
72.566018283888710 74.785106665412656
71.501843305068292 76.976426103890532
70.614442055447768 77.205168905980344
72.472645078991675 76.160544427642662
71.782431465098583 76.168219603555329
28.103968457342209 30.104447946645951
26.057091001761883 28.321278294426470
27.436335336126714 28.419904298436965
28.019070271971653 30.268718211853756
28.003050968933579 29.885287713838878
27.284238863986044 30.088869538047877
26.751539325913562 38.869787863667533
23.615746370296549 37.371261154217429
28.394590344196452 39.425967172867530
24.850821781089252 37.913930285643460
27.621172013820061 37.187555766508638
25.266173274492289 40.037933315052641
25.100689558533865 40.413724910306819
25.319042326773602 38.689039851068905
24.921604340243711 40.424725435956915
24.686201897526079 38.712793487083822
89.912428065111172 94.573836882477607
89.117946067309873 92.931944220669109
90.187740024106745 94.714538899642733
89.978776522195218 93.454945843653917
88.982438776315846 92.303871863554846
89.048263815793348 93.525004719641132
88.973650273926651 93.341074271076451
90.721156035011163 95.318147313810499
90.371490315434059 92.491084167750202
89.220695572249909 92.936313055824215
74.219952441897888 3.270017333573459
73.129889497903520 0.889544568976729
73.971416056094540 2.184781554312284
72.680664891880056 2.626393362219951
74.458712901387912 2.188299041445306
74.347777236782747 4.516973707633844
74.896023323250290 3.707246878222551
74.249937526715399 1.422733072734385
71.974839091587398 2.130597098937572
74.644547121194435 1.238231795281657
72.320547125802761 2.706401466211321
22.442161322707470 19.486917762620724
23.036769709294020 19.211634783391897
21.339933651673334 20.636048947496558
22.345651607644339 20.187912077255891
22.784179999277871 23.059399895172817
22.661455162140413 22.807790965983685
24.268814070906448 21.402473172673712
21.590272457627140 20.463046955687894
20.861920696483221 20.887315269150140
23.720884465003330 21.420377883428475
23.793212370314077 23.639402700025279
23.130011408153859 22.017713766686377
22.377731473671613 21.492344774879548
20.828790867374323 20.415646414788096
24.234492934580974 22.664298093331013
64.190795204127909 72.491862861858124
63.714813425611375 72.106426771521981
64.401463867770019 71.481308367238228
63.959999864558611 71.969411257146220
65.104905963262624 70.870467407803133
63.378596474477490 70.836437933128551
63.592641679528874 71.994759600036673
64.786585944494945 74.064534155082839
65.705870129864692 72.545206867630952
64.367822312463375 73.887628545257513
63.160805596726135 71.970260106165156
2.822175542197184 90.344109260683183
2.331050782933154 91.451667544218893
2.751192341791864 90.392107639981106
1.260875528620672 90.707311985734179
2.064973652109005 89.718608798549113
3.583552812167449 90.189123668010964
3.754958049329530 89.824167202208514
0.781343001639300 91.079709353759782
3.039534569244762 92.511834094790132
25.549572150461049 0.941916420757341
26.178365532412890 99.119934400523675
25.527150357060727 99.907400727720770
26.964841004447493 0.664299108213572
27.770578669909639 99.396856754779094
26.282022516455125 0.692194681735698
27.870719817436058 99.659017053761502
27.083164257905526 99.248697977294611
26.874586602635119 0.204535226030900
26.852232455379994 98.911839310791336
25.956163631500804 0.361995896118390
24.828793450623621 0.460021825895186
25.606548035099493 0.673365924195332
26.502467212351146 98.986100849358266
26.787360685207702 0.110015574568551
80.763373233517811 26.698196768677782
82.906421651114769 26.753605228594736
83.770906040219813 26.789994566520676
81.943834613078636 27.799445289919323
83.017038520390216 28.028562596039304
84.125721182862520 28.148490803724322
83.038808919853963 26.705882668170855
84.464771833599883 27.466172651218596
82.910577819780698 27.437017272257933
83.801730573851870 25.261179087055986
82.161020637964114 26.654937733620717
83.135808845914212 26.095533696765788
70.060647763113749 87.720358252954384
70.773175717859047 88.056219096310897
73.925817794796970 88.989452983389157
71.896160737143703 86.635232190161275
72.332992184948480 87.516306421602692
72.938950226391256 86.407611789594156
73.341245424913680 85.958871000588246
72.250329216279297 87.559176931860321
72.103683231335438 86.728232805562868
72.254586144769576 87.871367792501303
90.625771565586149 29.723763419309666
91.444821849000661 29.921454815819949
91.313624560529945 28.902588518058863
92.217852337309935 28.681368345562746
91.620747296771768 29.728903354782812
91.544032438225713 28.985370139605532
92.009678134179751 28.641129375110598
88.810452609924283 29.776516007765089
91.165504631634775 30.562709715483361
91.668294506885147 31.545439973418766
90.972723753839503 32.110064915965339
91.863737369276237 30.065477864536103
91.850930920577909 29.127697401057979
91.097009541890174 31.949603120765538
7.993872756115548 95.092265341144483
9.585015315889647 94.062827061104585
7.405894414740345 95.400721472170758
8.211029555656083 95.762879213413726
8.008670207314193 95.311502170642100
8.825314217313348 95.919475873693997
8.481138957883212 94.226174905792391
7.975632742368403 95.513761742239112
9.806929436004863 95.169337504984753
5.935371590159930 95.232204202153554
60.838301647748487 11.085759086386386
64.308942974114146 10.533204283907917
61.075460155677931 14.400159939133401
61.635330834547027 11.940217330571732
59.224235649305520 13.356270614054255
61.539484599489370 12.385007972832165
62.784356479452676 12.808036339240111
61.645624344637305 13.855924197396515
61.320991692052296 12.462001476897072
60.967580200474600 10.697847168848883
61.039161502381837 11.992371962668532
60.817150612034645 11.614238777977121
60.193326858545007 12.273918046731016
62.219555124701373 10.626234625194023
46.745505593689067 62.517926878421655
46.069302813810893 64.617095326561753
45.872466260056640 64.735794622247724
47.017514658594386 63.942954643292367
61.964318922098485 60.644940419108543
61.745245447972309 57.153691428960272
62.246532493359112 59.435906758864704
62.656381878788501 59.238424642758851
61.606439788187203 58.619029330888445
60.960167917643929 58.032528488662770
61.890927639320950 59.122420194610932
62.695105958142236 59.247268657419475
60.531817230403981 61.513952922502433
60.710166699811694 56.690515706907632
46.570490204727683 51.050250660431608
48.380317221589102 51.601760839402758
45.524092805735428 51.408269925337805
46.257146624354561 51.958669772102020
47.766535426267467 51.963340351389803
47.741033624818620 50.494745907518364
48.262147028338916 53.552914445951529
21.467456507060909 81.334284467766011
20.506736331904602 83.451234556529158
21.427293576949271 82.341209363294354
22.358973391097081 84.726530093420251
22.569211249574092 84.565559451884681
22.157001583086171 83.923509612991552
21.001895876481708 82.574797761429025
22.082481627581849 82.736823822773957
42.459416871014071 78.601227198135206
41.861179506051784 80.628132671585561
39.926277593574788 80.413528022876179
42.604910088715243 79.024302629572759
41.668001216936240 78.834608601640767
41.429947366303558 77.915001574730894
40.228235369067676 81.597003221656237
41.900333726577330 78.645585380900030
39.686294112036592 78.831279348851240
43.363662899826565 80.648766911900694
41.747432985835907 80.657999823944920
40.449012529086687 79.665424100749661
63.999939171065854 5.194582727891259
60.490178957241184 4.817538374142096
62.544783571339593 4.130097560433741
62.730280358397117 5.262473718691154
61.890513503809629 5.896089997075237
64.069420383417466 3.885769963414539
62.690243782881929 5.733269219669976
62.025196080207586 6.261697606168923
62.353528969467355 6.127025360884746
20.319597589927444 9.604217806772489
17.253484328184985 10.144243110579936
17.489489600770852 10.677838151983838
15.763677809261985 11.083706086149519
17.938504088086429 10.861367359388806
18.483565763356978 10.071403572665584
16.843569255790467 9.665091424842013
17.120010757813205 11.186007213231804
59.212040411566321 30.590204520473563
55.917018541203255 27.412198572909954
57.803610881019786 26.903796592583237
58.835010744224505 27.589084563153769
59.545512776648572 27.674634204967454
58.352439770548791 27.406717744647128
58.655204890440430 29.271021798008171
58.209607256513941 29.038818271738780
58.825806011452599 28.928382517938509
60.229903801469042 28.830969623566705
84.002081660615048 42.335421591470855
84.607246504139155 41.919765740824687
83.064253007590921 43.608657406616629
83.873293982752926 42.056716589325383
83.293836280373853 43.066576854906145
83.946644744948770 42.541488212312501
94.578227780996315 0.414838545128675
94.666106955689514 0.642359570652153
92.865317906580799 0.552187159193495
93.352293288892312 0.773191780146395
94.747164317554379 3.268775788352411
94.684255282043708 3.387914379226086
92.254270200866870 0.219008242116588
93.884611044887322 3.513123166289103
94.750180440051594 1.497292970144433
92.921974790863700 0.811837258463997
93.701111546582425 0.766318291700518
94.649930245281197 3.520733053305939
95.275911927486732 2.333906141208751
51.749124963428585 12.743119887171813
52.718455293146164 12.985105929286760
52.328472568142857 13.572110730066274
53.661382465889993 13.590984676628148
51.942979480120364 14.205534881223032
54.977919180429168 13.929671270712440
52.774423208005530 12.306648671582252
55.711272628213152 13.942649971500751
52.114425932825618 14.221899098971626
60.393649390575767 87.976148302195682
62.605551900422782 86.971039623658172
61.188721695477959 87.186472148949974
61.835903276553665 87.529061263522166
61.501465689422695 89.296247672142314
60.506153512135576 87.432076436299340
60.342968122715185 86.089914365879409
61.072408120389184 86.247805809630719
60.860147543802903 86.666967550901845
35.003307254542214 5.947598695171390
34.948660167517261 4.618698689834265
34.768144210421404 3.329654192967034
34.658297242098733 7.187209573067840
33.620252612404357 4.665319615245754
34.469563083574840 5.683201393841620
35.602524152708355 6.083571386559611
33.024134394952448 6.642315922473262
35.297105168804137 5.894733748668759
35.660719590794834 7.506840410031316
29.558399045759018 28.352808074914293
29.183248388856672 28.279435118678244
30.278788377798442 27.088885702206639
29.253800849829499 26.433135938113967
28.482899479149893 27.902836487359693
90.339218869584670 79.613463306243943
91.882309554420132 80.484616594393373
91.129177910401552 79.851756569212213
92.821493781165714 79.074138419680779
92.411970268898457 79.472901670557263
92.254641748861914 80.157943546252923
92.293333127937927 79.751328963851861
91.013471766471042 77.951337576984429
53.591387277976274 67.659140266042868
52.756755901235699 67.060005402389748
52.426885408336112 67.095434951562964
54.055140030469978 66.541854310125530
52.207753240213258 69.212399159065214
16.448419362940285 2.205041609354462
14.501864683558605 6.207101882218842
16.138144848028958 5.860955398430738
17.332078225697931 4.673500379005996
15.250031779154018 6.450843022948150
15.293497898659817 5.429356698066892
15.870262754067145 6.435438317873533
16.883628505764054 4.413496594437607
13.109196494436791 5.622896647543016
16.422971103163604 5.108571265098600
15.914280101384994 4.568770039523402
15.881170773527581 5.225536341767788
15.488758435833052 5.295927446845743
65.078006303784520 36.429463384219105
65.554189162016698 37.005367543768571
66.459625807428409 36.477053870601274
64.955700748833110 36.636820358967654
65.768577276460931 35.579258419251047
79.601807766306067 89.652535413366479
80.240820074820149 90.952491418376425
79.868987435106447 89.877048941515127
80.379600333493968 90.424714086820686
78.953528018308106 90.166154184961272
79.740401098442675 88.645971658106617
80.341084703287962 88.893272224287145
80.594939682805816 88.831543271671322
78.665381662724570 87.930171487488337
78.677558035570499 88.530917512315412
21.661739475520825 34.651706724735334
20.999559175198748 37.203356114214216
21.861405032017853 34.294172979728842
20.486918689393612 35.184317840543677
21.699870422378357 35.124326018555799
22.288004281871867 35.026468637128737
23.107027424262558 36.736924780762685
20.682638138546800 36.350761481787963
20.693095953736425 36.133304254282415
21.714743704354198 36.813802061704259
36.666912810550599 39.073502637019260
35.824648611668181 37.352239337317741
35.168628011483698 40.253888677078457
36.217564023639824 40.008196599522094
37.225241934136875 38.334390360647006
36.790494399414591 38.620711688264379
36.157890319513278 40.649633396255396
20.614222624584418 36.851220990347983
20.634483837919042 36.298970877233835
20.769475000655014 35.020380547403747
19.678680162154528 36.032269297393022
19.947289326089496 35.503627360420374
20.619338450247966 36.004300981018005
22.870676240935246 38.070508812484576
21.305609584614881 35.278118954274483
21.283101899659044 37.668642665864546
75.298415607444639 90.597563012682301
75.081703556604410 92.575718280961951
73.245139041861208 93.580064890332466
75.083632269712567 91.336640894307763
74.151680506655254 93.733257891037127
74.547874662270033 92.097972959085041
75.609795840409646 93.017997205815249
73.398083489828807 95.003090395275166
36.925408772795905 75.034571814329382
39.540784036334138 76.092980160638646
41.316136384737476 76.166301126118952
39.472785890561617 75.579920615520166
39.531229577201429 75.518156417323951
38.239460108801694 75.642885876097196
40.497464239677882 73.410094045362627
40.912634549025640 74.974739062556012
38.326898264490929 75.639955462777522
38.001000968798245 74.492853232235902
3.858513560012537 24.851896804501809
1.318195548788470 22.348421121573704
1.434596692235502 25.022605444796408
4.652018544603594 23.212876532791121
2.164838758946515 26.833555224017967
2.208913789980421 25.575701189503302
2.189150607644506 23.184720563676180
2.449062070977885 23.752695424069895
3.957828078776381 26.050029815758887
3.196673000822702 22.363002460465047
3.527705679674409 24.550479675276996
1.311506208400781 25.162495196150900
3.215615045235889 23.901576875127205
3.057516385263879 24.450748807367226
18.212885296033093 81.334397001471913
17.909094301569848 83.213025445704204
18.374458004046023 83.745854685065211
17.527042491041470 82.825080192250240
18.873700104846815 82.293340784818028
17.975957786857048 82.055385436773264
19.260017817491406 83.721553203507426
17.011416265484709 82.674908694166646
17.303075116187781 83.493116714008011
18.618501111409675 82.267365549501037
19.169714274115492 83.042109015750100
23.937528095329615 20.757950221967302
23.400205767061891 20.556224880850404
22.208108340761104 20.538386987814565
23.017498332926962 20.746844129099134
24.037234509087483 19.735394688678561
20.684344281167697 20.162251944332890
22.375099705200096 19.803857745887143
23.759609270777382 19.359877965530650
22.283012873561990 20.496549861290834
22.335672604057216 20.136672964255425
21.817030257080344 19.901529263960168
28.865677986347198 19.423761997248381
30.806199205164798 19.681334058960818
29.815115298128308 19.933962605014880
30.856605148710297 21.303687419608085
29.738309143050532 19.166137953919879
29.599144188293849 17.507184199681323
78.002798995589501 28.432491452104898
77.578601069986036 31.401846338834623
76.819880923558060 28.178098739958173
76.501193158093926 29.039236658327159
76.556873543370088 30.459742524116205
76.608719611993962 29.145297220768406
78.061188671454872 28.599134997295234
79.159190562077612 28.826536965879651
79.559514306679802 29.261537528127658
77.009817240094279 30.406836404910010
79.298931440498862 28.689717775847051
77.302831154008288 28.795756506827370
77.050696779246849 30.204875714029754
78.678968245804427 30.333067874888101
76.358406148075630 29.459405402334149
75.583864648350783 29.807765151556229
76.951513189543988 29.717337974914305
78.742606860859553 27.561165665142639
77.190072231182754 29.796787973493714
76.526714048196482 29.488283153479145
44.779095485800219 40.580706627896994
42.104233893548454 39.013356216293680
45.654876017713981 41.132571586835162
45.892031738760146 39.214009434767817
44.963637139155168 41.086507815063229
44.425804005946041 39.218920140284972
44.099086305783153 41.422962658156706
43.162057136305641 38.737000608909199
44.366427516848503 40.274538416818096
43.598506004907655 40.522667579218755
44.685829213982586 42.477475478530451
46.259621344344851 40.840594575783342
44.496685581922335 40.446607332975383
42.122154638441387 35.572136654379563
40.905862805667255 37.059441234816966
41.831632350328341 37.638287215059876
41.593057125338575 36.289569328732377
40.713452280586424 36.532031840342029
40.902411925660431 35.850441541032019
42.387159863703367 36.911502064883962
40.530313716461663 36.101662457031281
39.631954694290521 36.287995515797668
42.288000056508082 36.608826502612295
41.569871639137517 35.092946397794456
39.522733999803926 36.291116868436646
18.308420530007680 41.670063502394150
16.698288214182753 40.602255487345360
18.290254495950613 42.509366969683498
18.071877301837741 42.791976713675879
17.928454282482878 42.563971154440132
15.136725225453166 39.229828565306704
17.143651295546661 43.491092552108270
16.899624161230406 41.394824124417994
17.866663513542054 41.829060586945687
15.729844154178199 41.225444110910317
89.116418820420151 79.883031056925631
89.921485523718474 80.657513801813209
90.463707973795550 81.312425210591044
91.642692698161795 81.529255988645531
88.728606495950103 78.560571603485783
2.713341577001043 22.940037678774026
4.602107327201290 22.445004001832803
5.326412591956912 22.745306352047766
4.930759978342944 25.192492465562253
4.085094673820696 24.116233963601797
3.810989817522279 24.735425313050499
4.327226345114796 25.765497880863187
4.310228480301074 24.761074589941252
3.024247879519346 23.889171950280026
4.975208018705992 23.380050892038277
3.871611945915235 22.822275579690931
4.398557348086282 24.443253453667857
5.617384678728184 24.932825032776702
5.662075025673142 23.656426192013086
44.351213600225783 90.723952499924877
44.328669104547608 91.120224413289492
41.730354035474392 90.653678759070829
43.058212291171564 91.439281263711294
41.327311811465641 92.195714212702612
43.497394079742875 90.501231289480316
43.383698424287523 90.772525915763865
44.423774727854408 91.265517580499917
94.568209749852855 95.131154449066003
94.626423122957746 98.433483764511195
95.559332990642886 99.567309251509798
96.399558294412657 96.956170946421466
94.312758478920500 98.174287660907055
94.593844285287759 97.566497293743126
93.929243851015471 96.412867183898840
94.418262694276578 98.187221165055576
94.428327599993494 98.053583997853778
70.146685121397795 87.123036203237660
70.222603407032722 88.055445723275852
70.773069947852861 88.579774474878903
70.220078864105162 87.865401750413696
71.329954989396100 88.703559824707654
68.680827925121534 89.887468521746584
70.705783345010133 88.345837185943012
70.889568443574547 88.023032275193074
70.744842863247172 89.065856514872863
70.845649211266590 88.121507046262792
67.828516161610622 7.598949894003369
68.446063977741574 8.343425776212055
67.584233179697847 6.483469352936023
66.585961057851506 8.602203684826373
66.215146073840486 9.785028224884908
68.610372384339030 6.281431756904857
68.703234876781551 8.250554204692854
67.591848340531399 8.620694993411940
65.974478048805736 10.362556760095895
67.129850271211424 6.694988203262530
46.449044407408472 31.280634169031423
46.693166532208956 34.120644151399006
46.062311078077641 32.102154459645014
45.525141825838531 33.965281784709312
43.367116447750121 33.951542451174149
45.700886743256198 32.775753115957166
44.879971938338841 33.456623206070837
95.575408742268721 97.763521119150198
95.833506147388619 97.202728138777360
97.038710462802612 98.846788206805130
97.047874933833157 99.236872526156318
97.123944094270612 98.179525284218556
97.828026740524081 99.823470370920489
95.758109521864341 99.133146625002368
98.380030518478520 96.806120656962563
66.239532875510719 54.956044675215963
66.229689149032055 53.246133771368974
66.799074250831936 55.264886012475614
65.286043864922533 53.791260004034207
66.283045589599311 56.580495702782621
67.582861589176972 55.254923998362095
67.646816045548860 53.325657794790061
66.910404104397301 55.045535897496052
65.072459893318154 54.547967548116176
41.661961602242457 48.068249627574183
40.793523658343716 44.973834600526999
41.474876428332124 45.981255566777527
41.553082122217418 48.162719756790125
41.919622823549972 46.978286785578291
41.047959632977950 46.679681032247778
40.994306253329860 48.330347923715237
41.676889899550169 47.880399137554008
40.837588938163250 48.060403530845946
41.985970741667160 46.812053779628499
41.189198093205682 47.976252493406804
75.320585351150086 12.632174834189341
76.819358489475377 11.192110830121482
76.350895958887492 12.438795258810078
77.538015645200517 12.876801572903267
74.891752636464830 11.240208445079324
74.665108749423680 13.056124370271684
75.192998839037017 14.475854991310101
78.599480924729377 12.372444472033463
74.343144083353394 12.431730522310049
77.418553470261202 11.028072673598619
75.633167357668299 13.592466699221795
74.839512886272274 11.825743263234063
75.410122376098684 3.990892917578393
73.091282433902691 2.663270030138023
74.703501633865542 2.867771893679440
73.639577655695817 1.683220172783801
73.131439069810170 2.234297241142318
73.628544569343461 2.255305538934699
73.405009072359334 2.264247531371568
1.721461810714679 65.379872005241566
3.096433307193993 67.354080637683083
1.713898338448974 66.322486121292243
2.818409845654098 67.117529127005369
3.287780470376307 66.830551020426114
1.513727639644480 67.458423766340914
78.290755546303487 22.907522951793055
79.418032515914561 23.287043285042877
80.072613297367241 22.738170410379126
80.842391317650566 23.965806878005282
81.055117601960063 20.964849855954352
79.229495959172056 21.826407814873946
79.608932780954149 21.930195694195888
19.905635912573423 97.153136609897913
20.815152931596611 96.004731319734304
20.981319550395533 98.126443619162487
21.256812984977529 95.406692277179317
20.357889674147668 97.806159831160855
20.832933646897040 96.698652538336248
19.420161850160223 96.264781922043795
21.855651553003238 96.877742176531825
20.634279756277817 97.606891951792875
20.552896434014965 96.993383557434171
22.374980165561819 97.646701891654700
44.386232021142838 43.906948475369106
46.918748492646181 47.037899641975983
45.872801154096862 44.245249242094189
48.642071808279134 45.316155614344815
46.303472865681385 44.844359275112147
48.322402872507681 45.313273399417959
49.005089429633848 46.661495517813364
44.814017439182990 46.013281465982615
47.054585403342799 46.556281195814059
45.536717653175515 46.843416398034705
45.630074110712904 45.013603155529069
10.410374252492845 8.395182030069568
10.303171668491105 7.946419263657170
13.247585834173593 8.188671319380685
11.668110618848004 8.247792410876839
13.307020443566724 10.187476465743741
12.516457866005227 9.389212409888863
12.175666526641841 9.697654735885738
12.262020002791525 11.564234971484083
11.367560801164201 8.855810066941908
12.142684298445444 7.391579362136441
12.531401012124345 9.874991456023627
94.354621926370200 25.937214004474360
95.668895312883365 24.803655496731285
94.663954753205957 25.929857083521561
95.668776743198137 24.796306467640587
94.468856388616189 25.920782840684570
96.412192429500493 25.768777900528196
95.610224852550971 24.741483082394055
95.373253985479863 25.445529135280331
95.884941228526145 26.623875606368362
28.224151297619187 31.053049651360091
30.234207926401304 30.009848547897679
28.638815863748174 30.194762468375096
26.947480699583341 30.093179174285886
28.268675761602740 30.442311564156611
28.268092257344286 30.598216454418523
27.587463119867458 30.178183942664425
46.438540835566734 56.644731227394054
46.704452686909583 56.418145417264256
47.346910603391493 56.654104111062665
48.923360334468697 55.291584658833962
47.874913353948216 55.586706955797844
48.131765452399932 57.096056769447074
46.280205684297890 57.101103626167486
46.505673284481503 55.130958963131981
46.658179073106474 56.650056526507512
46.846798995974908 55.830910083845403
48.149233678096614 56.377504213559881
46.646061612112867 55.558442788602491
46.114111251248850 56.071301135118212
48.401953145347647 55.599770398884033
5.994313286941180 12.233581221626046
3.706789386841162 13.253085598364095
6.331847701848043 11.645791075596678
4.258902467907982 12.336637961951803
3.457715575400824 14.302429494349061
7.395043545901293 9.950070922564276
5.288439504796290 11.380184946062336
4.579377210833875 10.744104828736813
6.560107663327015 11.969138530217412
5.912798236251232 12.180420345177904
4.838066170730274 10.685533600122401
76.022856395763483 42.353126848453300
77.839269803078793 40.422315078213877
76.702645369964671 42.572707093558002
75.898698428245780 43.654389429613602
77.658077083019521 41.240122699054737
76.528464714703276 40.248349415408626
76.941863718582667 43.177505915466753
77.593903376909651 41.616211352881294
75.638679465331379 41.242995424648967
75.492857470463051 42.538920233058377
76.533313914367852 40.263082596085866
51.575417257784899 54.908240378784221
50.033873364766137 54.540022892438564
50.376364212065994 54.568165816579992
50.816704294807401 56.818731863364825
49.067046528016583 55.845171805893990
52.315181504238645 55.355776938001760
50.042033923033962 55.938905229454747
49.460219034287860 55.736231139015359
87.256897583719834 28.654390058322086
85.403363797839020 28.221511234304568
87.301421495467949 26.878674764123211
85.986785178082755 27.485065713605554
87.482322158966397 27.310521521019304
86.436755458452140 26.700959049816849
85.348597198521276 27.705080336203547
88.140307743405742 26.668440475491956
86.244188230369232 27.232567779521663
85.373513148209952 26.853407850811998
86.914452260028696 27.801442503713407
88.273309008969150 26.531833265546396
85.253472188770232 27.349054031479525
87.686132038318036 26.510456141482017
85.950942794208856 27.470271916517344
46.195283064326894 54.049918773276993
45.630771751424575 52.508909521865021
45.201092048430738 53.018896345489921
45.304407769426284 52.581622928171299
45.148366085403048 52.679816240768417
45.858293686145949 52.959499625035143
46.778336738004981 49.957696504831929
46.625837861541157 29.803575201885021
44.767031614267196 31.617761916159125
46.956773264646515 31.807387435260509
44.117232189288970 32.524146199742596
45.058904017180097 30.529594798731594
44.013807853669391 32.823348758893133
45.886017235640445 30.494004883721953
46.708528607082407 31.928527592563238
45.178061863749569 31.683685516062205
45.157728954930249 31.587721473889516
46.619407807933790 32.489992911204368
44.675520898445107 31.270720716542055
45.036165193364184 31.059764839907348
45.328101405103844 29.319052643020367
47.953849924180560 29.908159267962198
46.098744806981458 31.666463461894857
42.452720105539939 90.654649808239142
42.848805198244790 91.466371282538162
42.204087861169647 91.994852756192358
41.024528703656166 91.646356919963793
42.961481948646338 91.380753325462990
41.384341100986248 90.066932605842666
41.777071232731764 91.001697725639971
41.434982015559321 92.373148033300780
43.601335131246742 91.767992802532831
17.316516541578871 76.896581414584716
16.211584394545707 75.536417671987451
16.605301221696827 74.806992611649505
17.171921505379057 72.699976174189771
16.125779573896558 75.137474862309858
15.362932201597316 74.946082994432956
17.974444697536303 74.896543053652493
15.617428119222101 73.389284271965124
16.756118314195795 75.397591722199181
18.161815326340982 74.584926037218111
14.157670103913645 74.964859915434786
17.153816320107751 75.254922213127529
15.703873202339128 75.399575797148628
15.484729619227842 76.271734555480478
14.252254148748074 72.805142479520057
16.491441640066867 74.757993253451502
79.574266817417126 40.811455353879502
80.161337986759364 38.624628780791248
81.132612054763058 39.352967456880805
80.631260806354788 40.810008614510977
79.393335133212460 40.371473315622282
81.262731312880504 39.871964617182478
79.845157664696913 39.706322439212947
81.722203896334918 40.391047422517389
80.491725723983166 38.308626792469802
78.683016280885624 38.417736108879247
44.199505075877646 9.852025173272276
45.624624595512245 8.653528987919595
45.285248724852153 9.103007054305811
47.389399653379698 7.623929636970200
44.589674829547874 10.906151292239521
45.534671643796329 9.059299621098200
46.168189177180565 8.136969909324170
45.619568652472566 10.910720052142628
85.354618805208375 15.593896685283060
85.852115403116130 16.209756728181080
85.436176956766957 16.795500396972347
87.010922512997652 16.876538264002850
86.263086804320920 15.395029619323909
87.339618491086867 15.000388894072300
86.867454962322796 16.900839190151942
15.692724540954480 74.736941656065454
14.989054496540772 74.331573287145801
15.281195198157723 73.997568335797553
16.223608346360916 77.610720431244118
15.303900790925180 73.849972222520293
14.019415402226770 72.316291460721146
14.984413800940644 75.611837373980123
14.372194434263605 72.921527825487814
43.399895664686781 8.472139899024357
45.315871129657040 9.067261259449797
44.673071248271789 8.800181253194417
43.195236265995391 8.968973714435469
45.001784462324174 9.735931249754829
44.756213216897365 9.178682364809816
43.814207425196756 11.198966219053787
44.496979192128549 9.517929510140082
43.702239361407656 7.916592017456501
44.644830480716820 8.432596200561974
44.930892469325663 7.221479744783535
43.433322477734166 9.428100477299907
45.133769202966604 9.947584132971508
43.569157787267464 8.690081187729382
17.969181430710467 68.743085677305913
17.056040475749764 68.217804755508951
18.139497733972796 70.318810172295215
16.580675540590544 68.987783888171137
17.463978205527912 68.804872980920038
15.533426671062708 69.281280077163089
17.143362116495609 68.769077227892751
17.730261890866132 68.986171332800367
16.446497212541214 69.668031824198906
18.607600480788093 69.697139182026504
16.209749150210762 70.115186031776020
17.257405005616906 69.192382673405689
17.047854532013609 69.599920909055029
14.842725451629677 69.940263205811135
14.991110617347049 69.058506442315746
17.298757816230822 69.312664855990704
29.796586596034064 69.201232071295010
28.038222196970036 70.315403363051516
29.625129447859234 67.502515829511509
29.334678753796922 68.205344890820314
27.993671520783970 70.315441578991894
29.929831048698198 67.883414946425873
29.277972369987424 69.278554762057851
29.174674948903458 68.991774274915997
30.081567078292974 70.806899332194604
29.575381470286512 70.436959284914394
28.447520553185036 70.297719469017608
29.908801156922010 69.912401989814114
28.933248085870364 68.589819952696331
28.008365961959075 70.074646242909338
29.857532098015184 67.251611094319642
29.286652102296358 71.710743445269898
28.374114763039444 70.944181125359250
29.751633108544858 41.484722296378543
28.260064259594991 41.660080279175588
30.865532432056522 42.719114328968800
29.334876654538753 42.749098844449605
30.033527640708304 43.566660623636750
29.233325552887294 42.754058865760754
31.197956274307085 43.070832708900625
30.369072576474014 40.767896857821100
32.314157131427763 41.990090292507844
30.488573601246411 41.671871928826320
30.155818829570226 42.695913695394495
28.366612688872500 43.549744644547907
23.938753648134508 53.801352691852294
22.671716864624717 55.075239373765477
24.117471656655493 54.243305046901256
25.109816701261291 54.741444434935481
23.439872799457490 54.281311854252941
22.630954752186238 53.836024718407486
24.113336946407134 53.074868021560178
23.012251401640771 55.119458184254341
24.004504228217659 55.467281401623922
22.781529258406046 52.847230593354119
23.244781812444277 54.794205613952371
10.042170387727058 52.475921574365934
9.972409190522194 52.568356284015252
9.343818174862983 54.285828026929352
8.355452967358143 52.110919588056753
8.914490643413687 54.418668490777179
10.641566417709171 53.036586342729514
9.133227433789152 51.274823672221899
8.562698610856369 52.881451969334591
9.742993962932381 52.472164129663888
9.078989513519060 52.355455578427687
9.588102008267917 53.146320584825219
2.340788182010883 12.017708248978460
2.767796059948707 13.641842440387116
2.669670811947168 11.420782925591247
2.417068287243868 13.806677012058808
4.289780699281579 12.289439524650888
5.072498419904315 13.970656690039512
3.648624232981049 14.970448484754664
16.043621111549463 52.760425464065278
16.526074463520807 53.081437674752067
15.394957124086799 52.399273442943809
16.712756539177864 52.021359321124415
17.607612877883000 53.181101055650515
15.642685070843557 54.013422712453462
15.066731240819141 52.962698665195340
14.344250392909597 52.187302265755299
16.809337543340526 52.012850717474649
14.959522418709668 52.883744703221126
17.194653423572728 52.725092121179330
15.208404353169112 53.780812455776953
16.389370525159894 52.748961483949621
17.399288668136723 52.246325912544521
17.224238300752429 52.586541601719524
16.691100721674292 54.288970422102068
76.575500154321290 68.500375943646389
75.914179605967888 69.530480910256330
74.629185648265974 69.265298990411821
78.464358460979625 66.457159173032252
75.366066803580338 68.208578690942019
77.371923434093091 67.721003487681429
76.152712465910255 66.167519271237921
76.785204133783608 67.426675029146665
76.099751617080258 68.947854908237076
77.115856712849322 69.341812682421192
75.755734365632094 68.699110556467645
75.189011084200999 67.287249030737399
75.784302206364146 68.475976804901464
77.174575548470287 68.242518745098636
76.630164008499747 66.210939672867454
80.659425701767546 41.330693661819140
81.762729763255436 41.599895197251364
83.238994696277089 40.190951165857861
80.210307639518746 42.580761232217448
77.675679524551995 39.755569683946518
79.681538479580652 40.719634327054450
81.332193024324042 41.463564685809018
80.549160335345576 39.901904738130639
79.122528644027042 40.827332441885027
80.357527582521129 41.017124240024884
78.967133208572861 40.543165943452216
80.062881692494813 40.113139002818585
6.165582813788570 73.942634875389686
5.403590857458211 75.809834192795819
6.995861468390252 77.168189123047853
5.731042084634026 75.109253498686783
7.850562092727616 76.916627961596447
7.122158062223138 74.374920187364921
5.037661367700112 75.442079712383318
6.888924632295955 76.364752857224516
7.015230735096306 75.749640069911621
6.554223462488063 73.526842556265308
7.092272976413555 75.531384694121741
6.009449931917585 74.179101613024713
7.561684367512063 76.766933821391177
6.666553187461540 75.410384110190165
6.640979662838268 77.247690877536400
18.829833295565990 16.037180988707000
19.452151706885797 16.228365440968815
17.310491774502140 15.764379637566190
20.429998496527411 16.401099131282308
18.834007479993851 16.670200968931994
20.303129412598928 17.339540140267939
16.744128234481945 14.291501946781942
19.152684683855977 16.330691292569359
17.979321103868106 14.527234957754237
18.725255983903232 14.236985869510582
19.074374156828853 17.092608563828126
18.715171590027840 16.551805923415731
19.840412470829488 16.965652721812926
41.331917659461425 13.703707311794677
41.970861159236073 14.148188640577661
41.216640229068133 17.178610681815638
42.136554201663692 14.216654308234220
42.920371373513333 15.851373826176937
41.625740384151761 15.802098369841481
42.395957525756586 13.846276081124541
43.632221282334086 12.710144577031382
38.039847916096775 78.812127941657650
37.268674177317422 80.714460056380858
38.567556632723097 80.107355424229254
37.158312604013304 80.392453556363762
37.797381243510628 78.733445870559791
37.809204060309554 79.056046124555351
39.176239149857921 79.240002151067713
36.288505852485301 81.046257294464510
38.553952119607345 81.447342758182273
37.007862923504469 81.750244080884030
36.610567450094230 79.569314753396156
47.208060506258249 93.579007456534697
46.605928569325016 94.506929087711285
45.945843204377155 95.465873013375273
47.483303434737138 94.216950949989453
46.656955098321930 95.473579685813078
46.415474333218697 93.294811466448678
46.699077428996489 95.107181123311690
46.269845853799616 95.704942318818752
47.455422207627777 94.973254614700224
47.632267718607437 94.996027286374542
45.658450200535334 96.126221258464057
42.787215566299842 59.140922342484316
40.121621951790310 59.286729078379864
41.747138792645302 59.665832270148755
42.020898482472461 60.342611531446835
40.180437688487956 60.032162991507036
41.112590055199810 58.615271020640918
41.115602990018914 57.291856137247933
39.866158799281806 58.502179543197819
39.998127483017058 58.499873688590831
42.087457863939903 57.955492143643724
42.365744327982767 59.834926678273206
49.470788454585488 45.449211995083751
51.733322959494323 45.548021182221461
49.600315892631180 48.229869514481507
50.790467039879850 46.092037362692913
50.492580145348541 46.788081839131799
49.912559310697581 45.934553040498784
49.176496329297812 45.975812705002760
49.931297518807035 45.547332621513689
50.945613190201215 45.312701987214915
99.853853633533760 32.157164235139589
97.163447972580215 31.972786592278396
97.009609130649864 33.410750278615104
88.729040689584266 24.879998621115199
87.860042396173128 24.505455119431204
88.515382287265254 24.494921537069448
89.592333877270235 26.093284143306551
88.513993955758934 25.476899458105521
88.371371983308620 24.324880122222403
88.964496498098796 23.824729367918742
88.546278231386410 26.005141657376505
2.959150055727852 84.093317309460303
1.950291218633602 83.554375125654900
0.726969373629700 83.067237672021832
0.324616726326156 82.930367333056623
0.864916110243601 83.494333810915919
0.468779462319374 82.895883867765107
1.571001209765643 82.265231741292581
1.020114442992225 83.730470980166700
84.067197204227483 21.882933547517311
86.867497206098278 21.166994400624279
87.335825730734200 21.574812619261195
86.747208490858426 21.002767561862012
84.659516987062347 19.901268020656055
85.169561021581728 22.120296026417808
86.288646306378354 21.930309966793697
85.615284129103685 21.837931050538227
85.140923889006331 21.494798660266955
86.081035230401866 21.432197875237236
85.731573032660123 22.872700169772568
86.731459396175865 20.627560167133097
86.518730158467250 22.540861688059792
53.722415623090377 32.824882211877416
53.683294999084950 33.026344381271834
53.939476652661753 31.778825167463634
53.375990289634245 30.510223201576913
54.269407389809444 33.673212215156482
53.555311379005786 34.114803672659782
53.802763888394438 33.175675928859661
53.439175233416975 32.666671056061858
53.543832261199867 33.624448832898985
53.527232316922792 34.309949221117847
55.561348155315940 31.515497153820139
52.565637028811125 33.186317566371898
71.302170643109989 71.436145876368684
72.379765545583254 71.782456175079616
69.682107185500968 70.877766429618205
70.499436494785087 72.083557033628395
68.164580933965738 72.916609947874676
71.121454573781520 70.741736188973363
69.577874758786692 71.882620333291598
69.172571106438198 72.335114047289494
69.512669565803932 69.654903556854961
69.678835502346999 72.437580583861575
37.133233282583170 46.628300793304540
36.056219883617388 48.900632540811529
34.620821573087426 46.198780020267101
36.613622344710578 46.794518820893600
37.216398818256160 48.158758301821109
35.579701707227066 49.526612333966398
36.094345943032764 46.555917263178415
35.772824332001676 48.859640996975507
36.272268292625711 47.797697373974017
36.631651080493342 48.036294131241945
35.221898168810689 47.719335379934478
34.621643575256087 48.714932234138061
82.738663001553292 71.842549087434293
84.274417708253537 70.690386151203739
84.392651991397216 69.880936073414091
84.331038633688024 71.116916377232513
83.873046971178454 71.268733076572886
83.264834991409728 71.161066997079061
84.294733744010671 71.275097151755332
84.028004004812644 72.393143205969224
84.414329834894744 71.351476140096580
84.318859115449825 73.182447273705279
85.014196724738767 71.205221244618315
44.851013500906859 88.151067281041648
45.805835382160332 88.087943676072015
46.478031779089562 87.525908106943206
45.437591957505312 87.135518714218790
46.255616584828253 85.447698677876431
45.591061376076432 87.132437314278022
44.345557540413012 86.004648551786445
45.613419849844298 88.509969993553142
46.183058538277933 86.544680526391218
46.260735856079854 87.376213554637246
1.179056852979878 86.722324540849712
1.473378634046923 85.994064391171364
4.144974014772891 83.449899148132459
2.746417673417707 84.920915220799188
2.517993406996492 83.850933589790401
0.678044877905594 82.610414720614415
0.725175303169876 85.644279860991830
2.428048697469903 84.737879985181209
1.217016348354585 83.859655824552320
1.066080111603499 85.554570313520273
81.371085874241558 47.306578318328171
81.503711781660002 45.836346985267532
80.261556179188489 46.084714223142015
80.100774468388437 45.166428543674904
80.232736416814618 45.419343823675113
80.458546981049281 45.731424610223890
13.892189599960037 97.502499600287578
12.540331929746181 96.547492426605544
12.636095558866872 95.789946711671121
10.701052097868796 97.344478126782889
13.818184401809946 97.294502610808777
13.456490375915386 97.178340297757288
12.064546312306591 97.501904949487496
12.049034121669832 94.875195485094835
11.711002301846918 96.004018486857248
12.839690336071577 97.426028714551791
12.424546209964667 95.806318370960525
10.563339966994203 98.029352860844952
12.071575892640237 98.243393247719780
12.817651791476244 97.860593749247755
13.412893253648630 96.944054735572067
14.084022600981136 97.133141055914805
13.235495385120307 96.702976560366395
13.642700976960876 96.598031896376327
36.010908125166779 6.157066595258176
35.576191899043828 6.991549609933958
35.990796718631060 7.773231281139631
36.502299169973618 6.524740316658766
36.520458996319398 8.532292121165300
34.661746394835795 7.562640569068947
36.249043343510067 5.969595699653437
36.378334315478405 7.504494482892149
34.665190760858401 7.308995569718542
35.198308159091930 6.503312179444392
16.766138763555695 7.116287842827672
16.923531849065370 6.833544501339602
16.247812304708951 9.568422169301645
15.966892428362973 7.746343719039634
18.225351168636216 7.515732650581921
16.070490493514729 7.897286606854450
15.588582163150722 10.383935921866467
18.353163758551766 10.015820611108714
16.843385294892965 6.858866787821984
15.900944772067840 8.094969737809357
17.135732643475365 7.361970683275842
16.145668227837266 7.982014069294830
35.245878108551992 84.385233409334163
35.292587394681235 84.903551564692961
34.253057889593656 85.018841004699993
36.349855982048354 86.106682018079681
34.737654336725875 84.909325202115070
36.038389762581581 84.693684319823532
36.911837411087312 84.837056666951284
35.710902646790956 83.168923737798337
34.519038421741186 83.904948780873752
32.336148141389252 84.123718159957136
35.885538466760913 84.342644474941480
32.746588118177208 84.672447459837230
42.863732266988769 28.685687963696328
42.501160337238964 27.607493652553238
43.210142434513095 28.341398716296109
43.750416239823693 28.355239805075421
43.413727752888448 28.864505383199479
44.627091850872382 27.825016783317071
40.715240089508370 29.291016960057998
10.330138606748630 97.778601772273760
11.373584325829404 97.794041898312329
11.151036392822672 95.531771398799933
10.887889929488349 96.082824498747641
9.928301410745030 96.173047495576910
10.441565225381641 96.774588896512469
15.475952827284074 15.457464689318838
16.249473587873659 14.802027224922359
15.260496815084721 14.582616162820537
15.555397408772620 13.176858544930482
16.400936062829551 14.942406940284329
15.452884950649358 13.137205232100634
15.980975768006767 15.165141014020827
15.633969247225190 13.697799700178294
43.434634309554532 28.907561368506375
44.502650535715247 30.560674472146793
43.858131006179001 29.604610052736568
42.730633608624920 29.641892793137803
44.086975732514510 29.286149564931019
42.577096695315014 30.309083753676507
43.711395958381019 29.059606729152822
42.138979484138162 30.493995862270236
42.404602095709876 29.770098858791489
44.803478431889943 30.584012176384562
36.062489927651590 2.418852252595821
36.392242727573226 4.125903339441440
35.799282288365880 4.128965306920268
38.026461578148037 3.760339282271302
38.614662177925275 2.081684823972289
34.531512010438853 4.424321511931101
35.982487879263743 3.732089511083138
37.139916820739856 2.923341225172642
36.086233568886719 2.340965944097111
37.554494007281889 5.397969674690127
36.184789481608640 3.798927052381914
98.767868765813915 40.734540664104017
99.337327879997446 40.796965040622212
97.350098586097829 40.842426793628810
96.080145217180089 42.305673464982796
98.269471325895978 42.133045878719990
98.288529035049521 41.749672555497369
98.649798097099705 41.325577951688949
98.067873958218655 42.058121579331079
96.392903786190161 40.050013982621380
98.771546302778617 43.302932874742709
98.299803263057356 41.096274428828593
29.547176537601022 56.637794139036835
31.503794100664404 58.032633840226836
31.160182961003823 56.330839388402254
30.708271377759282 57.134837863131992
28.690274957091660 56.894550511249747
31.411279377865398 57.597362778258002
29.396628248099482 55.998389889301620
29.246107330093871 56.793375896034689
29.685663790685094 58.239605383063342
31.232876403466356 56.347746622484834
28.659657585504718 58.372431894476911
9.186268369658361 45.450236319876801
7.636209225422698 45.857781888823155
8.015218188567154 46.927487705023630
6.953273055327170 44.104685686839446
9.886232343903385 45.779775325737532
6.919406183953768 46.504819136306402
8.740352990574033 45.503531526639492
10.656647215398742 44.731587038378066
8.759479727147617 46.289341116640401
7.129323274458223 46.130155409825271
7.810604476542768 44.842761501522780
10.057066901411973 43.826617715936671
8.682336960301715 44.008657640919644
9.099146291847440 44.619007481214865
9.464300622914731 45.745963168229984
51.830365229621485 15.481091389069391
52.043182484943074 13.778098869032123
51.542563849682743 15.021393015672309
52.737168896123727 14.914797931975288
51.509479364316860 12.495769327675177
51.644980268771505 15.121183524434539
52.669616900848659 16.030093731561742
51.924250535733002 13.512730389653145
49.954708470428912 16.020923207229902
51.354291599656705 13.253617319377922
17.186742663240615 26.003508506946492
17.252823114142362 24.886059935841818
16.839765107304412 24.916959697025643
14.721517412830611 24.269355671407173
15.946930222369799 24.610515990719872
15.340316457058757 24.490582243784072
16.121083159415662 25.922172985580044
14.723825659851043 25.593858677809216
18.619349571398672 25.725278323684595
16.528837786136634 26.029417559648984
39.919869541721873 56.024855334279522
39.308680942489346 59.114465439029580
39.060902858723324 58.303419640071844
40.366960044638056 57.250930225332574
39.004994475004231 56.698724352987064
39.463737219785649 56.585541821943139
39.103955863945259 56.438378565356878
39.477976969374730 57.388355383810946
39.651074260692972 56.500319098629006
38.561205733936099 56.837681675062527
39.426028885251178 57.308521744786830
38.234842973710393 56.125188039631702
38.524052220155092 56.734235917637278
38.054767714131948 57.679581732276347
60.090335651806278 32.382190016500502
58.525465846395790 31.304001838784345
57.375766985815105 31.679154482633113
58.766054584277974 31.286824944974590
58.938740910361865 31.198905102579275
13.326470072421440 90.489995348045952
14.396309461122222 90.919595220693253
13.551651144084708 90.612750792956703
14.059153931138242 90.398278077208573
12.729581117024034 90.434549573534369
12.624885895988564 90.086822436073263
13.160998899941477 90.389567269469353
13.017047738934812 88.685557020057018
14.173415302712593 88.497176956763354
12.708155310842734 91.481303841687890
54.888363622981302 1.045823564070059
53.893439230846596 4.221546603948326
54.462509624664619 2.365248574968633
55.627468606180983 2.946112880221058
53.354976573513163 1.451393520458065
56.585529945188512 1.949491104584653
55.126380065338672 3.188105465313129
20.790895581267691 37.253735754084659
20.465685729335330 37.231390070376570
22.207483274578479 35.241278272145472
19.882467916112624 37.456532783261608
22.106289332151910 36.579882756738094
20.740523702313357 35.949853347519429
20.114737515905965 37.351984480808596
22.736447387315600 37.278186099104019
20.132079376804082 35.286716721573818
23.489491588334726 35.600855925537950
22.133749151094708 34.981484478605786
24.108684652773736 38.270146812428663
21.246722924193165 36.587670915363141
19.936233620385089 36.607667215563183
21.511947732171677 35.256796316930988
22.052928222526198 35.715873876558767
22.196954606748012 34.447925886036685
21.373736089846503 35.002077848974942
20.509182684129073 37.510406717137805
9.014796619067766 11.698820258302922
7.045783061180447 12.608536936362135
10.006701249548941 12.890596332449427
8.951704868094161 11.877615166287182
9.686168779797377 12.058904288611870
7.571554395542614 11.614981039716904
9.606952994501700 13.295785468066128
8.407753092573961 12.692195915166167
9.651943001775505 13.146998046608310
9.221774781004290 13.248918264942635
9.674566774192893 12.467604510573231
15.560347176442701 42.144910715165281
16.173607787872552 41.452491197750028
16.128254429910431 42.891283195385739
15.750236718784656 42.345187519293056
17.346182887147421 41.786036327763455
15.020818992741377 41.364634233650023
14.103365985514735 41.269276786107170
16.509029866103418 41.606358347331366
14.538964084544967 43.725869470439278
15.224615590847186 42.594192132603730
15.663911714235567 41.337130079926808
16.753761878474116 41.368003985904991
16.984480801581103 39.847478653051645
16.321991058398226 41.228118719759266
97.790957152537615 78.472513229096961
96.840322853843318 79.840945882889727
96.976103607648980 80.147818243294736
98.577874810219271 79.764427665119854
96.743945434978585 78.414832754035828
96.377725452133902 79.630609557460431
96.516582359989059 79.023002458275840
99.232700139259990 80.087900538255496
95.663248947811297 82.078348857754634
99.736217891731940 80.511034502568648
96.168538612753380 80.427570615987250
33.980426281862066 40.504592098013191
35.625468151207578 38.046361404994258
34.531454458906445 38.453549415967778
33.613596452936299 40.367342460634234
35.620025000618377 42.010240838716214
34.632015362971160 39.640478397368554
33.189353114114262 39.017395939227967
33.890678931033932 39.556917440374455
32.627512893534224 40.108306123104796
32.399502900746583 37.723873125087565
33.271211119677858 40.712033485165577
34.876470252154569 38.368237281376302
85.449214705035288 98.544731252583119
86.283300943423200 99.390458909876912
86.475621832716001 99.418254193594208
85.293318415781584 98.484566721373483
86.561968054679923 99.116257005666839
85.190579022005139 1.169580724760195
85.517481842236762 99.238388624678564
87.384938160983651 98.495984149889352
85.055577504934632 0.207488580529770
60.311185426308235 97.398769923312628
62.095219630768064 96.988651200266574
61.996419544039860 96.398742366636199
61.517643914434224 95.674174729730368
62.655087161308636 96.090341038013847
62.452747819179891 97.166862048853659
61.985717946805643 96.198632536680151
14.919902813909699 9.204242979043165
16.637089474529670 10.477644657881150
16.761347811846854 8.694877506015075
18.463660632787757 10.631823351194354
16.851864260573333 11.454724991683699
17.056658331364186 11.001343330830085
14.895610934261914 10.979634131950878
17.650151680035215 10.441306616360858
18.085853234756161 9.559663415735304
61.095194653468440 51.438084399757784
59.867997423431973 50.464652102399327
61.285455465687626 51.274179082957509
61.571174178161066 49.011806859487727
61.982134269962415 48.534573991202258
32.016466965519164 24.572532000136768
32.010466356912424 26.282520361559449
30.802772454996880 26.923419304756685
31.473328471073273 26.402196835823229
32.229446205695282 25.347704388758867
32.614044172867871 23.740995815466409
30.250882910544629 26.991920640187722
63.124347529925465 6.128142024003333
63.036307209645450 7.530720402241672
64.389470449772134 6.693966696146009
65.970411433094313 8.367689457639777
64.371584601089722 8.311323971863478
64.134800448631466 8.206967055590685
64.368021793440832 7.356324150835225
64.059118120505943 7.231620002453383
25.763410448069092 57.043666093191817
24.226120464974905 57.193743276113551
25.119231787936915 57.921534334112089
23.783539626765236 57.405350335747343
24.123622838493294 57.665438872544264
23.891088078163339 57.716324522928190
25.562418749390240 58.962350114100367
24.098239938473800 57.808219026028901
25.026769575014647 55.977286002710748
23.883731139092937 58.896220192587698
51.291169997837919 0.399092649696507
55.965310764472918 1.566477415536932
52.710495782834677 1.520171603595164
50.998294691219044 1.527902631322760
53.707016688598756 1.659921259745237
52.083704104571986 99.539603142556345
52.676696100838683 0.477641545243050
52.812073418734158 0.500886256611064
1.936562833346838 19.852462979594609
1.864132240416084 18.943156653462541
1.378691990408146 19.896014968759630
2.821138849910465 20.873204453880941
2.870262602528712 19.851483974819438
3.395900897771553 18.238762710354433
3.243367559224447 18.324046742012701
2.979934395480417 19.822730503534856
2.649031079523733 20.456782500873558
3.515794264050450 19.024411560447838
3.426898511017231 20.659067222813718
1.820642278308926 20.344243135240426
92.789529039038200 69.125258001578473
91.918871749327153 70.742844352707138
92.632989735215077 70.036719604437792
91.832256881823284 69.263754301062079
94.587717365352475 68.506442179671865
92.737322188555709 70.875462721908193
92.938843932342436 72.500774768357275
13.830698784187106 8.430667638828412
14.843527595782129 7.848496885332616
14.739703189704263 6.680939300810543
16.260878181748364 6.598878222250377
16.036814211140477 9.811548202465449
15.020958326971970 6.708768964786766
14.650528832540276 6.919397698726036
15.349432422231764 7.591136719447550
15.929961685431888 7.157761974592612
12.762031335959229 8.922839403636548
15.017181072361192 5.514102938919722
14.060529338869097 5.986082631104503
12.088493455471587 5.531014973936888
17.148796073884046 6.519650027084237
15.551001418553756 7.701569027006022
15.437938276575510 5.037895327708082
13.669800083514165 6.146861411561100
14.641678037200915 6.842579738204718
59.751415074450193 72.406015518432113
57.646664741302700 71.787342048458598
59.016924027783517 72.986508846757687
60.462328780046164 72.970901931653671
60.435332350980808 74.010245907694696
57.072072339907429 73.601812906627089
58.896601038870038 73.552666801463019
59.642145009354572 74.887663558518213
28.197909868711335 65.044575411467235
30.233050236162224 62.128774379232922
27.884920087085323 62.725661507084311
28.781686984387839 62.960429631357592
28.853017427296020 63.746207185479058
28.414569012015047 65.377447414147412
28.041322225083444 64.166301704915057
29.269931103626810 63.853070343708431
28.821889125455694 63.906820338940804
28.901600007735428 64.816822005960361
27.419245225298887 64.105392071537565
31.359846198995918 62.080326094293540
4.158710251133748 93.661132315056193
3.613666461469567 93.409822212416103
4.165357604615236 91.753588863101854
2.213238773498686 90.588805802932939
1.863767195215210 92.403614319758816
2.826904539553324 92.592086607354872
1.791238263124990 90.933733520566307
3.179939425831543 92.883736613556792
2.530692096105148 92.273350821608958
0.954613761349307 91.640796045074936
1.908500123097412 93.992985094153781
4.139036638362754 92.917348175432082
74.484813586422177 76.564959111713975
72.249463266642380 75.983956357164686
74.195902717178498 76.470986361690962
72.008654692284495 74.573773984045530
73.184952868002000 76.168766127970628
71.982265787516653 77.137256558144657
73.321852288645943 77.032697479880980
75.324174670277372 75.455109132278977
74.172275428721065 75.376862573242050
72.937928887337023 75.866741027376747
71.680259784480910 74.924593759807522
78.181582183434941 54.399537070220482
77.362398857513796 55.579215241438114
77.876448117861401 54.229732785939440
76.095386205064841 54.649444390601076
75.995627632766414 55.253479888906810
75.406480041079149 54.113236382121819
76.866196410916302 56.314514559206124
78.313525358215330 55.644961963114156
76.441570428657982 55.175450281596788
78.879035122558136 54.191394464838829
76.483219466098774 56.103170999532416
16.067148893819969 50.987505609354528
16.697582515293181 49.044752050340492
17.265856321443898 50.569689982853909
18.408021668994436 51.632503613699377
17.533534781342897 49.846082851821350
15.910622641571042 50.592200066333817
18.092311238924498 52.869241807617712
17.332004849665459 50.929880931427341
16.973165283213845 49.925624012368893
16.410289102425200 52.143556196916300
19.445896224487807 52.173486362870840
18.446789928355440 50.518054778818623
16.240919090034517 50.410543721572971
18.280493817540847 51.231853565300788
16.861294185873437 49.451886610303262
17.268636645508970 50.813971642924933
14.331981910504505 80.078057509247415
14.444875383377795 81.487948573173242
12.205615471720151 81.724477967411943
13.771309524753780 79.311800532319879
14.924021730915070 80.691049932618313
13.139632036340910 83.889745191733127
14.250004097606894 80.307971311269711
14.060139727141390 83.000731082154928
15.362882373302376 81.061090056669613
13.054404024067200 82.675777254965084
14.456068464799902 81.991711157489377
48.515702784313675 90.613751898339899
46.978879370019449 91.101726716395035
48.451386727949902 90.913082579764890
48.823002260921797 89.560334046604098
46.226199994000119 89.851055378656014
49.199166912410178 91.408072004839980
49.480879986507588 89.867327881639895
59.408188726347241 43.454368176672787
58.392091944482431 41.662624330829232
59.106767190178893 41.850385506685086
59.423492212944190 43.919857672941809
59.008382276841672 43.332990271837133
58.706899213847969 44.321866906757670
57.965802634852274 44.689737037781661
58.513929506374311 43.263692427610707
57.949656919895901 43.976536628302483
59.016346121689160 41.770022962656718
58.771518730438572 42.306327879098788
59.306345912696614 41.581182922019757
57.713972569028705 42.343885383140218
58.955968461165291 43.724785120544645
59.723623705305592 42.057814749250845
59.018156635187275 44.608488496071459
60.332638575848058 41.714883887325932
24.546738026968285 81.838884305321287
24.191466294945247 83.972523061995517
25.351135541114523 84.207481184001821
25.224464701150264 85.327281504670182
27.081175051251066 83.554350838125018
24.838430769869657 83.181488932455096
24.881363579202933 85.057092861927870
25.163655089504786 81.486161588948534
25.515086945853994 84.132931393222307
25.629433393723996 84.861664340688364
25.377136378929976 84.317824588228049
43.929659623199399 82.572555164709826
45.662169057671782 81.899717854522734
45.202204472064224 82.071214237162152
44.618392585692597 80.021083606640005
44.285676376550676 82.357794510841273
44.675890212315757 82.748706510517380
46.993132402786671 80.526669657346588
43.731462027097329 80.336433511178100
44.066920013296482 82.715394105738355
46.081111288498391 81.646185781468262
45.192375014448793 82.417928587548403
44.557235953024623 83.031857002478048
47.329869541402857 81.774267026180382
37.436748046603441 10.718181066700474
39.802686685212059 9.842391037268966
38.489587081742023 10.980458591931415
39.607064751941564 11.580563288189243
39.035174947749205 9.525463781309593
37.252874389855556 11.018073266096829
38.432792747373533 9.611681013478080
38.434387992921536 8.945890479545877
38.795956412933826 9.347506884214678
37.918568681070560 11.821492157878319
39.243007991278809 9.767956210897136
38.121892083659723 9.773129339172527
38.405937025096797 10.599652047920667
50.132181845286865 21.952914981399648
51.654259568750568 22.072932237391669
48.956059990379600 21.241014293830524
49.385153399401162 20.268607456889811
50.360653622619743 20.134946349270308
51.095729346712560 19.120297039564811
50.283209838340717 22.372899646419903
52.124136870622891 20.200361697847992
50.100871796842789 22.540702114584111
49.057943641234807 22.257035046163935
49.919018271501592 22.620324619718701
51.096306967563571 21.816175854241411
89.889089813486791 45.791730994357842
93.462345824033164 47.100457431120120
91.457130322128521 45.271683917972645
91.559349970652434 46.944795924976852
92.767234733507735 48.179385222521887
93.368957245379534 44.909057888106631
90.231893859451858 45.668149389573841
90.204503284509244 45.275224128070896
91.129837000442166 45.333608622795857
91.336969877706451 46.620437616098243
91.682707240356962 46.531650139137454
92.022621459532800 46.943866679362330
22.028831860807632 4.692081514934378
21.128185320569404 5.748929222418012
22.436364330028351 5.594697870982150
20.817135032741866 6.212476567779146
22.163880725961988 5.218970129998611
19.933923735719294 6.342009443643572
19.242683209716606 7.674250666613418
21.367702426042584 5.672371039515192
20.047088124596510 7.322033356871517
53.093978351343843 32.479171377823768
50.886127311145728 32.891864137289502
54.063829610237640 33.281192895423956
52.240806601127950 31.284381564567166
53.984870411217663 33.724876430531566
52.942999098921597 32.550391261459652
54.731926284282878 31.990267418220238
53.333424556491558 32.125588100333701
54.169593586766098 32.585180408972754
53.350952704807270 31.977116253787770
53.711422478063618 32.773524713667406
44.325371792438247 97.156671464020619
42.535595943910053 95.888149337416294
43.920771584816890 96.615345785555391
43.207437878293391 94.259515117390194
44.609104723681234 96.731997755997327
43.195699815712757 94.455632982862667
44.100484773430097 95.664129732364103
43.525325149798960 93.589936638007430
45.117852914989690 97.168462769746000
7.894061903959505 30.759171155893018
7.834324056694681 31.073910416968296
7.956860103410893 31.271215212605888
6.917834016302166 31.917688805178752
7.100175543893352 31.999034148956294
6.190758776158138 32.144259299212962
8.529709597153007 31.770245263963563
6.384460242844287 32.341112740981877
5.772428958077035 31.839159439811308
8.705013197363854 32.079463235464779
8.390594772850601 30.101676830821013
11.555155017395819 29.638454076033071
63.267304712205913 74.299143138899225
63.119433581700811 75.174922932811043
64.033465695873545 75.767416456546940
64.172398146576498 75.309006479627286
63.750665209971395 74.625117369906675
63.950670676133790 73.997471645899623
61.579318575518791 76.524647445817124
63.672270261436751 74.676424498697756
62.822295146586157 74.384743876218863
65.521182447114683 73.764557961067638
9.882118645852312 78.026788294883104
13.747468061911787 76.584768588640813
10.574025908805931 76.446741697396675
11.532780763566231 77.449474450323265
13.436261313643652 78.766475197448599
9.707550481768390 77.027600171480003
10.234274856095000 77.466059566652845
22.471325568855050 46.477219587468973
22.261724477098223 44.965276235160843
21.423800345465907 45.388628197826556
19.513512724266551 45.311061855334607
21.070497855297965 43.160464885605087
21.455166056928249 44.701322260435447
22.612387275379419 45.561948868246851
21.022214355345273 45.351516925368990
21.133105442968276 43.059419610805797
22.085654500259292 43.622194161747750
21.954540112850225 45.415343223392497
5.827520790427256 52.255688582737918
3.632379607530894 51.189116960793193
2.821958683267035 52.607115659343556
3.282745404097259 51.472070861580939
1.978251455742140 50.886652648800165
4.216378624038871 50.510963571653932
3.645716957528914 50.482514003821450
4.869255697463307 51.878348216937425
3.413528954077068 51.640095025044637
3.558641909956219 50.997338097224279
98.542682214559662 30.253149671653951
99.120147240516971 29.477695829691026
97.446748057745523 30.921392709902115
97.477661967212285 30.709006712879638
97.854649265910751 29.786910182006885
97.207615988552277 31.559741254209005
98.473814430322818 29.613028059456159
98.460169037827015 31.201244842173658
97.585561590317440 28.759245755295819
97.510909256515617 29.376604338308368
98.378639310078199 30.133374922786491
97.571063308814161 29.637453226198105
96.687948885990835 30.391897438770272
98.758657133156319 28.752209283715143
86.932836471044411 27.993842047559969
86.879332892917631 26.151706372439619
84.715853111115578 26.727665212226373
89.274533050741439 28.486924739119008
88.520821976251767 29.711111030726766
87.685411984238769 28.256292243512746
88.025292533239323 25.909193045958940
85.114155453832396 26.678980771492927
85.907732545537996 27.784723055911368
88.696035914183270 28.768259295447447
87.976092550116931 26.893821443930793
87.781183363966875 26.985995244543243
86.771514005476504 26.441160837520865
13.758883362207497 48.472850381290101
13.657803585142890 47.184529037021477
11.483418650046973 47.610358263353426
13.740858672382444 46.619743609021725
13.585186457957571 48.977818205505088
15.191696930716738 46.688021830782887
12.230725737106475 47.881305934179515
12.057007995950801 47.509639175444761
13.815456417232809 48.416327758683181
12.663453147425560 45.445228401291480
11.367644453015551 46.167320948643251
13.151771640422986 46.898513583250690
13.552759116075936 47.307981116083816
26.495942078319501 96.851207092402987
27.735784129115718 98.047703618907420
28.922521780390799 98.772856802279904
26.001566527904906 99.375020900385451
27.035025634587878 98.474722530649018
25.517338870078763 97.587683844988405
27.399862496084886 97.630771746554302
27.229909783459021 98.407911817689182
28.058024706218745 99.438746420186504
25.087319124942940 62.232855764224624
24.502922299709201 62.192574775481226
27.682858720987873 62.681509922758401
25.920297042239849 61.853353349512659
25.965173007489128 62.634896466765333
25.898347091122886 63.810442893221676
27.852007641899721 61.090451608123878
43.560377100414946 54.316681273048012
43.353662647255526 55.876288192367063
46.613242834340362 55.692722336368213
45.711615938351947 55.437877265830025
44.186011178121248 54.566227140940413
44.315332417597439 54.384046135887324
43.130342109034963 55.246450236999017
42.451842781820993 55.386645985633280
45.257850455241176 55.741676131684414
45.011290510855929 55.313826136359346
43.218840714118613 54.474954349632469
44.762737384223350 54.478935970176330
44.594404383679013 55.312046648679171
55.404349686046068 22.331825072418162
55.496075989296415 19.156772431837492
55.156099164696307 19.379218527300026
56.072010933963533 20.550195216947536
54.271082820176055 19.847494284854214
54.561237278187363 20.780176494568902
55.223666731766180 19.495071514110144
56.715924197206412 22.457333706753502
44.484101234405358 45.303122854296880
43.701061058833076 44.656588819223813
43.421026059701731 45.980526844009745
43.984702006227749 47.795654050052491
41.243376933718032 44.304090104016517
43.504122440343131 45.441967241860112
44.144876669223834 47.126009647445684
43.862007045839960 47.250389297527725
44.277515549810232 45.793910898379565
42.216266095826924 45.041942942845196
43.862618503198526 45.131823483852976
22.774520373956150 20.415642100187132
22.958231710403115 19.439493035596513
22.950170320491736 20.090957475126217
23.287001336415532 18.825136161623721
22.017961729406302 20.570728473624087
24.236815027198332 20.428248070549206
23.146761505313428 18.068049006526007
22.548548900768836 20.543857835553375
93.258185467245525 56.103415379966258
94.206764279367064 53.885322543455736
94.496425371493231 54.188614215028501
96.459553328252383 55.445354897205895
96.685890993974311 56.210456932209567
2.241501272335622 8.440629806447440
4.081681723122166 9.288939953173342
4.276438861120697 7.635074785695822
3.392870261112536 8.172585346841904
3.050373010633515 6.839489064687545
2.836220470873818 7.195217774989933
3.266876381109733 7.199729729319110
3.009145175812586 8.738470549827488
3.055984875779524 6.770837614007851
1.757725789399463 7.997696972523438
2.594170055411948 5.579055685809577
19.072708314658051 2.787772592271044
20.949920293286059 1.421135954100477
20.205253579423605 2.328878744844577
19.304461522905711 0.991018058827860
18.753620339554555 1.863287545397924
21.703601156531526 2.607807661877440
18.644538832593099 2.240443107903059
20.663323073824898 1.054373873054780
20.408267593706857 3.873710324411193
21.057467940189937 3.460555282656608
21.002868555977884 2.239395484473333
55.128054213009250 78.908349978042551
54.136107273911442 77.784672003946383
54.541426729461570 79.746313227191308
55.592457545094788 80.706240102183145
53.989835868783885 79.463164563745593
53.160890209834953 81.290425834020795
54.248487161091852 79.079263361689229
54.046559518794098 79.865655342879350
54.392606437934809 80.105342772674618
87.152501702849619 0.927041971004840
87.776022187541571 99.258815252303549
87.228827631055978 99.498139838664656
87.388883097495338 99.957521765616633
86.524698806695341 99.924523981606669
87.821432046729853 99.424695094145065
87.045112637029646 0.978507037491991
86.240385504659031 0.339903578700482
88.722914142174261 1.574943843489152
1.878773624790446 78.357765149021304
2.465670701487197 77.649898279240148
4.388681074134340 79.065433329155098
2.032913708171754 76.864934136191991
2.082448184545538 78.032980289285547
1.282725980748582 79.263985146352212
3.344646495770861 77.233247811457545
2.524831788283628 78.146575230666556
2.617841237575871 79.055177302986678
2.587253524151309 78.285464352325249
2.892144604243324 78.163495793794752
4.472019965261033 78.198910068686288
3.644615469921469 77.460538970918037
2.380947591642123 78.427425865171045
10.054066629536225 52.511612616501850
10.622485672463958 51.026329782321596
9.473890594068470 50.397140654358509
9.271170893304529 52.126666431235876
9.487684119918923 50.981909309033341
11.769104501422147 52.370934337260543
9.338387530518734 51.352372259919747
11.317413402479716 50.947467739957908
8.146630029305566 52.598968500293864
7.485272176131136 51.238266798985528
9.389930087609661 50.392342925266476
27.457732959538550 17.707615461802288
26.441064691502802 19.380608059870514
27.693723470911753 16.927760042739457
27.472015089065458 20.013014636064945
27.926887903175938 16.801269382627524
27.103523215804689 15.593593259069285
27.790833174344275 19.675981967883914
28.846935060365308 17.874234814243358
29.043305865574666 17.561635992748371
25.081260240202660 17.730799597010567
45.655959102284385 1.479194249524856
44.545186708950027 1.722026690310760
45.458321882901174 0.634978652870933
43.389079692117114 1.451240790139515
44.137809587002678 2.018702764509904
45.715019039593891 1.230089562173895
46.137932146906756 2.261677209495627
45.220875890132731 0.247630359882427
45.821115245709493 1.721567356184333
44.720356587449210 0.570709788392155
45.320795647630142 1.759580678247124
88.722703526792941 33.308909269078079
88.436121079363218 34.162841775990508
88.496707145358513 35.875244858206045
88.522696009460347 33.634024766048881
88.949633144243975 36.738587604159967
88.101894665411777 34.725254258590475
88.399398825941660 35.726946233387011
88.823620904009033 36.992584373979930
28.863914394138511 82.423275306236519
28.367889766124691 82.636017273609866
27.736824526588258 82.300728821541028
29.016845691332311 83.043862604394789
27.656758055853281 82.665127395647275
27.668096299478126 81.894870807347289
27.258413226159963 84.060968679288152
26.221579855155301 84.295042527115555
28.054034918544410 82.034246488744799
26.844458283945329 83.216787668592502
32.754246597854831 48.873908487362499
33.367231777061498 50.864284889289443
33.536646062698757 50.535723586742435
31.528254109893211 49.944433468349800
34.647150193463801 50.010786341475956
31.840820821164201 50.641252299533647
31.844828199124414 50.195260660740715
32.044638741918945 49.422573672936956
34.007332152947903 49.428045270117359
31.681561462965327 47.288019440197189
34.519137768620404 51.005409750417549
96.690802237882906 16.782185334688105
95.635071508657219 16.850658571389818
95.684768039289352 16.793270774028251
95.882648415355433 17.817024145567586
95.724802953464490 17.447783820545364
96.430131575419907 17.117665103419860
95.868046228376556 17.875502889401567
94.785100090556099 17.243514485780487
94.447499266612610 17.251017957101027
95.384456306224479 17.588523998924188
95.581533219111904 17.656436184127028
93.732665926649261 15.800222799013884
69.818700861565461 10.082647923683885
68.183069133555833 9.806108642079991
69.471775815787623 9.822925360087620
69.175767108525349 9.039206019917826
72.142765153085804 11.364605245946388
69.153471376288067 8.099452171091581
70.466801704774383 7.561863851398410
70.140448608965215 8.604033996162556
69.671488611641891 10.125072386996575
54.359178172181011 48.002772761991032
56.326021866720097 48.040839443560884
56.017484306603883 46.958118620151041
54.901591608449081 49.455371230150774
57.379541899168750 48.183751748131968
56.609988597694752 47.367598916469802
54.388545448663407 47.977204441415552
54.556875582258215 46.387504628045207
55.094905292373177 47.003437855091384
55.830166877086974 48.594464749562576
57.208569330647464 48.766042767866026
36.952020555199383 33.691207468166766
39.430722098700961 33.527300486514228
36.790313446247552 32.318329322369692
35.937967162286412 32.354938568182725
34.889370532156818 32.437167193469818
36.393063122185190 33.358560468529923
37.844966856128700 32.926314829930654
37.631472052153150 33.533805243895230
36.740771208815474 33.968501707478296
36.764265996076887 31.164244711853954
38.035103653233726 34.698018215622668
11.108748586291352 30.537766614318254
9.705479727267532 29.300296552765605
10.771052398536666 31.376954808737253
11.935440821868808 30.235207644962948
8.720409218341601 30.559246755348298
11.474965850006242 29.396121410454118
10.384155012650728 29.956418924629169
7.502715861223381 31.928313657516895
10.530974892450928 31.191836113906948
11.828011001733717 30.744164698165008
11.483239838623280 31.946254306075968
9.193912171957477 31.923325906396293
10.456428203267654 29.396833808090150
10.170501964483712 29.567533562555148
0.987572085775689 79.005220402726195
98.639984800918583 77.179556658444682
0.094848636632060 77.614702254085472
0.617598967132296 78.844174638149269
1.970651478050879 77.617154986605641
99.225967444199398 77.345588555229781
3.364770100166362 75.336659535014277
99.365441211242540 78.678103712895464
0.750869496472375 78.298188006088850
99.255189250553897 77.730972698490675
30.006184287832816 88.895560189909261
31.472671807439003 91.152735336398635
33.416466216608057 90.221179187072693
32.052573308794621 90.279530013000510
32.233789440591039 89.654392605437792
32.729189255125192 90.758104589431696
32.277822155337113 88.892749884703719
33.422427414709055 89.724803433297765
33.409157945140095 88.580805384351336
32.722965554622604 92.049903892005133
33.528212939901898 89.681648308105039
30.971524803252926 90.374671418680606
31.045819277809098 91.141998006998335
96.031753168757376 49.841330420268648
96.443652229169047 52.117692400710389
96.640136803099338 49.976082214810056
96.563744781671289 51.081399766893149
97.232719156846059 49.606755017690688
96.597299739837084 50.577644312792891
97.668059318744767 49.476376649639846
1.790430569485821 65.544037311560942
1.728833209059945 61.322948514584034
2.563903242765319 63.245087935121546
0.729896339584981 64.047789560179282
8.014618770658670 76.965491995852616
7.365420936365888 76.942870486619725
6.382697237862358 75.280588539345970
8.700834610556639 76.626127119415756
9.391593113027701 74.745760174020774
8.311701559405133 75.717596296564849
7.791619488453160 77.409346785188390
7.445400093249221 76.917132322480498
81.796416833545109 36.758970314890412
79.653912640710203 39.879349844015735
79.356516994642192 38.361006095599073
80.848969857769049 40.061695335097021
81.984362286117914 38.547723944727061
83.189642660257178 40.013095843151127
80.688454299684636 37.787315414766454
79.935305943468464 37.371483280803140
80.162632183186531 39.645004259213252
83.364795144917608 37.951009355862865
79.379059511124424 35.151016647146726
81.995860648013817 39.822532777507433
57.541228795686763 99.431293692655785
56.120331541280301 98.644902742217610
56.185396406832346 96.451835387657624
58.625797856558485 98.091368592424629
56.616622778387942 98.660835630275301
57.501172946408168 98.048183764659626
56.723539456037187 96.299433811004590
55.190961671417774 95.199198633136191
58.661531205465344 98.672173879632766
20.307989150364868 80.652401552643752
22.351669822014223 80.558490054309814
86.821656029846665 15.975122996640321
88.580195686834159 13.890957282979230
84.468370241371289 14.496509504112790
87.366146958579833 14.744166346815179
88.247644323352034 16.250791374002148
85.610819070779073 15.665914986789211
87.332526189471423 16.254880583017016
87.129863971572505 15.558813361236888
85.519981258021133 14.307793464040433
85.336169564479547 13.365072844826367
87.094724381795487 13.982419000648573
86.593585876993828 16.364994730882653
87.103473623360401 14.813515329938049
85.331966968829960 14.686660816562153
86.740743766113667 15.404059620980659
85.294434648301319 14.143669194321594
86.476406248215824 13.546123124801927
87.238806647621388 56.620965805619569
86.576792541361272 56.188480098544083
86.484905429164726 59.781540178828408
85.933339770974584 56.563485125395786
86.426852492555668 58.588403389853930
87.627676712426918 58.216539853120004
86.692587502745440 55.065211554708746
54.877542845348714 84.646858291892428
55.690627625315344 85.663424352667406
53.251119789270760 85.616957534453192
53.892951930651826 85.484817853185532
52.473524976441993 83.770556056271900
53.277949882073074 85.481449180417826
53.031806805393295 84.977382093478425
53.985520814786383 85.547148995187840
15.804980402210903 67.551174230676594
16.535511121484607 67.780287037353006
18.525592219385420 67.761450349191506
14.140990654653395 66.891247033104719
17.598237484376686 68.161164196801451
17.586970360637757 66.014277315008300
16.753006994582151 65.974117353088502
17.458106914788079 66.256042060538789
16.617406119669614 67.946585156036406
77.781521043226789 68.120922366658661
77.670825554081048 67.154982424015316
78.579904314405937 68.310518280921229
76.677029165585012 67.899097752163001
79.796708700071761 66.760807823736329
78.268290864472803 66.493310703901670
77.049841263635415 65.952129234383406
77.829098869522596 68.534370225253184
45.319439910494090 63.097824117221847
44.991803639001731 63.186652520506200
47.524672134169286 62.472437517158113
44.963548212414196 65.589520326630364
45.145554122073648 65.885670722713385
52.558969427351570 41.519903678527143
48.883883018648746 41.436324793987950
51.441675121879719 42.142350935949231
49.118009790057208 41.407102921427061
50.960131774057636 41.379391219548246
47.439394395807831 48.990342477873497
44.432065947921117 47.619359815698900
45.806214263095882 45.797664842049500
44.779004835763381 49.162125009357240
45.496901717065015 48.618139558874468
44.988850972864192 47.482690780695307
45.471603266797693 47.894036564626255
46.076275998740236 47.076006282163625
11.884434152889970 34.489581431500447
11.415226242613571 35.212517852961312
10.086462010008750 32.518820515925924
10.280871009493504 35.655057365346245
10.900972762581359 34.359768090931432
10.513886927966004 32.616578508533273
10.811583110421196 34.041670491295996
12.917107009456490 36.050495925265118
12.396492731182128 34.121586677468727
26.078844908169724 96.983810377057253
25.108147485104855 96.152807014604591
26.453438315459842 98.009772829363612
25.759649924431333 97.160903695300519
25.859963950044175 96.700990686517258
25.116032609807792 98.730650184445651
26.106522760213739 96.378446680660232
26.045520080391675 98.519029913612187
24.176183731749607 98.081305420907100
25.801430179047244 98.014458486255236
1.039427849933144 56.165938957017786
0.201984568772399 54.854731522127409
1.702825150444544 54.379267708743640
1.427440015864699 53.431150177234770
0.306687100336628 55.986819540719488
2.621933031731944 56.220005021789248
0.588675093325919 55.843420325655664
1.320138441802311 54.946456518983155
9.604179231287354 95.176357973207161
9.135893928591990 97.422570323696888
7.318268502000615 95.658886140031399
7.543726709005288 94.923221488660829
5.158756748994236 96.998515021575002
5.774721715148262 96.512391927505519
9.164858061799519 96.118687307147937
7.955137373339086 95.157380466189807
7.903619327581836 95.548115194582593
6.541457157926887 97.660508412314869
6.651720173642365 95.797732681789256
7.076050909359643 94.487041035643955
7.276121697492974 95.152513479293560
6.599188232880500 97.415156747404112
7.503072837611116 95.234920861144161
6.669975056351232 94.408368605729422
56.870111464938851 61.130320264417328
57.398363517425274 61.996715610119331
54.903794105854253 60.503252088737533
56.407244469676463 60.192715742221253
57.034909026591599 60.514155628723522
55.720491439445702 60.327855538005075
56.765591251231257 59.841657873116873
11.627693404766198 30.212119821651040
12.467598009340477 29.745822223231627
11.549158694850044 30.858358095265213
12.464983101258044 28.541853586275096
12.544134641651972 30.950765955827340
11.528132972668418 29.763993791213874
12.293064388040708 29.518630697213599
90.229438221525697 34.511725645798457
90.627998173034229 36.528343827045440
89.833588801647849 37.730187797824392
87.589451389458816 37.216139374442335
89.376212552352499 37.339831680758493
88.000828255059872 36.818990122973851
88.483032629529561 36.420545064168500
89.109330695358310 35.957710996955790
89.259802558663878 38.868149029549997
87.188258270188285 38.006272172889751
88.457046352501393 35.454604392945527
88.767616977809567 36.639149266599681
31.211784637317908 35.509425962892216
32.046346038440987 35.916697889313696
31.217612318770755 35.968034948875889
31.959676911337986 36.453335289950395
32.230406929572382 36.669999490237544
31.991519698057147 36.024927481526632
34.864675209345947 35.802512923146907
32.971407303665181 34.234092743400161
30.949865524805020 35.856486816532630
32.392062741577135 36.608176165033015
33.046560868601048 36.978088762932934
9.307273510396239 98.721075206735009
6.606827878529057 99.196798858345247
9.246920399221645 99.193785468211232
9.639657761870804 0.525483248591755
9.537470263879204 0.204633946133484
10.208772079173082 0.780373698082414
11.282161236193708 97.949377629486008
9.457374913113153 0.184918498743414
9.025296865827194 0.089468637434919
10.380687630871336 0.062584442295773
8.919698169185095 0.615872381542445
51.072598129768188 41.941052581901772
48.164522046086852 41.381591316963245
49.797974553682813 42.972304244149242
51.644248985549851 43.979191769283524
50.583484090390677 42.657159663447622
51.183376678226473 42.677879081140489
49.454607601489755 43.671653676616927
51.649270517681430 44.073511637385131
49.617965104200849 41.696705077407614
48.944220014499557 43.584985840540114
50.587445863792411 43.239277856556576
49.299049711979968 44.084596385247195
49.386215688123123 41.925042357146317
20.638138442836112 20.352468070716697
20.232858131871374 21.739421977181163
20.318194673979669 20.457459953664323
21.226080204121622 21.858032005907233
21.448440534927805 20.888091927540579
18.541805569023104 20.137732922038069
22.184740412982279 19.476281970275995
20.575015674054310 20.220635639007767
20.830308405100080 20.641440698484335
20.623892167818649 20.548960097077064
19.138470669468063 5.482864146148276
17.201721622927181 4.020921892506705
19.624303532830655 3.326509052586188
17.854217370153847 4.706921102058136
18.588697454591045 2.803281453142906
15.367737023883796 3.615276182400708
19.191384521490001 4.597702647097407
96.382361407414550 48.905390762910649
97.141350077181031 48.430289595440968
98.275601718214546 47.689529644246434
97.885123741050521 46.765906098748125
95.293211920176816 47.939838842132779
96.127478458799374 47.831374798769296
97.334870320288132 47.905104765079514
96.074110843544958 48.327761422964841
96.912923768769517 47.907842111892442
95.413056697597867 47.128669513691079
97.340109813903112 48.346515418357448
39.851851837230065 16.622372460156541
40.907769969551431 17.425648134923385
40.082572772472361 16.827443803414514
39.230719851645659 16.111888796415986
39.939526178362698 15.218082044755750
40.906286782153579 15.006499924951218
42.823953341287485 16.106900377564916
40.121952263765380 18.443476874269713
40.108763820316625 17.036565626957078
41.471428239541829 15.291819193866099
40.479309953213104 18.007486158382573
1.563874472090789 85.386282024330470
3.462523090932215 87.552761045106834
2.614080628708713 84.056129071535040
1.005525315718534 83.781030751576253
1.338711198259909 85.553665243299619
1.134636109225940 84.928069558467612
0.737233948344949 85.053141702674068
2.332451886896599 86.568436099263408
53.056140298003456 67.521739660539893
51.394175065320269 66.553263683481504
51.157276602517086 65.299405363122673
50.987945790504014 66.803520225302265
52.683376982298782 65.632439562591784
52.228869443064369 65.638487297751055
52.242028478100053 67.701040358643937
50.745646420920600 65.419757986426205
51.786622424705953 68.154319770017295
49.324640444008701 58.077713096009923
48.348008864963440 56.055294590085985
49.083095981359662 57.762956159189955
49.993148169587499 57.619418851636681
49.131604865740776 57.722348482770251
48.690774372816108 58.096503510964013
49.455713775927308 57.813028460712381
48.988470957652538 58.351875584409221
7.494236188176495 43.775757141899831
7.226185003726436 43.928019086048991
6.999255652138706 45.308335399593076
7.081187020980035 45.404003181881905
7.964061780663023 44.225446329642544
7.616974393318904 44.961441311699382
7.997148647337755 43.682666737822061
7.371751895322608 44.207596253715394
8.314145420367122 44.696074474644242
7.278432104030961 43.699921353173380
8.220959371039712 43.779676494227395
8.804135650912993 43.217513606671048
6.424128031516651 43.453374434906507
55.871824497819347 99.614094584828834
57.977011377397226 99.140072888199143
57.845850746173610 98.078087850690636
57.963240658675069 99.101808255858259
58.518493943878347 98.921387741655224
57.658554778530721 0.112204787052022
58.162074565026060 99.696525331979956
55.298361435330506 97.653996784022624
59.012603065577771 98.474049042362452
57.754103302145516 98.840670475921883
70.302946173885218 61.225307996353784
68.720911017241832 62.724740267934735
68.883502709231408 63.118170636989490
69.459627701817823 62.124055032944966
69.127352261971055 62.580427670274908
71.318446663281705 61.236070824702743
53.483366152522123 37.307346819111203
52.903939667891557 37.861935952393956
54.997996384010811 38.214191771790638
54.716132687923817 38.512837568667045
53.799069641972828 37.453048987641672
54.106411792710155 37.234353930810052
53.666115932014613 38.407689966691578
52.883710096622785 37.860433870825240
54.317162160507216 38.320363627337144
55.126224609998701 37.728412572518955
54.149040191777729 38.009197179913144
54.239936393410616 38.877896613487323
54.881612004080203 38.181420056191961
73.751745093889511 94.943231581310016
74.035955283262282 94.504795577741788
75.625920064394634 94.446097173221929
74.647440014824312 94.856075255580720
74.263851631980131 92.270038467510645
75.236556837155405 92.971199215078769
75.512181363445123 93.961250500853481
72.815445068271544 94.159480070160853
72.675948310787533 94.642986636201428
24.771826342752007 89.994502522472018
23.832655913666922 88.349179624253537
23.120028387505620 90.204673131059280
24.537146611244879 89.876525750983035
25.959498848715768 88.869272219911849
23.357614262664850 89.146345467857273
26.335183957317597 89.442838186860953
24.666402012640607 89.285922026535459
24.848563667558761 88.330271202232410
23.926573637927383 89.330581694924703
89.356947654910940 14.878101793243687
87.898823212469779 15.820172546925599
88.041989542314383 16.018850597251280
87.959191187378394 16.900060672258451
88.459611312978666 15.914608395598350
88.095948745307766 16.238375755126775
89.467981788222289 16.428219928208076
89.662587764541968 17.347692164221815
88.337416699253296 16.757762788081838
89.085855674220070 17.534385457134096
89.293844144510672 16.726647013811110
41.295078102213530 98.315377882886708
42.173212161702679 99.736364551849718
41.511630792654366 98.783954972179359
41.457873700528388 98.333202980889652
43.352413002600471 99.958646682734638
42.810984171734034 98.088731575505406
41.840310855584868 97.961660868708861
42.223593323084039 98.938929187948716
40.883888832309069 98.868306946499771
42.484132237601756 99.567275149848086
42.176059016283403 98.107782316128976
72.974147058314813 1.831456437394901
74.064999899655660 1.138457378565554
74.136559737740967 2.553494852003403
71.529524813209463 1.052507150593028
72.283329061723492 2.882264028212521
73.103755631121189 3.125643996830174
74.199098517868265 3.026102732204818
90.647652542257333 36.799069394787999
89.746055846483060 36.015339654870154
88.063646969166271 37.821738534185528
89.696501148028972 37.272006454360842
90.431044708190385 37.094702395229000
88.992130480211458 38.049894710085155
88.583873167776147 36.532802773492797
37.643537106325397 52.239830516770596
39.160073297071087 52.341497295418570
71.276461814569842 35.769983308563674
71.035529217819175 36.166676291622316
71.590153244405428 34.970246680367715
71.159976661958908 34.965415760906289
70.420892128408894 33.906719204045004
72.375557766276785 35.915627405294941
71.847685084698853 35.724034394933255
70.481049245398182 34.968432105336682
68.639449701569106 35.914254490756292
70.644695357025029 36.009117291124710
78.177245918565959 69.932005150973779
76.886752021917957 70.013376491100189
77.802540615064203 71.343435528429040
77.143348145321681 71.276813739850851
76.208208067196537 72.075902083492224
4.318882428495133 29.304208923298685
4.926443233454141 28.652448765280546
3.083890097266389 29.355101021487947
4.478086825792115 30.786907686770402
4.915446949009775 31.253729687207848
4.464110173937859 30.799334508111215
6.098132085215490 29.602766955127056
4.306603899870032 32.131004275042770
5.386169631420675 31.030475764568106
5.780692143708108 30.518187323822268
5.096202169425735 29.873479728507366
4.457048721709371 30.476030975996522
4.238049712629405 31.132382783974318
5.231183921765227 29.582868779380092
91.946807568027467 45.651359579123245
90.167842307715858 45.742596542904202
92.587175841461601 48.298755169588290
91.733325519800061 47.913999157199711
91.310386813654631 45.326542819787655
92.108655868780261 45.140277949990299
91.965301379711619 46.404528017709644
93.836969247801690 46.500177827337716
92.146749200726774 46.638876258059177
92.885320296012537 46.743733726577751
91.507805594631279 46.747904997772451
91.376901857212900 46.632472859203517
93.123700753444183 45.203304490309165
99.936746207316943 17.730110900163350
99.957604641263728 18.783907256529844
1.065083568606155 16.199899639799025
0.135363009486412 17.326552105246972
99.859649166344752 17.154102427026920
99.481974130156345 16.650408593013143
0.046863781401100 17.903893909642161
0.956958771816957 16.997105910856103
98.891765593570980 17.322734009303343
5.956189792202532 50.143498428101616
6.364598959891914 49.231242683670239
7.561017043526761 48.758471921399604
6.962311043139999 48.110624549383061
5.239281322090385 47.400724943535586
6.564512555651699 48.696117508935359
6.529449060653871 50.371498423341528
6.803819438087538 50.766513857863323
5.429276548824204 50.411699114553528
7.373580166227797 48.695385555760069
6.105253262745512 47.083048635949915
3.600573388104232 48.035917652918123
88.548134849612325 87.559601021791877
89.074369596508078 88.720714796738847
90.348063406730105 86.949948391520806
87.852272125438603 87.473032128859401
88.067313534570104 87.504843266236790
90.673176444970252 88.634260383744348
89.949287283300961 85.643565765057474
88.073425223313222 87.371633580409011
90.396488791570306 87.164247460510538
88.799275379918399 87.242916639377000
90.449184556383031 88.069604646167122
39.754333080633451 32.541361033423527
41.583640826924508 35.642701622175018
39.585583079150304 34.896720271290683
41.202649742055570 34.540007584739385
42.005924107739908 32.840264286609397
41.350147407488734 36.265132054221418
41.806222385159430 35.988392366163332
39.890057440978822 34.033520153339062
39.574747761533537 35.207266270373474
41.286723564890259 35.062802293515830
6.645058155448880 95.649681564339588
8.851359335009464 94.853615030313136
6.582743136272889 95.218612576884794
8.359439303691397 94.852495219477873
6.953908552565590 95.707999268832140
6.624812998983112 94.291461487062961
8.597339690734463 95.181695686465574
7.697833770493991 94.234720746996459
80.134749430530647 65.960113281852287
80.096499542639805 65.372901213859450
79.791987393810018 65.152761079402069
82.436200979217190 65.611134579124879
79.251240987043985 67.323304451046852
81.473473742204078 66.306947882507743
82.074867272974757 66.539281659625175
80.878170830908275 66.772711448445975
33.561414019754324 73.481315967601020
34.224497125516834 73.738932170205032
32.881503782665980 72.333916974888780
32.010305984515981 73.844231015666949
34.420731911151989 73.742004665886412
32.598199984398605 74.131695061670655
31.938472823532628 73.263422211187532
34.314642013925429 74.270343627195516
31.931958886311541 72.931108098217805
34.716679601031629 74.510379973007858
73.437049935250144 15.514460017992288
73.647774001058238 14.131376846051770
73.586793399876839 14.656509626709967
72.828535869371635 14.719495771479234
74.906513788307549 13.881973748409646
73.333395199650823 14.212941810817197
86.086353734910702 30.048766454625216
88.955328984143591 31.076950450645189
87.363310486818079 28.879631584776796
89.288821128938380 28.105076626211044
87.663965089774663 30.086684404809802
86.886284064327057 29.472144079524963
86.913650367459908 31.211543094190578
88.160902644207866 28.694418152311314
87.442533105722873 28.377101687030027
87.808371603617871 29.539633425199572
87.617759854291208 29.557443994717687
87.273188215560637 29.485248557214319
87.738824947193294 29.810803025326354
87.658159812781804 29.439617891753784
88.915612217252288 28.190573375963012
83.474424065884207 82.396302271988318
83.375057656392286 83.777177119403987
83.052465169769249 83.573296241631056
80.583439775213009 82.629632542782431
81.139814919901795 81.882738125841556
82.333865379361526 83.977038984537757
81.340409314227273 84.747769127709489
82.623908423614225 83.114883550047551
82.919464901197415 82.127603057969111
83.440099748734852 84.376800100785800
83.035442778280554 82.028339584119180
83.567357036876416 83.263878842675894
82.003255666507670 81.958037017693201
82.608436345432310 85.389430261441916
83.724885677478667 82.825109222112729
20.431236574770974 17.461615039053832
18.113400267123705 16.616635901958155
19.076734592808059 17.945213413419882
21.601675520400217 17.652691074911523
19.255806566694709 16.992742359534329
19.711915469455832 16.130927648204459
18.349504422094189 15.699002534640282
19.287894681611700 14.538499915122568
19.541710161423591 15.235968799020927
37.012065659134521 34.113616545503646
39.493274116753618 33.723325644084255
36.499766290238178 36.381544643967416
37.554458147499886 35.659249933885036
37.896465758692159 33.751727249620068
38.341550353662790 34.312355740505048
37.842725591128406 36.502895967597716
39.235264403953622 35.711407278546645
36.328966771672647 33.470606141429442
35.256232918660537 33.407143051673650
39.630272011068222 34.049742172243334
38.257528190484074 34.408197254684268
38.594200020047978 34.574987945258819
40.533366574961931 34.575927642627896
72.363957226665903 0.306859094989579
74.347482345808785 1.109297673657667
73.114945876704937 0.250861777129625
74.607276719090009 1.637210132104268
72.308372038155781 2.450559380917251
73.682870881638834 1.526262933412012
74.356504807009259 1.912467870186093
71.667302060516960 1.113458418746645
73.812121530146413 0.740064470349835
71.172436813739992 1.297011497502850
59.622148537968307 55.604426780868685
61.050006190910430 59.467934238987716
60.466629223857694 56.312183276697816
61.500762941736795 58.155853162729088
61.752069036752793 57.579608139603664
59.996564303692573 57.123470797447034
61.288211537053897 57.663107684472479
61.292330738972659 58.566475484044410
86.379877149698785 29.455288990252729
84.312362182255640 28.414254694145615
85.189943137726956 31.491267966406340
84.807315756118058 33.120559788938230
84.015441405011217 30.432074508747291
83.456893685677102 30.112918905762687
84.802307384669561 31.179993465779560
84.417869870066809 30.010249697289240
33.047171700600352 81.346395337097306
31.516071852911185 81.236532859804129
27.983029436820651 79.540259655087510
31.008441756308489 80.443708824247921
29.883090152626878 81.662551148436080
30.718881265365255 79.323144596693297
29.797841701924010 80.184140643553846
29.714298997864365 80.942472396196223
29.948460486602620 82.399615329128821
29.192095804533590 80.019322333624714
30.790765760534530 80.203199703222609
29.479277107318403 80.111102577432433
60.182145916009361 17.105963378800190
59.373334365209161 14.469588463111693
60.360939982633859 16.436863933782842
61.183834090392168 16.370270819343929
60.953563624609380 15.734401604707944
60.065025787809375 17.606869767826659
59.811670463131371 16.424196584111979
60.220077217683958 15.974810699879860
60.067733535988168 15.990105421024026
60.041800719707275 16.490519759934987
60.261888339480471 15.032532834165156
62.038675786013570 16.053186152153600
59.500368630563898 16.059248334840515
61.885467932214773 16.542899132003036
60.385634144331497 15.949644242835829
60.873358056669403 15.826761645478864
9.944863380200903 89.194386294422728
8.378673587070232 87.940219387985948
11.642179308722655 86.620162704509369
10.357394469612888 87.207847226085391
12.051147243694219 88.170146551409559
9.793037149078019 86.687642297120433
10.774953194471093 86.491785123062556
11.077762014708535 87.237015438613099
8.048797355904176 89.141565223975405
8.581444617270886 86.645373507572373
8.470616775140034 87.562900977994659
10.210889794304867 84.933470200097702
10.216014490285069 88.750046228480102
10.121016905942438 86.184525914537431
9.749247742865739 87.842757065033950
10.884371712456602 85.938609636205882
39.122468443309309 73.474418567193794
38.803560874029820 73.728995243858918
36.012213006125990 74.485181920872620
38.256997055205638 74.031723079732586
36.904378088089672 74.938486858177541
37.951083586179337 73.932919207469837
38.049586693977943 75.638426253640546
37.384518162715096 75.522107367168317
38.811892678688935 74.072989826362303
37.108665052895958 75.317151252657695
36.796449835900560 74.688677954221262
36.863616870863851 72.843793358946769
38.316152290535207 74.013447776047130
75.167642540052711 34.984689212124430
74.339336831101335 35.642788870865871
74.854099059670801 36.440119459085210
73.412233409961601 37.319517113547739
75.759041183768872 36.111979407601567
74.984271804434812 36.519812701941312
72.654336915240762 36.291008150396571
74.596932494687465 35.646481617550322
73.779929301745497 37.869530037754174
74.930010661891629 35.577812723378379
74.635656461661398 35.948476548790289
75.190086664568526 35.529443351030054
96.043917978333738 34.268213543543446
97.715084275222608 35.263870271004564
97.254054010413100 31.268238258291337
97.943664067679393 32.966697662811157
99.815940730559277 35.259229254525891
98.433928690966397 35.336461819991513
53.162948922069631 94.300384205930456
55.305735827446881 94.644855252969634
54.447435980133470 92.822581472445194
54.919252565409174 94.597223963585876
54.356072716499114 93.004174991191960
56.048491903682759 94.655795912151788
56.247621434519829 92.753729121172640
56.145907334364743 92.400469149728835
53.983438209665110 94.100945228806324
53.143925949118312 92.840283572595467
54.111632373675015 95.471504516581248
54.180097348197705 93.673564654044128
55.481072331801471 92.164002201677761
1.687023847665573 18.953309683997130
99.811102020064283 16.821649302469559
1.504601573980239 17.262898820283805
1.414807902943359 15.857970359767503
1.999282467788073 15.998241462293855
2.981574251695603 16.270339238868843
1.076762841413156 16.333213701476215
0.466268797411330 15.614799639511848
2.142418852270223 16.748996749061639
1.576521629905669 17.279514079270889
2.173720552928585 19.269308402645702
34.186890547723998 31.505972502713533
35.351205995293363 28.770746151127447
34.902510459276222 32.069783655002205
37.036381560937620 32.495061977956894
36.862891411944560 30.872280146505698
35.828376225302748 30.528095182923249
36.407738440094960 31.887585196190010
36.537555201978378 30.246069819778100
35.232743944050036 29.638774118302372
37.815487440993685 93.374507404954329
39.156984923875925 91.402808272343819
38.352523722852702 93.780287581231818
38.768588864367594 91.487340908390706
38.101838005636758 93.426251361284343
39.013923176787934 93.037702007440899
37.011678873599635 90.884712970093588
38.976207301426548 92.956025493790932
38.331671098946238 94.126036313046711
60.716480758640323 16.988287707794470
61.285289555159565 15.421053944805884
61.884297780089021 16.304943641660685
59.192133652984509 15.241388328813887
61.555994039959785 14.730605655086110
61.289709714782660 15.603666677714017
61.127986429396444 16.878282273971884
61.547466174510753 17.039515134624548
59.684057716053438 16.993834770544787
59.528095236878926 15.604569120623392
60.622502309278687 16.468173205346702
54.082229238904588 54.042985131594826
57.272158724739064 53.676745125707669
55.600376325509814 52.117495621017831
56.091006810621678 51.355848283562651
56.527808451302022 51.907950349406036
55.188547614062522 52.255782262136961
54.728458076380882 53.152620826024432
55.912083500909425 52.836029350346365
54.414549320347852 52.865621542407339
54.936461236109295 51.339222075177844
54.999111773431494 51.305757588915831
54.515947398654696 51.765984765848231
56.835105987758290 50.867780206084134
56.436877504969559 51.943157919181985
42.988920652843326 41.650480598561018
43.308027857178992 43.337674829414510
42.932099723988379 42.477625855079694
44.343768762976453 39.986193066439540
43.967729176194425 42.118288432394337
43.769750740832670 42.541765528544794
42.901156720854935 41.587099168399440
44.783554247352669 42.960541752138575
42.974684416861777 40.907996093387851
44.930096459066071 41.734423641803041
45.900403328246313 42.355774568411618
42.110886078327951 44.288265543342554
43.626444599923438 41.231977124536414
44.558463868168552 40.707511766459056
42.735299916216704 42.330734961994217
1.307481957445811 25.209495832510548
3.257364767494011 24.624630951593261
2.496429057138627 25.396931214311564
2.635761425405517 23.599554026496758
3.965848131486425 24.904580378813630
64.490121691829174 72.005600466464585
65.620308782962368 72.814978846437015
67.188526409845764 70.340496958449691
65.929702345979720 73.883783338072377
64.646492502258241 72.010740501080335
64.502507988307329 72.286941773788712
64.686692381089358 73.123172443737360
65.114849217737387 71.455465184541694
79.443310889013446 25.822361290583377
79.163133527927087 25.862603135908003
77.789951730570962 25.460040204195323
78.397082844232642 26.181003295317169
78.116545673714413 26.577893298154628
78.362299931058530 25.756574149411421
76.060909034058753 25.254012939704900
76.210184517679465 25.502048169094195
77.897925025653080 26.601744398987968
77.891701383296009 25.370647250794896
59.925404241241708 88.861365503587905
64.547323425843928 91.921920483426675
61.653098315084335 88.247230705223672
62.135773950744614 88.780158941158106
62.824565706550942 90.096954385187487
61.840347366501327 89.239740050434619
62.061333220836524 88.654258396668723
62.426634861344397 89.280080421284708
63.882394272406501 89.495253483515157
61.777669203841356 89.276752929531895
74.190144801828879 46.742892693233607
71.824641426436187 48.543026449239569
72.625687869937906 45.326184453569901
72.510046308750788 47.954073249078860
71.822739981148658 49.521747845051948
73.045681445353566 47.688955949051611
72.386883384208758 46.826797226830621
72.127187616044893 46.915925271250359
71.680068306283459 48.897100445872155
72.009670477305249 47.552726865487976
72.530761614326607 46.285793926885624
73.518530630714352 46.308514184240195
18.307959705972941 60.244014114404528
18.510951465110196 58.592379054455890
17.684185851803630 59.331991483147917
19.125693402114976 59.979199991896202
20.316514441049708 59.149504987115662
17.774825465921275 59.564741115260432
19.297392242903854 59.929858824442128
18.132891343453796 60.600606300335961
18.762140372224355 61.010535682418940
17.504496509233682 59.865660530493379
16.951438596012117 59.275683243670954
82.130507367935166 4.445340861077674
80.662623639062303 3.903534489984647
81.263384720085824 4.553771051656277
84.038924337275361 4.311481397038746
80.701981244300995 5.201539704365842
82.478297134776255 4.472733212647840
83.602273531614472 4.886211793697841
79.758554042086331 5.281766547610020
82.079010095233301 4.011522441649293
81.324455039659568 6.495839210064760
68.435850224935933 44.200666076822046
66.110739165636275 44.284425785717154
67.168927340905242 45.604342847451505
67.222313821786528 46.341459281549234
67.043354686483681 45.825539821946471
88.110326024614807 19.472937798345846
88.985361593412890 18.010299863736353
87.839936187261969 20.311589370005407
87.292165843295578 20.403570122983016
90.685809378603764 19.923198384035128
90.074180178083168 20.920721545927588
89.115809465691129 18.665210280356614
90.230393185203098 18.482886756759441
88.507907836282868 20.211028101134616
87.984832054915927 21.292058132258521
88.670865146191488 18.686142257723841
89.766272618207836 19.416272985702442
86.848199500629661 18.839365293457881
88.482386160040775 21.293284241161359
26.198531151797862 56.779244622709420
27.594176667355370 56.516552452949171
29.496721916076918 57.304661525283485
26.761852785703351 56.684985317837388
80.632626419865630 93.867585927097281
80.652121470386746 95.458202656689863
81.663877349988070 92.858471771783641
79.582465755856262 93.894457588021439
81.030570135074242 94.309833559249327
80.321737548772333 92.309297108112190
29.227284660087648 72.931289776984187
28.235862657385269 69.974178466466739
30.587133989724457 71.123344000991651
28.971977139515857 73.764291122929990
30.251233243557291 73.096043907333296
29.982766659790585 72.960814249951838
28.381397513751594 71.698292492014858
31.680050750043684 73.513612003475870
29.749119256867363 73.074192336686224
29.830922917649985 72.274580074322998
30.267673794761766 93.292266178244759
30.842730396394739 94.128046427942820
30.370796440342009 93.908392111808226
29.360365908265191 94.173322071409828
30.827358051175121 94.709883414937337
28.024732801721608 95.077151008087981
28.963487107615240 92.849137396170761
29.266903562341557 94.094170112974282
30.080785808729253 92.627477478395107
28.865009730638061 92.375821425976298
29.630409542160411 93.641606999325433
77.255994379155496 59.926472021602670
76.775821574750623 59.084353756577201
77.758097323729871 60.295630319684776
77.887739388638479 58.999341233429433
77.578801777910968 60.170329110673677
77.693631654608510 59.908546151535901
77.631256208772157 59.657004087590707
78.301391227308429 58.350065514814148
77.651891952616694 60.385420643475413
76.593166356653782 62.024512039953621
45.870675835399318 35.207115330858706
45.063291713218057 34.009981018645156
44.007625270827596 34.848473647900192
46.494393014822784 35.523456963960747
45.554951234706913 36.383160898011838
82.170840388075888 75.418935105778914
81.519174461159551 74.743340669942427
82.574896115933299 74.981753682951194
82.354208226271453 74.080054374492221
82.840994256679068 76.447173848698057
82.424242295345877 73.533421698891289
81.768789449860378 75.639926605903696
81.132135195119531 73.589472655496166
80.691477835968442 71.730307314281646
82.362836176150722 73.898637057158368
3.968775573199941 53.773065359539068
2.442972021588162 53.554418618449304
3.485951552669437 53.388184663904383
3.235704959537014 55.591056216367718
4.176964515639764 54.248413675209015
3.739790604004066 54.294246432296802
3.963346571188564 54.170456138529502
4.187199583659553 53.409223550350525
4.210713121896624 56.051373147229945
1.440916817166184 54.578087713116133
2.897918375714248 54.178602369385068
2.106127529292115 54.454583610611692
89.368698024841933 67.598826678666526
89.610632130531314 67.092401717395248
89.439339143432647 65.901378433161639
91.774813957800262 66.536141217733260
89.147566726947460 65.516942922049722
91.873719564929957 67.731073636712836
91.240356670933124 67.000792983412353
89.485900864604517 66.355906337912813
89.478857780024072 67.587974735599744
89.153751209065263 67.565046502736223
44.704727363250143 88.475270803216546
45.399936236911380 88.917896693693692
45.204590441901701 87.014297836326264
45.101110330515660 89.571796419764155
45.394173211883889 90.307418100235751
44.372290459462612 87.551625317313153
44.216897645740588 89.106476894885787
42.905017295774542 88.721021396615541
83.122099633973164 27.226077502896985
82.219965760676757 27.945205620019493
81.912717898913883 27.672619995206318
83.455425173252465 26.670334878469891
84.147467830967258 27.978401456812598
83.596086793356690 27.382077025643273
82.114884200606809 27.655974257553940
83.284467140614808 26.681215697513654
82.063385930948684 27.924145404569934
81.100481255743418 27.539976771840909
83.709213204857221 26.824641149234491
83.215154258548679 28.930496541278170
83.220991146037932 27.089204102928043
45.772390852470473 99.789530769554702
46.055937534257716 99.431984827556690
46.164926051847644 0.450551463402292
46.886121213603026 99.834959875898619
45.359410839525310 99.628650587719292
45.834036443345227 0.315929274959146
60.392254421834849 0.322239833486080
60.404279011470109 98.463641367068803
60.108485397215013 98.794355274909108
58.743293682944980 99.519569193715441
58.972153187785537 98.768769079464718
59.292693453242819 99.669245990113822
59.772194883091068 99.887566036507650
59.223204258312641 99.373009074297642
58.407221207555061 99.373298410337938
59.198433779523668 99.243687507166015
34.096032728565604 38.261894496076351
33.848104525938474 38.186179727184559
21.703852408539323 69.187573515153062
21.070995870438789 71.462025113602110
20.143655829926008 72.107859133352960
19.077605842173831 71.775591643521565
22.546913142216457 73.050183688032547
22.535566189703356 71.220869758749032
7.423810132203299 7.602576636200188
6.390081435460150 8.057301612105928
7.015466026208735 6.955937638047727
8.208496499213563 7.425805746358230
7.741620832875996 8.454615191571621
8.395632203441751 9.420800247452194
8.791066524258593 10.128074466979138
7.234399373528954 7.366423608987791
77.877178515556892 92.130778832468906
76.117333854451431 92.182662486073085
74.912895794859367 93.631827026114010
75.078136938064617 92.856725760750123
75.096790992497645 92.865845866457065
75.100063513227994 93.419085427661017
57.919314095645483 53.698906475045732
57.966261595344470 52.272831280317000
57.315041623603157 52.803961588939252
57.638914142197180 51.816797983268579
58.938963305142366 51.707797524798451
56.693433581301221 52.708294492339306
60.254754955715036 51.436100831224401
30.830388193575629 39.076753674597747
32.715563230590156 38.058183959212371
31.613945944569455 36.860273435121542
32.263597251302265 35.750263535489992
30.191153851512624 37.890884127441517
31.046615408143268 36.649850299107420
31.094742291610576 36.377794980152864
32.418627476564900 36.545143189329266
30.591423759223193 37.411778438657784
30.499256658465235 38.175056227160518
6.220220082992137 17.766043144553151
6.296363103975269 17.877847501092212
6.566519948786155 19.287107748786124
4.981793036821912 17.740088800233128
7.396901867310479 19.704078031673632
6.845235477308403 17.020029319880177
5.985729387888595 17.092591849795038
94.942040018534357 99.208904956124798
94.413452694801379 96.271289125069316
94.551999319469971 98.496004103707122
94.613773017058506 95.279834231438912
95.219769454581467 96.703949697732796
92.035824136400677 96.285193942277473
95.016478696001286 96.970875718923054
95.609722246081532 96.563075411808015
96.769654817183124 97.936115320379088
96.334466913779906 97.128652358021156
95.233114594582545 97.796663824763783
94.281738160685265 96.489421863160231
94.074683907834938 97.364571120660855
96.207100056438691 97.804457859347707
94.345886085639449 97.498687859065242
95.890287667892110 95.748942936589785
8.931301738260718 46.089434941751144
10.591762351858495 47.886206968220520
11.884796876353558 48.769461207830091
12.478094344770167 48.561213555581297
12.065221034532422 48.073373492882034
10.891904790712791 47.813166258317288
13.145422765597409 48.616357222269649
11.375805108173063 49.203163700730251
10.129871251661243 46.845375692515560
9.279944843141358 47.774832355742738
8.043954363104772 46.038535650718686
10.937989152077648 47.973808560445249
10.751628483417679 48.825044299188718
10.167091224708845 48.626968271563833
21.035670474281559 53.139070653585634
17.122983426809842 54.919182338566642
18.735966375215085 51.725193381608122
20.431085129997758 52.607976767234739
19.150857058359616 54.161355882287083
21.599163763114642 52.612030028360302
20.583691773353287 51.583778136014679
41.602060741343628 10.620514261853579
40.785630974565436 8.287407131094987
42.077500800127396 9.097578203747162
41.818496865224944 8.039992038278488
40.764898741034280 8.964715496621947
40.979829795188181 7.706927192690324
42.449601742747952 10.043050597617215
42.060160383752191 10.101281412632805
40.155457187433115 8.872187374676283
40.520300326471691 9.580709404035618
42.712562328030131 9.741415096252027
40.861464143074620 10.325742193049010
41.850481008301351 7.848897457648261
41.780908610361884 8.608220100777276
5.627860375932301 70.261603541184925
2.902658356457133 71.377105617997543
3.016847174923569 69.828704055571365
4.577364613740214 69.266313901604406
4.812978358130151 72.131953377519238
3.585141780313045 71.299945470054553
5.219215880184280 70.300148244406117
2.482890524781187 70.812120130839759
4.661928392335007 71.023958171283752
5.251800153630089 70.370582076994779
96.750157639731086 67.336454777676380
96.713343519457396 65.475806068187623
95.217909522230400 67.416969279118135
96.270107529502610 67.107873308217407
96.285360633256843 65.597626825085882
98.020868315073344 69.159613936975504
88.403814809260538 58.540587287576521
85.849099696502236 59.837619158580878
87.818190093872346 59.619744459158099
87.892777620364186 61.505856847968893
88.195455917232550 57.686512194829056
88.756937731979505 58.516529415388320
88.105143731458611 58.967414704293247
88.490125919847401 57.132478552529179
80.605885070606533 95.936824161875819
81.245008532441204 93.647832286764270
79.407611454977840 95.540651476933192
80.378343100201278 96.271026405833254
80.666679285703708 97.054731984475282
80.710800537370588 94.360544028053098
80.751140525610211 94.969269717605158
80.878067896287234 94.686387821275460
81.139576062652964 94.048543233212911
81.886349915952053 96.299718374729750
77.356374899286720 94.615431993770628
79.125602286753463 97.371671027643458
79.468762542939928 94.857530797804358
78.289934780935056 95.390005004829248
80.405186508475509 94.305019848971298
22.814101927619411 50.313893746878506
22.518185202399561 48.690483520082935
23.052852910753934 47.699397436693133
24.356980622477590 47.923121033106689
22.811254967223672 49.265226233833957
23.177755166363855 48.919962723413221
22.394352582128757 49.381925499596747
23.261197906784417 47.723810224027389
22.047560377046342 48.683428069326901
63.448938915737457 51.842265382839521
61.790084838361331 53.097125604827184
62.888174121904619 51.965542355862745
62.687507518532257 52.830565248649108
64.285797804883799 51.245391358056366
65.024095540898529 50.310216802500392
63.416342482310043 51.683912914428497
62.977645305640152 52.718887711008556
14.006731739959786 99.421541713146169
14.765821006266371 99.480051191316818
15.183129747609334 0.437020378167148
13.779297182619409 1.311615063558278
15.085428014175697 0.164825952786543
15.962236320640883 99.391345956133108
15.391605107287051 98.672165970504523
13.444719987889771 99.043097736510930
13.508770571039253 99.752239703700383
2.727063363054440 18.544273358162719
3.917275768360890 16.122555402717040
99.902400426867388 16.171186627509201
2.237807508324282 16.847893423868133
2.042578755948933 15.028479840137644
2.408759497857626 14.413395214971287
2.318046256246642 17.412129326892931
2.246404114521777 16.150309112997792
4.908586505845982 16.898734097532479
2.028358039567252 15.946466459838508
99.961489640734513 16.864876272250378
93.917535161763539 86.386794899440446
95.954275521187085 86.016931075589568
93.900237894045617 84.947825966454573
94.579172838430182 85.832123740690051
95.846440605138227 84.387554724057992
94.567970437362888 85.854560006498431
95.399878404597530 85.175778746061440
95.268250533236809 86.046633571024870
94.999111730571528 85.598772249586659
93.123655285492774 84.215155319190316
51.233430756325404 48.694252281142731
50.509747194157733 48.740315244293932
50.138801187210568 50.152142428726798
51.442434002512663 50.232329619525224
51.900288903073154 49.101578083062357
51.714708859164922 50.372040161311602
50.546737207469775 48.755365275285733
48.353053167375698 50.517091606584977
52.052178236130928 49.650759726090818
51.308681399345375 49.599376963863747
50.984016403386185 50.521949201484503
51.599029955380011 48.920763625735241
82.219356912617300 42.145471844924487
80.445557897539246 43.297168517555384
81.318735064684120 44.012816547115548
80.608222916169424 43.078367710602258
80.707989161288651 43.922015144918490
80.787122258579004 43.878792388625726
80.848483752250402 45.198552469429202
81.598213553182660 43.259574163224116
82.696283649638630 42.627400657901902
43.220538654446202 75.888720649803417
43.759795095549237 73.957528335651773
42.669962841813117 74.218579807014592
42.198589435250774 74.212801372240932
41.682935367171069 74.884580660561795
43.781429443725060 73.384996824519362
42.412526199263873 72.820738604392787
41.899149917375240 73.978823432831746
42.096240290430110 74.134275778192446
42.792519656572125 73.601942367710947
44.912133798018040 74.945790742416889
42.901098159706734 74.093717689999679
40.543883820048372 73.996973865993510
43.098500727255683 75.118325030439436
60.296224567007769 60.881842706035997
59.972813918998426 61.560493881220637
59.724739020971903 61.495318665465533
60.123347096028169 62.251280667195303
58.556882916273146 59.316483992317387
60.202554624084030 61.854612576694208
60.639963264985646 62.257628854687212
59.399659545737720 62.613126491085396
59.646782496268166 62.231092696276349
59.342111480809635 61.534320745442947
0.526157807558093 10.656804172221419
97.370968037664625 7.413208725557269
98.902910918355715 7.834082082649225
99.649559512085233 8.602987737613430
99.885174442040167 7.550012894005876
0.931994282742352 8.129534416797354
0.700647640298598 9.495181842232794
99.181780024050440 7.173888156377449
14.051777255522087 72.835829300668976
14.603068799719473 74.815791647451206
13.609228915434089 70.914642184325217
14.982969781339335 73.936289925553453
12.051434625076924 25.102245763104378
12.572125645810793 24.090942272515029
11.824213658339117 24.515196816163126
12.623794917063151 23.191771031368518
11.337324961914002 24.973685898884039
12.229561683411527 22.577533941579645
55.247984669441053 75.596638210642681
57.168203861161594 74.551152037760204
54.116827416446057 76.075981321048133
56.822229958830633 76.814753358816503
56.017555548263083 77.729851013963881
55.776969706459440 75.232762700333126
55.027361323059431 75.848099810370755
54.818544947308830 75.351283942853371
56.932609890134479 75.366700612461628
54.819338582460794 76.428644676472246
16.346424272227736 80.295723866192787
16.465613506061914 80.168470097213046
15.587369619882429 80.016820340728302
16.176318716941935 80.587652340750068
15.588187396159288 79.396620090767115
16.983675042174493 78.285350441827191
14.857903087240071 79.311290831655725
17.514328252655893 79.224422179213761
16.184965421141463 81.584610090796900
15.070256740321069 79.498263069084530
16.478677036309378 78.574375314353247
16.570859652318319 81.181073430999476
20.185473017166867 28.067517300267784
20.696113627881903 26.978017981245632
23.420529048644674 28.345905740951739
23.276077949433052 27.934687224803636
23.056110649412517 28.124332685483125
22.796251195124839 26.690003122374890
22.507560082539552 30.088797457673948
28.958650221701028 48.869323966458715
30.588637213400190 47.907180907913663
30.451047205778675 48.445351697966231
29.591811616461154 49.622181520965960
30.127641244834983 48.952411036760587
29.370795654537471 50.295798229157043
28.816196217362691 47.175670129669037
29.570882335737188 49.770699244263660
29.924915520293663 48.156588326328375
29.490184804040119 46.533157042960717
29.417159263366365 48.785257211384597
29.208026238857897 49.052783175721679
26.760085383622705 23.546909909112031
28.398014243953057 25.726744603293355
28.090466670355010 25.498134963317607
26.168986534072602 27.244974568529965
25.950291448839216 26.146990839951808
27.028816058454407 24.936673970686542
28.140949250331705 26.111026008603581
23.541583217549725 50.789302759224299
23.876672468071224 48.766198662650531
57.391275071045087 3.755675049517336
56.463696245552875 4.697384721117640
55.556595325116454 4.355022924860324
56.908438449956655 3.882034025968577
55.478204713417242 3.742826378070013
57.814258644153981 3.874694856518551
56.964243414376121 6.228166051530229
58.028477292780281 1.999031784755445
56.257648730183256 4.953978310167927
59.094321959948054 2.599929686318014
58.260266494653926 5.120455496664116
96.741373579419914 25.806015638637344
95.861446757102058 24.421940746512437
96.264951429872596 24.669594061983720
96.670766737310998 24.086347505877928
97.369747961306942 24.510276841642114
96.338546060939152 26.572669131929526
96.317505862084417 25.760790618998239
95.684007762584656 25.074784015922312
49.833140957418777 34.001161583778291
51.605877329869152 33.159872264232618
49.789645157949586 34.433752406487706
49.773464989689366 34.117240441258808
51.229720062728397 33.406192334430408
51.594541147443095 35.220030270129087
49.586376008456703 37.333280872655926
50.662771323884300 32.401834796187792
50.324381306268599 35.427378294346433
12.599569180942552 94.315022641007559
15.547997216170526 95.613336859082821
13.562356064821071 94.864315638720768
16.126060407099878 92.830073956562600
15.965177967349758 94.905922039792728
14.833489401910267 92.854144184922362
12.699309889334144 94.766294193814531
13.784818881050235 96.092357168303153
16.203072526350120 95.284896297725794
14.508093370263419 94.147305819683154
14.755219370284019 94.906863993837732
14.527983747476270 94.116007878038246
14.912236762141616 94.551037313641274
15.104281205346490 93.866342537582426
15.082333296049720 94.492892433365043
81.948129674045063 60.591858647153686
83.063526742601695 60.985984710181853
83.154625765994297 59.244793725865641
82.245403936030286 62.198420100847621
81.546967326008030 60.853157222510269
82.711965206302921 59.495027983725208
81.240112654479773 61.448546955646961
83.340363820879034 60.709111032572267
80.906031668572624 58.753155890938920
81.332989052741226 60.734568374969648
83.037147408842117 59.504685310209162
82.387770470785483 62.251067762621595
85.931105180160515 62.405804924031791
11.803643501208153 23.381169034402319
11.019339360347024 24.708176059611333
10.152250899142167 25.192528647876916
11.592430006844712 24.623343509432736
10.057861543793891 23.896678245356341
10.881950362139609 24.241828829359488
13.131695336071592 27.127121824187668
87.731334456109707 65.236193458801893
88.039988128481980 65.410917614432307
88.811588142103474 63.705127043410549
86.523768588558454 65.299944356632309
87.614989908856572 64.711091504710296
85.827756252774009 64.853341169960800
86.437826450639122 63.693428328923893
88.823365690161822 64.662021076958865
88.323535704297143 64.336650078796453
75.171964496680815 27.598212249141433
75.077976426427497 27.587400744857927
77.373845251658452 27.585909563133793
77.542320941228922 26.497905382088110
75.385047310995702 28.198431910930825
77.558994729224551 27.645818124136962
75.506240339074367 29.612441376043193
77.096983946438513 29.427651059225084
75.562410933482795 28.909490769502401
74.774855203528531 28.168484625835930
75.958763741552133 27.459754489517955
77.394961779233967 26.945595579663944
51.947283422589997 74.938173283863719
52.851123217825013 75.488777615528093
52.327749447630111 75.488732378278286
52.826343092238290 74.848776212359752
51.815959161195849 74.613017206968038
52.338861786880138 75.273547464163045
52.290570871821807 73.591896873667679
51.936920721721727 76.421061053215851
36.795379216660372 96.744496724492691
36.939714839260049 96.379940910597853
35.660897028103307 96.600630032701702
36.299089729537378 96.499695174521023
35.371858109327349 95.216973055898364
37.771360517735921 96.213382984474237
37.345525251998495 96.181597689348891
41.148314249526635 96.682639555892692
39.471192822114418 94.436558390658860
38.279298663323694 94.632491891573011
41.263591491340101 96.446108693470478
41.914637899071643 94.751328310671752
41.116246412043090 92.467875108326083
29.021469618682826 18.031411181261504
30.579481477634936 20.088948743065451
31.601437580635839 18.467259047827273
28.713834457509886 16.863259479861100
32.576641819321395 17.478781597528801
29.543541083133970 17.419824262855052
29.066769628746044 15.574312242356003
29.047221886309188 17.194331802146753
30.092005543810131 16.136436425843140
31.527184835610100 17.705803478967159
32.253883027105353 18.652762134837609
29.260275197677686 20.030813254064501
30.966954973681720 18.924096179337017
2.887086070686812 68.432841917945368
0.487898644594113 68.745069474483046
4.215066159520343 68.190022156339111
2.999908676522212 66.935504447907306
4.075467197837873 67.913618510100960
1.918841719065025 68.868036290639722
3.720048259763200 68.988494445680857
4.451648388773878 68.634584780768165
98.528422940670865 86.484879160501052
97.239985429687323 88.371684039382714
0.068889762758687 86.099212912535194
96.465830775662511 87.388463814396317
98.829547230944030 89.270682979764601
99.908288181609720 86.960894071074350
99.114233813835540 88.287257380203272
97.197706002087841 90.106975651504129
1.292914617174276 88.186612963866850
98.557899804671038 87.404917084144159
98.046971798595337 86.990076864043559
97.616191606423385 86.735032642997510
0.336697442428488 88.399960517660816
97.840346668874290 87.002202760657426
97.112461556813827 87.349380010267055
66.678249729992885 98.648124537824017
65.003831566030343 97.266183450695934
66.257957715173418 99.178273704778874
68.577203434263566 0.144744257261934
66.762469832838448 97.394969949953193
68.458808523718133 97.487511521594641
67.036009577441476 97.506227183608132
66.680497481343764 95.126206535805750
7.513776458439954 5.957249944477753
7.815217881149144 7.059508024054729
7.821898478962745 6.977194344745994
6.895124165372543 6.975324446747747
7.294268471040192 6.111221055755571
7.597609269804756 6.603932505207752
6.423581380024735 6.268804396061285
6.585040295447461 6.570175477615514
6.618727830096906 6.450913944093774
6.707379699003857 4.913654210708707
6.280577790795193 7.156821842667179
6.094238059125585 6.100918515858940
41.735210924337260 5.101757195773145
40.014908735134306 3.685691767915285
43.209280851609059 5.417081819351170
39.697953917217824 6.045742277633303
41.700160478719020 3.660351535402508
42.501028281502855 3.377195330659132
44.878287255820922 5.042555995618017
42.398225082581938 4.448490027125713
41.948853219792817 3.952946330091170
85.259854520871286 3.796694324510849
84.879767250880604 5.448853124250085
84.725975359728324 4.550742765681566
85.782075181156117 4.888683710581401
87.014294863156920 5.421406013931145
86.971690718212244 5.213627871741759
85.631954575408898 4.600693540248098
86.139066644105512 4.245434542412305
85.153406263464944 4.662467340290061
84.496957847889149 5.274369650949921
85.138595929294226 4.269438887470797
85.387825451063165 4.603401342672960
10.623333534330985 12.356400702352150
11.885956204994180 13.547127932539238
9.546501015738212 13.594770095728581
9.988586634334927 11.850651043574892
11.326776453860617 14.499492632798921
10.558405370202374 11.306352407771413
6.663323064861484 13.972225771652587
10.223573048248905 13.541248241171440
9.659203566216195 13.975986850063338
11.072936746200057 12.123055276029840
9.286764098180562 14.025715188981817
9.054670237575868 13.391368855971239
88.699050675258775 18.362450145830259
89.615320415714180 17.429919513758058
90.340635592511120 16.796807431856465
88.522211858163956 15.700511108754611
89.770789107838539 18.032078344726582
90.941182253772027 17.082683020669300
75.026085115030725 33.830256482338363
73.738940721042241 32.388220973759260
73.961262170525728 33.276753872630024
74.398607162891892 30.394991904274168
74.724845308925936 31.036566069960962
75.122061889477592 32.646624177557321
74.182954570977316 32.175896089309177
75.113463411092766 32.687472905329692
74.093060665767240 31.485343314914232
73.862529541477272 32.102586982478840
60.490320765031456 84.636533265048428
60.599753861525365 84.517835785541010
60.946387572634720 82.433359503261002
62.265283394901296 84.767111858785952
61.136458891554454 82.838009584202027
59.820203539360897 85.555909589687857
60.553194984457001 84.299161729605274
61.793080434637766 84.076897923498933
61.004030370642987 83.831145628712193
62.609444124786116 82.924778294980214
62.037029294582844 83.677484777720437
96.001536907522066 95.388138849908742
95.054357796486883 94.684214103664445
94.675430197751623 95.821597356309610
94.859134527579883 96.336966205839531
93.416647693467837 96.635796147225591
94.639547263078668 96.927083680943824
94.474948751478834 95.453423194099742
94.093511520450718 94.971864123379916
95.323225822236282 96.842702966063086
94.433011196196375 96.723815303598101
95.737236908458513 96.141563579934996
95.494121272751215 96.449484581824564
93.587555835133912 95.514805286772514
94.465604027998637 94.297205274443201
94.602258726287687 96.569338709343356
21.417577817238730 37.863543360195756
22.220952218706611 36.877306220719632
24.760328989138891 37.905489576262156
21.265011178968624 37.839340479634338
23.799270238135332 36.886683476441753
21.856449674315368 36.478488683058472
21.881225017331413 38.230772394130661
23.396963440111939 38.104662844849670
22.995745319177416 36.739063150034326
23.711250609477265 38.214997710862455
6.937738892792297 17.845356247731626
8.631901431798967 17.607616873890116
8.470354112771009 18.361477245691056
7.623998562666159 20.617086704283871
9.044706375706197 18.114535938882995
6.214966622388215 17.836321282975984
8.192227916762089 17.961154924340899
8.990540286394964 17.549428648506748
7.803068362731683 18.599382023463452
8.524932185253707 19.544212769353884
7.596411484455388 17.193007783777720
86.774428487518080 94.183149560098130
85.359058536636411 94.129028381982096
87.886063050838288 95.604410082766080
90.121603246350602 92.975018059845269
85.316671953695149 93.980993310375624
86.824299757207442 94.615915183901080
86.197832932443561 94.911754323495018
88.635687513725870 94.292915771553425
87.143983283289828 94.849527639048290
85.004321179640087 94.741838752906148
86.607816346072539 95.306768087749219
86.214050134356313 94.968004024127822
86.233236029518963 95.938003736802045
88.043510660244209 94.922547972355190
90.395262223883563 7.376837753668022
89.896919206304361 9.126999636108257
89.135252047654276 9.126728591733448
89.359509378270502 7.036972338884818
87.039536209685508 9.345555172854151
88.921823479264049 9.092535572030403
87.657518228082651 7.802896332463582
90.559563968438241 8.621223948472752
89.315640438464527 8.963439033316178
90.102567132812311 8.415264913996644
93.798342951347351 98.174882188407210
95.346783320341871 97.370813998427323
93.052554743670299 97.711843746528686
94.465822063937622 96.917717993330243
71.579877228757567 98.265482494493426
70.909241933324978 0.174999864458608
72.945999881436506 0.912708613617168
73.935276334570332 0.929329542129324
73.415431196004462 0.960261352155309
75.476844515177021 0.799114654680929
72.015485398745113 1.438768998516190
74.526710511391883 0.747210520886847
73.071176574619813 0.194363970276210
73.774635147937900 0.590498923202152
53.956215158413130 80.386359532924075
51.604361158459255 80.356450658167816
51.660581044490606 80.094181625345598
53.432382399042332 78.881444929901861
53.148650691704411 80.081768199114563
52.249461397311251 78.791669047931791
70.697649336637667 76.955408764388167
73.611275983886799 76.368414494495838
72.877723312469456 77.623626045287423
71.531513760041463 76.437551053815881
69.167256339921479 77.965855912407150
71.119773156013792 78.262123528485404
71.241178007201668 78.578876100285882
73.538791592640052 75.773895200741549
71.674643770023664 77.268109000971450
73.325672511563155 76.457991222791762
50.164009820435794 52.527373403946186
50.316421888003632 52.323732259772306
50.993853838342140 51.696627408880424
51.467540971372806 51.882541002210893
50.023651080574993 53.630755665679629
49.330231428301943 52.374524248703025
50.777678421488822 54.065854102054637
71.251585080292870 80.626347372492177
70.173720625003199 81.022735241664122
72.385273760602345 81.614718979847396
72.285239866306554 82.069184341366352
72.281190002917270 81.710502148805830
72.063616787469556 80.899998276185713
70.389887026133351 78.998939213567382
70.961193046725938 80.846028272471756
71.685800015823389 80.573432749645121
71.349307308075865 82.469177156985126
71.346954840290209 82.124756579376566
4.549550050815160 71.520995818793324
4.430833133216920 69.969828587014959
4.960380539834087 71.183084902716132
4.016048185157803 71.583388904185924
5.433325022806016 71.894431135943279
2.139388415922321 69.780717217273349
3.173696784120168 71.431634761770297
4.232764000957942 72.324502738132296
4.104798531936252 70.509101940060603
3.196966666348973 78.606167501455886
5.023022375758472 79.273659354846245
2.887163649449116 77.994163084310841
2.418313919998239 78.126196233817126
3.802420473905392 79.161512477539603
4.481440460130462 81.281454796093556
4.365880402568396 79.171149476133451
4.843110891357046 80.512952356380254
2.262336869645510 79.349662100626404
1.074141343871860 77.880829633932834
1.719404486490531 78.703430787520816
3.211010507866660 77.426859545930000
4.293935334551968 78.039759242827927
24.716310279455424 82.442665671350014
23.431986189794049 83.110204127708684
23.486400808779049 82.492152875621329
23.195945261672140 83.717856568504871
23.923723557555235 82.370225351488145
23.449464347762536 82.016785505050095
22.990569432454265 82.723794728583016
22.766294084664445 82.660391002280321
23.136687829948549 83.480267320601214
25.090959872807588 83.115543910716866
19.066190324818574 16.318201373852272
18.612361517252619 18.659281609135952
20.240274300128753 17.690184671781243
19.326999153553654 17.522163028057484
17.479283945763246 17.290152996703657
19.004256522225543 17.289725283113764
19.360778275705336 17.654145508047964
19.294442844034805 17.794890929947186
18.210513585718378 17.402394549781640
17.262887679269678 17.618304408373007
18.657616403053510 17.991957737861583
91.406038000858885 65.201270463537796
91.625273111724240 64.366169718295637
92.586323400665535 64.838113240751341
91.331674959956388 64.568415189301945
91.628377665048234 64.739164056592884
90.058540378102492 65.565355214691763
90.554863929532772 64.527668204146295
91.904313353259809 64.905526166025254
91.034147401577172 63.469270912904364
91.540319507580207 64.062248515425026
92.372070936608822 66.899819068540268
84.276630755765424 95.965022682295384
84.081567283033152 94.921095983591414
84.507259307076382 95.051076308038560
85.879456423421956 96.515653754126731
85.557160739807713 95.072978277025683
84.552089732218590 96.282762379450986
83.878346268678783 96.271984223687596
83.077498068931220 95.256603565141759
86.519277392424939 95.392230887686765
85.372765790960500 96.476293428845196
85.332234261826486 95.367163650962425
91.135687998028402 79.733152881431096
90.570184330334911 79.241543011827545
92.771495975488236 80.193502397354678
91.382944337037713 80.678415887620361
91.538896983523614 80.101279100963254
23.929928933156670 42.179982928164343
24.851438242499924 40.750073374148904
25.981409327448794 39.777742243064679
23.659296765784738 41.647824761601377
24.893347951110236 40.682250772562249
26.308997887286626 39.452319585353649
26.011975607047546 40.539104771188406
25.893102663223306 42.307419458931307
24.752123414986261 41.112444483110437
24.812632163518469 40.674837621110477
23.508501942952513 41.527704561974979
25.512022544505239 40.461605131858256
27.732885564555531 39.726346416428655
25.301926074368165 38.943047538513937
24.870592649340832 40.849656752258689
88.046296425409636 16.677475975150848
86.361912104738963 20.001944668142247
88.182225592639512 16.505783705797416
85.897185658918445 17.875488174650087
88.211417032418396 17.664371358272795
85.827406109886667 17.613157052417382
85.987464276621438 17.113471677639009
86.497647132626938 18.580123351459047
80.482982554869054 40.221589884945466
78.627553232702837 42.545914206460708
78.960575608440010 40.508578510936076
79.117142276757917 41.948857840030605
76.336720102178234 42.226515177862460
80.200386058579070 42.962272033093527
78.880831632005055 42.796254157566764
79.921246025824374 43.359257852192975
77.194436817415095 41.816392847029903
76.789045117585957 41.664470434621748
82.871487405061231 20.256215867057538
84.706086649177053 18.785533686478736
84.543950252423613 18.836929459967546
84.826468454642566 20.268205782360461
83.373619717257981 19.625002724272608
81.468195699840166 18.307388616395379
82.865502804434300 19.954645459256518
81.462037259785305 17.878756540898085
83.500885622802258 19.289956135460461
83.404786967031853 18.949110834175560
4.567783089812469 11.418906860982490
5.811930231484443 12.767859746400346
2.983340437364549 11.815974713265476
4.868937636011942 12.488065500334317
6.548753185586736 12.472711001719407
3.831778245350287 11.661616434874288
2.858975454361956 11.943786547024974
31.280673981802984 12.426665503855745
32.428666735373511 9.836891197786743
32.356410999920286 11.001586906551790
30.266325606051669 11.059176405198063
29.402726416149164 11.560207283824184
31.042085837736142 9.374671326053200
31.315888550287291 10.855379549933104
30.648646861078426 9.720644985011168
30.355189307186283 8.041107876761616
30.956846904007115 11.934328001195828
32.066491095764341 98.216520827665292
31.903661630110658 99.511600778308377
33.388883709015694 98.689148076095591
29.277238615857989 0.028785775488274
32.298009774098233 96.849372760588238
30.148800514759142 99.651884255983532
30.520229830112545 98.317086067746814
31.435342100979224 97.302583915841296
28.331590601082901 98.542890601691383
30.642302653696007 98.905453146957385
32.429813624283796 0.585072583145106
29.837785915621211 96.697545075673887
93.973192603161735 6.053200791454831
93.208995614245723 4.098059177956197
93.298346292430452 5.407301399669695
92.367559132671701 4.463143314643297
94.047179834206332 6.839602840292422
94.010567713377128 5.356839094520206
92.387181967080934 5.441533653325342
92.530189526965515 5.952498326302564
91.931775700698381 5.673426999982148
92.524573534572639 5.168206944141616
4.180139389349312 75.493474716281511
5.843230526973809 74.613132911391133
4.663921634162810 76.763794114056225
3.833008154791827 74.033744424761409
3.705919480203597 71.716979551336252
4.749617901964256 74.400187181929979
4.421218476923070 73.369772650500522
2.312600736694821 73.753516175274626
5.161572678631692 73.885498808205142
2.224905897625066 73.885151737112110
4.384158306894172 75.482800257226216
66.646583122322411 47.219089269865684
67.988074497459465 47.291083976627448
67.704238749678424 47.818939842870336
67.216338776624042 47.665472760425558
66.146662812649794 47.353556024246735
68.745499975771466 47.554994099179574
68.212053071363187 48.366244636546092
67.072530470401361 48.234640651635367
65.218815829791367 47.232671280323416
67.940237854837605 49.091398181088742
66.929193513322929 48.049859193382858
68.455905168920438 46.566634970072307
17.198581082713496 44.709973842939135
16.424223700674681 45.243499471217760
16.197940040749394 46.522740734214764
14.855931067057856 46.787742764942024
17.453068744031526 44.495800077797533
16.391749224924759 43.645417202014293
15.658296364730973 44.622325465242369
4.844118355852434 56.178964175197109
6.908292964272465 53.679426724478716
4.891673650627895 55.623169140322872
7.538909671321181 56.444312496500430
7.482748880180549 53.154277242366994
6.909409069345518 55.777986605579819
8.388478185606154 56.708730346576807
8.388726312366247 54.653562996096390
34.849843075267245 3.179530525879163
35.752460003666094 5.440106176994854
33.664195691682082 3.773513816625999
36.312080758922669 4.204541241863684
35.468494340664847 4.604493519340931
32.755770485918347 5.870799088879538
35.279961065440602 3.714228217407235
34.527937623959225 3.636860391338085
35.508185967972189 4.118097797568836
35.679996737505647 2.682701925946594
34.837003365428018 3.579923540729542
34.719700066681540 4.186082921961210
34.491343609516790 4.345195626214888
34.380003138467167 3.943899621660148
36.135661831841247 4.685437179103710
46.968297600030056 37.227647197161467
45.853099600735078 37.704802323823074
46.149680617922321 38.621413792049538
47.360212982637371 37.838375156607412
46.966040748232622 38.954490844602802
46.970259653067885 38.167539800572293
47.282062227656773 39.482489873280230
46.610700283537483 38.178249409818889
45.737277776261095 36.841034941206502
47.231937894881668 38.856151055207206
46.680122919012625 38.371740483541096
73.915442828759538 87.919730322641598
74.303828903932924 87.681298744902350
74.132435619021209 86.837385733781488
75.012324006504514 87.064047918280508
75.251819687478942 88.077808108874066
75.382896020273307 86.989610948660356
76.210075093343789 86.154268995885843
76.620380076354891 87.483830782131463
75.785834463255085 86.162783387127149
74.115679702585709 89.422085177359676
76.008311963275844 88.711272527074186
74.471733770588585 88.239769530562313
89.930018614379890 95.778096281294935
87.470829364588027 98.114810988926195
90.270076055363106 97.679506076084039
90.633487588647540 96.063981046614899
91.604330965175834 96.954006703231528
88.244771096510263 92.482845498263757
90.426733240485177 96.436158267842629
88.486501816337864 96.032350938925859
88.400744775191029 96.966453884010562
88.480058900990869 95.953298553733887
91.408285182965571 14.652348036989235
93.273840859664489 11.597818140007343
94.277039698177148 11.373429118012249
94.490041330452186 12.789054696811920
92.743364355627804 12.867864170711920
91.819628155851845 13.540223430472478
93.028704850631243 11.692932187653231
91.938219398224163 13.235304299899848
92.867497818412474 12.385075405175749
91.517765498247400 11.493269514978962
94.396356488691097 12.033776218246709
93.891180931840026 13.292501757491136
93.943545791165846 12.389010585968849
92.864519761265186 13.688521927452445
92.584125144326009 11.365314210474276
92.524048665247847 13.032618879785522
60.327144997173754 73.147485161544424
60.608102225954681 72.712479615342701
61.732269625412634 73.474263818054339
63.447051171539215 74.555307462888948
61.416900458029716 70.358825544697979
63.601382825352317 73.429642242936524
62.951958646857541 75.294618913663740
64.275663398623905 72.687593101338464
61.853298850631241 74.749421551945815
61.728506977962326 73.255466704659199
70.832730186094196 62.710018399157633
70.157153301101772 65.079598394459921
70.366948505094442 65.829731748622251
72.095670976132112 63.195353369698040
71.300821445872344 64.418463475446174
70.356277509695687 63.356105649819973
69.396013926612952 62.650553851708153
69.611294919353156 63.193861542330701
18.638604903693039 62.202102378813784
19.666351456536180 61.341283210405734
19.445211076713132 61.639420119935608
18.253827181000872 61.869143661513711
18.332944321629196 61.548949754396915
17.622687004775095 61.582310883363746
18.837887448775408 61.674348316687961
18.063312938880465 62.280062539816299
16.723984576918664 60.502690701183937
17.818169459657991 60.156204404123777
19.801970837912972 60.710540025267534
17.840987044347923 62.485571298340048
18.394577859467891 62.476967718697900
18.510863119325858 61.871605850241181
17.219486982137514 62.743091880316712
14.276620514501568 78.688029067373066
12.910125917699350 81.680451208227481
15.301871073828682 81.537893947177153
14.272331047098094 80.515102363512455
15.157357929197280 82.355727529704268
13.921327521012444 79.664752338753800
14.059042313032608 82.551110073679496
15.902199660763028 81.628772053962962
15.430792977630221 80.285884662539075
55.661875202816603 19.499564998944184
56.101835764276451 19.355168156226327
56.281637706972916 19.028060662183492
55.980220690071597 17.783148982944539
77.449805553403365 33.647529430667760
77.009654769346795 33.118248226464694
77.229631535037399 33.673849200289311
77.364953694811263 31.901889441029088
76.168050384047078 32.737446405388241
76.061107995578666 34.285127482319950
78.526285371403688 32.727757216531145
76.902170245429247 35.159109256295764
75.257272325711781 35.052802960319724
76.434592791146429 34.487983221340791
76.749896865039219 33.571902242948411
77.891484771874943 33.814970981053818
34.749361320110872 99.070666263586020
34.537456490693238 1.502094799457566
35.643183780950864 99.422219844386944
34.521690204156293 0.088172916245568
36.801311195810669 98.788176493639995
34.069181301932439 75.991211344528736
33.912740903352287 76.060250734861739
33.522402166837132 75.906398584831564
32.583845282166052 73.966573166628521
33.843096388464780 73.827973155167342
34.823710084522695 74.242656285529975
33.975558309697483 76.699036154309013
35.701270494479175 74.835662592524997
34.342839418643131 77.044138592313260
33.430960097602267 76.004212790536585
34.274841679209885 73.659180530536887
34.639149395591993 76.165583062604085
34.593614062547942 76.330265388774876
34.940188343784214 75.904197910807255
63.336232531132559 90.323270729426895
61.580525303926677 88.314250803946791
62.111999945892869 87.509633539669480
63.125499627284320 89.158212897898579
64.098045110233258 88.700505409690422
61.888674472554769 88.282530273986580
64.494343236984022 88.308664046342614
63.923188119674201 89.653206813631513
64.397513969625919 88.449151309607373
64.145595489006737 87.572803959920066
65.171041454874427 89.253589850349314
65.179022680311249 89.253401687988259
65.735426061479274 88.802495979040103
63.209880460904984 87.787357037121438
62.186771947326847 88.453056000346464
63.151712312422276 87.942587767063998
62.804825741196531 88.469190692747944
28.584493538238885 49.677293509243938
30.209775612197006 49.552302185646411
30.092645823926123 50.695115278081012
29.694903626286457 51.011748456578566
28.256253678288612 49.513865814187064
30.102778423673186 52.292095137191311
30.268249601339065 48.868070925634974
29.709207728767431 49.992625114882841
29.956794699135465 49.646823795557012
29.858293296454697 52.017016348763271
30.681025752899597 50.048065815861911
29.663593536592433 51.438763098834833
29.830806682130767 52.099037047412160
30.890095337512708 50.960967255794202
30.144010630783676 51.205194226677122
70.223058565994478 54.349080994546256
68.701317740603514 57.028550429901870
67.927709155384903 54.211852360251179
67.070023306967258 54.045204284199940
68.997855788395100 53.930643136845610
69.081763766986910 55.346121487108192
68.965300688744961 55.196261702334326
68.411640682025237 53.828974361689554
74.314206007339550 89.958890233517280
73.684959399451927 90.352382551529544
73.686741761013380 91.423930554023869
73.686575629362366 89.366675938768026
74.335424165785597 91.345254726033119
73.906525688888848 89.105999360892184
73.574775650533709 89.849233711206452
73.944932503642946 91.037781347605474
74.174223129406542 91.943887837895261
72.539414406626477 90.028819438656470
74.196423026060046 89.872956475763928
74.414037791272861 90.227503053253955
74.180588123375628 91.530086331513687
74.298180087515050 90.486648620064983
74.299765094850301 91.490049988024623
68.212740103011129 84.915067710470140
67.687551297689993 85.553521234207821
67.525543802241401 84.133094326713831
68.222827073577250 84.727992067120184
69.900920124056171 85.729558060528376
66.417843855622294 83.212481830243547
69.756689395646333 84.570557790969147
67.621771822327915 86.204995893961240
67.988785741248293 86.013025914591765
67.935669732532716 84.892087382645059
67.435365042321877 84.347387639704095
59.981465538206855 4.163901262894954
59.221446303988323 5.241917626451923
58.760761995001566 6.128098785859221
61.622007064440936 3.191324612948163
60.175457290124164 2.961284378281027
60.261582289987778 4.186944192190961
61.844453084284780 3.155613839108671
25.083601722998850 96.155059951900540
25.265358296986726 97.541958913978689
26.874669887701572 96.252215048810143
26.842551817544823 96.635932247991406
23.995445944845642 95.799485782168020
26.382303148813662 95.728105911199364
25.336171176954764 97.700253367571690
25.388506050769720 98.540705013087802
23.723332929015768 97.198122688833578
25.281246186522047 98.012488695126621
95.091534794153873 60.367160944005626
95.815185206485850 63.678645306827129
96.429377489023707 61.487392243028530
97.968235643260670 60.368169347452522
96.065359298706070 62.731217622159640
42.466233014570420 74.943918950877176
44.014328205157589 75.608214198869788
44.710255145241746 77.186853146208890
42.874513781170528 76.017366984500256
42.427625856207456 73.895136211767820
42.936599625270283 76.385334141564726
44.776635372721998 75.903169714735100
43.515617850902657 75.413924438835465
41.855254972553659 76.206855016345727
45.330149314851781 75.035747648205273
42.066573230246682 74.884723713422616
43.044181531238074 77.348702891888735
43.697463741909800 75.663487087988997
44.172818637029259 74.686532005480004
41.118279729450883 74.702704689087440
43.477146905010997 72.987936894075318
40.468578422542805 90.179311803284946
41.685541196639100 88.894807832626142
40.965597828850449 88.680508176377828
41.216144954837738 89.583664885082740
40.177490881940464 88.426020749232350
40.778826196309275 88.412464352049170
25.933597237147648 67.018439086126250
26.856281690037026 67.295483991303172
26.808404928126684 64.991284026783674
25.501402933521536 66.432597223960272
25.203529604211390 67.562716466615768
25.605573076662363 67.852074727134294
24.756454572117971 68.546887336737754
26.082343651758006 67.336502420602898
25.625302361596329 66.180867640379347
25.563039369714904 67.782798298170476
5.160694740365991 38.185984320072748
4.724705942997694 37.938828034963649
7.195046825837672 36.130556351879882
7.777192648570877 37.649050035066566
6.987046594292101 38.742917986185510
5.382637352472604 37.083995920989800
6.482751947509216 37.327882496591229
5.156077336242777 39.225253471459204
6.107132803331749 38.398941069764277
6.386974902982354 38.048158326218285
7.784889186470094 37.500461269032456
5.527567316321995 38.558234405020450
92.253026371546966 2.583127259766371
91.902839775835048 3.676112644268517
94.054166729187841 3.664506940038152
93.159342577154945 1.531109248809353
91.825074393991628 3.175546731311361
18.829336023557982 46.321068105901382
18.913533294940155 46.554124112135497
19.723999094432113 45.834145046962561
19.952141665407229 46.591352581227376
18.304315261524462 46.562007317171627
18.452478202424086 47.523469912069523
18.713379784772467 46.574191350096434
18.941386572252963 46.474279611190191
18.150734725451109 48.151799012604542
81.021494431727419 63.914060753117269
83.205466412183299 63.847160082083029
83.629437381577787 64.269915296970765
81.704750821266856 64.063422956679901
82.949070258857674 64.582654574630837
81.872532059777882 64.588153164170819
82.571475740618752 62.550282589326997
82.078216503793314 65.228455983337099
82.748521737539150 64.463810927019793
83.175959249914982 65.681113748188025
83.150888438242333 65.097922112197494
83.707888174114032 63.940629227022669
81.237745250232337 64.767620294277719
82.387538981110836 65.649540800695675
82.366241337630797 63.000196667567685
77.940776762038539 94.234046930321284
78.117536164228596 94.469236617266958
78.992271705575931 94.375490314088623
80.393253676984187 93.814432391049479
78.624097209680443 96.012005906361253
78.449124963901809 93.482913641963876
79.125766051149910 96.749151784841160
78.021443211931512 96.385601185073696
5.309669048685968 65.020007551614910
6.491579788911904 63.183230649506342
4.911245580294460 65.881278503314832
6.145964806184944 63.487915678641656
5.343999807803419 62.712336097676307
4.533432869652820 65.696735463141934
5.756845919717470 66.310503873177922
7.675830990904291 64.025347303004054
6.588346647168340 65.524553483216692
4.813835271076339 64.176436990883190
6.194739706813749 65.015823218086140
49.747202833326099 68.439151436009681
50.279292793737142 69.756535489069336
50.650812129535616 70.773931380317606
49.465598356097033 70.869320287261957
49.847506855786150 71.067028675142041
6.157604688875851 90.977913451292466
5.527671172924546 89.886216764762011
6.153132564222920 89.784238045004400
5.194861324024034 90.108357049232481
7.300795434233906 90.696669113916840
5.679721669612941 89.119508415371456
7.796959310167566 91.569266912109882
8.712133043197628 90.275425369879940
6.657551782504858 89.689445696295095
8.390539778804712 92.873038314754623
8.344481713485068 90.365044524543933
9.097943807415700 90.317389585880164
5.836232974996045 92.797336009351554
5.170234603472315 90.923312392722835
78.137797577133554 60.745421396297097
76.729513119255273 59.844021389312516
79.207855426287352 58.880816197517397
78.685414705822865 59.472203204155569
77.987278908181409 59.038438796149130
75.856186547631495 58.503998229049877
77.308066986540453 59.862222386990652
77.171053321899123 59.081442449818688
75.310313639832856 60.112209050081525
77.579176145471266 58.800999847263554
66.048623024719646 22.422828220924281
68.415394004113409 23.650781794486239
68.029077368867604 24.178339382823790
68.312660230886578 23.627103041534820
66.482284069548101 23.716223853646888
68.726253523023928 23.217560633295463
67.047503457156694 23.439600348375787
67.968556896194215 25.598202023714720
66.738174409140740 23.346322890539447
66.527519591496841 24.483316280109587
68.749269423167476 23.911263351932270
68.415113423046151 23.895040123564524
67.561821260651087 23.924499266624750
68.076452916308526 22.693320168926792
67.151019731895772 21.123956070096462
67.727461994438968 21.301166915047638
66.456512287934700 20.696139521635825
66.627276850511066 20.958293233009471
70.438354315043313 19.555661836819503
68.800727109256925 21.834963213061968
67.233057291674342 21.186884575907165
66.146165260571465 21.842009696077067
68.878503178229792 20.595513484591741
67.597425992471798 21.156226641181810
68.387950117712791 20.724959643176955
66.846988673792083 20.487694024885819
67.805367615142600 51.443395732209083
66.232671886149802 52.198479609145892
66.593765820904366 52.221321532906678
68.116088888352195 51.935359979401248
67.799102834250434 52.449091112878648
67.084030433097610 52.854356237252517
43.984313802867348 50.072097302600106
41.494462964565635 52.597727577419199
44.292667355463827 49.609405091652448
44.858649254374100 51.731097853169693
41.371773468729167 50.804926384052727
44.195275600983919 51.453786626784868
94.182592874214919 44.927440294267093
94.980935918137263 45.392682205865576
95.589108005774378 46.038456532227436
93.511442477532341 45.612352644638165
93.876008060008061 46.363222190598584
94.391010370085127 45.920431859629844
93.843117860958245 47.605420607466982
93.912960614395232 45.355358700842643
95.060625372758182 45.718950585822277
94.764975284986591 48.436558076012879
93.509299468215787 45.818640068408342
95.168978614148898 47.255384483894673
94.801581656210004 45.284226235139116
50.321715954333378 60.943042879457479
50.409830477907683 61.431352707149784
51.209647391747609 59.822239063310299
51.292209244319466 60.445098672242430
52.058793820387635 60.981506593096618
49.459679613689268 60.044758348402247
49.580394688455662 60.787670415401500
50.955993681604596 60.752959420427516
51.160795504083332 61.106469593342986
50.553031786464338 62.707708041626844
52.131015297409654 60.065674981902795
43.366744027830102 44.198189471055144
43.702975353387785 41.048948846904274
43.940832861099672 42.430937374218544
45.251277948561714 41.937686078617574
43.862434842146818 42.002963272537869
44.129382111687271 42.215046979403184
43.129209009360899 41.467889927995749
44.705936077802825 43.671590292623598
42.583070023070619 42.678479410521618
43.492081318890115 43.997690452640647
57.592483465098937 34.096440485921576
59.530948332583698 34.680894272103352
58.393081520943198 35.741968822568147
60.609440167019862 34.145476587376827
57.329964606176141 33.203844687990532
57.427261676378130 33.025070011438110
59.305783455789303 34.529363721206792
58.383236345363194 33.737509836758313
59.056174117253491 34.659439379570522
56.944726312421203 34.999146428699142
60.459663190486047 34.180450800400486
1.890537001316470 33.186389826294388
1.634050563361022 31.459648577930565
99.735114651738570 33.604290764292784
0.601975564399418 34.510536254109390
1.059638520156762 35.905669774700847
1.286418105170767 33.002605888290759
2.495806758066468 33.752506126827349
0.559013749931400 33.444139591601207
2.882468686432952 34.522822658518784
0.982452057995992 33.057327040522338
0.374818877885339 33.093961573798630
0.803306748253676 34.187976868669232
11.806220480265614 38.169467108170871
13.858047888759533 38.813242918529113
13.158562391223223 39.340240899593425
13.996540925673454 38.547531577258020
14.241368489151496 38.573837058930302
13.552278227050977 38.473237969049102
11.502515782301565 38.085331315598737
13.086712157582152 38.634461472210617
13.806441380590016 38.674883161160196
25.739761232140808 88.503988346020250
29.370500750212717 87.832495078450535
28.578747035417489 87.089061206856726
29.099184899044520 86.430697372312324
27.483076082940528 85.623204993758847
27.880337391067542 86.746294695085624
27.038965024509871 87.223619542400414
27.120008709411060 86.912944243072374
5.817739304687313 77.584770196245529
7.069951862245785 76.880731348763845
6.532348650324436 78.380130163749058
7.093364844042476 77.391492786635553
7.299171856886430 77.528529741365020
6.759840803656468 74.787308291183820
69.726400460882275 81.434188930559657
67.261907025641818 79.151203505599156
68.060438834744104 80.720484792198789
67.180098357481697 79.062921152435280
66.833691522709799 80.339097258768390
69.637757445200421 80.444239538704295
67.862621140902149 79.271852131027941
68.550852403373511 78.798698681210467
58.671435064736514 91.359669352344412
58.825860376220433 91.599177946946000
59.769286874822988 90.714279055177769
58.296710691135964 88.851220982591911
59.618694354709021 90.448728659649873
58.647841850576135 90.832957700814887
56.293501457336390 90.907829110630146
58.203405058263471 90.242099498735399
57.599857265560331 89.710519292444673
58.195892050959046 91.676187892297307
74.203967936075131 21.296910380888804
73.019561136020755 21.227055143330748
73.921162832447152 20.214998725526147
73.814389547183723 20.130218215389075
73.419466146510388 20.886115286117942
72.079498755198856 22.180567750481814
74.205613278038200 20.841397537238631
72.703895523682121 21.389226163933952
34.976881024813466 71.338284727903229
37.190115055096342 72.468779659036372
36.421432123864093 71.300189371758563
35.959423759970598 72.217310095923352
36.646328124824564 70.778944866885340
36.976284530325728 71.770564229800399
36.581709691493103 71.965929493818706
34.559306536236562 71.694407840480011
34.567875366932462 70.917743782274442
35.990137940154185 73.133607663112272
22.115392045573813 33.108571006755994
24.406138558300562 31.232465913492696
22.822726690796408 33.079376390072802
23.421567461460249 32.919957374981635
22.641465753914293 33.225697192256341
23.493203114727908 31.408609769582686
24.181538115437569 33.397383408731436
23.610025435410289 32.615856390948075
23.687560171207320 32.998149657251844
9.822436644361440 80.991161860098728
9.392411059834540 81.770777979460561
10.430321346778113 81.478372369994034
11.346923681472749 81.681587344759350
9.696946810378376 78.327740026094034
11.667647099738485 78.858891665898255
14.697159082670709 81.170067259445489
16.259980798042001 80.874864692037022
16.529426127940297 80.377807737613622
14.879317275095579 81.436207809446259
14.645626948293204 80.933997675069421
14.904920762051068 80.000993954066260
58.937007040827190 53.541869226783817
58.370244605452910 54.427810924377589
58.890506659320415 53.113539740073136
60.456952328078742 55.363368416288424
58.930061753998906 54.009255510869941
58.723633472152500 53.705004309402263
58.772480580788226 53.077166036316314
59.424523610623936 52.565314433052038
59.031685395247464 53.300019959582457
58.052251872724348 53.008680091567939
60.159770188195914 54.646748832838000
67.864982168918019 6.820490950260547
66.978106668118642 5.999413478051109
68.740103822201434 5.844821455630203
67.047985837589621 6.493797001423624
68.891653837689290 5.098835290851994
67.816380668357965 8.770220899834385
67.040641604417274 6.199551458396072
66.328680968300702 5.214599014516857
68.543536920294557 7.081933934021913
68.873676999844136 5.496623848670499
66.996545740987727 7.537939127941122
96.147888487489723 92.649720287864497
95.677838506846712 93.417333539553283
95.265017505753150 91.794188337002709
96.314222446481281 90.955804220876459
95.279782225061027 91.188708314096388
95.554220089877518 89.861528662437024
95.927518063820472 92.703276074524894
97.534080204137098 92.552625864176079
97.566548329232489 94.916167401734242
98.968963859252383 95.388447283431148
99.021580327015073 94.073786248350984
99.796409557193883 93.598269221669199
98.549565848259107 92.504830525436176
96.347000737716016 95.076270896329078
96.410076413789938 95.338913946718435
99.647636350712432 93.962561025118447
98.029962700664967 93.329461765426402
98.155157745031218 94.833960922745575
97.864107774007692 93.970230239000855
97.228339885214439 95.506030499532883
97.625109790343117 94.496690856618031
47.288515639546787 9.208103219537033
46.764513373648334 10.030720663103928
47.226031980176629 9.162416348561081
45.915770953229696 8.217394556928399
44.986945639071386 9.168716396610456
46.960228420250438 10.184969259796786
45.726741487309042 9.969744528401947
47.309141611404876 7.778797048173022
35.108571884796064 8.556583040516218
34.207823910699815 7.808802506084285
33.579077228508197 7.183124257231977
34.799613084498553 7.726730268428215
34.638963200783607 8.382066099765970
34.177317784470887 7.852171731349302
7.661079707275233 67.755572007052152
8.034553642578507 68.930168283376247
9.339062521982481 68.968568682391279
9.608426458273176 67.946235525491559
8.868778244261890 70.763543816621777
5.880934134078666 67.882332231246650
8.936933882511807 66.966639372154575
8.870034955613288 69.106170046030826
9.228158223142509 68.610045349829150
8.849019905074199 68.830160554018903
9.861147085377644 69.942413717660045
8.697734011764869 68.143710976983215
8.557884692334190 69.005835871370721
7.892576306909707 69.701310135227885
10.048071903252092 67.643874174481681
9.555159410139277 67.215432423591679
85.113624095736526 23.213632290383153
85.575798493288886 24.284119809241350
86.744063725760157 24.141908139899996
84.797973500450325 22.332699922060407
85.517575847189804 23.908039720169409
85.549898490612605 22.217133349385044
86.098866021902111 23.216070072569831
85.147451791658298 25.438387905704449
69.503959086040254 45.720946769331050
70.958186281841634 45.449036233409771
70.150957169187933 42.183857092217160
70.861423173621631 44.772464348219096
68.844610136467082 42.910830731116128
70.329691991112767 44.235321040708655
69.132197787208199 44.582314506017603
68.259759318706415 44.842492424499817
69.874133632763488 42.392465968531980
70.381207964722421 42.730354752665370
70.115499603905917 44.425027929962830
70.494501200476691 42.930995456966592
71.740513647141839 42.231031745792279
70.263883053550600 43.369004260875037
70.209087861541718 43.241410207377697
71.404648299168329 42.400167608097114
69.592400769463566 45.475482358618933
71.762297651559408 43.517649559363228
70.255171421010175 42.984143159802279
90.062113034879630 97.666961701113209
88.247925280998544 96.986643470981264
89.012962032286481 97.049916395610580
88.419967063919160 99.756573534475820
87.358052340277965 97.040473755137270
88.648257924488661 97.993114436311060
89.855199879108341 96.532448054152368
88.375781122652057 96.725220802331137
88.681031411092164 99.286996917457628
88.165081594943814 98.315037978035733
89.928888056200861 97.934702358531410
87.976052917248836 96.868381921371636
88.444918479986015 97.085092844587706
89.897850118241053 97.372931377684722
88.582212804937711 97.749345564516844
91.023535370547776 97.240463111072700
89.363454185427258 96.845963696166805
89.952068657979439 97.880126576436439
89.210288302980501 14.050350667012891
89.022887166131255 12.451784247906758
89.103016389507900 13.723240833571964
88.784002014384583 13.504213756674565
88.842005428906120 12.899945102663841
91.750944111173254 13.247868247391393
91.344288130471540 13.927707173187303
87.338046254716431 13.384683022917407
90.607595004364441 12.990274280819611
82.596300880404712 53.466508890931102
81.509109227192013 54.473414901964070
81.809902976512390 53.470254784198630
82.449866274111841 52.440131473896564
82.796265219816547 53.995611236381919
84.494840942520582 50.855053664052988
82.337451077952181 53.025619018480064
82.656245429643945 51.690979620332996
83.398398440136290 52.830813366170574
95.825739218926529 70.393212170992825
97.626999416062361 68.601641309494511
97.988716994778656 69.645096244374429
95.693598445425991 70.823248490892638
97.135916761817441 68.382111913561360
98.626653240455852 69.235023992216071
99.310675077808298 70.314408173164580
97.493955532990526 43.163076234619751
95.429679569676253 43.605691825847479
96.568001833571202 42.148597010043979
96.900111274449685 44.705107970838029
98.579583876755905 45.654141014585775
95.790749280790351 46.393984080744389
95.704300906566516 45.526084154597115
96.009276126816118 43.349028525113006
96.507664680065375 44.898853838008755
96.460625194763409 43.200204718397870
74.600275817543050 77.373091951011702
74.878791977972668 76.491818905415940
72.459712707573289 75.888680527812213
76.105402036993269 73.141773610987158
72.587695028128977 75.982990782726986
72.669345569030781 74.096598954393087
73.572279593005319 75.388125030444698
71.691462740991298 74.065437427813791
73.147133582481302 75.149175641984357
75.112387032068185 75.751571751134421
25.164811591240010 77.976537544620754
24.929523731483286 76.447716152999845
24.310813066300927 77.951610277158679
24.395415978662097 76.462447804264485
24.506786508545172 77.799789556084448
54.804122074404816 93.056854149263827
53.880609677322106 92.158133752800765
54.025826847800431 90.977617502862358
24.861631909282401 30.720009608893779
21.610399000895061 30.857682758496438
23.162202207483446 32.120530465581545
22.765815047418680 32.866365923493703
23.304922737581531 30.479221248519686
24.161141198994162 30.746844894413478
22.167186066523428 31.543084482924304
22.720278453427728 31.831572796186524
21.758283394422694 32.629558612386035
24.611509993118776 31.541019208938238
22.424165545638324 30.827178706984743
24.396197387996835 30.897857251181243
22.979657260538580 32.397979405367259
24.127101779533174 31.743737752960335
22.690866260516373 31.079739334424453
69.110879367507110 48.704597045416328
68.870863331482695 46.634005973601120
68.453053328592674 47.686743740000317
69.571659564638182 46.804025162155966
66.533447355379408 45.982130541636863
69.059668747500027 47.796939043359764
69.875404619359202 45.503976751936442
69.584704438387377 46.315586968019431
67.680002206302987 48.146959199641394
68.608100087481233 48.021653726603219
75.969280611714439 95.642082351865284
75.765796634418862 95.125690331683728
74.521674351901439 94.649544513313273
75.620285041322830 94.528705596967939
75.292611942455594 94.731953576066047
75.060446033433777 94.616912935330291
75.814110540327505 94.192287228702298
76.350695172255186 94.084910653867738
75.820726149858572 95.615648783947961
75.281024011977038 95.757462148074111
75.044534542931785 91.837437593902777
63.298463099463888 88.811528672551603
62.313918971204444 88.715189123687111
62.007760837344314 88.771006463398905
61.632240587130497 90.009291493460339
64.689007903968275 89.564422661042670
63.135311119110675 90.129546288044708
62.971589822829067 88.193679441895853
61.918213397706978 90.099902903094375
71.946057568914853 97.821248957261972
73.339293390578248 2.139243905659157
71.260738762585419 99.402536152413390
71.328218193243387 2.473508133027039
71.453351103892260 97.873384433616110
71.480655640971605 0.115460472009516
70.513983707265623 97.173122186872732
72.909361991076437 0.270356328678261
71.499733948139138 99.036960740486194
73.886721196650200 1.262523740783905
72.333587457564093 99.951940979232290
72.406831720332917 98.782327372031702
49.097990671325206 26.317618538087004
47.133268772049306 26.136867965849152
49.045977459117715 25.682500758170129
49.119193507046099 26.468338004575152
46.650155382455956 26.640059962791778
48.626217448083061 27.107075456213924
48.749177760503017 25.848346861146510
47.206816865816464 26.175826487057314
48.733200777019327 26.976665677328981
60.998590967756307 19.417502233091817
61.081499313039359 19.471086005671513
60.764197872953147 19.354234004884319
60.411681247095110 18.590623953299062
59.536349681370012 19.609203571866992
59.179184831596736 19.616602890871736
62.097185018409263 17.495030343751019
60.158283781338191 1.701870951518848
59.354037156405802 0.438194752344431
60.860645536681012 1.181116653099839
59.258164637934428 2.565323862296683
59.434218232970437 2.364809090220993
60.915331213289626 0.069221553518335
59.988961862062503 2.079567163436565
59.286430654077364 1.289938293902638
58.871713456221364 2.512367953100869
59.414374625691863 99.954244534981910
96.310883525250532 91.835706789059259
96.108032867896824 92.004464843435031
94.093015877517217 92.816528648527452
93.570310034837050 91.238421664175959
94.440241200271160 89.594193117480671
94.542474926999475 92.412431724473336
96.394849658593927 90.697079751201059
94.653247865897384 93.993771479186137
95.899945468369580 91.789013542641371
98.917501921250661 6.883989802848449
97.637825134417682 6.980629812640600
98.896770769325343 6.369052314602971
1.764779491329335 6.328831849275180
99.191535209962154 7.545519860817413
98.765748689009783 4.606351582781335
99.702524674260530 4.974680189536386
99.237822157859142 7.830708659265708
99.875850801270005 5.718391817449577
99.265207494510776 6.360329309250053
98.600243325666270 7.944192732064734
0.656495493369960 8.058859812235708
35.929932319471192 14.101916678671559
35.402248216215199 13.235841730623171
36.879379618935367 12.954641590529176
35.758588479743615 12.550753939225878
36.718979019294281 12.726945637079776
35.771391878141827 12.475322557453405
34.493585833848989 12.371504674759151
37.016843525177059 10.844151915334923
24.776336389363582 57.319250927152325
24.285509807680082 53.705864020285077
23.068553453414761 55.364945817028406
24.469785133825010 55.809087954167097
24.431267508079834 57.730468140431462
23.484982696187956 54.870316065971735
24.106498322272017 56.454324099364484
23.655556717175802 56.127577895186960
25.843803217636445 55.154004236063734
24.704035310494984 53.924285674631356
24.062343854076385 54.458267870647290
24.821524026962898 53.288548769679416
75.327301490159059 48.947687722676399
75.531283677182984 49.277938502007437
75.188786599768008 50.154498983296115
75.792634842724794 48.191498184294780
75.386018234964183 49.662174323826143
73.881475257175452 48.453346909398782
73.760001826120586 48.989104387342017
75.469468123030296 49.960445010647142
73.347031514143197 48.522554708320399
73.652066617915068 48.319407351901262
75.711673079532616 50.046987560249804
10.018228781069425 58.260634850454991
8.762772443689766 55.989662894568255
7.460539240517771 58.090613912673902
9.320753087168454 56.885783785221392
9.462106675751500 57.923404394653488
9.726563914826919 57.499341691937197
8.675218888739721 57.388733441223053
7.264204317147296 56.943884796244951
10.428428967351945 57.082565458018294
7.605433514339036 58.302796771106792
9.704757734635461 56.535665380956182
55.367864379323841 94.888085001948383
56.704780704956022 96.570036809280523
56.031063489223143 94.804741791724368
53.943155370167666 94.025338751983568
53.930296611322184 96.127381354141477
54.797296546271973 93.246322119549404
55.249139093052747 94.258606589511786
80.325351691354584 61.046316373584638
80.221099793540745 60.915904481749934
79.321876219955925 58.051003273686653
79.103280295357081 60.735761849562145
80.016206796550946 57.979114260637004
82.247573847244468 61.142420007465383
79.869544606085711 60.760558241245299
80.921573367651675 60.664833219064107
83.484912753786801 60.968983431232623
79.456003909389906 61.050797392071345
79.619087436863069 59.394484707153168
78.893161008265892 59.929880939021096
30.358917285586831 39.265892275292707
30.398341779597764 39.020795559657394
30.506758642068689 39.725213692175409
32.176130925198834 39.031180498319941
30.871214456484754 38.337649680476574
30.806088830898606 38.121261248962398
31.769033528973647 39.363754025198560
31.735433496329239 38.807657705626227
33.761173911163951 38.509822019925871
31.200373820369606 37.555354510911513
30.719503171714468 39.702753335289508
35.429758696922697 61.805285895914537
35.810604876164703 63.597592958630159
36.720641399539261 62.008178882859781
33.411075977687311 63.115160269202036
34.724169950052520 61.981486625303283
35.782731451737519 64.832025330028728
33.858206010752795 64.282200637638169
35.302162313708280 63.981792687528021
37.349958456846174 63.278450260587498
57.236341472198930 14.748645388552173
57.399266312879604 16.455429607637875
57.056115965207411 17.841056955554599
58.105243885768331 14.721248595034165
58.131288874941475 16.143659240108768
59.686126048919554 15.112841443922019
57.914819802017632 15.743966399630468
58.004712211852080 14.295730253159590
58.055640652919962 15.927680017942908
58.898722390970470 13.826971921442633
79.641124620776765 65.302442868860339
79.760501541264887 62.854505080938146
78.064948012453229 63.690412308262189
81.310226587710886 59.199424423299497
79.320773099418190 64.199306549268229
78.434268768099329 61.122043411159481
78.999174768853848 61.201529321113931
79.661796600380583 62.015312118645269
79.340003286864558 62.155165234065883
79.658908629264715 61.996575918909151
79.960618993729881 63.145752948513064
78.788409321999040 62.628251329286350
81.139982545087207 62.697118290195860
79.072929718925536 63.298191011535977
79.708869999526868 62.972221293635080
79.438443103365330 42.913758595741378
76.620671833087926 43.613237735985031
77.985166185145843 42.793909069124553
76.436419280495429 44.570260189527509
77.401015243730996 45.162588009210694
76.577663190978996 43.978961609334384
77.970733846490589 44.752133692061236
78.054405518752830 45.449837975692361
78.036519481249726 42.534252044025536
77.573450213927373 43.596907499112000
76.500211043126214 43.222920708951214
77.922010760384339 44.421910163356372
79.452715240158440 42.385577250650122
72.110354151056598 17.888459938343189
72.148017586438186 18.890606374474118
71.188138322340677 19.523549457721817
71.979546074002741 18.923761470534870
71.461713987014434 19.496335995786499
69.911180286695242 18.504559120587103
70.908153366133831 19.146908874005419
29.963944328441972 76.097108053883403
28.908183029413365 74.780446156879279
29.247056006950984 75.000514769920187
29.737323040736040 75.888188497831720
31.022684811192441 76.876675600700352
29.453625396410725 75.744860874978428
30.149237445911563 76.560416057553354
30.417846544656840 74.880248389329083
62.981139270784908 40.549638141653318
64.461016647243468 39.956958456868804
63.767675452875991 41.384751004818440
63.021030767802088 40.740940578039243
63.856709235889383 40.817405883215514
64.554962163615542 39.913574894515257
64.040811531052540 41.302028725377795
64.598572857998420 39.757049783976100
63.268940015714335 38.820859678809285
63.788098507611991 40.112213758363254
64.273710886530139 39.635647996548066
63.371659772462976 39.556580044570438
63.075885049869207 39.987868718727050
23.352464332468596 95.403076959474774
23.300377490833188 96.735977412343018
22.766915008673148 97.813196503598775
22.139913570467712 97.512984248383049
23.679364322109265 95.120409441444707
23.167824510924135 98.280208493278820
22.037432039645189 98.955088604859299
22.045929937736432 97.243669801495528
23.788411157084358 95.911426322717219
23.112703686734935 97.788935757649710
51.629159528971350 73.434173221003206
51.223053231402631 73.621972525186109
52.504538439764254 71.109821971781543
51.061430474014010 72.848343962309244
50.831948068181262 71.983174465332880
51.597576420342975 74.073810582492897
51.817197393546955 73.030600097008161
52.891795381192111 72.974919708679337
51.459413473577484 72.873017048886695
51.490509850903592 73.509619434971839
51.435738149180914 72.985207312835456
51.979036548186798 73.560831007371192
51.090355806677067 75.666953130656267
30.349597372572642 71.309179088655526
32.113056576347709 70.282947177528683
33.274323366709005 70.742298829021280
40.871079752050186 2.206591089030766
40.739157188530186 1.968639948916372
41.253314802259567 3.146081790119517
42.582672348600724 0.722857767259936
42.443138144452391 2.381870225930943
41.687911564165567 3.875117271980623
41.256265182797748 3.444991289682877
21.735220972860191 83.407889482840886
21.049884052290654 82.324365084731895
20.977413813246063 82.132681963075399
20.495419360821206 81.941218235521745
20.506301051494127 82.183430530118542
18.472051188939474 83.385112980267465
43.187395069978898 85.250782603598012
43.542656516904195 83.334298289913150
42.995290784124983 87.092205081421966
44.023348685283409 86.414833799786763
43.455949165530392 84.947620641859075
44.415844003585221 85.409095378459654
44.993469759789463 84.835508171747605
44.787127929838569 83.774517433567041
46.109815343484669 85.274476792074168
78.952810918225964 17.577817015898958
78.559748883781879 18.361984619767959
78.075395306865133 18.737668965295192
75.730071374638499 16.796811887460464
77.178974942894968 18.208032759629663
76.505762386455601 16.228607167122398
77.132828477331230 18.535001568712985
75.734969248531854 18.328108508184158
44.951413631349148 42.349273845594233
46.402581683942330 43.342199648765032
44.280868844409056 41.927159471059021
45.242694600038597 41.042668819699642
44.062833413035676 40.185572943816339
44.307291218214203 41.685915165888517
45.572265797979121 43.453412563395567
43.906700200429277 43.889610117427090
44.830889328461751 40.097740486224630
10.786874237654962 2.892305970409893
9.729334699546728 3.750220782169266
14.767223380745413 4.315668778949714
11.641255230853650 3.929035509745189
11.115034615279667 3.347692861161953
12.145338426544489 5.082640851941080
12.954131900976455 6.142137599464803
12.529808982367049 4.108071625201589
99.753305115613543 9.730340180001859
0.714978075590343 11.139045483631485
0.839911629905161 11.937316220060358
99.369735239558651 11.046586875098610
34.580745146520911 5.520583500568015
34.129604501334775 7.638263796826810
36.264030576865963 5.950870744436776
34.960181818575712 7.893723793204514
32.685081032111547 8.640928345440102
34.682073318926946 7.116819058994974
35.510626615866393 6.238790112430509
63.280196044816563 32.761142156257698
63.609500140439678 32.892948485137069
65.877602468915683 31.526387750410777
65.406886434388085 33.181563601865292
63.890936842270143 32.543596759090512
65.382886926430174 32.488598514141202
63.872574844286412 32.928194879438202
65.113051322658350 33.855602327471352
63.663443146187397 32.595352879462901
39.432299464682352 63.044700739975127
37.408711600011166 62.953448819379489
36.676833561912282 64.311155572020851
39.420716628883888 61.470098135436807
39.945373687620993 62.665522807983365
39.401495454045822 63.462544548696087
39.967865734693888 63.684802185469216
38.897841398537018 62.284423169132936
38.414661940668807 62.568472218405780
35.243410311748526 24.646749989823920
33.302437017249247 24.800179954001788
35.396643376634707 24.257107637191947
34.224034374759768 23.094394767689490
33.930724460561507 25.968786786343671
35.154992308642193 25.649064831886655
34.562653466219871 22.386929923271627
34.539053870254236 25.767602432068379
33.603642969290291 25.785289415960811
36.328560351808690 26.331696313937663
35.502765206181266 24.801870331777430
73.184018212426480 17.628550344870288
72.036673302879876 16.523960438834777
73.445024304209667 18.547960355896514
74.020099278608768 16.225427953539725
74.026109153799680 17.041665244947087
73.267128894916965 16.667196394658159
74.306405473818842 18.069193453297867
76.702684239869811 59.165435878248701
75.204741321784752 59.628651341457342
76.510606272538325 57.391909842833876
76.513625124178375 58.127195066468666
76.256764198839534 58.638796090931343
77.747599005392971 57.777086664156073
77.084259387609507 58.464262480608674
76.854726877086421 56.459896071599729
76.093784326734422 59.294036890873244
49.598814233894906 32.772901948406435
50.202048275951320 33.156915399662907
50.291176862492243 31.955419274931870
49.121690206691063 31.152504486366531
48.679887829731001 33.232558497220587
49.442889120482469 35.039010504978592
49.343660279513323 32.999041063062457
25.819709360069862 10.810741763300268
25.765243262327228 11.893953131450139
24.844915034452793 11.153580426633424
24.344793367641913 12.930182118883563
25.174559063577636 13.416967505180644
25.741390257104626 11.778591076317351
23.385054811691873 10.131400876709518
23.274609209634093 11.556263511013494
25.534178193222640 12.572788806887523
22.386311825261632 11.647015408950468
26.488409036994113 94.991559493622844
24.683805852905007 93.495802171294031
25.226231828980815 95.406470850109102
25.676656154352159 94.261345127748640
25.939506376292496 93.944532120032292
23.033097860963103 92.406309831508906
25.284186627841148 93.579262142085270
25.169494768773163 93.672039106562906
25.052801769879260 94.987759435792825
25.820943925628065 94.986935116021002
25.086384340376558 93.332702413437431
24.623671805077041 97.731917350428319
23.053113089108670 98.131809431782031
22.960100108699120 98.616173984089670
24.071580467798341 97.134492788584183
24.038925151955510 98.405267384671092
22.756309339877873 98.612359757196131
23.322626279533264 99.066220624134246
25.287618111801009 98.267872702250770
21.530831904982321 99.576468634127508
25.096491550384499 99.642247613244280
6.431859039064308 20.586388317895590
7.070445351295038 21.136367012374809
6.483774089831556 22.270214313185765
6.620969031752793 21.610628589553947
6.903853321388364 24.270074558318179
7.804124598998727 21.008274196450643
6.512008865130160 23.775036865983356
5.627186426715888 21.134741736078237
7.308118926190121 22.619408947856602
4.999985313625108 21.995909102935379
46.331935030661178 73.533512950060071
47.402915630062822 75.841215487700168
45.624740154007398 75.333857574086664
47.807268005873389 73.597226144332623
45.471649165188843 76.332397658674864
47.095242915803908 76.030296597201641
47.704082645956092 75.448893944172298
46.413423083440193 74.839878602749948
45.863367551408828 74.586383144130778
37.177370861703757 80.270220082950473
35.936929700412044 79.342737968565984
38.290385835702587 80.661684895817729
37.466375080542981 80.434893042476702
38.345851139843198 80.579958382900372
39.282052999081948 80.606474861912417
39.632974358332355 81.565875330101449
39.295393201005886 79.523120509206876
37.926657991400425 80.744291869012343
37.201788384804232 79.041543093827514
37.524042517796929 79.681273175436885
38.586255448137265 80.309664653594368
38.827814881923537 81.161995000068259
75.506742995581490 99.487221596656624
75.083799935387106 0.057054092809888
75.586291778432937 3.229338177715749
75.155658202066391 0.435688166412530
75.317685020227501 0.941326156664019
74.914420654025875 99.644113784837501
74.017734299811138 99.402813054798656
75.481422547867538 1.054112385158536
74.439244995433569 1.081701561213674
75.122036697030552 1.233224679361156
76.791063235097965 73.839135296948712
78.809672495962673 75.854775329452465
79.513530206772629 75.388466142190609
79.578323205972268 76.862781520541915
80.853105584144757 76.556177730760510
77.404564294636685 75.983917793443297
78.615988849243905 75.339705573654953
78.407466319175057 76.078426096402737
76.184682594394630 74.744113448987804
78.053420214100868 75.437900682702235
78.877932861174486 76.584790117908312
76.894737366382188 76.149698923400265
77.511953513431251 74.813148114452247
78.141903643107085 74.656032402914192
73.581522979712133 65.160772016597448
72.529050090329150 65.482780218545017
71.898087782824504 67.230148890609613
72.603428243864514 66.395976700469745
70.840264163982468 66.414678782701401
70.954716885137174 66.065758634014728
72.990733387506211 67.149587292907583
71.798329107222074 66.567320432629728
53.021113920748817 5.369934148058534
53.773561174791141 4.891729901417785
52.843362567401734 6.130095362033258
51.731705003365747 6.816368562099527
53.247019418472604 4.947385880669073
52.561122661018217 4.435816435348017
52.197627838707419 5.563368320625086
50.429728806711942 5.518405819148335
51.042061357266917 6.604827566192034
52.321401215714644 4.478508786474874
52.774687605565688 5.353773454296192
10.698034963310477 53.645483176542790
11.288395011322942 54.282514842997131
10.040141321609251 56.668169007969269
11.249155194197130 53.639912639219553
11.353919233433665 53.929691143544439
12.789474470375456 53.635461505937407
11.694209977398193 55.754179195773389
81.343070354091779 52.884896517804464
81.159542179119001 53.691903944622254
83.955437761287484 49.857942446218971
84.376167250188630 52.061413967367606
80.572261875935098 53.836720717424114
81.912563665534094 54.381188122992157
82.327767655262477 52.403009493319416
81.131410560807382 50.773648214498877
82.888721756119907 53.116847806693698
81.136238191037620 51.771877106473838
92.123605854323856 98.538204263827396
93.510329949336551 99.360847446587911
93.350928873412087 99.292360804816497
92.746144509605145 99.683128178597400
91.951046361426620 97.779752375966495
93.761924737793734 97.505190903129957
91.491559363630714 95.986285788948592
91.875144883706682 72.622256280574931
91.879459679227395 72.265819482963636
89.482948775338713 71.774806718488392
91.381591435169256 74.110236238890664
91.113410717101047 73.331023103564377
91.287977848855661 73.612367038756958
89.947510722495963 75.461777136861841
90.267579385693111 73.721520444188130
92.090802915760946 72.387839699120264
67.758868216734626 8.113651343758569
65.796901550240761 7.244527441342730
67.674261222286162 8.494121068425029
67.711367176013269 8.388345222367796
65.905577856861782 6.804001643410020
65.524842662829045 8.020124618991456
65.328389324042007 7.242982638897175
66.848591870465981 6.331974527102560
65.956404476846558 8.001386090527813
67.446860327568345 7.641830925223936
66.763438349059967 6.756057018401297
66.890799367759726 7.447939851489443
66.134494749684436 8.462454222704681
66.962400188927745 8.755520547440948
66.910487830837624 7.227126425788715
67.465880196645301 6.815813224121417
67.508667203386125 7.642078647980150
95.237449178733229 45.876202097932484
93.140412964928132 45.580955742468596
94.820079393787779 46.728124676011227
94.048465597645915 46.054291865772846
66.936485404889524 77.980816256627747
66.526845926601439 77.876199404980909
66.193126038983891 79.685990286895006
64.461737824828106 80.034129750032292
64.533191012980282 78.535967388516141
67.936889703609779 80.543752951153166
64.523051379269674 78.312012724820832
67.095226314779239 78.897215813105802
65.310327860223452 79.051202971900750
65.772771416868267 79.426271665602684
66.855321294903760 78.774866501954790
65.797414314723170 79.817903116526324
67.072113709988102 78.514994747287460
73.781308438843453 97.628781602595424
71.852955850563248 98.369179087882586
72.243681352657219 97.628825721723274
72.030805782109340 98.899461219739280
88.278714169600789 16.697924167320714
90.331207330753656 15.797172447365551
91.772203575733286 15.857704412225244
89.000025467217370 15.706260510528059
89.988364481555777 16.888087291089970
89.236842249539663 16.138483932852665
90.098792574231268 15.569300990031056
89.443458043893955 15.972367248973921
89.074594587513658 16.535984021111879
27.267268256613946 68.793805063895562
28.165338435067596 69.877618931178802
26.843157647694582 70.964781084100409
28.890100524668139 70.958628802970850
27.037839264686312 70.513773801012434
27.492312837385519 72.010004737707376
26.837130000594357 70.966020937316927
28.645866826385237 71.933048878216084
28.494963990530877 72.470278223453718
26.128960688652768 71.364412792538431
27.800636069584531 68.696461565769155
30.570622947235453 81.383431850190561
31.412476495174371 79.017265082330013
32.741229504581291 80.984125876054833
31.082772938398694 79.870881102118531
31.110570243353234 79.321366411637769
29.685895062855231 80.558356882999334
28.047982403601662 80.905360757112689
32.037527988270881 79.165752677886431
29.890621426228595 81.511537671560006
29.629007612594446 78.834886411674702
60.743780123998889 87.733836315028427
64.195696171018838 87.694014565503792
61.702697723616353 87.670738526590412
63.177327949732387 86.710728934463404
63.165443573975466 87.344411099955963
61.959774741356334 86.625610073711329
62.492770435261598 88.019538786097172
62.506046095587010 89.401383141698929
3.913374377160875 28.630769918074876
1.884748086167050 27.696939951050314
4.203256618190157 27.697684594303560
18.637419822194289 75.685210965185490
19.950030818334437 79.886386817426924
21.000342271072409 77.155581255487320
18.790186825107643 77.241331007382186
18.800314413355224 77.120071150096820
19.582304310631049 77.066422109062216
20.041758892363966 77.884637381631578
17.564712737085511 79.215081342680818
19.689457837157867 78.539049113269229
20.612257219054108 77.671455594943581
20.918494979521657 77.564473135143871
20.410068681113827 77.860782785451448
18.955596760500981 77.509851641229531
18.713315256391777 77.154957812817969
22.225927289366467 9.574098435564297
20.040021110370038 9.253083734430620
20.086215468871988 9.526721755645800
21.202390516760495 9.458644080636576
20.092750540515780 9.272784326440835
20.653229438099164 10.610110023155322
22.252773652985024 11.847114212709831
48.063779215976723 41.898212304680577
47.592630271255274 42.970122426392685
49.103293378990699 41.520466683116943
46.722365468333741 43.360816679084756
45.409934376610884 42.244963062369266
47.062063174357682 42.947783087939392
48.651456878871599 45.021320789269929
47.472922416145622 42.481278673437750
47.607280674153628 43.099596078982550
46.921995493204676 42.280407440670771
47.718989953775306 42.860291763728540
47.808938658866076 43.235924800329080
46.254642806358639 43.000630807654453
5.894680131227395 23.257968085878748
4.411729628266456 24.346431063084463
3.412087052865846 24.571564117290055
5.047489887243959 22.649527274091504
5.184770690760732 24.886650032966060
4.601957227964744 20.930360931335812
5.459425085537861 20.743792010464745
2.821990274732076 23.225057836288194
4.474978594125817 23.341740841708624
4.686676982460526 76.987285207020975
4.897103220038972 76.238554238131314
4.812883165763759 77.724060040556139
5.383410526894747 77.474547912110310
5.573897500659950 76.200475211155450
4.830873438625224 75.142453599424471
4.022800048430236 77.444840775274841
4.473261893565387 76.047483319268935
5.081100076342043 74.580001980728184
4.072101894707492 76.838484370915893
79.558391269151883 97.821413114021226
80.061765631868312 97.257703413169551
79.992766882754907 97.729675444046507
77.875994450826553 97.843691003245496
80.296697101394471 96.743218351149551
78.668483673719990 96.190372104513713
79.133706369701684 97.329948060804924
98.580201194833336 94.484834285992164
96.445475203840601 94.448899174068387
97.547886117511155 92.913993541361421
96.001657956269810 93.082233869963005
96.530445315242417 92.972828776823974
96.481197491618033 94.180907130480364
98.110127517088699 91.997235150702352
96.691514866309234 95.358539474916881
54.392999382461895 54.997430055679999
55.303952119078545 54.277840190321953
54.360437202380083 53.898507930634842
55.097254688368402 55.371892946658910
54.612631873043924 54.859306893389757
55.916020557321616 54.499698380488702
54.945257727674196 57.162838417016921
53.307382216119606 53.612942491647658
56.221861730677212 55.907136874200788
3.348975982241471 92.681415143161303
1.517717558086668 93.093496305392023
1.607622945035026 91.864548775328075
1.283304332601426 93.359903534574912
3.123294282634093 92.897883572678268
1.254505858499674 92.891033115479274
1.943008520879433 91.656849933446793
1.883805442839527 92.231865659396234
96.753702878199888 13.983574943466669
97.449047455841210 13.200838119829713
98.395274129534187 12.764772200578761
98.086142083803793 14.443546493365512
96.588790177129439 13.421513000897365
97.001746703569594 13.315730276189738
6.465109264531588 1.058189996630083
5.973047909966654 1.012610112099939
5.120398855082064 99.470263709345261
6.094575902542264 1.918392298519210
6.053077985144703 99.388692179438593
6.557307748878388 1.976516746373033
7.457673262250298 1.908989812680956
4.657944304061496 1.513575604974975
6.282035248650152 0.665652143082117
7.160349078308270 0.961873608079287
4.498399514167349 1.378865262909102
7.183424965350080 0.952413520696037
4.297096736080062 0.234362176512516
7.790904873377958 99.447878960888559
7.327442293227472 23.449929633534225
7.762624858110283 23.312548182903051
7.250000305371719 21.074574063741874
7.022833935004588 24.504290974418979
8.786399520143473 21.032072422384093
7.404565640336576 22.802261161348948
5.464891303238271 23.928813175377890
6.613790381777016 21.327379503185000
8.007224194841942 19.965493635698508
6.332961441710308 23.405522608335136
7.250765126690807 23.956467338811645
90.730810408323961 65.838231154258892
90.285514552517199 65.325513048154917
89.212948866962151 63.107266568148930
91.369864141028444 64.172380684019075
89.159986576231944 66.302154593123547
91.367916798738307 65.296393954057791
90.706859255442325 65.661205900135187
89.542857195448164 64.118229976574341
90.273001297699764 64.592719148804321
91.401700130664480 64.690036496121408
39.364238828765593 69.121598800798097
36.817925159550718 67.691213716002537
39.178987123787749 67.977117048795478
37.306279069984150 66.728565249735453
37.949727787645344 66.830379453713618
37.750333647419993 66.957064862776335
36.648037361120252 68.658117465631108
35.971944982524427 66.741889051246105
35.021117954348220 68.142434365963496
91.123573912673933 92.766988978619580
90.568400488636200 92.502322206290799
91.942502671886956 94.001840967966430
93.225843872631927 93.083305326821403
92.636739130029284 92.587255372359778
91.861911787803237 93.196289771026869
91.495338057496681 90.966895560322030
92.696041425049472 93.008126878284202
90.898987999363001 93.686329693141346
23.369120537566697 36.705532662279602
23.091980434617355 37.576589881713154
23.833484217873586 35.619766233080774
22.661506580309386 35.032808069558932
23.685139273192778 33.976305085892690
23.463020368079633 38.286056827046878
24.040178047968997 36.734606990498385
21.624209324485562 33.033303553118657
22.987717976580129 35.075455102581302
23.339748499553622 36.663220196841060
23.862244805819646 36.971107935211080
21.468351227434596 35.574427495695090
23.948365171780981 35.384270131632846
22.494990281477229 35.791563271831357
24.420061792624086 37.061225442554772
24.170978365820474 34.343744618237508
22.773034259752521 35.901238599675651
23.581040719442772 34.133767421428708
25.633641033611188 11.292822300246270
26.014781414974010 13.758930930944341
24.201978029793132 13.070794806295696
23.608038992691927 12.309324109441532
24.015609802966289 13.237646234361966
24.398244416122104 13.047781937747283
26.103926481325701 14.177875920942618
24.535827258207775 13.616832543826026
24.012830830227010 12.252699466656155
25.450239533720790 12.906117967145759
24.133175931604320 12.250361534147901
24.138231430294084 10.852256063701487
24.246256995836912 13.138919753533981
21.277336124340703 37.932557907185227
20.426086095827117 38.178252670666055
21.353507135824984 38.992754569779493
19.130166955265963 37.372603090221112
20.122921685441124 39.318810851008529
22.427931829389244 39.698899858100148
22.637173220971114 40.877694451539242
21.090291541915150 38.478538846046860
18.104046075238198 38.590951880963487
21.444548268073437 39.849617048585138
11.477967841633079 98.308720045238701
11.020289625894428 96.420421534317825
11.470216282631492 94.043472204569838
10.592847401159032 96.076529921813076
8.601961187843278 96.252456784387050
11.732922748837959 98.281418378378291
9.795401333668483 97.357874026780109
10.909962499911821 97.896578455455085
10.887706567517553 97.498392453760729
8.268532645086383 96.344880632156034
9.421779815250115 96.678097383451316
93.997003425135219 5.480173429845456
92.369378077751932 6.064450256728169
91.949223857125517 5.816468201697470
94.655700432776072 4.248690790545515
93.574837631114988 7.495144253398954
92.738913798109195 6.944168611321412
92.975870315949365 2.874605843445846
93.209846463816874 6.044064970443493
93.278539522224833 4.509265802068080
92.689415575233440 5.409585141143729
82.583761432129535 42.287335540603706
82.421446762295332 39.153428064775575
81.293252686531048 42.287848442138021
82.253336397268882 39.680674362987766
82.613402775045600 40.827834032204478
82.904375281354049 40.839754206616156
82.325958054818997 41.039946052655253
83.619469288998005 42.466241628800887
84.102354628424607 41.244198939837112
84.682243668262373 40.777533170863677
82.518591532742121 42.050107879887747
82.989873166355025 41.503164627369472
99.906915308883413 32.264005944186366
99.670345274444799 31.012252409635927
98.244795295960799 31.352522172632309
96.993915606506775 29.893265485258848
99.165900967784566 29.245853567685689
99.261274791990630 29.719105071121486
98.317106002565950 30.161334502747629
99.502750745454335 30.737176861030839
99.041582957440269 28.898489735112300
97.289229435753100 31.618955437908856
97.657996878788182 30.148090439349119
99.605065592519054 30.608108160756540
96.701822553309370 28.813469600426707
97.869958852854552 30.289931182043286
74.390519600418969 77.132687810704638
74.504398589753890 77.883922990156577
73.856578840561426 78.603778574362394
73.397292474440377 77.806822500416814
75.626541040102467 78.386144663736502
74.505959839932771 78.364206571965127
76.893372298227973 78.267984953035239
75.141472172524871 80.364508622907039
74.047232541190240 78.974176996478107
73.303256011382572 78.475866306062969
73.204645595547717 78.019565817532580
73.134131776177611 78.147459081094098
75.260198710623271 78.171325796813051
72.077829106231135 1.009643795524954
74.065921390153576 1.366661697582376
73.128775301759305 99.111310691233555
74.268869017208786 2.496799507797618
70.910040814738721 2.247965675102823
73.804582579498231 0.541596673036624
71.790191239745042 1.297998733754826
73.940406719750243 1.139495448780421
73.314014292187309 0.912018888766161
90.619641806612663 96.517351004749031
91.426281497420860 97.375552594503276
91.806156198443489 99.067606552674846
90.594617886805779 97.523686617021212
91.098224030457772 97.260507707824559
90.560493827001025 98.398291501876301
90.121928063862512 98.166790024571043
89.213883363747030 99.080372732246246
89.593430327768928 99.614750376462709
91.389899796238396 98.323099427176814
90.672565501744572 98.680801017987363
90.680582913354982 97.496815464670561
82.941987510601351 32.735383449809625
83.251598793918888 30.473958665352722
83.114556399708150 30.651007397752210
81.830641169705430 32.183993783629809
82.272358034333237 30.882168905027481
81.339213154280927 28.767659105612957
51.241562861960418 36.033050833990245
48.976603196814395 38.636369457260933
51.803840245414520 36.926083310243968
51.758863531295091 38.346052853358948
51.669681892426361 38.250496770307031
52.656926315872020 37.870971734668807
50.812553180764255 36.366596540291376
49.741867765932540 38.384517683208472
49.744203190145569 36.879556842710322
50.915362039763068 37.405110091570499
17.848927665196985 49.631325145823112
19.092723804501620 47.527594722491351
16.870532313120155 48.832170939474977
17.562282643318337 49.240702095870887
17.262661170937207 47.763858099214282
17.094101647696785 48.762748137700427
18.143373613381527 48.984577994386250
16.435433965344810 49.846005393941546
19.484289485356008 49.484184996307313
16.811604332014223 48.227273443782309
19.447600219741631 48.095364536383144
17.236980573928733 49.068385588943151
16.827065493578282 48.141469780553869
17.802220254767501 49.208505242508508
99.338550312961019 39.268794343572004
99.831342319350341 40.368737623491604
0.103769759127204 39.515528234561884
98.941221452356586 41.884626027325815
99.064691259826674 39.445795235555686
0.545644706839909 39.999854854952979
98.716558806540945 39.783997751506114
0.938359387257279 41.101902849764329
98.999006497628713 39.658379210319325
99.546158264320027 40.654754102229482
99.369101788548818 40.503702314082517
99.801914172422073 40.654666133335468
0.708169011194315 39.100824340111330
99.807223938252662 38.896588974086903
26.783868865439086 67.331689455580062
27.921508185896890 66.319942562846080
27.723531875515981 68.212597641316748
25.998766617470174 65.435919832456364
27.870436583884096 66.940909139802315
29.125807781680130 68.739219504893356
28.281843742404099 66.716058620153916
22.091787002485614 24.171004401922893
23.357426602483557 23.736725533518214
23.694344984924030 24.145276555993476
20.243711779919341 23.649955510822753
19.913742726048646 24.583436991691308
22.619651284035182 23.593542816686845
22.171308161473615 22.897832575736093
21.877802917945168 23.432765849194013
24.934003426000867 38.854298262278242
26.577648234673898 38.246146736068759
23.961840667571572 42.054540801659812
23.193051629193636 39.794732102777630
25.044500694031374 40.398542586689139
23.041757749216604 38.776400016264802
25.409085397990708 39.613909495811207
25.613394188430917 42.379400655262060
23.490201592044333 41.173768884034338
24.628012185558536 39.724248485507182
23.368192304709350 39.894606684184701
23.789787977264488 39.613418177220218
25.271788222781677 43.441671120954261
59.361009993369869 11.356175892832514
60.803646382191403 10.740834960181727
58.363763204708619 8.823377242594278
59.805184313317547 9.833215728130234
59.805597324345200 9.006163859385095
59.423585279807902 9.254917530146869
58.714476040977353 9.730143441342546
56.856809807543328 10.014263479610545
58.939458848431144 91.624962627336657
59.903849255385545 90.341431611877709
62.503176294056551 91.763084982662960
61.013647969573263 90.404766971712107
61.981425213373655 91.399716677838654
61.871861393692548 90.926639949410855
60.508343745426650 90.791332193115863
60.408419874390390 91.350058947609938
60.601578080589881 90.290425736715889
62.383957427004859 91.405012143728953
60.336352411416485 91.187812879577208
60.261866853726936 91.726987841433726
62.678953545932394 92.554067649362509
45.775853367362664 19.206658753503568
46.325405539079838 22.323025719582947
47.644294755756306 19.754171129348546
47.870391043154150 19.746002243250643
47.919940478610499 22.341475379839476
45.994455855932507 20.450762183973829
47.266712291920918 22.395249587994634
40.956001135894745 49.282413864989771
40.053563925449204 49.860715431014171
40.783732997948896 50.241881724206792
41.581435513156123 50.982449653286608
42.061812825903161 50.455652011480005
42.641831833567899 50.748885727803327
42.097146466538412 51.098334112840249
42.608576555730224 50.441552445913381
90.788448791095803 54.929696084957435
92.088844282250705 56.237816838064887
91.284540185138667 55.238915899572127
93.781768719255496 55.960191148598973
91.922435205980577 56.324994362185492
91.998929525182490 57.035441172591938
90.825617638151542 54.033094382301968
59.519542490935208 76.276639899896978
60.426193462858166 75.578554586932896
60.572082202212641 74.896338939334228
61.282438078613382 74.365900740551567
62.619826170510706 74.523504762290187
61.888699032649448 75.075517455876238
61.014956964555054 76.334488917784398
61.791452701270245 74.324391950088582
60.852734990079085 74.882746641681308
66.717383677809536 62.393970402450158
68.261381897245869 62.145205172376798
66.341937494000973 64.127319204912723
64.317208404509387 62.672817657545743
65.731822226529914 62.703809850914027
65.383056734489131 62.611347638338266
67.165369075755407 60.205997849898083
65.660710829318461 60.300511422947118
66.445586221950194 62.107947457862899
22.355696600627994 37.170268095570933
22.555349085844817 39.805983879146837
20.636177459833270 38.855526405599328
21.450117394738822 37.926014927202658
19.611839963909492 38.202441651841696
20.450263144095402 37.691413997728446
20.100018782363186 40.726535434264171
19.330521366887517 37.048134674607965
21.289260796977061 37.191142790063751
21.116989009306486 38.363852724958363
59.954713788542485 53.582685297599127
58.313315892340711 53.759045404125011
57.480649147946501 53.656066480034070
60.047920112983391 52.388718311436008
56.135406690740780 50.824589165205715
59.008063145418561 50.449860766533114
59.090876651778828 52.732588869475464
93.717407856760758 32.681641611216612
94.212472822615013 33.106467072542799
95.682708945775872 33.424073011476864
95.702148063900324 34.004963329575766
95.511563366400011 34.797071957848765
93.981107674363599 33.274674193661042
94.898881070122584 34.214680003909166
94.855628740867502 33.614220678600134
95.307191351318792 34.487821861922114
97.088488873351494 34.323517626215548
92.710907275170015 33.604128955913353
93.629842076807137 33.851898407187612
96.603157363452567 34.433230127671081
5.502192538557535 15.266177046144136
5.306049793193154 14.114736869631198
5.444734029684648 16.060971224917292
6.530508166615117 16.700564314657825
6.202201047479300 17.143275639148342
5.488165521739266 14.463286889866742
2.980328601021641 15.790505822702716
6.395340862224818 14.598679877650529
7.352134617077718 15.547980883729213
5.106855632347963 13.935483424107746
5.607458248181779 16.556824355390994
5.642031246677290 16.556120486530702
5.783823267138128 15.632703912255815
5.792109052769880 15.623281276880039
5.930510050785361 18.148619538595288
14.419432221636695 80.474209606706026
13.689014943796600 82.287177937418789
13.689431839246486 82.535557322101226
15.864927718506721 82.118726532016922
13.789864183663729 82.581144976318342
14.927783186532851 82.723428666070063
14.904948611668360 81.388003455346720
94.127727995980663 43.190080538398668
92.700350044521386 44.345534592826183
94.842488791042868 44.725331399763661
92.464634376081420 45.944370841720293
92.298538126465345 43.798694796921886
93.846429467336179 45.596109600271163
93.890744520699002 45.685766930408441
93.165033325331720 43.283868075850144
92.733630466197994 44.536384795287383
92.586342096682770 43.177028560661157
93.018687395465122 45.069727203098417
93.700622919774489 44.651585646660976
95.433989956033642 43.699346525836674
92.325263977958997 94.808262166101699
94.358438201602098 95.208135151432316
93.358424356537824 96.625230745755928
93.022536757484801 98.148672577908272
93.653058910458540 98.582511171249834
91.966838009646963 96.364692940002314
95.658579316120537 96.587791962023971
91.586739052379485 95.038207937166717
93.831276844372610 96.173422094329055
94.262601305100986 95.886760550817513
93.521032929708142 95.476042406568567
93.606064126057674 94.908096946261452
93.949247102926435 95.958660772630196
93.429591059138730 97.195495909461243
92.783745262259032 96.987155295911904
92.788478849294080 97.014706015394054
93.938322368059858 97.000274201018371
92.094482241648791 95.823024742760879
93.793938823636381 97.767552551218358
83.227723494752212 11.319271588890235
82.689288908667280 12.486461536388976
82.484126117968827 10.199613169360195
82.482455577848853 9.875405627130601
82.427007679818715 12.476663427629473
81.909841832837074 11.308712466306607
83.377707670954763 10.309254465554186
82.016113619089381 11.666457866525102
82.380605009620339 9.764900617454359
6.212137940591636 90.197562022470535
6.965753446355690 89.317732726220896
4.663069759030583 90.324843109736022
6.492919236298786 88.916611183650048
6.438013164652664 90.126192390752649
5.429932617568721 91.278477008857479
5.074124682074370 91.825494574684939
7.180487244074023 91.344023647607003
5.349434759408329 91.058653750345059
6.460115096960211 90.376431840815840
5.515256012568917 89.758975266063757
6.643664485433602 88.893561702943643
4.563691006281533 90.368890990611689
6.187099172002570 89.314215270570330
8.515255374683445 89.339316910341964
6.173507105233537 89.713042428397557
57.961828780651842 3.780122315942830
57.501446067028304 4.848915633393299
55.684134478830202 4.979744957853419
56.775765914730364 3.409045255736773
58.005559872467266 4.311750662263822
58.336865973291488 4.979577723012397
59.257824625008880 6.238103338966772
57.231312219588361 3.688426175926046
57.401548488910628 5.856197364221877
58.745657959922447 5.319948560357439
59.110016686329821 4.967268301934542
59.522131169491722 4.070210081844771
47.435997790622665 77.775640191501751
46.985667605379277 78.933023457450162
45.967179071441251 78.465705447655395
47.944211245206617 78.441462045373683
48.576851483343191 78.521387763255177
48.670135717796420 78.986596902802816
48.627025366924045 77.603329863350254
37.901897915762184 19.897954530264098
36.515353509584045 19.835465191037052
39.230028207083748 22.047033366275507
38.598415268412190 21.372255824198316
38.802251059197403 21.947670086339073
38.396262998330968 21.079772698135724
39.219512765698674 21.141547987280283
37.016822234214096 21.876320574320225
37.104935912024395 20.518284079937807
36.297260204421143 20.308575493922515
70.788506067091205 36.551588095936623
70.513547544504618 35.343590633667922
70.208703252523932 34.717178718149277
69.786103667751050 34.414390406125129
69.048071701226320 34.168953750363144
69.284306340710970 34.450128702464497
85.445756458817073 94.519367500099690
87.002429282126101 94.275620151876055
84.591080794115541 93.400073341912815
83.734044627557608 96.577017082730038
87.563804558854244 94.651124237567160
87.317138005415643 95.946837067973775
86.563090064147488 94.908471944309511
87.212115343997439 95.294967869661292
85.559240053206125 93.459969468186074
83.952611528242016 95.244033107751889
86.495728821407752 94.466341745619985
85.295667045849598 95.896917427207597
28.224974105695583 79.566821992695282
27.023131360129447 76.375908018429882
28.076305221679952 77.967685241903041
28.000331766269419 78.314714029336599
27.028572348050115 75.263784838608188
26.343587751948778 77.466988373035065
25.998095758556509 77.029155361091355
26.340758771605540 77.040760329931686
26.672574537647289 77.100563758444522
26.953823398676970 76.247579863321349
25.226646171241050 78.131374508487724
25.361037401162235 77.804637229781690
27.199197628746813 77.479392351487292
55.101872487248819 34.312431956754281
55.971575608676694 33.665502027084486
56.320746332475444 33.126640999505575
55.809125629107108 32.915182589115602
56.943044898316906 33.293049879569715
55.610886146824718 31.329361549325441
56.633759450692786 30.855625101031084
55.147501107796728 32.397889340613041
55.667108561890515 32.644203623678592
54.352420863716269 33.833577472087889
93.342074237311252 70.430061282539683
93.623991309412702 69.552788708111450
94.004447358744940 69.477485554474612
94.174929043261926 69.453642136513210
93.378184215532059 70.214132468900004
94.604589924159072 69.493483878398337
92.892592264623858 69.220716042434177
94.027272322955142 69.329976935021037
94.328683635725056 67.669189385587472
92.797520676196612 68.732057988600033
93.893694890245840 70.336676444407644
93.428094771716033 68.959056511248065
95.040951370887413 32.940344469810839
94.443416226072927 34.450728802021899
94.304966599128974 33.344682529646320
95.635941890228807 33.986374946376209
95.693629287296901 35.253761724105622
94.754457897135239 35.519268654356715
97.459598037192308 34.806280842214136
95.139530264104636 35.037304526133020
96.360872959216280 35.938506637386574
97.124211905848142 35.845392120711630
95.009454147071907 33.978600018675081
96.114690157484318 36.107725410391247
97.033685634739925 33.933250139545045
94.614751864809307 35.247709161337653
96.402707092540027 34.955539129249047
99.082036296217268 35.345725672346454
35.878891005626954 82.741962333910038
37.711420888628687 82.274681897919933
35.171784869282476 81.442669125561935
36.529037274146646 82.269308665312423
35.217912924048875 82.088709255167430
37.003066729307726 83.381449903390319
34.503107389280004 82.205677205066991
36.119277021800102 83.739176433552686
35.663078440126363 81.226792502127239
35.037046296870663 83.490759935316277
37.188956222553436 83.519286405734491
37.333425724088741 83.721027760352641
40.505911381654592 77.055216351616423
41.502578801216643 78.622011355302504
42.572591331419524 78.201970013677752
43.784463739192624 77.033611024701017
44.969561189474987 77.379085826740678
42.341563028777394 78.269555367035991
41.396849108131143 76.165439554258398
42.123439516762694 78.117160439628933
42.354051658460286 79.204695645945520
33.920635332317900 14.609937318958851
32.176930688772103 12.256613086875543
33.804642602300248 14.532150738673685
33.402703087895382 14.151008645895390
33.581848394158790 14.988699446933893
34.300380987977839 15.209450511554627
76.696294157358054 37.568827725952168
75.826411019764180 38.977108019936381
76.703118172773046 37.442707294593284
79.273632488384933 38.818414313384018
76.766393767735138 39.627141256270313
77.105290816222961 36.791558513362766
75.980897758332318 37.799077393800026
78.342113285379085 38.135414960792232
76.874307556745435 39.955762313659832
74.884532139305279 38.706796921440585
76.236739157494029 37.064392973800885
79.252249331891832 37.173502482677534
77.250385563763629 38.212656911909164
75.528571907366910 37.092832115505750
75.284177185198430 11.426393757746746
79.845791483579603 9.961268876630733
77.368105843494632 13.434130886267489
78.200165157095967 10.696628219468897
76.943900332972149 11.397185112541665
77.981156266776168 11.776993946277260
76.392915272555371 11.351613064679619
79.231809551021840 11.221680153767451
77.348681582179708 11.966475259024021
77.267983110317502 11.272345129113887
78.610139684423984 11.665420195093530
77.507822080991033 11.349103181766457
77.125508884043057 12.427768012783812
62.360026725961340 55.199016767237758
63.301192740916100 55.545745049094947
63.271421932785515 54.514474698516260
62.615588310101977 54.906790174138699
63.202138683790054 58.152422333127689
62.345500900652951 58.537477241224991
63.651610574002902 57.894993135343015
62.955982410197898 55.931772396110702
61.835892011985095 56.346224959592497
62.998727275010438 55.529975523019324
62.354259517141259 56.637624024272078
63.639449639987902 56.948653502331801
62.218317906910222 56.978998765425956
42.841926635215025 90.181541617819832
42.369002935308636 87.587005105807478
44.000065148360953 86.932367260900051
43.485437501292743 86.211574015739430
45.224654091370944 86.453660622421111
42.862963195355498 88.112951355336250
43.449566690630562 88.070331946890605
44.296138367447817 88.414919538835946
43.169466233430200 87.645999014310391
43.387534776952954 85.817945817069983
45.067216210702846 86.526451761602402
45.301928339498929 84.982291161600756
43.543112058248752 88.028669753349348
44.531613141527330 86.504416490530616
76.414806249855090 48.018125356073803
76.157170821079220 49.523325369246471
76.753062317295459 49.356661143736346
74.981285032256906 45.963920358882902
74.180605988625288 50.382281922070511
73.008351646457527 49.119260543052079
76.881194326064971 49.761417600884229
75.629895599221371 48.096357196186560
75.826915973038808 49.444312170460691
77.810328490848391 48.180168704397133
74.736030947041428 47.853850570373744
74.699048655699130 49.377210776270005
56.931605507851984 23.242008833878650
56.690189871959035 23.763040341628404
59.479192827193472 23.568576887517864
57.776995395353872 22.053925022251189
58.068585342119249 23.576123672008304
58.390991174301682 23.146932101324538
56.541680734123439 25.139646127076386
96.749278031489766 84.209068637061193
97.556284420728886 86.513115190490225
93.966753787912609 85.385434948301011
97.329420265896147 85.307674926972027
96.165936202536827 86.061352679074488
97.755159169650199 84.045456212192747
3.283870360714696 45.104387353069271
0.625727176756672 44.987993843791195
1.926129438364378 41.661407698443647
2.613251625707355 43.604046759966927
4.782904733490923 44.400454226121987
5.003866409567330 45.207103081027782
2.427156635645891 43.831545629258130
2.208539302004657 45.366194196916787
2.553977096620614 42.832467698279736
2.324698325904235 43.905960237733744
50.547836807858140 92.530678092467355
52.719929041480121 92.142969184274477
52.257340760654650 92.597804334399314
51.587290157277550 92.022958519620460
52.349279829548763 91.478815334120583
53.876021512314587 92.393084783575958
51.380883021660260 92.082329072524018
50.696254477529649 92.361655343108012
52.069692173896719 91.109651742810939
71.188193419354334 39.680223870746801
72.053023544712275 36.561765235821362
72.025482252115893 37.071963006984262
72.244763853991500 36.850133318300507
72.315870863918462 37.097007810295743
72.513549843981238 39.056072521644509
50.454609510275965 98.517314544281248
49.630845604792853 0.128093198899769
51.065496171744385 0.052020306372415
48.902514990188919 2.061982984715661
50.942171131119615 0.278518834812603
50.454240859511046 1.176787744623904
51.262397761242468 1.793186800926652
51.369254800311367 99.855108849590522
5.100813257247248 34.202449581249965
4.348538346362023 34.242248392958388
3.979118114726576 33.033385949271043
5.065610278264493 35.517368189579258
3.466307035850424 33.064998390025913
4.837959150390324 33.356484158871510
4.001527455950512 34.797541397092409
4.124904280966004 34.665530520795755
5.022053880983920 33.505406434696866
2.782551165790643 33.103697056496763
2.713085041980770 34.326022650681566
3.284787940822203 34.095701417703481
5.337102316667023 33.098588182091227
19.705471958897071 7.978684592712991
19.263166660388169 8.140652153006153
21.202030169424006 8.983508921812133
20.202198231481869 9.235842073954410
20.080979290273660 8.653233135238613
19.779565172425272 10.374154834767504
22.007466972499998 9.906927538232390
19.881945514286073 9.140161568627168
19.940494712401588 8.521115876478452
68.122757535404929 94.239047993892868
66.538336798683090 96.814998677833714
65.533943988162576 95.942146872894526
68.843881877873287 95.051875052532296
67.055389406134353 97.151805182502272
66.127777325077602 96.478975098580520
68.855186914133526 96.380970115582727
67.214737832318846 95.032691647688864
66.557704143407292 93.783448812240408
48.167502023475997 8.060258069362661
50.769325851266437 5.208264881614467
50.520577363790892 7.938154731279904
50.672023249177087 9.372784550524090
49.564246841669586 7.073869693394586
33.684653955089473 77.969486869679386
32.864266179807935 78.779736273914338
33.002565099171505 79.022479834604184
34.172868076728371 78.873205072940152
31.753967184612041 77.386285961088745
33.394933349143415 77.895381205765574
53.984767706293823 77.837142960605220
54.665639823427441 78.693794155539237
54.724947808080955 77.979199847530154
56.897096438206930 76.960545282269905
56.292407330101341 77.737535315434286
55.488894664332108 77.764399556828195
54.309790072237107 76.417737073568304
56.255652218910953 77.208545068137482
55.072729864741596 76.938553729747952
55.547898629725907 77.614165183981100
31.038120820285819 14.152935821860710
30.717118792389563 12.328150881070865
30.363968248970544 16.017546649573745
29.899278270731969 14.872006705733774
29.531492049820912 13.161024319222786
30.281654385206544 13.264988740533704
29.674216754208633 15.654462455937205
33.856030750103585 90.881568483475192
34.282053758358131 90.203473150771373
34.659031263467234 91.648183911084089
33.112343734703856 90.919761265243253
35.116856611479321 91.353822631655973
34.333873797827103 92.305841147400685
33.083175066648131 90.621228662397897
34.297525521785879 91.620819785832268
41.918355505921575 69.895875853495795
42.183862523437128 71.178125877608565
41.521911724717093 69.990561769072798
41.906992240675329 70.919979745192435
42.088590031563790 69.913594750736308
42.061433494304580 71.713168539309407
41.598486937673464 69.936320494114042
42.664789675585546 67.979144482111039
43.255386900810940 70.856244018928138
42.450651571580380 69.641207008260594
42.452480250877286 70.338136245013814
39.415580135935329 69.966674790484220
80.008374237540224 47.745489667196303
82.846002069770080 46.761655379044456
81.029963099585558 47.062905057828480
82.464155758539135 47.279309020490196
82.955774536362881 49.122410526262264
81.579505154534061 49.995360935686229
80.828880208065016 47.861614149992754
81.437204350987614 48.971694704681923
80.404118650335192 49.313601245951332
83.235269108123489 47.027384943715255
32.131658665511239 3.936680910175119
35.775045178252938 3.530432092725815
33.480880032684006 3.714277437080976
33.392478021092678 4.359750800068436
32.480594865108060 4.231603784789187
35.952771166281309 4.175987517024361
34.488286136221724 4.894889765449047
33.809954176064458 4.190296119837347
33.878148634484745 3.405163976228376
33.343926648017884 4.000594856434580
34.163802887659848 3.129433829511670
33.885679956659949 3.110049215088345
32.941361501451354 3.308329771803849
34.534896024631905 3.497481427737303
33.524540700651741 3.722703896621910
34.763210970755075 2.289549421461043
25.131174997469742 81.898797810898131
26.935461997495519 83.877439081200038
26.884472476886224 83.513113884022303
24.494581357801088 82.808454520446247
25.187234840497691 84.613674152711695
25.578966307514705 83.407671323400763
29.610691254948343 12.034067841253453
29.530919524413466 9.953072281438056
31.868762098955642 11.366784882720284
29.441256332543649 11.947408282251127
30.207013651527539 11.877850282212583
29.756881387600323 12.817813230547152
28.315004617440579 11.157091223114751
30.182124415176258 11.231674498996203
28.836520950256055 11.327646094686733
30.022374254304360 12.568875182076660
31.320066397114779 12.190523874783548
70.207308531717359 63.107277484585381
69.808641638126673 61.761674495218351
70.854353170078312 60.827371612382244
68.776818101743189 62.260552189255598
70.442167296889323 62.807610686753243
71.266365450532675 61.030036684293144
70.243549352106896 61.974505007983815
70.505604635592192 61.022136281983407
69.747244263518127 62.370189190595759
69.555196617046008 62.033020439660554
73.539903407024369 12.783459214543800
72.913738807660607 9.347788079177811
72.679675677335993 12.588289872273487
71.374167630209968 14.745814531104823
74.790637967618892 13.329455496300923
73.541271079976966 11.712975679270015
62.801450169752016 46.768817481379479
62.192492965440636 47.234165191971002
63.519574361396607 47.150122626404226
61.609230743181158 49.434540238334009
61.757410910138198 48.231887418965606
63.404165677604738 47.479661097596114
22.228300574127953 53.225067099313875
25.259087688347073 54.050711980854189
23.923871552120293 53.275683601473830
25.441156919019694 55.022575736836494
25.146377933813067 55.422561031534514
25.759469427593487 54.673526808491239
25.114282027626842 54.490863601097303
24.059477067331994 54.568492930530823
24.255431720509605 54.065020077492100
23.641007965058101 53.676514878213858
25.062148186540533 53.454298046993856
61.686134236101843 98.276461601210556
62.159067238001029 0.057281285529825
60.577097665049180 98.783012096217249
63.283974587322810 95.383596412758266
63.451816691182430 97.851050647695416
62.381876806154033 99.336813713618341
64.557149222761566 99.506659585121042
62.359483197671089 98.608670046860411
62.852758019738850 99.248259247874728
62.713717219248970 99.073393381246618
62.884137665544884 0.693800036474798
63.910673480859629 99.330997987447645
63.112817063032871 98.521033120229546
63.498849818892147 99.768451862562273
36.005986338719218 97.775546857150502
37.052409680100290 98.494215383259061
35.687725565312711 98.561180123879566
35.677044608055446 96.702524301121187
35.110933458580334 95.532896376034245
36.378683095009428 98.577900136158917
35.846167198776499 96.350463182233668
35.306555780410079 98.740549356275153
36.491956214577101 96.555288573003835
34.704914293368141 97.504710569680000
34.270727662558073 96.108802139635628
35.638951265704719 97.471024278698039
36.143581469999397 95.681873393715009
71.925906441345347 74.744568753664424
74.458917345725311 75.358026305576686
72.947530275789205 75.065448960631841
75.057222573613018 73.561155179571102
71.814576937408788 73.031255722465019
74.671648721336794 74.134807165557987
65.479597934589563 44.558302784394584
65.889071150384609 43.868165080803934
64.127392430308760 45.141478908980162
65.794584404200350 43.980136405962028
64.499584794452886 45.565434532060792
63.862611588292616 44.341323125067404
65.654763852703354 44.789273063915310
65.568352793706623 42.930241415031773
64.826047549746974 43.623255622580217
64.120795180371289 45.605530944468370
63.788082169914581 45.739852835990696
65.012226672989769 43.056603216790023
65.351146453307521 42.513823174928852
65.309752453649125 43.508023899165877
46.201533920998791 50.755873835341156
47.766464011681428 53.241244198855242
46.088237592138739 50.801870667669263
47.664888715235016 49.336619456910157
47.256390926727640 50.186488821858575
48.471395044477958 52.996603552250207
19.018125299016699 80.869171172928731
17.555525200273351 81.521544414401447
19.613781656908987 80.282048966461446
19.158612507115876 80.827665216710216
18.640799861421794 82.951547061342225
18.928849099211277 81.260865593802819
20.097712854872825 80.755168656554076
20.698468378739239 82.781749733275120
4.494233029285582 15.539745901053980
4.919400877786481 17.218555903270914
4.363548991400025 15.269454444296551
5.388175297788349 17.136223047622739
3.534140687279836 16.029868425390625
4.724315135877126 17.367287023459816
3.151842432487676 15.086306137218022
4.076931047473573 15.145536363298035
60.659034737589415 69.647646839952486
61.514788788516427 70.466473467182453
62.044456196052202 69.718270693952917
60.464270317331355 70.282761723941135
61.979161605140611 69.486237620563003
60.082016752274875 70.282564910671965
60.037638156142457 68.610574811118639
60.758255333682300 69.432154795962433
61.824414979131930 69.762712387937029
60.815910217921100 70.517540868541630
60.733841672208122 71.499792398643351
61.602887641409374 69.576223671662703
61.805134090355672 70.645324839390994
60.833885662763535 69.801907212697031
58.712858256200647 70.444521499789246
62.289491810603032 69.277763098282875
61.195361546551815 71.397139212908669
62.223681182235389 69.913701878059300
5.539069444529798 35.302570504718801
5.043911014366413 34.874967380903136
4.723022102174046 34.029285880879861
5.807843533207277 34.028073216638873
6.024327685984670 36.297746633182392
6.133426815506901 34.098304676047540
5.608304027826330 32.068172544676415
6.584714370873703 36.137270941852265
4.443892192879721 34.834332570306209
4.903064566838274 33.574035143195019
5.808677375323100 36.380259017470792
5.170271072594347 33.920124842546628
63.976448175917767 18.086288087440671
65.429384087438450 15.285168301338357
66.223502597509182 18.401720918261415
65.787599923704107 17.758765131456151
64.182425267783955 16.338510706010130
66.110837158072712 15.018521394349909
65.191325388234816 18.787869788104612
64.677161261856781 16.927493020091838
64.852832248835227 16.956159130077943
64.930550163009457 17.872662629339924
65.824983083599875 15.645320424237571
29.774327379837665 14.729011987791463
27.497295392511440 16.217210091572476
28.997646929001917 13.862889372105023
28.100812354461809 17.213092540764755
29.090167616528785 15.745266493748517
28.025264327269834 17.200742875457653
27.621215307543515 15.550697928214367
28.240407950827976 14.348998745686574
29.598934576302966 5.682070565051219
29.326507615674792 7.376167154099510
29.383438393105983 7.867589157183344
28.591025369314782 7.299811121890722
27.475669200566166 7.025659904655595
27.870356886160849 6.941523941855055
29.017144764796157 5.881393251175068
29.568959218778478 7.889828573663312
28.771860230905325 6.119825247004181
29.453945256732862 8.420021531982114
49.309795047475248 16.909309390062930
47.706770117044620 16.453321331030867
48.594532823209320 16.726265868867898
50.044697352679826 15.130085019467856
49.078136235369989 16.995832919148818
49.113733748685661 17.334129987291671
49.837742194588351 17.115347907212328
48.365075396764333 17.497393719209811
49.494925790027651 17.906167537007487
49.344018685140945 18.306101131283853
48.432231171131136 18.382691041360982
48.214766119423849 19.587305496889165
16.292703071293470 46.078673410035556
15.138208149405738 43.892109096256192
14.567766737379804 44.593524250365199
15.460327519830374 46.966778679624163
14.105962706416600 45.934297900881830
33.777963635274745 12.018455990152379
35.408129453450073 12.585031038077819
33.802906717385270 13.376674879160824
33.522625193152663 14.075764371081794
32.998324941661856 13.051184126610284
32.917043277542966 13.317392023797431
32.544496417473994 13.168848060507857
33.715955611781794 15.018715840771890
18.876712222855339 44.011832653188677
19.587151160554210 42.954429201898094
18.901551248533035 42.801070730990439
21.303760468491809 40.694377618692286
18.641191396347502 40.106583678885961
19.492146781562440 44.880939523435103
17.340547142959643 44.462104497900718
18.193522849227072 43.970458387039805
18.379597218388163 42.827954917902105
21.401768938890054 43.758272405112422
18.027442002271211 41.699027119735021
19.092732457201119 43.838024015394950
21.363001636565567 42.604493783007257
19.056026493165675 42.831946866994507
18.986076736512270 42.391158826239689
67.374781975777168 12.435810148428544
65.887061688402937 11.809524875978509
68.277018861842777 10.790396686381513
66.426632751366483 12.050097770927550
67.951924251876065 10.585602568666904
67.821543977414919 13.126322551197537
66.982436368647797 12.854532546870555
69.057137273190079 12.833322112803494
67.864426799340819 12.227780442558560
67.290358652891470 14.315375356631575
68.958743286479233 10.073715957720401
19.669825639129684 35.876044923016003
22.212550574573438 32.398704608964422
20.596091963419767 34.168691576724846
20.354402868644190 34.167815334077645
22.349240850136194 33.819602190969448
22.537150611757031 33.861975322535812
21.744629092392532 34.348943231601808
21.218750729087596 34.711050160642806
21.966649410994183 34.136854367346508
21.771376994099818 33.684431586013957
21.382856291328697 34.376443582570545
75.326582132925779 90.868909052508315
75.425876339675028 94.186268115872338
76.849519676834461 92.214734314286900
77.649497225977967 92.026957395528868
76.300304768683034 93.692860477501640
76.674701175320067 94.507169233041353
77.906026514629133 93.658698728529927
75.460623675815313 95.843560508059014
77.153018090438536 94.196734177420268
76.611225009480023 95.016673746806987
23.153351914833848 60.156727497041530
23.817806170114928 59.130228277213675
23.009579787528846 59.709191901213899
25.265733868603920 61.562927182703071
22.559421916307606 61.598009914205022
23.577474440248938 60.610531663638973
23.182455887716959 60.244722908673346
22.362223576178906 61.021658379437547
22.270699448021688 60.478293681100013
23.482285416945334 58.574100471420515
21.677692690449078 62.036451696703132
22.885371059191890 59.349843387148404
46.283544480982108 56.654282750025445
45.930044727705877 54.081966228574956
48.133460454598904 53.347114307533033
47.403532484449535 55.366157868170021
24.682990309367884 74.740472572261339
25.894581827996717 74.322352602537691
26.728020615083452 74.465744942032856
26.110052713723366 73.521519837543266
24.529549387757701 76.136715951953946
25.861443377592387 73.248279556030909
24.803734146717375 71.946671855149560
26.840446742619530 73.473828006772180
24.752666792971070 74.385651037709437
99.948526254952469 65.053529762361990
0.769234130503364 64.506738535341839
99.825281875719469 65.455558754694749
99.938020880746478 64.816317610982068
97.775472381546464 65.664893690993367
99.903497952076478 65.515121697112107
0.247323374080665 64.667595158988377
97.913526786812241 65.435299060779315
99.583597997071834 63.778511046704821
99.657109001126088 66.081123320282018
99.420072496116561 64.695774232206034
99.758549308423383 64.653388017943215
99.043345217061699 64.999894077910213
0.272757524982609 64.622862294137207
0.098353076026044 65.649776133915140
14.239895489404775 12.107294871373075
12.057625652113382 12.447167096217511
13.886951939421213 11.301330567064550
14.432720238359527 11.726163396185063
12.961896321916356 10.870895784842613
14.182298624814555 11.147015489442998
11.130130331078741 11.837724446220820
40.144538992618763 2.255638042480473
38.670004742891813 2.109548269959781
38.173283723868124 2.463085604830577
41.709281778530467 1.895038554186444
41.015387032723481 4.087184338421171
39.636026148425437 1.864209440663128
9.267064015572434 81.947548597519770
8.796960256160114 78.959445791002040
9.805738753315495 79.968366158468200
10.011357828812327 79.644527387913229
9.089701120618356 78.382102483382582
10.116635170488070 78.309319834127834
9.937038166473281 78.831947835467219
8.056214996738326 77.591030979376498
8.944091624782498 78.643991876906242
79.940725222394434 37.871398272222628
81.658836370103188 40.972698632076671
83.549714148924807 40.035739207438581
81.520409038350223 40.247645194150167
83.045045501829279 41.077991932263338
82.162995685694241 40.233561339185030
83.461603636723922 39.494113790662396
82.293294430783149 39.498201919689613
83.565469540642425 39.971600083891190
82.787194227764402 40.966349423799883
82.332338981020115 38.430191945722235
81.393717851688180 40.830684806515841
80.964880208900993 41.190149164422834
82.679310040867463 39.792614846352706
82.878107182122946 39.329669151564346
82.089267101017526 39.746349396418211
45.359228795568285 26.906282546310074
49.023393368866351 27.813777995451900
48.868790537846877 27.542423275498198
46.022130882515562 27.973661399511840
45.838663986035819 26.520125781942017
48.296623232380689 26.331529794797934
48.065515821642506 26.846886348306985
47.189876376905524 27.289754401925791
47.996793555669278 27.645912632004308
31.632590352844854 7.889235922583112
32.222628696531878 8.153554141777175
31.209662215799707 8.003666810554922
33.098624184690017 7.714112102138221
32.203014874231428 8.339926069052312
33.277283578937528 5.667230538290115
30.826250157142361 9.234810356335103
31.150681093799896 6.428737513057390
32.886277241915600 8.791348085454800
31.539393934354173 8.700569725260548
33.974895010413732 7.194626651344087
79.682619344755835 3.280835522936998
78.050439216876399 0.794226346533013
79.541813018194276 1.954414526145051
78.713640443091080 3.525063939146778
79.119223239522441 1.059066680281983
78.227137808609001 3.257939406494020
80.764517793576260 3.275165941408128
81.027919689059772 1.685836290834354
78.555491490579101 1.445944569999970
79.774205750762377 3.466035410094931
51.793986014220323 67.721266031171368
52.338257169554879 67.782767702081017
52.321848824555133 67.985595769540083
52.407420268154567 68.090742373517060
52.743586406506317 69.345715954420086
51.128223848734422 68.625963626217896
49.769379876909866 66.433761007948888
52.501375198302625 68.604631679075638
52.853556955859830 67.566421798132964
54.106920089660072 68.831818254612827
50.004253378095918 68.174124130501582
53.940843537610604 34.258618942459606
54.092536318859146 32.561078918517786
54.316620408779272 32.167073623680494
52.874821181001920 33.064571222158698
53.622758275042180 32.558597980569957
52.594060874282690 33.021783502001519
53.871155446811670 32.848271725646086
34.706499004513113 56.883686541425604
33.447544233375204 55.798612292872576
32.834238879137970 53.405801521403582
32.811301824164836 55.979674021738809
33.392753142119567 54.651933848265379
35.197713303165031 56.621448202241382
32.974490882586004 54.987904684817465
31.064940590212696 55.792949901255405
34.550519244776730 55.213474728434122
32.955842703757853 54.215165517580033
51.077562960723910 57.481120642552163
49.865181580436769 58.280435741254081
51.758534557397482 59.821424848055138
50.090026250870544 57.224456570395091
50.586086019541085 56.908390974094154
50.774633171639536 56.113159838575157
51.545458165022765 57.125194492115817
51.672936191420050 58.171947893970454
50.123674208724900 57.584081239813507
49.929352603852266 57.971116192572019
50.794176521932513 58.417707609728190
44.299759648894231 74.653853357211844
43.780981086189762 76.645837177639677
44.710621370969193 75.887858167876175
43.929141087498493 75.979800577099795
44.090881766999544 76.316840650588318
44.604947193419989 74.909341711686125
46.969647947147074 75.017818077168599
43.979792617105062 77.048878586925071
60.917358582530838 78.894873793652152
60.970354827644499 80.564760197825692
60.761401734704187 80.781847834419153
60.782397271990682 78.940030581449463
62.721275629576283 80.929082677074632
62.048163670843337 78.054537526596505
61.059876445263811 78.716841041402716
61.089101631551642 80.116520082359173
60.883123016257180 79.143013863744017
61.203074751924106 77.647211497168144
61.163353910759639 78.914705017652864
61.976987720226411 78.917703429890992
62.181722240207144 79.315074858447872
38.603719448038341 41.242552293522564
36.898854457768543 43.461942440265716
36.798254000889237 40.090793553032071
36.413001127254020 42.348345511772976
45.488117960954725 92.520904367328114
46.432402808898608 92.839866071628293
45.958807900262443 91.557835447161963
48.112135574282867 93.520172367449433
45.802791191246662 93.656128507714868
44.813707103404951 94.376372700007650
45.478306192086826 91.487652510881446
47.142043090987571 91.642642449735007
45.975071231267755 94.011595278937122
46.596253944224230 92.448697223876593
47.005947992104822 93.153590204774801
68.348132752256447 45.026516602353055
69.657024021281487 45.474456838589070
68.306615992052869 45.275969447587350
67.782574677272052 43.042694168974251
69.852741650776636 45.169729877487434
69.425171767575392 46.637610842002488
70.457702385461872 47.343582086209416
68.062214668137074 45.744513560792441
70.080713722701930 45.584371493341301
68.459685665043168 46.348276745472958
68.251591278053397 46.908257900860896
68.581974366952593 47.459063163513534
68.685333504099830 46.039741810310893
68.365682016677823 45.975183529019283
69.113685615475973 44.130990742639831
67.720031167916517 46.916968058371886
71.098568753968408 43.192242980299895
2.797510177545193 93.896740296077596
0.821566287851004 92.413933916934482
1.760092618648517 91.433066495346594
0.388551371596354 92.625954298578094
1.889190505174551 92.581689887752233
0.331020480029070 95.147122519989708
0.591914258853438 92.335965147915033
2.270804213208712 92.815559298564267
2.102246632706593 93.465579932575295
0.690688565474066 90.684974020156744
1.033499930985882 94.993170680978466
2.964105916071074 92.021619306725185
12.268602546531618 71.860887791836205
13.893140204651203 71.811386478105703
12.781927143643154 72.231291584508668
14.224607656195834 73.367270245372751
14.729408159685823 70.816483477613389
13.400083372820182 69.735126044699783
13.347929784150685 73.702141132789720
14.688205100317926 70.911027614978821
14.043973039458349 71.289788478966486
13.619506976953378 72.248797316047160
15.244198856904415 71.405143074704796
12.642627259067471 71.860836856576427
13.799632706052583 71.264425024226639
13.626780335569739 71.875362379701997
12.988812153768979 70.608510690516454
12.355246739271328 71.626463539097088
97.431179159323548 26.909859782944562
97.699730898990310 25.774363600599546
98.588265921938614 27.401098194942481
99.255700407028598 27.266457067198306
99.242416034496301 26.178794656583118
97.620411229735922 23.936324543867016
99.550365026725430 27.508730000671502
99.125290301123044 26.782496202338180
97.140385425813292 27.122139486228704
99.547568740514564 25.386063045463104
39.171736237843803 52.826181832840952
41.612240150951280 53.618919203565959
39.296351648993927 50.230974696510643
39.340220012392628 51.877345095093887
41.097166698848767 53.665952221807423
40.631766434915825 52.213965135573126
23.156677722829134 63.652395799917883
20.246500090588643 62.685326909691533
21.987663366883968 63.700191048213604
21.497748545904621 62.352401488348860
22.578510474057225 65.767249110054436
23.210053825180193 62.918063683669594
21.919271852161167 62.603041097206095
21.218461797975046 65.991394247547390
24.251256014064573 62.669062490734163
21.294669909262126 62.940025114670462
36.434203750390665 94.971229819002147
37.162233499680013 93.553540156853117
37.071669502245719 92.676674064369237
36.597002361378614 93.705902498080619
37.840115936338691 92.040192378681468
37.303639722046015 96.253271224200546
38.563992867574591 94.311831723097100
36.108780208157867 93.581079287663911
40.119640999091693 94.411399862280717
37.767105301163596 91.909283986909827
37.927918697884508 93.926712776551980
35.671806013839536 94.127378148044002
38.945000898056662 94.747680751810677
37.696704889395583 93.137693995569066
85.719605319114095 42.675733861741037
84.711281816918600 42.347792246779896
85.070579930634167 40.278502850695908
86.636734897333696 42.654352076866061
84.255275414175969 42.878253207778457
87.271959917502471 42.306807846100867
84.480111446573744 42.201770668904786
87.813469103606437 42.346619259554622
88.087272157757724 42.032990172266558
87.348238125613847 41.863650900010029
86.435659405899287 40.788829216585107
85.200478587774313 40.864464501294187
84.873665049029015 41.133512280922602
98.662445228686025 72.891075792055005
97.958551956485422 71.800167886183488
98.636114872093344 71.769630743657601
98.309514596491070 71.900430829453015
99.095263209066076 72.058381419442782
98.557807532188491 69.420849710354034
98.483147221038649 72.641380760172140
0.123370691163075 72.554289516269748
11.583517134745154 39.053650065865526
10.534201029693158 39.399301841473410
9.708375593556042 37.895723485861879
10.430586036096519 37.153544864309254
8.379876655305866 39.643854759439023
11.317019297810813 38.456956962548105
10.254711081775834 40.242841485070556
54.380298733334136 79.783540458112967
55.306407132781274 78.148619977216114
55.334478009627745 80.706894093859844
56.375032514064337 78.058099825722778
56.610815033853115 79.011676248765681
56.602439883285214 77.034606826514022
55.435655992159440 78.329669956481098
56.892591414001082 79.175454251364798
53.376157812284802 79.004086250751655
54.489606904827767 78.872415474099625
57.103691125213800 78.129133055165866
53.583193523868481 77.936530574745220
53.854694900596769 76.892951113446216
57.537065255659797 78.115812742006923
57.047973260513224 78.657218490322180
55.448651000990708 80.616212303609331
54.797745249714900 78.644470140388862
85.171874695323140 21.027849875036800
83.993579735670906 20.972352582172856
84.624410982068596 20.983532716933301
85.174465508641489 20.725819370135088
83.761816571992284 21.155463655480862
9.701875572159752 98.912704977821960
8.692650323279027 1.265436575574796
6.620747306006351 98.786937204313574
97.937257978398122 98.658155421131127
1.125776357211615 99.677550780084545
1.557598725483895 1.227156472884417
99.796629514491471 1.705920313985331
0.179521010309516 99.690742236693097
0.551049366875266 99.333938621273020
0.148577273785988 98.640991824506344
0.159040074913739 99.740599393794028
0.146200095567321 99.587808896760549
99.723262102375443 0.055886735486794
0.676126314627650 98.991770071541552
0.793452009790122 98.803332765186198
0.341188161774991 1.454928137632947
98.608016725775570 99.719781154002817
1.639386494525662 1.648177781599856
68.508069204378231 73.727907691495773
69.025970966497596 74.349033588226661
68.258083853225656 76.067639118210010
67.212536386693486 75.413348809084880
66.066178553027399 73.311144287357806
68.868311856400084 74.869035656921355
66.863639256921729 75.176229646148968
68.425544168216732 73.835746353306234
68.411974898640892 74.581100584888858
66.787644988445194 74.106504543621369
68.820580933411506 74.497298674111548
63.894192516294673 83.423321791831512
63.757643572988094 82.685683146773798
62.406947618683432 85.985583121248510
63.257488341957931 85.454207107513653
64.016779597238951 84.547197937050313
63.790599748474548 87.768891407969178
62.749030069291159 84.388600748249729
62.973732054276674 83.556287206121482
63.365342497910383 85.760298746474717
63.556658249699872 85.280512212331644
64.160971526216926 84.679821306636939
62.580903344587810 83.676891677371430
72.775077627498789 25.500827262197038
74.326612045861694 25.244980864979890
74.050721009305420 25.520791837031222
72.393498125469335 25.715910486300398
72.736947983073307 24.670238583127073
75.420350671689434 25.818976628133104
74.555666310440046 23.931586937574789
74.348250762752542 25.447594303558063
74.435567602853624 24.801443679597497
72.631162016638896 24.458270676647913
2.391385184185888 77.722093262989233
2.251324199138575 76.379749162289869
3.102489978688323 77.616867808003491
3.291983124673621 76.459874773221031
5.468751089812642 75.951705200328348
2.214864960585174 76.632055850048758
40.632997300165400 9.363422044749377
41.653840535516501 9.999346223519813
42.639381525529117 9.153857102436644
41.866455295852589 10.765000175330036
38.987739203733739 10.494726348173787
40.168247661122024 9.331670336217138
40.625141344978402 11.053501014144187
39.696745771897781 11.032696852229817
41.673249415012855 10.930005023318349
51.339825537044518 57.867532008113734
50.474504926825254 58.689435668305833
51.494392329253728 57.582815380087162
51.800371379713255 56.994883836289517
51.170847663461373 55.968477519096638
51.698578100093847 56.260077577097043
51.908126360321788 56.156820225410968
52.543274044130762 54.794370190858722
50.048839438793046 58.847849093026184
50.800747924821913 54.922588343713805
85.546815409081688 22.110310929785445
85.843934123435318 21.924217834104983
84.460628778378108 21.392887369298233
86.027287842834568 20.446847680363781
85.336238397473721 23.050498158373564
85.734186663676368 23.374462104086124
84.283352694856646 22.377319453574717
82.856741974938245 20.924698325762009
83.257142612835821 20.686907309181514
11.668877881476758 58.203872857315453
10.952236219087057 57.632606061451128
11.107017334029612 55.905689140809606
12.938693262494954 54.370998393321017
12.041746908513394 56.898829525074838
12.193608219111818 56.150666792935674
11.139220649431653 55.739551091506570
11.962132126238343 54.824713058895711
11.524814935902990 56.541749468910055
11.265796319603140 56.470202343655153
10.678555631223109 57.011720929513039
9.920698641670811 54.376475881161923
10.464298409053825 54.675872634358043
11.984394180039127 56.658840331236995
11.338347927346740 56.324072721384475
10.385335430948599 56.624851800375403
89.228155698558126 28.640928414977850
90.917404107473018 30.102313536076480
89.842011609736417 29.911180228955430
88.402644527698172 29.877554059381563
90.530379882851122 28.918990479963721
87.689825195744504 29.499354693532826
89.599431263685901 27.912894631613455
87.821938210118091 27.326590190435230
85.329550038707850 20.889546564481016
86.357902782890392 18.505185277333037
84.810825532634723 21.282443339071342
85.045418439211630 18.129857936357222
84.738673107839219 18.747022315230630
83.894001864730740 18.245649713486713
84.494969172921955 19.903368209261195
85.539845044079755 18.555606035397332
83.737317176378994 17.833816502912132
85.041076244694281 18.835145008803305
84.495200949136432 16.586261270112946
69.893684059937229 63.796876995438289
69.651876562159970 61.525656496638511
69.799826365738838 63.386106844307776
69.407451672938620 64.095971275202800
3.952706115088209 69.023652929890574
5.316338874562939 69.219603476439303
5.348951310150851 71.247567421885577
4.241994063531404 71.003955455246881
3.368067618957084 70.488237663818865
2.026390818785257 68.746707905671116
4.265017327985817 69.922459083583050
2.453256429621633 69.016410461878678
2.918390176758142 68.043576276286288
0.925822718972689 70.555888161733677
1.771716494655512 70.097998323071906
3.566454573661044 69.354413874276133
6.183038068302519 70.908086893929621
4.508943196210375 68.996278555231953
1.884299532514855 68.496810519625981
2.711781149881280 70.239793339406773
3.722111841714428 70.055959868036126
3.053554383198982 68.923881130686695
8.660147448758870 45.517417127889431
10.364490194879723 45.055899893233033
8.198622171662816 45.396066017189050
9.472139587733180 45.340273062384952
8.403138041100730 46.474797138275960
8.563497295729745 45.178111728624032
8.004729390505641 44.603268580760705
10.431319782133800 47.843058121369594
9.075530751403116 44.774212983237575
6.837054524050817 45.074854652319871
19.832541869412893 64.856643969338677
20.381171573097387 64.938957541240583
22.881177967700001 64.544256789043033
21.920361175738304 63.697044412926282
20.094279009927522 65.512619604090872
22.982953966888203 63.552976217784277
20.552579147765513 65.252039064374060
20.671247784928376 64.893858947870754
22.006072766730689 65.708854156627496
22.331535661637055 66.430343097523689
23.350326961932769 64.806396529247976
20.319783988973903 65.302483976836655
20.810591164379964 65.722698126572269
22.947269065498126 88.688839041327441
24.574857055540438 86.297528754992442
24.261707478610980 88.680358099514422
24.303986616329443 88.660669529860414
22.943007272440365 87.598860777918020
5.580634805008468 67.476046734346170
6.683165786775890 69.325294693632273
4.786870022401757 67.143389834526985
3.339676862965003 65.741223408369038
5.079990088224367 66.626500506203584
5.213128221367272 66.180881319913155
5.916888231975554 68.129272271652354
4.221326465967690 65.618496495587479
2.453041473553175 67.289191818989181
53.795359600508107 4.459650586318332
52.379500033266837 4.500911090775328
53.515330269208896 3.993346761774877
56.360201897189640 2.973603520526276
53.734384684703919 2.939377388426652
53.737361504988890 5.133983047645033
54.071412518664602 4.675989111613464
18.214129822269122 80.205741110614213
19.483238281946587 79.960730018580577
18.313942984811714 79.859797812109178
18.443249663232848 81.030959547582682
19.550681689434114 80.214129320068238
18.406367876161749 81.104900422929489
19.876499218842127 80.037656340232857
19.327376782623297 78.290021622451491
19.059122580610968 80.588583234502920
47.269659622629987 91.756996298481042
45.548587964487616 92.708992911767922
47.035592396752065 90.630686157076013
48.160359375244290 91.153358878508712
45.466390370561825 90.909964482037594
46.877106002713710 93.132407852257145
46.227283634319939 89.432236711802858
47.709718256294295 92.091793732578736
12.753860230442358 26.935133912345108
15.512647258313290 26.422778044805248
13.758187518986229 24.280604775299363
12.552783432897108 25.306210116359107
13.508480717887226 25.526964709117845
13.128432467107634 25.228960808747260
13.566474124686572 25.977753735853380
62.571165038935654 16.868666502748443
60.695892210253483 17.976486730049487
63.031883434070551 15.515599860798574
64.275734197341663 18.121361447076804
61.378786266557640 17.299337611108005
62.513118994163484 17.059848879801297
61.994160466951321 17.610376025880687
60.560961890839238 16.245085135684715
61.202234096715308 17.998431151390196
58.190879817977702 79.529649476872578
58.869587663644303 79.859155239567841
59.611907523667739 81.900609767771101
59.095196610758315 79.932892069960502
58.179952335416587 80.241630320569655
58.611586242022788 81.034889013640239
58.607796929877658 80.351375761920565
58.436792283150602 80.899749150475415
58.422250780506808 82.332732830895992
58.380957532543320 79.332968064316105
58.265373124661842 81.177678464944506
58.080286059499038 80.380732184268155
58.553334534656869 81.442139314492053
16.077027447972529 66.809317536214223
17.024289459625564 66.091881081390298
18.237637046526064 66.658294762070511
17.061493452175199 67.840646188577139
17.049747420262481 65.866439201178594
17.000222743109173 66.885321691476989
17.569994545757091 66.229049805035913
17.866459988554070 66.784053882475803
30.226011639653315 68.938811890294232
28.934088669244051 69.318401256809992
29.342145908875661 71.754260542542184
29.341752988211208 69.507587697440542
29.267501463292753 69.738847118928433
28.531374786600043 69.371634896600597
29.138846258703737 70.280161682397974
29.765195221138569 70.309545949096460
30.043862456353875 70.889408066554779
31.177595647872195 68.732490443153239
29.852329231287488 70.063565203754436
26.604245738953505 70.270554413503859
30.581313242991779 69.496706844942935
12.376119455174656 61.683477909498642
11.971162187485751 60.465328922064785
13.608147308035539 61.381742405253668
14.023635784916376 59.615237252028159
12.581458040276331 52.390641551514271
10.813656402977793 56.204496803714783
12.216894542928490 53.895519346269133
11.590792286427446 53.943098159910704
13.202784782832858 53.807379607777136
11.166972018948503 52.580378643799314
13.089485806112032 53.729659823614753
11.722998682750623 54.796200488369500
12.513953342736094 54.716938508277337
67.715329261103037 46.794129463995063
67.816178806100694 46.431208279095351
66.503074701765982 46.783491043630484
66.261424495206370 47.200979495501869
69.079818165997622 46.408766230406670
69.593944930511739 47.347256586682811
66.572581903054228 45.072448013491545
65.959695429788141 46.622552316013525
66.611069252137156 47.871399010785147
68.293766436579304 47.005977160503797
66.991580322379136 45.067306659655898
65.626681373609316 46.355481253358377
68.711133754884457 46.554169710921755
92.481102018315141 72.979162122977385
92.646268080094231 77.219938736683915
92.879785624884889 74.830292102767714
92.514171609938046 75.046800927142257
92.186310974949322 76.240340751334017
8.217445584369955 0.727974423736839
7.949152717607857 99.937900216306133
8.015884093810955 98.655582561116404
8.304843478466868 98.328699711991050
8.858700800268085 0.292269536964426
6.763451165072570 97.695874928858643
6.242793493326113 2.051325424760392
7.293766863182680 98.861421620805103
7.574954318615338 1.036108803067549
75.488001625960763 63.717718371405070
76.863084002744358 67.679601145100960
75.775540361962427 64.985888673119874
76.155862292579840 68.223078745008777
77.505632785107551 65.746918077915907
79.343370558933046 65.231163300977954
80.112512654026773 65.846485225141734
77.180807433358325 65.828606310022849
78.030016422400422 66.705006362733897
77.239725857306681 65.773873911002511
76.409982836910160 65.047749027039700
77.941481834733779 66.292620958510227
49.882779398640125 39.392070423092392
52.343635003450892 37.993106944022102
48.851697081237084 40.752379684595340
51.628719159283584 38.785265164808656
50.634793559872527 38.212052278153465
50.351606763465981 40.927546107040804
51.003223464087291 38.638018271720540
52.804878951040671 40.271049407959168
51.778443863397939 40.746971583673840
50.789522905064118 40.141182003705936
68.876169797438223 21.553979899829795
68.704514782137551 22.122936586594395
69.854674936755131 21.692355942661646
71.458973890884621 22.133054257100387
69.620158603880711 21.350378500508413
69.108334810180963 22.212353860543089
72.101898259738320 23.780395666781597
70.375341794250346 20.284406336126896
70.469424340358458 21.866110522424464
48.470444692186341 57.548874487054817
47.728243487641713 56.645665895451252
47.553302726673579 57.501865917128377
47.261681027889537 57.317873623811089
47.228506476662055 56.949511886858225
49.400552052429191 56.433199276227121
47.461062692837338 56.161262955913507
49.163582974377583 57.663817216700174
46.941237829572728 57.070477965524226
47.100531406619382 57.218503998459404
47.666365609207837 58.552341442695763
47.190636017618303 57.127210253864973
47.244022377045525 56.436495413998550
46.664470994641469 56.461482132323255
2.075631461754211 89.784629392357573
1.729197889792025 91.452618091907539
0.711462196250889 91.755709584900217
1.003530938935251 92.202352966203350
1.902149822646307 92.191171024978985
0.662343335197955 90.180634609106122
1.211574144786396 91.556743533035998
