# Supplementary material for: Universal hidden order in amorphous cellular geometries
Source: Nat Commun. 2019 Feb 18;10:811. doi: 10.1038/s41467-019-08360-5 (PMC6379405; doi:10.1038/s41467-019-08360-5)
Supplement: Supplementary file 1 — Source Data [file 41467_2019_8360_MOESM1_ESM.zip › Configurations/2D-Initial-configuration-Thomas-PP4.dat]

44.387539341959908 51.061706188649467
48.129184819867824 50.988424938728201
48.336330387725376 51.090425600603751
46.827118742057799 50.428648395347260
45.999908191159697 50.699263570940950
45.868820452357149 52.110619599639968
62.245081688026687 41.734782595282475
61.064830127721599 40.950291983150017
62.687875359231974 41.405407882215016
60.958597937123201 39.929719847111450
60.038746131423338 40.654898591636709
59.193936476138255 41.405007356611200
61.706949472503588 41.035386785366768
61.421275442991067 42.233215877336455
60.542444882373417 39.469811360569068
59.757398726575488 40.445853393899291
40.513691937298830 82.390472325223172
39.469898614935978 83.016526315314337
38.746513759347359 84.835795698445480
39.427483389504623 81.064444371679230
38.986197619084415 81.934454917610864
37.890534199046947 81.605307922906348
38.605732377917924 79.845943607118642
37.404439436300969 81.639765424083677
11.228202948473367 41.407990050798652
13.206567081901031 41.213602752640220
12.397691710691573 41.155998296060829
12.208583928393393 41.058574531940231
13.281710509960210 41.328475658730419
12.867958674977331 42.021992976206739
12.358764465088189 41.338344418623564
13.379297735647071 40.973367518246256
14.017689257728453 41.674709948080398
65.275204410155268 24.577508654861674
65.143232403873199 24.079754128482822
65.264425693329230 23.383430984629630
63.240057755791405 24.539857186888138
65.890871802218783 22.114055279293837
63.386459384803018 22.264677738888160
64.931119375745425 22.662191894204913
65.131277575961420 24.532169678409296
65.631724466076307 24.535771722142574
64.721718948577973 24.342005821630945
65.699181111530436 24.885231061440770
59.402642148423460 51.274093019365296
58.548884865238747 52.798705038063069
58.285682536784648 52.437538330117185
59.159232045634525 51.988157635745360
58.241289695589259 50.020196039248987
86.553398257265258 79.830465054719340
89.252395899744272 80.773112879401296
88.409443564171923 79.317548340987372
87.133000240641735 81.205855999283159
87.596768209512760 79.481355340664720
8.152002679563076 44.143234744015331
9.525156319099818 44.532491943926729
9.117990190908859 42.217424614144790
8.776505257723166 43.000044062191456
9.737989785584201 41.074468600390773
10.165085933333224 42.878863086998024
9.165360767348533 44.093570091497575
11.518622620678784 42.918822494648190
73.582087082661175 84.476268019072123
73.135294376060727 85.594325961635249
73.535406619102730 85.588820241278782
74.704331536772060 85.649719532982417
73.435822179974323 83.133662831028616
73.311158352782826 84.536368556866421
73.073469055903118 84.147953262914314
71.906866307728691 83.989835847056028
72.705086059223063 84.540357918944679
73.302797437773634 83.431712406742648
72.717910771198206 87.522322696323144
69.645632959847333 2.675378051777337
68.559372107573680 1.684794923114116
70.565861702495880 1.995889132488713
67.081220511811082 2.933763742452407
68.897861103991019 3.337382509774848
69.891847518943038 2.726346143112367
70.304894308498305 4.880509850513772
33.863585077133706 46.746433566636021
35.396892682895611 48.896759487314263
35.503999044227008 49.357175199885333
34.616891950837612 48.126889601065834
34.103160518763971 49.027750421346802
34.999093942908509 48.247870830658592
36.845202189792388 49.314073909611949
34.388606592603850 47.030237378789984
32.516054019618132 49.253525294825678
85.483691746028910 69.470727787993752
83.493296274384122 68.673416255655070
82.231972653598518 68.790514250417090
82.613774592816640 68.644052576558224
85.011700572016821 70.203940174296775
84.473708854058032 71.158185323847775
86.538677376203253 71.629759614267414
84.061967479579721 69.589581088696079
96.542606598734096 83.336974222705251
95.351305860690573 82.093757638478721
95.767459475213300 83.967716664172968
95.124732816635884 83.651603878604746
95.110925702531787 84.690197053541397
93.891431632537618 83.772718096419908
94.105197987717673 82.948149222928279
93.175380983216982 81.490049179758458
48.376261431002064 87.799688961813033
49.354146502302420 90.430254564710140
51.187945846644219 89.460579835074370
48.885424538079945 89.861336829808735
51.488056631774604 88.901858655053360
51.742080251915127 90.858928423529520
49.684345626471902 89.215040922713570
51.096265728866371 89.354624647307588
49.332970223114856 91.630701232635033
48.594893612981288 90.839941612154419
71.053923500544514 78.145523361786147
72.617933772448239 78.173098039589007
71.124586693307023 76.417631789546817
71.471527402118838 77.043431228249773
71.492346847718295 79.656328811117646
72.189512532348317 77.064701272243653
70.794915977561246 76.440030987964917
73.393638345164092 77.425871521831013
70.698038188721924 77.074927188340240
71.860880705343988 77.288358128957029
73.727855057242095 77.520261715216947
73.232726268441880 76.800134303858684
34.099111541766554 98.093562573247283
34.153442946720673 98.847926383857384
32.011994925287595 98.465343425030170
32.328261467117088 97.822021504613232
33.320411606116458 0.320534151842409
33.452724355909609 0.168701095949658
35.179525092732725 97.492874623584186
34.816322941533848 99.647579922551216
35.329065729566778 98.898987384432630
34.664707352894112 98.767855226586931
34.519613757867894 99.817731454332957
33.220277332560997 0.425061256217674
32.449811215082754 0.097966833950295
33.210524893411119 98.900685280384536
55.635118785017035 11.911800934249584
56.329640572204006 12.830203438642215
57.758939057306314 13.762711906603487
56.888888708691873 12.677235246443221
55.838710450915883 11.104339050062769
57.008455311590900 12.828321217001065
56.850415596625375 13.140652796145881
57.671923930028207 13.198245882890708
57.743133437913642 11.800380885873373
55.805109924834994 14.327901353484433
24.210082308856826 85.670650821156940
25.472658979687719 83.971651723186085
25.548909389618220 86.657771712207605
25.398052572851491 85.710154998970211
25.089510594859082 87.172472511113014
24.530337057112774 84.409805844782653
24.627536108752661 86.328754358873965
24.902195553488813 87.095917033392709
25.438622165327875 85.031736843677692
26.036416388924646 84.459057986309247
32.259408064806266 36.020945365343088
32.442656582135371 36.161420252108741
34.322984644739577 36.166313691803850
31.835748669836214 34.137779049994329
29.540093772614792 34.839089283900748
30.421292556527643 34.982804034094244
32.506874613568250 36.424322643318703
30.104415582633948 36.760460016011017
30.661061968667859 34.815648344862389
32.332038596996668 34.230315199651827
31.589081110453485 35.688526007732762
29.487261414271320 36.212553157823358
31.345213264041398 35.114119780136981
32.321898152087172 36.179022279850258
33.582347016374754 33.667483356617410
67.827918903979082 67.564818176202408
66.347189336374356 69.460635754796314
67.352949069170180 69.591099409249551
67.733290810549406 70.162345639926116
68.834227968262780 66.942982113720859
66.380966221827961 68.978992473595781
68.052020443454950 67.615247645614502
66.050438719815759 69.374308278442129
47.438224945690585 90.545836418093131
44.352574115605790 89.298055553582230
46.352240248363124 88.804966670537169
46.139940669610631 89.869875427544756
46.435163205528397 90.486344683749493
2.740440325147262 95.743686753718976
4.181915918127951 95.519644424976292
3.148430949765780 96.619752861101759
3.109129754791212 95.807170302164693
3.942310985074601 97.907028217497611
2.740561953104825 95.607966294745566
2.654935411483469 95.427595700582884
1.761700392012984 97.742022618538357
4.084594369596775 94.928733204559364
2.062052272237734 94.636837956983811
4.117206359174184 95.999736556829248
2.843006017227879 96.491724725249000
2.004293271122681 97.047272188184436
1.440339491187306 96.713045208533799
3.312932796654848 95.938900076460115
2.392791956520407 95.849994032858305
2.292000636317865 98.050592173434936
3.019805620459404 97.998558718005853
67.479391698679876 51.618469836855510
66.731085715473327 52.114743614993202
66.384308892462812 51.834743695856929
66.794221627212622 52.345064265138525
68.141824515475946 52.364919727019036
64.547058584536060 52.860850084721868
66.678128153972921 52.497305917584612
66.725921574233737 52.262358416896362
65.501318402707156 51.821771296978419
64.853517066025972 51.676150844010657
66.366713177218216 51.520507115932105
72.512922372375641 29.535390769131677
73.371671655050150 27.067045153504143
75.055215615956854 26.983847115838199
72.530855398303203 27.373997495062259
73.831014198222420 29.542169325622726
73.716431562066603 28.806844267420008
71.619628123966720 27.654571734653949
72.863675072173621 28.803275416854877
74.105306499220958 30.070228061159181
74.236554603374060 27.541683414124375
74.921505958702085 27.870465204303308
7.623457180643776 73.585105449874334
7.537488883269748 74.841507591714205
7.723356119306696 75.442531991613322
5.988255508911369 75.956818350383074
8.813577654959222 74.913441623977903
8.679844416581727 73.549592971084536
8.749245436874073 76.752702558741817
7.252466533218533 72.038997411771774
7.318652291529796 75.834667301110969
8.057422026187743 75.841684884820438
7.621865193696027 73.816200426401565
7.972874167692940 75.488277009833368
8.823428807649933 75.790586220181140
7.028954343897936 73.177722373760119
8.156035378861993 75.355930882535830
80.314067687225020 97.592058674279073
78.965622517020790 97.214866694503442
79.451321740546234 95.458458335219106
80.741567361371324 97.752633228744301
77.464129537974827 98.411551945885478
79.012351460825727 96.688495156736664
80.564341767650703 95.107661476884573
80.295827815063817 96.322271366392755
80.774028282505441 98.016909763945733
79.565790029720475 96.449552863731029
81.976129759540186 96.662894878512631
81.297300705571573 97.462517168071841
6.339048505049638 72.568478104592629
5.347331811484567 74.023431743003059
8.065330703082129 72.324676129359730
5.917287617902381 72.605345247978008
7.001694355945100 74.878511630945511
7.278352987439680 74.268075203814703
5.269056509514690 73.886586552990380
6.364363756822765 72.236055793237298
3.636075751930767 73.757923195488090
4.270798502528150 72.883709093569124
6.030617856598337 74.607769561243558
5.047052733712931 73.998377412109718
4.445478198117501 73.126504331245471
54.850497648763685 27.075552577714742
56.328330754466336 27.774936972229540
55.199242925862940 25.727337305551835
57.347542494412004 27.364146641910455
54.727354658569567 29.326204501653201
55.251262346592881 27.234659126786003
57.917836711177991 27.382569408472399
87.254977618458099 15.561599693560618
87.015609031967358 15.951808278031097
87.534456064880558 15.540764140453884
86.753342378704431 14.121216622376023
87.466648579928560 15.884927895596960
86.478059976437166 14.971681982097738
86.248517568277066 16.101184604699814
88.450328385141944 17.776663968720140
85.325343896866372 17.231484074942500
86.224025180973427 15.676056984008337
86.712855080057182 15.821680994350212
1.340927662179881 87.671114107557329
3.923386889491157 87.060394458840989
1.307037042027463 86.737463089755664
5.186853845431849 89.331044466577566
3.517118115834901 88.158402141615241
2.395922303038881 90.524636085274182
3.355257799205127 87.845877890097867
2.001273878328049 87.262483044787885
2.833822581955498 87.377906649075172
2.581692179998941 86.562405016898936
4.587365248477309 89.704848284766328
51.388974820827769 48.155488164223875
50.673312398345303 47.669060366841379
52.647522526621650 50.040364012051462
50.919152198962230 49.939533399557781
51.218079187817729 49.351954605739337
53.978841281203628 50.516523180646999
51.731904842085811 49.539187089784996
50.715889921451463 48.822816443475375
52.618818576342569 49.218732191295643
54.327786396035322 49.275737503183365
50.685104158561046 49.414547007738740
27.836275057532326 57.755818457458986
28.443192515410363 60.052434190156532
28.547445314603141 59.330267513674933
29.707220238235191 57.711745967212053
28.979781445905594 59.214331367578986
24.118349392249176 6.778106672941678
22.510104173730390 7.348678263446119
22.947948448050226 8.098282675965560
23.543144860658771 8.567991181797131
24.894360643322031 6.816350662796163
22.929144632857426 5.083666270365490
22.119169608410665 4.922645894274920
23.516177208112385 5.914093423299744
24.739121504353765 5.256108068911940
23.276298406002116 7.368847657088268
23.303927379967082 6.561879419761375
25.833667037402620 7.017661231910530
23.248169071470912 7.066460437922290
95.112682386882753 20.756523925339071
91.768205980911745 19.382965851252401
94.906509406779151 17.579371512825645
95.781228968010979 19.516854661078035
93.048993965325153 19.677423637287401
63.691113024374495 2.550821959256526
60.081464641548628 5.286924380814951
62.099440061241161 2.788275594078625
58.596090800872211 2.462819029040728
61.331902701163521 2.852184856038356
60.476656347120603 4.267838481450835
62.066428546810407 1.951248848063879
60.150877692815577 2.167247400573705
61.923665393360132 2.728638453116619
38.650639256660625 14.709147079497132
37.997330859534905 14.091953733607673
37.231847769499879 14.347260160263442
39.507682264105988 14.864343045081615
38.308514840952448 13.414754762576138
39.187632445897435 14.361340408006289
37.584734849340443 16.469179468155055
37.361590608375820 15.866705450425567
36.971020352538744 15.869082446789637
38.484941008586233 15.063343032505573
38.657966980885526 15.209109037697610
93.255694284541562 82.545789306882313
96.893917702692917 83.842451662831650
92.418135468882411 84.476541590515055
93.755071270645416 83.880794078411256
94.361120770981771 83.773270947792071
94.255143374278617 84.451159511787509
94.207392796159553 84.409487780457667
96.328256446049252 84.824687077019263
96.061723459307487 82.501134631262389
95.241415495447072 83.827645566710402
95.415298757582732 83.480586166162865
95.210822378936243 81.900481879106039
94.399446708703266 85.004931089140541
95.366314463601199 82.637841302332660
56.923208623473869 76.033901415858551
54.337066955501484 76.569974691434794
54.248779931334923 77.068280752420833
55.010071569584412 76.986827993538654
55.875044985707440 77.168971842201771
55.824531516616517 76.330850624128431
55.057205749732553 78.105290664471596
52.805145581532813 76.919314274910661
55.723505181351257 77.125709553126327
54.247347209197834 76.839311909124291
35.738550560216389 7.670966631925014
35.507791411035029 6.586126013890970
35.007178557465942 7.194167528270098
36.338854282284025 6.802478767160159
37.048950464264742 10.087382751680657
34.608700690254473 8.259641927269707
35.590976063130235 5.607957051468954
36.437677369682739 7.295637233510965
52.473052148655505 10.558778476812796
51.849763071400751 10.769806200395154
51.602898617835244 10.966627467326205
53.028078294045883 10.955083670709648
23.808664318350150 49.092258216577129
23.406002598198352 48.178180233502978
22.698680300423302 48.131403729227621
22.126883756980554 49.231240557201097
23.965613325624648 49.773670526380670
95.001279718367030 66.037288364466576
96.758345741030013 65.405608468293849
95.780900772216498 65.708512383803850
96.472407283055816 64.396378077473955
96.378509127997745 64.358331320785609
93.497483225577781 64.702647092338339
96.506355215366753 66.549833432477314
95.698522750741347 65.831062304452175
95.813040955782014 66.194781954510518
95.748251963638481 65.818032356101767
96.357715950067401 67.179614522652386
96.539150577685888 65.086564905596092
95.754087208301257 64.747799803102765
68.939029826097567 17.312151664812703
69.324109758437132 20.106576579625656
70.622023114631475 17.650579992733842
71.136977477164223 19.384474123702187
68.680275736185024 20.029631273573006
70.334219112129560 18.540599932225881
69.283108846813988 18.393438096382734
2.870148535300390 25.806626124309087
2.913761240993808 27.463116654273275
1.560165166882504 27.253694189862117
3.416938789917875 26.614675434374622
1.560814023363142 27.668463038438183
1.162459783031947 26.870481371238789
3.056641161878850 26.423289434950313
2.072643185999247 26.673411835273058
2.454105605187245 25.465189429324052
2.844373980099330 27.205066688294014
5.617330842947137 27.394033145205821
4.279325982004208 26.159347164529891
2.926681164607956 28.050682310345060
1.203691640772631 25.651782560006346
2.257782660810211 25.327444899763737
42.013224072105814 97.830062286555389
43.519986998791737 99.379094610917335
42.667831773979167 97.586840957786791
43.383734165169059 97.817268231375422
43.637707040845456 99.391489368606486
45.108678984414553 98.709228982941568
44.618694348707251 97.449319241660135
44.373065221583026 98.365511658200262
41.978593810189516 98.076088757537192
42.824231416831154 98.115600744966045
44.029151770693936 98.828937965672253
98.761542939613335 17.879450933359188
99.746528742459773 16.793935232565378
99.327642342644296 17.207630693980764
99.291726506331912 17.218340393475525
98.695534619750262 19.204531483159649
0.652664495826187 18.038952180716667
37.924535071850059 43.175497340503497
38.399756449244478 42.356976101422099
38.025785354745530 41.619516500962455
38.459763969753944 43.145405610999191
36.416089561529546 42.069799797347969
38.728542036753652 42.399116661436857
39.539480564800641 44.404681551726000
38.103856752621873 44.300455356134051
37.788553952854215 44.683682682497675
44.156895841799169 91.273436629639988
44.086776394890343 90.898876941788743
46.273261387356754 90.546647821784404
43.712134465366603 89.750985550281570
45.135966784412425 91.902852862801964
44.186241386997189 91.020753509343876
45.242901534205274 91.142737795285342
45.011867666206939 89.496100301887537
34.686327215848209 69.302165771828641
36.419983614003094 69.513198943038859
35.743131429924311 70.175113995276305
35.558824691907631 70.484459401061713
35.442911933156644 72.608523691574675
37.091827861982345 70.744154446508347
36.812281561127492 70.212797706341291
34.689663934799277 69.802499790281388
38.084114351540684 70.570598383591744
36.639276296654991 70.431800971671493
36.197652990306274 69.293031227777647
91.360089260116439 82.405384130604929
91.136509028974615 82.662990865764428
91.747252390488967 81.984573738647498
90.088710563877314 82.387192469119455
90.530468680293225 83.605702034026550
90.468775414465028 80.116656861014164
90.901185544056361 83.541589319164004
90.676642614529101 82.324084450359109
48.968272843509155 29.696466805352916
50.290662870025827 29.800729439705631
49.149650041446812 30.058633345376549
49.241828815123895 30.035464514835503
49.769011814429817 30.507626730285121
50.320704030575186 29.394113232726664
48.416435959906359 28.707568252895626
48.502636838754341 31.206268935635066
51.217714546101263 30.285012925421178
49.535651430423755 29.090789371969521
75.136702523579586 52.713134673018438
75.841443392074652 51.954175999003063
77.395523155865291 52.315602223716645
76.174431245047288 51.323367106008213
76.802213540715172 53.676359638956512
75.204561806579605 53.491898566980957
75.468331108638495 52.208748085264254
73.970204810024910 53.570059363134177
74.942727983300685 51.166640377555566
76.552925940210145 55.457836222033286
54.517730771296520 91.700493633826682
57.636213684561511 89.683617361445769
55.730129017810327 92.057365095505205
56.546926127528558 89.438331351113206
56.192648107202196 89.304389150680450
56.731328432079451 91.682562280818672
56.282502261575225 90.350236149698006
55.059454455143474 90.502964176869128
55.105471136128678 88.836411340640396
55.243253479513086 89.587215828241085
56.576495841149772 90.002358516844211
53.955538694184277 92.335544445742386
55.171217242574059 90.777734231242917
53.989301035297196 88.932272514673528
21.808699024545874 45.305444587259373
23.652416693226364 44.735880455769809
21.513415688777457 45.200617492945490
23.140423972821406 46.418481276284645
21.814173844685307 44.289537732322444
21.491326970027934 43.921859713205713
20.364718115016831 45.230531481557080
95.258110866710794 21.844614706865961
94.418393542216677 21.512039887917037
95.153939364863135 23.047444594802776
96.876595504719134 21.340806393305673
92.553707207771154 22.093159125336356
94.380566723433887 22.468119710310734
93.152999721317400 22.486014802471001
92.920404738104892 23.033650804776872
94.321739098765704 23.927893332584841
93.732273128533151 22.277715222038395
95.880761321088784 23.839725764460031
24.026117826833659 98.720298848487630
24.071727697443087 96.498611911576262
23.019779966327427 97.131269277026433
24.774927759845983 97.690961582035854
25.506008749818168 97.510966506501674
22.944210535523251 98.346793833905082
24.282833505704289 97.991146416709412
41.014021190708576 35.523502006220788
40.499427341464525 35.456430109192979
40.023466575445596 37.263738155017045
41.502452278563652 35.943987989506027
40.336850188716575 36.996846276462392
41.140869293063169 37.868022787543218
40.554447044838163 35.596516228761054
41.408398099915317 37.085055423164242
42.552464576669387 36.401570339524071
40.663207746950327 38.127162368264152
47.831413916783966 36.199724641723954
45.935787451462055 35.954821811800990
48.628281118262535 36.223993347424461
47.407105291461527 38.029834002608062
48.101761788620450 34.562204276789792
48.029266188520452 34.892802053202011
47.654660843154787 38.055818631322495
45.514358065112006 35.203313780697982
47.345636476402824 35.984766820987232
48.669054684071064 35.825816079099958
47.976874192361343 38.531924563017924
48.339846840630521 37.234303378512948
45.848685900161222 38.480224137817878
45.235406864336134 36.726884520548225
47.700758430457526 38.392070629859148
25.247128487504440 66.433463676289520
26.499883986519492 68.380909027122669
23.807765623628011 69.611554850284250
26.152195287441270 69.418150833939762
26.370048762380073 66.141660116019423
24.791820935779139 67.104409264100980
24.035657616837785 68.294173573436169
23.963872577754742 68.781546523547448
25.000806509219878 68.637415522286929
24.715507073975573 0.833694349768465
22.561574534987415 0.367245929055935
24.242116501152772 2.238390607476744
23.166363003443781 99.767197059842616
23.458180505414049 1.106451030272467
23.246686543357615 2.373276715389534
22.686013951047833 0.664000122461321
23.796193422435447 1.252616894677955
23.783802420623012 1.813549156209205
23.779767895401374 2.585988506882035
25.645583290707958 2.342187817580917
23.469951942597948 0.066039028660926
22.657006636478478 1.421160931986857
23.075021233108512 3.577848141760332
21.754493831579566 0.802043259986856
21.071234162465270 3.306754373326933
22.065159904757913 2.102994274050959
24.312495784016946 0.251649752036280
90.251311216667133 5.049265103360697
92.013045001495186 4.912114773917777
89.968717975099437 6.249727735506537
92.555995933592129 5.281629583340685
90.336637982743525 4.845128916620422
90.189548694944477 3.868032416119497
91.840565400810945 6.261160574001629
90.644561738633826 4.634445542961226
92.733212082118186 5.335522994751823
89.279343297000651 5.468740224364470
89.974857845495677 4.621010533286362
90.930298326376374 5.338757237401984
91.276050211637141 6.419368853847475
91.292133867985768 3.685850643929333
90.688862771908035 4.705641842250775
90.293510206884633 5.213358819994948
15.299729173378580 47.036146119965977
13.215367881800578 45.581026564806777
13.373901226360926 47.256585221706906
13.373179563855008 45.689605039119222
14.183620851950570 46.975968935370645
13.095404620143974 47.178101427639284
13.154823490776488 48.241223125131974
13.918644071441955 47.136959221839113
12.239196283086311 47.787280927567650
14.548575903406242 47.629100924620403
16.051828352660781 47.397938729990869
14.658478604865687 48.079830092401401
14.039786992166894 47.539325717851810
12.947348121942101 46.077505153945225
12.103642323333178 48.808704839853256
13.436563363552466 46.885091147932791
66.225872154177438 69.072616861256677
66.538172065142518 67.322146704335140
66.176500683020848 68.365314423160612
67.735143370083023 69.303200038404512
64.431844987376806 67.011555797682945
68.548075786834488 65.688881214641100
64.987491839232419 67.752895512339038
67.225089111747749 66.428019523682863
66.964845107661915 67.698295126421954
66.448773653259366 68.202009525228846
90.320550645951371 34.047671647321550
92.033570482927374 34.370368037976867
90.460889632928783 35.140278584086097
91.119305267526343 34.093835362296005
90.646990627254510 34.661801262911268
91.033278661751837 35.041939674001931
91.573474720331461 34.127799265781995
92.666155760179095 36.355750489387482
73.378626519250588 76.874013884334843
71.954596936838414 75.768975142908531
73.982329708745681 78.643021128954402
73.595903127546691 77.423871212913241
73.253008176979321 78.923658633171229
75.576459299762305 76.108787332976846
72.944074268184437 77.975243138832639
74.299429695881159 78.071087071855672
77.330657275811390 0.870701089030308
77.333679902594909 1.647521491057765
77.482490304021695 1.180332192544052
76.931878469293437 99.471663521288505
77.000026617531574 1.716411518901986
76.820453927903230 0.336985689625739
77.849511143922740 1.256580906252679
77.287192300569231 0.220750490331603
78.164126813621436 1.984286985163213
77.822627473515098 0.999297580659218
77.856183141351451 1.391417674345618
76.816321291177630 1.122469024780627
78.290828118981452 1.583902085171263
86.471193635732092 98.677866437466591
85.118528599130116 98.659226127222681
85.281139175957776 97.233986744133588
86.742720277337227 98.166611251387110
84.787010767910843 98.166422204769546
86.780991750520030 96.801910765856846
87.736733308868352 97.501474645527978
87.162150928220470 96.787777584948003
87.954189095857728 97.902350335476299
89.158872425306512 96.332669929195291
87.514558553923408 98.381794462070786
51.455829636019388 94.494672797333962
47.553905397515635 94.908383791805235
47.800343764755404 95.433303828366576
47.819973688846886 95.076176579739396
48.601154536694310 94.491522956252638
48.200077520194881 94.784795091169414
49.207147442397101 94.178986297886311
49.654842857874243 96.424999575053434
48.679511827664349 93.911073775174003
47.489941184667522 94.268095941891943
51.254055118441187 92.900875416054220
35.746001074267241 66.158756070421148
36.589239357099046 66.649512161284463
36.997136017540896 65.985189978852887
33.993294739016342 66.614846572857928
35.851578133417348 65.612280477746040
36.096574729651934 65.760160225094268
36.337307648659220 66.508895018590266
78.411714040539565 27.225638964844684
78.010644693335323 28.760473858432761
79.434652051639318 28.314865370529041
77.450307010242526 28.695712409759459
77.030794726064244 27.544760202258743
75.449346423486276 28.049893728937093
99.665920783722711 77.231074307735156
99.662961365713954 77.885818069693286
1.810996795889289 76.576371882456343
0.724925776470547 77.570023045544190
0.423944465681754 76.647028027540472
2.397180791316001 76.294755233347985
0.424487149018501 76.923807651291540
0.011841376902326 78.537094269333906
0.720620174578895 77.633163669450767
1.861009517503964 77.372295073085382
54.262185280673606 99.659520612042030
53.411003739721160 99.761132253118106
54.378773630329555 1.187896880725543
53.519963232582377 1.402708870772274
55.577368153848560 1.687293700298344
54.673954494780830 99.820494882629063
54.022755572724222 1.531371375764368
52.559091504066188 1.106768757114856
54.310370887767206 99.602404014956804
52.923891822515927 98.719191644633867
55.298101839389226 99.879162004730418
54.139501140217639 98.228589696243716
53.550606161366922 0.050563194263864
29.417197820425375 62.471713198172722
31.077096763295511 63.140446896026063
29.536881638168712 63.670369365125850
31.915133010610866 63.566643286672637
27.459948903059455 62.656809079529175
29.766528140023844 63.873757224744473
30.946542833760255 64.042981050351699
27.886031927625964 62.487428142228417
29.153059515804781 61.688005032297653
30.252307893410947 63.696799470250411
31.609969914925486 62.020139296846494
29.759525083665558 64.722282761210593
29.839660442171567 63.614413130782680
71.507184630296507 7.258892650141568
73.443022878926740 7.658609544537247
70.674475819826583 7.855864977767257
70.949476613749098 6.296527316630655
72.255021754615271 8.371863531193201
71.322263345880884 6.023079722664306
70.833556757945573 7.481934613997359
72.061268746306482 6.947582428894901
70.998952632156858 7.992925705788642
69.892941296485816 6.949236557430456
71.628440532280152 7.615200318691877
29.878979541278845 44.823307512632041
30.844076183736554 45.924184036997737
27.171530705927193 43.494864387702393
29.046353009850485 43.070820595904003
26.967563012962472 45.365052626607806
29.648203945355760 44.336316419599534
29.554509675230985 44.171405635553718
28.503286754455154 45.992162569366897
51.850880460689524 86.281405000916266
54.919325246721868 86.248873384419682
53.039834232565546 88.216328359246802
53.665382648514338 87.306310401116264
53.298039185651753 88.230439302874629
55.927379280819999 88.300550078737999
54.763235690604319 87.766622460806460
52.580754664763880 89.234102934768075
54.503921654626794 88.235725948879249
52.991778804147657 86.196989951834183
56.163843046046615 89.459744884959136
53.395547529026643 88.097512459527664
55.694802091144524 85.665298152992236
40.577313386083198 32.535913453423042
41.973766770249931 31.718836506949007
40.388807211414026 34.439646565320977
42.533984064146075 33.515166739397138
41.477808582421304 32.077847046625777
42.326308231184839 32.247029860404297
41.614264040079178 31.551035359942389
38.458204080784633 80.418454623045960
40.022371318340454 78.000302210906057
38.625787442466134 81.829507742592114
38.966867741873614 81.005808133203672
40.506081543357432 81.851271465541359
38.256786184009556 81.993205580107272
39.711396626395207 79.240238389760677
37.105786555867795 81.917708548665331
64.826545242687132 30.111078748127703
63.769691248248485 31.519795932018660
64.075579279409652 31.179390832935205
64.775217378746959 32.221053189553380
66.350598532853354 28.737797584202884
65.220097967661943 31.412966919557977
66.177743068552658 31.500977873445802
65.286982848306693 31.304891460996714
65.254810386064605 29.883272987901197
65.009490206180189 31.056114174283952
64.594776525870671 29.904812160566646
54.690145016829483 60.413468641759984
52.839221666230202 57.871144118368051
55.336435860531260 60.222244025220391
51.721732578956278 59.298653227696647
53.991549575179810 58.999779475885347
53.726984414956121 58.858987000494622
51.552943464586896 57.912477343345365
53.231443591122066 58.250263264586842
51.056932428403250 60.560917488412770
53.295759223054326 58.524917546738394
54.467334287231658 59.651904316447542
51.562697103289402 58.990347035387749
52.860041066676899 57.958249293727491
16.617819838961051 19.612271347252413
15.236980185429818 18.610885690744464
16.310837018060266 19.280038773951425
16.737026454444958 20.602549051842988
18.524602403740516 20.935585169641996
19.534318289708931 18.727249315236818
17.026836923601060 19.744012161783786
59.589171860674455 26.300072183493224
60.395549743359538 24.687560617191799
59.600939608517756 24.483218542741103
60.581320098203747 25.146651113983911
60.904483644615105 24.263489227521298
58.885759781694539 24.236999905418671
60.629528864116359 24.148517480817279
60.433636451732916 23.872643694791169
59.420519370573729 25.535910900017619
60.663276967948825 25.402783242220131
60.305114281522933 25.260159367016804
20.054884586287336 54.532515141730251
21.114796407630269 55.560332805040375
20.587390302062023 56.467416341446771
21.750255657143224 56.734515027487220
20.052741639860944 57.779017576702046
21.002904378402512 57.568289570712814
20.614102395724672 55.683542605314237
19.618115671812841 55.041538069815644
19.994772907184764 54.563336264166225
21.399769550142349 57.075314509940256
19.993663345548907 55.991648525020295
20.032508015021996 54.486245764154035
21.463799156659679 55.792561174264435
20.842650584528911 54.276154027948877
21.488332712991532 56.334091817821424
32.260414410444753 63.876771957900239
29.295002237798922 64.735280146794040
30.855564117056211 64.865592746290289
30.613182531038724 63.795928619426462
31.066930272829293 65.302476783643712
30.796061851411459 62.329458890048144
30.952977242429789 63.881681999526187
29.110472727878051 65.155578261256167
28.785451468407203 63.846787944794762
49.429551513283116 28.053958023938208
49.955437723602195 25.076897667106998
49.857811650525278 25.300670719155814
51.922465206619705 25.923076003762127
51.201248865770637 26.481965532260642
52.181025648101830 25.754544584886741
53.852565835933248 26.145922186497017
51.890503643515956 27.087460241589632
50.142803166128985 25.708880098849878
50.140280232020693 27.128454379936990
51.365923828153534 25.507747752761905
51.209186217569410 27.076516856001717
51.269943052050493 25.555065143858815
51.782370714329858 26.697701322599876
27.640367446710687 38.574712093013858
28.212478424875940 39.728937358946965
28.885299239707670 39.360606212797954
31.506965104320471 38.973437866135164
27.290569320033178 38.640046333042633
29.523955964512218 41.136806749729310
28.711450634704391 38.797374688503787
60.109354499853062 66.208267545293850
60.239751547281578 64.172027113928579
61.881234978587017 64.693525549375110
60.531021711994327 64.656326506301554
62.158160935620515 66.560643962051188
58.684063951775350 64.686145302892683
60.816091056407238 64.496432179179749
60.710243143620950 62.252234111187100
59.647991439161977 66.224271053504680
59.059546949569906 64.665543698678803
74.169308655335584 12.210885303988682
74.062845755151869 13.306319790049788
74.373199427971585 11.844567283259140
74.933739091328462 12.762291688379033
75.772995749102293 14.616641810179514
75.610134860650049 12.906870943914399
75.147611441889950 14.097092076656883
8.310668169565567 3.909169269166039
6.475278791435999 4.959228111614001
6.827683515131572 3.125301498573675
7.962767300903496 3.887044049285743
8.143857882279846 2.385150132332581
8.352486996742329 5.135317610985712
8.078126909952370 4.109926332002368
7.868934600496875 5.455688128613087
86.741382462865047 3.510378019763793
85.726321153821914 3.530468762583941
85.869768367170977 2.516171785697813
86.153447541368422 4.010934339116075
87.200202634690299 4.484091146497934
85.980847126506220 1.460118674929661
87.189159032187405 3.788228567451976
85.982668326444070 4.276445067949796
86.073350670862439 4.082435835524097
51.189623832780605 21.590915789664862
48.565238821736891 20.037455046908555
48.670708588133657 22.082003712882646
47.789064661559593 21.295083770404123
48.416587044585668 20.682171974546851
48.520236078340631 22.440405657687940
91.037348971816868 98.531945011864181
90.489180087745780 98.472785465255967
93.352680837087860 95.566707972655294
92.175732211464123 98.914545399458547
92.471563204411950 98.191446946578324
90.919917618204238 98.087870732414359
90.203400046464040 99.869356360396154
91.464057141463925 99.183430847972033
91.877245952482909 97.938018442986319
91.153735695861144 98.301641833710562
93.113972544947316 98.243945708045445
92.536872318041802 98.748627843828672
13.202748956536855 92.262040202544185
14.495557820900476 94.459575477628107
14.712497882124493 93.108703513059041
14.547732194259199 92.024165835044812
14.911567558817373 93.631152606460674
14.609639357601463 95.336690274416767
15.955561559531226 92.618123101966532
15.958370865239127 93.444303818035209
12.238450983682696 93.637488707422747
16.591107687417949 93.185000417712345
14.346084014616926 94.833126130137444
16.044229903107919 92.974693102928043
15.130168023588892 94.729118363429379
17.996942247777511 83.575831742282261
19.190643126812976 83.596963654934271
17.631784982493905 83.441911470693327
17.129391167171001 82.622626009255399
19.357854467567098 83.720424317961744
18.271564784542843 83.204780154846659
15.202101527567583 85.309674062269380
66.742414739908540 79.742988530252248
67.904742038748935 81.538899003921500
66.668103798418826 81.516101743283656
67.201553491044933 81.220509648475272
68.951036183473533 82.624692180002967
67.856012430424400 81.982761109084507
67.643447517216373 80.555214960546110
68.555633404321782 82.493937059142397
67.335114124461569 83.052910730437318
67.190837905753511 81.502427131113535
67.500623840687226 81.885265839276428
69.313072171588743 80.175180737987176
66.868216423352607 82.202734549916897
66.135117893627182 79.497995498081053
68.036572890284432 81.266050311330275
68.092400741915725 79.299997284316376
41.786512608350314 33.113992221604242
40.432841798659311 32.704301727015775
39.957922604055838 34.901566336734163
41.402291804487639 34.147609684578704
42.070102859403512 32.990152310821550
41.104183882997454 32.378196070440843
41.100015244849821 31.908342274480905
39.245633930695504 33.031052471215020
40.331961472179614 33.192462862478280
39.863106304090742 33.588963975023134
40.206615135580655 34.342349140563748
42.109179447495926 34.529835935891185
40.726993928370320 63.293097109703425
42.308348248350470 63.363591702836800
40.969646793469884 61.363863229756021
41.095206073254694 62.501012627394473
42.110597702443940 62.725781364318429
42.512692585436284 63.289754375121746
42.779799908379260 62.511847580999508
42.362918745152427 63.538118404846351
39.862361054928463 63.045321845513541
40.733594285380789 62.249503347300141
79.233472394743828 18.199831204208277
80.762702766111616 20.486402190616868
80.194837174440138 17.950191735595777
81.243504531130128 18.783244224093320
80.231989474173261 19.049554202319033
78.488751115851571 18.917594835453240
79.326612309771704 18.002873837950187
80.061365125477124 18.882182869314782
80.338582861041019 19.482588810682039
81.614422284811582 17.978394828121576
80.633938079703398 18.124612962476700
79.478962940091733 16.965795466764259
80.422965045895481 19.137384182101048
78.561229739052067 18.969877267488599
79.122774221615941 18.995659820030433
80.353814276953742 20.672719196808099
25.948951545509495 31.808599201307906
27.264936279780912 34.305520767662706
26.579765470604421 32.584265121791361
27.033841357631477 34.505255002471010
28.806306620197539 33.620061460250149
28.559639966298672 34.502018702268096
26.517739549218785 34.849005001670172
26.716576993099157 33.118976021015214
27.055133724775448 33.565725004728009
25.784159658432294 32.888801394475507
28.705609932239323 33.922038036261135
73.285543120456552 27.947371889890974
72.139708936132720 29.686701810700320
75.353602407599922 26.907973921328729
71.919089431821689 27.463749258303519
72.825436584800656 27.514810589688256
74.024285441892061 28.151469984093314
74.152396238254710 29.045800469139763
71.257847712519776 26.412298911527774
74.426923509200037 27.837883707943494
70.027575784395182 27.228966178502198
71.712507479085389 27.862646819431426
74.394974124568535 28.510979128345564
74.234653587600036 26.772599571678516
73.718560224529156 28.532595830155689
73.800218149094022 28.314526142959117
72.175557907742800 27.809876530717055
74.273693546621885 26.704331352996949
13.255347581398215 78.107559736260242
10.342309271631033 79.031126773538389
10.117721575103593 79.095796184159965
10.302643454694463 77.968915271966821
9.644834376837911 78.514839222452608
11.794929142279814 78.638560919887922
12.210894679511878 78.738057309513636
12.234800718533599 75.165062184579497
3.277811196575394 3.075978011506458
2.405192726782905 2.320792831952767
1.563852038134795 3.662934588523982
3.141550547528359 3.805563953614042
3.578272889906446 0.894705932590092
0.724840785887971 2.592482094596598
2.800325039814767 3.150607589542184
2.968637704358573 4.771093477122298
2.316819085251739 1.912228598146528
4.724761848171612 4.028189818552855
3.106655517706535 1.556582976382628
2.671301840361822 0.763537877168713
93.863192292860248 31.158888502140350
94.086535094420682 32.234666914405629
94.335800460251477 30.151912894127623
92.486480937430230 30.504157031202972
93.907470346314852 30.810675268210190
93.521819563195379 29.848946032235482
73.166659217062787 52.458583672976403
72.857260543782246 52.156868262763389
73.707727506197131 51.659703330221674
72.279261466987563 50.624994390980945
73.477593260739184 51.782014087199400
73.040170822725443 50.726534557361447
73.235345584065271 51.425036843332656
72.229884875570093 50.266156575734342
72.811017901337237 51.133748449292504
72.882206865368161 53.091596331706114
12.157701404751490 49.209751803936122
11.355951143772794 49.718973744275807
10.908445169604397 52.574836368242416
12.604370948453775 51.854997509396625
11.829944809542591 48.570678453142378
9.485404751108732 49.170388929733562
10.880656022598048 47.995146874217049
11.901610125606254 49.125995534843632
12.407978406649580 48.877166218450697
9.902522350203581 51.673712133172685
84.070229163287252 40.849277817523010
82.942035100633021 43.416204702045192
81.566626401509509 41.010987681874887
82.201835226623970 40.762405760944091
81.967760295421030 40.044650973692193
82.044122054719196 38.861282606216953
82.169579385478585 41.154892967369825
83.384512067416225 40.097350040914286
83.271294264456955 40.909629473572743
32.988091260212052 28.567125301138965
29.618496820832206 29.970941871897814
32.270842107257927 29.291965214206066
31.971722777245262 28.685812753096901
31.607870889344010 29.501738771265497
32.742019831206420 28.492418612801956
32.969589464679153 29.688358617208010
29.972856752533790 27.235715972627172
32.314979534288412 28.856464205265112
32.409389958422103 30.301732165943346
33.134268862037814 29.204588362391622
31.099349986677282 30.165162248332283
32.824515033833130 28.199595290167466
49.499912907128241 25.985882327582033
50.581777822707423 23.987624498620328
50.580312750561113 25.293744755188957
50.401950237122186 23.453267383794167
49.358751533671267 23.705424537902324
48.830427710140611 26.367090357017112
50.431827536532587 22.249950819977499
49.250353983190742 24.180747260913087
51.470572059675156 24.198919132759549
49.524993883219501 23.170153519132182
49.382848492589595 24.950754680840706
5.228062330762183 14.301038585235149
4.719834565959288 13.032141032299695
4.278338251863606 14.225967583087195
4.670007063991368 12.375003534736168
4.037897619580428 13.411027530060387
2.858642099826609 10.941116141418641
4.026599784998428 12.942247756268259
4.293775418149735 12.780117044765785
2.675394570672538 11.788115737242322
1.924238110106779 14.234105903068823
2.622194192938698 13.669431478516151
2.969866334671446 12.266293356524036
2.993562087019019 11.666212285512435
4.705627267754100 12.430536160674748
4.439450512616027 12.388012079585744
5.024239449759627 12.537172587825658
5.031266772393551 13.581197929864256
3.636449981664341 12.010754787936815
67.322392484748022 39.916381039961259
67.031807081927653 41.723306431761110
66.145759898786906 40.736282193635276
67.394075962007463 43.465997434598194
64.735643252344047 39.947931729503516
67.753058601135820 41.137288186335532
66.130133324019837 42.755386284321659
66.048247600512511 40.178805234458380
65.262645616597055 42.854613462562313
67.779226565181645 40.242342154287535
66.164377232764267 41.041450445580253
35.911160609872219 60.649107236189003
39.007393368223916 60.901380204444045
38.878237319423107 60.707703129881608
37.533734054375401 60.891738390647809
37.683356142326573 60.804874103201286
39.306912129148735 61.501387898306646
38.242351890814291 60.481582121436773
37.873461920807017 60.597958842191851
39.381610005818615 57.782968235218526
39.200192077837904 61.529842099182126
27.297949381964795 11.408196406083560
25.295001564475392 12.434701328580527
27.621126144815722 12.750628128917203
24.947626971614373 12.101915498297540
28.096005730571260 13.300522979892719
26.450322219620709 13.206050308041608
26.533818039401510 13.874574767830005
26.793872409960422 13.434636329937614
28.692319453604352 12.998338081187434
14.653941108402975 86.071213464311768
16.350719578406199 86.590764485304533
16.684910916611457 85.946673442965022
14.215529149215744 87.833818298001091
15.757003718532097 88.235354324210022
17.734982250985109 87.270547740302248
13.804699169163257 87.348361889523900
16.454728284559764 86.898054574372438
15.282688485901152 87.246507013867543
15.999404944627061 86.836130613850642
36.493518001984462 84.076976912125957
35.332009413894511 84.357020981268690
34.277482458867475 83.977527656039001
34.401670443136453 83.961207017556461
36.091165687304191 82.746008009327880
35.331843164117174 83.291840102834129
36.127698517959779 83.393450014284838
35.320829958156402 83.797269691101093
34.305161346628026 84.143338064104171
34.852953833159098 85.400050049100386
34.036280357501695 84.267383724565221
6.258197510315703 83.675075499128781
5.583754253916963 81.797960089914000
8.172461479511227 82.797598960315142
7.662588888848999 82.307431551332101
6.826966871375895 84.728637746738158
6.629759354607407 84.990179107747267
7.375273783101538 86.574283608354037
24.197210220975350 87.267820118255301
24.231848321324399 89.640796152938307
22.294739388257323 89.092290063571284
23.445027139525163 89.774601347568378
24.920841425831977 88.267734090920371
75.803626804480572 52.422733427096141
75.133533965668263 52.068125938691061
75.516874441785035 51.311039177739396
77.075521710611156 49.724381571126408
76.733759483857412 51.841417047649493
68.971537519527857 59.275282517362029
68.809227969660455 59.104759256567121
66.854130608596293 57.893565545385506
69.312568126477615 56.614895267074296
67.332965525614568 59.903484793163571
69.306586660940170 58.469344003592610
69.019856192259368 58.539330405265503
68.980237933195340 57.824135751862620
69.367986776932483 58.127431285860190
67.456081662094860 58.847101607537994
68.239892867216795 59.708516935597402
68.375535670027944 58.421308734612872
67.482016329620194 58.251953367049111
25.183978731292083 69.720399676024797
28.254218824707326 70.456918102860911
25.863187721639651 70.124098855933568
25.423687138787841 69.482389590365955
26.967324705376196 70.825926169872801
27.170477064316959 70.193155062230659
26.663555228542656 68.936787181088448
82.975092313510700 40.540233537845062
82.167351805187806 42.135753498109814
82.464952543985319 42.755586533615784
82.006779992038830 40.415452847982969
81.330023480082275 40.631215049226412
82.464405233720768 40.611009428841420
81.154379073185922 42.203460033431440
82.841142205509442 41.787533621791617
82.465323752360391 41.537999872635467
80.581340345319887 40.498971787236385
81.441936681767373 41.548313545318756
81.876699958157914 40.366039465855025
77.943085075673721 0.997948584004620
77.783049896286187 2.175319053698787
78.955190624679233 1.716580155360434
78.784380649791899 1.915717629669725
12.618514068147947 78.338344201690845
12.638067949887821 78.069206001360556
12.066474577604696 79.313549691695457
11.058948365753929 79.442778111649986
11.198112261987886 79.052610655101375
11.523322372340779 78.197206226395210
12.122076677954242 78.134532713280507
12.808056105768168 79.466474229732952
29.185932197850207 18.619335233490926
28.875419298625225 19.348212953059218
27.797868226428719 20.695308965976395
28.697708040101919 19.646282366843415
28.903536418824590 17.851226692011103
39.354837714575424 19.504667477389216
37.533189945320181 19.253818896086752
38.303487041013796 20.001324982432056
38.646964266569789 22.521084940296397
40.209858872120648 20.851329284064850
81.889036713164387 38.132839217292343
83.063440717372387 38.145152486678612
81.423104042603711 38.250391275853573
81.746602898234585 35.934245201318568
81.760153606271629 37.775360294087513
82.537935359374089 37.075856252302820
82.283006246167190 37.083726676643018
83.294374210223410 39.326217067451381
80.833993129257721 38.635357276410964
82.250506004330731 37.431695672432909
2.091130097839600 26.306362183520751
0.310062935286349 25.503546977032212
1.501120195814897 24.902324805158603
98.827071427879360 25.425813737935247
0.405584168990336 25.756376702195219
1.471782653188111 26.537436616364431
1.544784495274683 26.043516978369979
1.201466236091551 25.715743635377855
2.449414611780411 26.466255628462328
1.664973985555393 26.116666072274679
2.326386653669185 26.556588515015257
98.619890013803783 25.132592489777736
88.807592516198554 58.096904136416057
89.640402332931529 56.124315866439801
90.971334837925568 57.468431142202775
90.104266361675386 55.645376606813969
91.412283180546879 54.854253235923807
91.506975321474457 56.084848404595100
90.395403550930993 57.348191649710152
89.455973643171063 55.273410575279968
90.875393107842868 54.759856702444111
43.326410354830323 63.234924766619955
41.140143506060994 63.112459911306871
42.443347541715873 62.559884864587218
42.125626048938933 61.896097491012178
42.629765232501747 62.244555866487623
42.312428336042828 62.604055131810441
42.757773887031355 61.107011201536977
42.822486588980041 64.198572864727069
41.943884195162688 64.110707301524528
36.210200095954960 56.403121105779334
36.216701628539219 56.040830297689986
35.474835106262802 56.549832217672552
36.567519504042089 54.907044543069965
35.423795877749008 55.761992267414712
35.998399176736960 55.001949648743903
38.574487947429823 41.455553437232034
38.895126351122606 39.042469605124147
35.803614093009941 38.235562785479708
39.900254237767378 38.451688809123247
39.048796041013091 39.819319401057783
39.341182034168767 39.070919004271190
24.501036829471033 18.721651133920282
26.391774433473810 17.346388229251481
24.957903321330139 18.623434304284345
25.938164383919624 19.551581186375934
23.948069574903542 18.433497420381133
26.020204642826496 17.165865124732814
25.151671694024241 20.071929863758754
23.988486605259027 17.980621598008870
25.038417311514127 19.440280348492738
85.293387115574717 55.272281422996294
83.154401936499937 54.476955179321450
83.305994593048922 52.858971261225030
84.249624890912145 56.070886548681919
82.398657638028624 53.813488414866598
82.425768902729473 53.680741456761922
83.959563157994438 55.168063741345279
83.447612871916448 53.353969429395086
84.209808204344782 54.017826267113229
84.699194718530947 55.261426212602025
85.168246778667722 54.437021632963450
73.294800104855199 60.679410410442323
73.524780543735844 61.632700008071744
73.585318872616227 59.296217234273961
74.526088343004986 59.764239236045661
73.349955043321572 59.724725315081393
74.488077174150234 60.017102977691032
73.305743820646612 60.392583471530678
74.753182460314861 60.246598101331401
73.323449304065818 59.793665391174109
74.154667086362764 58.309831272792152
74.316563804723927 60.410482081854809
74.143503514883761 59.477162549751299
72.306409528496530 58.852792718304130
74.584402137601586 61.516066010359552
72.602459650878487 61.628115719612182
74.069556254345471 58.794741409295177
73.727487457781649 59.269388518203087
73.857928687544430 60.521648145620134
71.002655116097841 61.576476570175977
72.832844479359480 58.781857804055726
13.627562483215060 40.105363646823477
15.122773112912977 41.645742359018428
15.312127896307185 40.538776828199047
13.863180524451568 41.164024058078532
14.616663650391722 40.971858341884094
13.347185749003906 40.903033448510193
15.179012213740874 39.131150328501327
15.096170483231313 39.963059853390661
14.300779235232854 40.870221678425260
14.190280635435602 40.949768638945059
14.883475877561860 39.889682833639931
13.631243601996157 41.171528697703550
12.589292217546566 41.254371325267819
53.948586004942598 60.322283795591574
55.720897672404803 61.279406448540705
53.779555735211730 62.031499745718378
56.501219008510418 62.803901453495129
56.171038137635442 61.413270542915804
55.070730602085682 61.117042025457209
54.538628832895682 60.891037845293404
83.327080381522279 46.255561113710662
81.138561955472383 45.936633747252145
81.607885361943431 46.768713369741583
83.735950869649869 46.129464085183230
83.592673899600356 46.326652513801733
82.049199904670090 46.619346660034786
81.979350239451009 46.033476323525285
82.011860932159493 47.732780236530601
83.668959462354024 48.439391050932286
81.308703670220879 45.028031937156506
81.068477141742051 46.920353077166851
79.644402949007244 46.362052768159984
81.895869104512244 45.568147452332717
4.437024851660894 64.832143024429101
3.546652262975681 63.359962322011853
3.817409698107070 63.545655104997458
5.037057288111609 62.952060940349639
4.528441548840814 63.590555498550309
4.532810114065649 63.524441901667636
5.871136818802780 61.182358494020541
5.498602842547857 63.982262429251470
4.137442930909279 60.650917357273585
4.526155996164468 64.834638531507778
5.671806914689301 62.633727259118864
4.713945630817128 62.978450475703049
4.346069743260727 62.041487545461912
78.123077694845975 69.859827543985617
77.701016528263651 68.274405007012589
76.841738370286194 68.989097292669328
78.375003085149018 68.613357470141310
78.474802244936186 69.321833719696954
79.160265589532841 68.171100091597779
78.229396094143141 70.894337019708559
77.217340817955389 70.134599758934272
77.778523543304829 69.370494571175385
78.705670358115384 69.405608118393260
77.686237363183182 68.724708058866128
77.371816075838979 69.321037480043486
78.596901735955100 70.770451452246249
93.841252956694731 46.013670759672060
94.191715822361587 47.192262683750677
92.881138626605264 44.205800263459274
93.846503897077838 43.644876676001317
91.591519032942273 46.394324736214656
94.465297694001507 47.076402746670560
93.346280323372127 46.490945096236679
95.371997458070410 46.619806045924221
95.437333343129964 47.262913255834512
92.768938841936560 45.503462727631174
96.567070237954795 86.180710747620964
96.308837325549788 85.330122732217134
96.935047141949582 84.854450338090700
96.115865427778203 85.213329807080470
96.171786878749487 87.852850644048672
96.590051814581912 86.060993840814163
97.041551550695118 86.484141402150058
94.781265363411222 84.150684327544951
97.035938581065082 87.634876200185943
97.743059645799150 85.481355296775476
93.698813084027236 86.881599177223364
81.996864845382390 86.668702553151377
82.189388987913503 86.734177729340956
85.024225454776044 86.695177370307576
81.001355359523387 84.395957875618350
80.816082242361716 86.651294533973740
81.419502092607601 86.819563136233910
81.882101197184525 87.613630810447347
81.660749622567678 86.040088796938548
82.644347740714892 87.650517252713712
82.153450187180113 87.965539123108456
82.627959943517524 85.350067985724863
82.343524897137343 85.908588270899372
82.072453602170484 86.433205001389069
64.145336736288513 23.990128007748680
64.652994502821301 22.445098299471329
62.938017603616153 23.206702084127372
65.489457492562735 22.705160570619618
63.163910856509801 23.600561457211878
63.032068332411008 23.462401541083938
62.529045384183192 23.983932014076476
63.248065294231210 23.179760056252174
64.372914097150016 21.687783837710342
64.206275335309314 24.039227616961199
43.118207316715761 62.311020819261159
42.087658087300277 64.303762698681425
43.060613764131645 62.319135496276438
42.671280671088439 64.815449725093359
43.790655870520723 62.837268519432513
45.796059635735631 62.384178857833504
43.665708990381589 64.630299502753203
42.367894814181277 61.563928152838258
43.330646250043223 62.632001879733565
43.320987927568623 62.857579630158561
43.272291403588248 64.516138463481269
43.251838601747522 63.642796273768823
44.071861975049487 63.916103426042632
41.680639307597716 63.077238273098750
91.630136983384688 91.326948240551701
91.576112553713031 92.392919895269856
90.456148685848447 90.099715819543007
90.056670135505840 90.390432870609089
89.881012721545105 88.814595776267879
77.000393313978563 44.077925828073603
75.942775215884595 44.618509208673288
76.252828677544954 45.619677464257549
77.589219377039299 44.260831380848309
77.457637538309271 46.753192099161744
79.045915752592151 44.947343836947113
35.259327016601482 49.833546274117076
35.769477174141805 48.169757014196215
34.952001359116252 47.687296973630140
35.668757512355377 47.233148688851593
33.859052723435731 47.939233048932543
35.391564296750566 46.121467611122966
35.400224199282292 47.363368004309429
33.524334770410192 47.719523191702926
35.854717518504401 47.825665459511477
33.604814157914234 49.532569448677620
35.992537882901942 47.096230067797698
33.456231570812541 40.298288927589503
32.191469913814267 41.132456597890325
34.268008847555095 40.930239542646142
32.567474452399054 43.262033740027427
34.262299209668875 41.259736034579035
32.507515991318449 40.954287962272154
33.970075046507674 40.250358826252828
32.640972942836108 40.306504919948019
32.528693648123152 41.914008810263248
33.292080585508373 39.863488659149340
32.143863126989324 42.189924925766270
44.558415615254091 77.888310216141988
43.499475557910202 76.713007658390950
44.063659315880955 78.183770827629800
43.941116010585390 78.262409225694711
42.703808601602780 76.774533245093721
41.913708511485112 78.169652652886626
43.279405030740044 76.192658383820259
70.253031764024499 62.874900294938229
68.003259177217004 64.669211450670929
68.357236906821441 63.408346758923607
68.884743321147511 63.382230188019783
70.317011684249749 64.602080041836572
71.431851521240958 64.476605119490372
67.966267529273352 64.016391286095740
69.623013706489289 65.356580782094198
68.642526539452916 63.193941790882249
69.664206783144593 63.582757319198812
69.026832104078551 62.574935705601959
70.026883263845889 64.529199499018745
71.023867203742441 63.641081413217947
43.207667083264077 0.375017120828179
45.172703760353741 3.475870591537501
45.162381002663842 2.816387327741122
42.576020270929185 1.479643279323532
43.367600091140609 1.436674885166696
42.174455808409377 2.877497718781380
45.624587046736835 99.915507173857549
43.865234732227570 2.975566969587953
43.898600720154917 0.358274972562274
42.595595834555475 1.410629815579034
43.203261069858840 2.663237067360500
44.611157446366100 0.579370224416506
44.026725558375766 0.750895887141203
42.642995077228250 4.020780912463991
91.780285459558371 53.540979718128121
91.809759655580635 50.110776472978380
92.433188645637856 50.740733340774462
92.978296461518383 50.353596213343657
92.829331358003301 52.120507970802478
93.699825450552922 52.334386894405462
90.015071600097073 52.262468650974256
91.171160394987339 50.360942870250739
92.822782047579253 51.348554344335874
91.704706709756749 53.438001526647668
90.535124468690199 54.086838745084997
66.882797356832342 60.861476104387442
68.791040071168624 61.722031082707005
66.776694187299583 61.448878223816372
68.516608735997252 59.343989616006326
67.935024051053318 59.783914278449579
67.157114936403644 60.554256459573949
67.061103190408772 59.658177881462528
65.644066330675074 60.873566855010701
67.499187446330509 59.908957746701368
67.836982818548705 60.552385048727473
68.241890328619036 61.169182984970760
68.848367250641417 61.032847945503185
69.695792402127182 59.562617393068834
67.193460537314806 61.525963294422638
66.826914049900708 60.655358611502272
93.245136369880299 82.048988301330397
91.759252896410899 83.084058006044899
90.550569160633032 82.826672566699770
94.494085995985685 82.910950651781320
92.700013512460544 83.010514097726201
93.584103479327069 83.466332749807052
92.279215918651005 82.230567359285288
93.302497041438912 82.642257748556091
92.616783417537761 82.042369018677277
92.009997971270536 82.708084255479307
92.359792829123862 81.238530794484547
96.232195836937748 41.780090056450000
98.504884590829448 38.455386276073646
96.227776167585191 39.546178077570239
97.607394408509577 42.127541844272521
97.743319755141471 37.086269459304525
94.133241132962965 39.149163142454498
97.756732172700779 39.851283858208141
95.822620939361428 40.020580966248950
97.578359127482599 41.428130206372018
12.190488034197193 67.592957964466351
11.443909835863721 67.088974488396303
13.362815920525520 67.104189864551572
12.096311155743088 66.456577634633547
12.676344187218740 67.895282286293906
11.384701795945427 67.108317969185194
11.036310920938837 67.152552901539224
11.840844681891150 67.332296063858337
11.009687599288789 67.617679566343455
10.261290819010293 66.071418486348350
11.988200882629839 65.914000186064811
83.835483483844527 81.625811393214406
85.267311013690843 80.915373713672977
83.607157103923811 81.437614460751220
83.699100524146303 83.731100213346991
83.356220235446841 82.114311050511418
49.093421542209171 73.312634871565962
47.845766190591647 70.087743042248050
47.407941623647616 70.398099746379799
48.085545582237955 72.454776149398981
49.037629827122885 72.970120243074859
49.651900165926911 71.737739146078127
48.042294910177858 72.059183032572648
48.050863950673872 72.085092179988521
49.934938611384439 72.994862565422054
48.255159581964492 70.193522253800097
48.260702248371992 74.025590536207432
47.691821961910350 71.716801845957463
49.290208164929382 71.568971801148024
43.229996073346129 34.415191890332359
44.528797201524121 33.155091865886398
44.206162561996948 35.727213152975622
46.458152441327343 32.964683696029695
43.983098186036791 34.133223738429919
44.077815943099331 32.796626193311461
44.681948633931363 33.145037573465245
72.560864722119391 87.419724025694251
74.959402405036997 86.130628312026587
72.859140565873403 88.098980209071613
74.704241569391669 88.741361091484464
73.279206739754599 87.823369973057240
72.220402287854156 87.582607869792398
73.457919667937958 84.425948656294864
73.085931521735915 87.136417042125004
82.246837048686359 12.735515412990612
83.598263221605706 11.853742581708353
81.373452967667831 12.167745705184119
83.137468785431594 12.727090111302244
83.397626621690563 11.266092844724808
82.383341298445046 10.920380917120262
83.641606062904970 13.256637182339333
81.937338737707606 12.546849573347853
81.175711829409977 11.689228473224025
82.621100148503444 12.631556444532995
84.562641307932807 12.497946269702162
22.490337237521558 37.829469416580650
22.489738144292101 38.957159022617397
21.993409033595722 41.952735580986818
22.121440563809152 39.251045976750348
23.179006650429674 39.229952058355423
23.088918572267733 38.098635865213467
21.057424681542130 38.560117156644594
22.711683851901860 38.987150135796043
22.392915958891994 38.524819366321083
45.228517071009676 62.842829245239130
44.829382207790289 63.771491957926322
45.660585367437768 64.203598355654719
44.402385760129810 62.371098196674595
45.401673172565019 62.853837984458472
45.679763279430929 63.115911592580453
45.104986343614044 62.023370623776891
44.106963878908154 61.762905329683264
45.594464971199457 63.926665864917901
44.307427080293799 63.055032943653202
45.060105847203339 62.510952213539134
45.287997338579018 63.456947003339280
42.952171577262213 25.879189652398583
46.116125020686994 25.289034984988515
45.607597763835088 23.729751354473276
45.451659931753454 25.529469673713251
44.261558631848857 25.534281616843131
45.352870151583424 27.093300196486663
46.348592909463129 25.818166563823741
46.050154462882951 25.478979796785250
45.261001356182959 26.190110711742836
46.849339647135807 26.324041041169526
46.739737414120889 26.892833114067628
0.338838525784601 53.664929563089011
1.103360208307631 54.791112867269980
0.837895556810026 55.229963624601474
1.650877748115236 54.342872000968214
99.692299291269862 53.767710425421278
99.002566714789026 54.126412853703670
1.162125216331181 52.316405755469823
75.330700997566908 3.144297629938818
75.955788939049725 3.004969091888161
74.863671544604514 4.723743075251419
73.669872860037046 1.260577206868727
74.389695211830400 2.723609745672338
75.315684236669171 2.068011177653284
74.507607335830713 3.136261820609084
73.523627903678289 4.013248596842216
74.768667940796334 2.043848085396323
76.459346690430621 4.824562523297994
76.538400214096228 2.189404714872104
74.244969916444674 3.504374424184274
75.026638091409026 3.913977844781465
76.630873195557626 4.558999232905620
42.951981705802112 5.346828296067477
44.275758056903321 9.057355409028753
44.690223141700429 7.811207796546028
44.335284595562094 7.092864401570757
42.347476445220003 8.282135209558131
44.731772319212325 4.879109550949623
42.594494120375884 7.290747795845244
42.795120340861153 7.567437711579093
43.884643110122333 5.611583524248785
20.464137751071608 58.823494508105590
21.454571760942123 58.641565735203777
21.908964253315542 58.033716823292075
20.753483954797616 60.472520807151014
20.598871572180897 60.134508907455150
20.863976164918778 58.246058472002780
21.620579756271631 57.351770403272489
21.803540261039817 59.931782229062037
19.659976552988496 58.951929986911516
20.508733742164516 58.924621995525314
22.122535598472425 56.391887840425667
26.022332736791459 97.640896840328679
25.125238996960377 98.232314160042677
23.300065853615941 97.681931830474767
25.461331795456381 97.612653723078907
26.605327199753802 97.906864686676073
24.426585290651545 96.622238011237869
25.744423745093894 96.487453128718599
24.164391799471300 98.538947528784206
25.170731435552131 98.806235980501057
24.252145170832755 97.316835953105269
25.450489828799995 97.423372917151468
25.146896702686597 98.751181801992743
82.541874779307861 42.913296219260296
79.892754724757324 40.634823724664621
82.698761291179025 42.071762309756281
82.895242496105482 43.563694910594954
82.232189728243327 41.526536639658119
82.961885109206378 42.857649668676764
25.243949866406915 16.062721800229149
27.677776206887803 15.553220083593770
24.737060768554258 16.202072441957633
24.243311328278256 14.852410449986406
23.415233342245386 13.674487975650313
22.748425907119024 16.623792702398767
25.209372170353234 15.875328722351954
23.617914659276458 17.195246651399071
25.008776765098951 15.676351023065113
24.308096681049761 16.945231192088237
23.343343746406330 16.319970264100377
25.652768217240453 15.459392119059899
24.833484976453615 17.589300321873640
24.124338743130188 17.197823529143978
23.772415253667496 16.172386178856325
26.332452850057770 44.100614667546047
22.860924666052611 44.516564989972117
24.065837785203819 44.199957405608181
24.111149671072223 45.657304327600954
22.459772051194236 45.922290376389803
23.431976442033186 44.212373974425027
24.593052261998707 45.583384058102780
22.379110778084485 46.293202818651061
24.180214675856771 45.650899616271168
25.269749017258828 44.036933021719094
23.778762462824162 46.219336521297237
24.083979620366478 45.338674277547547
22.551024983552047 45.653626459249573
23.734185413784729 46.305579933486193
24.035745230232870 44.585986403955282
94.502493351701517 97.660186547181738
96.695871692916143 97.019433317723781
97.629599037577194 97.698556725913093
96.513094581029890 99.310543192487756
96.523760933563395 98.446413826962626
96.297747904334003 97.114194461025747
95.938779360809235 99.450370129308965
90.671910278509358 39.590511290318815
89.462860237940021 39.187402802759735
90.668449215006589 40.266355916072058
91.299283912799339 38.432891200850641
89.519257162117711 40.299484646368747
89.688494062104823 36.665760914571258
90.956766727321209 39.463322358466726
89.125411029428221 41.980756848274154
44.032202815546285 87.744271756829136
44.806841481864048 87.255818064229615
45.718780046143053 88.197790341883476
44.563790016507802 88.518374292179146
45.391135650029817 88.676882015533195
42.872676767111848 87.818470837750311
43.338324221526570 88.319886602778993
45.209809267366950 86.097088883058589
44.986158525910085 88.782879527156993
42.284952086044200 88.607322761444806
30.000155706267076 63.877650496815875
29.254795158912508 62.250875328284508
29.162260754147606 64.301991520632157
29.902569199046880 63.008477380529214
28.087320159990668 63.745503240246364
30.280166351102899 63.519074932994414
29.501630512713355 63.563169532571088
30.522999643803328 63.879548617476459
29.697941764318141 63.265431680289069
28.397735907385613 64.193087198170801
29.372303023531494 61.923256467212035
28.884411913091004 62.936112058270396
68.171431851462614 6.491657534612114
69.132920224761364 6.589844302151566
69.698337151693138 8.622629309048390
68.448492063631676 7.514480680531198
67.159436660750288 9.523878624570431
69.921891628118956 6.504407097513110
69.567656510045651 10.172170627699781
67.536083070464855 8.713337155505981
69.023425122420292 9.764369940150752
69.349399829728611 7.407471068944906
69.924572447185554 7.800041561251353
20.260027926613336 26.973509384231328
17.959125515664478 27.553324934060278
17.098923697812793 26.585329676867381
17.265038120870340 27.291287485826409
18.416872189258456 25.638473723978223
17.060087458689644 26.793796634834344
18.284396198814008 24.919567867279767
17.918418095426084 24.725950287563563
18.061874789666906 25.739173162248171
17.650099028513143 25.445434197447938
16.746563004082656 26.979006589375434
18.660693905124781 26.579234473553754
17.452217769369501 24.957477391741087
17.096059399353411 25.583536279300962
18.488997017319427 24.807753724248624
79.681369593639658 97.262530203252197
80.642192739860519 96.782417289882076
78.901012375457114 98.291695921182864
76.608679231011280 97.727710928425495
77.463565920584955 99.835590360757067
78.433905134678895 98.227478992670996
77.802339771510077 98.771998522420589
78.605210988586364 94.823203597513910
78.112605080291544 98.342750771599398
79.034538020607187 96.576306191738595
77.005785956129785 97.414611951236921
77.844470363106126 98.364030089473019
78.989597935147557 97.826762858467461
63.968190206398042 69.861765112814140
63.455668523587114 66.769636123981286
65.373607830094471 66.797766701383566
65.713170946394300 68.526963813087519
64.825055763336707 68.856706643333226
63.547221019041046 68.880318037965139
33.552596677357222 5.052525512208452
34.006996299974972 6.317949949958626
36.092188307109517 4.655090825292032
32.174983646926449 4.835906132347059
32.953345739352294 4.040095306694111
33.585063709048598 3.843132630864558
33.489812879255091 5.107514432210294
31.898081647654848 4.049291436106874
32.924320515939606 4.139513219043312
34.656485283806965 3.306388078009364
33.868443218556493 4.897650059937438
33.333965210085786 4.667886105975479
33.193870172977029 2.421153668756832
31.846800588136482 4.773195182605884
33.297781391080925 5.078505942946484
32.073252719935439 46.275468930819827
31.781613027750115 46.987971042783613
30.515450646531271 46.979000928070079
30.949018485010839 48.327627914503971
31.229630734845667 47.588199623091903
31.428332562969661 47.464497096547660
32.326970192674359 47.533360488361538
30.291234554779368 47.425599635052151
41.424002901528254 32.166365050384989
43.703379774654813 32.807947396521300
42.921623207803627 31.894702804364744
41.671968077800258 32.665003682597678
42.824163245420095 33.466305413350064
43.589677281179497 32.133118375101496
43.085186727376183 31.612634019132983
43.757351672949731 32.475273828062726
40.944360302683435 33.194053851885862
41.317652697520323 31.197446913918146
43.971625734482110 33.216849307791868
43.114130914312845 33.659247264802666
70.788850684968381 3.491720034888090
69.700322453072403 1.304999973409412
69.160504576107016 3.854053270816191
69.108564599691519 3.254902122120268
70.438912261847193 1.980390496288887
70.124801770988270 1.370764370049705
70.735438331372279 3.375683868713464
70.251062380558437 2.837991126744164
70.453323830684624 2.401402119830340
71.329234688280664 4.024940071030779
71.370333948064868 2.474746696878838
70.180037575123052 2.528709126630016
78.646241812814111 91.927654267262525
76.542205875636668 92.536653037870281
78.589873572521910 92.554654755544860
77.124390060387881 91.891713692039360
77.351362062818197 90.335809786726841
78.258682059170980 91.785803403131766
78.233674500263717 90.276581363414337
77.612498974318086 91.890139653339446
78.743362059892704 92.694161809483504
98.820052206271342 36.774184307465077
97.482779194580033 35.129351170311487
98.919997781516244 36.293307679945563
0.361257701259120 35.952374761652223
98.900993391696133 34.777806830550119
98.426149077862036 35.324097028889703
96.967974088552282 35.217010299407775
98.413118300946365 34.736224221373341
99.267267128814055 36.794209760759074
96.906127129637284 35.800132329264159
98.822778560698481 37.660689368228141
2.069285137451903 73.320787921888723
3.394850331516173 74.245615311469081
4.798814161914555 72.782990120118527
1.877940084562514 74.323652030201657
3.200467679275335 72.314358631918807
4.547044638250577 72.671173337114922
4.383463931452543 71.878593468392836
1.402166025347853 73.284148318221071
4.186057188456984 73.259795486723533
3.776902623174602 74.422567132398569
73.060948073807495 44.783768374418493
73.781801850548263 42.814338307995541
70.738616364818412 44.169591400708420
73.011182416066674 44.204168528757059
71.712937198255844 42.949136121527985
73.530976457192807 44.693055899104337
73.307253495736603 45.310253322354647
73.312550016670116 44.278890072116248
72.898054889396136 43.452892709056272
70.560665971863756 45.087758348426590
72.379861915199157 43.458760524419354
72.729574663828856 43.867318290391943
72.640589961919744 43.759552491725756
72.173703146850968 44.793286067262684
51.537223530268065 49.559640310780232
50.344219513412746 48.968202597563909
49.779403603694199 48.992193913812216
47.721038894151157 48.245664001672026
48.023895652701114 48.831616619014248
49.727671913505326 49.622156905102528
51.059840955727068 48.214247072841417
26.091857733611867 19.301937395604764
25.347062496610313 17.078625253917892
25.977921240666394 21.366855831191810
25.000070485124500 19.988971089437825
25.049978931944473 19.877109432914132
26.425619806664574 18.155362676565442
26.342000563845886 18.877849196731553
24.261445760210719 18.265754816157962
24.890474287374147 19.935474366124396
25.439862115693970 18.961295282018529
26.350337982828705 17.552939340511969
25.128800525877615 20.181254468872691
26.552549157674413 18.543325497826569
27.838732495055769 20.047435698328862
24.809646936486352 18.404853077225948
25.233047543877866 18.637579206434566
66.916417570463679 14.985432486180375
70.735921218954999 16.003630553112462
70.597113375201857 16.766680053685622
71.035296339590431 15.263637433302659
70.347252053305866 16.085588063332981
49.492863209425124 4.416860817146184
49.046260486690663 4.168207996972465
50.071450578182706 4.047739378834147
49.872770483267935 5.708660424879530
50.129190124181960 3.975468070159689
52.530311389509656 6.069860084337570
49.623380798645954 2.919552577229519
49.330225000992691 3.986646170902214
49.942938460515506 4.925053852268402
9.521275707936715 67.617096208174118
9.097212272415840 69.569996212321925
8.964023433642176 68.698791795608457
7.679051436809203 72.272547891515629
7.650619315198954 69.499294286610194
9.410745409483082 69.147590419757861
9.473023196622963 69.982211503413041
10.340051394311091 69.943412643893893
8.501741993155770 68.780505017782929
10.091425001064229 69.368453808890536
10.765520161208578 69.324829022106755
3.786776086032716 53.885823535894026
3.342867904156656 54.133661971953856
5.008507556706041 53.955956065703369
4.722331479702543 54.958264471917531
5.047929430289187 54.166964659230601
2.945027680868738 52.959214057672014
5.403719863178823 54.662239574424348
27.957719474056567 10.254300117936838
24.895932732983272 9.844024498682304
24.699584287496005 9.349449837811399
27.665122173575298 10.021762066980180
26.766691895924911 9.168708526074189
27.272112714096121 7.618833172914513
26.706657067576213 10.638194246456207
24.157659100712060 8.494389012042774
26.277517648681599 9.509219754758456
26.297137594906477 7.985908780399098
26.474652715765547 9.616958497206358
96.178684660272637 78.327789265448672
96.927121687882121 75.883148308778743
96.515717374655253 77.134885083753304
94.666944795644355 80.805488134095427
97.026410854691733 77.022187896795728
95.467539314419909 75.523204950319965
95.161292751948466 76.157960431216793
95.520111642192731 76.079976308824683
97.148175137751892 77.076720662710073
96.888551834082548 75.927886767895870
96.759899385252865 78.981050016810059
96.479189232243513 76.472668916435580
96.207820140888373 78.116342203983805
97.988845339493452 76.188979890912421
96.577908830923306 76.237108648574321
95.840882538769847 77.050658135908591
63.459270747797305 89.369131995002249
64.892242805717700 89.241960552628612
63.046918398821852 88.200567401532254
63.930621951651304 89.876513989649865
63.818062332822514 89.384827269845488
62.579289679763910 90.421467180596920
63.153169875316472 88.184836262657683
61.707363382930900 89.485282717723464
62.293417836563037 89.760772065055207
61.220556079867940 88.182686946028895
63.540679816594036 91.502336686956255
62.701230263068062 89.827450977968525
63.156549959117740 89.076187350475053
63.476150028121765 90.483846661777307
78.648452105764960 29.825446392493184
79.637746296995672 31.807120230918180
79.120129986832993 30.589083031741669
76.222331143486571 31.831785507084483
80.585202724320879 32.151173519810584
77.026148991645542 31.237820492755084
77.291408558593389 31.218898355651355
80.251311814458901 28.676094595821386
77.694119263980511 30.816372600335338
80.172217860797915 30.277310999863307
38.154621482018840 58.415599397033247
37.566755961204429 58.227253570633749
38.125031875712779 57.396282113416653
39.903682799143382 57.274721294078788
37.716288478718404 58.426407658844809
37.201616874358884 59.531685078628264
37.540474324824707 60.758591766506299
38.429759136264579 59.179741003814634
65.290255137597640 68.377851179800757
64.163753543762724 69.056258919870487
65.840442462826019 69.352887620680946
66.017173263009369 68.919719871837813
65.375483837461459 67.922282828839570
67.015863128737919 66.442962713661288
64.567177379301512 68.208798292471755
64.986259313292990 69.409640631465720
66.831996999690844 66.337201593915026
66.181435885209822 68.885199976112986
66.212598429663316 67.976554647954572
67.174178000962513 67.821825110370852
86.743039881261510 4.213855875014157
87.391034960545724 2.718314378159088
85.340704705998192 2.071108156974250
87.988364323090039 3.211377762843936
85.936758885250597 2.509443302019319
89.610770837040008 4.774816323880307
87.699695912502506 0.739939097691095
87.211512310423657 1.179563509416695
86.139552994790108 4.266974410005417
88.387406529349505 3.557763757791015
85.832048252367258 3.500558853948847
87.483200634886174 4.957680459201598
86.780597848745145 2.503748648734274
87.930975601408690 3.344166679812910
90.315138062794176 88.158627055452072
89.109213535461635 87.732502629505163
89.828873934162289 87.027707964054258
89.961034746660218 88.174923878382245
89.299195106196450 87.521778150006170
89.201369893366859 88.061720028698417
89.367548305823860 86.879999769296504
89.701135540412352 86.918530735932890
89.457745686082305 87.385147401493839
0.436155537953314 90.691007104583477
0.191673484869912 90.679972179826834
1.578424145121578 89.936758114259376
2.123667147041997 91.150160018767650
1.647240663081164 90.353496099199987
2.401518240220895 89.923599961870593
0.922911993106058 90.541950770043073
2.098313369014129 91.392960241482328
2.312947587053072 88.381588655753831
75.566003541217583 64.985752281629459
73.286568657245780 62.203424373454752
75.384837402758052 63.218075957509470
74.159763300528695 62.783576547964316
73.603048106484138 63.698471940509201
74.969809371586663 60.083361796103674
73.951545727050060 63.475496256483460
74.397044797898687 64.114777874596726
72.698965805222898 64.849203603691009
78.982115988827971 67.751722951830800
78.029250238486455 67.496147956410809
77.779292983063343 69.345854068626139
79.584415500350858 67.613298575842904
77.640852723852504 66.921464709539848
79.164891703506285 69.595637254878611
89.907551756791534 82.493390834812161
89.170756922821369 82.446108754683920
89.337813161579021 83.218790340237831
87.669367458409070 82.594844721231141
89.772760275569681 83.493759775697654
89.500506465684722 85.160028668124824
90.568062606438716 82.374445301557074
90.464506479320420 83.572571087814936
88.540824943890868 83.098704347332230
89.354094635914564 84.030812473414827
89.698628584273067 82.703060823528276
89.398051318702016 81.455774330665534
88.228282404672328 82.664641824600793
26.478261523055849 50.792664993106399
26.141853224902597 50.297370327276596
25.255233594256016 50.034359170299361
25.394583108259731 51.628479497211302
24.777854895024149 50.208031767622892
25.170121528352706 49.300910860040347
25.591761416378819 49.771613054519243
25.547762474306264 49.421808742188460
25.357461863352675 51.287450588958407
26.440561807630441 50.023293047724295
25.463537384300800 51.920133163211865
24.829795753777059 48.813383064908919
26.097403402525337 50.600960261097164
25.051443447668586 50.560346536571473
27.063239314576137 50.866227722621012
25.945336529937371 50.135613292391156
24.455365361284752 49.323373835389113
24.976889032395501 50.022382932700573
26.442994372953223 51.471641116307978
25.117561788960721 49.100211883902141
26.167069831682873 51.949175692698191
54.594418903206062 44.044681642989616
56.016151239908780 43.902831413512807
55.574701679867239 42.801546297117774
53.743187762773090 41.295989848299961
53.838402975336301 44.318826376743473
56.521323170470723 43.634492837362387
57.548492946618694 44.909873336485823
27.721989953115880 43.987740239444115
28.959074087539896 47.267293867816463
26.857780988206589 44.544569339252810
27.692963396606778 43.842981411243578
29.567761416882643 46.532771853266659
27.867202661432163 44.417588544789105
27.599124054026735 45.023799529204524
26.577078824217324 44.831472660179493
26.869563065273500 44.032061849295857
28.442534875544467 44.068149098873683
29.143054661959848 44.518581563612820
86.600179917557384 79.758354948924023
86.325712348661966 78.332770691035478
85.898308933848739 81.324329092987966
87.459636903267693 80.773385490748652
84.823855748547246 80.780285127216260
84.604112881400013 79.747779882425917
83.079538933816934 80.192217417333651
85.088043480845741 80.487623336753259
84.873448105961771 79.804383359816953
86.079262259705089 79.850850375403851
84.651663967862248 79.559298335147915
86.769400528285090 79.828597248235027
13.869623234440635 38.328966423410968
13.165633798693765 37.094297998289058
13.388859751051527 36.347152855007906
13.375811749883402 37.534765881624857
12.980101648776845 36.730546567404382
13.474217784371037 37.178187355116037
15.342554135859999 36.522064603323969
15.192455703603903 39.305326314530440
14.651512169976252 37.110107989191576
12.305276222320678 36.936458122551244
13.569209303554873 38.454117951238246
13.201833013853697 39.022762226792018
12.993688136137822 37.337383647638397
13.729234630897528 39.148539189701438
12.539427456681652 36.831286212812842
13.182283596185497 38.487614513817938
5.530403816007526 51.345966400838563
4.340815526705395 52.059171989430368
4.277121201071795 52.140512900933039
2.841726953337657 51.607991479072595
4.324834511603624 52.471186471168714
3.985051236134871 51.727712360043569
3.852696047391777 52.868985268112233
34.814763552460519 22.344771876073082
36.110349247645495 23.367517787911176
34.419715719261163 24.709569960525489
34.640978301951911 23.244026155395566
34.887819252544894 24.706717316818086
35.030007531676674 22.659496239411151
34.261975383225291 21.591264218362841
33.903208707954171 22.167948371522279
50.724490500082986 54.382086156989175
51.407330371132687 53.088822227936340
51.569376148936406 52.787939558369210
50.675408304161373 52.976347324035380
52.518251855812231 55.844814270169351
53.092486204574087 53.402544142404274
51.100103629446600 53.654150759213671
51.708352740460931 54.566981635788778
50.745912109823962 53.405529511071919
50.930817291132371 55.033987236386864
50.302412275747635 54.286311735451051
52.503928906074549 53.052619866920473
49.706578872104835 55.106029220473403
4.121145970532448 72.408698529347845
5.543927849633777 75.635248139168681
5.300272407124657 73.656926581491476
5.531145052237694 73.787057345906021
3.627070600706820 75.452835489295865
4.016721640213271 73.108932062354768
6.891070319010041 71.845402577533804
5.118845944581098 34.457864828001810
3.247560859267540 33.289866742752459
6.035092801777081 34.679403657515408
4.658521033882110 34.522305054340052
5.075591431839197 34.782401807870386
5.696197107842475 32.421014588166578
2.449600585507160 30.815722068385316
3.015443582485598 35.372833036419479
4.900960942569539 33.609305077559796
4.648019887256398 34.030133794696241
4.562844677496518 33.103800895321392
4.750278521035251 32.325921307323021
23.189826001845926 18.958076987149923
22.890909511699746 17.911487349869915
23.329580952235766 19.011472394656519
23.110937965173868 19.673497236699870
23.381795891121023 18.597139339607477
23.228904027295954 18.569327868851222
22.133931217337459 17.656874597026231
23.205002430399574 18.431673401645419
24.080239888371882 19.567163182721018
96.793606428334655 41.407934811985143
96.357716273099143 38.822201761396727
97.735187483507715 40.001265242140896
96.516274970133480 40.471676030476040
95.378047569423870 39.624535072668323
96.135968080509002 38.747574925084102
96.562726075365248 39.493747536943729
97.847867181372806 40.360680718925778
95.539057667770948 38.086392482004797
97.641548409847189 39.563380173370959
96.390329674860467 39.144574686572206
97.869285788169904 38.173965771597459
96.142851421009738 39.679784729487750
95.081391356341996 38.448846247566017
95.161594541016214 38.216022668347463
97.024250028311840 38.933740975202824
12.573754095529406 66.883214352286373
13.702101222936468 66.499713841153493
14.047691549978566 67.703270129543881
15.875513641658470 67.605454964272710
12.452057576471418 66.445859770237163
12.052552799192274 69.382647890772006
12.681626750970587 68.177304774935536
99.018611059947759 32.080956927610487
0.145535440786541 31.550304502918646
0.688498734549266 31.881753113443146
0.029458315453591 31.531079304565541
1.114965469239879 33.396892588384745
99.430495369772828 31.873692236954504
0.441112328106280 32.710183356974966
0.312601243065524 30.855116178599719
3.240513359382825 8.906418158035404
2.597489794950659 8.757148490071858
4.595344651902562 8.942212321436193
4.302173080847288 8.577482276199390
2.569930444919704 8.082634551109042
1.855956057461130 8.336588009442149
5.702630525293984 6.963280949013177
4.949505719178802 9.180453545424623
3.453252838222725 9.132360689342242
3.050726799473982 7.523221619279266
3.825730503485063 7.029957888784668
2.073782563658649 9.676910485954656
53.974638058222844 7.663700903990469
57.442032914231739 8.904035578751811
55.229110456573281 8.997113323344188
55.843469589274910 7.421125775469339
55.618011977921405 10.692535202244009
55.114775310898871 9.119181041120850
56.917528030779394 8.691581578555141
54.152359453722624 8.241773917368352
55.965528523019827 9.376202891421618
54.685734215974406 7.535585188237878
56.903795675724943 8.552532463689110
56.267870090670215 9.102918092487498
54.510775424496970 9.123719816649864
56.036459141969132 7.614067489131889
79.893561441177724 69.353835663531953
82.686897179389007 69.161223570086150
81.028798391524333 69.022028524563893
79.603405511732916 70.226366137329734
81.538496960959321 69.686798407652518
82.382103033195406 71.496688189607411
81.255399929100776 69.379948627480942
49.257892802061171 83.644353537343179
48.152533013832688 82.114316104783967
49.118172904279596 82.240140328967342
49.501267869180637 82.055748415350308
49.992587266287764 82.189702172307094
49.791998515065458 82.510279316970241
6.186059701548436 96.964441334113772
6.847101304971737 93.924336727006107
7.437848850859302 93.677126084991258
4.901549077733592 96.681664073597233
82.485781187401017 0.983873343845413
82.271947241313796 1.687620082542763
82.415565091031652 1.572952210374852
80.537855768338289 3.873994723453192
81.302773545408158 2.093192568239252
83.106985392457361 2.119420896278880
80.359859888434357 0.591670394865602
66.142577667264248 36.618753836898122
67.848077319268384 34.390890053660286
65.769780801954525 33.555328683324831
67.075681041950205 33.811352149197376
66.586624606240761 34.469520814517544
66.166315839879616 35.632968473406059
48.823617079696078 79.737428572339013
48.495315398236379 78.937220583154584
47.451278674741296 80.563745566818184
49.365456580480199 78.323341665237891
47.800076606092162 80.156588992351331
24.243527208152063 0.796073912643985
25.093312428296748 3.931842516747775
26.885404277212103 2.992013673191895
26.983614359277489 4.202260444614152
27.044970684406799 2.224396096812634
96.984981701109078 68.693057509250693
97.544766611031903 70.100878712468045
98.279895804988101 69.816618345156641
98.810001079600369 70.637500307053941
98.718007984798689 69.374024753469300
96.530978173982433 70.750448712743477
99.160067124201390 68.032697271001140
97.494624964085020 68.551815911818181
98.750870528647383 70.527502715437095
98.658562682125876 70.475109341988997
0.799083402742468 70.802030768223659
98.100306402934052 70.881329504565954
89.152502424838730 14.329999216876379
90.044311376119637 14.646551852083160
89.403890808312497 16.454933877298973
88.507259742847822 15.394481620180130
89.346426910917529 17.779293345124504
90.456284773242984 16.015706809822433
90.681240703126875 16.268165588382001
88.830025821969443 16.562075026057819
87.868230987268845 17.705534330624641
90.729853718301854 18.168864774184637
91.795272089637024 16.738758713127350
89.136719203226789 15.196085067140737
89.410465795246893 17.351366029028604
89.696406011332144 16.255237020441221
44.144280335937154 80.860407368846566
44.919672808247142 83.495126168485086
43.197416873632093 79.902651518861433
45.901580783122938 80.913433407928736
46.001638526589389 81.359431702565502
45.645334229097905 80.835658763809505
43.923481768184338 81.178498993312218
45.495153272567158 83.073211667634823
43.664621947698151 81.000069868587161
44.546842154097931 80.156837342151860
45.681944742609780 81.978456022693038
44.513429147014392 80.309512658523502
44.934244527168914 81.879083293387239
43.716568624325490 80.755167080411226
43.127997966116048 81.800038767402825
19.668476202156487 54.763949848126771
17.564626749223688 55.896726225928077
17.790162194173455 55.609411087245412
18.898009984276264 54.039383999645374
17.888967969086185 55.795802838351719
19.927847752087168 55.085075359450173
20.162934521707740 55.905702193641083
19.095943981753418 54.792611274423656
43.549475171012929 57.883366171443114
43.403629960188759 58.933833029353337
43.271876658098392 55.720536377768262
40.846266985127805 56.753817976150685
42.353417123947679 55.760245953785876
43.651516720505050 57.375820123664980
43.633051397763928 57.113684529581953
40.532915745668539 56.382018167907944
44.712203496229883 55.046371277895446
42.880590343210429 57.564550821270096
43.641018323308515 56.690231407038432
43.563467563173532 56.443898082422997
41.321052269141227 56.929531991948743
43.781252847890492 56.806204375200579
43.788148973821627 22.602203827218474
46.138193420923962 22.376145848152124
45.266320691957972 23.060585816011013
46.594043756156246 22.983767817453593
46.275072441057816 22.711835745957494
45.966262758369574 22.301631000919688
45.807668710424103 22.045020450909099
45.574405358550450 23.644996442597801
47.516563327273168 95.873585293652653
48.713545481325916 94.593141908298080
50.154319923777493 96.619810547852467
48.549928279125268 97.347872425025585
48.355696931103786 97.092387826861170
49.364806578409016 94.492485118569562
49.184390958294145 94.607187935840173
51.714227572725370 92.500920801577024
47.218003404245870 94.491904363590308
49.102649206724927 94.561273496877732
49.582855650147735 95.256105768684790
23.207626256443856 88.736769601500853
24.703699129774872 86.453758265612578
26.275490700364109 85.754596678493286
22.644913691407076 87.601517615736640
25.394487999235121 87.678943047221182
24.053079224396981 85.649032820135886
24.175689701338612 88.973352304495677
23.790474237036467 88.458107290324392
23.558879423835144 86.805704441098612
26.896471233898900 86.916966720778717
25.294455848133609 86.886803587436106
23.253860102568442 86.437040553011173
4.551063736155152 23.019604787533865
4.766966174512072 25.489072038809351
5.813709621393284 24.269067463722230
5.949667076708842 24.172189172533258
5.155096418203367 24.109248027835626
5.158505395964699 25.221481480728404
3.413610437723948 24.494659907280798
4.625871186079182 22.948479562093045
5.328877916886891 26.139434520601792
4.773046975042353 22.595838331500826
3.553572559147026 27.063798993632950
6.719111759824935 23.001436597195312
5.684358138022505 24.132820858025386
5.500832871516626 24.617170307490518
2.497022436972641 23.714821970626595
42.180888511020683 77.175579079446521
43.581305783892574 75.628725023405636
42.471120844274985 74.426707758240653
43.471504883594619 77.123312818309671
42.956572280092416 75.944017743140037
42.945899453078233 77.795057964827407
42.847303216350440 75.089936652116180
43.080709461575104 75.240022363949151
82.559685464730137 50.749081974979752
83.133709448863385 49.877253646495838
82.441918172194292 49.168167546662666
82.433497792326222 50.804967155902197
82.850180194624741 48.499948474359151
82.463937554682232 49.634471193198287
83.042040656023318 48.631171727172493
82.462206924850804 47.520522506190645
80.362598481780964 48.269423064215168
81.889164717635055 49.133371261337857
83.758842253345719 49.352904314668400
90.246776035663572 68.632382096741196
87.938400883747164 68.137619298669250
90.359329947540004 69.306994073561739
89.503772093889651 69.523204237930301
91.280194084095115 68.567724423064362
90.914679213293098 69.567764545667828
89.999137419402587 69.414473389225066
91.752155447621476 68.187819944376898
91.776812268735483 67.416374915800532
89.835755397588926 69.370846171233339
90.782988897848099 68.674734374377323
16.574707034409283 97.364010953780237
15.055585427294710 95.491628467195923
15.099303471060427 97.399895183947692
15.429327097532465 97.514429126894882
14.982809041164362 95.813170568373764
17.105557319714578 95.433268683494688
16.173644383346232 97.621943699677530
17.251881636201276 96.345645789025738
16.206931946984479 96.906532522976889
15.818001331132296 96.358751020412839
15.191085110974340 96.936707425403299
82.768905586047651 25.433532454799213
81.099446522270796 25.596668142100736
81.966054000440280 23.878459114581148
80.780247555517775 23.905987790873215
81.674286902024434 25.357735445465270
81.557458897417931 27.035272432633978
83.688034875578211 26.449315753580695
82.348410876975237 26.455992240917720
81.711013817174859 25.045680862405035
80.378681989013501 28.451190417108858
81.866011069891911 24.663065998719187
81.418879802466421 24.438352101843837
83.809110708030431 26.808416450009588
82.053905213320093 23.134707676639316
82.134453853711960 25.344992049412149
36.999327654166464 70.992759881974933
37.762432978286427 69.308824975845482
40.972134944116647 70.640931657608760
37.259545612622858 70.479898442190432
38.120601392771235 69.175076363465791
38.149285827841823 70.465755364869125
37.769709337241878 68.592097179515306
38.939170026871111 70.124255617182058
37.524366576554115 70.482767336032822
13.592997809501464 3.986153147493837
11.448914917366434 3.302081397230522
13.081007698714451 2.898872452966934
12.948411531742115 2.895731271357007
12.854077283390552 2.763769914281360
13.013983095630506 4.066792505536696
11.958735909789455 3.086988631536784
13.123737937190905 4.637719579236535
79.335547897183773 41.019819086093484
79.757245855063289 40.463314023171975
78.852809993366677 39.607518868688068
79.657604670185023 38.829122620181643
79.668556438724337 40.944067998472526
79.527790968414962 38.541596217100455
79.337089834935483 38.381828920782866
78.456779797200014 41.110105478942437
77.082871744752097 41.310395684153789
80.348138730651073 41.138854080508423
80.886882930353082 39.948007080687546
78.734896142893788 39.383228159487082
78.192690768121963 40.959556794859395
79.229623141943449 40.319732244167362
79.250954922931996 40.485624125380781
12.399158725059939 28.052136929552603
11.870862310632768 26.241324936212649
9.703620959003807 28.237302278369572
12.506345889858933 27.490407606724467
11.820851050505745 25.158308371185658
30.002838338644775 28.012792461906809
29.318212965737079 26.433044956675523
31.082198716237894 27.149071469318717
29.152695133858916 28.057665051518541
31.542921156693765 26.604660493847149
30.025832021072031 26.917166594448851
28.322752319574590 27.467837059656951
31.139857737941757 28.195190811599861
29.916656476370846 27.458125496729863
31.292808623099393 28.100988844613582
30.605925042875281 26.154939964061835
29.279933529532762 26.632726638074423
83.404158990281502 86.034861771208952
81.212174557112220 88.129355713237018
82.390250795228539 87.982334808291213
81.427297987706694 85.234401101829349
81.671322133580531 85.796810656366290
81.053001938499975 85.805529442451061
82.243942361480933 87.474614530790362
80.261399014135847 87.320210956861786
82.999119772966679 86.598034683378074
83.430063006535747 88.111857142042226
79.873581694911110 86.163679784388918
81.063817086380155 84.672143958160547
82.618992565816356 85.890763373886614
83.903875969621268 86.867712117016424
81.296590963609390 87.265763885816668
81.307163999035765 87.367233528863238
52.979451956166244 46.621133936803282
53.427869173184028 47.337977276376705
53.672229267197714 46.779356597249866
52.162357958321131 46.161303886541397
55.601953231168231 46.335257463817740
52.426783846379536 46.707662313558849
53.469258756146075 47.592630174895135
55.915541939350469 46.778883794428630
55.993261800219415 46.945794771953885
54.635209044799318 47.240579866588753
54.605635716726823 45.782416723998629
53.438493941585541 47.738337027850257
54.585886526404067 45.834098439249679
21.199133339103678 36.729078962871661
22.000834961097784 37.441897914582547
21.522240893618136 37.547584060549475
20.883410041907474 36.262913826009225
21.247870645404923 36.038944624762095
21.012090021125495 36.880410874540409
22.667030586918450 37.068351606092207
22.062489983718812 38.902874812442974
23.131804496732631 36.645388183956271
21.311302652366187 34.548485159483121
21.419366417517811 36.968757648856176
23.015931653660687 35.962899094377576
97.360813662846681 53.815094026167323
97.026409253882989 52.890374726121230
99.795531546304446 52.814341815409946
98.027456277391508 54.274434961656929
97.531878863770814 54.877945255776112
98.803689275615241 52.236543697527502
99.020549015793719 52.436744384715460
97.641906481673374 54.754081550865401
97.428873890403764 53.856215769250774
99.414869963412301 53.083000668530040
97.755486896595897 53.220565294242732
98.558461730977953 53.544414162009488
46.072642935306035 16.182930451736777
44.781806313222496 14.783514245009894
44.478657571728021 15.525061740118481
43.904225021928625 14.117804823569026
45.197596597805564 14.442267695886253
43.376443869809805 14.920637037354970
43.253754525789880 15.363531885540699
45.721477259743537 15.025163708897139
45.404688852272471 13.263174637799565
44.825704007898295 14.546166816347792
44.031355449096324 14.936157954778064
78.315071916555311 42.407542682103582
74.048122846187155 41.904193587193213
77.038785197525897 43.061587172255003
76.953774938522344 42.783006644379768
76.192747331825686 43.249846248499566
76.335984059267275 42.713840213918758
78.473553155537502 43.069700924917406
78.282344144634067 40.754476643864201
76.695931895039195 42.543883877201132
78.632697338609688 43.690538611923778
77.753694214237100 41.922553356757582
76.260748202672588 42.454940278410142
48.157446539512236 85.850848934955138
48.613148061446843 85.872343908014457
50.078374821512497 87.599074762266255
47.588489553639761 87.311802640834358
47.832225934554728 86.758483378954921
48.441163773525872 86.951031164169024
48.048021702463537 85.944934318859637
47.641507229692621 87.956617043465059
45.446462586397246 87.239007952001387
58.942940648478874 6.130863021230864
60.614896501691184 5.588539321374324
61.133070496806823 8.920710328365214
59.379748872787978 5.588965950035457
58.759886653176544 7.359730471155061
59.787975251295592 5.637494952986139
60.407753222051689 6.625815700955061
59.449029495567032 6.399024534947846
22.313792041732579 88.707349729929476
22.627422415489882 89.709473439209802
22.195512898500599 89.281737813821948
22.406704854976223 90.516147075041872
21.445603855171701 88.891187845370425
23.406434444104104 90.660478870354027
22.873556206028947 88.909404030648247
21.955223970130181 89.871833844551276
52.198665902180736 44.089401642736220
51.721952822677167 42.957843724568072
49.956160147665805 42.441243146099914
50.468287854540534 40.961602775115196
50.658829025846202 42.379966002316536
51.397763631476352 42.157362763581368
50.582279466216470 41.736423441177998
50.814824165893810 43.542785777408206
51.454800207953184 43.676442652733009
52.101220106511640 43.244390117167796
51.407527064837183 43.191627292635062
53.230393009631847 44.930249337165257
8.922051570988625 83.875102127068047
9.420347165436368 84.776763208275241
7.610746545182187 83.380214559013055
8.925013540937854 83.061389252792424
9.243268215296562 82.959083226182173
7.373369517305111 68.835676258075907
9.393240493970639 68.319502476673776
8.316430096092306 69.745766628540323
7.142663105857093 68.322968489103317
9.202938856820174 69.531329963064493
8.562150180538215 68.745531639747682
9.122067592153041 69.364138865751556
8.710897419767498 67.916287541412132
19.950417326657409 79.761352564640575
18.799286986600297 80.415862309712054
19.483131320265098 80.838934871147217
19.951873456940877 79.665632260619859
20.343036688090283 80.574617472146031
17.729568117933589 79.997581823769451
18.688813039762447 79.630466576150582
19.030112727533819 80.583683836839882
21.078550280451047 81.494504346609219
19.953167660557693 78.368355295656499
34.638713925222859 67.254354099913812
37.207060055621028 66.824670771608808
33.657205727514111 68.019854427398400
33.677274076808118 68.236019665089771
35.132558236459253 68.190592473279324
34.660276089688232 67.561201489664526
36.167499912117776 68.549064375159219
35.814734097766937 66.154817754185814
40.048239953221255 35.771707721620743
39.921142964536251 36.256027523593431
39.508654739884740 40.961222269878114
41.095135687010099 37.629717338920820
41.296652099967758 36.932759805604036
41.507871953127712 36.433076333725296
41.438917569671659 38.611822259437531
40.275013734513237 39.104468094233617
41.129532883369372 38.551557050469683
38.653414806443671 36.584278945231830
40.211285035408238 37.184406155663929
40.724257410500265 38.024189174984826
40.037942171295406 37.429631962704548
41.032592014160905 37.611634831880870
39.437689980992310 38.640752365491878
40.662952535897702 37.805100163599228
3.025188566475772 8.921088711939614
4.057403712195017 10.784648530306653
4.499337056584597 10.237273303093394
4.132705606378124 11.081149850448361
3.868036199041962 12.181418328688958
6.136854403082967 10.984023587256036
3.507194785356725 11.312164120205123
46.205725987442285 82.029603092379119
45.948196390342829 82.175150208972596
44.879159771116420 82.792015077940803
46.702463731296554 81.306880130032312
45.719404728761567 82.469954954360986
43.342160646887208 81.121613472551800
44.277281136480056 84.199176567402347
45.590906517116579 81.320751925079165
46.420098422714588 82.842079331926598
46.610539950272120 83.329241924815065
55.226332209037402 30.742116710086549
54.853926057076279 30.647166981621506
56.962012990811878 28.974502851065324
57.111754972409123 29.995099291073366
55.669171099016502 28.451477361173403
56.938940857232318 30.088268945343270
56.907148328910935 30.056247935172603
55.324255554084630 29.882060084526326
56.646163810394903 31.205579171760927
95.178694689343573 32.717088621899201
94.758687146072404 34.580076624059942
95.423632924134822 34.870526077818560
96.947342088406430 33.498426563091144
94.095860568901173 36.111104438361927
95.309925655600281 34.946874174868540
95.343682304664355 34.995996721404865
95.744243427735668 34.761080539701858
95.932822824804617 35.301947679012926
96.996027111260616 35.045256968508511
97.086757878117780 34.560269110766761
94.303159249702446 34.685725255096493
94.915045956359137 36.094510756894024
95.200229746177570 34.857082458571490
96.066251516162339 34.565206877952413
96.731373338072302 35.367214520008794
73.009081505290325 50.513216276214109
74.303145832651396 49.389502895671889
73.558087725692303 51.143707381703287
74.836132919801813 49.652073998735112
74.576738495631361 50.044167576212743
74.510620210001690 50.626496636322450
74.349018887501600 50.068821248973286
74.820657666889176 51.197428760158111
75.335741872726430 50.311089669851881
74.121634227192047 50.268738477633988
72.941523976261038 51.970571062519028
74.523265158109169 50.779946509809427
57.643558008144154 9.900402390557069
57.627888072864813 11.983161588604013
55.945583512204117 10.727047327283248
56.363560931088330 10.684580476861886
58.019824835419548 9.655694163696902
56.720061501626375 12.299697995130140
56.150503480656923 12.033435625945724
56.540640532690041 10.788349502064035
57.605331430973024 10.252776044749917
57.858173869978188 11.781774580952062
56.025703818239812 11.589893150129791
6.537416460469965 97.484823723523988
6.988671648659753 99.484318187856061
9.727875067194246 98.911952576262209
6.167462089541361 99.524285865082632
8.770014904889765 98.572109198853866
7.155990172330473 98.632900295085179
7.946474475280644 97.999961832037513
7.155333578270366 99.301404788762923
8.342330567144268 99.243006894945822
6.274165074266156 99.962231976340902
8.235952427673938 99.945657879993547
7.643280544267893 99.008846271131702
7.977622291424077 99.440263753552316
8.614639472540318 1.135826815803654
6.149828674700849 99.164375848851023
8.508078009764168 0.159710455101305
7.489541702196561 98.838835449051189
76.126003540672741 29.820149285970903
76.166469073050209 28.879150582666774
76.828389837561645 27.314010528645852
75.960794977435711 28.713469663685707
75.256247739404856 27.823377605506987
77.216894031838876 29.447506908648673
76.922823897094219 29.200387931891356
76.388500449696551 29.687499675640542
76.001758157620159 29.566651940748109
77.543682502656523 28.984044985762665
75.710541736010725 26.331645804418319
36.048533616420656 59.805856924116917
35.720278102223993 59.586291763886067
36.540026278823333 60.578237400977713
37.248947214998218 60.837203204961710
37.383690350530166 59.183491695550181
37.631104646811579 62.373992386422813
35.723314647579329 60.366939870895017
36.775911507397311 59.096236052080094
66.989391550604907 83.388854635444119
67.549977704448679 83.399056042517188
68.066580817103201 83.067824976472011
66.941618827216843 83.223660538222816
65.470665100499744 83.660703944940622
66.510385085145501 81.414175297882466
68.893875919861841 84.692648633796608
67.032364018960664 82.994826034961520
67.313866187783063 83.329344985253499
66.567964195071823 83.162828847588443
29.251986342729566 22.167612741367225
26.910155898826172 24.384390604375767
26.863073619424572 22.201717082748495
27.066143900619785 21.524507718432616
27.157979393946885 21.592629187869157
27.789366743359665 21.947368601728147
27.507338705666790 22.472073083198499
24.424395297204128 22.801744658259693
26.283638987147572 23.588741043002820
27.916409186733894 22.088541648017991
26.576056920851247 20.970660772579922
25.804370248280538 20.996718995947038
24.805012625813628 21.396734070966723
25.519453629290503 22.703867517763708
28.589193699616178 22.941641748812497
66.032728581119713 60.584750791382888
65.869326872196041 60.469852683732434
68.396677570462714 61.521576221269704
67.809910930429083 59.669878158465451
67.786356537513242 62.395000165106545
67.449569719406341 59.567791420800710
66.682803324467102 61.278069314971155
66.847463453332296 61.762195025437009
51.253761041964154 33.938890468598373
51.957630037979442 32.951562557540349
52.869934138287256 33.536607558846363
52.339065270215642 32.713613181706030
48.962522447925998 32.819583613105685
53.301294116073855 31.848720082595076
50.248313549159803 32.569515470222960
50.648902606791530 32.205419559269593
50.579397355102266 32.336332999981209
52.453705615739608 31.788881572320253
51.697196470850898 33.005842796493866
51.338835862777643 31.231287984815292
61.225596738829182 27.602540767376198
59.732067190570469 26.620705064981223
61.069090978881114 28.082065830443156
61.882834647159775 26.207898057700458
60.424317709938130 24.733010097904643
61.924948856019896 29.283421595958441
61.695873843519372 26.188494223077424
61.296986682811358 26.976860945922969
13.732594132277510 36.520558147741312
14.406351038267939 36.778132065746064
14.130441997614168 37.930211613866810
14.676608632403775 37.413750309526385
14.488775282078679 35.923350525400657
13.969311185025749 36.616200251088117
14.454929680755475 37.430051352384353
14.072252137871093 39.178967148390534
12.783523529931085 37.349743540443413
14.559825064759318 38.303518387787094
14.759922379720019 37.157957426746123
59.555057272905593 54.458009728722409
59.424240479061268 54.185238909489520
59.124747838559969 54.580156387235647
58.230630086201664 57.001496794283412
58.481417039252200 53.829349238304047
59.873612206903005 56.304535975382890
64.786972837364942 87.456184314689935
64.763956844419496 85.427947533233379
64.234461419745458 85.152631323706530
64.084902871272817 83.958151965836436
64.538531250359540 88.057183484591164
64.203332940266989 86.915611965049933
64.635438175580035 86.041870513972754
64.194095634914419 87.324184673296926
64.962739550824239 86.085831561862832
63.396132620506521 86.337845698609428
63.036513124049563 84.954444040983006
39.616640906738084 4.959724514523560
40.002315449377853 4.067604570790824
37.680779676597481 6.152509028645874
40.513481919359094 5.071811209409971
39.070957195741769 8.666101975022215
40.267254509024518 5.884706875788111
38.665734507942510 5.124719336300607
39.252877825557654 6.494264514918113
40.557693858903399 4.798490146991884
38.389206631196849 5.958462773374064
39.215799180346906 6.313988213955460
38.033980502393753 8.486899811695727
39.848893170837528 7.073355408041927
37.712811631276743 5.564995500045923
39.612480115356270 6.005999475750908
21.999488420272478 25.291743919423727
22.316887211382323 26.571944967482718
20.555209920135695 24.772600683789982
21.768861293851440 24.630061973993389
21.988612906346471 25.761361861088048
20.424838700578537 24.970108674318311
21.699904370480738 24.800363712595786
22.292285051691088 25.097120597328296
21.483882093544604 25.754709023700727
22.758191603693636 25.086565236225923
27.889329820748330 48.909582516959432
29.731081040334740 49.963106371921363
27.842027147059618 48.736791798015965
27.463954729572649 49.567951054723011
26.341126911170399 50.989923471282360
30.076033699815618 50.069156266390117
27.768082747265272 49.984686031615034
28.296820312288748 48.052476095640863
30.523009950202272 47.653289175618610
27.581293504695953 51.067848752773010
27.035652846695648 51.642807551144564
56.130529176791967 37.518465051858385
55.748959317064468 39.955620600898975
55.715217643880607 39.760854967381164
55.408162107321537 38.692261513443853
55.096720992524567 39.086694535414779
57.741754981410658 38.465369183941107
55.221619343505616 38.250219760496655
56.040259764572866 36.865435974225434
57.796726746124477 38.030920056526277
55.795450305349945 37.681308709476404
57.103759201042621 38.320374395891434
68.616703391582618 40.805692942521034
68.332675909469160 39.806216656292577
68.573942914008029 39.775939117438703
70.835626182320667 40.519993496540593
68.036991547771933 38.111553880633657
69.910232908229133 41.493740595775577
69.506687343282948 40.155751880444605
69.552445788072504 40.862879859103856
70.865572138109414 40.858752835182628
68.973711123308078 39.907556101772570
68.576835869219877 41.190314697262828
68.266483140549468 40.388246166485217
69.418905471982924 40.571765751508458
66.821192159776146 40.952734839939694
4.890357862687333 41.915313343258561
4.231125152833752 40.288191604559735
3.404315584118707 39.983697745930236
4.313563358268195 41.647233627511689
6.001331661997694 40.408730602292557
4.574731211088451 41.064232696770731
4.933737443222333 39.756845147415930
3.953679190782604 39.841270656684905
4.573191114806283 42.657505687672867
4.904602440323849 39.915840908342339
59.130246705167934 25.982814903388977
60.242287181592168 25.890857951106788
61.313480567912556 26.281819916343121
58.939394753446734 25.707545308414474
59.404402806371635 24.490012322915380
59.396335500255169 27.467137015312321
58.623369114826339 24.078240112770565
59.676660724334248 25.288626655775538
61.977846440384361 24.820307598041829
59.624469980420137 25.626053642363669
56.996636447953478 23.954242487565956
58.814387832759373 24.735842337931818
58.463863533131175 24.877991066258883
80.268012115153809 30.703864629543972
80.642826841570482 30.717595440282366
81.167827119245430 32.133853261591895
78.978973930562859 30.360414479036706
80.539183835987416 30.821083950519462
79.871166787667121 31.719228134853715
79.650387090136334 29.736731024947851
80.139732537623559 31.363556860784872
80.449437555258697 32.203720123951655
21.807556304881285 54.138259862676094
22.173527029724657 54.467311146117083
21.757954031478473 52.464454457777762
21.981229546547372 52.754451084625643
22.275778937680201 53.290691505107596
21.824268989797545 53.871092643832093
21.360248827906748 52.183666168915003
21.560129991778410 52.156227835216953
22.928684075348780 52.807137097771012
20.380325944312219 53.919239009986185
23.681046305359938 53.024313997383501
48.088713912223255 95.654770058960594
50.050431209808679 93.236633887751552
48.847324084031378 97.221187918196165
49.774106879230800 95.337513120920278
48.611488604586071 95.925875531049556
47.582422546573092 96.055615132575866
50.213483085730637 93.198502710724185
49.202074767708638 95.063886545649723
48.469256375159553 94.858447078947833
47.187375942404678 96.329897972288919
49.687293406173772 94.677458565893417
47.428537354943806 95.502196588965134
49.057657292758122 95.584257365374697
50.820984722357473 94.732342825893227
48.124117186778278 96.966774795515420
37.688651129561698 42.572525129267234
37.912765241483179 42.524840130767771
35.979870947865180 43.078330087844456
38.753290399066877 41.314752213054199
39.181565937174810 40.484495917856108
35.876063176366969 40.911311107321723
40.106880387633424 41.924801605225056
39.934140927789230 40.055845686632345
37.692721680946974 40.794153366627306
33.198826764890065 92.111048514241929
32.954085059473556 90.103495440101398
32.190216721910787 90.827882716037678
33.683105991279355 89.499566093690873
31.137282955386148 90.620795646245341
31.385791058940150 89.853866080438152
32.801829326490790 91.629084790329543
32.796609892255262 91.249519938353743
30.866798941361662 43.008563494692915
29.757456465830622 39.925594412396755
29.571772064920697 42.103441810142364
29.213888877016174 40.636930004752671
31.339108810116336 40.426360490576798
30.716976699024112 40.220686480469702
30.195171739095262 40.877227523621308
28.024129924108202 40.722666689463331
28.988152740145459 41.511687885088449
29.755035768821479 43.115863419999492
30.060912029197262 41.978031808525287
29.941654943819103 40.932496116784655
29.203697605304512 39.888761402113516
60.984465905342816 12.266972677992232
61.918674160256593 12.346359418717064
61.926111150992369 10.895075169292550
59.738290088023263 10.243097417953342
61.488948488995717 10.599309282204294
62.720734369630755 10.538261779552531
59.799607310613183 13.046483327112407
61.641741146769562 11.746158215057488
61.823527283823729 10.366301339356804
61.651355774429142 11.015313462768964
76.002231170618714 79.802211695930097
75.716755828593037 78.252697037931725
76.750984757471571 78.195056463006921
75.962260468667097 80.371417164032465
73.582264349988463 79.109727050088978
75.907028043791286 80.043252651582563
77.007029982782427 80.464988848442033
74.825512935873519 77.651878843435583
76.807687986331842 79.697793640127784
19.250733815401261 73.775219442090204
17.842631715096232 72.762751811582376
17.376231137696486 72.835725715260253
18.732458598548604 73.459817828358482
18.067151848334884 74.248583543350804
19.584980343065624 73.887997098627096
20.143712792910076 72.914680350761827
19.283239796175657 73.098817198439505
18.419130944699297 73.364673541583898
95.654054394743284 7.204101178628251
95.732104857101419 5.691587941973757
95.030045010533712 6.905623978982467
94.927388445990573 6.181503007235068
94.364737477611371 5.031495676129386
95.145817732055107 4.632501157086385
95.078756400394980 7.217683772934343
93.531134328531678 6.557765858123154
96.612140264469446 5.804760570309735
94.787967794787207 7.964906997345062
94.557265516473350 7.288349440859491
16.129855350958191 19.734573644040957
15.430399160405742 16.678294323325648
17.742614437453806 18.131943031975105
17.088846305209792 18.760464674531200
16.704148522402512 17.627771650672447
16.181385742624180 16.237996789262141
15.226076913702270 19.304418832869732
15.487599239044533 18.557325509541304
16.426065413527596 18.314541753032572
16.551299857182276 18.100401475750644
16.251527532576628 19.047965878698019
16.669945758625499 16.748513862647290
15.785365370434359 18.373794470950859
79.732896922972017 78.454845216778239
82.020692319976362 79.753522148735271
80.075089224412991 79.355558117986007
80.584597531616069 81.475198959006320
79.808838754614598 78.865382305949410
80.197808007493492 77.948507556884991
78.499151651974444 79.396294989050261
80.854317946347905 80.456464457444426
79.512313992173034 80.951072821695263
80.229548827151035 78.467777781229174
51.966395069897509 82.484678124077277
52.078101487178159 81.981750517839828
54.908852403621900 80.241796120093184
53.616891780348062 81.536434681515743
54.117409800783399 80.293662969551690
52.777430158777577 82.412938823562641
52.647854370944508 80.174497432946495
54.204059998973207 82.641770929821107
56.691170534614770 35.521472387499387
56.768390963049569 35.809698992979754
55.531761466661408 34.591668959390255
57.354842306601640 35.439345460544025
55.954806875424438 34.684858982607565
55.662148779844124 36.222459030647883
54.935619552829145 32.988274510637986
53.826575317394457 35.133296727058358
56.534894427400722 35.927528075877689
56.627327190890327 36.929397075107005
55.773172132558948 33.270897886385846
56.505290264327293 35.090067120110646
58.121386909018277 35.069820835817971
60.145493104811386 11.161648683280374
60.576911416845107 10.718829897329620
62.386898977771857 12.737623837016038
62.145346418778587 10.966507009905762
60.032804163582782 12.201695259866989
60.736221957964204 9.195553176493570
62.402755109437152 11.729957834437128
62.302458668658531 10.730406205443481
61.069918875440997 11.300523944761968
62.212236023786730 11.664345230026647
61.013974471777146 8.783339101919642
62.142335839037081 12.533688639421035
64.264702456712243 47.935004502847399
64.535014546986375 48.377650582782778
65.416297796559277 47.391106829248955
65.854027823820090 49.376448173410679
66.731395065565906 47.350610105025083
66.447748331632553 47.216259714695511
65.436953910449162 48.649787053319429
66.933813119040025 48.069706318415129
70.023613918104203 1.048435518318874
68.677740212725752 1.240091157290416
69.170981818268842 0.275734118752514
69.399541471334246 2.535814973388709
68.665254383741242 1.516600730593063
67.583523912339658 2.384294551999696
69.283225040124961 99.793032064330490
69.066584512121580 2.703697433385068
68.206238918395272 99.895388764424212
66.585019097184002 1.735373921821184
67.333032100709886 1.977118227160573
68.563035770949043 0.794566181131695
68.651761053665822 99.751475463577094
91.840854448216291 71.646938225711267
92.223597183375247 75.075502950937036
93.230468479216640 74.036623048951782
92.253473237701613 73.810729248749553
93.145175128536252 72.866223995588001
93.341746041344635 73.885509508471515
86.398198658789553 75.280255728535039
87.783708853728101 75.137277895932613
87.834881215590343 77.431407374861138
87.361908289993835 73.884096624171818
85.595654200178970 74.466519989976604
85.044907901476478 74.674404697647859
47.133388779964051 68.847737888856486
45.840654296216648 67.080122226951133
45.840748277876799 66.766505455602754
45.521120553353875 68.520392062084454
45.069133424079574 66.797285458272455
45.151609212187310 68.069398577801422
45.482753346315086 67.175545649940688
46.329800440654800 65.670231960192424
45.408078246599501 66.181386187719781
43.631804507179702 31.877148418026881
41.674238415102820 31.590435838092411
43.827730578602740 31.342182787834311
40.969837539994678 30.202895606001540
43.015695409924881 30.757027599973107
41.552222450479299 30.485129334514287
41.953960353773766 28.924050382864547
42.411131323816903 31.762624708827211
42.221695839409414 30.888950344468626
43.164784994488357 30.505482950616873
43.145367957426039 31.035800130253993
41.351954169319946 31.711611166754938
42.173289983748610 30.054748524354029
41.926679589212476 31.883376727545791
32.563331046987805 67.468666107232949
33.317606749269281 66.787730089997666
33.639384779441436 67.401482303221840
33.873476301817398 67.943687792659063
34.563776280825877 68.154659514136284
33.025309317312036 68.196329458657175
30.614092897668943 66.127856136027745
33.732429048985118 67.301225578850463
31.385292011056798 67.348181662847480
33.942678359738501 66.679862547476802
32.765766384603396 66.113164258404495
56.572401492409206 31.876584311688486
56.614659540046411 32.231394081718953
58.463159693151347 31.329238528432697
56.509155113454732 32.317030902224090
54.625469711529547 32.445288441224235
56.926203473222380 33.142240765606296
57.962985978649392 29.723040502963844
57.128846076149564 30.624893266548614
54.811299962602085 30.289577772193635
55.886364277064040 32.633707161740951
57.495854849952160 30.407651186723676
57.668184473563102 32.126538557418975
16.266673332319392 97.761612436836330
16.095245802075290 97.759735878692268
16.395639172429494 97.869345643579877
17.249240907937114 98.039017729110796
16.366360736785399 98.897709504882997
16.918691380852557 97.713100864753102
15.708548962037307 96.595188306246612
18.483060588591556 97.222950275273433
21.406901267426598 78.404977935427127
21.635087697604252 76.456905855628904
23.591468103600793 77.120169600408104
21.561143389431351 77.453858557988724
22.784865810975717 77.057082679836526
21.820932085943600 77.075066095927610
23.501599841271588 77.443325082090311
22.938311774277807 77.345699931707344
21.054123855985331 78.994057660996802
24.543639846531192 76.038429003146064
22.536291485373106 76.537272699008327
22.540176997664346 77.366453912809590
21.859419658061352 78.550005401283428
22.191585975971627 77.868415021975764
23.251606185933380 75.885306656532293
23.823852227225618 78.238695314339651
22.458960482106956 78.111237425490017
77.319128134972047 20.097053138205055
77.648255325369703 22.430616403418767
75.273547093100603 22.478957507466276
75.596397639056178 21.915595123149430
73.913058124866168 22.553270312859222
75.697751677652505 21.643996358874208
76.174518386630311 21.592875995549779
73.626854907004940 20.124133661844265
74.539034218126361 21.531346287882194
75.450950071149876 16.004283072152603
78.223528914546051 19.935290695006106
74.792980527904717 18.345328853104402
75.509735053818034 15.270421155155258
76.603907334314158 17.724078646041779
75.511698928814639 16.207470275129797
75.510625798013592 18.680321744213224
74.964615546586117 17.742166498019834
75.357289925883350 15.749948534721131
76.631360000401443 15.662765553195005
76.757529832646142 16.429616386762930
74.966995584506364 18.096152369616942
74.742004771937602 17.162225541593305
74.311957363126908 18.710373722867899
50.593933851973269 18.157673208026463
50.976577250012397 15.277205677758904
49.663698320044979 16.735276821208167
51.245461497602918 18.422111088555667
50.188452890723084 15.430566054950701
50.047784439995255 18.118915124008534
50.668773354756368 17.243935043362789
49.502782631424438 16.306398064463721
50.636259269312532 15.982560888623798
50.889931729531710 16.789595205523636
50.050061403963859 16.121287418265705
50.260304729880353 18.572279135289371
95.614523081795539 99.322664032220530
94.989988829776422 98.769540296208717
94.192670601508397 98.773171436169235
95.930642698525304 99.575321226306599
95.009103016076395 1.359362392770777
95.300153036867826 99.076087180339130
94.876822403891495 97.803347675708338
95.599239454379898 99.621973940185597
96.124394182365677 97.411563294191140
94.689195203153915 99.215549818446689
95.955797776334748 0.081854721001022
95.196103604034775 99.047168227800356
95.626667683327156 0.221562718048347
96.689917931638533 99.823773601368288
50.393093564506010 61.871160740193446
48.832489528441286 63.899373999760002
50.390400953099956 64.667322689206912
51.111768989832612 62.142723618101662
50.532700455788060 63.854197570254108
49.702901340055647 62.892470866810271
50.353930142806504 63.077391203717582
48.203183391178811 62.462080108052376
49.255778624687153 20.095310889989154
49.606159861774991 19.822122485871894
50.125430278650711 20.798883335404824
49.530278605481804 19.578691852312012
50.244845254693203 22.714897019397281
48.273997699701141 20.638984492108317
48.385768780996223 19.913551309343202
16.464801159661022 83.103424782583545
16.991516558084847 81.377974545881088
15.851860963515106 80.192300178799044
16.283961539239197 81.558303060169706
16.859882881437976 83.676145063121353
15.957968413937762 82.084039960406187
17.337686617887073 81.131685915297922
17.057001293544939 82.350808561868888
16.349327087592744 83.713664961556503
16.949307055206695 83.213564893876864
16.978984606437841 82.175319130474577
15.823106711385806 83.021015656613827
17.188552410400931 85.621518029864490
16.221658112731205 82.932370418173591
17.665782023518499 82.466145748567470
17.997965470639130 81.140885391617601
26.023151323103669 72.481245956396421
25.301392315986327 72.097850594674625
24.514894270472503 70.967531689442168
24.740465827235891 73.582832054534066
24.193935294613738 72.000980019265214
26.611315847431616 71.709061376540333
26.224046293682839 70.983278529336658
25.878382928456556 72.312505341035575
17.387220606771216 50.200080558101249
18.831019183847005 52.152596686425113
18.678231636515182 52.407723286771045
17.765834788173905 51.925926836250738
18.818545854056367 51.960007105262186
16.797501667538970 53.420763019572490
17.139812206435405 52.323114405292550
18.574168259342745 51.352423423187041
19.165746268562451 49.727474627293915
18.291520466746327 49.914297000087956
19.085454043410238 52.653842745928898
16.725456632466212 50.608496450128122
86.500529444858088 38.237493329553629
88.559029506938018 35.389443196717025
86.041523572303646 37.572746724036499
86.596768915249029 38.558952759048182
86.938352505409156 36.590239715871078
86.568535371504481 35.869051941330937
87.119993322323722 36.178720495326260
85.642772091495175 37.275975181985388
85.727382977026025 37.453784846481796
87.897803499245455 37.864633596469687
37.148837304423090 48.366307862677971
36.272973299293746 48.378017243702864
36.986326786205396 46.863115207866905
36.479642056444241 46.898421261562731
35.436585383785328 47.995322408591349
35.590924723789122 48.999882968957614
36.601098118021994 49.781504182169037
36.125535070695015 45.949995500002217
37.477319251019438 48.326658996177365
36.456417323939682 47.737583305179200
37.465143388810517 48.586579907738745
97.953202285776641 75.090281662814263
97.045837024903577 73.820227014553296
96.650815879786634 73.209518905764028
99.844296296440106 73.764770324959215
98.136424107347210 74.148252251772206
97.765830289507093 73.915188677205634
96.009728831502542 72.627925762928840
96.886196408937579 74.313441742208440
98.806279047737078 75.197507461347882
97.957809821597635 74.494286771438567
5.589507459208826 55.890427014946944
6.961955912543906 56.394257940349455
7.256850092664857 55.518618376372345
5.035026133727107 55.671828531115949
8.027586220743762 56.757213197344811
6.126751508327130 55.857998689242955
6.248931387620373 56.335425131135764
6.979524353295758 55.808727024137106
8.258612849622452 56.717856504495074
5.567433140511268 55.281037076627499
6.652861359603529 55.966895381401066
21.824924969976159 40.588974824334947
23.627205144438118 39.822034019144802
23.850550380259520 38.639432045624361
22.888684318478745 39.379755920983520
21.752290059328644 40.490969821053262
22.506344601746513 39.483821325874565
21.779420240927557 38.738287315392725
24.911416256092771 38.771212281209344
60.916182106792839 93.733418230823276
62.115704672501089 92.208632300258017
59.980647081385428 90.396818234632022
59.930141304783326 90.027210152749205
60.664981789568934 92.334486819841757
61.745250191099110 92.078938867953227
62.674321823540986 90.524910577889457
59.854327910264850 92.887396344255819
14.020082895277673 18.382858984181233
14.023140682875312 17.815069238280394
13.215298483886018 15.359327629642202
13.773034843024147 16.737888454860244
12.887154160229843 16.401330763648033
14.457676777860321 17.066943723139886
14.499080098099611 16.689522369148381
13.231222499142246 16.165974300403658
89.633734179710117 19.055305606445401
88.368560986656789 17.937456639436125
90.191142445971025 19.095862026317665
88.170994638454431 19.082556431317073
89.466793971795809 17.670689767682521
88.532240159274679 17.590131841007867
88.564264224784921 18.323998580169338
89.290904277197356 18.546714745713214
90.179953544014353 16.029363544606539
87.696030312048563 18.855199675665720
88.500026908799938 18.206742575598302
1.523104281671110 5.816541944524618
6.045855102161753 4.150557624217128
3.348738550671366 6.201471190099554
4.449717962428200 4.758083172240505
3.201831455700605 5.628167331068673
2.191494253827029 4.700062957856228
3.347042029510108 5.520802793541154
3.880482974428543 5.746493480201211
4.159918176495636 4.481745097608519
3.364509047668372 6.726725493872706
2.716344706217039 6.124213681216128
4.612772708873409 4.587715687310608
4.082798715115571 6.396424613084155
3.301443961839842 5.935692291501265
65.704925655415749 37.631601836302401
64.611567762501807 38.790720343966434
63.524416736103916 38.693109442965188
65.352569059744823 37.877915086383403
64.489069801774534 38.198179837125551
65.459535225305927 39.455930189263185
63.272114746947061 37.472236110178741
62.577347228530598 38.059807475718010
64.717765954404257 38.548064637149047
64.399210906491433 39.069565589332946
24.956434665731855 12.867126216105779
24.171770837620922 11.735248880433247
25.845899767783880 12.927105798302939
23.605849044159665 12.835930614959354
23.701267914823486 11.782123925264155
25.046628679685853 11.913575659241605
25.561156168012072 12.634584632604589
23.487121020929351 11.983575978207920
23.326978387933362 12.626174978905025
23.435636098099849 10.870173231615725
31.824284628573931 26.252446047292807
32.008133171648296 25.194496169171448
30.709975709788861 25.530296240032026
32.976759558948849 25.662547630788577
32.913552352058495 27.189538851319945
30.019804288281613 26.651916580453136
59.594727235456809 90.930022686187883
60.171413824387905 91.173543215179834
61.495113954420439 88.940415574565449
61.192035725008317 90.032160551793453
61.530938537415658 89.379820263027980
61.166620280517954 90.090233867625983
62.585866303350265 91.547685621762398
61.557690719155509 89.666136384148189
61.027358191331047 90.848971937361000
61.843339610522314 90.782280391557094
59.761827014501726 90.471292398828481
60.627573660485105 89.269253594067891
61.547543297962541 88.095614561938845
60.370186365837192 90.585602447410636
60.973296565904441 90.015188483890398
60.616424960049983 92.730960475110749
80.285138649178450 47.066561957813349
78.197224108043329 49.087553925315426
79.614502307846138 48.096074073510749
80.710694160396017 48.465345417093275
80.624385087702606 45.051435574726902
79.940833535458609 47.882346382836872
80.035185899966748 49.275263806783464
81.522118945856022 49.266163359606033
80.107743356784965 47.854442042172622
80.369841288286182 48.270880967231776
80.138661051301682 49.061857863351975
80.208787544729304 47.673195346437637
23.862932683748948 53.165729569988081
24.074632965960067 54.030474725817193
23.800030781935600 54.213070706898961
22.589453341596450 54.444780852980514
23.759623131623091 55.031502388313655
22.071216212058836 54.447624061166657
23.123524421921353 55.179769313779232
24.204181626371522 52.280388932639298
23.353538626922909 53.958125800022437
21.193861277641435 54.042557715741729
23.238602408785287 53.849158553486454
23.539552329731595 54.349417263454782
22.995435453662274 54.213868296835109
24.204836074005438 55.110697254445014
22.245654469731818 53.519367667503275
43.135229074800193 44.914090220099339
42.675941610464029 43.679450117366123
43.497879099220945 43.782962277671281
45.387773390951260 43.476528652377425
43.777966083360958 43.319326380556859
45.989863894919509 44.389132621709649
44.283748207509333 44.822384009024219
45.048393495075167 43.240382571950278
45.310189828835874 43.403426687369816
43.578315299609471 44.349017981634738
47.010033647862493 43.025524753622655
43.700993825327295 44.507676533014923
44.545151733687447 43.777029750207070
42.651861712702413 44.271888848559833
4.287499101557136 72.322526416268460
8.276125411189140 71.154077584191697
6.726314982446224 71.446816088464459
8.741874128128432 71.590825893978774
9.088668381779446 71.031936279108137
6.913527086693100 70.337155463601945
8.170024567860329 72.069658880503454
6.523088497818908 70.990032127838418
57.672964444339136 30.043573896705286
58.764313070249294 31.322091021714179
59.948508173013920 30.028759615992502
58.642976862824824 31.034130543540901
56.978219102752568 31.197029414558575
57.699279187123274 32.413706196875026
58.667496052766211 32.567003071160968
59.104027447157698 31.136778610967212
8.619947652652835 62.218084099031472
11.220708321722768 59.569555073351609
7.892774206106886 59.632812504888008
9.459902091150632 58.798703314213704
10.024773467127179 62.103616026710348
7.920321874827753 62.114645663781573
7.662853433823455 61.419030941523431
8.740888161784792 61.839821208290296
9.970334911471738 13.453268015552151
9.234138948539352 12.542661798511075
9.074198640566056 14.210840676435673
8.651205683183797 15.232392213350021
9.233238185681865 16.988315257639183
8.940821141500669 13.160584171368871
8.918730754948664 14.507823923056575
10.132998197987519 14.861207787671457
10.316159693944385 14.286628588132487
8.916667760970901 13.224363549280254
8.473157003305431 13.272501841165660
10.519989256541651 14.704659155592754
68.179664646290362 35.438735202915019
68.438258156010150 36.221088953683655
69.185734769962053 36.103445305747677
68.803963288784331 36.576858821884024
68.891053712129121 38.151649086995754
69.356130122475903 38.599836440587708
68.389040078524914 36.464621681973384
67.257871956540725 35.810255332641816
68.274871926234837 39.060498414105062
66.609245024246292 35.885505825084955
69.410025166980517 37.720476027139746
67.819728546632149 35.726866771344525
67.652108551226974 37.143643503789839
69.125965547505643 37.390474842282423
69.217386389220039 36.715495052754832
67.957330557412178 36.960638828857284
68.247201247272287 35.444893920718478
55.571782116865172 85.713839627709760
55.185778214712983 84.119985466151917
55.082235043591858 84.220854202395756
57.356804440261442 87.329941021233168
56.514658348077390 85.245662506908886
56.049871842885842 85.529900089020742
30.739074013208953 64.551915778200296
29.599988943866666 65.701643713184936
29.887172276899808 66.026100885611399
30.266363367509303 65.946480077958540
32.025312609567941 65.295074674756648
29.879855630899069 67.310702921912593
30.952311981173736 67.081458839345146
29.941747857570451 65.441302960090724
30.504408701595320 64.332150791786489
29.759085394350890 67.386630959326098
31.730306376505624 67.186564215709453
28.751605145986780 66.708959479752735
30.796666789410747 66.279415468201677
34.996299140790775 7.868257828260714
32.477663451215783 9.625843314006257
32.828564812783576 9.245941951401411
35.323794161369719 9.150746084084417
34.866843190078399 10.022413720959861
35.200243284161338 8.460695676340764
58.685471307894204 89.678112598866491
59.082753384945185 87.394254748821055
57.444442840330026 88.353159257591088
58.474019323226216 88.041144812885520
57.188701254304732 90.150035787607564
57.303258137396611 87.329755588798648
59.120143398113825 87.368330691182692
56.760021977861697 89.268823479267411
58.060876279407516 87.684810411318949
58.164711955226139 87.929364643602113
58.075987982798878 90.198268860580754
58.866250078151928 90.122311748355500
58.385515325587356 87.697842432519735
99.462431043541585 0.684579873336816
99.108470850837875 99.250063340729156
99.030742335619564 1.122659982837835
0.375074089355124 0.484319305269285
97.600836719097586 2.465631139552928
99.680345719277526 2.806261764687707
11.555445370571887 83.607797417517148
11.313900425291084 83.501263157335117
10.191079161240772 84.718829345226624
9.792494701651190 80.218720907973051
9.827883235959456 83.137082747448531
9.430189711008257 80.938002115301288
10.265151219668510 82.797586397065018
8.952511516472359 82.437138826596538
9.783448721261731 84.278699980237079
11.602492503634810 84.048031964525677
10.090072483369681 82.483032241006271
96.244346653508231 39.688103187351132
98.782937115282095 40.046023492399513
97.798783540813673 42.001579382694693
97.297133007940644 42.648315541807037
96.692964069331580 42.275410059871817
96.179575067712818 42.041867969579187
98.758014002666059 43.272475806452078
96.313640271996476 41.662884533228940
97.301158482839298 41.724630314277370
97.684368797537346 41.611410956824024
97.613598308294456 42.199073343517000
98.497064063445052 41.338011771961199
62.716591213190370 25.944574282240858
63.435555397762876 26.362149925552931
64.008216053041721 24.794020236930717
63.270692088405227 25.542485320333505
60.257104237213028 26.029283237504266
62.542446979654358 27.075301571948355
61.007464233881628 25.223675187582000
62.161930398457628 25.263867514665382
62.249192116414541 26.338841406626493
63.661756842175592 25.177709716465927
63.071714298803087 26.655070297034644
63.030650154161776 24.192591778764367
17.398374055884670 45.620350883808619
14.621625379828092 47.575751123318256
16.882473076105335 45.480761712429626
16.844182297462744 45.519304784173265
16.314408249913427 45.956711320518771
15.477123212779182 44.667981185490660
15.402037119421568 45.043575083076689
54.747522886650408 5.269369787144075
56.414976938999821 3.398462563548104
56.005609162969812 5.495502258468389
57.432325938596975 5.916770472412639
58.538170467917325 4.366952765030351
58.337088725987954 3.968146874281008
55.482041678872299 5.433034388436779
56.343574136427158 5.382458525562450
54.448727575802117 5.145175866753854
56.902785346865343 3.483327451561630
56.996261238837306 4.615989011937636
46.424264450711263 91.540971240925401
47.799849288607795 91.498569381910855
49.296196604872527 93.312354408591872
48.217048607981852 92.828390459326343
48.548109144909795 92.689818393959300
46.496974952751430 91.935897928214771
48.793661958317024 92.597929024429533
48.475409317383999 92.416554837417138
49.240248007217154 91.387199414276225
48.158539095973588 94.281139851681985
73.280839913719504 99.685049007569162
71.574012088963201 0.922684063452252
73.659678774104918 96.794882954728749
72.736124158585952 99.046934627858931
74.929153549422324 99.676837002693759
24.528011631028335 64.455027251478526
24.259810023032614 65.717595448518736
25.303677632235257 65.593473766925058
23.103501011265152 64.963145941679826
23.498005735140733 65.707344242627286
0.127961809547983 8.720880280739658
98.981910040615730 9.585170762589401
97.380444823255360 9.561195115399206
99.046277839366539 7.895757265265107
99.288971234686116 10.908372938710677
98.698901985371975 10.142419769174559
97.795609128298324 8.541377696182533
97.548869636824776 7.513346589742588
38.019302038958223 13.835183949686536
36.872321159823393 11.375365806980973
37.984396597679080 11.914122106366928
38.165347370128089 11.276810360937471
37.262368786216655 12.515052215485401
37.304934041305508 12.176298130136848
2.683634387151598 85.903250547038510
1.121033267933245 86.040538606926646
2.447477654407584 85.266598246575555
3.247866236788117 86.890609353156449
3.409299124675561 87.525016503655507
1.801621578232553 86.422636368335290
1.296215750591271 86.498044299465548
2.172518875526064 85.629125740830645
91.676373206829524 89.094659571701385
90.148887583691035 89.790819563859642
88.841231744584206 91.732677382194922
90.644138046228036 90.019856807653042
89.182936372999336 91.088363595976872
89.636488250293141 92.013412523764458
88.750914038122573 89.078080134340155
90.411026028446713 89.538042175200474
90.508441157069640 89.853729892230973
89.997629248106875 92.018747189436922
91.597574354880166 91.135759359195234
77.987120665416668 16.827820680229369
76.822664535931509 17.036092489489441
79.054413881584509 19.608826314825940
77.163571616981628 19.653260095149918
77.814441792507679 16.795347976954805
76.741556334819848 18.829427831459839
78.293527010947358 18.526928862929964
76.651148812556542 19.701865078876654
76.641175542344428 17.884612336218730
73.650216321700881 3.951940082293081
72.429138974953432 4.190862458087079
73.264616699067687 4.413092707063988
71.921207665613153 2.832043458390555
70.079522856564793 3.557823615487165
72.676231076887390 3.960043526196421
70.313180284039049 4.415207260053162
72.213549168076923 3.555042704743348
71.097709749667828 4.269914446825955
71.203345901609637 3.735102907311748
71.320604941687591 2.513958711740902
78.383982373427401 83.023521629848787
78.378495412577749 82.138109285363626
79.311933442785559 80.997118393560370
78.788415473793236 82.733719426953087
78.143138998690645 82.480678090744732
77.655694047705850 82.348617377814364
78.846961669346868 82.742420541217371
77.295804169580293 82.713298244655064
77.867478128016714 81.775131908954592
78.216336396950879 81.635486257984425
78.296212391068934 82.233779286328911
79.152355805274240 80.925614399295952
38.317495056018167 6.383211708510160
38.516442063812711 5.530295399576998
38.735710860851761 8.202652078313523
39.205573039507414 7.047803325301087
40.336954344596428 7.150940974435222
37.155595521406816 7.370436431020821
40.974050612497564 6.883306439354224
37.905562855602298 8.069011368622361
38.936155064325582 6.472983041310285
39.572006315843439 6.724162061615673
51.688765699811810 17.078630210594298
50.752590105024638 15.600500345466209
51.831344850407326 14.704816597282207
51.144105972622306 16.076868441393799
51.589428160932187 15.122176289311909
49.722976930779780 17.740363223570260
48.988779171007288 16.787674622170378
9.622094944255000 31.648171821414365
7.060809935491708 31.899276153987159
6.905809733717373 33.249625316243339
7.923305495937783 33.040923810260637
7.656008330750288 33.099171617414896
8.050211226531205 32.974542375104747
9.492886285682900 31.301821616503478
7.177087790603078 30.878684747859918
9.752371853938714 31.415600038738873
9.432793450830541 32.601941578591664
8.720149676119302 31.774813353734388
9.259604263959995 31.722348144827833
6.883249931535057 32.156375635193243
6.483478394487411 31.946177171746328
9.698422624880410 32.580717153216064
8.276004722886556 32.107757140618645
39.621032566556543 90.524514914737409
38.632145051518748 90.039565781221739
40.163316389097425 91.199770983008619
40.252903376884525 89.656845300425033
36.693425818521384 90.903849795381362
42.092601763131121 90.313612876332570
40.023672137683590 89.782506978520686
39.462283749519941 91.453115842429128
39.549941245570544 89.475968692266633
40.657755309706744 89.837497957659181
41.292263903704779 90.957026451574606
38.525596954521951 88.918547940850985
63.795486204759783 37.662461741340202
63.934269824781673 37.193897987174694
62.440458924438097 35.133532872092985
64.492753442986114 37.212093975467468
62.478481553730617 37.643059437485633
62.395167214487827 36.436107625138042
63.157957020826174 36.855563044112294
63.284858393891781 36.064619309819186
63.551598267534978 36.589360013478441
64.318048742584253 38.599674066965548
63.191143353443344 37.748809328368871
46.042998798802074 2.640429204481912
45.254696423151614 4.299206512667176
46.205896150693754 4.628665715152543
47.786897894000518 3.825510867128027
44.945279390766700 6.246104856279198
45.183698584897122 5.017750870040369
46.423493405190442 3.459728181849644
46.566442700065856 4.681367549631405
44.755217603873149 4.406713149124908
46.256433969295799 4.612643997292951
44.778829149619739 5.138276665766325
46.076732255392891 4.153599217830006
46.720457417985862 3.966948834114572
46.021277722611565 4.970315767008411
45.686051078064793 4.377933711393421
46.478913465600613 4.716505754891349
45.959521415767007 4.485586420044950
56.030546628605059 7.728492726585173
55.000486148233414 8.276500534221356
55.584080517087294 7.548594915911337
55.992254782400920 8.453412867639624
55.168712712177580 7.385904035375441
55.048467514793565 6.447430340026498
55.346993714479794 5.543985343107439
55.952996191483862 7.933471924067230
55.325047696037863 5.727718858220909
54.413160678118970 8.430748648385309
54.118707936505324 6.729688579750563
55.082513410130787 8.826714888614063
55.166339644708856 6.805255776813410
7.854483901725584 65.323936309053266
7.690196110434128 66.789062850606939
8.834663570258453 66.023302523076765
8.857483527939856 65.878979602952725
8.358979978511805 66.522721493166870
9.472447681245812 66.391674273522582
9.874953039362598 65.111944827869166
7.435710255512044 64.108570695528798
9.990135196109913 65.704992111086682
8.898147038565845 66.262748113989602
8.663821039963489 64.355827433028537
8.540919210143956 64.826559320098767
1.490068940246523 22.439968722234894
0.529141644273466 22.373212718044936
0.125551625824151 21.526878875445597
0.535115388136429 22.463729282654739
0.755362756182405 22.865686688990298
1.162586792027846 23.333128236833712
2.675984921942189 21.230841117753428
0.751502952164704 22.233628690720447
99.426697538212650 22.643525669719143
0.591282061012473 21.410505771872643
1.212530450100877 22.918686777097925
19.906024273079559 28.370384212928787
19.356551497023890 28.815063122524315
20.634273497010245 27.045383496615308
20.455700421247229 29.217135443806043
20.736169267698319 27.122470197521668
20.826226773256252 28.028254787220355
20.671847945537074 28.419006794551532
19.813400536801062 28.617751383035220
18.803471701201843 25.706772455351469
20.571039272904994 28.062412602413907
18.171966561478598 28.742833867867201
19.394828597702407 28.939745968786681
19.482826553254384 28.048238113518067
9.767971447787881 39.728211885582397
7.957507058680386 38.945988852881513
8.466207801971201 39.297489981759924
9.886389795046316 36.175607245353063
8.563444912079950 38.552754715777510
9.766973348925159 38.890961442310960
7.738129185028371 40.282871887260946
8.212113083373401 39.213693678267227
9.353147660990077 38.366395223617751
8.629003264476163 39.104620721642668
6.183377013872702 40.190989365353033
7.527099845371283 39.219164487965024
6.835694101394809 37.881929497741943
62.890025106217500 83.938344477886261
60.583254380610356 81.899144398735643
61.063157488588956 81.771347765509674
61.328702959126936 81.492374142255727
62.269301424146512 83.221926904936083
61.731305728213563 82.079685139028953
60.695945784338328 82.605651514848091
62.199502333875010 81.613428076881107
60.425127649968800 82.090539734482519
60.726364840494846 81.889346218706422
61.754616365936442 83.144786508107217
58.623204186968522 81.846555546133814
60.246045655565851 64.816881652121694
60.763096727647657 66.326537821721132
59.063566420442811 67.528609885418405
59.143031344512593 68.098003354146726
60.971539595565751 64.054534268901932
59.617824360237165 66.368398348050818
61.761304301881040 67.697553372249587
60.534686745305194 66.719333055935053
62.610841260648407 67.656189894776844
61.248278366929050 65.047294129411682
20.566603346307001 81.545061422746983
19.620822525582877 81.417851917991982
20.062575488381796 84.101876262004808
22.011233110632546 80.838914399101881
20.742720712601809 81.504980380946208
20.071986498050251 82.310098057885696
34.350259554367589 93.926161667280041
34.672372714815936 93.801256961514838
35.821488389785024 93.320613762747371
34.401931133992690 94.442605398487373
35.626505257784942 94.173136663952477
35.456648259756307 94.002504660085222
33.554918384743750 94.189514081663390
37.697149331153241 93.133180355872156
34.406808900369619 93.281687773481835
35.712904430453541 93.244154998810188
34.739720823165783 93.766871992809470
35.517031179115634 94.595758375389295
33.470061310202681 94.665477554991128
35.075938234365289 95.407235623144828
71.240161499903877 38.014333448270584
72.882602135287783 37.155082188885231
71.837923578646780 37.062597741862184
71.130041598414024 36.768848096631885
71.941675392863118 37.757415103360778
73.057205954297032 37.692930708531620
70.798680060528682 37.320477800699010
71.980588923542129 36.942522181296255
72.351947973057861 39.270201072831867
72.797913013756897 38.504741213121953
72.575784089099159 39.208204180330810
71.493654279358850 38.533046526409578
35.876700700129426 88.441136759075192
35.887082458217741 88.927766637112612
35.628632917943698 87.721159829578951
34.727112875859468 87.538053666984723
34.585682118622344 89.012655342625678
37.810781282097068 87.201437065897437
36.293875796521668 87.058263483653860
34.696610231015981 88.640713071701043
34.779068926854535 86.903732013886710
36.007109837572905 88.389025396890943
36.520872223428285 87.744952426738450
35.633056268419551 88.142146698703101
7.722626527195906 41.371146518540563
5.908750494149738 40.834989309584678
4.799306001197581 39.898916529684982
4.117991847574372 39.704140854713927
5.593905557591092 38.413376847958105
6.673214657669536 39.020277999365170
6.501584125687761 39.786048015144445
5.806883516407576 37.723285223303321
5.765668895424960 42.239800903917860
7.902623153772993 13.115771505666112
6.954168728658091 14.957849118517540
7.475758725529424 11.975534918784774
6.425288971670197 13.698283638315507
5.900637967335896 15.738971271586227
8.361795815068181 14.416346517970688
5.750316555889990 14.280946409726708
81.907540903283348 6.711703381375846
81.084863617758145 4.640165331387294
80.376490860950298 6.213732173548920
81.760690013861108 5.833421519791925
80.128593210151180 7.008525462631445
81.423591734350154 5.790747460765197
80.428440127746356 6.813951727810430
80.039589596493187 5.875868989674572
80.656374664889469 4.618759846076478
79.708688310116941 7.069494621284737
79.281615393960237 8.045481261148035
78.601885577002179 6.501496315604349
81.933384657006201 6.505128359691710
80.496264900150550 6.340924758971370
81.038567055247043 7.601518541253824
79.729506090977679 6.955558452347733
82.370653976467395 7.890136389813314
35.955283469188274 16.805778209413763
35.965018344261615 19.184218925250239
35.736658068030650 17.908026997610424
36.466056458796146 17.205291952317420
36.026752304910453 16.314772228646977
36.747664701179410 16.173265950810084
36.569545897870611 16.488157598066316
38.103824017433070 15.887969980985051
36.624955853730647 17.926974150905451
35.339008122076457 16.488805711479369
44.675965720542287 59.838117158372341
44.192602088460120 59.964377168452295
44.017730837896714 58.898718650247119
43.965182962482885 57.545250325763348
44.121569779598865 57.791789562442013
43.551081417641626 61.129623951940921
46.105284000485746 59.499003500874444
43.911663914439742 60.001702368508184
45.087032841914748 59.136634549364331
43.889124990470080 59.933246205695667
44.078248552112306 61.746538353199860
44.813393419528815 59.277435905454062
44.119725975394623 61.218363699155255
46.403986088062894 60.136943064763912
46.160632036368860 58.368619760703808
76.792275892294271 21.451497630616952
76.998619841587512 22.717565341083148
75.803802570945464 20.284923430058885
75.737032428557328 20.823696516064999
77.878936208350467 21.867960803811062
76.471376630651861 23.385239586913514
75.197999048503064 21.777573717855674
49.576591118305117 24.083282045670437
47.725344485821850 25.364991808110879
49.790976378684647 24.348717475285614
46.887302093151781 27.431421090796793
47.417484228662090 24.276700525592275
47.480471505503075 26.292520383719950
48.525964940575903 26.979171706501255
51.815372597439691 25.800945476931002
42.060511985292450 88.659753167973463
42.836514550005091 89.799963107484217
43.544935494747264 87.332810003678986
43.282207001727542 87.237339517436240
44.281946349192253 90.369251973438381
43.569207270786102 88.410400205132774
41.120296405973406 88.848591420454582
42.685579178390796 89.217469933749243
40.580142393452860 89.096234950012800
43.715898375783858 89.603573414864186
42.691387755213299 88.249391072141634
43.439153615136370 87.676364241874708
73.216749277816291 73.721784521506038
75.304083486966661 74.766051920955846
73.946940444869824 75.441510382857572
74.351465794001598 79.067044032868907
73.944577803753845 77.640318017520855
75.955314123522840 77.105463850712169
74.451927290906326 76.705309617658443
74.084933579092365 76.209253655397234
27.086744506336785 81.936854336454644
29.099694856179500 81.603487180796634
29.214361812786326 81.399859780160170
27.780678134629859 81.975828579650866
29.016519766972095 83.028662753946620
28.512832829392529 81.616064080928226
28.543590785443349 80.249135938232385
29.069474714998190 82.877402928545038
28.188549691306463 81.434805182254962
26.222952042988901 81.729939141268630
3.865464372374592 90.376694639875097
1.748596694817206 90.102954368173840
2.740554534426841 88.601207394863479
3.615230513883430 89.041153017301980
71.833707995896148 79.695970955777938
70.905907379347312 84.182494575940609
71.768537243144962 82.133020833712607
73.294694825126228 82.834955432942351
70.808461796833299 84.262631208091250
71.220842829408795 82.272570455601169
72.146060742266783 83.499483557570471
71.082004623848107 84.739748378204524
72.909960875974363 81.653619874492236
72.550377491517494 82.519710295959385
72.386084657756072 81.760398860548804
11.276109643180892 69.581957213002752
12.025250231535587 70.542898575185617
11.039084375023590 71.098247504034489
10.319761049512955 68.195439476050282
10.262337289219200 68.869015820520374
11.646523220023120 67.971144595923477
12.221542471194319 69.331822997342641
11.402457838182727 71.542976818734502
9.355083578625885 69.996838400883732
12.420812204433398 70.138550728799757
11.516526013456820 68.441139926941915
17.003833805209098 85.393572812066253
16.381707762065723 86.682957810182600
15.586118699483483 84.817303335705148
15.814917892078542 87.483622607128822
16.617459281638844 85.559129186672976
15.000174470916489 87.446607915946998
70.151658899157482 77.858961503290487
68.322831951727778 77.015424170763453
67.137921022043287 77.558377714025781
68.633095919961022 77.274080777769512
69.965239473923887 79.972899853207792
68.736037407373104 77.560429646124618
69.427527824522230 77.948066225415857
69.403926215251218 77.803772365907349
97.315584373455522 7.725729700402806
99.195642811560347 9.010049654502021
98.957996626872827 9.863805666975725
98.113565660285957 7.321896016046566
97.891152958449325 7.550655927134244
97.985524694856906 6.556196178415391
98.817895869727536 6.901896087343234
98.540179334690848 7.841170523666165
97.968301154712179 8.841868978816764
98.445843687719957 7.694657093683709
99.593898367544014 7.946574249589769
99.342328256302395 9.471297502980178
98.334954247760507 6.799097578930683
98.573744676971728 7.345784529442931
52.720183223520927 3.849496258343051
52.340565805049756 2.272123382917974
51.903055929935086 3.664349557576053
53.642109619477750 5.028718604893058
52.912477008816097 5.385613785415714
52.493880664019024 3.358759730239917
52.110186638937179 3.805087509091456
50.924536949891625 4.176631542469883
47.148570282516658 74.250934978131212
49.153116054863752 74.108541620069346
48.354050910491999 75.214396829774316
48.360224496959532 72.431473071100768
49.068635139300639 74.294151710546586
49.807305322829684 75.157530090562858
48.613569789285876 73.501362778333828
48.573557836190531 73.952793554776548
47.910800482211357 74.029628104275119
46.976563900422434 75.650669646904532
49.413653757307898 74.086231320396763
24.895965189931427 14.262304294005871
22.931822110045257 15.029254703406917
21.169104804282668 14.327798569128314
22.489117233723448 13.041614328401963
23.631552629719806 12.791476520048006
22.888072325647478 14.187971646108405
24.627582708437807 15.135059922287041
21.868622303667763 15.062646209443731
21.920354601111463 13.383644154340871
22.374325797386891 13.846495815098713
23.942177260713088 13.907189827973014
20.933438456175143 12.910198985729430
28.751689350673953 79.013686841355636
28.895402459208949 78.909410545506418
28.783410488343119 78.019255166171291
30.133165561810323 79.656104598952226
29.463111613936654 80.334112347683501
31.261850205226679 78.659752262010443
94.570130929325487 62.058718495524211
95.396398839059472 62.672371816854756
94.634634138787760 63.018165012499452
70.181577708368252 5.756616545202575
69.695700108786241 6.580629791226442
71.350394265978395 4.574533843978277
69.398718896179957 6.501501248229669
69.032501724441403 7.112534841619777
70.876062180130134 4.084225731287226
69.093652981654429 6.071279175676665
68.599499771390370 5.280549055956146
68.512417863528938 3.678683646608770
69.739342165797112 5.583670705854445
68.991150790131883 5.142574949777035
69.135099026603839 6.078105011558675
70.064533922930565 5.553034251980073
45.085239503490818 45.403913292609573
43.672070541642832 44.489373416070038
42.474583002272205 44.125260828926443
43.158491273179969 44.315490099083938
44.142235376704178 43.624172160903242
43.624424543557474 43.558744734732628
42.454643140334646 44.777131702927782
41.628956498505758 43.402329691058739
42.977547119787211 44.221220970307257
43.488563202917462 41.616439571760601
42.870062925736661 43.558180074182289
16.396284886612872 98.939015098190509
15.530604021430280 0.288035303283389
16.366898867135852 0.220857811279513
16.630014425009971 1.980342787136764
15.205636737319491 99.145841481221240
16.597924576863836 99.948974259603418
15.208831450547580 1.698455806552227
82.897967852621449 24.100581716706717
83.853526517265919 23.463885131646283
81.923124579058424 23.732399615820349
83.327840860728315 23.569170602222780
84.162511700056754 23.926328809477376
83.764102241064762 23.708052467339670
13.864180751859054 47.800812107227237
13.060537578831932 47.160586628451412
12.673868151413510 45.922419787696022
12.399675640755769 47.746111535821157
13.877743136740108 48.212881261022986
15.280463160757424 47.412323831088678
12.476973479862293 47.496990580505368
63.842621951906871 68.762066316388271
65.655763415640692 67.923505188742752
66.893917194097867 68.975256746082593
65.527119819935237 66.389510998383173
64.266011933742647 68.640093521203028
65.219697950996746 66.266369866649384
64.306614437938492 66.641638848970686
64.906648068090263 67.216825364141940
65.336818890194095 68.931134304940244
65.795491707326903 67.532634784278670
63.942057545388487 66.682678296027035
64.160776259988921 69.536376180160076
65.747084134549553 67.190722895806857
66.736951891657526 69.070395597007575
28.073096314721266 15.564294124492157
30.997191241453908 14.397504961430279
27.396081045474691 15.230463007411108
27.965240353614281 15.855904808772095
27.508803173493579 14.794444099611614
29.752809713579317 16.473509157238649
27.731942722030851 16.378363279866257
29.289137034415376 15.441713674790542
28.726734933932143 15.212021000992589
29.396460214801913 15.225350866026321
27.298069175109362 15.811378418901199
29.598288081070933 14.109331558016681
26.538015130572447 15.159246864876348
73.588060945751181 6.419739452755437
73.072357812943878 7.392056728229552
74.871955997358185 4.489746931985225
71.852094160528935 5.707230065039336
74.241358020618819 4.938170849436821
73.825548861769221 4.859548865687209
73.442964788190523 6.029598134235669
74.694767881866127 5.093550437689186
54.052901511679011 74.767376556769534
55.377199093104821 73.284268098726500
55.247628575844729 74.511661892095134
54.345690030232880 73.530412563555302
56.074379096017459 73.613224375056689
54.481881604411420 75.417615954303258
55.419440527866705 75.264652602635778
56.465295688861580 73.525731496608913
55.994106050427568 74.736065857648683
56.416896867860146 72.823155899077307
55.514989541751738 74.091057574898599
54.135539517876055 75.614979045054042
55.763555166341327 74.160320382101119
55.113346661633003 75.302965906613466
82.667874119695696 11.280099874334510
80.712173554234596 8.274575378684533
81.400810774636398 12.224836845847353
81.861933042800288 11.983998954918615
81.930162300822005 10.665936374009277
80.852100485796512 10.839024441326103
82.579736038745651 10.237517813831630
80.861896837037591 11.411062772498923
79.819011438924761 11.987415180572876
72.064069986228418 61.166945795998210
70.530148279203303 61.877477177779461
72.589772197544605 61.810841657592007
71.697141443324213 62.237198159777108
72.117136023743768 61.295074996275396
71.792895735525292 62.563944279430658
72.437984515832156 61.954703335075152
73.282157357293002 62.431545067754861
72.131005400357537 62.544954298818347
73.966646693616553 63.385116427618478
71.175612046670665 61.337169311214602
71.407669950129915 60.762883914240113
99.221473665211505 16.901454940061569
99.796092579253440 16.559352209336364
0.615378629737016 16.860417303466726
0.883450065055678 15.051345156894993
1.068335345328682 16.400800525739221
0.104457308970536 18.181649987643656
0.552986984485337 18.617832985443798
1.064515171983720 18.251594203061849
0.914963244821363 15.551787144050804
98.352035283873548 16.492070919101732
1.153293017674282 16.081764032056391
1.239371876912933 17.108919034205162
42.169960823870781 85.167524590624183
41.572156079141891 85.000808576271766
42.715190574613707 86.194305052414748
42.214642359971663 86.568295310331294
42.602016814110961 85.442309362976331
43.233134039100101 86.893947022843520
41.996426496551358 84.935294637259219
43.922166871184864 84.980071695186354
41.795390229606809 86.632157285470328
45.502521076688289 81.773547970410490
49.489924959172953 81.012307428277055
48.244612007756849 80.301132061869822
46.836652514694748 79.923379160757818
48.921956896441465 78.584012802003471
48.737855774903785 80.697946553503101
46.223519882251438 79.956920037930033
45.122835970725454 78.972131664400365
17.370344586642794 93.082476501590705
17.244086770846693 91.785088342246411
16.685305916006964 91.522847024785932
17.465245216832152 92.237815525913646
16.681346905103229 90.367014268868672
16.492750792615041 89.907624530761183
18.876113496466058 91.659926751588145
20.841494129978113 34.288635882499122
23.727563741142252 33.131679480406646
19.754840467819495 32.959883119042729
21.357682893414783 32.788777218591747
21.196965506167825 34.212844963971484
21.078851626851922 33.405574422568236
22.271466079865217 34.485227836311317
23.947378650401998 34.217657054121091
23.150120485805509 33.463489307447048
22.571126116056135 32.659883519690695
22.553392664182379 32.792517021199572
19.884052451769339 33.348386445007357
20.981111011309672 34.021129272638440
32.239622577166237 17.906755785578920
32.419811557086298 17.691693555361653
33.680067155233466 18.366622824079780
32.872806797432133 19.998492626685159
32.474085280115062 17.388037395457633
31.672027310351503 17.964954638470267
31.866464541214921 16.973724353241046
32.812889720955475 17.862493899648122
32.392855948917948 18.717127721055888
32.573204104616998 17.747726165221906
33.461973653363607 17.876889937116726
33.382513371058550 17.486226731038830
94.940436487223764 93.772023709655613
96.339464661810197 92.686279718682130
98.748510152336522 95.096797096857358
97.373506888314125 92.625774999328925
96.154506280025288 96.113968470293429
95.948645001164650 93.190557851793770
97.002381197291783 94.683078166825538
98.439393326791404 96.044397410954517
96.765235477025243 91.660020709421232
95.392045716863947 92.381862054776491
95.558952307148331 93.925378547204033
95.533776609646893 93.408948985638418
98.315521248626467 93.874792770442184
95.602388909296096 93.492043997488253
96.618719582348248 95.153950980738600
22.788075901994045 55.469829097362776
25.260379604577565 54.603134581155786
22.906782203392734 56.588092047565844
21.882096146018338 55.004027901801578
23.089053645460851 55.847281642867244
24.710518666193298 54.167734251530078
22.360818184201456 55.588336377976887
24.755114935938522 53.722428306288847
22.282302011521494 55.573801504177617
23.745662867124377 54.498003587484959
85.849887186094222 93.457039905847822
87.325854472949388 92.967642277788642
86.029437793616040 93.091010472919862
85.401525258892420 94.722364741106361
86.159130468834860 94.128289466002087
85.543516571704117 93.225179495742552
84.808219845083585 95.007839414672731
85.841107496523009 95.001327158561736
86.147676328313096 92.943464712252293
85.058867756735324 92.219655237377523
86.574202311337444 93.375421671444272
84.480053933973679 93.419487201531879
65.244771975092945 44.244890754449926
64.067333007411349 43.604652625476227
63.395347598340223 43.510190936503278
64.427131225001503 43.673580942098098
65.277450716326911 44.930827774997510
63.025410684200878 43.793389945764204
65.379354860439392 43.361092643655340
64.408844220331758 43.727868712693024
65.686274120953925 42.048189992957845
65.776338831125358 41.808623768646470
64.242837108844100 43.436352612394373
64.264092583774143 45.226469403275281
62.976435243146419 44.700223209972869
64.661413163825259 44.569257708417872
62.178856084620612 44.063479063460605
63.388513087010963 45.083209337838355
64.393928833792955 44.608203026191426
62.871290693160496 45.722558487414403
61.988470775444206 43.996164799359555
60.108066416858641 76.749072604554186
58.128862319187981 76.961310246556451
60.309723982143261 79.742067235570929
59.731736957925015 79.035364960800621
61.120815262119649 77.664638701441945
59.812852498730187 76.287146577269780
59.028698950143387 77.770781312448221
59.885951640303375 76.877681917757641
57.464185212081027 77.149941215908910
58.878091915929204 79.196304263808756
92.015197975720412 85.403346340113046
92.391579800436517 86.180352258492633
92.142710510788902 85.662310304601050
93.040489836782953 86.458192455388684
92.016498931700397 85.788510096580040
92.090991282939640 86.896993233533266
64.752882624513802 65.144638913477195
62.729011313333388 63.319273543506092
64.287746391764216 63.451847598956881
64.083336248792335 63.753635311946901
63.873361890627102 62.246599623491974
61.452612860099450 63.482881259084721
4.860063619796535 52.594819292627406
6.157630090741918 53.600928691972435
6.234819307883996 52.129798212636018
4.028510276975534 50.626828058502582
5.134145765347466 50.677943198885117
4.742108428029598 52.379264027309844
5.575477142697901 51.335313605473544
4.330040820010829 51.595794424483522
3.904613654736833 52.076869215191763
78.534680798041506 93.337521366541850
80.148637279260058 93.910616717630504
79.486225252008538 92.292143691381654
78.858248320729103 94.521436030995730
75.667560857090962 93.621659049237792
78.751480878456562 93.510903430966181
79.368792887550725 91.993430533899911
76.684464483946343 93.818859494881977
77.233755874740311 94.191555268229195
79.527686577284854 92.896221735860635
77.081629735533738 93.221379562397260
78.121456593669095 96.517911974491383
77.275106695897321 92.942506541585487
79.529183766257233 93.220209289362515
78.372835248629187 92.350950692514942
78.648208296652072 92.272005173110017
80.022323877343894 94.627556491798870
79.264349241281209 94.620487955457236
51.630355270806341 5.912662197653708
51.871296126900582 4.376462557264317
52.604702226907108 7.373322323151223
52.330936942431627 3.625174927502510
52.032476479868386 5.389737715504126
52.306044644881005 4.792193866350978
53.414192607243372 4.445504254994466
51.475694654696561 7.461856151327606
52.063033100228971 5.840578852456753
5.901775462834851 85.848472686999955
6.319417038893029 84.889375877059777
6.849643666161122 83.675694934642308
7.946569516283663 84.021659618531089
6.798162668941799 85.746827723154311
6.414963020294521 83.870721164431345
7.037653074263421 84.930906258980272
3.713639039275552 85.439605824307918
7.557582492898083 87.132991030497408
7.276485041210924 85.744168435068417
4.739800990934108 84.180155435457763
5.972066527811122 86.114150462762538
6.828092881514154 86.826957738280328
6.596012254831559 86.100908743012624
28.530489129054100 35.222160274453749
30.079729678470869 35.161729884207361
27.958221978649128 35.306079271045284
27.444823751898475 35.793051474207651
30.053925843067734 34.180927865118299
27.583903065631272 35.404427894983868
27.362024830283808 35.542079477266803
28.963796072941609 34.930009843918270
29.824820217246241 34.866264336612602
40.467919161111411 88.399527037292671
41.814610833758081 89.258751481590267
42.113217221017905 89.251807620775352
42.639676542961681 92.060054774316185
41.713388861862740 90.314040690709774
41.432693557666305 89.314009501708469
41.829956722855876 90.807513263172268
42.209897137966998 88.953621828407989
41.124754659328296 89.085124617012099
42.401249742491700 89.515281673486214
40.832914503521934 89.485743893190104
41.452372040142684 88.025972409023069
41.631099311596273 91.292156169837767
42.179059625874807 90.831815993744200
13.156047365224394 42.688774096934189
14.857727438656823 43.399328228064647
13.266060150162936 41.789013697572898
12.484374457753047 41.319966366380328
14.304003442930487 43.788318539308854
17.082257060163975 41.549039806431843
16.076232196351707 41.484143332616050
15.297001648908475 42.400799837394260
16.143596631206211 42.247847484379690
16.126663623899560 41.173517771050442
14.299987670594405 42.821454931454966
14.224436809542032 41.019039573273766
13.947519230903763 40.783485236972105
15.823959392807975 41.767665514308398
15.935479569397929 42.025641783019474
90.555702645071236 52.162373183303892
90.200208313466561 50.054322180075800
92.790018938555576 52.597752656060131
90.751521429422340 52.762452701244015
91.630302554008296 51.341031155703355
91.772879342981156 52.049714024279176
89.758969846225284 51.075196193458652
92.826694176659544 51.686838136794158
89.988971447960338 51.451713267246944
46.540025808359260 2.163853651911694
44.541967625193877 1.795296064330882
47.382719381865861 1.155057140092087
48.046476106381128 0.739403933418373
47.366686328636291 2.252324911835132
47.358246722808339 1.527729902900449
48.623238400309297 99.813371255801002
46.319334344045721 0.747466968086278
45.988986596410207 0.815740482221334
46.264978426559608 3.240352332419386
46.100254034879974 0.672021494070892
26.131879583381764 91.089742459948738
27.066123414938811 92.489030642721090
28.359695321054939 92.830528546818655
28.111130462407338 92.764238546809196
30.171429525952270 92.581694924157702
27.652362039212516 92.080978575942794
28.700388862970396 90.972894867701385
31.255850576062148 93.516641505901774
27.731777422878810 93.046580397144496
28.959849922004803 92.262762511825727
5.264661582300788 26.293403625538495
5.877492830799905 28.636182058213013
8.764744081795104 26.495530449278579
5.348081478513940 24.572967026693078
58.607123820362318 69.088373978718920
58.315679199129853 68.022459568680560
56.816693707386328 68.809445636130476
57.753132497913398 67.742248382678468
58.163437534752639 67.644586085118902
58.141778406373234 69.044638855314261
58.312762348428500 68.090329220005117
58.166513051739003 70.781264919910370
57.888243554995981 68.981362115935212
57.406097046432613 68.553365115035859
59.124716464714659 69.086344751218249
55.508314911096512 69.426255119533252
58.020366238827904 69.090845514665162
56.401941524670690 68.989114595913222
56.237202209736850 69.546998429058263
57.768103354336532 68.883573928155158
53.563227190660214 17.430705092590866
54.682852239942214 16.253518404500770
53.921000537428064 20.048146577249771
51.244601847985692 19.376187755765333
53.486304254134339 19.328254340301363
53.641215760614081 18.369365281602775
53.739285341488255 17.765837266726077
54.743752492863344 17.225653224987774
54.299954808245673 18.372402347336930
53.099764686002977 18.187784684023107
9.293884009410590 51.075541385348046
10.269433378302809 50.140312570673416
9.570442458855519 48.921071512386035
8.436202317400406 51.302956840536702
38.564817052362578 52.188937209166134
39.265078032495040 53.034606368298256
41.758058376852013 51.938280088137333
39.380163518810505 52.449612870752063
42.121934794651246 53.549705795729452
39.565468606009105 51.690687321738928
40.436257898784035 51.985678779629517
39.098550937334686 53.297759416823588
40.935395142763554 51.822877720977779
38.639736967551009 52.219469596085894
39.117358623047650 52.653108064587947
39.244975455014739 51.950210084853111
90.267683697186200 93.922815951377117
88.805780893707549 94.227378194982251
89.929721845472983 92.224378788147348
91.122860444487941 91.587385917143578
90.456691095434778 91.756810817128979
57.715679363446462 11.013935355911816
59.395974305297656 11.263589261674520
57.290302625082099 9.497408467716312
59.169280306567522 10.621423104223481
60.097657386114392 11.583879309488184
4.857075417745746 12.755094540921155
3.364865695744951 12.308291236585330
3.114404156108581 13.077895227096251
4.362915325804615 11.864384833416631
4.910575315568162 12.511272709927093
4.488159623162265 12.848936411474552
4.515515219330946 12.153816633139643
6.182894220692586 13.444693372160934
5.305060229453012 13.618904367151028
5.837003167644173 12.944009612541809
6.053944680575471 11.726960627444626
3.451819829434606 13.076423312804213
26.183295384444570 92.920300086620571
26.101459121832928 92.020132724720042
28.738759582257664 90.945172303208622
27.930262351396802 93.604185998208479
26.170429674221907 92.175333450574144
25.067110360781253 91.004747455045120
26.764053383407759 92.792524174368438
25.785949393780029 91.992007136339396
26.789252593646847 94.497103691512891
26.316182438003587 93.400667153181033
27.400718484248010 91.630285133221165
26.975420391006836 93.639011704677472
28.168910584449684 93.160452581612262
88.036495598838457 10.332173070585270
89.427920722718326 9.642849083878886
89.249633556016917 8.807877594441722
88.178148711435554 7.741784809022019
87.315926480420515 9.156229985267780
88.803503623888261 8.294976342658909
89.558893834375567 9.120002482817807
88.519130657209246 8.365497991330308
87.326592753618698 7.484152153456300
90.080833485847023 11.153412366984828
73.370940036182049 87.391805570030783
73.534043746100821 89.401281090618738
74.978915217390494 88.715780361210932
73.279118029932235 87.701288769432921
72.760523338477341 90.069508665889671
74.210512191300339 86.899140081332334
73.748186500417049 87.572632231679862
75.053737498730740 87.945350224600745
73.964963693051800 86.640846883953685
76.624126086660127 86.857858870090723
15.512744336023836 10.065524126927473
14.083907955291703 10.645033397341132
14.616608247356172 12.144032928042755
13.145150537959868 11.024612683612768
14.080915841129205 11.765872089711930
14.610314592335222 11.250897654834942
15.596432775098425 10.995861692114385
12.757656010145075 10.883441886497321
48.030930749917069 3.723871105101483
49.289482616440225 0.050386700487260
49.965763144355428 1.461282869978301
49.621627682167045 3.042891288984038
48.641829371988301 1.141560979249679
48.660211601863736 0.511271890532528
48.587593245370208 1.462474429660253
47.948094359343898 0.957011844443887
48.584918511606944 0.371063020825796
50.307591419014869 3.582937922027559
48.835568128666488 0.353554745420967
48.306887695476831 1.825876257623445
49.666500219310187 0.730426169885188
49.039289016709120 1.179198398359230
46.682042868611362 99.642648345338230
50.668111363913880 0.591519342630000
47.795876726063163 2.987407874557356
43.000457323747092 6.142768918093505
42.912712403564285 3.831216130755808
44.009165833581903 4.463428705726356
41.237101345761424 4.439596965795810
41.961188458466346 2.655506281274460
45.125916496045505 3.554005102233065
41.219791631950251 2.364787053351010
42.398266951226766 6.417546464566162
44.239604430187249 6.070757057383027
25.168297720396243 33.924266250518230
27.268418726533714 32.207085515298388
25.083540883155671 31.773327914338658
22.981575073520162 34.209333901477201
24.223575183231731 32.061004068617358
23.322150870229986 35.185142746634227
23.899145430931849 32.799362718589869
24.651111475310515 32.746174221273762
51.486024083745740 70.275488864021142
51.326842606090096 68.961101419773172
54.119460465882355 71.036678945661251
51.104535798789058 68.407150857688137
52.207875066922334 67.855425158067376
53.586030220225368 68.089116512230660
53.910745333298877 70.559206815403883
51.387050582263612 69.455680738678467
53.398293789947125 68.412536793503349
41.238650609705893 99.305863819397800
41.628065230911083 99.007087827073633
42.053854522440425 98.665961162826363
41.490219216936474 98.673743949113430
41.387240534641549 0.314912245209825
40.609034838418197 99.644145698057258
40.862756564662682 98.129959660569853
41.170937421822480 98.830020182161689
12.227813599049135 13.451929094764827
11.943900886974092 11.621793056886487
11.579505917387332 13.070486806495996
12.680935552942660 12.487698208647917
11.797480856980712 12.654587897544062
12.100443547913152 11.707058632474247
11.646479285012978 12.959983500093946
22.115705559771861 17.204486445667197
21.830835080172182 16.017024624858486
22.745114554423917 17.707358028498213
22.826612220976649 16.511345603607090
22.906251136206528 16.613611120879302
24.242178150905374 16.101806204205008
22.380662884397797 16.451624330860611
22.742228539738203 17.677021935069128
49.588572272396675 62.972276262462522
47.382419352749366 62.101555589774762
49.718953732359154 63.356147243816139
49.526939043956240 64.491550263189055
51.859633670541236 62.873377354214860
48.692821419146888 65.121737578408130
49.472001655134456 61.847529398708971
50.148833408421829 64.408080604856764
11.434187265249344 14.400813511321063
10.734694319330664 14.191881607931730
13.783677736423698 15.534446628151388
10.966358151752059 15.635414246798659
11.642782657522940 15.402470888493294
14.120940255480919 14.212042812719572
31.584529541222011 41.012595765519244
31.700954013116476 38.665235275700574
29.473197391082426 38.568939494924955
29.997881158414021 39.091472246781663
31.704864288252242 39.191980732634036
29.781147121446711 39.104290427002958
31.521780719710154 37.668340686805521
31.968845356425568 37.951101044487153
31.010898975842963 39.483678633868308
32.072407637185165 38.587104313235720
14.823391079150944 36.509691020108200
17.259119170481917 38.529833833932180
14.262538244674895 36.166884252353412
15.690036457931591 39.060246515242952
14.351270350884786 37.078636852961459
14.766835616354539 39.549596689583062
15.283357323357384 38.157062253552851
14.275550224405194 36.079042626631022
12.960665032164627 39.378111402930912
16.009044918579345 38.785660561096122
14.697820087566198 38.562325536666954
14.653207719720418 39.014652078408105
14.131875256790153 37.331910072492889
52.481985300147585 30.681907784469495
51.112131727122055 28.165078325475331
51.029652510335531 28.222211776548640
53.322891871555996 30.369699396292877
51.224840401308647 29.410928286274885
52.086129910692016 29.119724574861344
52.813326862617409 28.860621447652942
54.017361296589470 30.278673174950164
51.531631907249029 30.556536980929909
51.672634061929465 30.790939069883372
52.237366481431643 28.827174861953615
52.698633193012078 29.481559945050289
88.891569951496322 0.950954217809908
88.944560934837313 2.887015758362833
89.943086991464014 0.988053756989733
88.190643231722319 4.241609516117771
89.677073978643833 0.682265504119083
89.238252519497721 1.783740687788494
90.299104433607440 1.956864497471135
89.645171917412242 3.634769121774644
87.825722965505676 2.715419426473371
88.962641490696257 2.386326276363880
88.885139410330993 3.834851546627678
88.272163076460302 1.173187366647324
83.851122230311333 90.831458808786451
82.240048828842603 92.914188288190701
84.308354936515400 90.457572123938334
84.420544776234905 90.403055215123729
85.096863014572563 89.796591243156115
81.938779096449963 93.065222613886135
83.811849351246423 91.896127287661756
84.975117531535389 91.042450072891526
85.608906668275907 92.116643443496429
85.075318193253395 90.722358882215929
84.730828025098802 90.622447639675499
84.050841296139808 90.955497002722140
69.972529089339346 25.139035136524878
69.456723971878162 26.987937480304666
70.954415486735087 27.673555278968333
72.278464708110548 25.927170739896752
69.652862817341557 27.246707073362266
70.993893339896445 26.030069755807229
70.813862002706827 26.175208948932035
39.262829753587745 23.822027556397689
40.290018686499785 22.163389945498061
41.174454718819767 23.796906267571053
40.151190461324731 22.628855136403313
40.728893029656348 22.809908318746668
39.798730981578963 23.246933878094502
65.275168590653422 65.051568464082649
65.354701159174311 67.698643717246128
65.733751360676408 66.814499688660135
65.013009573268349 65.945590299138971
66.306275269685358 68.056238192894952
64.996209133125248 68.315506987122390
66.013139778659351 67.236091596945045
64.505041088308431 67.212713504771230
65.247011832783343 67.657162683541969
65.183684550941877 67.207797088462058
66.489433514020675 66.035117672936522
65.451082966868682 67.432450749978855
64.363021635571059 68.120351786195258
64.655513030284865 65.920848175435381
65.679257701040100 66.737254263894059
31.973168577790879 24.190961684586750
33.492164387665667 23.071086315509174
31.986168987273469 25.171809693057821
29.897183556116033 21.830656872650430
30.987686968512552 24.351631408127581
31.578765337256048 24.226449803998864
30.773741605296021 22.891204045599121
31.465196924023488 23.056267229242433
90.789347907561861 73.958463542002207
90.295936963624030 73.626605484881466
90.361594809045712 74.577316247100811
90.279214337950791 74.782104744793926
91.068357657388731 73.370440912745693
89.760597175625634 73.950431730869738
88.883823798531353 74.991486341110303
88.832281240836465 74.253454303105244
89.794544003582317 72.313898666980648
89.989961442585340 73.753781435418517
5.375685828216603 48.929070027067880
8.157946351863837 49.610712416912584
5.927707033909490 49.566250686689898
7.287458927639587 49.236583616193371
7.198860504286550 51.030132536410804
5.072935211618576 48.358089911467111
6.609003377171451 48.644453795964097
10.877902401828699 21.443158364452298
11.709950387245355 21.605631237186650
11.549410678030760 22.152737634304426
10.764292277791016 22.156999197635539
12.920719418723971 22.570949428697343
11.215154615675285 23.039372348555400
13.083737032752861 23.267839609126458
12.996004326157214 22.803249666492274
12.981399574814937 22.425015552591042
44.018539196971552 89.882112508084703
44.834152497346381 88.744906865830089
43.959435109987609 88.820252682744183
45.102030542820685 88.861348186463161
42.556867416288618 89.228652255414346
44.916887943934064 88.710064143925820
43.545066495053717 88.229716317256958
88.542731487023531 59.970302016300032
88.603931795164129 59.531692547792311
87.871868042454068 60.543551165531674
85.600542366217795 60.176872366324574
88.375478650771640 59.573763855771467
88.726929822302566 60.309224637959701
87.320563604610442 59.612624445441540
85.944991403334555 60.514503551630277
88.043357154452181 60.531758348606289
89.285177832151859 62.087886236191828
49.275975214801640 78.900802595024516
49.677004769649614 83.856221755557499
49.549530261536908 79.252898295226657
50.087860644917008 81.762665757670518
48.900587875251304 79.900953037446300
48.444552708288242 81.077853943977772
46.972745162076102 80.864637501312785
51.797356947296812 40.256937516393343
51.914459620021411 39.880641086126282
50.952842332326384 42.142102020082262
51.226133950173967 40.798183524426612
51.905089674729552 42.623603197617662
52.401956823752819 40.906570998914411
50.373016816475754 40.559074690952457
49.815025445215277 39.900037496659905
51.883728228489709 42.874551001152355
51.286718228406087 43.157453942453408
51.562418323938452 39.663195722562122
51.375951468203013 42.932495154926919
50.632135448914354 40.480937452321889
6.682100411490340 15.228573279212940
4.913991074140630 15.052100427918921
4.361617157502625 16.374602160912001
7.104249742335382 17.118459717490442
5.405487667228791 15.805097950124571
6.113792024764202 17.311266418142861
6.383761308722003 16.193732968753661
6.328887798665123 15.034984087124442
6.882148425925882 15.427772328703600
4.688275345903292 17.760314555191286
5.686895692567683 15.721894229016767
6.358196231250290 16.270332825569206
7.401153875466330 17.184647241527088
5.291817770660607 16.654688533579293
24.956254214132525 25.691401371711212
25.310065399292430 22.538851389829389
24.974059083641919 24.947871075462150
23.579820514466519 24.075479530639196
23.303418733254777 23.260995848795915
24.186728935860049 24.943832827259108
23.658766432772921 26.254110472059654
24.621313793551721 25.537722861920596
26.690263862260167 25.739314695495846
24.907493310420911 24.686817709474820
24.689231274781068 25.704404057643217
25.838085545181382 23.905598406042021
24.572938907432842 25.869906776693867
22.858530029884445 23.611106307801862
90.033357107075560 11.268950076965782
92.782568978608907 8.685169919405071
93.396419941199639 11.287970616696313
92.632216603413994 10.053448508922797
92.177939579871818 11.654407336612030
93.563035995573415 10.360140158669417
91.831859682722083 11.782290587089765
53.174815465520467 76.375129643124382
52.725966048721766 74.009311688708294
55.583118461174173 76.060894584263792
51.134211461592869 72.583801073761336
52.966704525871407 75.119581777917304
54.640257274465853 72.424129231741418
52.200238433358201 73.757609855701872
51.342282701459666 73.494415724166927
52.317713016512371 73.538674919283295
52.640918734875619 75.333093459466596
54.327042287969768 72.617699504218649
52.673400512811462 75.621519826272134
53.097172072567403 73.115727027544594
52.377601564747934 73.991861814294907
52.372430508148575 73.685312281410546
52.616019954067042 74.325984172718094
52.007016099461616 75.811535944862982
41.837892555811663 61.478027448029735
40.959933850876105 62.815081694399247
39.908768375493779 61.490131800354654
19.249399271147883 16.665216366064705
21.852315886598507 17.036473840285719
21.777085425733919 18.074611154591643
21.165578050854844 16.881192882343171
22.046731743348744 15.952243792187680
22.152691447353838 17.430418395611412
22.540783684405014 17.055680733015407
11.288049359593147 21.881896694164571
12.502456115049668 19.321635072845023
12.887502150761176 20.899914556254437
13.231067022993708 23.864949606480671
12.364314306232462 21.834199118392760
13.184646894402141 22.934126388077569
11.664764927307708 21.633927961764769
13.345750942927758 22.447273059889177
11.816302269822271 21.370740090581705
79.002083011468528 94.937486621116705
80.414190308512275 94.223924363672268
78.923791212113997 93.147882759496426
78.999500306222146 94.090545397036820
79.396260858850582 95.050280456282621
80.219979640126553 93.925241500506857
79.789953475424497 92.689639264154550
80.942363430402921 94.861966690138175
78.525163289682908 95.976046114213233
79.380269224739720 93.958097531642920
79.057423147510264 96.570976100851297
78.943339276410441 92.981884620721544
11.028845603858793 93.367353873898580
11.999778272875034 91.545386014179357
9.352994245622531 94.269958307031857
11.349892972629396 93.500785473894936
54.067988948824549 56.802330590275950
55.768823034377995 54.687560839385853
53.988691683115434 56.641375466983014
56.856291259667834 54.577000523680184
54.745768355958369 53.854765536302246
55.272633656318604 55.741651011940476
55.635446454657902 55.536197909730390
55.818498583139423 56.393859607332494
53.522493890278170 56.122143267454888
53.787756790461806 56.045079931655849
90.658465337750343 37.587178679636551
89.566260749388192 39.522349878964292
91.215870699926640 39.246727877592086
89.402520408156818 38.767863881066233
89.925091255817506 39.301252178286177
90.159496167351065 39.507117065173482
91.164317741459584 37.489452940682085
90.379301785881637 39.470126076251411
90.481050494442854 39.751489609600988
90.947985319006875 38.511729949636276
92.927739838578077 40.025216889115875
91.029177651893619 40.316496902604470
47.824503638517839 11.173020888471379
49.280488986371907 12.719619590991172
49.752558192365996 12.765711201528706
48.688541855597450 13.152378717859168
50.053262172883166 11.355449429926390
48.613640574032118 10.323269629226411
49.697137242500887 11.765540090059751
48.320586538315020 11.293724617874068
75.082956659483273 31.873743940743811
74.709544821947588 32.220886533884837
73.973598151226241 32.040156309012779
75.603565577357912 33.051738833835003
75.441078592227868 33.560101370071699
74.949466057015002 34.200587432036144
75.536232244031936 34.510217432621751
74.707929691894321 32.026578736998580
76.287622161047182 30.227621840733207
75.059230889638854 31.962564163339422
74.689329513402214 80.414318670766775
75.079603695028737 80.027685531508226
74.850870060957661 78.274293787027815
75.642261659276969 80.275776472016560
73.678928796830746 79.412345522465316
76.375219834761751 79.369883573389501
76.016667566366110 79.811087401590385
76.847151522183523 79.919317682256747
75.139947237676964 56.620621113142747
73.783393300289418 56.744617322703682
73.293666169448557 55.366114100914764
73.872251465564844 57.418501804538380
74.318506288332344 54.148085179728710
74.468547260678179 53.964647291193664
74.139416538154464 55.502076245219833
73.688486762301196 56.883369888270700
73.835575738484451 55.569263830534766
74.248125715385115 56.165373014486285
73.278585403988728 55.693242716741040
73.904394543991359 54.545864769949787
74.216974197009279 56.251733700520660
60.634077703816992 51.684192653890314
59.731200104305181 50.601828608564603
60.380170965813726 52.649741190712028
60.845928577798809 50.135988878936978
61.649568961287954 49.921795797452184
59.343894699935639 51.818791928741952
58.194812267953274 53.476201954312160
50.737210573857922 17.382130914762381
50.437335840667636 16.405293140957600
50.544115518381865 16.700005725560747
50.651187467380282 15.357519393648756
32.802312060501471 64.489907252397742
34.725355532650134 64.415119157351512
34.280384818371232 63.558319270822103
34.574505063912738 64.960109896279121
32.436650514068276 64.280831988671025
33.829689045328479 66.203173213649578
34.792494813072594 64.060529127772213
33.942672529087588 63.642690037972720
33.319907259868934 63.546408254825707
34.556583863585018 64.577495691427757
34.074624424321080 63.844340044860949
32.880661276615292 62.996853483709081
20.603061002212065 7.609847438747632
20.388810255606508 7.130058046850973
20.237955314710014 6.851320617661948
20.499689750606020 7.600936940981088
20.327861779420100 7.962586859005344
19.625669375139879 8.592035913829996
19.967506309528293 7.537459145266257
0.559108270001555 33.358174395538263
99.920923949703720 31.718818518050426
2.387297643605830 32.601738178684499
99.853565926317600 33.756711705102141
1.152361896897384 33.651848261307954
1.645917307044309 33.457665741244384
1.414487489295002 33.100322113584589
0.106949256116264 32.134553709570369
0.245375205738886 32.922318031125705
1.698718525517908 32.782316055503735
85.363512270295800 53.698878641905466
81.798272856471144 54.153116771496471
81.327736986351852 53.473912177033988
82.061573179640774 53.138448443739321
83.684344216908968 53.307701552525209
83.942945788515146 52.705805881993683
83.535878492269717 54.914308960225114
81.651144876564075 52.768214707215705
84.391176234932416 52.611345329990925
81.662094193209938 53.533814452716264
83.315609702578953 54.531376872760980
3.189622864778447 24.426205281591848
4.227046317334813 25.476645235078781
3.639526948848243 25.342031756445515
3.103807737640639 25.796396195716216
3.754719825538197 25.922843720321701
4.485573979422544 25.511184273957664
5.821955708970979 25.041144356846633
1.810961905804358 23.231615529858804
3.793732063954043 26.018617511530909
4.373409351345849 88.139351655483068
2.888551775928920 86.147786783900727
3.801838274233059 85.606462120694445
3.214665802440146 87.319458583205659
3.940253551249729 87.350340741368612
3.016052525746187 85.075689848882035
3.002112402503993 86.653678103458205
7.225540477048285 16.319858363058390
8.034682403875829 16.182188605172335
8.529998181004130 18.512906235636944
8.172948697657178 17.387930750884919
8.335640640010006 17.501164025676147
8.096128266598996 16.389835100227188
7.976816267433668 18.129053203484673
7.060968526565465 18.269676847763098
8.287617044943747 18.972363864655794
9.883680752998737 15.733880109776495
92.101670224948194 21.672542989055550
91.092008760108371 21.205499523706511
91.405954712454715 22.008549513852483
92.302647996946320 21.289750879293884
91.002691893929409 23.098572897019235
92.163608497243743 22.211560686449968
91.083531420589722 22.713394499198635
91.366354310373254 23.476577170968326
90.866507602813130 20.680440934107974
90.513418076199102 20.878926119704612
90.798780916187340 23.197506836595597
91.239862330951240 20.416212631085415
5.805670367660611 53.053898786961760
6.201909990158008 53.338779696269334
7.132930770082515 52.882308647456327
7.387088769420568 53.491043629452960
7.296845938199383 53.706965856538325
6.860042234672245 53.258590434287122
7.774488526275152 52.283808116780712
91.279942202077024 66.570710943578973
93.212666469125324 66.470296053314470
91.447733698679770 67.394510840009502
91.298834285739218 66.573034051138833
91.020167704790225 66.103596047406356
93.441412911523784 65.121252813028164
91.237328774471763 65.065799200111783
93.778064694619232 64.875776575213493
73.520391510350734 76.221355356981164
74.157985460825159 75.761036019331797
46.405365293140051 22.183828647367193
47.138798701246593 23.010807848135407
44.091463405787330 19.516916916667405
46.150550328924986 22.896465796384867
45.213546954391404 23.695971127141878
45.977639505193409 23.075052355510529
47.096334121636055 21.847518927147817
46.696089576278716 21.224822392460840
45.942287560502805 22.728337506795018
44.955022215651482 22.555347091035433
60.382622387312516 63.948026943122507
60.154923993986017 66.239934101203559
60.712131064871791 65.258029270250660
61.400519916885834 65.244007133441528
60.040834237701269 65.941191222354433
61.236331859575358 64.050547501424560
58.866986347652507 63.494372034204034
30.291914936937527 98.402446936166371
30.223430898007599 97.629409812436180
29.401583737349281 95.707811187988924
29.534439618588799 97.202649467404726
31.998884552891045 97.269033516519187
29.445053559360790 96.268117970193742
29.211547057462280 96.989825710282830
28.852672479039558 97.819226185808844
31.051075969513246 98.263602644583145
29.121105725701536 97.222938037087047
31.201376762243111 97.047630388144555
29.895028862808143 95.880645445329009
64.325772113822026 79.660652299062107
65.861230671033582 80.913365246951486
64.874404931405920 78.328690374841088
63.113141778383792 81.235403482884692
66.397351742335658 78.825794862928788
65.308175790484498 80.408946178980642
64.369596997172749 79.149913870900491
64.829394502927414 79.722500914048254
63.484981043227670 80.966769002921438
64.770299653103635 79.230850459716706
65.228720765321157 78.232610187269358
64.461550730839804 78.361838450131160
54.913299236864745 42.481217870320279
58.079573640388084 41.471299304215400
55.796743151682861 43.019492822641574
54.742426138658075 41.615493915332323
54.557927158220110 41.276538695675335
57.982823468073789 43.158128497375692
54.766759551816676 42.153606161921118
55.667826212248613 41.760910449509595
56.729522433637015 41.437867233670381
53.898334869856022 43.156454030480546
56.496871993367790 43.513161541589255
57.812823076249430 41.917754119954097
57.068440523796234 41.531637262203311
56.792774320237555 44.408125815476907
57.233332486540419 41.659786762329588
55.616937440379061 41.195408750710357
56.403218502963945 40.903220234636294
66.318751602502516 8.170837127868054
64.849894977944558 10.238066802991426
67.352950303389889 8.597175356383252
65.239168149490951 9.300813959677953
63.319001941841954 9.747023093981001
64.992418132111013 9.427022110869316
66.117300442054116 9.092933581028646
65.654989282559981 10.655354222802897
65.182070350587807 9.205240786210007
48.425000681773959 88.179840031210574
47.992648872552451 89.194702445224365
50.646834055698257 89.517633715673526
48.566435118722168 91.784319465080429
49.805516944325163 90.144193650782057
47.479144346391756 89.753626501925552
49.914330774784354 90.950128442507335
49.907359087930942 89.790202119456680
44.257962286075632 13.472489580717177
43.749497534593985 16.594434937750901
43.904143957833085 16.175053850889469
43.863209094236410 15.236325353105482
41.807804457375418 13.693321676013399
42.498214170326200 16.704020722923730
43.666956199637838 16.465030714429208
43.638873883067369 15.322024876440151
44.066250799260423 15.811680878144985
43.845350315003557 15.923919627829545
42.851101711991348 15.042583599180476
45.408633727602918 16.248002612178190
6.194096724296283 12.561540270382698
7.936272459507715 14.175253702791050
4.351262898559687 13.444174677499133
5.802960527715521 12.837466889606441
5.212696965445867 12.502904600275908
7.285436070073816 11.836305070127667
5.869475540437087 10.867372739436568
4.459859437613426 14.338633434415810
3.720780328157877 13.002469844594142
7.068338596988698 15.675719012608692
5.195379908613299 13.817031591309487
86.156238885443528 3.044826970440245
87.611233656702424 3.058614949071275
87.968786453670532 2.704572125692983
88.276395348834654 5.205396547098955
70.636299480388516 73.031121734174789
71.720478695033961 71.147569596930197
70.485970648765090 72.174644383610541
70.100337907862823 72.409738061121189
70.488919534321127 72.734477755519265
69.534848433752074 72.848887993065773
68.125842643636929 72.714217256955365
70.192997775560002 72.634402147322504
68.852291014492721 37.505698482707004
71.189832176187323 37.130264190772209
68.925162266858550 39.003369171804287
69.280318190531204 37.757660747473089
68.332321411242887 38.674569931448595
69.690120852835591 38.212717216115323
69.744412357318865 38.242756527347495
68.301961429147426 38.430857284320822
70.747322708368770 36.684751532729877
71.235122331891574 36.294026054314898
70.875462350369403 38.333519332978717
69.779248915955137 37.231237543007936
70.336971737487985 37.245913795766818
66.950823286785777 39.506140500891370
96.159192366652903 85.870105753722768
96.376274234632334 83.568306688856126
97.920988915598272 86.035855257780085
99.661728418128732 85.626664458123614
98.189912846132529 83.001933012884507
96.118872882411111 84.186258652473498
97.257859726386371 84.437258984000010
55.451507397484164 37.707559518373763
55.642023503139065 37.675001170087931
55.231956145889185 38.168140525107155
57.828662717404875 37.945369454015569
54.739476346938247 37.938730004552760
55.443130639608526 38.132072634409518
56.349105403157331 37.717961717485331
56.216782585985776 37.967082479707692
55.414072759025963 38.309616454125695
54.698662342357899 37.934904688870304
54.464447992819537 39.429272345901460
54.841370072058631 39.746908267364262
89.996823120581283 89.311171143769229
90.751274656499575 90.338573649961148
90.392612759299453 89.458697010261631
88.994343981407908 89.082714637268637
90.771171990916969 91.655786838540607
90.055174150906467 88.584080304536371
90.316123407540132 88.258517797833207
89.572912706933295 89.487059476519107
89.184599539142212 90.629342356459432
91.230680090211123 90.286130960922733
90.339809057849735 90.371116358029909
90.818500602864290 88.754484706716312
91.460063456676679 91.511168397874584
88.872958292933575 90.004680545325684
88.789256908207179 90.520648982937814
91.488691115465372 90.405273180854351
90.120462906352273 89.236692909138640
80.749944245814021 5.842140026504336
80.324316341419433 8.063220984074515
79.589980263711396 4.091863527963619
78.237554090414449 4.171151088792058
77.954191301327711 5.210433453291484
79.623962949795356 5.344610147496793
78.990517878012909 4.220447152704981
78.813263372757973 5.316265520534933
78.350115893499378 6.087061148999127
78.598959157416772 5.397022271266820
78.115438199013823 2.951295107762200
78.932178482620373 4.920750003091308
59.180220557744185 80.219029240471116
60.107744618909514 81.454717570093109
60.156635209448019 79.053845445285987
59.702298704190547 81.525640232636533
60.353651547805313 81.408841924096748
59.802494787402900 82.045975276366903
59.826650353103595 80.494494169225646
58.461621303878090 79.237357632581265
45.607455541154465 41.758802798832590
46.425324931324248 37.524999120722057
46.804353394256026 40.281677889043863
47.222115811655470 41.614183800014601
47.098112723463032 39.418449224924110
46.428054636471664 40.602525105928770
46.643003368071113 40.532453255921688
45.728440599194194 39.224634725445704
46.400448268684563 39.459906625997149
46.810985455505175 38.906447440123948
46.602635801777616 40.345965935466019
47.054140911745527 40.837843142700095
47.136365406802391 39.069889725460513
49.183052982672528 16.858129491652459
48.539081159060672 18.515133737156660
47.547097000355109 17.690908953254596
48.886067587624055 17.123572195693356
49.203357610225197 16.797546696350580
49.777030768542147 16.386332273842164
47.585413759515170 18.080840368546539
49.011081218857072 18.399710235402683
49.901656845948601 16.881696128766720
50.008256433008533 18.808415332601893
48.961022240101478 16.115835402962819
48.320568904873411 17.519920655178428
48.572921450430186 16.408257042999985
0.358085730939479 28.565367495462581
98.485195851342553 26.405761186755633
98.392454012324180 27.094553135794943
99.459058732912482 27.379323554180065
98.771588391132383 25.404305587856545
97.936999057560172 25.642361815065744
97.613726489176159 26.544611526510042
87.506710737850824 43.458066479927673
87.521485682093896 44.010894702756595
87.978275330845293 45.688821463480934
87.324640833675005 44.712026264732835
87.666418238260903 45.608355325166627
89.544447826659479 44.586592096780251
88.372387817647194 44.541351393694519
87.289160882220060 44.716647186397864
90.205838953187737 4.616425864108709
88.913764890457728 4.846088502748938
87.961313748511074 4.619742580958406
88.432700719442693 6.551993675245853
91.626145332241137 4.054301547127920
91.980587166300197 4.797311397509744
89.377137727264795 5.217897306315386
61.224072065563277 17.987564457411089
61.862776903840000 17.087341278023171
60.752522863745604 16.886848570034960
59.891759310243238 16.034200325946365
60.709975904847809 17.070200956022980
61.895295851367393 16.809672461235081
60.897374361444356 17.751467900925910
60.998318147039662 15.137140385979620
60.036113336093685 18.459393078188114
60.031236167913868 17.780243025549602
59.641754898287189 18.155366860327238
62.961153385414654 16.742639329988187
59.386251567905958 15.260304756211697
59.432700799341298 17.028828374216271
56.513131642560715 91.736561812851022
56.673438038624568 90.685785016175444
56.813448705377496 88.940415923049883
57.304632990106619 90.883568646391836
57.628382328129156 90.815565915046591
56.782827858001660 91.531909921796952
58.053737062385096 88.825387581594995
57.212381473210563 89.191285237613727
58.132656867647931 89.937054831869261
19.638000904121601 33.160487156973346
20.485471742529970 32.563462701506161
17.761744921808724 35.373225313597288
18.433653307996458 32.164799026348227
17.306149640674469 32.199276907541460
20.376706092719161 34.476893578553685
18.449981445699564 34.630943441504641
16.619932218843356 34.698867524941896
18.043428126346772 33.150375814032628
16.968684393371408 35.192259309160356
18.732311352140595 34.446276612185038
34.459214101815341 84.730465592695111
32.318075744314953 86.000683143779085
33.797646123244448 86.930281495508041
33.572813724769929 84.369086783787580
34.795134654376554 85.093244513142452
33.944850985283040 86.648901370264099
32.688951607827498 85.324279430677478
98.824832141685192 32.964864642880833
99.798378551129900 34.787978316918228
98.718864832560499 35.888481928558321
98.348119829136664 32.943055545837247
99.650004399473048 33.834649566802739
99.622531797452723 33.145106872510091
98.637746180281695 33.901577412680233
99.652109059587559 32.502085773696479
1.226766705454310 32.773425295687922
0.286930302381933 34.040550226827655
98.343610692657109 33.132551810190918
98.059945148692918 33.419415819788405
98.016191154435148 34.813240351828910
99.300241859185704 32.034254666070581
99.399426544037070 32.168849913073693
44.847093634482349 30.394051821245217
45.276699149824012 31.358441540121728
42.532856213956492 31.027594425497675
44.274043577921347 33.021818978970501
45.204186074932167 32.007825259564790
46.236000524972404 32.605515948317702
45.287701322710987 31.282755348007107
44.259954349238015 31.957912211902038
45.437958685433713 32.196434808979198
43.973812062477997 31.765148364217190
45.708279599438754 31.615137705373481
41.568692154233716 31.984636404674664
64.331309560283472 73.785906040762228
63.890748257813897 73.603252659275583
64.347638921522829 72.757526806067688
64.114315236330768 71.090897640488492
65.826221528335793 72.016551350455373
64.778770684777427 71.733679093994624
65.566250821556281 73.815492620946188
63.794232308010614 72.278925830538626
65.313063307768189 73.455702022405873
64.218066730643926 71.631345466101337
63.524854765307602 72.823304221883149
63.494383438364636 73.237150242797583
65.332337430989256 72.644209335161904
95.684071843612301 96.538825016389353
96.521819922674410 93.225747844151130
96.006539239467898 93.941006474635415
98.252643880848893 97.256556397425086
94.507871176180572 95.510549021146019
97.063513273421165 94.914164074858931
97.271949225574687 95.389602271120509
94.299443051245674 94.864181137548329
95.955364602542090 95.451302089239064
95.646287627239531 93.174821257204798
95.508833064242978 96.495054759781723
95.019733857606113 93.923699235807902
35.710251490913677 27.241502893719613
36.706664850340005 26.451617874117538
36.272054613858622 26.903855281956083
36.884251528759471 27.724160545620563
36.059474142204010 28.008138955669569
35.838409437903202 25.751196760973450
35.772908424798437 26.827760824744782
35.822351805275957 26.599742437320096
38.079514423866165 25.318008136231882
36.188038128482226 26.188148284899217
34.562543431565153 26.842424807305953
35.102662775635700 26.730105202276167
36.501247017505904 25.707470628209972
68.295496147629933 5.131912652760618
69.023830386823974 4.418777362321884
69.990257850844543 5.616293094781925
68.435380099942861 4.927832661935445
68.046872103185990 2.925957865088898
68.897461898908816 2.251833219610153
69.862435464887767 4.570030220102866
67.570254161884733 2.304869640934164
70.654981383253499 2.322374314217666
68.181954860421314 2.815840656480665
70.648518102691540 3.116685346822661
70.577370868274059 3.684402365245909
95.197729422512225 94.970765444788185
95.911591031762924 96.013739623470968
94.342589932114123 95.557941446908600
96.601750389758251 94.310230010362758
95.514418568810655 93.995867744656650
96.262516093776412 94.882064115144246
95.896267677680626 95.673617967373076
94.065275788478388 96.215873630395620
95.667464998694030 95.819149713038883
27.711734615700269 49.681295079643029
27.465771921684084 50.898291895845730
28.488868326895588 50.004984591194713
28.221000979260012 48.499498386320994
29.436596318530558 50.763350717619147
65.922221028907359 37.611870704576610
65.794565429872833 36.828144295594484
40.311123572909352 76.830622825827518
38.115695232946855 73.830684728764709
41.286064988845752 73.690167014534282
41.743553247987769 76.082691120558181
40.513878162228998 74.769392942994344
39.220145759853004 75.122569209669379
40.329030442226518 74.573721474248146
38.719016100591382 74.688359399597786
38.785976909324290 74.720175064992929
40.405724822090363 74.532273335846668
38.666348134927738 73.816547529486087
40.369749549037223 74.164293632481630
39.955019283334678 75.883458024579383
40.980555015246402 73.415237580963222
38.219651127291257 73.927406020345359
77.875334447592152 91.875958501444600
78.136133913305599 91.447562279007741
76.431794736812932 91.896424196286986
77.695731182658818 91.136518262447979
77.184296547896381 90.422093486323362
77.541886997933787 92.070355929294323
76.707904497071297 91.791201896845564
78.683626607009543 92.315524236418895
79.110077381514543 92.794930990271283
77.670477915776715 91.561299869663671
6.557564649859972 58.188016617672311
6.085586342886031 55.934123602414502
5.094362129272182 56.198348041809886
4.538494156186133 57.154830672546566
4.152096420406859 56.186413815303482
4.230224215937633 55.614003539670399
5.621041183996948 58.136854879211029
5.070870013110215 55.602097872297065
4.633623795627627 56.847592416792224
3.862673149960033 55.550310831451434
3.550764497924741 56.000358198945641
4.687241750184755 55.385282183015846
71.460155653070771 5.711058044523214
70.683171258499954 7.606391064230413
72.592562916404816 5.929171732037021
72.072519275036896 7.870607250911407
73.199822122691870 5.645678642191363
72.303054133189889 4.167746655027722
71.798900595839939 4.502881407940508
71.207516058698388 6.537719056693119
70.389965483803209 5.313375170438840
17.142767846770230 81.799215973725538
18.936595174060862 82.438569008557153
18.964767519264193 82.266233414905059
20.929584467238758 82.603618772821108
93.680750412327114 17.629086380566257
93.503015658901859 18.689001666772789
95.424319733893100 13.947505954572275
93.438602558392404 14.484629302146073
93.815835338081214 15.667457320040995
93.476330041847717 18.040032129648026
93.255844915512981 17.125228133113147
94.862893765321246 15.183600300145175
98.978944121673081 56.361083188388491
99.168133557890869 57.911712247725831
98.489570037232951 57.773085197283088
99.242877885260384 57.217574181330512
98.304381895611712 56.527930559437330
1.324185660617843 57.672163886863501
99.086387197492698 56.763171895912095
99.741525138115705 57.271645001651642
0.616241782802220 56.890928827505370
0.270423373479602 58.108778524859147
98.432484394905003 56.502177680968899
99.686099335204361 58.534367919092489
98.813812971045934 57.216773921819403
41.335753859650879 90.379965248259680
42.573084096006113 89.737334226396499
40.394380813504725 90.009431376615737
39.956181152959985 89.962302805767578
40.974068660796846 89.505317729726272
40.958773373874521 91.100116132341569
43.460673159662484 89.655410610954021
39.812127039610999 90.208875974093573
40.715872834061692 92.838153310017020
40.320990110577384 91.192198347785478
40.896526064444018 89.809791127369721
40.947553343997299 92.416600141206303
14.702930509640531 52.425934380678740
14.551546662931784 53.185958173269007
15.375508056245010 51.558295012976608
15.527597304138494 54.895725259365150
13.757137403542202 53.796459534454272
13.126004028400740 54.108831499944174
14.851885386840710 51.822855530245050
14.129496372246287 52.298639331363113
14.746595322920941 53.770172018606566
13.075341158276551 54.242200443176870
13.538744227645422 53.181009440977490
14.187959886134301 53.856782956177426
29.336367685504513 43.943061186967782
28.790118038923175 45.211296129394093
26.723774190968054 42.807677895158378
26.480926331801001 42.605040444546127
26.671665595506251 44.623206919656809
29.271167427617122 43.757316542149141
27.541871847289453 44.792233516859817
58.819919838306113 23.372088437431383
58.248382508677153 22.498455897116475
57.300524247955281 22.393145907969050
58.198021898519471 20.335032700747632
59.993221675845547 23.270350948153713
57.900435190453635 22.245490280777997
57.511282710371695 23.246770936919297
56.639918590377654 20.496329394754792
99.555565494025146 36.511891644107472
0.361437248671763 35.545715766252421
99.074824469954990 35.083917254165293
99.344861373559581 33.409275015500278
99.778723306153807 32.369020594993827
0.614443175616316 36.229127616535827
99.391371581462366 34.549519982020492
99.213614389882579 34.223988042124496
99.042016095494944 36.358682467681099
0.707811245756290 35.578664661803877
10.683264038919678 8.807813665948006
9.627663190349955 7.862483448452272
10.657781729572090 9.240208915699048
10.646721088559792 9.046892788100097
10.300596823133716 9.652293568478747
9.421547924617073 9.855658100769499
9.362074425698831 7.782632513905392
8.287218913183569 8.241662105226354
9.276772956420235 7.942853022062757
96.383466320755886 20.065839161544712
93.910899794948961 23.158746184834961
93.177625410308721 22.578913703572816
94.695117971144668 21.340906607553357
93.481687701426040 22.261327804556004
94.525738106218995 21.881314959067847
95.762487339387889 22.631966372607064
95.372501302283027 21.917131743986516
94.629808561471464 21.703783770832718
95.287346093080657 22.762512523385031
17.195172715430193 32.180848428542475
15.103474495859945 31.446805424854361
15.227594423972056 33.499562688929629
15.230581148568499 34.181138895051021
14.904943608558602 32.334459020369103
15.703327347305521 31.503519796523001
15.386368181313109 34.379035592405160
15.029764443902726 32.742304583652121
14.863322557936248 31.075025877733857
16.532924700173101 33.179449657546428
15.145000269649589 32.468186118081562
14.478791385236317 32.748370441269032
13.374339817389803 32.724459595672947
14.827242824280615 31.380104505551287
15.437291486508725 30.473144568076940
13.627388815928688 30.059001563707643
15.026276414515181 32.849220723859780
13.414702620500181 31.970589795896124
53.360082018450264 27.699991728549072
56.287970149067711 26.544448448916178
54.457708206730061 26.192271073638413
56.323170751574054 25.242278499706298
55.410075470007250 26.286908746824533
53.148990018418381 27.136986687049948
54.368804602325277 26.194272975346554
55.308551135635469 26.724801831721578
47.932458897208242 10.110660557818688
48.684284089380306 9.720140317910468
48.717831883865273 11.806940297954522
49.148996083914440 10.306657514109771
49.324207145425724 10.738219736102412
49.482070148510701 9.813189129318335
48.983037623169466 8.836077152696863
47.423944492525038 11.172987889115614
48.779466131432450 8.686445377789369
49.269851883783851 9.306645614593837
48.969891254486662 9.213801975147611
47.545741964206734 9.990946773930123
50.474716209595577 10.382358693847079
12.750717446193157 50.940438683032042
11.938184153140524 53.140360108754933
14.150187678343837 52.036711848167542
13.111070895707336 51.794825151709340
13.075814193407837 51.877707535355057
11.240604298130387 52.313121751001731
11.910159348696050 52.306884001093913
13.081267557383679 52.302989157827696
12.337418025998421 50.713880002668041
37.447775854063451 83.775958531235361
36.207048265167082 83.717578354515965
36.539162265564926 83.641878499359848
33.535559264105665 84.537136129883052
36.707929472917250 83.083084243095797
18.643984197889402 17.606164169429118
17.055207180731024 17.085416998633114
16.297443115087965 18.253670759223443
16.177147651260881 17.764853488537380
18.413347607852060 19.114416050133304
16.568403696982354 18.714758731635424
16.722996628601940 18.959274703732895
15.364653471191119 19.799575843318792
17.523444407203385 18.207551386330859
17.719125790570807 17.638228384321678
15.873209751903476 19.006611992443929
78.142852781361825 30.218734386948295
80.106925615104458 29.731920993728487
79.006907377735175 29.454134262114458
77.213113737516025 30.550486227084619
79.473133846413788 30.189003322125863
76.760919555887213 30.635003063166781
78.827324957579805 31.222229099006324
80.284683978818634 30.134570278091140
76.432386351760371 30.232067473878594
13.920698726019021 77.174370854200177
13.965787353795015 76.041761035742823
15.103114952483638 79.127095906922392
12.868851106544916 78.201279759716513
14.739569805266441 76.163037503957327
14.529056395303435 76.103021341392008
14.272139769870531 76.822444768947861
14.616893428589682 74.362576723004906
14.450602296936225 76.158927148274188
15.223615469023285 75.273378755396209
95.525688852789997 53.784451890215053
96.282004953164602 52.645228186523788
94.920377927790852 52.644667963774786
93.602912778660681 56.061953823991963
92.420476469508714 54.664659162873235
94.279793981815033 55.388848889813616
31.053981569912764 1.815240182957749
29.842525558355334 2.948275081727243
27.600639897623729 4.227731501723504
31.405384861375680 2.811611481417142
26.328844680971084 3.929680137770700
26.971863108758331 2.442900102982828
28.095725261104018 2.967411788885832
29.754860030826162 3.742412117451520
10.554094296144953 55.070492292406826
9.491347023738241 54.120215225665461
8.900674867294253 56.818381468081604
9.159367014135205 54.325333731714643
9.133348793641053 54.950969623702456
10.095795955637767 55.626641874223360
57.846391871302991 87.249686602159045
59.418782495271977 87.516358568328229
56.730253339722772 87.047603481130039
57.933663484148248 88.243158881017493
58.794457953946136 87.819924249925293
59.823289217003911 86.585718442732329
57.236446077821789 86.994408720130295
7.377207987438786 38.698662726878702
7.066778641687299 38.440811440641170
8.453929334107173 39.640075380699678
8.032246785754573 39.370614369756268
5.949877440296649 38.043785600750233
5.614529610900150 38.063846481991007
6.041656005025636 40.148765385458844
7.487131440113190 39.106063373743005
7.361710985074025 39.406745673870326
8.334599489168959 37.767670881454045
6.314226030260884 39.019124176941901
8.486657967485019 40.134771006221754
21.518774107363431 95.882527772229039
21.925985731172194 94.238147952423745
21.438762449575492 95.732238468090259
23.298939134828814 94.444478947420421
21.206561738881351 95.181569875330666
21.913101764769735 96.130941778452680
20.071208930790966 93.366762422933292
21.744397068378252 94.731483479829123
22.320875451790158 95.801780410433850
21.580425530101785 94.428724418769562
78.197535784331990 97.044142803306627
77.045178579962410 97.980403013797869
79.001264520990929 96.960945260979642
78.040739523434084 96.752372139623290
79.250742035473735 99.567956045929037
78.842963416364043 98.031880863144352
77.567173906007369 99.327412181630578
77.487048358134132 95.543950983495833
76.841155307014901 97.612643239052773
77.597734608282380 96.735919039379482
28.266605092652519 57.252064728413849
25.529015321925428 58.070254832295433
25.782350027347650 59.744289431833494
27.629720767535396 60.444480254463443
24.772118656047635 59.786888963517718
26.788433589246850 59.596763997861366
25.643792599113830 59.272679688576126
26.936303117505872 60.837035544734192
25.649575805991418 59.932324365872667
26.565515140059858 60.205007993373322
59.698605205728171 76.702110036455778
58.623100182089125 75.536966801626889
57.432781071345794 75.196052524956116
57.919175080418391 75.247791131486437
59.220385602972577 76.554277333800570
58.170252816883419 76.442468631709374
58.950274360529662 76.685730175999424
56.927526660239458 76.627461174462582
58.864213554491130 75.511716846773183
32.061419829316804 95.809773894908034
32.721600235863733 95.385130567008844
32.187196470327748 96.459949749917044
32.047521259575880 96.672434215804145
34.277329597304501 95.206342417942935
32.409128230271428 95.339602036511224
31.678958407506990 97.224970866981707
31.304064744481629 95.413419032184819
30.514790504428099 96.615890104625180
33.754173322973678 95.856286127776428
33.517673508448112 95.382419016739050
31.447605209417443 95.571746250140279
12.791063631777043 68.704588709316269
9.169660855751193 69.668611584287575
10.514466954173816 66.722533207183332
10.523047071208033 68.013257305138467
10.705381526808505 67.603747690493819
11.314707328343825 67.338810634592960
13.070466657580091 66.508760487365180
10.368600927498479 69.142854635356329
9.771996586719947 66.876782702029246
11.220137006909130 67.665029589743668
33.826006565445262 9.040941815220947
35.735745199040416 6.987957924287237
33.981584410367844 6.728344470665696
34.482435361269118 7.984929238312501
33.726020375874221 11.213867841624461
33.576267637630671 9.006836476703269
34.862096649108565 8.864320749441838
32.504653346052123 7.625861373813016
34.730529665762759 9.119050894426689
32.923740945462860 9.179625808494590
94.675744658987242 25.191754717782221
94.895270243264022 25.660418746366688
96.609673138393504 26.262102222971190
94.621628326630599 24.500337219739475
95.098231410796004 24.978010490685421
95.757737379834751 23.670824667658735
92.201940491690095 23.850746995820920
96.950799729299490 24.098016434481604
95.625716561205806 22.550865311788446
95.391277415443795 24.693423861692519
95.042041994341389 24.256060214085867
94.679314502846040 23.476359161749578
93.958833915470379 24.859073222907966
37.361026464004773 48.480173781833187
38.155916064969162 50.093919212246547
36.251905978117044 46.769462311704764
38.385846373478834 44.758669198230152
38.774509124807714 49.970684925866713
36.909112923259812 47.426104085605964
36.538248157368940 49.324821942577216
38.416649189030835 48.243806584764478
39.476711260156314 48.507966525660244
87.341798741692060 20.460600693479293
88.517824170693004 22.002014119642631
88.949559305706046 21.935506925210635
91.311015321211613 23.811540034033051
88.637098282490285 22.328782437331981
88.719691459972225 21.303319086760801
90.147995627240903 20.727967491081142
90.144380596910210 24.349335926631888
90.488756243670906 23.063522126772998
89.314876244719869 20.991916548454022
87.368146883858515 20.119298814773828
90.860923751148945 21.950341260374856
89.319974792067214 23.599033145184642
7.129152861598832 64.944795955116490
10.383182171784512 65.272518402053805
9.863417594141929 64.203779549119133
8.535766781017912 66.183982236382263
9.670994537887703 65.819271499925904
11.021092683262635 64.832068797644155
9.831207297413126 66.447840744782710
8.467270252825697 65.192451965711726
9.590245380463511 65.338493259632344
8.607079237701447 66.526179961686807
8.552323702811599 67.129562177520143
19.226045939461365 26.913428473326665
15.471942499375618 26.405931554775101
16.565067364136873 29.599654287254701
16.811225533934607 25.951746356066625
16.488856690424488 27.873211947572766
16.406098664406013 27.422874414674087
19.060095820445010 26.471736908479748
17.719731459670765 27.063091114716030
16.341221928395154 27.649104054772977
14.792436515841125 28.527907006313789
16.526086352254161 27.634090141913116
15.756641721815640 26.126911998355666
58.518537741074773 7.598693715447311
61.161544281323202 7.429405965696434
59.863388099915319 6.815178145289669
60.691807325606788 10.245974636238634
58.346630467292428 8.361663804984834
58.270197555587629 8.271141883609769
58.680529128664183 7.411986972466742
57.849636509741359 9.607216607396825
59.757270812917646 7.124494333479900
58.007979470961644 9.013638708451175
63.170919584716607 82.808693319371258
61.649699218909866 83.899085718583152
63.882865334465990 83.425536616489978
62.833698615824176 84.262354405232529
62.320441060051898 83.124687861151713
62.859312052122249 82.330036349761230
62.984045441864140 82.873056197924214
63.065154395002565 81.307629301150101
35.292552557116288 73.815139227336118
37.552428854298256 73.795108042290423
34.451928718947805 73.243068991663492
34.334984180905970 72.520560223410911
35.576541789897220 75.405682626741196
34.634513775738583 76.237859925833732
35.627133662602617 74.393409083841334
35.933692767902031 75.308526814757712
27.935213824881924 78.707842701197052
27.781955347087276 79.240953580013695
27.594359570951973 78.698742382822815
24.550915143949346 80.125254070352199
27.738463781322064 78.874095821352597
27.357362269179959 79.686568152021778
27.601207729969151 81.242106652735444
8.026248852730902 59.389743992241002
7.401238256625017 60.973175095768589
7.348108923402972 60.479376839634476
5.551024101051986 60.926940942318346
8.583442877081415 59.955115279298518
6.246353737144363 61.478575616639723
7.890720476544431 61.763396734523518
89.795875789035136 53.052563877968829
93.294519296017967 52.442152783682779
90.644461136575089 53.810225372378461
90.973755955528389 53.278135881855519
90.819470377023990 53.785162000841972
89.959432543018679 52.347046922007763
88.844289722678099 51.614706646132490
90.374888438176242 50.997739041938971
91.243861930105169 53.109611979119173
89.844283806749360 52.415204065905350
90.488077064047275 52.069141742063735
91.082526451004995 52.557670842322068
43.916530372642747 24.959710311587763
45.979101989296289 24.395351511264657
43.242162205013955 25.898569303832755
43.756326140359100 25.964718089548434
44.366491459587948 25.146403112411829
43.937908116788023 24.765869715664781
43.187626800828745 24.380938673652519
10.755987030232422 91.365111430000667
8.655489284371686 90.808024485120370
8.832834005026474 91.014041208349994
9.890419701666342 93.282757337545917
9.342036995619660 93.528003719964659
8.437272720476571 93.368737115123423
7.518058421597413 92.592624814540187
8.058570571463745 90.404775397337403
10.356365355110842 90.481336943162134
9.282852339651809 91.405108187548919
9.081155846675445 93.499995854930532
9.649085129624996 92.216966811859905
8.011459170701594 91.229050167857096
90.626626924380858 24.017010183539401
90.420311412263544 21.600896437959747
89.728366409676923 22.858376594059060
90.256860875520090 23.361184544336858
90.469762727561601 23.043965564500919
91.646832594598365 23.297044578263336
79.672841185853386 51.005988704607340
80.451921052839737 52.228228792561374
81.868037879142747 50.118111557857546
81.957779995754436 50.813960604514023
81.864434361840708 50.153970080569515
81.792343845843760 50.578638788885840
82.330509670178614 50.578798624834548
81.503158865469246 52.086457040688600
81.942571776627048 51.374708391648596
77.537892360334894 70.152385799804023
77.947931960294810 71.161097945656010
75.553851524518493 70.180907460898183
75.695887798328471 73.219644704841215
76.171880396723083 72.254861601768070
75.012637871435118 69.893203958006438
75.962813898105424 73.268419355200763
76.144488494891732 70.483717257062835
75.577253806635269 71.385168182694201
77.685331555738557 71.055543153585390
74.497467347857821 71.078385348011309
95.107645050693847 40.850707166127833
94.255252512838126 41.451220698093508
95.587309232315278 42.093952026660673
93.716798652058884 39.578259586114413
94.412764633829170 41.143928010153587
95.868492218349047 39.655841017914227
95.000920037412385 38.734786368729580
96.211697230998340 42.768382076857044
94.596813140126855 41.884117779185637
93.378835889204979 39.516387365345089
95.375136468963646 41.207370233713611
94.078974442232862 41.014738464775107
94.090967311776353 41.743495405200875
92.865367389917878 40.866119072067477
93.533870746190800 41.814035134834427
95.459525729701141 40.337104078150247
12.085266973952962 55.797306928615946
11.689946321656844 56.656767083114751
11.519786602937078 56.067858068749004
9.990643569998753 54.314723865529778
11.754432429237871 56.095416426194681
0.442496586489847 82.688830903830436
99.399385325889085 85.372399828960212
0.704704208660886 83.965278759668095
0.796558897520571 83.993919007517732
1.153025242753797 83.788353246527663
1.580042181710953 84.256637288339675
1.677735302564601 83.360240061683868
0.625727879542337 82.600914250711753
1.281974234748933 83.472791008308249
2.741605273917894 84.315737688626285
3.231433706775424 84.780912090208204
1.523311460367933 84.324054512749839
7.672692760759195 4.415610748874706
8.659021525001787 3.969595400025472
7.890122504308821 3.652355498318948
9.465332578686871 6.081170012749103
5.637253815181438 4.655752638056521
6.032475704999380 4.483544611390370
8.930705457400215 4.054488317483603
6.652310128071781 4.573118344812522
7.742751573985840 3.773010319134809
7.475207569973661 5.518940515642566
42.762013687260996 9.998433780779742
41.660905783424447 9.642780751553984
44.114427481056126 9.680845819319686
43.170721397720669 11.005464033560720
42.109781820783724 11.347024356652220
42.724407949547356 8.989234373524937
44.203683995284855 11.463793986904168
44.115020077389552 10.795133091729044
40.913013763502349 9.330946628703014
44.251535319635764 10.531862684477343
44.405638061736546 11.358498740848725
41.567712983038859 12.086341554970621
32.846262316550423 52.455590805562203
1.666916992986638 28.544526206139707
2.068085978347362 28.298899701590940
0.101876603843633 27.034184403740280
2.457748702838150 25.850225682324666
1.970392416671194 25.138223575739165
2.529952386743028 27.053866184082700
1.738204286539590 26.878547116538261
74.290044454798149 67.528010484879360
75.669651628160466 69.381317472250146
73.899326793663533 69.323306715669176
73.850721459716468 68.740792302455517
74.782437686295566 68.420683978320952
75.139484092190813 68.228326842719895
73.656944742859210 68.044333673036832
73.120367432645097 69.548554583204535
74.610314929825648 67.040804458533842
74.817951062224253 67.801846401930504
75.326942075334102 68.190270736001310
75.184433927862074 67.466814929344977
75.430731624528036 69.036778806195642
73.382509607491443 67.495565409797905
76.268296031307983 68.604004101210705
58.444182080924783 65.194401589604681
57.895622314054229 64.348392298535515
60.979363733958699 63.586426387814484
57.772012592543419 65.542141232848195
59.149197798202138 64.331772159964601
59.560926081704778 62.761301801635177
59.199548574251885 62.903356482558969
57.540675931375056 65.472178615084559
59.783401828413574 63.202638571555823
58.455788851352153 64.485260472916806
60.132994584808230 64.694239832367359
59.864363825233291 61.238315491087505
59.901550075177269 63.727717577503718
5.098826757093438 43.454102824207546
6.534212350596967 44.328509237852536
5.614398504730774 44.778917214017426
5.423683270778826 43.801061782449445
7.250901924712990 45.538062424096431
5.799664462254238 41.807098839531733
5.567831614251014 44.077356630126154
6.098681515633155 44.138609570256833
5.352680320882155 43.106945843000645
6.358150325872200 43.752346642942314
5.206127801239603 44.756514606027444
4.505800727679488 44.192563029107141
98.870524135327500 68.438689672209833
94.982368680379835 67.945538657773596
97.819683364967787 70.215297746790483
96.280661024669939 69.968399579017472
99.467273346408419 67.709939510165853
96.202533716423957 67.695944502648075
97.610850248949006 67.500909295586624
95.545493086446513 68.893195750440441
99.921013846603159 67.900993826082029
98.125861923537741 66.874149610127347
98.667888777859062 69.741032285962348
98.328549468263304 69.099816457639648
98.779234281571803 68.542023788540448
96.991606413789654 69.276714424466519
61.923193673647106 32.383071386408048
62.954097139226157 33.599434334578909
62.448864322331573 33.209964829954309
62.012024955013018 31.604676146556496
64.867129995646209 34.268632838237444
61.558789317075565 32.338606991301425
62.472774951344704 32.682770926640671
63.370541766453663 34.292031579999829
61.751463075990372 34.534636459191837
38.600405468879281 23.907054668370936
39.655008609431263 23.938791397690146
38.314573850541763 22.426735228615929
39.342456913625554 23.426775552722308
37.633589241316621 22.026100222861384
39.698866431369240 23.817564588380698
38.768148061941240 23.852407348526633
38.976007967048915 22.195372327559294
39.676286014440862 25.669761460050001
37.412135553392574 23.178588369258726
39.618608659144435 24.097875944718062
17.149350543047493 21.827992092726632
19.988342252367051 22.055121067377421
19.576815664840961 21.631367325917672
19.929548326934142 20.414855506832630
18.712670605712720 21.030460947950679
19.931274705280359 20.154935786403502
17.985970451375355 20.040420937545530
20.082616766167561 21.399060776649364
20.721523218476460 22.211091090621096
19.531444810276877 21.921828089298305
19.780149010983067 21.053033846013602
19.897899871755083 19.047793560130117
20.783853072894107 23.066889959686652
19.204685947221620 20.777905418047194
19.970548575675121 21.422867210472845
19.264150179285458 21.946038215797344
20.289087374651739 21.282034184188401
19.105216277394696 21.692601196465255
17.124626957651387 21.527258625469386
99.351949928971635 42.229152057649046
98.617487699123998 41.723154523038289
99.435390211731033 39.462114491932766
98.145967605836674 40.703737401748562
99.379046416003661 39.852714317513929
98.259507674792374 41.031468335702485
98.052720900613224 41.623945617642526
97.992119036031241 43.099262157714392
81.683247296101555 65.075718999599175
82.867678158716743 66.594921522208168
81.563972230508313 65.096204995655441
83.140636332462648 67.064041034793576
82.415224682262647 66.251408952926454
84.353095925741869 64.970978864906570
84.330548646684804 68.053675174278922
81.058405394687469 65.842470661890744
80.909361550384233 68.321280766453128
83.839203117228479 66.360858727619203
84.516832843875378 66.919633076796529
84.203890827696583 64.765734794343714
83.113718733637384 66.132881380123749
83.417893434742666 65.075101092232913
22.127948483365351 9.688856749005954
19.932210272297272 8.278379622455812
22.287284610341764 8.652166599927742
22.824815026730885 8.497164885187424
20.172685768777569 10.706361584204792
21.608034516080519 8.740575100811212
23.042798054702271 8.743229910052117
20.789890835469375 10.027311561673724
21.297075742733771 9.946400237100743
20.382342612030332 8.763079971804355
79.498404692389542 59.551780074468923
81.049962650391919 59.500173450882457
80.449476000652567 62.372741364604977
81.942085270085272 60.094262967453595
78.782225759356436 60.176868783668155
79.888472624959874 61.348538433077671
80.088504048774254 61.413007090309819
80.274030733547988 60.785064730937208
78.575358767245831 60.592821237273746
80.885047434213021 60.705414940548039
80.172049148721243 60.856933697378729
80.250981610965496 59.759561145079800
81.754324224906128 60.397417453609854
81.704122017811855 59.670584702545810
31.587296337394687 15.544612740371498
30.109615405773621 14.475518878740793
32.023577286757742 12.928319226852997
32.317068490021896 16.093844498877356
31.009585208419612 17.220968818297642
31.759301217578024 13.854171028077079
31.500550498400319 14.841103142932088
31.395832052898704 14.017732710696077
81.981618342712991 37.579868793790347
82.718743921346970 35.215869099159328
81.295338462234696 36.613577597564820
81.755645766078601 34.042489828286278
83.472055894844502 36.372707620176406
83.885266426517731 35.183983540392973
81.274331482341495 34.826085866950862
60.686277962796822 83.146727028844566
59.110798636503077 83.347978600780934
61.312154172275804 83.050260072629939
58.968105772044638 82.607740107113855
60.682113798607091 84.534218751904888
59.951647097744925 82.581767599839893
57.142028675208593 84.105142081633616
59.726319005500692 83.202099095855317
60.969907389025167 83.933732680417151
60.498637012433271 83.876791916097147
60.325623739415462 81.523720407408774
79.504001083177940 76.819196107191772
80.182607169843038 77.910889711833661
79.177332211471580 77.894267797370489
79.806882899079909 78.038318225192299
80.440253060836056 76.279172545850201
80.843064308867255 78.569407245613590
78.931807274845625 76.816601093717694
79.184371615436135 78.695220628405309
80.733594645767809 77.763664009666400
81.080089388347275 76.986382339340210
79.652643795550148 77.028192645137949
79.824992265950982 76.596619153091822
79.661015799490741 76.860143750125985
78.736753175481766 75.905602995537734
79.012358821565201 77.511148978316029
73.580577360708219 79.629062931557243
75.074739340522413 80.392865283292451
73.729866063625920 80.550011750728004
74.527031122507765 81.741001031207375
74.559883741278341 81.050930220801973
75.213265158292330 78.507647605232577
74.861415240221888 82.159553845645434
75.877310200119538 82.004606389785991
72.987537060742184 81.710598017740807
74.747663876730613 80.857958311464827
74.312158488849363 80.325918519400346
75.558059549907995 80.015096859555783
23.293445110165798 12.509569125619516
24.324290165135530 11.825013226249803
23.371388983332952 13.074962051865148
23.709575237544083 14.055668653491301
22.218508115173336 13.360518492010280
23.093926893242642 11.977129293110222
23.136629270787743 13.135868186748970
21.529990316558440 31.295924781206558
22.887495941591549 31.320536572534884
22.640082959869677 32.803574419613696
23.393048537196407 33.718164893566872
22.058635166538657 33.074825536497194
23.053347407197119 32.266575549027621
23.719714285238101 35.492573296353321
22.322610034329820 33.191924115609254
21.766070158109333 33.714142743868017
61.948065482774801 34.028437067410223
63.253175402083215 36.037110386085381
61.451165068447956 34.130830449491206
61.919319449384432 34.661410523156547
63.305907346948693 36.330235562482990
61.793633788594185 35.200400719268892
61.303572588218600 34.818789456316360
60.058110461713781 34.544301095792456
62.234755080979490 33.596554531436496
62.251697402293956 34.113251112244946
61.119312371747192 36.495310375628044
62.379716604700633 35.432753120910704
59.477823546376960 35.678874565575214
4.057626225137223 25.259064690284255
5.479313433501027 25.308422038001321
4.460953538711272 25.085707698947097
5.798651246375460 24.639331747709054
5.724679634112880 23.859922193213748
3.824240380525859 23.716982675493036
6.422432329551707 25.802106548475631
5.626917947092361 23.295097309694285
10.357311265951621 87.880710662056117
9.924503057476194 88.674421257574267
10.008129227081955 87.607612353262724
12.055684389998030 88.048233235809633
11.649439491364438 88.898195925339678
9.783409825620511 87.529975329212689
9.171410574682128 87.939579702396728
11.302755294711845 87.089531253020169
67.910933432442818 17.962166119656334
66.425840647423399 16.163839315003059
65.713134551747501 14.763355401601638
70.743725951932149 14.588724000360271
69.475184804346995 16.084999217235634
68.966920383412074 15.818677588188292
69.677430879421991 16.872389935442104
63.656643166791149 16.941795657458520
60.509085963462795 18.495789414105431
59.160185343107059 17.295924986146847
61.602466374941940 17.747698042085503
60.502249693491194 19.726742597376720
63.739343023591360 17.418484067169295
26.504973367943915 45.023404649652711
26.736814645763850 46.299165179239658
27.580652753455091 47.560883444316879
27.427854838393237 44.862334910344678
24.599148683949942 44.093526212338418
26.717786942444540 46.007599128001580
26.523495832379417 44.513728804551668
28.470172848684996 45.269780386904351
26.570236856677020 44.549833799471422
27.066272294563895 44.727641379540017
42.270113298475884 53.627108319556918
41.664822515708195 54.171688431419575
38.369204735725724 55.958504760809838
39.490444520950454 55.241139427509474
38.713976305048291 56.762785598066230
37.791911465313291 54.132499223518145
40.147512427075071 55.412229731389644
39.100536752114998 57.003889507161034
40.590754596876408 54.971045779886161
40.020345398420702 56.262480405374248
40.235484449941922 55.090368480162951
38.785766989345461 56.079376000513868
42.043088291494449 56.056283945571415
37.995608227254642 55.851636600180633
37.874270293254135 55.806713853232544
38.631645118339272 57.776479913506506
1.729517689218032 54.010629377858159
2.398457071263187 51.644466872225088
2.489633063525948 52.373227364440559
0.395802519196156 54.729395802106914
2.833385369815575 52.944888120941570
5.048271298184208 52.169468102574385
4.205465291243250 53.472545469881254
2.655043339788748 53.118641408827528
2.704256895148093 52.477597201992538
60.644759791814863 53.086255136032939
60.475190401724568 53.949071754625194
61.584350021056807 54.605170942649657
59.993156084172334 54.047282967442690
60.912358208707346 55.361224453724176
60.290664090484285 52.589857162927451
60.279519343896666 52.842426383798383
59.689686415516739 54.396337703553598
61.748885931357734 54.849162974536540
99.983451405623569 78.903562847961538
0.727925111623093 78.321762276466856
0.422164037289328 77.954930922863170
0.511701233037758 78.701901508885186
98.003792807502407 77.627732256964308
98.981852796545141 79.391814553110606
1.735855448389958 78.577216702769917
0.407397750182090 77.965929010974321
0.563370195754975 76.885833544252478
0.403345900048272 77.828923031161352
0.912978342052200 78.238718064029769
52.096472258840507 75.689885622884418
54.029056726790621 75.653092956225308
54.990794798990130 72.657914921343718
54.425436257611793 73.337745085859709
53.251055375144219 73.043322800183873
55.214069955531613 75.673615807201116
51.918688853037885 73.885264454431578
10.027095975542368 0.960064736818239
9.836610485878584 98.434792019074138
8.209507045682638 99.519560685025922
10.430953542784300 98.181945720196751
9.069976036332577 99.361885468379896
8.838535063517249 99.596935618960075
8.674390760744522 0.281660723709464
10.318902335043493 99.799616113280905
8.234002309106463 97.808811426454639
9.884353399077440 0.220600477526162
8.336199423528985 99.423364161095449
51.156120972832746 93.217979366808336
50.565244508753963 94.332356540039257
49.756803210965870 93.209752128692912
49.794999084759084 93.527020188166787
49.153919481590592 95.202846915110825
51.373457514945578 93.778244587397609
50.015076848392226 93.099115874401591
36.047483297774974 32.189489149309331
36.507397819166265 32.076676122732614
38.191884094856036 31.433374965532551
34.953743047610281 31.664217986953307
36.746329290496966 31.998674877390926
38.794071182217458 31.700268540004682
36.736809762095653 31.815263385530500
35.840616228089011 33.159950695964206
37.284638679761777 32.847949346434724
37.907478902027236 30.317176776086093
40.292702936917003 48.019417849977962
38.080811337557890 47.721254638420234
40.410377603203131 48.203830499616075
40.770677003478589 48.689689562652248
39.491267787400659 48.741542316572897
40.010192811003826 48.024139091680780
39.548481708236679 49.629921039537628
12.212218975792860 26.344892774811804
12.448955635057352 25.303829441840684
11.332802376673484 25.007706455526943
11.002079670638764 25.977947654344341
13.310353159111315 25.206682597506578
13.105132080029749 23.903549378281706
11.295968118267501 24.549388158811503
13.711743840034543 25.691823776387583
13.216270113238382 25.729343240067468
99.684093935623466 3.087149056385414
98.506283785718239 5.321943088426463
99.257485225566199 2.604233773787958
99.386860179846508 4.039680545406377
1.249682765531247 5.548285912180500
97.330633191081091 5.669730069125869
99.061097575763768 2.714468789719747
0.412792794395628 4.336998640346971
99.178443111721137 4.376622543071711
98.089324887840931 3.330756401659166
0.387866975153926 3.473464265395146
97.833159702518273 3.998799675833615
99.060580743931496 4.231057491529054
99.729219531805668 3.434890562063280
97.730538426550851 2.734096594712036
81.991838740159253 64.054126272359184
81.518455260125393 65.871440654586848
80.609581334704600 64.634296889632964
80.200502320320766 63.475314518480069
82.439789274784388 63.138699288165000
81.700873962321978 65.357233742628452
81.478380360686742 65.598134860472598
81.377123498151477 63.200115839158926
82.202436952390897 66.320909466152429
81.360009495747590 64.786136703627776
80.623373098001267 65.000766944105450
81.809231185644293 65.344718326757658
68.518678148394159 37.452409324784725
69.096380222818752 38.011027626619267
70.380643669134940 37.037991825118247
70.602926183884833 36.853275952010428
69.686123270879406 35.207689022089745
70.626103394027083 35.929675216263043
70.199099857185900 36.617719675540130
41.823245638457351 0.137694315127092
43.957539763434909 98.782943667028036
42.475124269211392 0.274857455176928
43.336425974356828 98.711469616668225
42.759876900326397 98.982387887172962
40.844147966658177 98.950247305928286
42.467602802248415 98.643266527452454
42.043263067304508 98.434308083071542
41.009883410691053 98.655450539095639
43.530847536629103 98.671508121203544
48.385295157884890 16.494127918796295
48.170994158763115 17.045416520787033
49.096682151132299 15.441014106597866
47.644717058209160 16.032266043925734
49.276387666313923 16.302456556173134
48.686794737120564 15.322642143247396
49.206493127834065 15.492467050517169
49.012111858874405 16.100894209667381
49.256014529482847 16.843569131583298
49.233862316736882 17.105101772144440
47.431964726968722 16.070418287319324
68.886720919223947 39.609811843021227
71.152261987705543 40.578565019139091
69.946935467781870 39.974790419708086
69.346299007033224 40.560048633028536
71.352304066304072 40.076734126200471
69.903967518944356 40.411399046021693
69.461331036117130 41.014747858780623
70.493726782894612 40.860355925242160
70.762881179857871 42.096911006140196
68.538524263758234 41.359501734463898
70.792141267468054 39.720918562869720
68.160440063224627 40.480893834963091
43.624023978281024 4.173853114698921
46.376370971243723 3.482361978146142
45.629569872165597 2.119018562974267
46.260832549329933 1.706532308360142
45.265000764282178 3.176852402780008
46.831011074061315 0.814324425520365
44.400745527901613 2.382508756561096
4.439841191390458 59.089588937870239
4.455034615043600 59.837827313755334
6.236274403348159 59.658270636780216
5.481028124105541 60.922063414284146
6.055533646333060 59.675026456914999
5.319024884378805 60.949062561001114
4.945747598105299 58.720662751986332
4.918285078838534 60.999681592265581
6.422742584173136 58.800862906359448
5.250786427417629 61.234131309451705
6.630567762419137 59.757604963903091
5.664508895258280 59.691798592485029
4.800820549185076 59.242189507669892
5.476523865405660 59.819508924293089
4.935525989830357 60.481315914120287
5.481583421064261 57.065438103236751
6.034844007814755 57.955075932364508
4.862400299876350 57.753571259351162
5.123545080278053 57.141623498560669
7.131412786648813 57.568604879462214
6.594164788013332 58.392847870601571
3.825947346525436 56.128384892680728
6.810576155110624 55.052512540412302
7.352883355539314 56.606521590353800
4.660925150528483 58.181474371175483
5.557661990006406 58.146524848628900
67.898297776370612 94.407305122728118
64.678068412306359 93.676870276473807
64.039789945650099 94.543944551417511
63.759991996449799 94.668478640543654
65.249554434136471 93.546980168924293
64.393128211514693 94.813443956244271
64.870531599441023 94.656914051600452
63.699542980963798 97.037351723234352
65.783327513852171 96.029270034256228
64.235089853655410 95.789551300375877
64.941412099659274 94.664290694128368
64.891436195727039 96.853119384248657
22.288667379228279 90.188845945961717
20.319835628014996 89.094860806631388
20.177428040019784 89.290637823641248
21.509784530412599 88.946808708729691
21.184914385309956 89.236584921650149
20.896253540564938 86.969078816986610
19.849979685108785 88.993166522070297
22.549196527186037 89.765298696221848
20.996672931635196 87.830447765569389
21.603028155295540 89.139628798587935
20.474983024104205 89.830050902374850
63.808290151623453 22.669635285730600
64.147682437571305 23.208518013552922
63.264754556399154 23.779902773153353
64.468450610337314 22.485693172929192
63.403331770775949 23.699618666028996
64.048594462289799 22.570493875981846
63.029592930334715 23.180298586589831
62.332392455979260 25.025192940969589
63.615089271001267 24.203870011997072
65.030747834550013 23.913566997654325
64.413392467525327 23.241763292978327
65.682731397681366 22.192600363735274
64.946111856548328 22.221997240704930
80.981076831039573 99.683913400384441
80.200873528150254 0.033698020904581
81.514165520904726 97.857553009507555
81.962587206106505 99.290868110754232
81.314130072024668 97.103988604633955
82.291971507408604 99.166395245633254
81.582297000023104 97.037515931380298
82.323797430194062 98.809986147598082
80.415009192994376 98.042990567784159
13.818324362231207 96.903459268985344
12.683443351619884 98.753255201064363
12.458119392528227 0.091074768394051
13.287561117628256 97.805405335049429
12.306899597901793 99.650229517307849
12.624824900817339 2.320083619130770
13.948086040417047 99.882762916775874
12.535777263333042 98.797908869398086
11.518075787597915 99.841804454452685
12.192662823921852 98.708222411916495
58.839939400669564 20.241233256218710
59.367591138252124 20.022616598376668
62.069787282269118 19.067909924355515
59.255364731381022 18.045796234645508
58.436778377026819 20.880887020186222
60.579151115527367 20.034281110600165
58.371364051917617 20.601522238945634
59.847042953978679 19.666933240952790
57.839852982877566 19.887822384890786
58.218236495537923 18.832088700361979
59.473087987717477 20.470487895043174
58.494645536441872 20.065656817323781
59.472680393489078 19.024180433862643
59.774614611097775 17.369411437801407
59.916931817607647 20.046078103766714
60.495311784587884 19.445809704854369
58.872450715608608 20.961742245113971
59.785853798828285 19.915375671951391
43.454839771445499 15.207261770315975
44.681951354429216 16.261432779229356
43.366408117323431 15.577150008532232
44.153192318236584 13.732105805905185
45.383137436855840 15.970644004715950
43.809719110176509 13.618520606517562
42.801101749538944 14.926446437085724
45.662260469499607 15.120395825595489
45.206266553087573 15.329263327019209
19.797442097833713 92.663809236946705
18.590394061015537 92.744092059719051
17.690928358509641 91.167138867901343
18.451384071190411 92.629281166323779
18.786311172705400 94.114942744157986
18.724637847887692 92.312184029127934
20.152580831598936 94.003615851427739
17.889996954735921 90.287859566636556
18.475746482730401 91.626732742167533
18.791663527997738 90.929132427943557
18.382266125303914 90.503943111132344
18.019449760214513 93.135358276790669
17.878024177086253 92.448349042903658
17.949108314262848 93.707578916459326
19.339173415267702 92.711652785893193
34.731776794713788 41.936169694420677
35.606376247101451 40.730319151872123
34.893930637135867 43.487609222036923
34.630744568791314 42.975875594724513
32.837393569711146 41.329439420596415
34.228798510293430 42.809059742759601
35.097279364332046 40.882657085223734
35.180339930695496 42.522081022287800
36.157107210724149 41.614303092034000
34.135131399847438 42.893266812285866
37.238084269282595 41.345582903989481
87.827427867078896 45.781094664807604
85.950645005133424 45.813017323246910
86.426111844035233 47.157302971591470
85.530507145861492 44.638091930023762
84.791929217141345 45.585048854373909
85.775824586739191 43.854633198211765
44.780816118640210 77.681600133128313
45.783687665954950 77.900841937512837
44.824839689219203 77.478943862921753
47.894335177568863 77.173717740071780
45.784151877956518 75.915401491981598
44.157453147410287 76.626959103909201
46.057242464097762 77.248892397609183
44.876261958173387 77.825556416550199
45.681460711707274 77.631738042018398
45.894161504707633 76.566640397200061
47.279819022417172 77.282445496705122
46.458898652172927 77.093054959776012
44.310270442028568 77.505710283090536
99.106580654361707 41.474287682777700
99.627776138964336 43.908955215720482
1.434775584332911 42.334494645526249
99.310164111234101 43.624626799949425
98.622005903020167 44.343303823712645
99.361135606941517 43.640875228972355
99.953742908863873 43.741796140143613
0.336460953391665 42.597126969518378
99.464726012163297 43.701977988311121
0.382700650876274 43.257165397849953
1.161880873523714 44.020072071224014
97.925813664914159 43.285405417013351
89.172357977731906 15.879936894006919
89.159583238140499 17.812583439198832
86.536291877040284 15.336090703474531
88.176712616499159 15.934388795677785
86.416003000316863 16.634930544516088
43.276172648326344 24.615066295255630
41.492060187918483 25.462618167243431
43.232857275530215 25.427866145705156
41.137172619004069 24.440220992362118
41.995915025799249 24.551201423134692
40.606069315900953 24.486600068276058
42.031133286759747 26.030272415959079
41.695543506791118 24.479206183650629
42.620224560096744 24.545382764144598
5.152831043987029 8.817949801771356
5.307754272727449 7.366102978069663
6.280839245553199 8.741341020910122
5.713167123668303 8.702446466649505
4.036155618565559 9.059931784108153
5.486267899549704 8.895846328051331
5.550182338121331 7.479769093211607
4.462298729551256 10.320981302963911
4.258963306771538 10.498809575023248
38.565189732003951 87.354564854168814
40.388150353904372 86.578779795978321
39.458407672257103 86.463861071753087
38.194833091414800 86.204984556315964
41.079853480513826 87.228838343779060
37.642958639705824 87.462690804691746
48.218463616073471 27.053561063395016
49.284203407179447 28.185316035000330
49.871361893037843 27.807348863370351
50.005908241076582 27.244848445145738
49.668509149525150 28.948029986793497
50.421702325217993 28.138815955327967
50.117106311792618 29.176688165308157
49.862074548699617 25.918017192860731
48.839878892902526 26.889006439058321
21.234626658140439 77.988589933213945
20.102515842846444 76.429401662358828
18.106094595044556 76.079056124401205
19.923951141132978 77.224861831100938
20.445950881764311 77.408478279843109
20.095329114989852 75.531414239465263
20.177697343885939 75.174648870161548
17.563531226860761 75.634890302971527
20.483949021906994 77.579484683433307
29.984967669606508 31.143375822459817
28.531369114723486 31.570852397314908
29.803984028926138 31.784815530014232
27.693874679246559 29.955105493408027
28.949740415115084 29.589662786357515
30.342704001613587 30.955113219565416
29.058567912635120 31.740335016806043
29.798242141034638 29.898382408174996
5.478135195011918 77.597643000262991
6.298651110466151 78.545031165706135
7.681726295221790 76.111919457455727
6.862662675974017 77.130697225709440
5.789714347660069 76.843117745317144
6.660764156158350 79.162720192070253
7.218028131901862 78.275572168857423
7.129143373345909 78.105479390476162
6.662903713146698 78.443070243467403
81.698043504273485 1.478815614929889
83.418850029352612 0.072362066394183
81.329765199972456 1.088474005072003
82.584124525590141 1.616786757036106
82.484200918675569 3.307596464045403
81.289608628470631 1.156547940350543
81.121149269188166 99.330094226568633
82.590436224400179 0.694435845854277
71.344348444726492 12.824022011834481
71.335533967694275 13.052476163148315
71.591410653114536 14.005448441206957
72.348742569005097 13.950522598948904
71.389835034609845 13.195568274864460
71.676294386380093 14.963388861482173
71.257692751929454 13.614992129462927
72.821543919339774 13.195888712132508
71.902551408712711 13.098685952039668
33.209068091625767 46.810849542595236
33.779129140007704 44.876494145220619
33.623489783375767 46.298134489044720
33.307084804699379 45.864741294584704
33.222612330152408 43.470037014897656
33.671335551545539 47.815599162582281
33.827741582454443 44.714979359141594
33.045270320304610 43.760507848031004
32.880121006844540 45.286696019603369
33.271264811151923 47.062342971112322
33.490208331880744 45.938455374592202
35.965698499158101 46.072667683579894
32.680278016728238 45.617863894148385
32.373446455618108 44.836362480328120
32.903936229754372 44.776286170762461
68.520776427561259 43.770316978002008
67.801578501157152 43.622107780647340
69.386853739670016 43.258466208162488
69.087033834006903 42.769128279504734
66.716482930767683 42.537972746379786
68.214814863544035 43.241696521633621
68.132578742312461 40.188967120286435
68.425465067285614 42.372428190800925
66.710085391826880 42.364264252657392
68.422191004450994 42.844032711001447
14.697888611694783 85.611992280287851
16.504820622119940 85.049567398348600
15.373185321785478 85.352910320425238
17.186844381036188 86.263907239788296
16.810268133484815 82.215189092854843
14.820062965132793 86.464750767822423
16.909678705842687 84.725445509629537
15.674978645102689 86.131381489998631
16.957152482099474 87.562871274717224
14.861866419635913 85.774952468345631
17.993525899840296 83.892263555135571
55.564148517509977 41.087073087967852
54.157323761029204 41.368786136780621
56.700657387162543 38.951047974324830
56.169371456166893 41.216483375755118
54.425533374633986 38.670727930855165
54.684992750789448 40.565807332165690
54.402761704686867 42.615099154403403
56.432339170545980 41.188013550766001
55.866772365736317 40.528159051023970
56.937656449339038 51.841052138505603
57.844351962577115 50.334030213983823
58.685636006506776 51.993490015180861
59.503294228606258 50.026576404930559
58.183760188885408 50.856524637266325
57.948416204204413 50.194369872549380
57.042019502160741 52.505605312120018
69.650822584911353 8.184570184580371
70.878916844091464 7.045991699701107
69.463078826239439 6.837370250922982
71.748339314583916 8.946056383848937
69.457707074973257 9.394793826299285
69.576036510452397 6.930085944918408
69.752777179415190 7.533481981355585
70.802889282641246 5.953297697852671
69.092772648368623 7.431369778157344
70.036122242649583 8.852980430461020
71.242361680969154 8.183130094894963
70.550248246822008 7.977349748731676
11.915892487271528 15.123011539967719
10.681423699266141 15.445398133267087
11.559062308216685 15.697812215430602
9.964634560279350 16.303030936794705
11.460475674812932 16.381579804447853
13.625999050648808 14.233294662446166
11.531542779937427 14.959938177906894
3.690905602065709 45.566768903921329
4.158475344931435 47.868531043281514
5.126001479345085 46.727151924892020
2.457908639764693 45.550095021893171
3.523331626101908 44.289577573990606
3.335226873711693 44.998040812801555
4.000058995395342 44.974877834660482
23.616419361663006 70.759451348261749
23.842010442650210 69.199484546986682
21.734436545445885 70.130729766625620
22.107895799855651 69.872535564585817
24.097584671958622 69.842207403733966
21.959108245689514 69.232618410809366
24.114344771816473 70.435787164356128
22.354798140579394 72.127967931812421
23.191430361758993 69.676279359024548
22.025610723744009 72.088013028374888
23.006552548388274 68.798582051466809
23.053683695335494 69.381398007322460
66.509503315101128 11.481917355280631
66.829954917982306 12.358725912598596
65.863064340135907 11.864584584354988
67.098282548712334 12.724567985949463
66.024076453612693 12.453355883250731
67.500036690946331 12.426421867315412
67.995495246893853 10.811637527501597
64.840648655403399 13.134236921256681
67.122000548158098 11.618947771141142
67.846537145965684 12.946808491850643
65.947542467689544 9.779825514218281
68.681924120410869 11.625733685921933
64.966818404500984 11.839942813057046
66.848144670322824 10.429978077467991
68.127130182291836 77.155019746635432
67.689505457643818 73.605890163415282
67.361717632277077 74.647980903530794
69.312201960497632 74.803614864478078
19.689418637927020 91.768770553712415
19.997394896325890 93.025383655028634
20.845292387014137 94.032024486386561
20.484178835359803 91.998139238005578
22.202154670493734 93.934246316492775
22.056283452072503 91.061008500476348
22.964051493277793 92.224802685491241
20.944758349984632 91.941338806124179
20.714120215562950 91.828176853128440
33.014803231945749 37.098911099786072
34.629092612702507 35.753321684559495
34.463062378364292 38.032792595748688
33.603791847143803 38.431767567457307
32.182862446833354 38.660074623574879
35.286264314404569 36.569664695893231
34.945875824000140 35.620863698326367
46.860855132846766 7.295633341881739
46.427445837739207 4.965852500310459
44.264771486058862 4.830067759560412
45.346046314072396 4.296471393138773
47.178466980785657 4.770489765471606
44.768874600286374 4.216512128080323
46.857200215243950 5.223343215796365
86.889253128176406 31.733466441723138
87.389923974761118 30.988498324702039
88.555389070196014 33.633222223080715
86.550522240636354 32.100718196032446
88.192249554837019 30.932839757623317
87.486408436224949 32.299790939951372
88.518298732694362 32.176606721191206
87.161870634086640 30.704588052457076
86.324801243313729 32.714644559173244
86.491405836683356 32.732900631674653
87.431744835806001 30.764374474524296
88.322140430254436 31.834447850403343
86.476451718331035 31.473498133546158
88.030928857255390 32.599576664748824
87.493217971948468 30.575057148081605
87.774149556891629 31.784110107155168
86.977063787867237 32.219349403057500
88.189052193395383 33.513173521340541
24.247025616861166 3.798958239758204
27.563616664343758 2.171669012103571
25.382041984688641 4.449606903413554
25.153713620429535 2.832003206445645
26.916220225537188 3.413688585879510
25.931362798958904 3.832799425215799
26.231491828556450 2.417672640628334
25.882677846123510 1.242396073525389
24.971546833782622 2.816826053621000
24.413551764501111 4.594661163471717
26.463277120208122 2.264675609716857
25.323490617587467 1.363710300963450
27.291929458116694 19.073179015883714
29.371399451414561 19.925641015544567
27.738042259586116 20.801878567351970
29.094102509310819 23.146333807405583
27.698278153253490 20.599911648216001
27.064553088494691 18.958073159586910
30.028777777839480 19.240284938607811
28.294261229242622 19.625670869413263
28.191696270666299 20.695692439433067
5.274115645781695 38.727146414761464
4.187133494280611 38.491291713054025
4.831595185264042 37.854270486734897
4.212878937242134 37.281822075412613
5.653981919011679 39.546103547641700
2.250279196749693 38.829812886119591
5.769383361261339 40.462643044626873
5.050971963828349 37.420826797854531
79.616296581677645 93.049150196971311
79.869214624810922 92.591199355843202
78.950052739059956 93.235231448576727
80.659701683574809 93.296558314240656
79.172667640381022 94.358771236910897
80.766883246197267 94.079620949141201
79.104652398881143 92.656862040647354
79.753460781138273 93.974192755397965
80.128158184633747 94.458388599371759
80.687832686077257 94.192194567559724
70.071653832144179 57.457464238258922
68.330883843770167 59.300166026957861
71.001667815857743 59.531483351890316
70.185352862523857 59.319785482973700
70.758148206608581 59.114871079353073
70.548625064656690 59.420811815946394
67.412844335085012 59.393006094945754
69.922781024569858 57.941425197613434
69.734675673920449 58.565470512298404
68.259501377904286 58.872044305424900
72.282615509857337 59.318153048843868
72.341044454098281 60.465797475192204
72.228156762900213 58.734014938453555
72.156758573273748 59.694942383098706
71.136594138760742 59.975365176745996
71.874300706750731 60.058185591336070
71.192563278731711 61.105399473801015
70.399850028659529 59.424692024262214
69.948078580065982 61.036353321592195
70.793231856554655 59.057697351980266
70.496590908329892 61.621182472754462
52.566700302902781 50.309901227520598
51.530892456451241 50.412045931760815
52.032590008838831 49.130543182417938
51.773875695573835 49.574248289241595
51.640240563551082 49.505864654737699
51.548226445740411 47.880008653210005
51.805796763802732 50.670135443972995
50.936234463382583 49.321699932504586
52.475235805455995 50.874907558023850
52.845301533856563 50.993556801609138
52.752539662614332 51.356992586382454
53.595017497022369 50.149979427401831
51.528824631283968 49.929811526554481
53.532162569331582 50.467121736775646
53.138540274960796 50.748404305543673
52.459816319490486 48.346993988099605
65.708868431325328 55.626653547038984
65.131311108119093 54.544940434631670
62.046895025385759 55.160298287590813
62.834405462909636 56.944286714375153
62.716536553172283 55.631519773550551
64.492956339318042 56.240952509434969
62.986773816347146 55.465722994230383
63.379086284181824 54.366457604177143
63.753457282502637 56.756968418584385
63.797879163731714 55.683252677942868
85.447651291745188 40.857878749577644
83.557447370705475 39.758841444540380
85.107014834742330 38.710673016994903
82.644067334327730 39.484836167633013
83.996998323936893 39.607372176339979
84.853318999588353 40.692197407441490
82.515046695802027 40.654246106154631
84.705513887615382 39.787823630755362
84.242493890025500 40.254997200290902
84.480784093476984 39.839831788611633
83.408071384659749 39.110425930437799
83.595155437816175 39.105474000624177
14.691141553324108 40.049826952056321
14.874870611836160 40.142580093582453
16.126095472903021 40.028345565113256
15.704697246389937 42.122176768151597
15.546089497950726 38.780527327888095
15.967923127302292 42.093895975037462
14.174920711229031 38.461102435939104
15.807170485264299 38.215204763647655
14.056561810094639 39.887721693612029
16.132457249394392 40.077578086988915
13.534935279266914 39.362248968756283
82.731979760155710 47.584648497725446
83.599592559024728 46.967525484692999
85.236034545335926 47.121056719245082
83.576961949999529 46.455709758436569
84.393434420457751 48.374666702830332
83.679252698209595 47.322938897832834
83.909177530286783 49.062083714597520
84.537017148068657 47.896727092576306
83.530767066860321 46.736521228980230
83.559891561842591 47.050451781323936
83.985326301651270 47.833215621451160
83.117611954739630 47.585719282104904
84.004074135996348 48.715758222209594
48.462189217364063 14.134174073100588
48.178182934361033 13.398212639261992
47.083122892584058 13.493228251404906
6.434259416399865 20.180518232131710
8.513976821717815 19.928388269164767
8.471121755001555 17.816205395852350
8.465065247170935 19.539475010753733
9.163493904039369 19.678296499752328
8.693163264017521 18.993508967378105
9.462586272631386 19.957786553695328
87.125780677510903 29.726696081496048
87.181405020402991 30.151957564269473
85.805500015490878 28.011146726264840
86.660375739129364 29.191031811159590
84.828269070794732 29.278224758793684
86.946268743687270 29.806617430618136
85.360049068993419 28.344484298880644
38.781558682020794 47.917169056009122
38.225399066825354 44.917125026070508
38.284123887042313 48.562437483514429
39.028284107517727 47.623923959977503
36.369874547555611 49.520964136781771
38.668101788012514 46.728107543444672
18.252152018402349 88.792206770128203
16.275801626970868 87.800911514733841
16.155795600889565 88.253962753939561
17.386265008048671 88.077400896236014
16.254688478964905 87.944207457656901
17.517488858066237 88.823777019762588
92.906841657510029 53.407667439627588
94.530409929812137 51.008114644362635
94.441714147270318 53.107205290443211
94.081594672055687 53.060573257551710
94.461287273258932 53.040759145120290
92.000748957081612 52.769620820361808
94.271459232072786 51.815132053424904
95.095966196456160 52.642339310267474
96.987636917069253 54.858261166188520
94.076360239911352 52.653681774114148
49.344503455932603 69.813323887847659
49.822107572937639 70.548224768640495
50.542089206725841 69.134541146470852
49.547602939347840 68.675567228403608
49.791487033171137 69.172893758734347
48.901063190204944 69.893939224824820
52.000128768860648 68.408488928790234
50.744912529372577 68.507581507625105
53.135171965401838 69.045565193578000
50.992599972148781 68.964562457795523
49.208538337827612 68.345650826843439
4.895178736905268 58.600578379612152
2.354338539938349 56.994264977408143
3.191174317035997 56.645104573792459
4.678598600790295 57.081481936305522
7.218503424583030 58.038530870300406
2.128695675355956 55.828525160921494
5.930385939418210 56.115994446910072
3.105676851492811 57.493739345441419
45.174200671617143 60.737760726026167
44.689426046634523 57.703509603520587
44.677966691181183 57.302305969508367
43.164883296426048 58.819535206181847
44.867104549487983 57.793839492621913
44.046749934327131 58.375213450686623
43.677010553731549 59.461429555377535
24.929630726388783 40.216418794158052
24.031854669201770 40.446160849130024
23.714179685941119 42.117806458683802
24.257335176252688 39.187989746232176
24.983558157903314 39.695395966851564
26.006251585394246 40.086328788834699
23.747178689293609 41.388865580664387
23.106217966432887 39.856629655933318
25.944060931995722 41.552593448395704
23.916763239573356 39.157681917367768
3.558294745707303 97.283855799274278
5.237715810001067 98.603130720250618
5.106948095196659 98.586086402734324
70.187029483449322 75.496211906257599
69.040336555467036 75.236906976431598
72.069821345417466 76.143954727189524
71.341161509803143 77.351024111734858
68.625145318768304 75.836460637088535
69.641692954473669 77.813561846196961
70.982533835492177 76.446713082987642
69.729371788470530 76.778345692858096
74.918774816406412 77.013396417020061
72.781570407742976 75.406006983393169
74.078320567911007 76.931590691806534
73.060093095205843 76.690110381394277
73.556356006609448 77.082828160428662
72.155883188428433 75.898189893044915
73.981702346612693 76.696077223858964
3.288798984573878 67.232567283232754
4.564997323919362 65.670381096810544
5.286244026086300 66.660185903125452
4.339178362873354 66.180448243801166
4.588387634952396 67.562759895034404
4.277474528382196 68.688483615395725
4.372259622954060 66.921858498835434
4.288304366247837 65.936746019731302
4.230141468350271 66.233302138169222
4.168356408064440 66.648339432617391
4.667260885271411 67.109040831939438
3.247711410933571 64.254855516386684
4.467135952070809 65.506510219966145
5.023154019865045 65.876010372421618
4.661574238014675 64.354839872076610
28.315222057887205 69.414098478515086
29.406207758864834 70.121261976611692
30.947892735252569 71.558249698278473
29.948219104838230 71.510703374759416
9.558446882604231 62.274701996456962
9.415916221723323 65.278996598060502
8.416217100210291 65.268503449386728
10.201253358372931 64.268636537700260
9.182145328954922 63.350737060266681
8.518095666975301 64.025051247769198
8.632749650765376 63.515243026367934
8.223978674685188 62.573985131569337
73.210408985708611 9.303119380763292
74.235701367233261 10.126066553567322
73.605409204453750 10.384318477520882
74.740066703992753 10.567674720538060
73.847109488595848 10.725103588461089
74.750274504488019 9.786078327398833
73.557325281614681 9.396436566508251
74.212043290148827 9.237315142191642
73.260054416311263 9.091978141283334
75.283666676392016 10.130864661822244
73.470488156900487 10.522398490220901
1.607586373683576 29.805481988028028
0.316942013861664 29.059675377380078
99.209366199303773 31.406104339394400
0.891804583881203 29.067587645185284
99.838906922300424 27.290693656489900
0.375167169846298 30.819789311954420
99.790695623539051 30.599545517358361
0.071727120767787 31.603969618347026
99.546823005335526 29.224105037998541
23.670832232836599 31.273910312831219
25.135064053734620 32.450899015802889
25.221975167832959 32.792064095636171
24.747976350208791 32.167648260091397
26.089810369397842 34.027093170428557
25.570773900957917 31.641622572407950
25.559393381621710 31.763568664193631
24.341302688182910 33.243590128496059
23.582764178306348 33.158205021006623
25.398880363452978 32.732822331887149
24.384396867517943 32.749287284549652
23.028825752318728 31.816014609581249
44.628470225619559 48.949536991381827
45.462419404279217 48.505626021452343
43.398815212687737 50.176692255592052
43.303588180904740 48.179226488598019
43.339633115075394 47.004544593048969
45.142610117227385 46.663940357663947
44.485176837474206 49.104722389441392
42.821688949221702 46.562593323736913
43.297702751910791 48.585407627526386
44.430061841367603 47.654607545288300
45.892146459074119 47.628994383657833
33.204216824987071 63.605406771845352
33.899612818138991 63.973666651355160
35.029061232399677 62.718370171831751
33.369783165533349 64.938458183523252
33.042389645592770 64.158286362232431
33.610247828287790 64.155020353085604
33.318696558294356 64.219429784247865
31.435125420771154 88.894519091838788
30.805394815052630 88.220237333657991
32.349378868447616 87.384181348083956
32.239379254588322 87.167917878340560
33.070602208312849 88.961001407556836
30.828042639475349 85.715975248828784
33.270494833573032 87.190023589001783
32.472943134601614 87.588670559075936
30.183477498343844 60.401158565606806
31.160241186831147 57.047399675131764
31.910316005579883 59.685245441870556
28.638205816456264 57.296608541974372
17.489683761524798 5.805694396211770
18.024656865066756 7.021180964350610
18.884360022944396 6.200671938966239
17.359544539056508 6.126691369521954
18.203642205332230 5.332209593064618
19.409503703870573 7.981489074336888
19.528063401907264 5.098897918922153
17.806381286070934 7.151906180893336
16.257941808698977 5.326304432191633
18.295755576726702 6.283324050562881
18.450014698625527 4.948240153862844
17.460731238205359 6.352109999363165
8.073508092261696 77.560340843762617
6.905986534386429 77.169090460531152
8.267508017383397 78.898419851697781
6.615027163504641 76.811695642700300
7.317238765177099 78.307338483473856
7.104154271621676 77.448377959665962
4.884439168479258 77.151785653203845
77.830194906029632 67.308410068519194
76.973271335691848 68.598685948344681
77.677118864429033 69.626714491051231
75.155349692708128 68.202557699927397
77.917174384207982 68.834011122715836
76.222926228630811 68.817338289332668
78.821232837475208 67.979298082600607
77.073932817150464 68.239198676593773
76.092652240719147 69.651289042914328
78.286286932830706 69.938551105346008
77.553651048967197 70.142003136797868
91.475869233373743 53.683150670866347
91.668020441762437 53.372152994915069
92.881688432324268 51.576474335077400
93.204158463707472 52.483847599343370
92.063150188182604 53.204192013905818
93.743271744926332 53.869820062842308
90.496658331638656 52.209893293012570
93.470652340123181 54.150661498540295
93.313782980401754 52.404248062729913
93.466948185176605 54.399181316202693
93.588225029693561 53.099200463755601
21.898662096383383 50.134014853615113
21.909082499312486 50.148270424037037
20.738481264995603 49.959944585877373
23.766908744136515 50.149901386018485
19.718005979958516 48.436874187189602
19.082809533035597 48.745330143204463
20.365721706564184 51.334694019309168
21.767642145927972 50.472263577726650
20.272354561113385 49.058101664735524
4.956225786785089 3.802117523143911
4.941042474007348 2.805567831938408
3.765964043926169 1.684866185413327
5.210567784784751 2.549041591910834
7.185370315379323 3.810812284016312
5.334353223719885 2.787829304684935
4.707813724200194 2.154063399228213
6.901476215719859 3.710920102323069
6.007227935365391 3.844886350406295
4.870431618059434 4.114951560127007
5.046563186512440 3.250291266774962
5.688237383775056 2.383905311863469
5.624328266829784 3.730132165738355
4.948429972237292 2.970633526462592
6.082475032467887 3.466746885835370
5.126263679439570 4.623425040948470
44.376965121193699 3.049766468571184
41.658031226990715 3.074675724497684
42.913188631080715 4.100033321601321
43.205867131205459 3.213854731775652
41.450233011827457 2.469931977166504
42.289302336006607 2.421434630436738
42.593646874664650 3.491953033376975
42.921437751292004 3.047079055318669
91.494509501218758 86.969345057298867
94.435807057701410 87.800735361235169
93.146296623812233 87.167219894961249
92.675142250918654 86.949466157881460
80.822284874945069 80.585729195281715
83.099856135476685 80.114219717114182
81.182820342259504 80.059102881999792
82.402333355813838 78.789125464704242
83.887129558890209 79.365312619483632
81.701900799799645 78.532022040716996
84.553369113580374 79.766001620060067
81.334021442512679 79.082780999847017
83.165203054891833 81.662753074613718
82.912772256994870 79.695209938471493
83.051838447299616 79.546867307675384
82.416861331796056 80.435225112076196
80.304481142401372 79.257071640297170
83.022809366180795 80.056787385850285
83.728572535443490 81.015051777493611
82.000802167471832 79.244687205727047
19.618501176748424 25.264180230428938
20.815241518776162 25.650681713867417
19.998686915967770 23.503584263080302
18.176256836755218 25.579155532459890
18.264629894681867 25.140112203646339
18.352667477196626 23.535080763591729
19.417127569327519 26.382225084852422
18.499647154849605 24.199290205445557
20.361611133018052 23.194251692276868
63.095969136819264 4.351739009303969
65.155244881831308 5.479970641524261
64.321980086295227 4.847943196572984
66.368505727488980 5.632472788507624
64.876349269497382 4.370994965829899
61.921478100888251 6.854559949449005
64.534159913507281 3.920521895654925
65.012611068116342 5.836992937087362
67.682869345972691 4.946288988172214
32.215616306749837 67.817422630925563
33.964408990282806 68.547382300760290
31.898589042972606 69.301398042914769
33.883726805189298 67.562787995887291
31.447152323246808 66.520043804553893
32.917442793888142 69.021285239758470
33.491643415761942 66.937645509004568
34.663528725869647 67.326328552115683
32.094823398049144 67.240925389196576
35.186541080067229 66.637313574310056
94.380022015308555 94.734609315188123
95.373416836788749 94.164320003060737
96.130271636080835 93.179314975764981
96.727063083635457 94.032310539230139
93.951636781939683 93.497767435592110
95.620997299000308 94.686195743357871
53.815070432160987 72.994690839283592
53.476682200065980 73.439032816920786
54.078368490853073 72.183000898624684
54.891458939641382 71.731903869981664
54.193545111555686 71.362154765511747
52.560828598115478 71.819898956836255
52.856884400515021 64.669029167334457
51.513155255813096 63.321609247742245
51.201743766794358 64.722347134317644
51.594488099483598 64.074177710463871
52.722353847715240 62.433891698898002
52.614770021488155 63.014187714772518
53.936724246726449 62.885223500735250
51.135750092773065 63.372076244329897
53.195497479910159 62.415155018300730
52.550315688245597 64.114375534611924
49.790566695303312 64.036151452299436
16.904228240112097 75.619276086383877
17.277578519274854 77.723274628262160
17.422317204061137 75.316371398035571
16.700899234287647 76.225035740426250
17.063442783148549 74.674012650526777
16.521476959383268 76.207630924451180
16.718219527085086 74.700741773517692
18.004828046200036 77.562540183661895
19.372604387611680 77.875928856967107
19.221623901484438 76.193750079076906
16.875901076160819 77.575255910662065
17.713824948556855 76.848862261983470
17.582919542083467 75.215104894088412
17.406098530850254 76.205459447134047
17.331887927075119 77.110466693648732
85.798494356482877 9.960263963385481
87.988260301908696 7.726539248600512
89.665861047600146 7.806664412242044
86.495206355383459 9.265615956943480
87.789381903000120 9.274303628113435
89.387391652559458 9.869106698977502
87.068719767355347 9.431053080573621
86.758597643503336 10.548997600397275
87.356878963516991 8.529728484983707
87.602418497130756 10.161860242942112
88.304036548336839 10.465819192692136
88.890722270762879 10.106912499841650
88.146375348798742 10.372603016849689
48.258233191612895 0.590002603663486
48.705669087875052 1.579456537746714
50.639934261170687 2.847668240903172
47.019003047970180 3.376920368599339
48.072156766105955 2.572010172723202
47.023238861448320 2.525695457249123
45.875660475602380 1.491896115255527
48.672907410489650 1.677526015255312
48.853900983169254 0.181613914160470
49.122875885442831 2.024743837533904
57.391445459819764 84.420996819685072
58.967765575914569 85.239622723904390
58.978607448646521 85.449480075073438
57.748276675880966 85.193028560291140
59.201663791732955 84.262229809921493
56.669137616113943 86.856897200886166
57.894019549714884 85.992714653019945
99.543078475895967 63.661583361121536
97.917336469155416 63.814835159804595
97.746441907781204 64.609415871327926
99.311348580670824 62.789063710183449
96.819190581262120 62.147806197050734
96.799142111830690 63.986308712849514
98.298848595270130 63.165731316402216
98.503537857832157 65.164398782226272
99.326004363624079 65.231544256126540
97.294813199055369 62.949400734153031
98.104617562202890 62.256155013095935
98.404959223492028 65.050880794713777
99.487855803757071 64.077497563438385
99.089861349292050 62.970745201662282
98.050995191664441 65.403282168699945
55.547692628878025 35.317324605150063
1.972098608199146 95.125705047037570
1.427626958431549 95.213631927999018
1.507653242866532 94.661738430899987
3.640638745771866 95.516334807606441
3.572270807064644 95.747986271334341
0.452601223756165 94.971694872626287
0.012476864328094 98.072875847911618
1.388631529720911 94.688524560822785
2.302016935915855 96.000054689548378
1.571226070408998 96.069572889155609
1.597625403291214 95.376916444554780
1.779145673975061 94.156344806313825
3.238888341599438 95.581344079030714
0.422465377967656 95.044677861318789
42.600863176768030 4.537283611554428
43.083923282275748 7.574501644940105
42.659493636857398 7.386415249749890
42.601014334132877 6.417268723695138
42.198374928472433 5.100111665419936
42.700794566679370 5.912244137605144
41.568861974085713 7.876160864734967
44.045418904556826 7.394374203258105
42.476542899738199 5.138652031847773
43.558693204365412 6.447431551031064
43.491335805319295 3.956610571034175
43.506187510502535 6.270084539665055
43.841356634184294 7.399584749245262
51.304686239577684 95.873356185768557
51.545780161758167 93.658159316883896
49.800825253426382 93.923834997810872
49.505583578951651 94.137885231823205
49.677564368946413 94.418898961587644
49.274879467444855 94.115845716274663
49.641835275144885 92.079021096082172
47.645566353364700 94.639745313825131
97.784206655922802 31.772258750483314
99.775700277770952 32.672045414752112
0.654968134570753 32.602126792805485
0.757528270304527 30.433845260925622
0.863510921820059 31.564788149190807
99.529898854772881 23.632490063808067
0.194112487701148 24.942249251122451
98.414873813853973 25.985853436259905
97.923112277794729 24.944275048131900
97.950571604190358 23.087957265667004
96.013977430004473 24.095407390065851
98.314696065552468 24.423872821286970
97.425547501928236 23.491811459570997
98.572359837552852 23.329620455731632
8.810034996587142 86.437708745979521
7.435025496913790 83.572737841951934
6.599801661430981 83.946693903931504
7.179361793260224 84.281833468312513
7.676614302566851 85.862049644954141
7.034180546019209 85.601511174650028
9.585282808408179 83.639841269954132
6.322726422869650 86.824077935886166
6.472088014815419 83.323453508363116
7.762230734157799 84.991303370402605
7.440781340180522 83.662108336984502
88.327801848479240 41.774776493786668
89.106586054127774 42.562590566715926
88.433625781241147 42.009568440519644
89.692286058590113 42.266800940674223
88.458819135724170 43.920596022392168
88.326822313340131 43.104814388543197
89.073243580644899 40.775379333004913
89.335152886380840 41.551902925246772
89.451098182520198 41.024169474772251
88.576817319427533 41.302202579772640
89.467454533340501 42.193664469526666
3.154513725509225 14.841320011681706
2.868991382144589 14.302396084173772
3.683410233172789 14.621187182304269
4.261583624321362 17.047618822395926
3.892060830783389 15.147456692870625
0.914208864804311 14.573634798371918
6.290082500308095 15.042225989166225
5.123073895326826 13.640805395463470
6.660667891465224 12.899944625242426
3.844379260690950 18.341896753408896
3.966197803319258 14.258264150594465
2.525862916977690 13.825064179787647
3.876089894931723 15.614161958920626
0.957169399996759 16.089785045909846
3.343472838756880 15.399201051944688
2.396069348688229 13.787618579898570
33.772223017271166 14.192390583641524
34.738262320863726 15.196938563511955
35.770942685383758 16.122947872782490
35.411462502756542 14.481866298261766
33.803738573630277 15.033607977826222
34.099630130395504 13.446736179425864
35.071596555972128 14.633403047018007
34.195766814988936 14.158285270231653
33.917998474266568 15.049539285462004
33.484939821222568 15.627288720516926
34.732491757367939 13.677188344462241
35.449255904450304 15.336197906431904
34.691482179396303 14.624951906478501
45.638977327301873 49.363471578364972
48.609350136229942 49.765712036890804
47.837136137577524 52.008629221251006
47.429970347648144 48.985120731398851
47.947174805044497 50.182513051126477
46.536063023579736 50.898201930981884
45.810838810356898 49.212853798387478
47.724885115916791 50.630671075662121
46.209029168720221 49.589892495676438
50.992856634933375 39.839985460046563
51.447131854241348 38.320571715462130
51.248245783993674 37.679006066271462
53.149782338129839 38.152067524740012
51.312740589710621 37.552371270993305
51.508971971300411 38.938865461084781
51.076880177434369 37.618328871172508
50.851981798177079 38.971244133074364
50.660990786250579 38.208707680935333
50.279594543403867 39.043276754541715
51.654043800676263 38.607323486142079
50.801438140115458 36.618278893590897
50.508473289851125 37.302732789246406
66.128073360930330 24.730238772194436
67.412183159570048 22.838858315398884
68.724953204048077 24.439420132473899
65.541598370983749 21.707690524582230
68.071634969423641 25.865737786588479
65.847330760912683 24.010189303608751
66.847788843893994 24.591604303205482
67.679039184614595 22.774975276771904
67.344035127177847 22.557614960433735
67.567795252450580 24.294833592189942
68.510276722749708 24.319908834681151
66.948123483566917 25.017185609339304
64.876275138137473 70.168172401505387
64.751415195785526 69.962402092990459
64.603178595226609 69.264047353522884
65.401770881849785 69.659505964037848
65.395341642118225 69.329461359669509
64.868140218101814 70.122776556019602
63.602126201881852 68.962002676470149
65.841404629767865 67.984814020232861
39.493651811442923 26.434562707945041
39.385579794697890 26.474900487730725
37.470517110864392 25.954525812971585
39.838372246069682 27.887352437745690
41.629619407023824 27.202441847702843
39.188225228395964 26.744292366181853
40.049595055489242 28.000957891297581
40.287523528626757 24.826339218147918
39.866744874453062 25.709281394182600
39.279592720692982 25.004806575054097
39.356002990035897 26.788173480898575
40.582934403697259 26.663965079366992
74.779705143151062 66.905433686118968
74.415554087770090 66.365590702093144
74.587293623144745 66.915054531385323
74.995266909550352 68.936466165122070
72.941409071596922 68.016703822919723
74.349715979324444 65.877786071877836
75.612503717668972 66.895982616071308
76.934264224055823 65.710458063937253
74.594707993542229 67.845771708232746
75.778183995046390 68.395314645322031
74.369735163797330 66.571720310463661
74.787332422450504 65.904480996387420
74.464344650245295 67.014826608789960
73.497363846874919 68.540428645115583
73.622841096813659 66.574247575634246
88.704987538607156 30.517457790906658
89.076183891395203 29.973812322086285
88.298284767837117 32.115813236411022
88.081261964548688 28.810781105242057
87.356600408413996 28.819148715593464
85.651620747554659 31.474855186168988
70.348963341925000 69.781147725017760
70.352477186601718 68.176093609010124
71.525657150296453 68.272792442765720
69.882432890552593 69.587602757498857
70.394286688441454 69.098365117449163
70.720551128494790 22.178410242463414
70.611973231689177 21.466082278435550
71.175751512957376 21.664641549641846
71.028721222582874 22.680462574665004
70.842703303306735 20.210499785462883
68.489091848186334 19.348347431399841
72.131528799286713 20.038830059831348
70.274517067837493 20.392602437436732
16.229539951347732 9.935830806192396
15.355029738367966 9.598663248353885
15.101184142792661 9.496625283871417
15.813929909034284 10.548003770094422
14.042898956267692 8.791266241172673
24.585413183771827 96.584203362944550
24.867112293788715 96.580964480906488
24.642702133577853 97.664540350865181
24.336636267524653 97.705401791231253
24.217915954098491 96.630267454291570
22.771860252500399 96.157020686873139
23.571389803138796 97.917888777257815
22.749360434449937 96.407080811416037
24.263705022113513 96.313728511278441
87.742097378222553 53.879144602663878
86.949034390923956 50.974830046899669
87.807434620325409 52.778863600044446
88.673135997189846 53.277464446001986
87.453912965090083 53.258248459779530
88.480623095885434 52.474335341018453
85.781685376209865 50.811878684358341
86.285796647165640 51.053305932872050
85.224038833617058 52.773494922884396
86.354553405202608 52.647870456032578
88.267284019075319 54.172532777599756
85.875287850187064 51.926786758103141
55.560808569766145 71.061258433504207
56.779874226159812 73.460362958540600
55.423748614168730 70.245295707548038
55.520481583836769 73.361730974157808
55.580233734234241 70.741456892899265
56.375489405944272 71.763925084772126
56.184578789977394 71.792980640951484
56.395397439009578 71.585905693626955
55.632654995505980 71.403477381488202
54.958958595778306 71.805158020031399
53.707911385933706 72.725240853477885
55.977657140558684 70.513034596504085
56.359430980828769 70.641027480758225
53.806330270055625 71.578037377315070
58.042034689436889 86.273180196490344
57.858035882087862 86.886421258391863
57.679950570514698 86.260773716788123
59.571181678975833 86.087263844223656
59.067406673140596 88.323223536611863
57.252450364636999 86.773570680942413
63.877292526253960 77.264489429324243
61.326313888781925 77.920791815874196
62.900618954621685 77.908820240768719
63.975291681859517 75.886959285041485
63.030363495000636 76.189426787721644
61.991576978584057 77.725111862558350
62.502143296917055 76.044336252423761
63.484362199824844 75.134156021457073
63.000626703247548 76.305872101289154
40.959860499556314 79.100663217707975
43.520127165152800 80.252607897464173
42.111198873495880 80.680693672028610
43.196115787776343 77.069763431001320
44.103708452024307 79.911939292280948
43.406658671519551 79.409489240433118
43.430750998905559 78.108023755091722
43.194228123867703 78.496294937084755
40.823682372311389 80.801502570675410
41.015708036277928 80.110308765856743
41.283220837756978 77.675375771327765
42.002998718796725 78.541623953315209
42.756182012771163 76.895509570128880
3.113353498775572 12.751223695118435
4.962248079023992 12.054348921367721
5.111920535321013 12.568612726367535
5.428688856186527 11.996286558362707
6.109201743034249 12.000675434002249
6.691704669114337 12.161559187121771
5.953990870842834 12.574653604678995
5.959249814478644 12.750813776420756
5.609880005712319 14.681296366150082
31.838148943342713 26.286853982766438
32.719952305872582 26.503982434288499
32.964329021761422 26.228510927210650
32.402618099949507 27.261520091104245
32.938393841154088 26.939067748585067
32.979441683723643 26.970386483808568
32.018631428836684 26.068292439930914
30.940275397731607 27.877031818400738
29.721636150740828 27.127058249254301
22.612045828989054 97.951534411922395
20.338078130228592 96.622224917901235
23.196106083537092 95.242098548616298
23.242616552208592 94.889245009193317
20.644051406467607 96.064182268356930
22.369783284402107 96.492547056659248
22.081678436746706 97.220223137586331
22.853538436258194 94.080832971309263
21.174604165937872 96.894383386194633
22.171720383975540 97.688396457048654
23.674898072543677 94.853904063603039
84.848865337211492 32.622262219398266
87.796269304357892 34.524855928852574
86.376040786386241 32.128635142265118
87.142542429534714 34.170286781042556
86.886264775770940 31.759937662719356
87.151223057681833 33.288185034741936
86.766089720574996 30.191117883149449
86.027789386876677 33.187140261756632
87.782045860535774 30.309779985012227
86.624925049786768 32.059362360052283
86.406118650525926 32.599288832093194
86.800136764965785 31.835231984066816
86.401684040687783 31.890206345539166
91.182275901393851 90.815208368106227
91.123181445219515 89.940219486316238
89.817148695420769 90.748027444728976
90.211775266402427 91.563199453410320
90.898226782417439 90.307470202384252
90.188181862525411 91.872052256837918
90.399876552279309 89.599388306505574
89.248110960882173 90.545423199760464
36.624434011163302 42.361991820491660
40.968952604917639 41.747833181420326
38.453685506204522 42.617297071578328
38.382555922667493 42.795843777687523
38.201992950342742 41.295569192557096
37.497663053487358 42.370597677725009
37.661083254856173 42.421943086788787
67.394653757906156 92.591318884870461
68.283611519778205 93.695915056754203
69.653333456021983 91.900175124160285
68.160616378074096 91.540221652485442
68.399491213098159 93.557809029393624
47.396115381244392 34.661417845671920
51.523491105893640 36.838749811129681
51.342521785812743 37.533137849074208
50.067384070353555 34.125984739782481
50.350981047915901 34.773334148422485
49.910583035881402 33.932465496574878
49.628165351586155 36.326911864612342
51.206174462508713 34.025602465048919
51.658003918636652 35.338740629160455
50.947886656137264 35.231797384367880
50.077126960714025 35.267191185765476
50.427096192715567 35.280063221267682
49.874288326263859 36.820432095505225
50.503077839684764 35.452591905992563
49.440704871029759 35.210245231638112
23.318339532873829 4.589859440859151
24.522235614217273 4.992375798139924
24.465601841857818 3.356593122063457
24.577989770023517 2.786740823984080
24.162517056820203 5.419383877898516
24.409218164537410 3.721338555358376
25.917602277809451 3.831329563940206
23.993092023788588 3.456587788181127
23.086831538149710 5.817214130255836
36.269774728979819 51.896656921927971
35.102755101836692 54.060871227510596
34.924313493616559 53.348435860842699
34.228063187491465 53.479467170904805
36.810671885611193 51.895420366607262
33.829491642276004 51.483864928822875
28.350388794066806 78.246990228787439
29.028436041057272 80.211821962634090
29.077215622327898 79.915359551143013
27.936420047100849 81.301470064392760
28.685654096938407 79.581221598545255
30.449650052231775 78.602098329195044
29.507903056343910 79.188968176643613
28.059457556886933 81.215783297275877
28.483364390896011 80.320475054756187
28.387385699812107 78.023652350103845
28.950174421803343 80.854029001327234
28.309712886594454 80.752409934887893
75.906564526980659 95.614083432404456
76.070008163979807 94.939354503251479
75.922811851349678 95.495475882220703
75.153194865745547 97.230832763505106
77.119104505802696 97.793814543896744
75.418062893984754 98.510248767993417
76.419763970529132 95.534263044952453
74.770586941221822 96.909725888907232
76.899627926054848 95.901407410653007
0.432293643984307 30.743749735363828
1.888657913266953 28.984745810754347
1.406289948126971 26.776137610923346
0.971617796834860 28.597691994158211
0.796674315081225 28.328187038718180
0.939554214276237 28.448695873982775
99.309159683640658 27.391021284837375
0.953529443353848 26.202537313805770
0.397171202464888 29.003511251670375
2.479283304601122 27.716879531586834
0.676524370912890 28.668658060803562
3.016045818495261 29.556758196277674
99.192371126493398 27.689961849966338
1.209320194281831 27.701093524436711
3.342025035358277 28.595821012122681
1.464652939642405 28.818419468516417
1.139559853090476 26.772841962838413
7.069551734118518 74.177827751060292
8.388348171671389 76.621828466323237
8.671042280768726 74.766625872400297
9.160519424274639 73.281101193924854
8.108756988520042 75.298091480564111
8.195444886784122 73.671238690815699
7.219675616425899 74.243533045375742
6.576789389260481 72.938989445425264
8.015966114961467 76.294493533852886
7.028688481232039 75.488010915770019
49.072860532510205 18.948887422750836
46.748781661884536 19.222563830727019
50.181942099344077 19.282511755187784
45.923614189116854 19.160556056556629
47.798695014348347 16.667626903956364
47.968471002199863 19.944791881337707
47.164788104024566 21.691595885654621
47.711713115984338 20.497409098861507
6.191360589556977 32.937335791769229
6.232687181457406 35.117070523383035
5.011465622464421 33.065792588606449
6.690477716640523 33.643192980607630
4.114018761786177 9.905759851000733
0.121780171369900 9.582039960103547
2.113743649549353 9.076849391187967
2.190022825407239 9.981044304528487
1.126804878741269 8.863811261087911
1.851555763165844 9.712920697010357
59.591436114034174 36.838308870151828
58.948506560197067 38.180833166686050
59.699415565716627 39.791212917873814
58.568123609893391 39.953308211925474
59.815719427742323 38.972436216556602
59.296446973676815 40.279626276423457
58.255954401826287 37.489365601051084
60.054007194901914 38.397490346271262
61.726093393256477 38.018721530462173
59.126594408042486 36.973486896426145
60.063301807280844 38.702507595507491
59.184753227240577 38.714304830044291
66.977610814366656 28.735262992152133
66.358441305145703 29.336278922317529
66.818641663172073 29.383227495118447
66.767014252804117 28.553472982427209
65.351884964121098 30.031962458711714
66.523187028195977 29.292305074105780
67.854028861586102 29.894304609889780
67.344545807661532 29.266458307557102
67.406729048049087 29.301675145337192
85.585954331525755 62.211045485146073
83.597192822321219 61.687317907171405
82.116613403360176 60.960514971892472
82.329297434205856 61.448513989708083
85.144198795393308 61.738149103393191
83.568197499227750 61.222117616372024
22.324225601732749 40.287028277406037
20.539146727474201 38.018296616156391
19.166292901396186 40.465594209985966
20.988278465337153 38.708472694781555
20.769764497132247 41.682254890016800
20.848818789219354 38.431159428365326
21.235170550230400 40.896216853430452
19.081870777740910 40.491820418471434
20.569883191045331 40.500720312600905
56.876443135244365 32.631162190693402
58.885759609441884 32.577733006488728
59.462138644692679 34.329536668551000
57.790341844031452 33.630470424376277
57.864382680637647 34.014552237994792
60.687867355382735 32.902586816068641
59.916455989041708 33.623674664134207
60.696483917008429 33.828739609982037
60.047307277654646 34.640750870819041
58.083671197989183 35.209026918393640
74.073175221254942 73.516802274497309
71.859211178330327 70.539003616120269
74.259536811626148 71.135085098095431
73.628985003244054 71.148448016465636
72.949443415160147 71.098394516588925
74.433574647478935 69.549260500473991
72.923412999820371 72.743984534713860
73.521685601756531 73.225993848427166
73.695736732735128 70.268754486125985
76.104616534295459 71.622958204748969
73.140975489401868 73.143494785602257
40.399503394895831 59.346898889446493
41.370654733144391 58.807295344219298
41.198543932220012 57.121296197436990
42.046944934926053 58.121155952850678
42.326330837130335 57.292219051796486
41.839622573784254 59.388679638076368
42.180132812823871 57.601571364207736
41.259026418507432 57.245193595866461
41.762675107787594 58.476572049048336
30.028388794040406 79.492950748893719
28.782822956129685 79.067243877703532
30.201226509465176 80.663780293929491
29.322919983508875 79.205128101454093
29.650541241102903 80.946007337483721
28.143129973379704 80.390613720277159
28.451149412418207 78.181492907267710
28.351592088922356 78.406810516482778
27.638702192198629 78.481400117752102
27.840256260617110 77.683680486560164
29.485604690118414 78.138700253118145
28.708406364302594 79.821443471312904
27.195830027421618 77.968334040543226
28.897508210773204 77.771717877126278
21.271124434870089 99.425090799106215
22.623453679328435 99.470972364981350
22.719117333863807 0.912348128582920
19.383418555910733 0.733378712765983
20.727439902820965 99.698779909175101
21.506132615797313 99.724275703693408
21.142452677639856 98.436267322005463
20.699228439665870 98.609329554003921
19.937024261845256 99.929630798066754
21.984896967293526 0.553146143694377
88.103715323674976 95.468791557425888
85.530552584757231 94.881991651515918
84.306793134745547 96.467836488674251
86.801997592815155 97.372026129754843
87.126580437337438 93.784416293460410
85.257220137301374 94.999990457710069
85.170498647505781 95.599726835620714
85.012443131191702 95.068201917792805
86.011584719876538 95.364887507034538
85.991697336559923 94.683176096668845
85.676314545051596 94.549693295571501
73.807168816936439 48.941964941775133
75.472357047176075 47.301536355962320
74.749663616274304 47.637622600086836
73.295203180489480 47.048731683009507
72.005692520501995 48.041134955706035
73.680311813555633 48.519113707952961
74.403021543680694 48.192518761158823
11.627952929083502 12.767912146841796
13.165908630922997 13.790965087315953
14.229530868078479 13.663310097839929
13.626876181218531 11.275873695132692
13.284045946288407 14.378928192047329
12.787740822204062 15.069323452485918
14.187676231366927 10.914945820099295
13.075131518377564 11.702661570259885
13.297159374337298 13.223506744007643
12.047682170868974 12.656821755706837
13.424871888643551 11.856179948542509
14.046222192513151 11.724781708882780
14.202104161969501 12.960961313227548
13.198871528729628 12.883798672417678
12.853681528944014 12.610826708134574
51.715412366255038 50.314041840698813
53.979597283300492 51.902863718821429
52.512967651167806 50.714037473848045
53.003391004807717 50.163034935934341
52.383102590360380 49.426665676137063
52.458698086654273 49.915696648838946
52.516474141358017 50.924338951793253
52.952230631418914 51.702427799418736
53.545206886563200 49.451010828020223
54.248583252716422 49.710739262608868
54.146350298817836 49.824744509507170
53.647551512793470 47.537181397119440
0.963328012405938 64.349874487289071
0.375418700230085 67.635689040354151
98.596623697426139 66.639607652951582
0.355473754006226 65.801334747895027
99.007689574512909 67.004219419727747
98.650475839436396 65.766229727355693
99.044248331406536 64.680955381520548
98.825799289863994 65.277691425409728
99.461654474279840 65.451267138465823
98.548459150766860 67.017249132244089
98.485892745523273 66.123670915950868
47.261756030457882 34.196830860224210
47.469458703046136 34.327454784797311
47.527250458988256 33.219133829273218
48.348353441097295 32.772835797099518
47.649454651380751 34.847070459442705
47.907930298270863 33.411235778055904
45.702302311987111 35.321242348788857
88.292213079449638 92.905706785396617
89.844661356292988 92.417767009568763
89.023268868837036 92.674643994038917
87.277345815965504 90.568454767048323
87.693208257982960 92.229510760971834
89.978954172780533 90.985663045237359
89.095313380772339 92.495237784232032
89.105057186639925 93.559051625259002
70.836642515378529 30.692850107282457
69.264624517532170 30.143116281441348
71.238935268657130 30.315748048400199
69.519139687260576 30.924453243686688
70.512760200580630 26.599623827607932
71.254854156323844 31.012866976511354
71.992703029693701 29.886952476136717
69.086408005012800 30.118283233777927
70.850104255968731 29.469795694011822
69.231131997032151 29.863668335112632
68.181571204115329 29.889576896373157
69.096745085806006 29.074286222072164
71.463983337504359 29.078908942035866
68.837428279456503 30.012468922951726
69.385705927470468 29.985250549180819
71.742148065672353 28.956994711814545
1.790819519738201 74.028827805139613
1.980307296724222 74.531202103629809
2.243201790697927 74.831017432936818
1.637824850905135 77.521286723961637
2.754088374576162 74.954771536511743
98.566893842290384 73.530720134459884
14.194462361465506 15.433655960322803
14.769123718584483 17.375569617226088
12.421198917304137 15.982784055448610
13.404649655740776 16.435774934104433
12.882029886934419 16.007188708625623
13.261868220904319 17.023326797535063
13.011086604005889 14.951447670249287
13.187420868688468 15.823500092439700
13.794086934491990 15.541440353110955
14.185818831374403 15.888427440942472
13.576485044239263 16.748165207050995
15.221305242030075 17.288025896496773
14.849307668864419 17.129656711773507
12.845621598710306 17.075099155533191
14.093774334203779 16.178292922655512
13.219366301369130 17.495433548796171
91.654315569777879 72.208490302531388
92.928538965210720 72.383155921419757
91.493508707223782 74.481412489911435
91.260218740038638 74.844094145478294
90.843315743036570 72.276354553941871
91.506495763589129 73.280847272994166
91.188734328540733 75.283210113215446
91.253374259436242 73.849051493749414
90.900297509453111 73.821318050501390
94.327228966615152 73.980370345661782
91.727328846692330 72.958968988953160
92.052337281100364 72.705081391566992
92.553413369767938 73.719794206817156
18.179632780420974 12.133292256680521
15.831176224350536 10.806876936207832
19.304737169146531 10.334481679503050
17.846032455729055 10.479458698849539
18.294065141321241 11.510818256406175
18.055980676900990 11.637239487291895
17.624441625074112 12.760930590673171
18.817500105191431 11.263640122853600
19.367961707782715 10.677830684171298
17.697525429856263 10.578144936349792
19.104089940101872 11.261003287634900
57.351714222631081 75.984904756718791
57.352931377251629 73.789741012984095
58.008095275366607 72.731029159922130
57.476997934597016 73.651315197597341
58.771997154130666 74.493720734004398
59.061427447034717 73.790761846318276
57.743629727065546 73.710878446798461
59.031607511195787 74.588645110166539
57.996920084246952 72.968965198677353
57.850629653998119 71.705011280076192
56.655730662936485 74.096713824492937
57.860082571741572 73.911973165061113
55.610440470851351 74.893950712524216
58.644123370700328 74.679762781087149
55.911078721249957 19.364521894800440
56.484899291872040 20.371404028540617
55.280722236163221 19.686748703251983
58.140068450351698 19.046124075468693
57.733517092827704 19.753233599262270
57.459725364190810 20.398581400850702
56.908467848242161 19.330808322034940
56.691476239710759 19.797456623221592
56.758972388000728 20.941939507298866
55.144798398534100 19.470139863450200
58.957022665961283 20.705627105881927
57.346486409211408 20.424089723536884
58.127200494521347 19.163036457330147
58.904591065216721 19.329301483454302
58.082660892831875 19.370841276451102
58.661230571446296 18.691073381160340
56.807444865014986 18.663804120286034
56.672225541178769 21.391994492940832
95.708709342363164 75.420507803220417
94.975430714247963 76.003029089923373
95.276747069390865 76.734534578455126
95.605320314753399 75.603756983729284
92.998830612483900 76.325724373326963
96.980520204268629 76.398049632153757
95.150818911142139 76.680872799138044
29.067927563440229 14.762864122777948
32.104299717600774 15.568853427224102
34.264735890074547 15.049769452080540
32.003108866666949 17.400122007251852
30.810198166845726 16.376275956621598
34.080253414565171 15.642027570323519
32.110445661619522 17.948482673247046
31.381145598259327 15.809172187903920
32.004290993592576 16.021303600670677
32.349215882366458 14.072413219758831
25.468905091330804 56.143295224560489
26.143750819828732 56.344129658040210
24.681232492398479 54.450984348964262
27.137814088341006 56.442891002367254
26.767537319877754 56.421682207129521
68.417401995242741 2.227903559762091
68.591389466581006 4.192955020334416
66.769983402632292 3.203188831047539
67.303409948893119 3.249925775064886
66.377790132942678 1.897151196450787
69.074624205422992 2.929362237780616
68.290347006021051 3.336439445791295
6.438439448550962 92.575901182531396
6.279355283390608 92.726648344820461
7.965005574636644 92.369246711239498
7.367873810610499 92.228230987105263
7.098580360023296 94.439398551171706
5.750472805466722 93.753303462955259
7.286084793843293 92.481611318729989
6.273046365233062 93.986777109941826
6.281869999955156 94.852341351462442
6.462082339681782 93.123015377154175
7.652711361744505 93.413071159974479
7.287790507744328 93.101486479240322
7.537104245162693 94.177211191172333
8.526405237827353 93.350416512825419
9.049025424735261 93.490376842638014
70.032328024698074 10.546819751981468
71.704814771447715 10.488128805261766
69.411716989084368 51.540341107453742
69.269091011582049 55.422323380697513
70.667478122274474 54.502611777547031
68.971041100049774 54.248163495770569
71.091477851277944 51.059143969255501
70.802240605609342 53.624802124361757
70.676897157084682 53.978648452972536
73.116604661314810 52.591115688006880
69.647266333041571 55.168305816930427
72.014266822452655 54.664267121460348
69.854750231175927 54.424315574075656
19.797749195551571 27.301562452679565
19.262207978417994 26.463146312842479
18.722488105523411 26.730632467242277
20.481582324893751 27.086454642917147
20.061823219262017 24.964080613257185
19.301127823790068 24.894150710630971
19.019802560462747 27.369051731803392
17.159420507177074 27.533193186125800
25.225832521648410 61.981217398724986
23.540808595094589 61.725726847351140
23.209634562275582 62.361667375441648
26.020400730513241 60.705522569850643
26.167303326309010 61.863626209149572
24.572590561703702 59.903999019659658
25.403570863891272 60.239662035349347
24.184293154666857 62.906997268824192
25.871836628871815 61.059079574125519
66.583692283278907 94.659613256735881
66.577539565835238 97.155161551022331
64.183347361546708 95.434286802066950
67.055611595457137 94.342755476939615
66.544053470097936 94.914066512099524
93.124066286208901 52.081975897629121
94.349797677863208 50.855608545053691
94.230484850741973 51.648884819017709
94.791677192251754 53.441079264715050
96.398309198996841 53.085763553202177
93.864209683887978 52.155448408746715
94.131902054887988 51.782605784868458
95.557076090443587 53.858333121814503
97.004426619910745 51.929107859486265
94.538380473630738 50.409502084048135
94.921042697030700 54.638505832356358
95.454824629591826 52.931413016186553
94.882139872733561 51.696488915422073
94.217701429946104 52.246328400649524
78.894145455319091 77.673581940197465
79.353851926086378 79.134062765013056
78.780620044882681 76.946990508846582
79.321234171207479 78.401633396724037
78.873600235740653 78.454805654914011
29.216365801632602 47.687163731959124
26.346692710097415 47.322995753762811
30.939718364968730 47.428120850995221
28.797164643722645 45.585717561127773
28.441540260948809 47.358175789747506
28.718641202860908 46.643984436053522
30.647620421929958 45.355179929777705
29.186897313043303 47.280241726696879
38.331768759379315 38.837787571675236
40.256728569458190 39.772898339064042
38.554503382541611 38.253365088908872
38.799373382465191 38.460592613666940
39.752763967610107 39.049568977580968
38.838893996925314 38.500318401356530
37.321100596069556 40.597449794168341
37.132183578991565 38.259257432890642
38.283447792176162 40.655984131270678
37.139966555098674 37.431388079884911
39.091932561964541 38.755695098648637
37.110314918202171 37.357015257222663
69.602667533925285 97.701541007286195
68.498991539598890 95.880006346917924
68.933371808765472 0.296563825694832
68.501690890872069 97.510724955135544
69.275604010010241 99.978617086268059
11.969333788932255 99.081098426158277
12.928521541305020 0.570914418652646
13.443965061188276 1.345163765775612
12.293979244937233 0.742600776126402
12.717543287290468 1.936910915733512
13.676093425013399 99.895385990198946
12.890393140870513 98.180959902462988
13.897222871641748 0.662189348400789
13.976384756604824 99.529135055431041
12.670876923742696 1.283831511552719
13.930529798403757 0.811338242601087
19.777541758181108 95.087913323094043
20.263795123018692 96.203888673301620
21.072673006569989 95.061439670655176
21.029818025228426 95.693496799537925
21.850114345793362 95.176022649485972
20.072743527802537 93.651541006533392
21.345211872865928 94.424605416638016
27.532147595371779 6.138722198452213
26.981949680716433 4.756883395350973
29.958434004902813 4.767216548423216
26.098629798491721 6.290133654201062
26.589115253854111 7.692808503965522
28.349056273147802 6.615838441051179
25.543323687730549 6.364897310525416
27.721485082423570 6.478906863997014
22.314816513073190 17.375028684557343
22.565521746727310 17.688411798175235
21.145337973394707 18.699027399429909
22.420613343654232 17.696332063620979
22.698149537519210 18.412270776058303
21.894649240324217 18.763434169135305
22.211106635951836 17.646621825193954
22.510104706745349 18.592287642181521
22.825484777318138 19.220108687319584
38.642958223237109 88.453812329036197
37.472948655384329 89.915518696877129
36.661842171531788 86.733963080229245
38.983822648057412 87.648659198901782
37.845251949415172 87.358465861478081
38.535681664201967 89.724233592201728
67.387003100685206 14.813070434932184
68.200862269807345 15.900902482115427
68.320346311771175 11.946678968210913
68.915746099922060 11.356189094979886
68.552346379993665 12.311315262968545
69.840458994771396 12.829450240420824
69.216466814677332 12.337876044507526
69.016379243672702 12.070569110529785
67.103133768258900 11.510268677907321
66.998943066007939 13.155467773036966
66.811872200305061 13.930774709013187
5.026738884746973 9.263360156724282
3.449909605959459 12.308887001147898
4.494815519948788 9.575393230471596
3.418586532961231 9.926367130375358
3.901498633628414 10.908914786813941
4.200470198177473 9.706157521293838
4.541990497587673 8.741827453898910
72.317816949088026 97.934521504851332
73.060348948238058 97.281108154973253
72.715385110359179 98.689223788707366
72.580751719881803 97.591278364094407
73.570256175402321 99.957563056772401
73.285325297654552 99.654416593857960
73.622057233618946 98.261704363381554
73.085382221363915 98.556763993190486
74.519912323335774 98.859299991119727
71.614724897927033 99.753000494244958
75.613782026689719 0.434444694079360
73.819339272294044 0.557099840845638
74.212709840961168 99.688507518521519
71.957051867124306 97.636596564577161
71.491252458122347 99.107380413220056
71.383456332233308 99.105669796675258
73.522323059447587 0.446942736273584
57.485431659216019 96.520831569498455
57.594282255452747 96.580453912051112
57.263174431052740 97.213010672085218
58.312546702691584 95.943326200532439
56.531947956991672 95.686534188240216
56.427513785817915 96.101508479029192
57.203994023933234 97.556466906206140
58.068423195005849 96.674262790253337
56.039938754560765 98.069569745760504
59.286947447699148 95.962360265575271
57.202879364995745 96.856630076022327
55.826942398421011 96.064291851767990
58.681761519091012 98.948070724018166
15.527159735857653 85.760942260587242
13.475633964771831 85.909159574682320
14.341007537659953 84.313602137108631
15.092764322206390 85.539946999913042
13.455287963366406 85.687927088251769
13.123717319842601 85.943481119116328
15.252539790298616 87.606155180593419
16.057660060528100 86.247823232085338
15.975675447499055 85.125495769091444
14.799790966190040 85.103314993974564
14.495370079471639 86.792839251457892
13.211852174522656 86.157570641329144
14.482005821369020 88.138778798662784
13.810212056066355 45.776230850376940
13.331321733502154 47.688507190742442
13.427097574975827 46.440077761548899
15.002679533334657 45.646237006225078
12.842577405060084 46.852762701663067
14.851977483096862 46.794037409805412
13.972442225691204 43.332355229153542
13.737238734757828 45.431115272880845
11.732266310763288 46.360915383840208
14.273743322685489 46.816478679330473
65.122034343137344 78.738529293571048
66.536280882302734 79.061541582041571
66.835409448087901 79.545085399600168
66.846420009398713 79.102764675114372
65.062050578066433 77.412245322623392
63.549059543427674 80.579392270124046
66.924997908378501 79.549625032278357
67.272162886860428 77.193332433908935
63.793664009309531 78.477462643196262
67.027437360154465 76.986538215377237
66.384054303451109 80.003576191095291
14.970010456753876 69.360008677676490
15.892182039962115 67.914262201961719
14.830171017072605 69.602324655618730
17.037837211970650 68.805879343782678
16.921865348499516 70.745653552295693
16.030357386434137 69.943731904479620
17.102081048518258 68.708563102521737
15.487946259006861 69.180778932095791
15.362441567813686 69.371719230218545
17.199608038743477 69.523279683541560
16.416029497817501 69.934562665546309
15.451705565009366 69.149083563833528
16.635895653763630 69.552278393190548
51.769091392408448 87.184042262895474
52.881604550228751 85.774427515822453
53.569207575248932 84.477601387946962
54.036472950747999 84.330713623061669
55.321787858206861 86.533666949375359
53.367962182615067 86.417096078472056
54.881533488985070 85.311037368667186
51.608033003228385 86.601349705486143
53.290910549686650 86.428687275305151
52.430642713600790 84.748524407381680
60.519835508331710 84.930262239200616
61.719218754545643 84.319105599711790
60.650276318725069 85.760535315228751
59.435583657301841 84.552587103291913
61.347059664146101 86.621134813168965
60.036841928833525 85.141029194431155
61.248675226178676 84.899795241205837
60.097116747561770 86.667253860575556
59.022958807308868 84.590156318537964
59.780548510703916 86.111296741319123
60.261762017743017 84.598517923458360
76.338289493256539 0.083576699501315
76.315109943850771 0.116840447353879
75.752845392573505 99.713927208424295
76.722289805082539 0.215831119001128
75.645464575713945 0.684449060886308
76.243088993155936 98.774257822600163
76.157580027901886 99.242809884355452
75.886759518633909 0.746971863190659
74.539521871695925 98.715134997128544
74.550841475145020 1.413381019970926
61.176891179639647 92.941840010699252
60.101725622170065 92.789009067016551
60.517735476235089 90.386840082815723
60.453027296795909 92.320148902598604
59.971913565143460 91.609441744893616
62.416734802626401 90.477420031156655
61.213199193782010 91.811474511898794
54.208666271696053 25.749881674748604
53.360147310088273 27.445345903345022
54.927331950843318 25.140888195557839
54.505696893420087 25.988005444706438
54.206984810944178 26.274852636312769
55.186816880995885 25.912887812938823
52.850719580881538 23.529340517251374
54.720559256343158 25.274621059949425
54.985020871823615 23.784921388868046
54.011019820868412 25.349820260559124
53.625038322000421 25.367677666592201
47.190619515942188 34.169915972201899
46.868708618905814 34.316552808956509
47.363420712260982 34.735461395499797
46.622500405255003 34.300987497357397
46.546807579475001 36.424206959863348
46.602620521053453 34.748632634194024
48.014615278768581 35.129447156124556
45.320125040557208 36.600415523509994
45.611672355844213 33.495133474523733
44.806720163630260 36.060629025359461
46.785423750565776 34.888735343239517
46.904581887579596 35.593600390823063
46.407851345656923 35.652779752031314
47.827650301733009 36.945666856988339
6.234151085237559 49.501672947680582
5.386237122137943 51.416792549622393
7.663801651196184 50.610670318962875
5.619111512172505 50.259030716374028
7.513519106481469 50.693821018539190
4.792633704976310 52.174321178225483
5.656167036451911 51.056029011359371
4.247655801694677 52.641983176927489
6.292995444851027 60.320208217799120
2.948412130128884 59.530391633263086
4.174702906618969 59.658052811434146
4.649104667052741 60.224190321994712
2.420496139707717 59.285462016654698
1.895417406738725 59.728815774414635
3.956145755648075 58.810280149117879
3.332745710820540 58.922940659241426
3.407579735348810 58.873427210366806
4.062294182041678 60.174112394744363
2.616292652104296 58.796827177322420
3.734758321817063 59.392805569551385
3.016230205070700 60.844493493718090
3.876561035972866 57.799667952595080
90.379910397167436 86.420756169848943
89.057190627268056 86.780277503084491
91.771797374451282 86.565213338256470
90.848932708462470 85.865999916721933
89.546033564839547 87.539223252608849
62.293957393779628 49.229909188957770
60.452997086526295 51.442604852288582
60.585956048708312 51.529822404209888
61.115766756214157 52.950645456318767
60.899723907627333 51.691327615265649
63.601164193189753 48.215416574021056
59.202617933582395 51.677916641251549
59.897427901624170 51.492914795147719
60.046792401466938 50.903333400948576
67.329480424207603 68.561987141649709
67.802154310052359 67.908616374741754
66.130389704031629 68.665511663168076
67.277428699244354 70.497259025386242
65.199360473384885 70.099107851883844
66.155071081024644 69.369876445692185
67.783752770767336 69.263408610604500
66.793848930636415 68.220401738887972
67.390961503293653 68.560426659465321
67.258245493699619 68.665305689627132
99.577574589090830 90.647224980290204
1.115288908647043 91.854994473591844
1.116867346206677 92.802776081473823
1.474938257829592 91.151654186440240
1.812561522827453 91.666080074482565
99.722124559335882 90.620180840105704
1.475666899567063 90.245340487567731
99.604507428311294 90.971544556617317
0.872920057097762 92.456575590761432
99.932887005051825 91.794765512397092
99.880244338426678 91.184808061447029
29.194350958409053 59.835248880210763
27.776780168607917 59.766062630712142
28.543164437594637 61.511346969616767
27.155346010378167 57.902387100424200
27.259590265149967 59.764236619505084
25.015084514319401 60.148554652716378
30.045284649761921 58.697930761563107
29.134129514078339 60.283642880303589
28.510661175956585 58.857384366385155
27.311011568672392 61.324432894237226
27.892440086401258 61.529678160011613
28.494784123395540 60.807459997806951
27.523656572659807 61.022275039796241
27.605779108927049 59.936224864606110
27.300144981855009 59.785754001141619
20.894315234513922 28.835883277937487
22.162307364615398 28.935028294728983
22.191616820184588 29.598090505096938
21.532833512638362 29.627308873835791
19.216873623049057 28.750835439599136
22.267999430651862 28.978140542414412
20.676238874900431 28.346037732268154
20.601532832954849 28.721294035312553
22.364548543396111 29.415594242754334
20.269692181954760 29.820768945108902
81.199338466883162 23.022377980342604
81.685509048387303 20.430589786750257
81.857963581659476 20.023288960202908
82.038722458827110 20.176338722649643
80.403177516952880 20.444749393375467
80.720813261913221 20.397860253310863
81.803772190021988 21.016795944062412
80.864396269985377 19.219197686681735
82.359277426599760 19.724495104928451
81.509641273934065 22.188246271304099
80.770434424676949 21.115497484015606
30.096877643597303 37.426807765244590
30.006631140148549 37.044798420633150
30.640613660882291 36.133878246347003
29.145180283962116 37.621579344214702
29.229810872447853 36.887772062903984
29.974305477683938 36.572345481178651
29.112080654048572 35.619866522977020
30.173823429109049 36.699214553541928
29.847750479864331 35.940346843791986
28.907071997374931 36.639763697345245
31.164795351874655 37.975578250081298
63.557108384706510 5.903940008263517
64.387871635830550 5.045394396189314
64.642265875800788 5.988087935895575
62.929413264920584 6.790284909165974
63.776590554990314 5.407750503177277
65.263180136877637 6.711305388655764
65.658388124942135 5.336034013873317
64.781629614153459 6.755784042686215
64.979570918661182 21.716437522481044
65.382425833208785 22.947219677748304
66.457452992889671 22.233416650556546
65.809601240640319 22.626023625103858
66.029720506095586 24.295175247337529
65.420001741215188 22.974372564470364
66.804647668756203 23.089695221012921
66.770855352013740 23.229504629293121
64.919860280994058 23.343941693952566
65.846097196739080 24.582273383997631
95.735173831047518 25.244291685539771
98.258636611529226 26.960006782273283
96.747414915078437 27.550946131378939
97.995931150671623 25.376791244360160
96.233245128283770 26.871170910786898
94.617508769968396 25.832966818446756
97.674227750611237 26.454780484865861
87.360344567325882 63.909595964992405
86.234793780112213 62.545760633508017
87.020394796744512 62.393932994582975
85.919465050341827 60.683201483609800
86.346371086904767 61.104449129757029
84.204056252942777 62.077891519798129
86.329919265998569 60.293994105581788
87.379582413958943 61.334678936233985
85.837690561448497 62.103289165088576
85.697142998671524 62.743671714915031
84.388306177441294 62.133143565819566
86.253082149271023 63.425194121540692
85.683536948358054 61.149229353940775
87.700011337029210 60.985224744713854
84.587244671954110 60.590301486997951
53.211557139828379 50.859464036325249
52.319244611213698 52.547834252754555
52.600843941473236 50.641254762470503
51.637682771658802 48.594095892964091
53.301697830480755 51.052848065210860
52.365364520390415 52.120714292476144
19.718756279289973 66.760056220865607
20.425426699534263 67.298876755984509
21.000801750987904 67.796835032375171
21.723600116959524 65.866018423856261
20.451542687280046 65.786912014098007
18.541643425381302 66.309532515337281
18.765298975944983 65.504137835075298
20.711347994642065 65.338717185495952
20.432045553595064 64.167555010586170
19.915906456651488 66.831520433404620
97.948676288793450 89.207801945249528
99.644200001312541 90.923419776072279
97.734013437031919 88.981674964447095
96.528340175766687 90.920122232454318
97.844128918703490 87.641223913357592
98.758579826520887 91.371181746629077
97.077670130003597 88.283107311392314
99.309765707932669 91.160367076913772
99.345081185199732 89.649330560453024
59.364756332569584 49.831002121982920
60.493505695781060 49.108377642892094
60.295424867235020 50.753484786323128
61.387819709190040 48.150544526112746
57.188079904128870 47.953769838702144
59.855363829891871 48.044706398416821
60.299627611061105 47.758784067096613
60.335036238049852 47.940747224007247
60.079454082141702 48.292792949388144
59.636165495226301 47.680757371946598
61.592286464461203 48.614177447949579
13.948801289948591 27.066944733426386
15.730351870144645 26.356378040466005
17.058615096083848 27.369307104468454
16.559918549647914 27.577704332417998
15.593149272835882 26.336429616244981
15.700766283663631 28.169770589511600
17.066318823060602 26.698692370628734
17.720703392831016 26.251769246226555
17.094068937725467 26.926687635063757
17.245464927673211 26.020600298320780
15.936369078014774 25.135117260774628
16.245757621482728 27.177388488165693
82.149784082973184 13.964214156531536
81.711361482795510 13.716603595757025
82.845793904370524 12.724152978342744
83.124759423943146 14.397343341153348
81.603594394927285 14.951347685759886
83.258024485508585 12.712404415346276
82.688012989917041 12.010396304937718
82.687718358659794 15.544059550623661
81.645499638444619 14.295801800329654
80.995590930822758 15.548291191321749
81.655321606692212 14.091962787232204
81.161418848598302 14.447087901798129
82.240122346238152 15.492985275126630
78.920379098633774 86.656917822910287
80.952345445988186 85.919405672568587
80.664416058864703 85.710441157800815
80.989890314731696 85.733000658978980
79.294773456455360 86.339730772647457
78.652845045909842 85.531205501086006
80.427433546988311 86.184897978198833
79.299348327039880 86.020105584195875
79.707362623340273 83.977049985851963
79.694195179659133 87.166647402623980
78.514454143752246 86.049641197811283
80.238283123850351 86.880455720726786
79.403728707553739 84.381146781256817
79.808934697031759 85.291570119098921
79.244618546516350 85.818701491053687
90.150989004522813 50.551285949685671
90.722242481510378 52.311075748597659
89.457140710100632 51.870324589970693
89.057595076899403 53.406651696801703
90.729691502136376 51.710379237202886
90.268765875022495 52.730886644042748
90.201611920150810 54.285966162061037
90.001994459333588 51.595573744642785
90.031497527215066 52.325067486672374
13.402624509128307 24.285356375079676
12.363824664765621 23.909691959529233
11.135241961381276 24.054960214051892
11.029134020325444 24.063537245073249
13.522408301204319 23.166204029559950
12.633503356954979 23.831845671399162
13.067670061069856 24.458636332216511
12.629102984756145 24.663556905035811
13.157764468396625 23.909343430514870
28.567156883427341 38.312867342189222
25.980071586682300 37.431510129710844
26.730402833124675 40.495378700457614
26.837341766980124 37.593419111328281
26.592088498169716 39.087556181120824
24.932212095154913 37.800615041107939
28.120770154025550 40.050140802265275
26.811784181716579 39.572996094182223
94.058068800288794 52.009984738603407
95.348800720982510 50.881547523330866
95.905465192998506 52.217199813448936
93.373287014983987 53.360337364949743
94.503209393608259 52.466872184365350
94.603199628685715 52.084127176790673
96.864968384914448 53.071597235722351
96.571487417752195 52.350942188280271
94.598294360632252 52.303896609494842
94.516660480508918 53.689820054908495
95.109616468071010 52.062853708012497
94.138916585586003 51.248968887594508
95.233548199531171 51.774917229813482
95.638657727131999 53.109203087958647
91.581684111789329 82.670466411652043
89.379693323144039 81.265817420377758
89.558622145290727 82.075286680916207
90.905722436080353 81.604632216620701
90.313757615981672 83.972002286866058
46.359313166378939 98.418805373570464
44.145964817951231 1.328991969021112
44.050552687302826 0.281165543970373
45.574395394895099 1.175417411506878
45.757159191331716 0.892464171821007
45.748105323067207 0.019195105576113
44.728593198990481 99.248050432791189
46.597740764641877 2.432754812001488
45.129315163773278 2.606525622507994
43.509602754234081 0.783721264039641
45.293938134239696 99.549436147757149
44.304808775973697 99.762022822773261
45.441800566367085 0.933301021212434
54.610268066971067 36.500986152037910
55.198773408721266 38.561246283241665
55.981837321980585 37.823020546837292
67.930509230995398 10.486613195999313
68.477432314910814 10.717491228845759
69.963507280631688 11.689550316458197
68.809418680954749 11.026366227738883
69.651781507324685 10.182079364317332
68.389917980180769 11.642600763890993
66.814168938103165 10.204620274243412
66.156395345518874 13.116416460864766
67.901466441208186 11.345491596010463
68.716564011891066 10.096487203021153
67.290881290508850 10.935890957177412
45.200285481932404 62.235261512316114
47.956874624739555 62.444510280918387
46.845359419360186 63.101274802442752
46.215693535036927 61.125132947691178
48.123962661337011 62.028312770034638
48.680976760348365 60.331172502511833
71.865301581538162 42.717399674519562
70.363205544141778 41.205566499035363
71.295059675424213 41.950850857761331
69.372102603241629 42.374572011942405
71.906628724524523 40.456237896331054
68.468122051324528 40.942702200986581
70.930999528595606 41.259576187901672
71.234320558638373 40.578600922352535
71.735505734485116 41.277419670125802
71.309714719403615 39.588354361275194
71.449758963621420 41.097247246103777
71.223585350975299 39.797208689555539
69.260921964108164 41.873476971774480
70.142304699752927 43.044508408983482
90.043126991197255 5.593695817101651
90.491615712975943 5.104174565869972
89.483321992665608 4.394435718573316
86.746779880171360 5.806490010443711
89.228040467237335 5.436386771729402
89.011555623635516 3.587061498514010
90.276287356970784 8.398584826012927
90.768494283907984 8.291688940597451
91.187441961758324 6.939628087125278
91.299547121421440 5.663300415318631
20.468508175402349 80.360639015070589
20.345975010677900 77.543570283036431
18.574382595727023 78.096466246651545
19.575030410459057 79.542717515970622
20.348221566662719 78.688290031658767
18.565353391411399 80.224487964546498
19.938165868572959 77.114507979463340
77.726341496157630 58.719960507694218
76.559874351092247 58.605606685313205
78.304396033363076 59.451110436941995
77.245138792149604 58.217664339532710
78.739472063045852 58.653506721872461
76.033576540857936 57.406980018274275
76.381997194568868 58.592037217089654
80.390538330268470 57.804473733598194
78.516189081114689 59.304349419708942
40.175496972923618 5.178842777619343
42.846452841176394 5.865528961156905
43.027461842179065 6.327964963598842
0.451945031905671 41.962370882311191
99.479291944939831 41.221149691132986
1.643464327833904 42.052841492815531
0.404111883623534 40.117598758092782
99.145677815152183 41.405017561053036
1.556090754931672 41.211319359371970
2.144271008788961 39.320874683219714
98.679369802749591 40.581208609482090
0.450319597173408 39.992664409269501
99.395431864738669 39.635347778223256
7.596739018939074 34.044554894250432
3.857905473126381 32.808571209213277
5.136370318439146 31.682541977934097
5.750250186213058 31.044368945603871
4.394181239548184 31.927038130403005
5.555914997096460 31.815605861203810
3.695136911386277 31.460529924385291
4.819069084097865 34.877732192266173
3.813970272428628 33.974241087482319
5.245759187595002 31.344123386781060
5.099807591724182 32.922253665591910
6.577887245826157 35.067232128825836
83.257739596756167 17.856207881471331
81.542303102329498 18.666357787109888
82.291131095823843 20.589771298593504
83.342451399118843 18.086706393508869
81.344587732907755 21.861723249185367
83.299137274351196 20.127450023922552
81.378061409337832 19.098490270069533
80.833977891639535 18.507481325415249
82.120564514753340 17.458725436252642
82.391836571034929 20.105140335102650
84.148918764910277 20.659896939832276
82.734910145603337 19.005834727887386
66.429708203855185 16.543994285884516
66.958852826206368 16.182099856990362
67.353985733015918 16.205449412078529
67.712965724830369 17.436151985033661
66.539165306242509 14.679126491298671
68.500281584602888 16.776965192416064
67.130857156021420 14.918925051694671
67.318422184265557 14.493594148338421
68.299654776258933 16.829733643604889
68.533112171910588 17.917392103700298
75.450397877314927 44.409788440772338
73.278550389329766 43.439737796556059
74.272184041381209 43.680737207784290
75.481205724451499 42.177048252792012
64.939709820568197 55.696967726839794
63.718191563291448 57.205486838417478
63.846114094081493 57.473543414271298
64.229307834954525 55.985078614466580
63.053940327879396 54.983565108812790
64.331982545229820 55.691839351425379
65.055159172722739 56.590898578999798
65.386304257611826 55.500737056877796
64.333553572055990 56.709477321840041
66.342640510033803 55.253985373520855
8.734202628070713 40.724371765653025
8.292999626458679 41.008601389893961
9.056940917054227 40.869137231067931
9.025751885421974 41.524493834095374
8.095018519403899 42.723366753433737
9.094826826155451 40.739957089613597
7.780697375749768 42.596253614807424
10.124338118231854 44.002232810977013
7.359101575872354 42.411543162396001
10.093214386005636 40.062223362465133
58.232159344219518 43.546885930382906
58.432225925102628 44.908918013702944
57.354849894007373 42.843432529619761
57.359759978616431 42.453527422238970
57.320947982305576 43.359950859336308
56.087031449300461 44.810717231897549
56.635985820224349 44.033215277135106
57.423838568403120 44.559614019464171
57.364002452752793 45.296937502100370
58.749162698501728 45.380494613199971
59.120609676505708 45.020611813173083
58.276513874534686 43.351294544674104
51.419989394310235 67.742553286228500
52.312304484010347 63.841023915542223
51.480777584223823 68.275146638687190
50.304128483601936 67.391572097045824
51.906497437607293 65.791235390887749
51.148198100945777 66.071392996869591
52.160899511647152 66.056638074175950
50.324381268431331 65.922040964182258
50.479336959153997 81.752263945187309
49.575069816696626 79.480107158745597
51.355780921683731 78.565415402385185
51.404928841741196 80.406655235701734
49.773094522090823 80.846487575497051
48.620346268502651 78.111740040100230
51.229696926050394 78.337568680370822
51.040614521795419 80.171582779901556
48.648406930353154 80.498288102677520
51.393169876314026 78.634790095831264
50.018984194732063 79.818957894888428
51.601467544326056 79.421767587994282
98.641497110190798 17.757814934925086
97.018548058677581 19.673578668539541
97.206023563733396 15.512642219685951
98.774309916141604 16.787147757969326
99.192283254744638 14.974402394484384
98.082796088873394 18.393330612485119
97.559173356417290 15.761981669678811
99.225893545278083 17.830867901885149
99.020858504928128 17.470800521922349
97.244422077652857 15.313430378261787
22.906835037318338 56.964702532896780
22.513124351676861 58.823773417765253
22.929103860530184 58.932031099524721
21.378269522571937 59.905397798358258
23.701558116248570 58.776284071490771
21.474083988819103 60.550646511262812
38.480307221147577 9.358145056384474
37.347787529542330 7.375104705169630
38.911508267342739 8.013134288966510
36.760186746255911 8.656701487999065
35.704957460163811 9.112998687234555
38.381194003025122 8.901053120839320
37.917249238480572 6.417588083183261
38.412808370678796 7.045213831693330
68.934421584531137 62.902824686640741
68.293112664568397 63.495050796043905
69.526415305429552 62.480207095950192
68.457023746521244 63.445357983473521
68.399520929677749 64.986608273554026
69.403195356086940 64.679621104326401
70.281191985915441 65.198797739505295
67.329181573479374 63.959214863071743
69.093856491194018 65.209316095188129
67.074655138964886 64.601691242995571
68.317706966215198 64.534714157642512
69.832486703380923 65.065896255136408
68.998793304853166 63.533644636754360
69.642821686976475 64.444630820923280
69.535989383696162 64.781402715848856
69.112627681787430 64.117760593969052
69.232635110836483 62.454527126948221
54.318960275782644 81.380541707298434
53.858361328264294 81.813253444745001
53.012600239940561 84.662026847010878
54.910762493288374 83.600493939135291
55.432983020318140 82.493766379796043
53.501160866176022 82.500541133121075
54.732437539291674 84.243659426448801
54.890630690291893 83.713556693828963
54.028764532722420 82.366137145323208
55.437716602210685 84.070977078361778
52.684426431572135 82.230936787427240
53.476432521000774 83.580499276758488
55.514646244868835 82.670666616885100
84.891377844360576 3.902852109372017
83.620836421001599 4.644295600086332
85.990395668337342 6.501346062798715
85.201954019038993 6.714351958416525
83.853434149362229 3.027382996097284
85.204579650064659 3.276647667052518
85.623255371425543 5.409144332589256
84.662187475380748 6.718290151911384
85.485455160228554 5.938394290537383
84.728417659747677 3.040464254813966
85.338211707754823 4.896352789274387
84.689099298989916 3.578958993844624
85.889093774921093 4.558918827851265
85.143740191012952 3.758202073929959
45.005733490655054 42.944849844416773
43.419200920978568 41.256008999345013
44.725506023590683 40.355013606449724
45.190977558646601 43.112879333365626
43.476729348187028 43.129633769738319
44.888480381802388 43.115967453984545
43.945509203836949 40.742413207651452
44.901126772000524 42.510074722552623
43.349145281098842 42.847084779495695
44.409586336015749 40.800640390930027
44.985498382343970 41.339739183766568
44.585956474610974 42.294218058690319
44.523934303884580 43.625442533201550
22.917847969302439 42.416119992147763
26.274972775975474 41.687494108273235
24.651067617103202 41.700842268894974
24.256366923438012 41.401684972982544
25.195621263717129 41.089047954278946
25.585040224945335 41.600229250444329
24.674700233955861 42.530942931398783
26.137491637332257 43.250621672596814
24.248574848223896 43.130755336951239
23.738114953572854 39.685361729883333
26.430745356085485 41.422784856635694
25.658347240125497 41.231106696090649
77.101919480722628 85.337220173185472
79.152043393132857 82.257614492498234
77.678480529519533 82.976017103451952
76.045572237035813 84.007018475826314
77.029218506823540 82.871034624185270
78.508526384677765 82.774718033769076
75.120090530018246 82.716958552516132
77.786402259337379 84.750935464092223
76.330776581583407 82.999028596661518
76.577232075867570 82.144324469603234
72.377205858408473 66.216516866671995
74.951291968826169 67.308226090462924
73.873639520587801 67.949173263375826
74.146933819687064 66.948627188061735
74.043945331626446 68.429266315137255
73.909376213476364 66.304404136910406
74.394284170539251 67.174307466284574
75.055083071796759 67.891887369048050
73.588569146126829 67.913068729982584
73.470523355084069 67.713561629441628
73.752572479647753 68.610616282369946
72.689639802507045 66.064151033702942
74.596572488094282 69.322995737328910
74.060387131722820 67.677177717517722
74.708289020253616 66.003952915353963
78.471813014344193 45.698827529354425
78.360200200899186 44.631218045347367
77.991533070769520 44.086219000400241
77.024209581694976 44.339543609696797
80.804201155462636 45.130629543331587
79.611125144252284 43.193757978109062
77.256338549993188 43.970902326553365
76.759340906643303 43.136570760589848
77.969063820906513 44.621218056077126
78.752785843471671 45.141511586617206
9.869553132413809 83.783489122190787
10.109216382523304 81.829032116306337
9.129667600886613 83.990308662469246
10.555046163385908 82.412050380284327
9.896938167709919 81.745515352144153
8.454462207494657 83.413627984543695
10.615510834806349 83.088121104631654
10.153356716404506 83.854147865052042
9.065783265070491 83.809963917623904
10.627112494793806 84.159442926660489
11.465332993245232 83.471769585481596
9.599837525543544 84.009957278062871
37.265558808002638 15.574080705913197
38.462367774194661 13.516808968177614
38.366452539706529 14.208431506596639
38.932527435676270 14.447306852872519
37.537237089416159 13.354035152100170
38.477562931611274 14.544620387079892
36.391022630596744 13.678844019056871
37.849484307409604 14.383294919251322
38.289162123091664 15.858988162724172
37.239237669220628 15.771545863127130
37.040053791526994 14.901841266411292
11.601371948073222 76.944425849995469
10.803052026731908 77.981093379673297
10.410137505675959 77.666244232197741
11.234795312703154 78.901992333473430
11.278433436222819 77.362423946114006
11.914068633391381 78.063405309758863
12.422728652252140 77.363304617246996
13.319395258631479 76.519147137935818
77.376446436436723 60.655869686796166
79.018801376798393 60.107514633247675
76.999093574427405 58.760236812389060
76.456339981462364 59.445830741308278
74.009149245542773 59.898006969602918
74.560644221281706 59.223923264673608
78.071152386148654 62.213279565685369
78.872129009751148 61.580045120857861
76.882604848877818 61.292150936794584
77.540758533222458 60.756350622061063
49.275679995309012 53.973751735837304
48.029388335795886 53.885349991666189
47.996511318412786 53.138947836626066
47.812880256979120 52.127014232731788
45.853699093482469 52.247105200491099
48.270797611935727 52.470189303490265
47.501999284621611 53.600605474815580
48.417226680549923 53.027566167371837
46.792377958463845 52.758534477018735
46.615728911343311 52.059742836735907
48.286670074118064 53.433534173227720
47.448848261450159 51.346982969545572
50.177121084961655 52.532389099209531
48.323265448700482 51.823540072908187
47.077733712916860 52.922025840100531
49.768709994038623 54.572369299964940
47.687776418379975 51.279364580519747
47.313205388042306 54.488414808233877
68.686673606666076 46.971446635878770
69.478898955458092 47.861466217027811
67.758133481722538 48.372334641972330
69.126769341140644 46.195357914108257
69.612754604196468 48.942951868888400
68.991238209980878 48.819671322469574
68.904737985780812 47.301608397116695
70.224827387260902 48.043103145235854
68.629899581394767 46.836956373583739
70.032836439638771 47.913039815464074
69.353389539720908 48.205963086799599
90.858272625576717 91.152526031401237
93.219380214435901 90.402117626796425
89.416925626202527 89.901023845411842
89.280944168360847 91.983582906174448
89.339891279328711 92.911021804592579
89.101194755504750 92.147654083177855
87.816145206967050 92.214741972370916
89.224024966635398 90.805597390419948
90.749947342533886 91.850611879520415
7.728898084683468 81.836618770383126
7.467374653082688 82.451813981377612
7.647566531289327 81.245308609128728
5.559801790292698 81.411520158898014
8.400329306284409 83.461011455162037
6.366913742419739 81.112573032128680
5.865914177095915 81.095386411218783
6.881228871520648 81.818207955502345
6.563847285541235 83.715148009818137
87.116007985189754 61.258769814033521
85.792996104794753 61.931017546186034
85.631654385852215 61.623585991839022
83.715479091878052 61.244335562132697
87.342209478225811 60.215694570207376
84.353107523484496 61.676528934013568
84.925285698810256 62.955511116141338
16.489975119898226 84.133056999231940
17.120554778612028 86.102079617114839
16.757789016899782 84.889175996208721
18.082093437300781 85.229887889354046
16.666000409771449 86.517076037981354
18.393804979107145 86.722868209295115
16.729087919499722 84.879379662018209
16.129044717549050 85.078883192841161
17.946296008364577 87.344370929814971
15.657686726618170 88.442781680215504
16.227457048636886 86.338691037062077
15.662388402797038 86.149592700304225
81.647017315790393 59.101205868885494
82.492685561218252 62.598600753148254
82.057433293396599 60.320351792902592
83.057903316965835 63.927233580250657
84.543708350343593 61.463148490167825
84.210866268076529 62.507299737476608
81.677845317546556 61.093732018430764
86.655686507329960 28.436910714284565
86.188490325020595 28.102006007730136
85.980986059292349 28.969335637538098
86.062209672466878 29.444140392925984
88.249504040257250 29.825197281347176
86.767823496433181 27.215968274835070
86.381580583958268 30.267479040880016
53.342546562180793 23.608560234474169
52.385705109638614 22.676089262782753
53.423379072157019 19.249369445543621
54.843511674857808 20.543591192484495
52.945845431632698 20.293494132152407
53.927480294883956 22.305926034910748
12.354052899878159 70.544669534474835
10.538385039278714 71.524596799362072
12.050048452153360 72.105542256941121
12.763241949467254 69.333888935284151
12.542347525504647 70.542530936412263
11.543962520752453 71.764617923739607
10.893603857120306 71.978287325674117
12.756447279285224 72.449206584316514
13.501651860043655 69.703498686601591
12.224618324328393 70.985972329633782
12.590878847572744 69.453092972048225
7.622318354237140 0.034393042553560
8.504410453423434 97.115069842276242
7.400872258768847 98.078216109621337
7.159631521994473 0.371644024011857
7.383467409067445 97.921318089009532
6.867602370030712 98.080795278348930
6.041483901700961 98.711965426015880
5.891092267526529 99.014376516312055
7.357689195296124 98.785115516491530
7.963041022419813 99.429811428121070
5.692843957764009 98.654851638506614
8.037309849737788 97.205441689556423
7.741820141222076 98.664868972367060
6.041712952028965 98.900225941568081
65.448386000561868 89.952385382755523
63.205057777788454 89.953607768590047
64.917406007972460 87.988269607991668
64.679094643144495 89.953754105890908
65.491961298914049 87.871318417810770
62.967622936945752 89.680686552779932
63.421339188795763 87.353235746727592
63.708084617208712 88.053348460876364
63.588505937225470 89.055042889582211
66.281713316940369 89.527191418333217
58.008619749711343 4.879029988018674
58.485206023744269 6.694915054757740
57.544829520327788 4.862853182301569
57.505378707283391 6.356566134933306
58.271308422836434 5.150540969391261
58.469929503414569 6.612886537144508
45.921124015012794 8.563582637164860
47.660464590465743 11.395423817437898
45.974643686121311 8.308017091781432
45.528063537877351 10.901676669129220
45.985079808121363 10.825758808253964
45.820034396241063 9.495886376325062
49.585480591993758 88.606160215204540
48.037166363655565 90.283879733242756
48.725915347287213 88.864488175939186
50.247422458413247 90.724051346750798
49.644238033951801 89.883933724402425
49.084873657115260 90.387320653563322
49.487269188757772 90.275468676252913
24.415432852479636 71.797532238654739
22.387559266303121 74.719523658071012
24.188994071239154 73.040121686701141
24.138331004678747 70.770747540222132
23.332216073160698 71.209287587590467
23.388607981502410 72.551632672816240
22.205061307146249 70.240177999776790
25.393021416962718 72.501785153637144
23.136127801692297 73.147919263740178
22.749114549697723 71.315917981716538
23.807575082323279 74.638972817452256
22.373933981234050 72.768599514529583
25.278289205926981 74.662075796874319
31.697869872650671 58.011606381924857
32.322076396437048 56.616020736728679
31.816770171758453 57.240642242829011
30.833751031803828 57.755273233782823
31.139944031785202 57.747699613491058
29.813453929812862 55.943082039452051
32.203407888717010 57.127673882829860
29.482891434012494 58.009540403529186
67.497222156409450 20.946576430255547
69.571885708554078 22.497693280412456
67.757533509468985 23.559715597441379
68.559724446649014 22.066401638096114
67.103687547167667 21.682475638828365
67.423930597617300 22.589218982471820
67.012139066772193 20.884721158924187
68.290048153354860 22.702436238227030
66.624452522238201 21.242917530969219
67.827930051921257 23.198385484478074
68.191356496705353 21.199110602739619
20.072450440262315 46.670377700731073
19.954196649131841 45.893577550227860
19.554835586651556 46.048343126250543
20.502865627053808 47.736278558974774
20.284535512061240 46.715618879265392
19.843613080789556 47.745067950295166
19.606507886732750 46.701597908618027
20.125379206527096 47.657633966830588
3.594075872842872 12.364940324203188
5.113241114826065 12.109765975414485
5.896101614404587 12.835384454933395
3.183525466027828 11.843427494602608
4.711901618260756 12.430996478221903
2.601263841351631 12.442493673144607
5.338437382591868 11.871958756248418
67.270037483321317 73.496061441658213
67.231737523259383 72.383862917795341
67.637400587968244 72.160353612279280
64.327858889177108 71.924217607367083
68.398370752067095 73.461637870806697
66.429593717007421 72.483848779738778
31.228254073271174 27.010432286738478
31.504811529165579 29.273496178581780
31.583209472523894 27.325937084848690
28.786889672849099 27.593257735342021
31.741645541147662 28.793542616489290
29.614688347671919 28.333285294673111
31.544154992332366 28.720875323317664
28.618931360607501 27.677953053410999
57.597649352263090 98.560877128771821
57.704348781327489 99.325234928496599
57.004601470332133 98.466348395890705
59.945031636852335 99.258780767837720
57.478688554780803 0.635058793435036
57.208305928610073 98.152385552183731
58.116460337175454 97.796246613362328
58.623880969707933 99.018837684159891
56.243692663550959 98.209958994525991
58.486473947691188 0.404231299594045
58.649516142257120 99.178770545422339
58.343083767657760 39.327337086366747
59.996589254288018 38.205953372825419
59.226718914091656 38.955668393026386
61.597570199355047 39.866071069396952
59.465124987638681 39.058867506638130
59.782021908233496 39.531509743867595
59.740476892779284 39.321484662394205
60.280196244161793 40.912440945398856
59.876768053126625 39.077867982157763
60.119882808109736 38.426373188726011
60.117808212999215 39.128537897002111
59.609052166566620 39.753284274537897
60.789648019004716 38.560574294705773
61.139837327509262 40.889342348204742
8.941857871706713 41.615726796192085
8.245959595549357 42.380325261656218
7.780010787361866 41.133550331022697
9.459619458283074 42.668190212881107
8.078444209881155 43.139212197760017
8.951010216311968 40.702386896799744
9.285786026748735 41.885166740626140
8.397979413259309 41.354738056447808
7.585863756356222 42.547565120749503
91.704172554488181 4.872599644571117
91.961216534734831 8.177666716247884
91.958677238040366 4.517464456191300
91.068142253797006 4.872621243449265
91.739294566629070 5.465717198999323
90.959162568297216 6.253241418636890
90.226822542736102 5.500256004751394
89.753322780416511 4.818283594000923
88.737258169539473 6.597738866025995
91.013231869454913 7.216833646012656
41.689167239245329 89.614344189678505
41.240014045586200 88.684553821987066
41.982140309545528 89.622327723592122
42.445985744482009 88.477319324011020
42.606770675416421 91.713685876807062
44.248484597314103 89.772228309737457
40.987601175411946 87.886762446209914
42.874880957354044 90.633580470863208
40.982461688252535 88.776070476936127
42.025198009867275 89.739224942264912
42.837979081812513 89.774223642557516
41.455636360366938 88.945634092738246
43.510532390328109 89.178140947096139
44.071861208229009 89.972665712009842
42.641170434805858 89.886599005192153
42.814040021804495 87.913136963721968
43.012829734974410 87.764851384045102
41.026853407600214 93.047285874539682
86.911836810765720 61.240240597070503
88.716623352180875 61.567787759857765
89.231482022452127 61.664416228198732
89.534192030848189 61.536670068494956
89.086541441584714 62.052422289005349
89.708248228012565 62.567588130362239
87.202932324465735 62.779848499590287
88.232259750809149 61.703301197390438
87.620086709892803 60.228871799240473
88.573558334085405 60.411020803379984
88.070707475411922 62.027115770897957
61.673336937167264 38.817427777132188
58.982196519049275 39.157475459488388
61.831028348662919 38.405886531585558
58.768172767791910 39.329289606193463
59.992584987687223 39.243501393607040
60.650202904152280 39.726606416961346
60.388777749378157 40.474058286485821
61.686383887043071 37.842826460112008
57.938039336483286 39.857936626445792
59.491600014144467 39.259277971021973
59.970979769488309 39.156077954136776
95.739844918905561 59.160968337923315
94.126651571606658 58.202077592271436
95.528934147613398 59.020990300257132
96.237414336403930 59.439064001312630
96.866361832793743 59.845422371076126
96.689260704755057 59.796615846505247
96.847865608655979 58.753859290391873
94.162117741172281 59.306795344522882
94.924811549881326 59.024640065096854
95.499407774031368 59.342675842966877
92.892310389368049 58.512277756396308
41.641168892792010 50.211526020544611
41.153981942298238 48.314968385519663
40.881150468160889 49.487757285411412
42.151897420271780 49.363730977682501
41.617220879646290 48.903004415694575
42.319942306849889 48.373015579794568
41.845638347437124 48.972701360482937
41.449056553227905 50.012527987999690
38.806747096797388 49.706194438865239
42.075043282121577 49.105515107894277
42.024328899277997 47.965308231101233
41.070728346072777 48.962967219690718
43.102214037965886 49.651967961349207
38.617625769336009 10.401222031735596
39.247638702637879 12.048106127058295
37.466733391320773 11.436991842418172
37.969635962927185 10.839113315565852
38.017467692682423 10.938158574716406
36.778769543093738 12.690085585178331
38.048109354382468 13.346988936407220
36.826936884410927 11.456265400178410
40.176855755769267 12.221779218751855
38.607151456843283 9.702622314623209
38.734597128842395 11.508285844541314
39.215127987523367 11.479466759591949
37.844257850942377 11.512879559272328
39.951618301593385 12.232237492117383
39.661201299400368 12.056509901876550
37.482521116058564 10.109563389932047
25.480516635329124 83.700977468313710
26.356881911820913 83.491829155163998
25.992836469629285 83.314043652829213
25.225546416955417 80.762927604156360
24.621360044932448 82.423625689412859
25.190370951557160 84.123087410038934
27.437393430288928 83.908471549613452
26.094821855969688 83.139856117561706
25.721597622164069 83.003519907235443
27.142371281660907 82.300338875913937
77.702937533153786 73.251442249436749
78.749643306662648 70.755444753383230
76.385994148049789 72.091247178038913
78.017284501550066 74.575594507354623
79.065495743977081 73.398104556304801
76.938129734275364 72.204920226531357
77.134157732662885 71.503609485162158
78.944473080619687 73.363015326071036
78.061702894962394 71.841518684828003
76.368162868149369 73.196159186537443
89.161361916473538 82.943231738876747
89.683885886804404 81.550009468029160
89.340919444894013 81.752632751511939
90.978789381742402 83.706061753581579
89.461323689267118 82.453311239081259
87.766396603913350 79.814016737296711
89.726114282136336 82.816234925129862
90.128589340743673 82.803315491611258
92.437047975352215 28.069218429536825
91.352516120945793 25.995923907825617
91.489832829640065 26.594447931321326
92.645827852156955 26.156398337664012
91.877704072439016 26.922036183368267
92.329211015162755 26.639895732985600
91.588403281714307 25.969692954091585
91.537239898348432 26.341006151689090
91.554043279880219 26.698622103452866
91.567422711564106 26.546521535883915
91.180255079764180 27.790669573998159
92.955108323254152 25.941492161747746
89.460545938893247 27.084702867424728
93.336482600726995 26.406675809413137
92.241407542985854 26.599063263898120
97.892232346757027 58.690328150739859
96.386177398181218 59.840164629635119
97.881130401965393 58.291593561988527
96.808604675209097 58.876408483543102
97.785505367778569 61.436582238719872
96.818426429006209 57.834867705323092
96.337834192470524 60.383668189269102
97.259077083601440 60.541098197121165
96.409435966046246 59.685471153131793
98.417854114345189 60.115657650286906
97.022430905325635 58.809420109663812
97.818556131558722 59.870818018359557
85.448738789236387 86.233617673877973
86.180860037859844 84.739302717716996
86.028796036465621 84.886875253699472
86.567767702176170 83.742359413316493
87.075322285127783 84.192226965428745
85.928867269568528 87.476983197662776
87.004956798703233 85.192159986664649
87.306717831961890 83.704293336326856
87.332547356819816 84.849709956661755
86.706089610165208 84.663741505213537
85.612359443076855 84.561973963651496
85.091845075300242 86.057949214549907
87.538078987494373 84.790243951033148
94.105243498455366 30.405415037371171
94.766380141177223 28.881229143392673
95.440226413659659 31.413602121887656
95.682589564509200 31.826548431285765
91.518101379224547 32.119289965590212
93.976136972051037 28.587396414346347
93.850397732015836 31.686432834952090
94.099367394938369 30.637748432233096
58.080231298071894 83.780583942506098
57.886949689405682 82.613807708466297
57.937680929561246 83.241628264596827
57.003709774624596 81.320926121451208
58.326964701895122 82.132683756098103
58.150213509042537 82.829897070474360
56.569825457219444 85.336818622366309
56.353821415671028 82.764395665919594
57.416911265311462 83.934202910357030
58.792717211279978 84.490013169486872
56.924523143137947 83.169776870864652
80.372856353689059 79.897423349771316
80.507883443945929 78.738810787143066
80.553679772788357 79.550061670519170
11.256123994208258 43.056312255830115
12.635193808355380 41.221351559416519
13.862117818022458 43.120821498042247
12.214489121638538 41.796747085293340
14.291607578803873 41.641279134145648
13.689253828989667 41.202887149504306
11.439526238010115 42.585676546186406
13.053150809428391 41.886262149125443
11.802345763100218 41.732148300108690
12.568062695405828 44.193443460785339
12.213395315989791 42.579211296871982
65.174048407528204 29.823280512960153
65.041837952116609 28.140558882770812
64.765390915815516 28.510644927879195
63.834754989381075 26.893833496688966
66.854067206930182 28.516289446146565
65.635658764043171 26.525362629749246
61.986823356679174 29.438497862421020
64.690846675570910 28.263527699617740
65.191233494433646 26.608300188447142
64.935666919123719 28.740566630787590
28.045604658262118 60.765571995336792
27.802010174035413 61.608853013147304
28.070332556011138 61.184169278841402
27.967391928203600 58.942327683778004
28.534636312731401 59.118927475236823
30.395928278132182 59.951985283758439
26.601240205559378 61.373977040518369
29.416324371976334 58.742030301405606
29.519614149818544 59.629574252570833
53.869848688667474 76.272484195582180
52.565917050260367 77.298739553470497
51.241757250838560 76.995660638164253
55.067780191425229 75.814926885174316
53.300908327824366 78.340112142349327
83.179279647552249 16.735654925868417
84.437942938804952 17.784045972231421
85.195676167899364 16.022478970828541
84.356408951508286 16.954129861300892
84.560779029263983 16.074648818661345
86.177519814534648 16.234789015152973
86.581273865984997 17.229471163720998
84.206215879735737 15.932124389914687
80.951258460883821 31.651409675422748
80.940822044320470 30.430088388291139
80.426916184943053 28.485202997810315
80.874237088486666 31.082402996185106
81.911356070239407 30.646602122040200
79.450464900903413 30.557575366220291
80.204605540577461 30.139301325971172
81.079148903620506 30.534612257030375
82.021779234554671 30.550292623585296
78.655596717733403 32.341358126657191
81.064827757462893 29.246498497647078
82.537943766460955 47.505749806490314
78.364401484237419 49.226010914426446
80.116360513035616 47.903594427044908
82.241573766343421 47.455591671737551
81.709685418705178 48.162031340492405
82.442630643163696 48.075552410806679
81.959574699551951 48.180444037010339
79.167735027033174 48.745699038344945
81.302420383280321 49.027732913296617
38.217348630352085 53.870692309894586
38.453584963943378 54.121192714119815
37.999733986890035 54.444643119951202
37.979298166483858 53.612144255027118
37.498485721283046 52.521615642834377
37.437015751943342 53.428494001923852
91.135644417125889 90.962392487254576
91.110100317350728 92.329518425900716
91.254665159500291 90.699086786428722
91.102083326063536 90.596132207130225
91.024603170661550 90.954627728206674
1.329459095166797 23.071084487538752
99.450432658478434 21.752999158982213
0.708994456921823 23.217012096200889
1.252981823410116 22.353729397927911
0.994960935184323 21.589302987584730
0.316138562099615 22.035471524317600
0.667691015839140 21.070763843467798
1.256061640418773 22.312659830646897
1.681996186741332 21.176193384500280
32.750423615845442 55.943799707606281
30.720117366827790 55.962970900609868
30.190127874853552 57.749729277154437
30.302619819492183 56.958878756382248
31.350283617560940 56.640517234187328
29.824922053317859 57.772905389857890
31.276562382466174 56.586762256845944
30.612735939756689 57.745824234758189
31.935070094469527 57.299965556592319
32.464907041437748 55.490517576919636
30.938515062530193 55.299098657718716
32.060385246285904 56.778545894246363
31.927367048919479 57.146559358693722
85.570227178107487 56.484189233002937
85.754541507414643 57.730341249770390
86.031919121311091 56.457667072883233
84.970172739058356 54.817327148403400
84.980974689544922 57.106226449496255
85.874098011053718 56.235591699520349
85.751140410655395 55.750711383579393
82.482919878777011 56.336614777706686
84.678047853851879 56.978101110080296
85.681660040222837 56.196717505038350
85.044740612837330 57.022718764502429
85.138329336510310 56.679622354519566
85.188411555194421 56.210050796183424
87.128996587196625 54.832899132650191
85.161183615706662 57.722708657277728
87.214696768410064 55.459505820427403
86.177829804303983 55.559878272786534
39.338242714172836 33.915685457309202
39.576800469342487 33.581632647821849
40.322394141290317 34.091322417893316
39.194950684302185 34.576101950127430
37.914330446060831 35.224325867972937
39.236817528867789 34.479286787352152
38.741431995587561 34.390423835012079
39.897843753266507 34.934366351176891
38.358702284276696 36.659818545810651
38.941693715428762 35.788773126459326
38.473171848215209 34.091775017748724
39.085531631833895 34.042353466136795
39.363971332172071 35.675932488384241
37.910426025407403 33.586574648648202
38.250686376551997 35.354654716930149
87.066697786049232 76.506466103660401
87.531506833227354 76.125699657827980
89.242047630214387 76.044471853345499
88.981234281866890 77.336726005321268
87.938787805603837 75.721337057203016
89.762401514171245 76.631357865881725
88.257179432682435 76.329596926883141
88.029432516758376 75.943953053392505
89.786769784161024 75.678543782143052
90.207133272810410 74.218009991368504
89.895423772894148 76.826173083133128
7.651586916961341 38.118195947963720
10.240866920401412 36.587747565207493
10.842634234535474 37.100055545981903
9.059856209337246 37.755803909140305
9.679815382693372 35.054901011896689
11.153883597855808 37.053871681715364
10.054982583629078 36.878660270958584
10.236141896534184 36.857023728968464
11.033871386145435 36.087326502768455
9.198693612886574 36.365604382399418
11.028080424664218 38.959479430693555
10.748517722947076 37.385805259642396
80.555714507371732 59.377299200478319
77.457391212905662 56.680443286515896
79.757353476591220 56.562922830610781
78.592675929061031 54.181599949696455
77.649805366085275 58.518356939590277
79.946917878115528 57.873505549008755
78.923840353517249 57.063986165425078
77.796409495949177 57.101452635154082
78.167890553479495 56.788760499845168
79.842261057550530 57.809841996488295
77.742136043067958 57.303076912384746
54.349529615232512 20.768984457832705
55.309517098160782 21.061771454413464
54.978608480984192 20.968129084992299
52.564901403863985 21.298311983653402
54.968482674972435 22.786750891289092
54.854596456989391 22.265010726531649
78.191953609667721 32.365136123265430
78.624249822972018 30.239280554750167
78.635825945670263 34.047671127883262
77.563412964472334 32.487436232696716
78.345630782656926 30.069870624780538
77.169841313962351 31.092278218912348
78.030995619992964 32.746213136405686
78.810804682895537 32.108152822601916
77.164156436868268 32.803539739421716
79.346041244530355 31.357404693240046
78.736967630199018 31.318027534171687
78.579687819922341 33.498113678358735
59.844693848230158 75.783586824023999
59.832037596563104 75.874520951575604
57.999067257330431 75.490506757720254
60.024613180354528 75.529287671777041
60.521679183359886 74.237092393013057
59.382461802263002 75.719634920441663
60.024996786888686 76.087833645763482
57.824260730553895 74.329157999510215
76.234184464026114 27.507201033031237
74.616508883311553 29.888751445376379
75.883841302421885 28.222952914297355
73.091802715431413 26.984889077952840
75.738978867165059 27.772167308884825
75.156927522344176 27.684626553920442
76.168908860475455 26.821974972884345
75.728449156153573 27.764192693897705
76.991852199503398 25.705258544432493
75.957113621052414 28.138727092507370
35.986076558814361 39.680856738478319
34.815123544290309 40.717063426956599
34.903463836769490 39.340254434491278
36.607439274419626 42.126103573167875
36.348602579858401 40.573429054979066
36.002835348210930 40.885912749535876
36.058930202578914 39.645729452250393
36.098711657367588 40.892831232649371
37.550543030830489 40.573416707750795
35.026994922108855 41.048860203137671
18.451565216148769 97.961295359716004
20.106269314292877 98.622872981897700
20.139731703096921 96.744568782709351
19.470557832099704 99.151317772075274
18.383807805008921 96.605828975539026
19.449678086885978 98.137151858177418
20.148322706197074 99.629549476131942
93.093041039093819 71.847893309801037
92.380302720675843 73.194501684097787
93.832009369739822 72.195555705467783
94.212935702699440 71.119110858627749
93.555760043660797 71.059665588843245
92.742664115267161 71.206757729803940
94.221016091487414 72.118824504904481
93.231832128280061 72.838884868273993
94.432085763328260 72.027778694269315
18.843719741376962 63.790187578643597
15.944121821562552 63.177305781186874
16.308947621539279 64.562546914663457
16.328165092344939 65.574495751909907
18.324835787823609 64.929780587378715
16.286886220960380 62.780244250463561
17.397767938887807 64.244438612960153
16.642690225691751 64.358947509124192
17.535657157298896 66.403112833578049
18.506708347189154 64.384457782123704
17.947602964956616 66.577928249448945
38.995027858947402 98.569653364079286
38.357707166850538 97.661254978308307
37.882757873598479 98.901577967139715
39.066107189606647 96.500258782469416
37.789061125063071 97.868856177377310
38.372304230039944 0.552452364657384
38.076336638513702 99.202013584049340
38.035844916326482 98.462118500397438
37.645666551706192 97.832469293931382
40.003125929053553 98.091498099970153
37.090730700640172 98.116791926564886
38.480516925667743 97.949979324288535
40.331187864311687 99.181020549307235
88.371417461955360 51.407090559369252
89.174695950191278 51.323094360396659
87.101134218378974 52.585514504586726
87.668553380632261 50.993374187856489
86.532837918723359 52.679169898975282
87.120487292533696 53.463986248456123
86.638824598370519 51.374199723758771
87.864768390148143 51.518460991195319
87.320432221778034 51.571501649770525
88.126243185893728 52.180138267676767
74.750947645140414 47.695074601193824
72.755231245040605 50.290695424271675
74.007596513039687 51.032236565960972
72.978389909818247 49.762126736521459
74.345125505174622 48.471184466281109
73.200156616205803 48.626053232911559
54.604483904699933 62.594218514278602
53.463873916558263 61.023938625096136
52.884064644535940 63.076960826756675
53.531395891376242 62.157814824064246
53.548768058542095 62.176513260291372
52.680483327986018 63.965199364664912
53.588958922450303 63.410733075707689
52.006462299755370 64.576620175301883
53.539828911824195 62.947570446289788
52.706102505564132 63.074214538240078
44.442659070709155 84.593724183454356
43.079267039871709 85.105439048603699
44.820535586027965 84.431072029675619
43.043632124789333 84.024615332483663
44.385578967014013 85.419276489429578
44.316659719795105 86.891951979748285
45.045558559021963 83.772719544491892
5.647689430841242 40.355238612309570
5.305188452559278 41.847754312372594
5.132807310142896 39.584815483916032
5.257881469926949 40.578926629777676
6.239754349022400 40.964424223027947
25.536435244833875 23.028558454848035
23.972632035616478 22.522090779766465
25.320740364509298 22.092637551575145
26.023580790116306 24.094196276672545
23.931299958360597 23.573868554479315
24.476812001695841 22.401953967188398
25.328981394266606 22.557463782433164
24.911470496536484 23.397329878543662
7.420811245614546 50.207940892942204
9.202688331407945 49.138138018078656
10.647725804019828 49.239090010978423
8.726345524448657 49.304007220057045
10.562219434796402 50.771432514651224
9.340541638254244 48.598375032307942
8.502793280749493 49.071087221347391
8.713553316012835 48.946052427358929
8.299073583294238 49.475237539858654
10.066428354862349 51.202709317542059
9.203425179716508 50.095925358421660
52.683360424932253 40.308791669545755
52.045680733577726 39.054531473198061
51.054143301339444 38.980417887984444
51.500466512452995 39.170394677919084
51.548787439470416 39.429297135926376
52.866364349218735 40.015160783417059
51.045195711232140 39.435891134882439
50.798466416603219 38.881601614383889
49.451192146604427 36.482106490515541
50.664584259587770 39.399299932349109
52.208901445766315 39.396226620706109
52.029758564444172 39.380932178688965
50.915665931739639 38.924052337149341
50.341152521416504 38.667249723453786
51.076414310083905 39.842962590535755
11.083195619877159 22.349446653496493
10.190118412430040 23.212744695967007
10.216174549205309 22.822621566443342
9.680513244565848 22.793956252938045
11.060917463930126 22.404248248155863
10.765127433752273 22.760532559067876
9.969768765025073 22.527293380270823
10.970097351255777 21.617923157655273
12.933174668959687 22.258614278749405
10.426570527344191 22.785789131708839
11.298513819178115 22.081101810466599
11.200876519474908 22.353296695375359
74.959064492204064 37.145312513409742
74.559775538337064 37.736033091289364
75.683719426918643 36.724621826800487
75.185501078992516 37.870631567195730
75.677458978579637 38.391251385181953
74.709562043553404 38.881388380663665
75.660227061773554 36.823954491048184
96.809735287782672 0.952946453126771
97.150611659636425 99.598418491038046
98.826032050175513 99.372751246188699
96.237638912163789 0.978550944108946
96.604579152779763 0.859271632349504
98.366108701633308 0.038106528277197
96.855446290703455 1.040195445833476
95.088071472877516 98.992207071766643
51.639629282092848 38.513222419048283
52.513964873004689 36.298252309363434
50.038941500450818 38.132396431490044
51.016738062705933 38.972674822226743
71.506070245021220 35.615512302957576
71.489665886215619 35.904948497312304
72.653123076363173 34.862287065044427
73.205854337842368 34.504838732586663
72.771491411778555 35.450574798465610
72.501425584961382 35.163966273052303
13.022952877110999 42.043395207320067
11.424655678499546 42.319429929977240
10.587491037156701 41.161490230066761
11.313257377950988 41.587249336377063
12.328205067373331 39.873767264810844
12.451523399470069 40.686324118699595
12.552525843595721 39.792249380045270
13.218234096905119 40.209693902007594
13.065420147947217 43.503578921427426
10.791710764249876 41.967494820337123
13.760701689900232 41.092238756389271
14.755658045652311 53.555302897697260
14.866410934574454 54.146062469870017
16.715571661677298 55.581586679368733
17.069068604075316 54.911436765492077
17.905436614918514 53.578885354878146
16.862744387325431 54.509132586105345
15.454612244449741 54.448372948542143
17.383990739456628 53.672217765032670
16.657015679522605 52.440598304573804
15.384452825801709 51.648944748971999
15.940033487101154 54.501659466632844
15.774445979240994 54.195054940802400
16.396451608924995 53.964100604441555
14.943439445451590 54.501785938857878
16.077379686199599 54.144940776746708
15.380966479083785 52.863566180129190
34.973055264122401 62.351147009174277
34.132936340315361 64.071089207889855
35.095729286203216 61.309533270305366
34.371304548912740 63.411315203890901
34.877489638896670 63.049765384392167
33.982742759177739 62.734578317266326
35.219793879537072 62.763109201643971
32.693131649325963 62.899811345862162
34.519588949082561 62.061967141478462
35.053264999722025 61.265140413554484
19.050465905789924 94.661043123861731
16.691835840960671 94.274818039104076
15.577323465345458 94.487233904272017
17.441113753418815 95.480278246441671
83.613158516856942 59.703464454778477
81.638502185388347 62.220324037329306
83.604105079118952 62.497141740777415
82.124929853518694 62.944308021185925
82.573151602043595 62.471233838035303
82.096787386285911 61.073668931160952
83.110313530047591 62.484058256193322
82.030273482159032 60.143546242208259
82.891201589098060 62.700484406023442
83.092414711261554 62.278846147228371
82.968659044965307 61.705513865041510
80.788408202207179 62.196975188685236
81.138455946107001 63.051830957114326
81.393996363696232 61.496210924974001
80.689162082271238 63.171789554438710
84.215729093984123 61.841140697154380
81.988944165942527 62.277810505113735
12.780590979458983 39.169909853644675
14.613453129456939 39.216019694891358
13.011781360792961 38.979358320425177
13.031656040953973 38.298443247544505
12.259890642084423 40.023472980612162
14.267979920637149 37.365859702858565
13.939875800354367 38.248868695633149
13.843312552830588 37.829709507351680
8.839473426701263 71.899454722920069
8.825637954477267 71.452469659123324
8.262224705991667 70.354257225775541
6.830498601609096 71.485473663098091
9.314902135074711 71.917643271892814
8.854451088213793 68.957013202779265
8.953585452579290 70.897416141947261
9.089817158936041 72.041863576506458
8.201013858879170 69.409499806677417
7.893163739645076 70.073523490537312
6.962939050174080 71.407375665079400
8.976390747078803 72.507235441138178
72.456037536350891 80.022742395855175
72.890779398748236 79.305152791912747
72.666162455182715 80.068398979465229
72.823770304279336 81.274704259910862
73.267359145829246 81.666401346234764
72.543883801473484 81.263105692020488
70.701130921635041 80.214090337844127
72.801565486252258 79.304004044034201
71.694128088100001 81.835413581980731
73.218855898439429 81.222914150623737
72.819344880510528 80.707782173911667
73.423676722838437 79.400726841363706
72.819104032292259 80.567522676862637
71.463406967960935 80.021486321556395
73.990905568042010 80.812949520503537
73.052927516067342 81.075258611876123
74.102681286215699 81.813249600947444
52.394535050530223 43.646818452853431
51.726272586786337 44.605172325643998
53.099985733790263 44.153534545725535
54.483318915081774 45.585542993924520
52.423484726987674 43.794332590360426
53.299127908036837 45.505421057507057
54.288451611810821 41.584847937816079
53.261958694694108 43.535608668027862
50.378226191006632 42.680688373246191
52.709817354836545 43.985447050998097
91.429296069101326 59.658971507613479
90.478954455586972 60.733493783850925
93.042672328788356 59.468754197543575
90.713103261879525 61.034824975463309
92.772321733257741 60.544428772996774
92.219378178328299 59.734131993349571
91.581876042527441 60.230145722548095
91.966571398141127 59.833691485730000
90.923558388710873 61.281570107540162
91.154652082753799 61.879253025520221
93.171580367317915 58.631469344803868
91.903992037945628 60.582930542847230
92.725081997553119 60.250830390215789
54.301234056638314 33.002203024732779
55.534486893317691 32.528236031487936
54.833826187195754 32.812658835444033
55.823030623201596 31.763006829448639
54.552922219287517 32.332881084689717
56.283956502326035 34.056505834208167
55.810870387733047 34.239552565598586
55.976524611745177 33.862797994948387
54.655124519445948 33.403209482860461
65.361268249996698 88.691106150281200
64.294629190369534 88.643498055401480
65.154015021383856 89.808732509771374
64.352711142918167 89.702487599139147
64.993946109764622 88.963784713855063
63.441064894582112 87.884042742352847
63.536079261700920 88.442538535911496
62.392162777353320 89.932211939232701
64.017667666297612 90.895997914913309
20.586965826793016 44.935335157650137
20.664120098520755 45.641551503465060
21.691902138312365 46.456628976806620
22.222135699697763 44.626257980885867
21.843605561163756 45.211887694491459
21.809615727500493 44.153131160029659
22.099485754255500 45.791162391114121
22.183209142230449 42.996663441215809
20.453117056181917 45.411342980327895
22.231010247678899 48.420075320648650
22.024009098407348 44.605499014013589
20.744529963664007 46.011119145792115
21.994105434638925 46.232558000770133
21.415565677343981 47.178138114355200
21.403495912303274 46.938916161854472
20.796409261141058 44.172685264307965
23.517104341908730 44.680287954005308
62.631785501431537 23.994654445582391
63.934070581191804 25.651510055205613
62.716991961710477 25.782162858510244
63.302524110060219 27.517441456601158
63.133417396019148 27.838421771206100
62.844991633686988 26.292391311732970
61.748811176321041 25.093619346201567
61.382730008182868 26.403039465215478
63.236812542578711 24.965531393486504
52.265065712812621 35.067557946023236
51.214462470545762 36.618309690716565
51.212606042102969 34.365034527961114
52.123290074314518 35.875455401876657
50.003513870304879 36.062026727533365
52.118985559818022 35.966887624623268
51.071271827855824 36.296770697413500
51.801960034623775 36.129072978202863
51.518301942825836 36.486774318203096
53.410979785766543 34.558554360203175
51.744708302260783 35.962265739147256
53.138686061063609 35.023822918251369
52.414294543717013 34.737050267852268
49.985111970181549 35.241147368890040
52.328263877993429 35.321648599789583
52.504265774601670 37.789497393851683
81.602823400903006 2.514395769121130
78.474452126414207 3.020276093528856
80.991255342430577 3.432661103978015
79.736849972497467 3.039047347068665
79.996134704901806 5.560529059420164
80.480552936490639 4.656568072580908
79.924377280230303 2.771458085764667
81.223978785946400 4.050660384191881
82.076120690735124 3.472278568871595
79.130298630399196 4.922111062381539
80.676211370176290 2.654011733255452
79.649484840311132 5.362127185265313
84.414948143850353 0.725848567371004
86.073013127298296 2.390054731318325
85.255918168669794 4.003050700556876
85.640927013912275 1.108270381750224
85.135806607982914 1.416775355305746
87.188962551316152 1.378995441863240
84.666706690352868 0.617296643373365
48.619195148215262 53.680720968896814
51.568188790519002 51.962127891593397
51.131856700366676 50.846366663835276
48.442869339378184 49.774391314176789
50.972299718394730 52.132493158884017
50.876237688380087 51.617597455346534
50.299631778422857 51.945117652618819
48.731548759988925 50.418091354785467
49.372836995520125 50.121417984172339
51.910080998249065 50.687316348573091
8.157966387419036 39.651338379487427
8.723791111637086 39.059658039757473
10.226419203253172 37.283792255963320
9.458148879596971 38.008893045128204
9.451899922689392 40.592432930166609
7.961638293061512 35.961876679898708
9.197931640391495 38.743176666568260
9.515692214293489 38.838945901895215
9.594231096868420 37.290796313995813
9.919898708477460 39.933111107233593
10.650820256115011 38.523110164331442
7.603303298095632 39.376443869356414
7.916597489290782 38.823501823555631
58.326030151450460 44.537688924756083
58.036567097282401 44.591616371031101
58.079567939070486 44.794909040411575
59.790531554901669 43.805750864581967
59.160667210828557 44.319314094840408
59.948783848255552 44.788200737512135
57.298372744900590 44.880134419796590
56.377188863630394 44.567007156236485
57.806736378716337 44.084686271937962
58.545473781579062 43.867127073258416
90.819635834268965 17.129609475145791
91.803999065082024 15.074492709831656
89.340520227603562 18.782554805199407
89.760253109592014 16.766174291971669
91.447052230528371 18.057483502866241
87.746415705208349 18.051595475707035
90.189716199657951 17.470821515043301
91.036882760191318 16.983851062518632
89.415741341398999 16.783549238714510
90.723534456861472 18.346307834015143
91.597962688614061 16.544640714776925
36.430166106731043 12.281001256571182
36.232625599611069 13.752175872325314
36.266495463359803 12.725601499886062
38.814480576620824 12.933809459284047
34.262482454714927 12.311900789705655
36.408516315779075 12.042815159434477
36.262112210683711 14.031399324062139
34.874603821079795 13.159953333250609
35.801606629730841 13.236635579790256
35.618049957041293 12.312885084690881
34.997189416604805 11.204235186981265
35.999322246525388 12.218226679727826
27.618450643472794 52.195143292043653
24.599380320413136 51.848948413906676
26.386363907632909 49.291532593071587
26.596033954369759 51.080050243677022
26.547528625523956 50.640310888258014
27.279888113211825 50.585781175912146
53.964693050852595 38.289286369715363
55.012528293153522 37.513547030684506
54.070025611463201 37.901201082912905
54.132557812563057 38.232867245028686
55.448167934251387 38.624426022139204
54.170904069017197 39.018323329969249
54.673478477354436 38.266460290310306
53.587516021028833 36.402272656918441
54.837882920067230 37.419042234804635
91.553844988515010 29.823033488483361
95.633210830665675 29.861499576471367
95.633585858005461 30.709932091596635
93.224759906138431 29.533550792396316
92.901626085692854 29.643639250799470
93.608696913588417 29.037947528332033
92.387793298257307 31.146396369311848
92.110906165491699 28.838858252038861
92.775965493311503 30.263537562898236
92.858341423046170 29.444594914989306
0.760929398637799 56.786248036982307
98.195593391379006 56.110180511867803
97.502932330795858 58.104126409711760
99.935723780432824 58.168243936784229
98.043350263330467 57.475132134158862
98.870579303189288 57.213782558993437
99.550241482346067 57.549049717096047
97.284293796546123 58.970755526634498
99.771380681265100 58.155142547541061
98.169868556281543 56.927731574431597
99.691286602349592 57.878517610433356
79.933487068571466 66.622418342637104
81.813238825218363 65.675581787192755
81.279342768207954 65.852595308087714
81.668503356759132 66.568875246693722
81.673016094012354 65.247953728364166
81.895618631812610 66.956371519621840
81.039086481249470 65.027609986838442
79.719635864230071 66.789215582973355
80.466551891763928 66.937103701648184
61.575681759146164 19.786390572445772
62.030960147724755 20.561510074126662
61.114397470786813 20.417475554296459
60.987429526622726 20.982091449660182
60.754777769246552 19.770338660552568
60.051963504411830 18.448005608573148
60.305626480705286 21.074920569276944
60.153018503887921 19.829887693577312
60.857812527647056 21.024212708685447
59.871174525331377 19.542863031392354
62.153618212557745 19.955530641317914
60.110631906942487 20.027807794326417
10.675097461985725 17.199303463659216
11.288815488403218 18.123389705556981
10.352986597122696 18.629902696745663
10.024790739895204 17.716453453067899
9.951113935779370 17.867919331872042
10.374513751763237 16.144970267189404
10.156890759477147 18.991858109967652
10.832843198344884 19.103574639359387
88.995715280088660 61.225012533099061
89.745890324332805 60.931987464075242
89.836251817133984 61.130357224876484
88.466432816643106 61.532594966867592
91.444612152672960 61.111247965883116
89.617252823630324 61.953359627929267
89.668139533828736 60.164444117780704
91.239553264162737 61.093516045796662
7.789753602864788 95.687965638470985
7.103605271326382 95.756195330966520
8.625524691455730 95.809160601151916
8.192999060094564 93.771415509520921
8.460832697926307 96.106847998646799
93.976175812029950 5.728959812214795
96.071751510251957 5.365010533513168
94.165000762898529 6.109523522209161
95.245569701881223 6.146877399436600
94.406275747683409 5.921528162486283
63.379540365409184 48.929512475266996
63.210546246109253 50.256739542544793
64.375101531276087 50.864604999362847
67.017796604185733 48.362379190712311
66.552025044716132 49.721924594752664
65.335687356661936 48.867256123531398
64.910647681055011 50.699080665523823
64.303795549088079 50.395589461123087
63.864909799525293 48.375749802409310
65.613869602229116 50.417923336430199
64.561694866721979 50.378936885338177
64.863195046304511 50.807923857032108
37.271087346764467 33.852035106660068
36.277705036156313 33.268717795876704
36.756164742938076 32.156828938718320
36.081252646816182 33.695101691135449
36.792443273955499 34.195329288588283
36.400255427858909 36.273774121179883
34.786585502825893 34.123846465609454
35.741174827316499 34.941015889931826
35.843534884970452 34.287021325761373
36.749044317590609 34.297694117380011
36.674995573603333 33.522217805796622
36.894982492550369 35.779173045118945
38.270962753303671 34.626919669945067
37.494004806293937 36.011751610422706
36.344685141160127 35.352980300032485
37.690184601812703 35.406786531578710
54.489843344013067 93.179635187330447
54.072051955825337 91.933791725425110
54.381099130461571 91.882766340501661
54.195910796132544 91.867776286547382
52.383827795870673 91.976935459755651
52.868120338919042 93.457838637364389
52.185185704294327 93.913479076601405
53.063230751161221 93.616966321256115
54.982556847704188 93.367128525583510
52.481108146635869 92.826004461480721
53.030787127863675 94.726109354728550
39.893686655888573 71.037192697395355
40.601523029857212 72.992254807909518
40.597750893069751 74.020768736313627
40.906181128345040 72.016916765048961
41.138902062098978 73.046899945530228
41.726091946835751 73.279308132774887
39.214257534213601 74.767307962435268
26.954774285281886 92.194189181481420
24.373120481056937 95.339839764171955
26.571870127659949 91.542191781365190
25.225166497320483 93.432911816229137
25.886682355932955 92.086821821072803
25.662866959881502 92.269781510052596
23.706603380454627 93.157960616553993
25.126211658897180 92.539758375089846
25.063848591388105 94.764045772590876
24.590645714364875 92.901638542486211
24.637572929442062 92.615992395607037
26.149983646213528 91.588816538887812
25.376378709343616 94.330785152978436
26.615568696656638 91.990240929396634
29.674276975055104 61.080391754273180
28.792589506520383 58.988608072878193
28.422804058776403 60.508126749281764
29.621647550149149 58.260748235626828
29.659011211663582 60.623730608303887
30.603735452230552 57.949557253657645
29.082751921017152 59.951171726095161
30.270865264681731 60.332645861418648
30.928847393326961 60.525564718020156
31.223412760414821 61.483444142237715
29.801579978023639 60.087691739106759
28.979066432316369 59.807040103437345
32.356780955481348 59.943776284831266
29.517280226635926 59.606159651949007
40.130240211727660 5.159761829476415
39.645627494488977 4.897625447930389
40.512279394443951 8.338476908998699
42.095397827785732 7.651773687900182
41.398557562887085 7.010131221723316
42.049976592192259 6.974996730839482
38.754154858102950 6.235483580709111
39.960262804236656 6.550439967697923
40.124654885533822 7.180693870644146
39.288078399020030 7.585752702453410
40.536140709588757 6.453105649226906
31.573501769656961 75.892639287593198
30.550869933197831 75.768723880480152
31.892998355556262 75.104996451797660
32.264405595167069 73.971031075618086
32.289068920459307 74.411313008115769
8.022551338245115 95.346128425004025
7.722495239321137 94.948471775226707
9.312071587964629 94.231665360809700
9.399920072036835 95.609003344025339
7.143517180478494 94.344458248971577
7.325824275657527 95.575399950592029
6.385387654082891 93.288173205656904
7.018680622251773 94.323712690777185
6.925087383796006 94.459888154167459
8.664832999354113 94.713720041572259
8.323467906825067 93.368433776150738
6.283641587890179 93.817521220882838
6.983787426227540 94.498929494705919
5.691648235033084 94.796218125005950
7.753719290899650 93.322508446067800
9.701338875719332 94.564964091791964
6.831049187175766 94.003998037589639
7.200257694475984 94.010357436193885
48.257833302797522 22.342994927100317
49.276387353778638 22.999482448073572
47.535673008677385 21.721023049276244
49.047749394807269 20.834357303404008
48.066132137301516 23.068025162571434
50.282452855653077 23.390839974490483
49.501447253983109 22.538632581929527
47.978126629476435 20.430539968035628
47.337170198155718 22.422579502485945
89.081369221700243 44.093465804745875
87.933093962100273 41.862866566694471
88.741825145438028 43.613003884216262
87.539077795218759 42.994239812426486
86.538336424504308 43.417711745126297
87.658564614652875 42.598342645197064
87.751843474158306 43.859423277205501
88.059573750539855 41.763528111029096
6.102884633231958 11.143373245626821
4.872145464711291 12.163744102656537
5.432972616805852 11.266218303232884
5.420581668615480 11.161212681191682
6.166473489653789 9.591185638204212
6.207505317274470 10.643096147702229
6.213371874463167 9.981308293398531
8.453113478177377 12.299282970600228
8.535490034474552 11.506263369125806
25.592416600444807 95.614650120538357
23.206819726083175 94.929783748101300
26.081173036136988 95.939787956136456
22.555892515616922 93.657869196539366
24.460692597333654 93.264353808194443
24.535554336070447 95.632262548255824
22.874942462169361 94.092176142143245
24.907898507495087 93.614662333251928
92.526821977654009 98.825176292385279
94.467392726000924 97.914238781356033
97.479437366639559 98.288917972296673
97.004814890694178 98.898889693180990
95.870711110789728 99.203394072812586
95.942403604442163 98.046859537583103
96.466465410632210 0.716675149011962
94.025301441469537 99.393495031130811
97.596548890302572 99.656329675992822
93.464316321686226 98.602598259907481
96.355916290976012 99.495988678085865
96.082410944657667 98.472436927472955
94.981094470854273 98.996586503545629
96.351440265229471 99.165902134358589
94.953319892832226 99.022681809171459
95.485957361314746 98.771130502294326
95.947533501044632 97.076402459905495
28.053570927638464 22.488879753600628
29.251135116248975 21.921844451915021
28.053063337773313 19.715729976533197
27.817171833903977 23.024731975833667
28.391154530748448 22.023297800730127
27.254456591335167 22.577888331942624
29.338275926621453 20.516507427046822
28.765759583576212 22.394011106799610
28.713334527635137 22.391494486049449
28.246525930787790 21.810765151906477
81.135398905907024 92.531608278632191
81.252574794001561 92.046934055721110
81.561240424824661 91.628486754717102
81.540858626532085 91.690976497369704
80.648525418262267 92.854042412259346
81.439182891024657 91.471811526777131
79.654493793997460 91.820653213062798
82.453436598027366 93.600935250282305
81.389726712926162 93.968183587890280
71.497945565776035 48.511482514742177
70.574679726361083 48.565722724320040
69.175622176360591 49.194726946124682
70.312039751386536 48.083201795851529
70.914548467736552 49.318206589158351
71.031985754524371 47.157940800754361
70.651864617581779 48.162483024466304
71.793664439796686 49.385361352743949
70.751111567868392 47.414124436941250
69.339678238267410 49.009628732491997
70.546954463159310 47.464772052361496
71.153511720627378 48.951047895574753
76.075374084974342 95.852147399389821
76.455394335270569 96.374807344642562
75.345602015350821 95.422136573308819
74.701621471245346 96.758859387845774
75.396976321169078 97.317291052156179
76.422388150022016 94.983394988454393
76.571461692985480 95.025882591766887
75.627129755402862 95.616650524848126
74.328932055107600 95.735761803789359
75.779237148797037 97.812783204638535
75.794576321644271 96.046753658325883
75.559318804477883 97.334367731867331
76.825395899141441 94.418160899394323
75.100051600465278 96.930452382666246
34.465114826919276 75.349541119442179
35.909306336633250 74.766594954435561
31.656498110094336 73.486859862974725
34.377868923275628 74.501664695441832
33.670414638507737 73.881611413804862
33.455905479050301 73.951550008735623
33.181346905119945 74.048044137520691
32.560155471405942 74.097938048168146
33.445082198939353 73.257717053169159
33.122571859321269 74.298823361963770
32.353365840696618 74.600042160550899
63.947837437476316 1.553472882969599
61.902121816092453 3.877468008638088
63.805463054707729 4.212265034419426
64.391955659718519 4.032159172626162
65.390393494804130 3.363137092864645
63.596179957563685 4.453331254801632
62.980317855056335 4.001131962685927
62.577770226613275 4.069838523794891
63.920820853038478 3.799023990263616
63.501889843580059 3.376824781519429
63.495558206897449 3.516620076450256
62.366649509127392 3.317680319860619
63.609015341587238 2.784738912268807
62.490999423730450 4.040966716380936
63.227835113821286 3.216819431549247
71.882455078230805 64.564461782509468
70.438394384955600 63.047293011892883
70.351777753274874 62.261112846825768
70.163675378212346 65.505816735371766
69.794544520197775 63.376705647984764
70.253065785980070 61.880759789353931
70.965439599675875 60.737005924783801
9.289485710379964 52.611059874944509
10.461717506447881 53.465364673420886
10.963912308118640 52.162978222002963
8.695937938105144 53.051168590410526
9.543822405493849 53.901800424808592
9.582512321802119 54.212806333693450
47.526165138028993 63.846890940200922
46.388819055265778 65.040205401800989
48.458302951251980 64.276509390557848
48.201724260628623 64.568134205739554
47.108806817694678 62.818175023273000
48.103596812480831 64.462281909893193
46.166094525842539 62.741558567728305
48.310743485564174 63.817335440716320
49.877748796478087 65.379548161594272
46.470518867129684 63.444817103696039
46.943773217883610 64.110797177321345
7.457076667917344 88.573460783481053
6.384673717114909 88.687059980175064
7.209996608802902 87.657698475529216
7.852582419101553 86.047308687391237
6.437977451665523 88.623621042399691
7.197740797729723 86.840846801714960
7.812895533123131 89.634158003937387
9.153905652144402 88.280434083380683
6.066025889946443 87.776944785677074
64.446500728354991 53.624933707089269
65.471172303163215 56.199373065743629
65.229442961114586 56.181390840505820
64.063480100293361 55.360160594093884
66.720997384358910 56.719465133066436
63.568295124112737 56.591686596992773
65.347395564814917 54.210712511617167
65.713290893686974 54.890744790436557
64.299313415616965 56.287421576923407
36.798259641287402 70.776456824038490
34.607742712637183 67.712352911194458
36.372017710297449 69.268244089076447
37.799976060169435 70.700577834123479
36.676331943466970 70.112907195606496
38.501242341722424 71.116157244458705
62.363967887764439 78.640974596509167
65.876694893167524 78.210337689606945
61.491856442016186 77.249989923130130
61.659707812904344 73.301865474661781
64.061642530734417 75.303238027990659
42.575824407226968 81.732167598539490
42.042245668072795 79.220731920934440
40.134972266617460 79.621673455956937
41.228401673361979 82.147563284042761
41.813017222693333 78.912469636580951
41.316313679095067 80.733114229728400
40.621127334053028 80.429583341117166
40.729249759583865 81.131494316870103
40.578778476758011 79.829418471025932
24.346552533963752 3.275452646243270
26.302331893219009 5.700824336647127
24.938343894400084 3.310827413063327
27.882694762458030 3.951525445227932
23.828411911311797 5.499532159821880
24.491847941754898 4.708775269680879
25.035178443394578 3.824772212670290
26.188471805469998 2.812230617924442
24.995167439435285 5.477667511292061
31.848998662862989 28.631243844596284
32.463364744466936 30.162896705942320
31.903826500826874 30.581977206381357
31.742201511388011 28.371099711554685
30.028524679741302 28.872282570427704
30.262300278317170 29.206171512257143
30.911536382325256 29.295090817571271
0.740649141926647 98.184397182146910
99.061717084028146 99.841828545462874
0.551765381566347 98.952541821027168
2.539403865855420 99.150279876253833
99.714485627006781 0.270243143273401
0.010610134027449 1.625029531163799
99.468714560417439 99.883375951879160
64.943290471927114 3.018892068856164
65.501742506943728 3.025343588978349
64.770919532300169 2.724725254673882
66.375700239530133 4.001295091760699
65.408283999404063 2.911803148729443
66.551309636570366 2.767766005464859
66.735668039101313 1.439957023436252
66.279540591349331 3.244478086168229
50.978423545397931 93.689011511384379
49.869534577321062 95.435944862062087
48.431949657564161 94.356196943589438
49.513029270676554 94.960637537449472
49.221181617984072 93.125226316868364
47.203663548597440 93.763309126537308
49.157878839611413 94.927254288163326
50.715076973290884 96.796889924210475
49.914321372910017 94.334798081733069
97.255811240680359 60.023276542693196
96.434903992791817 60.240796519064986
99.035236321701277 59.428707919279397
97.734592130871505 59.510273428848954
98.653334710018058 60.827037651667716
97.608174543566989 60.021451257660154
16.745723776541478 13.374384153451301
17.126258939588755 12.521777243418608
15.929947020923931 12.106027951776133
17.239611543797068 12.546695952950635
15.096980332442442 13.229269744619822
16.235415098688872 10.992794026817917
14.957058639428379 12.032236185119418
16.776766523887467 11.754053546883842
15.648806930165241 13.776448939253488
16.929496353623211 13.562496991177746
38.896771264720492 38.655667407789970
40.860312260559645 36.588112889983819
39.410953688785668 36.326705298215806
40.232827270550317 36.597992790471110
40.227604312039162 35.342246950524768
39.953778420827021 35.826804628909088
37.595033820976830 35.246495711977083
15.154014071932135 76.784655790795640
18.544900984250045 76.457014052914985
14.896034064691039 76.619881604341671
15.025778961303228 76.416872505222187
16.463612980906408 77.375529903563830
16.534102870417929 76.067882887228663
14.967013189914354 77.714243946432845
16.273772445232268 80.072943472789092
15.443616547525213 77.034694944846095
15.693098501359007 78.126725599674657
15.311871096446035 77.596807618908201
15.029673685263694 77.629443238253074
79.475446129889178 32.946501387565100
78.124465915924162 34.175872387025386
76.862338927048967 33.546003800094930
78.293639403579562 33.247159552245570
78.875480113261943 35.536441065152545
77.361050576344226 34.220673858713944
78.140606722256081 34.517010411652784
78.171875324036336 34.692558240950440
79.510296656702806 34.065148121675179
78.546965667319668 33.456509121450182
77.438835066823884 32.563275265158531
75.798134476433987 33.008186207533704
77.215696660904840 35.236028465345591
92.782193359628849 93.237736177364823
91.896955169397458 92.526464717985917
91.885535218546877 93.277351188100113
91.795901701368436 94.625656489907342
92.737978825634130 91.496830640436613
92.265151833726378 93.819186268728274
93.082548088975173 94.096389287194697
91.203823296583082 92.633149426778857
92.977329735546235 93.040984758169145
66.715194600669008 4.314080925340008
67.287166298171499 3.799153585382727
65.994610270082248 5.753256151804310
67.349809458947178 4.204106623877310
65.521597489665510 5.945866944414539
64.790526210647798 4.217592427915867
58.641079197631370 13.761962230661451
57.273076020081497 13.292455075168061
59.096890160088087 15.300403803074223
58.289708515729849 13.829773111303840
58.039475103097558 13.158659630700930
57.873525658853303 14.719003259818649
55.735410517389049 13.002339503650044
57.051293480683498 12.416237433462520
56.135477627369880 13.093461008758744
58.061701457780309 13.684336085881011
54.990549286247102 12.469157448191570
56.654755779867514 11.697965456730177
47.249014472265820 25.164714227656749
45.397067467065483 24.019343222157119
48.614223948135333 24.104127144456175
47.782187194124738 24.354883609245846
48.796889327415151 24.231768490723383
47.184757158498634 23.614569704084897
46.700641859722616 26.078761970412753
49.215949144479474 23.506158810642212
47.324607250877754 21.461836279740222
47.350762129569340 22.967351139268789
51.880587658521023 75.228008244361490
51.043477243446326 76.400761785434952
50.887072271059118 75.777243063666702
53.392288677822535 74.876497857993698
51.789668209818814 75.636436456051413
52.682692090223675 75.166502464972410
53.286173281434657 76.450017092775227
52.200927361042723 77.205872988591011
54.498887585422402 76.419260617554229
53.424296018763592 75.745836175999884
50.159535455449053 74.720337789269223
54.860726517550468 77.095008182724939
52.300358412721231 75.391045149419639
53.354729733725833 73.997244241463932
40.820659979444279 78.898776172395571
41.044860519749605 79.386623313587080
40.842274484399198 78.310994512358590
39.223062894704626 80.575724254819434
41.149728234773868 80.848095948308398
41.264620218719863 78.503045856650601
40.697681521597531 81.388003847003091
23.638477962366228 81.214628720175043
25.394170812515341 80.029766910408711
25.202411480309667 80.114481335442122
24.457760812670575 81.599632619344746
24.046565545513808 80.823106376520713
23.855913943604850 81.035847585580512
23.861898334185732 80.440517357895573
24.287292407194027 78.998910147984503
25.668972533917675 81.471071034741186
24.174412534676282 79.553086278447367
22.469120857630561 82.060598576435282
26.243753712809443 79.734662716337496
23.824439629431112 80.256123830637748
23.530215727132976 38.043673868949433
21.050527332340241 39.277828188505794
24.246283788412413 38.312442681423697
21.787268936065196 38.078140427795219
22.290726633167203 38.282136950992161
22.154861414171748 36.525835331115772
23.751406844492458 39.138140645077961
23.375136776316751 37.273586072388348
24.019700939900609 37.361859765034382
22.670677949920506 37.118950854163252
23.176402654733476 37.736791777889160
21.447881555968792 37.336601041944398
22.160955577562792 37.241906855198678
23.149166885602448 38.582083014788203
23.566739579435442 38.192414723989707
23.842620109995252 36.620085015313315
21.176966962100380 37.482469955918255
22.201010631001584 37.662060124378478
22.903832979079048 37.538633666482042
22.185321821030303 38.082038949878545
56.384803616129943 89.808162825353065
55.749113007746786 89.242430616940965
56.979627414831896 89.726791848062490
57.823349988443027 89.131812954444541
56.337150366552819 89.858547304533943
55.360407113828941 90.239903591824714
57.749300587174709 91.262976315235662
57.393376998894944 91.972364583392249
56.054243589957281 89.818993206716982
56.796545605962052 89.964719917466482
57.612225744177181 87.340015024213116
57.947430976755498 89.545404933534741
57.574929754987146 88.266075858072625
54.876255885446625 89.316924123478017
57.945613348234609 90.257130701873606
60.635559995466743 8.744737797977935
58.102066284048789 10.300139747791295
58.563616691022268 7.958202631325840
59.186684865877027 10.365355665072059
59.081920273194584 10.379357507850173
59.700374662798851 8.519197542002638
60.097453513354886 8.947891224051050
59.152997529456258 9.159207686414836
60.599586825152898 9.066831439338376
59.833311682787020 9.894996152308064
61.729979388160764 9.843916679582899
60.437862118896042 10.339592182785964
60.443425482462317 3.839161739297109
62.445995472867175 4.676911860587023
60.413402494899266 3.794400024372758
61.754635127955048 6.177824664871324
60.600333642245808 5.452495122669725
60.613579158350831 4.820078427781939
60.046772246232841 4.700429651902441
61.025142054098225 4.539698000452892
59.859980962131218 3.754310587688734
60.530487908439511 5.362571047046339
94.822369963334978 35.668144313850334
95.669274963936033 36.071540326718861
95.875948725036380 37.278129745995791
93.501797614565305 36.091426840489518
95.074675424206475 37.069409139390444
94.653329131320461 37.707073309844581
94.735002897190583 35.862791127993397
92.118944207782548 35.525899096162028
94.006429090770254 35.598514631961855
94.607610889857170 37.556744489979003
95.301286358923292 37.291670065705517
39.136611804759255 37.777361106594803
40.078313393555717 35.732878186823775
42.129952285955390 37.472786629311962
39.214371079222090 35.405067920307339
40.138917683012657 37.693966474831917
40.330294320953271 37.406938880550598
39.931135339034810 37.151931747519356
39.656006274454562 36.749234499309118
[truncated: 3,531 more chars]
