# Supplementary material for: Universal hidden order in amorphous cellular geometries
Source: Nat Commun. 2019 Feb 18;10:811. doi: 10.1038/s41467-019-08360-5 (PMC6379405; doi:10.1038/s41467-019-08360-5)
Supplement: Supplementary file 1 — Source Data [file 41467_2019_8360_MOESM1_ESM.zip › Configurations/2D-Initial-configuration-Thomas-PP5.dat]

40.816429242844244 20.194266284536088
39.221378284194429 16.908400779311012
40.324052908687889 18.165047926059078
39.666164990332881 18.125764090418102
42.012348233770176 18.590797134043186
40.983985255761588 19.865967670432507
43.304792372794090 20.913092227085066
40.647453009625117 16.399100816889682
5.267382053078449 12.278057366869755
5.157564582682657 8.214575601336389
6.124431881693690 10.742063789679891
5.117918736506257 9.754652815701993
4.798710572693304 8.202000506783925
5.352273088329245 10.773836228508426
6.195684483422991 9.610004532067880
4.756665044375402 9.556200491580498
5.127843539022945 11.445108247625578
4.591754593274309 9.441476846852346
4.965257866368070 10.527227093644692
15.135851185335602 37.909112296429605
14.561209130030173 36.814766171898981
15.127654087228224 37.389645130204187
15.476499520552235 36.265156007356246
16.540508579032682 36.879298229202263
13.313625927215863 38.861150371832089
14.711901133702904 37.244430141684845
13.875983724669830 36.901021006312043
15.358034502888488 36.545275983906500
15.503918423246789 37.926709527234678
1.504796841182819 56.867186488065173
1.707994679982675 56.823315912659154
2.277731069040871 55.687647457171110
1.723218752708278 58.068754520028577
2.222929288403764 57.273040562571737
1.463757575624917 54.413040270803300
1.617530792945326 54.598552059600230
1.627669778945582 56.554340514840831
1.910822808184508 59.773709900578545
2.545626719453400 56.719652664220312
75.455214400754841 5.132370101180070
74.873362130190500 6.198083609722800
72.546883316870577 6.474770251252111
75.615808092738703 5.802203414577439
74.318758290391941 5.625064218519489
75.310758033679846 6.092535199666907
74.149109432583941 5.294565937583763
75.226715101123531 5.431427141238487
47.507092391736457 52.445282423021439
45.987845662915724 52.028224912614682
46.999747480865636 50.654845122469915
48.587800682064668 50.581031042789604
49.508305495834755 52.395174142571413
49.403270074096660 49.792928672090056
49.200680479216757 51.017372693912421
48.028619663437212 51.858437485558326
49.405599036582913 52.050155581285274
48.871347296112411 51.342795489531731
16.173134851878388 15.762799488613252
17.086053674933989 18.132825721993772
17.421395146964624 14.702766784140467
16.275338725724364 17.978498097951778
15.614307778987136 16.288740049036075
16.991214255202127 16.959741330092196
13.833098434348667 17.888438553191463
16.419983321000810 16.922475691465497
15.512594174299194 15.212726280888942
15.206949244495579 15.989104054487614
15.466474961307862 16.238685135705552
15.499475702142265 17.811870482341664
14.622419263884577 17.010788381129554
86.197676462296144 24.393342279601107
88.652927394597498 25.420639847043073
87.358710918316390 25.614771195224101
86.932025964166627 24.196818813573344
85.869760488556935 26.238681401435567
86.472910345411208 24.131534276889123
87.418732393439029 24.220395520349616
88.302892828024042 45.344578555102316
88.849773314299100 47.892228800917167
86.837882846726700 44.533417228049693
89.910517932429244 46.733156290789381
86.127110080580891 46.413236875342861
87.864457979857335 46.080573360796421
88.544581338613881 47.333253262748151
88.010429840040672 44.519329360671364
88.826076455015865 45.226190645310616
90.017784305503795 46.531266644350183
89.368015492577641 46.814635400857540
50.126640270014349 80.889278231212188
51.542643530654146 80.815854199769461
50.476477004958433 81.755189875996365
50.342917333708485 80.145260860485806
50.921935504408737 81.803615443129019
49.622032763369354 81.368932247827956
51.049366656127525 80.794166141743347
49.644364448704870 81.598413765842579
51.189371601061787 82.537806272545708
50.465969260470089 81.939859438410508
50.122185845690439 81.937200695972962
50.294981750504725 80.666188312758635
52.169999147208706 82.030015378207494
80.480447145830496 42.242608513465953
80.451815559542737 38.116915499365270
80.609087090116162 37.864869681931488
78.655898279550286 38.881299906490206
80.809274674981751 39.306843329867704
81.521942508807172 38.268953282386043
80.257368445360342 38.675924810640005
79.635633884195087 37.667652800260491
79.309440038625709 38.835160838834440
65.409354969768160 7.422219226488249
67.650723758394776 6.463852423127407
65.955738260116789 8.888308874951537
64.478206441191020 5.669936413563072
66.184969336589560 8.405272940392363
64.069592599107494 6.854832286988326
65.551259402704602 5.518884021230294
64.900826970096645 7.432146248003932
66.448538486743786 5.658034888422907
64.144665110963302 7.235992194254091
64.098921510654847 7.646025647485221
92.672233793683020 46.367359812320622
92.428558894109898 46.898804855343805
91.092716101068632 47.640257058605087
91.548573353772511 45.287073602205744
91.840539509298409 46.297550913940363
92.632089991132986 46.746972529042658
92.779050811326925 48.924556016894854
94.358077406535529 45.538640104467248
91.493707571331882 45.562752636256370
95.203734817494208 47.041762847526080
30.852325861052549 47.289042670322907
27.695324612320313 47.742470003529256
29.242815750404230 45.901687497637688
27.721721329403650 47.375060962296303
30.583542342003675 49.678057368604861
32.285703653361985 47.818664749553278
30.782806116501746 47.090557904577445
30.662061705333024 48.367779060287589
31.080047517932488 48.967005756292707
5.878503927883695 4.312549294469761
5.061342310980582 4.707335235403545
5.270959672008440 6.718493089057544
3.856030863797330 5.717205345170258
5.536412856837345 2.717451159720409
5.433720072466470 5.888993274338693
5.998202449261930 3.111299810486321
5.406474839527612 3.380119844263643
5.173598938380723 1.754052345934335
33.466517320539133 69.157951745732689
35.629046603172434 70.682618669122732
34.852136149955903 70.026998030503236
35.543760598763626 71.512722108599007
35.887727384999224 71.127437914106451
37.069277517934360 69.639929079033593
36.439684871773927 70.672727787418097
36.125850980551320 69.365092884938178
35.667381133095439 70.595953235134971
7.813133908703064 51.826930792799921
8.523829666813475 49.671957251326553
8.472274117564233 52.827514776400591
9.275897547839447 50.237434991906035
8.606590093540465 51.749292969143312
8.943489342150551 52.223198853252939
9.121294657745013 50.556608481424590
9.279231978354982 51.175434667569981
7.843155651895692 51.078061348284422
8.766250324614134 51.330443115741424
7.994016755169753 52.262236373526598
7.727920134300548 52.099483920017292
72.303287791142665 30.976764417460988
74.776093663163536 30.714657715126648
74.006719926983664 31.304134005085963
74.524514392097302 30.774524822816865
77.163787357685138 30.543832056593008
74.026510741930522 33.810965136328377
75.917777541755086 31.395329032402739
73.364556265689387 29.414165332237491
0.715089312311001 31.160667019832150
1.389313228339496 31.460938839286609
0.946639902661155 31.037567821959406
2.698648525974161 29.756827137081732
0.002361875143626 30.015468601408035
2.027495327756879 31.415373540168218
1.738863548569591 31.079693733526177
98.943534476521634 29.924402073243165
1.399279972909603 30.879222562052906
61.626300444227027 69.500082239191755
60.744752462572798 67.716316862555246
61.934866027220366 68.551559361739322
62.646418547123197 68.663244846646180
61.679907110374913 68.313970928231953
60.748752321883572 70.628111458759847
61.406224242577174 69.054344492892895
60.599776877390589 68.310990561120349
62.000464758227068 67.271318665032538
61.470875067325778 68.164799542216372
41.147560312776967 59.508110654590880
41.549390668213896 63.596944008434136
40.496411821808358 61.668022689326008
40.867886918206096 62.282504210569115
94.134743837817439 73.881556121545614
93.922941036203213 73.284738776899118
93.819549630722008 73.986238334748137
94.832616567918919 72.999046104762570
95.190224772695800 74.526355598846209
95.629380631169710 72.644098082043215
92.665705234070572 72.798454252917196
93.312410815737437 73.302595731733604
92.521416619680025 84.228680689713272
93.060722879024794 82.911219521801243
93.480480830352491 82.514805125852519
93.299597760268611 83.179187466196268
94.327954531585135 82.531186531619483
93.259662603507991 82.429250321482414
93.278028096966054 82.162134184532349
92.851916257733109 84.667835051408886
94.979521976349275 82.230683977776607
94.051067313067378 83.286839636403442
92.361340063130982 80.750000946201482
93.569995125935606 83.398669810115365
93.537987353063428 80.831465749181660
92.292616366073020 81.896572413827471
93.381747151284628 82.382035848402737
93.048991764597488 82.812751495123607
38.607137283120956 58.377006603001057
42.039344435477126 58.802017796741552
40.541255620466124 60.878279076559807
40.380106160317567 58.834946919298467
41.225926609961284 59.521057017191602
40.729845098440464 57.503798121140960
41.990354178805958 59.108181625959993
41.202538678167116 59.558740813270589
40.566200621365518 60.414916034131856
41.869002142078926 59.327739835472919
40.868907195918382 61.397924695312817
39.947495547658846 58.878347519112587
41.067302798498254 58.795694068196902
40.617266675612342 58.959946212828896
39.467885743516895 60.713730167896102
40.975537125414498 60.195649463669135
41.682982681562571 59.463379248499599
40.693702063154475 60.774773010951421
49.155206139674789 49.156006170928990
49.383324764010908 48.459233438960773
48.552983097568067 47.531354411785237
48.240267489753215 46.987768027673262
0.226049309971186 36.164790602256694
2.087327800845452 35.129742847933670
0.818338930434325 34.479484758131626
0.145598579433042 35.015845467715685
1.575859350316759 36.265163772174759
2.147693390881782 35.795278290115007
1.444419460693064 35.146197991625215
99.514934081866343 6.402381828710030
99.084064472615950 7.542147978053033
98.800475858621965 9.011267081441703
99.455415015867814 8.435076397915321
98.941227483158841 8.247099770570379
98.149171037107664 8.076444363573177
98.806071019463346 11.968099037454127
98.863674093615941 10.947203280858508
99.002262693451641 12.408165277256945
98.655425220926347 10.320581922383965
98.113271590622617 11.001238608827034
98.807535049920844 10.546719986831246
98.660817879323915 10.391885023499722
97.349869400422421 10.463615290086922
97.712801252746829 10.936345168020871
97.847840174435234 10.098212719525550
95.879954184621170 99.405449897793716
93.713831129998553 99.267506419138243
92.392158686381819 0.976300391393051
92.410475619949864 99.764991091028350
93.548710661210151 0.180783644769015
93.369349711534412 2.276649307582701
92.762142723979466 0.289607462255947
94.110262881530517 99.220497897195060
92.428887518644217 0.101174180705334
8.483137789363663 95.396737049114435
7.642098524412454 95.019531917272587
9.538126006745816 97.355061017054922
9.001210111570304 97.598608584771597
9.023809437623161 96.379899849946966
9.572719163621052 97.129592768304420
9.267126374869624 94.639274822625040
9.086114866866126 95.764330832640070
7.540674518812116 94.993484261484284
43.144393064215322 80.634280551540186
41.105780487467705 82.459736796235774
41.617153927998807 81.650710593060978
41.292730933034534 79.865324394966891
41.599562035010607 80.057663476455645
41.795847671967579 80.728418968647105
42.503879737871308 80.340873556241874
43.036235514125600 80.737842055277170
40.949385066148722 81.579985439265826
41.753626366413570 79.941946509611455
40.251243270242639 81.060121525830311
42.590933843437114 79.435736552216383
24.476163626630367 1.057282171795303
21.654296184444778 99.344485306851723
21.856875939976455 98.239231030784637
24.450943711179868 0.721340615479693
22.217934848702409 1.434709274440599
23.796972220546625 0.855199885085242
23.515809753764700 0.107847832167121
21.255540559873147 1.377742087016703
21.846303060854030 1.232094374649674
23.582930759188031 98.429155636414194
24.255050150063983 98.797857237187131
24.473132835939101 98.075496392976888
28.555046893394238 85.359694764831673
27.367731176184666 84.955767461606584
28.216238677534925 86.699849564381765
26.693479777082207 85.503600873520611
30.147568932499482 85.442554855206865
28.699634832666046 85.102033937002020
28.235336768502190 85.497781560404036
30.126730791052474 84.200125667266448
29.980420142735881 84.996109097729018
29.861064836548174 85.259010397767810
29.379726101052061 85.352474792388634
6.231279958002643 61.997398006366709
7.159263768907337 61.780780373160425
7.273526253339514 60.716592539589300
6.127340296145813 62.546212483950185
7.154587321439340 62.427744156850267
7.253057766069689 61.531803228676466
7.714062716170968 62.649382406748288
6.168920479955317 61.306052968749320
9.272974823689747 62.868847596225599
5.743500965606734 61.025610197168959
8.125026139278480 60.043997477359149
6.410095588346457 60.675288314344073
6.618015128290922 61.508999273534918
8.229662702313743 60.162835509398363
6.768243034154028 59.517909823034508
6.188790581832560 59.007726189498435
6.916742072805498 62.552206756159904
7.441609893427310 62.203818034199614
0.239689036985098 45.860645124200587
98.943470224505845 48.311563067424977
99.761400795719496 46.300156561825879
0.092649679037621 45.354962028257155
99.331564530023812 45.754487914869237
0.314735763878602 46.248645039000749
99.285858660561161 44.412419522468127
0.157921829599658 47.846990757569209
99.668059303956440 46.446898568981460
98.383464261806182 47.181943371010938
98.027708817970662 47.729222280399355
0.464234775732209 48.671411034271522
69.206918773739133 4.454122393357328
68.902805039762910 3.570543993592708
69.456253022300515 3.474174286332941
68.721597930733068 3.679331964251272
70.108610344500505 3.324710121926237
68.339604595545040 4.270395571621146
68.543866090204261 4.537219373839719
70.071751479641193 4.331162946049661
71.720956609060877 6.696403438169746
69.129995695593593 3.384769481886821
66.907543813507544 4.455114243809155
69.412484951545139 4.802200306809770
70.630698305439822 4.273604559094159
45.931644574875463 36.608983858896941
44.503062518208090 34.852862554316694
47.468092514619947 35.755927502382356
46.956792926512655 35.521289699626585
47.707603220842344 36.838616423557660
46.587428469182171 36.382916715404079
45.130641921006450 36.850242501270102
47.134057219523292 36.662172879490569
47.884568859362709 36.531528508311013
93.042354078146914 33.423656386810990
92.896597674346864 31.807070827061377
93.485013163187162 33.872884312251493
92.753735351616200 34.983235045425957
93.128019120909400 33.797861141654813
93.573911968786376 32.644432849818678
91.512820089610557 33.795116321342682
93.326044595532750 32.955390618618580
33.922874387474913 27.911941424630584
36.540528093775670 26.597908076923616
35.847445099428278 27.007609359429800
36.964610720450402 28.976674059232028
36.388253621777885 27.783727936305912
35.616650951225317 27.910011191829959
36.553996488685115 27.005804186716894
35.538834039924005 25.531861918563333
68.097618874049303 59.230456683512600
66.228087835514742 57.479406434885121
69.012812246321730 59.393809349592047
67.810523731225260 58.646207121989669
69.884679209045373 59.045150156333968
67.859760523886948 60.010500062230427
67.918224268564515 57.459270516811557
67.091851985410841 57.384230352647734
68.219513514630023 59.683318537414017
67.173909367367827 58.659813464054793
67.311019630783747 59.204547685387496
67.568089009412290 59.896663521898816
68.214312197603007 58.669115792222165
68.634580352719937 59.831799184034580
71.494453797081931 59.753840900465505
68.862452439321942 58.260894857211866
0.927148698061432 85.471853994069320
1.545531244668667 84.296496958580832
99.387669430018164 86.768045715832542
1.088467958202992 86.859818477119589
0.475586044035688 86.298673843381550
98.428775663698900 87.044655793032291
2.085776284759276 85.060378300046651
99.360088963724152 85.821587062629604
31.718791245853652 18.294084386382018
34.752472163071097 16.844132856419893
34.636501381756275 16.812558135865594
34.022003187226709 17.246509000060993
32.755468943633375 16.652731399607827
33.653014089053364 16.617937605616461
31.921817109223571 17.722533569482096
33.690887049871385 15.878262348761542
33.172335307273812 18.536001586255370
35.468758061622303 15.181390904466502
33.881303007629008 15.076603058508345
46.783240739646828 20.050312986360950
47.653802491607948 22.309197469424305
47.515654403121999 21.194916732579681
47.235829359486061 20.897039744565912
46.395041069464739 22.082708709694518
46.717250247633586 20.691596722105110
46.894186267209356 20.225832650193116
46.919916672236930 22.515423231513697
81.964520769617693 48.395590493175007
82.483948992462430 47.074507281885701
82.181772883248200 47.279700629824866
81.099313084632939 46.974718395263416
81.365727589027941 48.852917747087481
81.258846980689086 48.067071663949832
82.084502816272320 46.364218124844093
82.128507275033357 49.808788146657839
82.074708168280253 46.367807503500167
81.262667964353284 46.963863184849991
80.883185095007519 47.541185270612154
82.454061438202018 47.496887601760491
72.052147167927103 54.106106962665841
71.035123311723567 52.613597344396453
72.830378277982177 52.122385614095485
72.607354111175596 52.970867803021889
71.943167283028558 53.602943653155108
71.499897624853361 52.595520874342220
71.284545362562937 56.282214872598118
71.588194102865046 53.608761097785333
72.963509365121269 52.330785478586627
71.796984352875810 51.916645489690445
72.830189732635958 52.297705431831922
72.227444846866703 52.384227373011129
24.918096326649955 45.297180699707951
25.586850656003282 44.293897736635955
24.668767408800861 46.643529285942819
24.875212315659880 43.708716507537900
25.140558534374303 43.624421148385125
25.462318885541883 45.028793859252758
25.695879002846308 45.029402818640612
26.586530747773232 45.014287151801433
26.155920189280831 44.497534714426983
26.839725524389440 44.278249523568533
23.988683124466220 44.216826506040718
89.499693795796503 88.863651286611926
89.042906398165428 89.357288680679048
89.163738235734229 89.052675240505380
87.581832608317839 90.719331522029378
90.203896086506049 91.066647189203707
89.732189658185987 90.484513749031123
87.858947790172806 90.329039654308175
89.642518143623946 91.328258577011809
88.904323543848491 90.440474418554828
88.738560876361177 89.799707383256589
90.555956030174613 90.991161196361972
89.139420260473457 91.650149919812478
89.970066169515619 90.132481342443157
13.297857147241830 27.963592053487112
13.604052731675010 28.253598441157035
12.599842296100448 27.954595571811495
13.448959720807110 27.953329983666539
61.749649925872085 53.063044204169486
63.067396980067990 52.857392170648822
63.707554093037459 54.687888659789230
61.065315342076417 55.109842131354185
60.623651872877304 54.049554346582127
62.060791799605454 53.907112708234386
64.666314361716616 52.712802403744625
61.557879740082100 52.745955552473298
62.324122121412785 53.053248214796277
62.437048608474711 53.522875157715404
60.936231414374589 53.439733187625016
61.874897341545719 53.798248134793859
61.596029822394776 52.584495366998389
52.111687004765486 84.397674051116667
53.542703686846913 83.377502034046870
51.695899185514264 83.654587431855674
53.962149726535948 84.340406795127848
51.575659457842562 82.551010319305874
53.795098398592600 82.255724025921850
54.804185102360492 82.719781923815461
52.872208138205856 85.168323243914941
53.193865962992575 84.159549306637714
98.928977285247470 93.048444506615510
96.716577545664080 94.661211768953052
97.632680700771701 93.820474038123365
98.521692488338630 94.750230649661390
98.423767275776299 95.134400725602461
96.035877210118969 95.197238458897004
97.589075855729291 95.961200853421332
97.845938652413196 95.226721387400801
98.222246883019267 95.432353558112410
97.084491066060323 95.269434622416654
35.172703122966055 11.655133096976796
32.486537235109296 9.852816405900326
33.551794356573168 10.618367349440689
35.183021908694762 10.728005867819199
33.030867755502946 11.904314559142609
4.013680173618333 30.340834505740084
5.161815052279493 30.162568231126762
2.728155122848872 30.619533058487061
3.841701995145328 29.891665623055935
4.167568350405316 30.975823284835574
2.188164886843972 30.761737254759662
3.880829456228275 30.591882714933959
2.163253260423256 31.022096142835675
3.305960763076760 30.232690180196176
4.008870870263580 31.109300761882565
4.271353475768761 28.072354754044937
3.862632348540079 31.022213231324443
9.128565092392039 29.172226377811661
9.415028568684061 29.999460286237220
8.379282231766119 29.213041556184258
8.656940936998213 28.998471052537898
10.106042413176109 29.639487079079260
10.553466378671278 27.854327612632986
8.086413209571756 27.950378748487040
10.132296160310915 29.460927486541628
69.242154160306157 89.729669659105326
71.397516672245160 90.410509939850684
69.275959861860642 89.486001907793295
68.929376283729297 90.215403349165413
69.364517053190369 90.710090803000384
69.589488113984132 89.905349891974240
70.185921218135888 88.558990940174994
68.125756961600672 89.518912668365587
68.548353849485935 89.235024233776542
70.412914867295569 88.693643333339381
22.769925496062353 20.937576822614879
23.099934713706975 20.788847172395400
23.362900101028998 21.020715978773790
24.184213060720271 20.782850859964842
21.901633030960216 21.783737638840059
47.607136548684721 22.280075027970319
47.246930113470626 21.187055245940616
46.320303667286744 23.448807180673391
46.895458111588468 22.886384109869802
47.666337113937765 20.130815629143175
45.525273644536725 21.411590607638235
48.986515657080972 20.144930439100882
46.791480491047992 23.204688852523756
48.298744185920341 21.970681316084825
24.553713976835230 36.139147701031717
25.161077261144356 37.126133929562116
24.698438256783671 35.777665785330463
24.508258919278923 33.998762722204191
25.271644650791721 35.798816422826775
26.383272456422851 36.298386050012041
26.404093738145122 36.040020651954265
25.095902783474521 36.827092172021878
38.745143898720912 72.790687514919682
38.762835355774804 73.283399949860637
39.355904470201601 73.373450103770111
38.728686783813700 72.869409547232777
38.938969446641025 71.977626871446802
39.451649652338730 73.102771239700928
37.899701436582262 72.424502157781490
39.710332105763214 72.642003873820101
38.592469091972710 72.193514880182391
38.060236832759514 74.897378363584764
37.722547210297741 73.941732339836946
38.469759652314380 73.134142174224792
36.746341062775130 72.922622430977427
38.668341992363928 72.730635876401237
38.664839003684385 70.790736712653981
38.670084582441220 71.865672661209913
37.872110290627248 72.039532154312880
67.250351739598912 97.719678986350573
69.055136191600567 0.917268320571367
68.031147955768319 98.118166707704034
68.841754326365646 99.558002336534813
68.638190339249491 96.436136816772915
68.048079682152533 96.078993166036341
68.249507468054304 99.088657420834039
68.741581100328048 98.874827234710935
67.796779403175947 0.071508489980772
68.594836963942825 98.200562404377564
68.796606779052283 99.428676961756977
69.241149642537607 99.425193189008937
68.346758564580270 0.337523344099964
73.825359536593510 44.484758055073279
75.394166048725793 45.575826343829490
74.348489083508213 44.957161703097405
73.841352205708233 44.441059760691886
74.275149428043036 46.331162022288275
72.965387711014486 45.647396070177599
72.711091732246189 46.541686737500889
74.920918273718826 45.468586752191698
73.440550408850683 44.849071238777796
73.428261024003064 45.753187080517115
74.023311255510791 44.546313146419507
45.962350051651583 53.944780937692748
46.256304246481008 51.885069854722659
45.781760250724410 52.846395531450341
44.772358125352326 53.078142886701514
44.585815881902370 51.398638723584540
45.116421035534380 54.041107913516463
45.225160383233174 54.086084632758720
45.089554425611261 52.791314400750629
46.089615880741775 52.287723122754770
46.549093900721168 52.906022421684149
2.290268300107170 42.707204259443479
99.933755437008230 45.328719465041466
3.279746090544434 45.090791062091242
1.825392270320861 43.928158585356684
1.774319884437106 42.710619788833050
1.928841233425374 43.843833954562903
1.698447574039248 43.407919160484965
1.465108585557264 45.338445399486758
2.477936433834549 44.114835530504607
2.410098936437341 44.481316509890405
1.867817968213615 44.970657014587786
2.903104245126382 43.379740654925726
2.463309617722869 45.230239869728685
1.332934791499707 42.664550637358332
3.095055698700094 44.467422339417631
0.700509619723579 43.047498080371412
1.821037495312236 43.859002883740004
3.050952576926209 44.315103552470596
1.290151268702724 42.164428000275564
3.804285016342154 4.424479344725525
5.311865882648824 5.535003161192510
2.871851092370796 5.140993614624633
4.363707354905129 5.758024304356189
4.698961385519707 5.363255890721606
4.164441271510566 3.046567289349593
4.279279403325478 4.186662841013605
72.457435928140782 88.038470615140653
72.763373717871858 86.829615720749331
72.453328027423680 88.539433289990484
73.251140637461063 87.024480549808999
73.276689721912518 87.410440905646340
71.393131696200058 86.998913540971131
73.021003167458971 89.333400890332754
72.575079317767731 87.847855925025442
73.146276527900199 86.012976255448649
73.824428361944939 86.453022962862008
72.268434117712729 88.339503735663342
72.957898260838363 87.136087495797270
73.583320599016886 87.483681747185528
90.013391289403600 51.830889902453059
90.110877602302651 51.903257450382775
89.596842763676591 53.061687282361504
89.026412498715828 53.735316630147061
90.881842443815216 53.070703577856854
89.598155153226870 53.407091626841869
89.630656722418365 52.655535989599784
91.602498600351311 52.006093642966050
88.347223208397395 52.028230845023359
88.301179226518741 53.700727130017974
89.712070286546933 53.542173723848933
97.260315883958782 53.730446220443163
96.701924199577036 55.570236168446108
99.212619614250102 54.554087012655359
98.516525532886860 53.321803071003750
96.250679886420201 52.508132519890339
97.535389975461229 55.194689773834412
99.120615129758107 54.356409654035517
96.529385776271553 53.993768909023174
99.176847753736794 53.164822278938487
97.536110478649391 54.680562594561223
94.819772747010788 68.226893600139775
93.617291943838794 66.154350409185426
93.209603823202457 66.372300037739080
94.105199108811092 66.493650613293269
93.670302278485849 66.063104191795617
93.361612245561460 66.233653144195884
92.729818516935680 66.140958006989607
93.143251202475000 66.797830497804185
94.379988563109620 65.661407102012504
77.717457509546080 41.359891775021282
76.838777315430022 39.264253840366841
78.722871839975625 41.286546325584510
77.601363023096908 39.121938103811999
76.555002590825566 41.350850745327541
77.242429693540046 41.643907999295237
76.964381192682680 41.348102370439307
45.235203722923210 28.237112847994130
45.389139000431705 25.389755894778926
44.138776684863416 27.156366457713073
45.911461700342869 28.198180423017128
44.458897826373608 27.215077656476431
45.049970609164305 25.849548453054378
45.332959296984768 25.501858604029731
47.642131843806006 26.540739432658086
46.446052167533601 27.426331738283821
45.120075338048025 24.480428698056738
43.436423922192091 25.075440637486683
45.265586059724569 26.852327856602450
45.522242503573530 26.507733232597818
45.337479987171996 25.850590086981342
91.850487134244602 83.010035480368828
92.730131141770585 84.305610286738514
93.569967790051678 85.454157121780042
94.670618365591650 86.674098579411947
92.556262964961377 83.953392552807415
91.625413957787131 85.636496299666021
94.442648123146142 83.643516056836731
92.533723955219259 84.789042553165814
91.281142389293876 84.410319437891005
93.415785796441511 84.474486981732085
91.473553956722768 84.564446643567535
92.781764950481218 83.510904762419287
93.263510906887092 84.922229453871850
92.427741380846399 85.329704614088584
82.910387369006855 33.842129022180515
84.159514480752094 37.299901984827784
83.537415344392997 36.500278267820711
82.366216548596697 35.735942911340402
83.949141383656936 37.086763738697314
82.658749877040250 37.083594326963485
82.719157772182925 36.713029742858879
83.298150602645734 35.665383198271492
82.375504208148229 36.259865363243634
81.999253455067091 39.268325724462237
83.544931417626401 37.002634025667511
84.290243239527356 36.104880701984932
83.592731223577971 36.649415998660778
83.227908966574702 35.986407234574592
52.303672993471785 28.804125137404416
50.385447137327027 27.533272842547987
51.823947555423679 25.080306498239064
50.308295755645915 25.710676444385509
50.912626972487168 27.090595495322475
51.603344436145271 23.563205806855329
50.448416096591764 28.428254051679041
52.065271217591622 28.625472295474587
51.806619084916065 27.136394158701403
52.348881729311337 25.272948506619574
50.524434249415307 28.260177385890486
59.405798216981921 74.500929977551152
62.560268494946214 74.107827026063433
58.921321979027219 72.981433058245145
59.613805821920550 73.052956358640117
61.693290123722598 72.866879184742928
60.433785568125735 73.378507494421655
60.683178539693259 73.849318481882591
59.744353393875734 73.813554071410053
60.887893331790679 72.228955102881955
59.516354353553275 73.237319906910017
59.636272648082716 72.654577437670568
60.569211329434168 73.041471612424147
59.690872560298942 71.569896219616723
59.376745205291655 71.937119989611119
99.898842730859613 50.699155736196843
99.205372350078250 50.118493986654101
99.375429596574861 49.178811645579316
97.952243721324720 52.264014978202042
0.606564995055535 50.218222882365268
0.070722797143048 50.759413459924275
0.367977722580434 52.176311477805321
0.772307576019102 52.116422832806791
99.712912405809746 50.521569868792213
3.170485113465477 52.282761873211889
2.906679552208531 51.148542548804237
1.938510347000716 50.130930890918059
4.177852038925066 52.396112615405428
2.054453140174716 50.190027625296572
1.202872038100874 50.643768694690323
1.168444839096596 51.067593769366006
1.502513416570381 51.245392321649447
1.729368754542429 50.574361464267078
1.809196273099616 50.511564918129750
1.430781226549563 50.478801685741445
69.882725594229143 88.636543666622117
69.822944015485689 91.180363703191148
70.323551663921805 90.265512520013871
69.843528514464637 90.254929407371066
68.973725868426570 91.014117605150929
70.011841010071578 89.032259808125772
69.908821920799923 90.447016905611207
21.155956541326237 48.571147378902367
19.902421064600631 48.466805270362528
21.222372852082238 47.862329640252995
19.332000374908031 47.687074449711282
18.200608791160938 48.897833199784877
19.751049448440849 47.631360611178607
21.549276133092746 46.855082373491790
19.422887409161021 47.462048633820864
19.180847799072396 47.047693474330472
21.190741398543938 46.579218426404942
20.111722150346861 46.076396422624462
21.518020159077075 47.936223436153526
20.988008445285391 47.221490053693699
20.859732641508806 47.053530576661316
58.847838681164298 3.936098106062852
60.651551561313049 3.297903112880247
58.232026929903995 3.317608705237093
59.601121971379548 3.613308249560534
60.558208851711889 2.844766409264453
60.288359649646800 4.400183857010119
60.513099943074813 5.741212547990374
59.095730304878913 6.927244310675311
59.175131366033163 3.608240798509216
58.147172404858011 3.125934505069580
5.500447210426330 38.811948925088515
4.833357470706278 37.223311258678365
3.622757400863840 39.712755445417812
3.988567580367883 37.304772412082087
3.300126029152976 39.914488595465841
3.785653031865968 37.850418147313221
3.818506205610052 36.613155829873250
4.176041267594345 37.846929696397517
4.154626834062519 41.325817185980341
4.325893150034000 39.026914871327897
3.667230292876892 39.283498585859356
4.128742289961528 37.712783152988607
3.035810514683043 38.090093880030260
4.104409430668233 38.679240604035861
63.075196010637356 1.034873140638120
64.955402337568131 0.715706702010603
63.890246660862950 2.611027402280588
64.669963130225412 3.084859840032290
63.119363716853449 0.143747862528834
63.203610514984746 2.450900614039674
63.230230114789642 2.047048260621033
65.514827227033862 1.824689371846021
63.862408357441751 2.171292538210230
41.442263444664817 88.814207109454287
42.363031057853540 87.566997130956921
40.280954412471331 88.377505150480815
41.163980569622524 88.648304561765073
42.756502756490129 88.845542341829514
40.687456366008846 89.117692543134979
42.835264304228204 88.630635958119001
43.306528177615419 89.259404413306200
41.666631897645530 89.430245331061045
38.178982036920928 35.676739888446839
39.352938616232606 39.159014777407954
37.980655360603969 35.224660389507676
37.668927509603023 36.776689913833962
37.379719739242041 36.555832592697364
35.907044991102673 36.890812458389092
35.943249673662550 36.058732031191965
30.324438877092717 59.236433429019293
29.097842435580620 56.902201492853521
29.109827539343854 59.692830107765452
28.893147215714063 59.831251128819886
28.177270599071118 59.235397334522830
28.649634701890054 59.203977767474363
27.828828401410000 58.348692972002112
10.710198974615698 54.062592104570506
11.125356507635752 52.729604884865132
11.616737368831821 55.200084615787517
9.388146243266657 54.434754694503560
9.948384631765245 53.030937716095359
10.133161539242721 52.521563215861391
11.205138941610898 53.532862234730011
9.921808331936703 51.899471938459143
10.952581155261157 53.418110643421656
12.875242138434187 52.297963906711402
10.521773197555119 53.166794370608741
9.530883260726709 54.156907431833780
59.977741829337155 21.791012441589825
61.854720765502513 20.375859136614867
61.204595939706039 20.212297393689731
61.776662024618588 21.085852763051850
59.888258650705971 19.656287086842227
61.932216554803027 20.406560795346074
61.003162134724178 19.459241713131586
62.425314999705755 20.135579695001450
60.812936397292617 20.669379234443394
59.858912576724592 19.655585844019932
60.099680231666454 19.380248269402237
18.206712548083935 36.330567520305145
19.129001967470320 35.487201075649956
16.365256613095688 36.214628156232564
14.965858368237949 33.856400514416819
16.218847371026904 36.065059711198678
17.120873419452288 33.827903169498242
16.707861972738311 35.993742332360590
17.668264481415168 35.601274643189726
15.198720878780772 34.815294032238469
82.513204683445593 59.565214496347352
78.798664004186250 60.758580646465845
79.042960226525111 58.477021550805482
82.022339326914761 58.414360799281184
78.824396432676835 60.048333422455158
79.706260785154356 58.820751480068409
79.876470729445558 59.091568501074320
81.463835494861911 59.857224034062909
81.488185816636147 61.526602311861680
22.674756231024045 66.913786089621922
22.642929791887088 66.509999741931409
22.144155862653964 68.958645808822695
22.225532493369723 67.729838847504425
24.142286912748080 69.933466857200855
23.793408425683317 67.826253183081377
23.635324913339083 67.776211026192115
22.473764235839536 67.455652075937408
21.916040087761665 69.328744709482351
80.283874147464175 0.406213374796844
81.081194303952302 1.630324197127770
78.604717880214210 99.701816981727376
80.223986465142843 2.758325914581846
80.416441186160611 0.123684137161830
79.835227241833863 98.848520338017011
80.420037017218121 0.069109495100702
81.672922519148059 0.774158645353476
37.347865745965038 22.833356297677767
37.171947779014012 24.694143628683442
37.629627549680464 22.765684235782285
37.603801555640167 23.572326776081692
36.305965538304868 22.546528970592433
37.001254260737120 25.531134640429229
37.958502132569897 24.163250590550302
37.028805979048727 24.599104867014688
36.462307169823063 23.812328865340664
38.543012419301824 24.504428966028836
12.197104649625002 6.033918670211258
12.006909751020615 7.324279901926429
12.548800850689570 5.642928249257472
12.113303584817261 4.557795585324754
11.826469824257890 4.997258462926542
11.696020790581345 4.368774594456610
11.336789226126458 6.095886594984683
10.294243613964321 6.657709540783014
10.600986403084825 5.643190907889835
11.050305910517883 6.636020308304405
12.366162554544536 7.189092435767159
10.974116251501037 4.485828909878219
13.421502803046081 5.046083983078034
11.773889058517508 8.078155232358458
11.603555536749408 6.448136193056761
26.192675548146692 19.299166124581266
25.116544371668546 20.017348311281729
26.016972121683686 19.451644354611254
24.631016462487619 20.068868991372639
27.090757387086448 19.398435875407902
25.516886122530348 19.270538885878040
23.845340145773111 21.151338287368745
25.252776031854804 18.866762318057400
25.826711738972172 19.863375586597950
29.438685624197181 59.507949412026484
29.176756159691042 60.849305336182042
29.743587642733814 57.108252615765593
29.908807202200546 58.892346711170966
29.143410461968568 60.702691342694713
28.084334511453175 60.494962983882367
29.201436391625066 57.894155393545113
30.713261204513074 58.188423322478677
28.993536511254231 59.308530234612334
31.295549420260201 63.846546475596824
30.866271886795861 65.556361015216993
30.163432338969717 64.216299297777724
32.171108853359208 65.357800353772177
30.891224567847317 64.128197700109737
37.986042226078773 89.086493749786271
37.143721370954815 86.764230089251228
37.044618468265419 87.520366926775324
39.141361443980635 90.502399176450453
38.719439571980061 87.841301425782845
39.700736704941342 88.046322621265148
36.823451684000482 89.328865199375187
39.568040655453544 88.553757133494145
39.284648166873588 89.594602860877472
7.213037441758847 10.382117596119764
6.969064000551479 11.983531971995621
8.374518337859270 11.436720193803605
7.289367011416658 10.848415241974301
7.753176144371408 10.645439620508276
6.816698560059869 11.934085048786679
4.869913272850233 10.513287891298535
7.819684470872861 11.947932702865250
5.727051054037192 12.027148950904623
6.459377098177414 12.349401755547152
5.688040894397825 11.163854474745463
7.421988006824838 11.104299185111779
66.496186468965277 30.578553823011941
66.586891788887186 30.625563432737387
67.636124711322395 31.529568517002488
65.518633524073948 29.801059240072501
66.907866215076169 29.437971675527489
66.845146045953086 31.686817850818507
66.956834455822303 29.310159267976761
68.142949285775757 32.419672417996765
66.915219831288780 29.775130160803080
66.668062606769098 29.971147109784173
40.933441071128314 97.373800434991892
41.854699990322025 96.342699448458788
40.889732962237296 96.881720738969349
39.161304994546157 98.610991543786611
40.353177395647371 98.376822652629713
43.723869174948447 98.513150896425017
39.797151433684832 97.416050201157546
39.817701235370393 97.914670068996543
39.775499074885410 98.414371829089859
45.370274140096321 97.614954023044120
36.266029630570358 31.689488443910669
36.221079862476145 31.643556774001055
36.346124932212746 33.676125596666012
35.600840386712534 32.220590915356858
37.042222939510872 30.780446765653416
35.595851630534156 31.655728626643540
34.810471552172274 30.552124120843487
35.681417856902030 31.173964814991614
36.302089097094125 32.195198287356384
34.928852307341160 29.672540459816723
7.822663974832374 17.311813886176651
9.448598005438441 15.584612854848846
9.074601225161841 17.071813436432873
9.585266103867992 15.645221472156180
9.189261777881786 16.223983015247235
8.792247180399906 15.619458340571693
9.277815184378385 16.709613202301874
9.870523041742342 15.277616966744450
8.299641206639446 16.659078659387266
22.127105200699130 82.953260425334335
23.760377401932111 82.514968475163229
23.523189759563696 83.166538408359401
22.181691803003954 80.211455575802077
22.141918176099153 81.757058867183460
62.514005126029680 86.174023791010399
59.873795007067613 85.528103828058960
61.351256712605313 84.252095773565841
61.936250337357421 88.062938195651384
60.705228071722402 86.299457118389583
60.244274142407285 86.053535383272646
63.121856701229405 86.966345247579568
58.629651989122799 83.189993879677090
61.134488149890743 84.757575958332012
17.789438463979128 1.047101284920580
15.703307825462065 3.860272975580043
17.053780217730388 3.706215584426261
18.030493316049295 5.120251409278261
14.891971928976766 4.717163530814581
18.109557046388080 3.744782059034839
19.394131235182119 5.031207175370584
17.337871674821688 1.866536456597488
17.381728353981419 3.705857213855712
17.726554187347226 4.597274799922430
16.373227430660883 5.297011087683966
18.114898376413478 4.939283657404074
5.036376812545693 99.211874091841324
8.307669972627712 1.404873783308460
6.374918661160343 1.329153413394966
5.819398004981997 99.942250529942584
5.015537000813014 99.702991295578599
4.689044504649138 99.635571820616931
5.194019833469629 99.260642273182185
5.804918430040183 99.824043400877201
29.186583862345493 90.442002879313307
29.065499073664107 92.496538296194970
30.781792912836220 92.582366810311200
29.637366276028764 91.155462614904764
29.785654795731624 91.421630667890526
29.394989860296732 88.628774524289156
27.509717638974553 91.757093799123709
10.134645052856754 90.475963315802716
8.944663690694112 87.918617090182678
9.669810534536971 87.677607067415465
7.401524461100140 85.997132498880632
9.095075914553371 85.674480991166007
9.528829530338983 86.516690819485646
8.290672917334454 86.826740818199980
61.759167787924873 95.782513877597864
59.593001991870366 93.599086355293679
61.395516581761619 93.821578754903868
60.715391919201998 96.454231510460076
59.481012070699535 93.608222197710617
62.247531745492687 93.129457046735283
59.644857323560224 95.124876115261657
60.530225452953431 95.973659782178217
68.705707103781094 16.585356885033033
70.491546690422723 18.213346725451938
69.629992214400005 16.334841603935274
70.261957420192715 17.942539110166578
70.069265516705258 15.712743639790146
68.829240036344686 18.963501010336564
22.414182932611496 79.203071435368940
23.742211593642441 80.570591360423677
24.481619533013934 78.892695002071406
24.923112799179204 78.429355929232457
23.216700638843466 79.976264862059665
23.773005488546207 80.589524859693526
24.995541675046386 78.302873639825179
24.617220858644092 78.447641654388761
22.856344347218965 77.898985706324581
22.988585247310557 79.196133119418064
23.936133165664003 79.869486694803612
25.093666874078021 80.595317259066263
24.625018131427513 79.468860711486613
22.683645692624633 78.249768066032601
23.840822135637712 79.173516339972409
24.197570567064076 78.896235116773440
24.265207711547475 78.597163824301461
24.310306037695621 78.906585369043640
23.823616108337838 79.398433434694255
22.712554724030348 82.470670609037342
21.474342611089153 81.306730547476292
20.817438525109765 81.016010490960099
21.653224182610664 81.444540301090228
21.277483611391126 80.257660053312833
22.240294032530532 79.996594869011389
21.906691219337358 80.536061657111006
20.474235741750956 80.674591273474803
68.829391348921661 26.124659173443330
67.700161654372138 25.846547258262365
67.500657932520568 27.254050837850055
67.483528643104052 25.462707818899588
65.685301737515928 25.365451619327299
65.756247503978102 25.227838282243589
64.631153245446910 26.799527793448220
65.360356998677375 26.051474395516401
67.607820460983021 25.605552085021007
89.278234309117167 77.270906843254750
90.161167156735473 78.122096281930695
89.390465228462105 78.657002607178697
90.296669504091511 76.929704688236981
89.314288018787963 80.038197485348846
90.087418431897376 79.179396792034098
87.484206420640220 78.228667605832840
90.011541980462383 79.162125369260721
87.576317938554809 77.258988194150589
89.826541885090322 78.842255141151057
16.344946702108381 89.328400114974912
16.108973037372518 90.953306231878230
17.081864778132900 91.661413018864550
16.237029898392720 91.575610469989641
15.532039121226415 90.551150626525256
16.535693373889654 91.186912312350884
14.398221381814741 88.549574171752468
14.115349557996819 89.765769793730215
15.344276485638826 88.915239377204045
14.258568671799292 91.159326713804560
15.794482253333047 88.704417208707753
17.023640364347688 90.835316050940961
45.518716833672684 2.164946006819207
43.585100603727156 4.231626917189972
47.008875072015272 2.190265810011834
46.465642305890647 2.114389432313438
46.167483432398988 1.056461392106349
43.401595500448309 1.748298134425613
44.708759960463411 3.135547137619435
45.735981789078664 0.573640930371334
45.361268579384252 99.758384964156761
46.767989662731047 1.254242043243598
45.523667419006451 2.219783048023789
46.986894760590801 1.524003136128778
45.938127058881754 0.301656956891311
4.547640211200344 69.432725510096759
7.251338097576516 69.898114321444297
6.903883990897039 70.912790311875426
4.880200854116880 69.715005940394747
4.229878106999660 69.699417768946830
7.082305085994102 70.623586642316511
5.791068623634632 70.066578523432639
81.289179355789074 62.124903236172536
81.975539702132551 61.383917799216611
81.675860643218684 59.682687625426588
83.826464899796264 63.046070572604172
82.232967059323258 61.257682896083708
83.770318544322222 62.094066540972982
36.739667345894986 62.437446298961000
36.969589210970305 62.921984031512309
37.034781404219025 62.951349736245028
37.147726658572367 62.480642407949468
35.654661271132653 62.880057783475259
36.522497245037734 62.868653890542831
34.488482352292714 62.651935801509758
35.283603869054907 62.334961377705561
36.665856467786966 62.171730046376382
35.134732694358831 62.818809359229697
38.109739535086945 62.662048740243890
75.326804135938545 2.815970314743316
76.845407115739633 1.423442491226352
72.919046420399823 1.945910572510132
75.818772690360930 0.478350600567964
74.000988153967000 3.589528863454096
75.051018377058554 2.394565075976695
10.324088912216475 31.536404485727662
7.753219581142618 31.540444345119461
11.426080572390411 32.778474084149593
9.582540957279853 30.575056240807623
8.725795177600114 33.367290900338553
8.961687174092914 31.865801020814104
10.058455299225068 32.641949685820869
85.146441671960005 25.618888474760549
83.133143931742708 24.485658203726469
86.280468244722314 24.895343814283123
84.994488829173875 25.819131072413594
84.495020002887031 25.069110750002420
84.977565587990171 26.263232871221160
85.940144075709753 26.897784756887443
15.529806429506571 64.305404435288295
16.213728700100614 64.141236666367703
14.009595666714324 63.921163794783517
15.300679290861723 65.904753330523334
15.498184284792078 64.182919888222884
13.539155294573558 65.624522843832807
14.486610792172907 65.386141361455998
13.668829058825093 65.170238233604948
14.421498439940034 65.761177301885880
14.404614058252516 64.711037145739894
13.198498359003471 63.734697528585500
14.544181489779477 64.913911856920564
42.350386581937798 62.873059881917612
43.686211478674608 62.009288353373876
41.895572649727868 62.792937599790285
42.134349013504277 62.856549909284453
44.106970988901537 60.967208799418174
42.399514608177867 63.008503182065667
43.039619484143529 61.312364864074624
41.753368027296609 61.325792121183511
42.657132521354200 61.143223085241836
42.319792620896216 61.712604384344409
43.559828396242004 60.995149945608162
44.864476024355177 60.706318758714708
96.352595166910959 20.726707641524605
95.146048208140300 21.383570226309196
96.468001660673295 20.425593114574884
95.633594640953902 22.790061320349679
95.726288148045967 21.600044580609318
95.465391440138475 22.103011154809447
96.847988693702234 21.872194233883345
95.621597859466902 22.893165144041529
7.862576998088682 66.967665726054008
8.027238171036284 66.628106825548642
10.280184181719731 66.832604724348002
9.934858019132998 68.256319257267791
9.253324740164489 66.312587361899020
10.088583157954641 65.993599411234541
9.797892568547562 66.393881820645390
73.113356618810272 0.969220058251693
70.283588728245718 95.817744566879412
74.108071135002831 98.916564839761406
70.426915397975520 98.590012007756684
70.197080363369039 99.003064760632171
71.628897195680494 97.791541695882088
71.630396760080274 99.628780040642269
72.485310849912878 99.000158310164736
72.215016212300014 98.351777809084140
59.536399927360527 35.380427176560701
59.969481574199342 37.228173128701137
60.021259416437751 36.516909056097710
59.975211786860655 35.862814173198984
62.111232705647048 36.109088233329395
60.628060112367166 37.042273073822813
61.876279348550916 36.378177483523871
60.486760649303349 37.214183565127001
7.858555719692828 13.776969514694523
7.536990811686657 14.834051246608098
8.575140184293865 14.593181642083399
9.477693816993511 14.143886026581953
9.226350204895871 16.203587664719493
8.702156702902597 14.297571168332880
7.893906111054599 15.513195462631666
8.994004172483940 14.845404385105711
9.061574857815001 14.737437453746900
8.592087430171276 13.680862693463283
8.254838672051573 12.862431413173276
2.079330543827613 60.892549039752041
2.821893610575297 57.922245340970839
1.899410083774351 60.795924976996353
2.734680288099111 60.634758142958844
3.179190753925128 60.797594600191196
1.630488952127989 59.873205562360148
1.254234162245326 61.285303703922047
1.955446757203457 59.464418643601419
1.264506826413869 60.961413107818274
3.221465484100754 59.638507045210204
1.645531085112833 58.742788330031622
1.940330087750153 59.997090590868318
0.006046046219824 60.606505075847281
17.211881252463595 2.124428922268750
16.054242393371023 1.199483178854621
18.721198134179652 3.318192890350545
15.560178538877121 0.990779355018997
17.289493611094137 99.977462599447534
18.555881244213253 2.237323884424332
17.766009178426291 1.997142364126711
16.971348851256508 2.835261063640653
20.641062800710202 3.615223703484683
17.783589898398962 1.293899562463168
18.558538519616427 2.937032904988780
16.042847555735666 3.282053779910730
16.535449811580687 3.386353122060090
17.047203342657657 1.731460717776097
16.850721178469541 4.464336018549867
17.881982236327882 0.904516000876853
12.328281064593742 23.695363734526303
10.919143131333211 23.654227808549461
11.885925821573039 22.716588226801459
13.016921778318709 25.192061177171336
10.912811634669174 23.307521092984828
10.977121484006336 23.702041369647475
12.230366158254654 23.244275997835413
12.184201581128011 22.808971937285929
9.301475810013784 23.598758073613109
9.572834024784724 23.055256945924903
13.002367352812684 21.373917875774417
13.227705585759118 77.981548535897119
13.479912208273506 76.389049781114508
14.349712970756777 76.442639221369348
15.703154383719184 76.855363226654973
14.747322657853806 77.043217704432905
13.219946412624559 75.138824522099696
14.447432940088293 76.254073899949518
14.644941048317396 77.555872790273639
14.604468910037086 77.578690926533440
13.634416172982059 76.205607105573719
15.319749999021878 77.299117011312759
15.251494010887658 78.663668479025532
15.288202426506173 76.538078737337457
20.874077693348944 70.332840201919367
18.573092569475030 71.862722462911364
21.060263577871112 71.327674053130252
19.500736590479026 73.172824401359065
99.544818261119971 86.814276510856956
0.022920413088087 86.021455663260866
99.175452267614318 84.238165819399455
99.447990893693188 84.164198394158646
99.209981601799328 85.381168471569524
97.173237492603050 86.721228780657128
99.665589753924166 85.299020301406344
98.884272116247061 85.523667641101682
99.747400393175568 86.697138484404306
98.579817514521068 85.753576654886743
98.833843441654210 84.982729234891764
98.726980263505439 86.696372928750634
98.198683769157867 87.037050246799666
42.614761154778954 82.250584712801555
41.599610594788913 81.814507075310743
41.833356460587360 81.570405044673322
41.464636912710077 81.037884420486563
46.017644972746325 83.720877245589293
43.645768301934751 83.127947253070033
41.576852862719541 83.630053086858226
61.427163537088809 50.133474438354440
60.613428609511743 51.489651548246108
60.576705021750591 52.355990767641067
63.311631956594418 52.581606960291516
62.374206728637958 51.573139667944474
59.110771216863085 51.194406797883985
60.983370705387181 51.476499835218235
59.856016355858216 50.009574775282289
77.513305287245146 56.373682351096896
80.117025154289792 56.890973870660943
77.055726876887846 57.492572798246300
77.758094585649658 58.398685109085633
78.986730792875974 57.882520239425197
79.056464308816999 57.055589962506190
78.200654903667427 58.328434705660342
78.421028351694588 58.249470574964725
77.930686610802312 58.164830546287817
78.362838963050621 58.064579206304032
98.041504484331867 72.833669283337144
98.278489216842686 74.955630941302672
99.215438539094990 73.500971283590815
97.631262957687724 74.558345018115929
99.784542186063391 72.869243526085668
98.684411011849434 72.045068761749562
99.048118465512346 73.829744834284654
96.543415079525374 72.616825021812403
63.190648452319884 21.052016645360752
64.504112659800285 22.213861728589855
49.044037420630829 22.851319684063885
49.758706339048224 24.474021577501180
50.213709109200146 25.196037571370343
49.600721943991630 23.703623846124390
49.691077159349291 22.937455144288467
50.782154897220323 23.606884814767596
49.491433648398882 24.026621102323681
50.149601689591336 23.990953086523142
48.877045583916150 24.088362969058704
48.987126260936478 25.679831338906748
49.539126386281652 24.551461969377819
59.866929035161121 94.835040919981083
59.105134332434162 94.651029035918285
61.220631464896321 97.133934975392435
59.472612830330249 94.172559702846030
59.344754270393160 94.956374616253385
59.940977388681688 94.915002206831289
61.718876608133577 95.706523187565779
62.221549372506132 93.752966656112122
59.440883520520089 94.765719379338336
59.302394521718121 94.502204430938264
60.149527249477515 93.990363062631431
60.082687505760894 96.815811538346125
58.736995170491525 95.446776639823270
59.491213707101224 94.769803566457668
59.352938279075303 94.167718741176188
60.869702394768638 95.145825489192063
61.876081700035819 93.071208996244977
60.081653276746799 93.035729519343704
9.167629525907184 61.601210509883352
10.836256184705418 61.970944401218873
9.838510840622128 61.824858053924444
9.482842681075905 62.146490199526582
9.684458195785874 63.065278658171323
11.507181169354563 61.837776519429056
12.003468789612040 63.139772876007058
11.355876051714736 60.528302882225958
11.999751985211775 62.192285167604368
41.490805142534903 85.371390720684786
40.873057287971520 85.072912616971990
38.240465954571370 85.815129584865403
40.200757743068365 85.703440543457049
40.006773414790104 87.109387362522867
38.754353440404977 85.784060032121602
41.187314525181911 88.171285570235497
38.225255796049417 86.017752188762174
40.342616860936538 85.635984130814691
37.903799968074139 85.588468517230098
38.890583251954716 85.266797265663044
39.813131968470984 86.971215285468730
41.078015683762700 86.413444059842178
39.938075210626316 86.508428075026814
72.913666876748209 6.178112251317473
70.910267964785461 6.989707450587635
70.066278689683742 7.367860985459762
73.361295111207298 6.973256311833021
70.712727899054116 6.251758061366328
69.417012122679253 6.899517208033922
70.323735782445155 6.542866719361427
70.265349738351034 9.249284578415605
71.975338084829218 7.317132687322276
2.738848141285875 19.896114152090597
4.638047814473429 19.576444169136039
4.691702604004433 19.787250734276334
3.793525510470094 19.271032545284484
3.150307432619679 20.412564589948282
3.172584289993330 17.696614555195339
2.940347235535565 18.047688166762171
49.777325888878586 15.903981341370219
50.113845061161982 16.642860068281632
49.009174411215660 14.312288863585573
49.909488208070648 16.860921463708955
48.865904471972989 14.017762248534581
48.797339066146179 14.793863063742684
49.053699402427213 15.239413607192343
50.016382138082399 14.179927854183919
50.453635418163714 15.185120676485706
48.859236858766415 16.658693549411563
51.305095612830925 14.792759018593888
49.063954943147770 14.149637916610361
51.673595943754229 13.664401715132039
49.290597009868129 15.324022379348630
49.330131275658239 14.982847643117335
49.342875918478981 15.390104232340381
76.179467873970481 25.267724142285111
75.534755344140152 24.817575797915453
74.821499757157071 25.847665543214646
77.022913013978140 23.152752343570995
75.829122152530218 24.331652441337457
74.459356368776810 26.338645466403804
74.612516406117706 23.838667875382850
74.699518740437966 23.896448183470788
74.831634232860608 23.413809834699581
74.697367328338416 23.867453828820661
75.516986314088001 24.122660871759951
73.733024121233456 24.817834985811096
76.961275119103078 26.225151197774231
78.178365178123229 26.063049830700447
76.307518619335625 24.266637283476040
74.545647326171832 24.270318031428921
74.776532336811130 25.056513392919776
48.852637777712857 40.050356217809025
48.591173779867503 39.518562945507377
47.282540966068545 38.707512427240125
46.195567682955826 37.413864997946604
45.948518444135161 38.870976817969627
99.292834009521840 15.410780826456548
0.616473166050540 14.922192100453394
0.609060691446970 14.838279916999232
98.645828884408274 14.860155483297332
98.366690904165523 13.526831728767092
0.381014950721266 14.751184482842868
99.098287401281951 14.408221461766281
0.530765203888379 14.195517870711145
0.523183054760082 11.484176756700203
99.637346109080724 14.537031728597828
0.462044127985976 13.403846982086346
2.554715187520813 14.025248230750464
99.861055927372163 15.561415069549168
0.401533615730884 15.064594580126933
0.902443037523796 13.721691826088589
21.053524952018261 5.106324631437732
20.507468318041383 4.479696972922136
20.496752290254829 3.491328296686464
21.193353868827330 4.653431225276560
21.769081723785771 5.359244841415092
20.604763037868551 3.891873615696693
20.816937820328736 3.664057640051295
20.585923037537647 3.837064066409687
21.510096093600175 4.587649835370150
20.939573328702288 4.020871613108993
20.450270813977514 3.628566595852443
74.050170308055385 79.261857838435205
72.600030478999884 78.070669183897593
73.320931371912124 81.344986976088947
71.342784267763690 76.924114763502430
71.751045413595264 76.833328495049827
74.825745387795337 78.489970090413124
71.241077580836489 78.705090559420526
72.208463889572087 78.786674550978077
70.873134663745276 77.909341414354955
69.622172748491849 47.519175292979831
66.791177964809108 49.094448863838295
70.529899782572855 48.777522569509344
68.909719140379877 47.635884967820992
68.361193902146383 48.405490340062514
68.790090305111846 48.869286495842061
67.312521633669988 49.969154538289530
68.784677989445271 47.535846933242951
69.521788803166771 10.466805469674100
69.816272472661637 8.411445380019387
71.228814900006128 9.117507273086655
69.721035596648406 7.492579073470456
69.399986241757816 8.793855551314101
71.219057369064842 9.685447251839742
72.008256879186305 9.696884867513605
70.814230213756531 9.771975925314987
70.057218925732144 8.980019457557360
69.395675339310955 7.789855483811000
70.088921037046759 6.765077276293794
68.851057186970721 9.944138881284957
45.320465564614089 13.948400651540419
44.473652063534658 12.779454799063243
45.490635617605903 12.349640226956236
46.834793983411693 13.162688441883565
46.196845451872029 12.825578736180745
46.464820541506761 12.743952595336145
46.574993866175717 13.041527208984832
45.212981444340322 13.285629905609158
44.946176712706382 14.291220637836982
45.420791512987094 13.774475667077052
46.156566778810188 16.095381654511048
3.648170672694670 41.748881487401491
2.047712026496916 40.031141379941673
2.995788098461666 38.322097300116141
1.452561095116447 40.265487988708784
0.836412040680573 40.514349087974580
2.434908535258560 40.536264955884306
2.971493644697960 39.846140094100775
3.649116767408324 41.496551715399157
68.898612727524352 27.901629760312588
69.814912082365510 30.254002223552572
70.236609147105199 31.029134779320941
70.039306136995137 30.510764706281496
70.689302346195660 29.512080356155813
71.480498052889473 29.735377408100984
68.777225597168012 29.554404322997151
67.752902095684448 32.361906071714422
70.600467701910290 29.443169010254856
68.988395828262867 29.078207384590367
70.229611992966284 30.438230953498717
72.843947067315383 30.189578333934229
70.932076312459927 28.743085676563410
69.572884770967747 29.360016809699740
70.134272306640753 29.147906471063163
68.718262467114897 30.391603607305818
68.564594640012544 33.135898374675158
71.772311296251644 30.877415683822839
69.956544892223235 28.969472646322270
4.919592132832324 14.756965112379447
4.464658543125102 16.142629421876695
2.521951369744927 16.285452606313829
3.786446002278822 15.914229341223454
2.674759066430910 16.026015536588186
3.317072413031317 14.578803449471726
4.850152329052321 15.126865364074742
24.842605960990241 29.793712428572455
23.873738218205578 30.913749180087834
25.517707100371389 31.180989382870337
23.169803485096711 29.887979788898267
23.654508567692023 29.904683928628710
23.928882388764766 30.874950443707508
23.572184778933988 31.000904338339037
24.733848514995803 30.444658911782273
24.270484415028985 29.982263842412507
24.665694746279787 30.246285166333639
56.740590161752927 70.136143089859615
55.269330107018774 71.647742797926384
57.295349796728367 69.482935279822314
55.817724333129874 70.241768485064071
56.007902263248177 71.988585458393104
56.220235752015455 70.369939965199492
55.580037940597556 72.017378466741846
55.870473107899059 71.865196025904098
57.881575946007764 71.042295388397008
85.146218031358828 91.921237882043656
83.419976400774317 92.176116957397525
84.499052837727234 92.525828782054063
83.714991747999079 90.980985468620389
84.115711907405625 91.934134685174286
84.011352727756432 92.901919192486076
83.521925663039255 91.327609130291108
83.227871111806962 91.114623395872300
83.881943229740742 93.676380572384346
82.931641752285756 92.156007296152794
84.491466064198150 92.264427520424206
84.305414168138512 90.704187667216360
85.780063042145542 94.900743833230493
26.907759717832324 59.739760274637568
27.130198692951033 58.876404360689762
27.584661366960610 55.912306797764593
27.739578699658114 56.739872138670776
26.447694261592744 57.108259287191323
26.555736642842096 58.623853147274801
28.894136348025963 56.736527690022420
29.883377005050484 59.627415217763271
27.041430163147258 58.122436948545896
57.095085065848338 37.168792841107553
54.477132359084884 36.617277201402423
55.617183320123452 38.069628624745960
55.907989603102514 37.936709445201707
56.947725504667758 37.544903437252145
54.843121499856096 39.265802330626599
54.863175481410337 38.559552826354640
56.569541312778512 37.546211582923469
54.448006016822085 86.876306817128182
54.639330258062337 86.309443000929548
54.124258281161922 87.256055979013667
53.275366408208718 85.447281116248945
54.061269669357650 87.787730400056304
53.357411879792956 86.215598203355100
55.301709529092960 86.511805838745929
53.730709969289002 85.522777527654583
55.005263336948900 88.021225776938223
54.912773330417508 85.185183302107077
54.337404345775653 87.179300453047873
55.958253709911673 87.517449495468043
54.997899532219826 87.620312330223570
47.083953272306282 85.663531981969285
46.048642118605152 85.925711582497129
45.257022464478133 86.798112860645716
47.379039337069351 84.971290684246284
48.624253803061997 86.558986441876257
46.682042730170920 85.519451864182599
46.014720541070197 84.765142009945436
45.027610730493890 86.080075429028497
46.693515017966789 87.917067778653987
47.198906007962428 85.939717466791919
31.943042248473745 93.888286224717092
30.143523457702727 94.239415993825375
31.671760360121041 93.793637464768437
31.437090293206893 93.609686253898346
29.811906413740065 95.231940083654138
31.751806477672393 93.087030228556017
30.537504466192289 92.994736783266248
31.962414709931938 92.013805997080240
43.669539697155592 49.311221504946460
40.574105427068083 49.810875061800687
41.308812553035878 49.077459179268708
42.243519376923395 50.289136446256734
40.141440243472765 48.687202124034847
41.931415388616152 48.967959990971828
40.464497380854283 50.269238534002447
39.731677149955793 48.193633901675526
38.474473970717256 49.016300017158301
39.721203134007773 48.581277084177721
38.423599872545054 53.853694579926547
37.949877084438022 54.950200969876271
37.246318261650586 55.841472056194789
37.816614963142989 55.962139342435009
38.514864379866310 55.178756437246797
37.067826951103783 54.649991740962790
35.692624938589773 56.317229698259929
38.666841327563866 52.951519946771725
39.769560057832173 55.007719563695517
6.320048503659066 75.596420120587268
6.111142164716330 74.487768689627828
5.308079455338058 73.013207814627890
4.540604893781555 72.273206863477043
5.263632743109746 74.582246854325746
5.575515886498621 73.756558031182919
6.866498734764587 74.906658619537410
5.965595843747712 74.593359540395539
3.331714266993691 75.598442612679932
5.212528479056429 74.740926245170442
5.239117836507446 72.022000908180047
5.614445757103279 74.265309467945613
4.359841225960435 74.143990657951633
5.598516772874248 74.927792484669553
59.499126315227244 13.698449550421623
58.589578092722107 14.376716615150084
57.922780743547783 12.350424867447691
58.987583152016065 14.450236599906878
59.604254390349027 13.366706017859183
59.449092931799825 12.333572312889814
58.074291964536584 12.740796416190111
66.792103653317142 24.334089789416193
67.612133171754721 23.636584997271001
66.816088739013580 25.447821878136743
65.903928819644776 24.488477151896237
65.156501739536608 25.787437576129392
66.936466432902336 23.686108353048571
69.405847777992989 23.657378947165757
67.416497924821456 22.878139377463533
67.076611447063883 24.296939210392100
68.205538095387112 23.504019318767909
68.391167848767239 21.686891501679501
68.713937275283243 24.014831852876409
48.677930370037146 91.109134704239480
47.544921823667451 91.847077731728461
47.933376081433344 90.787576500723560
46.895436511474060 91.962405724071573
58.421894019746489 49.282936001944492
58.877314064674096 49.287013371613270
58.563025867472263 48.266541920511365
60.210853961282069 49.024270095328006
57.610944029572934 48.764237780474232
58.385169887318057 50.444363759824178
59.091515479306381 46.293584173414999
58.903934421922116 47.413279051446978
59.015387219001880 47.681459274541190
58.883008989189847 47.609396305707172
59.621308108874146 47.625417812768440
58.732523750766148 47.417134197823373
62.067305742599295 32.581668443729939
61.999871455666060 35.025341771169245
63.408825010083760 34.443173396360621
61.403634392809543 33.514358271306271
60.074080099009535 34.647475714808337
57.624914219912590 94.771587176000239
58.712070411542491 93.587844645207397
57.449072046129089 95.950073868193627
59.602635689771155 93.639799470806963
58.600797674112052 95.229784633988473
57.694385617060114 95.459139735677056
60.683504303065646 98.315871987384838
59.700015580538505 97.348372561372329
58.715217126987525 94.203205436103786
59.118248460897590 95.503756262069658
61.121026689842992 95.863830387902667
58.691603401774394 96.671599848854626
76.992137395177608 89.432155858893921
75.196753969420200 89.769149442942762
74.081258134536213 87.543288436514445
76.576735064786419 87.690334452472214
73.825555934772595 89.277590331553426
75.140603027782745 89.247932543222475
2.162649009782262 94.431228266418870
0.891283311305860 94.272767526063134
0.319322220512704 95.903489889177933
1.229744746262026 93.220996143505602
1.136074862113806 93.978777095338046
0.525657449584249 94.395345214634261
0.945420559141880 93.449940155177131
0.423545302501894 93.353008334489004
0.082870848913057 94.024863374176405
28.881462872745129 56.216021001439337
30.255383946411229 53.124020416412499
30.609684429007302 54.313665763318362
31.257876870051174 54.829010596459149
29.349199593192036 54.667891482490369
30.972524344313381 54.471304762588019
31.667028968284335 54.706088934344777
30.018426735188189 55.226530726015604
29.141303290206302 54.371021425472044
31.631334852444542 55.492148491063823
29.685771477986989 53.572692745068323
36.249302605669889 57.579352613018216
35.171945374914507 57.759786584072238
37.010488165663531 59.196669424221163
35.880688795349762 58.975148451252124
36.950628025403454 58.543224645522777
36.668807205708227 59.482777465836300
37.158284194154760 58.061509711856615
34.473290685178277 59.245493861436287
36.267523851101124 59.098089744699017
37.388622593265112 59.938435146458083
36.622698337936107 57.336918173455388
36.014540197350364 57.109166699320077
49.039854437385536 64.941765829121664
50.380330577848547 65.590622563561197
49.440346630931266 64.832616959279150
50.571689504253470 65.559124749673828
48.484394666405905 64.136049304055845
49.915815920686214 65.967216795248802
51.438309429338140 70.264513346512288
52.203706293212186 67.460924484768668
52.395423997822789 70.644173231778680
55.135318866645839 68.085647282804771
51.000792271715618 68.500497999541324
50.060654558049833 68.455594563144984
52.943589662933526 68.643985387112082
54.541178345441445 69.514205512522025
76.473851506623021 11.799722686696581
77.673106471520811 12.189701949356051
76.427536084060378 11.962632179354081
77.292021983988022 12.116685245211155
75.277442545728903 76.992686633165434
72.969329090647079 78.088097345190619
74.412523096023946 77.725175681102840
74.199742404049886 78.218339369685211
74.611941132456764 80.322988914274390
74.485503227272559 77.068581316036614
75.165989275336614 77.280760867712161
74.269512228484402 77.920735633389683
74.735612759939059 78.846341541769718
74.689378562264608 78.472570422723877
74.686901811992982 78.568824148145069
75.755951364484304 80.226165539709427
75.100812137649513 78.644220140459410
94.509677566284182 52.502314117849558
93.222170807601231 53.740323678297251
95.303699471591415 52.519340341851951
92.790107748968452 51.537759619246387
94.524182147326627 52.188919658999367
94.400922320751135 55.084884895811918
94.322953364696730 52.873251107711702
93.129553146694775 52.661143269611088
94.255167396848393 52.611683158412731
91.369622168157761 52.705475220845635
95.694120767382472 53.792130857536932
92.792416277963540 54.300288608957217
94.981418130741886 52.912393278883592
91.725788564968013 54.575471197052480
95.368510671115700 54.753068696285716
91.767433846906997 52.928885091739204
94.149586989427306 54.179537449623247
92.581518447149236 51.758701489545864
92.337918063018265 52.785587651553868
93.685273776954944 51.727583410946131
14.166429452587991 84.511882632012515
13.795919310675407 85.251752449230821
14.062591559952132 86.336111470549028
14.943896529369564 84.562811939953036
14.719507925419776 85.410872008812689
15.250920144189219 85.502636252343578
16.845904367107710 85.326598734347513
13.356852307681331 85.965554306565068
13.635048151465089 85.914038902772376
16.126159999936224 85.615356258354154
14.433535353561421 86.483316704428006
14.914311561437657 83.940592306639175
14.189631662094698 86.497263122409109
97.423688723120918 60.321944261556816
95.135684636212432 60.873640151456158
94.224615019315905 60.648025536351362
94.301557605188790 59.717259372906852
93.755057522281817 62.019227928546314
95.826808518001712 62.463974982903878
95.999606185032860 60.145165207238769
94.673158309981659 61.254498423476981
95.081785675789178 61.378961372891482
79.014267312285241 98.334999482593688
79.292758096504329 98.332709173525174
78.882344870089682 96.649682776851492
77.273670087375166 97.708729401901351
80.222019234106384 96.515201389821087
79.174148353613433 96.298176104001513
80.196771953124951 97.005493240559602
78.706036452532373 98.438157634167297
78.373217973998152 97.942453251512049
80.560816832121048 95.828549634313461
79.823121706949237 97.972647932419918
78.853743086377122 97.376133551597761
1.984781639231449 51.776075727131499
0.524511350929664 52.670297877227597
0.326778710010640 51.633199569383812
0.490663473925848 51.397042373652702
99.021034269475166 52.170067472783543
98.402439167547030 52.065290359421326
99.544028588497866 50.741661323609257
0.942303344330426 50.649735737902112
0.306863155417380 51.780395398053209
91.316854396606828 17.980427003980544
93.366137781371592 18.877171458682213
93.470257887191593 18.316957979454475
94.571380935693782 19.173964811934763
93.905800471075963 19.172121216356306
92.225805310016696 18.870355222622273
92.789328106724142 18.999922352011868
92.956789482601039 19.705374708538429
20.758080085966242 10.502780977614297
19.345128306467505 9.958089435289679
19.532393323308884 9.935563351633148
20.080419334238307 8.015819898776924
20.211035304777166 9.646961489841702
20.149244326275745 8.981166585139119
20.929021451501754 8.806732738833976
18.597508535947949 11.550559560272113
18.600925623746068 9.191697298695182
20.393148926544320 9.411999286924642
70.384314190760009 47.334954980573542
72.198001063537120 49.749349422394701
71.823337951886643 48.373706749944432
72.778433639145518 46.254056400551931
71.005148660473679 47.868484708302489
71.548413079099575 47.621985972938944
71.179779577198161 48.249519451686844
72.279324771381695 46.377200625702166
70.768704676343830 46.766831545236748
73.545498723832750 48.175728440944937
71.386681271238700 47.771917867428797
70.933295691925778 47.648419342051859
71.076784078648657 47.810183785088924
71.539853138783570 48.211757432353295
70.386763641736920 46.718460472065381
19.265914598851317 63.037514978605451
17.068283862300490 64.077237749878776
18.834045840462224 62.373254068653424
18.545508693321690 64.448613954909746
19.308543555391157 62.492720205813669
71.115213275155298 73.732337941013938
72.437666508327368 70.511670598132213
72.594533365974286 70.881608637534129
70.188346978725647 70.503075315947868
72.659175716549413 71.289421789340153
70.948143016353882 71.412769252318029
72.818912794277068 72.189617718204644
72.187346711004281 71.904712480436501
72.339693832762066 69.047848734649506
72.511342311436067 70.269926156554789
72.886963586384013 70.687052989395070
83.338159327111484 6.073815123412827
86.131543190453854 5.198219526410933
85.144963834960990 5.025863175180445
83.174200237049121 5.201505071417014
85.088533704357971 6.221192748821477
84.086174577920545 4.745202137243204
85.386862155394567 6.581106573057253
86.487262706589419 4.992004396349493
86.512900004215879 6.438932756485119
44.847711279719093 34.583238748423192
42.632991631875420 33.669233961874752
43.639426780667179 32.876811980351526
44.466812902427790 33.256209055207293
44.965976792817990 34.238761271728201
42.882658332640595 33.672369207131197
45.454167991783926 34.096449609078846
43.324981843832497 33.789250044908755
86.965812851648607 37.607487942589209
87.460508228248955 38.182864282296691
86.903055871633882 38.927761884954371
89.602589535589843 39.565382560504943
88.660646028001025 38.717397609535901
87.300394574349482 37.657677459706058
88.587416821775264 38.507156834667164
88.640869050733926 38.843565581372580
88.461842159333912 38.864861379748980
88.530560520554303 40.580229361229286
87.343853466480127 39.153828942945211
88.224399736180928 37.631376875619850
87.700979194742587 37.166765524308254
23.434159890980901 26.810816607104375
21.070689289532297 28.109500947493274
22.481296300767362 27.004580245490658
22.839762947853462 27.325493465064049
23.240073730894778 28.289164178751335
24.427495230054031 26.860113289996065
23.437527778186375 27.597695169348590
24.723330307768084 27.832940614167534
23.901297098375291 27.566045837374126
24.569371801996056 26.671747029671920
24.797973556627902 27.334994320457088
23.152744911717701 27.154864569844946
22.090344054551267 28.072305572623968
11.833109581573835 78.997234326564453
12.801190434694458 78.160135534513586
11.872060012778570 80.884685135978373
10.927018010682588 79.915035435821693
10.958090331694075 77.731796155163337
11.853445130386410 76.584754100132244
12.215197307564788 77.305039133893558
12.816286906495421 78.261770139872482
10.736030048214324 77.860629951777270
55.664757485301934 44.943343571628517
57.718704763712587 45.429607238393267
56.318062230312307 46.921156890680095
57.061909439444172 44.483305823963853
55.859489029528923 44.701111976688274
56.227331492400012 44.933811363957979
56.045702251531750 44.887475014460485
55.619528311419941 43.756898559187761
28.248929719834837 15.006888048761679
28.623807295604180 13.089974294888860
29.345391781860627 12.340460008813315
29.233603213814767 14.496717684500947
95.689919442765500 40.628195312316457
95.076097276751057 39.354905965290179
94.459518241835696 39.738398471492268
97.648360340168807 41.197910288800323
83.215036297968425 9.481930425318669
84.601068908629102 8.736113698024885
86.337568939503953 5.959880462659099
81.707580826253206 7.161459375922260
83.433178659280614 8.090549957467795
85.046186594263347 7.620913860790023
86.271368279913673 5.336602977808663
86.548078605408534 6.889570337184719
89.383754127408494 76.867603008267992
90.410124818214626 79.218291564994601
90.865963484785098 77.867305136834901
90.046473286441142 77.249702496389276
89.246106858562172 77.967601784929514
88.354679711201925 78.256988620791176
91.732354240577422 78.062724635340146
90.700233275544178 76.198922105589872
89.967484634398502 76.842163253830336
88.991616382740162 78.181233721797838
26.896871414992901 62.528691479255443
24.737066803837031 65.463182408694337
25.469322869794699 64.147518388009061
26.210824891307102 66.280085961750530
26.797204736992615 63.211957136919374
24.265415566637099 64.961991562705578
25.642047510179445 65.745881599898638
27.171659913417333 66.725696453980518
87.673743644488127 67.148834207393236
84.254923471927555 68.129694046750870
85.863324807690447 69.542216059820234
86.295071032874162 69.289732100863361
84.596204563365603 68.155179128046186
85.928431287297471 69.234651857941287
41.231159792286292 7.599963303522632
41.260360877014790 5.798194359502732
43.449254226236462 6.053499389239202
40.582759883088364 7.289917254573002
43.341470041890368 7.400299132362239
41.462606139824935 8.454021795719241
41.951620078243899 6.137538343960001
40.463521941208363 7.747888007103396
41.831996635465252 6.664571400845356
40.813796480312540 6.343982219587119
41.164877068190933 4.243101202188910
40.461496876160254 5.204742420367266
40.999425048626080 5.181838396401091
41.502413563598800 5.693261476204729
87.916465064209660 8.919005192707901
89.225500309694937 7.933982545901159
88.106123041486384 9.387986514221863
89.661503560650459 7.980669796231560
89.470619866454399 8.672147728816451
87.896276449150719 9.413697256528048
88.924152468970021 8.442603021058659
88.380887609800979 8.406522608102190
91.923625864445057 9.324563691682190
90.416141799599814 9.162225814507535
82.136264739542611 27.600202773004092
82.252036537490966 25.067721934407743
80.016200012645513 27.159135486144212
81.535550027700907 28.313761586120460
79.928404577541372 28.282280092186991
79.060119888965076 29.640208061945639
80.641601296018067 28.681825180273325
80.061163813995591 27.457741224029725
77.450104918758186 28.049453865938233
37.791652337811371 65.381981480328292
37.541266613470029 63.032997354532419
37.213654459786582 63.854947047532455
38.537876771891291 65.062913582283826
36.590947405743854 63.528987637146734
38.322597916537894 64.289011557875597
35.525057803560486 64.326122369778943
38.155481496328797 63.307479548199950
37.734511656169218 63.407785560620056
67.422417304255532 71.462450332471590
64.490145457137231 71.373870638214157
65.775225433251336 70.479282483562670
66.255906316892336 71.966214860388206
65.710544181583174 69.676806666712807
66.438769431986600 70.947813961786395
63.604536727347821 71.295363180599523
0.837148538662404 1.237790566844268
98.923973583024349 4.939266345774272
98.713319377542035 4.151178361848385
99.692208144656661 1.657250921420722
97.470669137331683 3.662172255212277
99.304294483862094 3.282219171628199
98.905903531222862 1.744033748532154
97.871667354566512 2.803401763891715
42.786659262442036 95.945526644017889
41.411166448079463 93.745630223411737
42.075890819921142 94.008071621210746
42.281066513034901 93.674259959071435
40.616497837760690 96.390714856279558
42.615161648327451 94.952875747558025
40.998804714068207 96.211683807280920
43.897333074664992 96.180854143977868
42.856128472557337 95.967552791424268
56.836509035011304 11.302967905380161
56.663342720224300 10.449549804011692
54.764070231187148 9.713046639906144
56.256287231425070 11.791441927579452
55.301005745923682 10.940391196896297
55.934229967687621 10.998315882528626
54.782983563833128 9.408802697839096
54.270009686856731 11.243117211632150
55.810668874096208 11.464731835589088
54.586852427805056 10.970452616413809
55.926412687192759 12.116166721531268
84.770677894355629 19.160473172896360
83.389949810258315 19.845388614662927
84.168299850401837 18.375102783314755
83.577398836620731 19.294744875433732
84.877745183124063 19.703418640591178
84.077522436334746 18.893582410736219
83.263047239267323 20.169340748212001
84.987971057864542 19.736658493503199
83.903152003265376 19.532289077999696
84.726732760291682 18.201373578373797
84.923994085137636 20.327419579773373
82.038518495875024 17.510404144633164
83.265829293024240 71.352278091707177
83.571159277602959 68.936207396189971
84.224159009036228 67.518677475233133
83.426420012179975 68.629320493269290
81.068932363773641 69.958877756066670
82.779134649769162 70.414311008473618
84.158632182971957 69.977047885402897
83.975435549752049 70.008715764679920
81.333048606830914 69.373696108804907
82.745725542946360 69.731355246156866
83.536261321084339 67.941621032010346
83.338894246044333 69.780828780578602
84.013142604280503 70.205474720722080
83.546350116957527 69.629380305855449
83.538823906704110 69.302874887695339
81.770491261197662 69.407590072926709
82.233454538906528 70.075986423132804
76.413420868890015 67.121879390218922
75.887379685550130 66.417575857634148
75.149009331523587 66.853454830194480
77.120079222430888 66.437492101772321
75.885398634124115 66.268009981627188
76.336823136707608 66.174510332457785
78.397663145365627 65.806805802754042
75.855037427736718 67.079419784993959
76.922468284172169 66.788568866548786
75.790905746271122 69.656154384870320
75.661420444074011 68.640342436536883
76.623907376865688 69.150786248371261
78.686274041959734 66.257600175530584
76.990741668911554 68.064926258175248
46.327909926014740 54.395106636827983
47.075363214613127 53.670587663060267
47.442276171384933 56.545145989143442
47.197611280642235 54.179916746300485
46.945736854825356 54.868123171999841
47.196218266401495 54.910414148308767
48.810632385506615 55.605611231423708
47.488675625617176 56.593258585323760
47.935520394559099 57.168335265856904
46.879844223377212 55.593990777704860
85.962961024391007 0.781227356495631
85.408498855887473 0.109494024711961
85.135437190140991 99.719950345178646
87.238730662139673 1.220080054107419
86.200716132377622 99.883157364842418
86.525327714468602 0.090348523454936
87.186566228758068 0.701189970712190
86.915248827306897 99.703816386944297
88.082880011331056 98.116483034164190
86.115037314015211 99.447599059766915
85.620991042748926 1.043597087881951
87.530564583651625 99.473455509383285
86.385069269510694 0.650775375683893
87.025006986772183 99.852897975339502
84.965692848188439 0.599993888537919
85.811562908794187 1.478802876263238
10.354774887753793 10.444455152305604
7.622427776031404 11.074317317798355
8.761009140860958 11.642470805347518
6.893839075631438 9.217428263024468
7.321892071573063 10.314035628179434
9.233664970376534 10.529459593848660
8.650286682997738 9.440178467422745
8.126970685784540 10.868388908339877
7.177460302459653 11.567055677129032
7.917344124952178 10.499045575084855
8.168876543941849 11.981032327446185
37.854793248335241 67.375497232219672
40.065399172622605 66.792152460112703
38.229755425611586 66.447160665586765
39.334852480534146 66.561642462346569
37.398249429571429 68.485571110825092
37.835011392696067 68.229436811468901
38.797761632803166 69.005050681306813
38.513553877150251 67.366027258308733
39.398625403602438 65.718054858445740
38.088523842511151 68.397607493505930
38.778619300263145 68.011495825174862
37.848688499574877 67.469875768627674
36.825477822613941 67.478304416112081
39.599833919698305 68.601602796919877
39.279490871188521 67.278602482551122
37.036532310981627 68.189185990117224
37.674874652371564 67.921639665504884
39.222733444440152 67.442122032685546
39.805730621129094 67.197277526185076
36.906284113008724 68.997755225349195
81.224146430683163 45.305091972324398
83.631976960561332 43.457538932817933
80.676608110176289 44.373559184460611
80.697167700293676 44.765422818393169
80.984061980759037 46.087771603212751
81.733044267421946 44.353454920471862
82.317240107992220 44.603328406875960
80.591997375446482 44.886539629622412
82.670221148489219 44.039154104471713
81.207094455148109 46.273154957744069
81.862467807653587 46.304074462841427
80.983844848721660 44.675005331819882
79.966337148262468 46.086900882006546
80.095824818416020 45.248922022319611
78.775645293069957 44.732698079347848
79.249512839047640 44.053697438651000
82.365631499753718 45.751110397964581
61.743922758069807 10.428053921185979
62.255441597041354 10.853111138549805
62.744869299780710 10.654443376026748
62.618771109098311 11.942543469303633
63.299170155547031 8.968514050012661
59.554250951470067 9.493595111830754
63.678081960601446 11.095370101081484
61.380510637341125 9.569997403921288
61.278410627896285 9.626665398482483
62.796873685350278 10.947801118175807
62.732105957368304 9.468786960703291
21.848156821692779 59.386256720582317
21.596739424211936 59.258184923186370
22.066390610345199 58.349810286609994
22.942304528211064 57.863365420047373
23.676108378931630 59.564994479897777
22.472224320847872 60.906128026981747
22.533633059432816 58.833094971272118
23.210238185343304 58.861746701089800
22.605515041665402 59.267002329187719
23.890704419834094 58.695996133094866
77.391345741051794 11.951331982923540
78.980866266813322 14.432672490358245
79.554112819230355 11.574601303051651
79.803013064636787 14.316264051770883
79.804846601397287 12.715631751657211
79.036114720137448 14.680061676313370
78.363661444930983 13.324375238862673
78.408110927907714 14.458709251423254
78.445539533646425 14.532203362965108
79.908802951551948 14.469263558841648
81.887382009402259 14.093095733103128
79.465788559644992 13.601253737375950
79.056491581392649 14.675583483163093
80.852878953061847 12.747560543509399
79.117820744454463 12.902748845897344
79.840489657098956 13.152959415130455
79.080268334632763 14.795275595868789
78.510207802700990 12.669132905765707
90.359824049047248 68.163860543259105
89.448459502529545 67.672755551303283
89.894221258467141 66.438592252553889
91.456417896644936 65.933082739534896
89.859458954116434 67.645049294591146
90.108811580923359 66.801900304896805
88.873548397918398 66.380650693020783
90.592907404536831 67.986519339893519
89.663856716839661 67.315495947496927
89.832205898228466 65.950987448234329
89.760581885814375 67.488660858823053
89.245692683607245 66.213040938406280
90.092502498536433 69.166387048311307
7.576143728631739 28.547745420734298
7.654427791691979 26.764859420000459
6.942425371171547 26.615715211807146
8.539518259087441 27.559907587181272
8.076314067773390 28.089012933758283
8.240000301071369 28.167332638193489
9.220058873740811 25.543844922218760
7.394600402694799 27.784455750519626
7.136842813490369 26.747175862064505
7.864803987406427 27.550572179297539
8.618660856824757 27.424672433837177
2.231445704816044 21.930506293379860
1.120036288101102 24.021596546836054
3.342328795938580 22.342681464713582
1.939300926733497 21.396831232196384
2.123659209721716 22.223635717471332
3.464693145160964 21.269357144454400
1.538763032627854 22.268926755042273
5.187358716585821 23.856356949019297
2.866379118505648 20.807188174584564
2.330666917541848 22.012656107453022
4.201406823727449 21.960301436037781
3.375228444924705 23.504176856739704
3.847218527472146 23.421745482564710
4.150354749956233 21.813860211568571
2.840309127393961 22.860512164349274
2.711995177949049 22.955663667186705
1.698609481542441 22.864525895019042
3.924313168090091 23.593663575212716
78.467281905682057 7.614411185266489
79.020646738056953 5.252288031199527
79.699489248093300 6.203120685612355
80.272554811606909 4.722507934842803
77.798582638210476 6.051851722246806
78.768110783846993 6.468273116209058
80.038950976139333 5.576800535856965
78.555464104038450 6.998265830989216
78.990777701102985 6.427493598204622
29.347152307072090 42.828629152764542
30.632765407935210 43.827320895892846
31.272091687750386 41.987283333913950
29.650097057607805 40.764686172429869
29.592839771403781 43.450658814431655
32.025532515606763 42.743410304462905
71.974703633189279 58.455421543671903
70.833201970283028 57.619494031060178
70.209169829844114 57.455143441682011
71.243780840964888 57.096151859386993
69.418793927210103 57.958239222652566
72.124253527719034 56.655009902263686
72.523509535792456 58.920290421511389
70.889189335903822 57.453233938980333
72.165318047167844 59.322417998717377
69.665223777179364 56.701359905862326
70.681774863422731 57.920884881651631
66.149607710178714 19.692042039866305
64.734308093404096 18.838443855464103
64.109483666361186 23.012078183310123
66.225237613045749 19.642821626887809
66.630413391832235 21.959979641998370
66.163780549746292 20.281296119945200
66.537802335037142 20.448492855556456
66.745628337144410 20.325267944433246
64.560461218936780 19.522036189467048
45.324928675345930 73.476239535398790
46.696342609967893 70.043864876022027
47.100392455496355 71.961944978525011
46.390507095610580 72.615958524291983
44.957867197968291 71.989696439920749
46.883844715345582 73.126202555419496
46.808169341410434 72.875263608057537
45.840603633311211 70.821277003187006
75.209526713015407 28.689065595842969
76.214996343090618 29.813595233858646
73.407626537862754 30.030329868998010
76.808084377976712 29.813401911987413
75.610805015234732 29.519768560221504
74.256975551264446 31.534480723349276
76.978048853423829 30.792577426507961
74.634539628320539 29.360239938812100
73.408805507602224 32.515390221000523
75.518269050779566 29.859656387445202
74.177512354457775 30.681707382426662
74.196734290552030 29.194583421287156
75.502474856725257 30.667162065580413
24.065566860016563 13.016185176109717
23.774891406356758 13.033125017869152
23.671742988214689 11.433671744015616
24.594652834585951 15.166946611028946
23.608472238234064 13.069166627295358
24.550680004212619 10.237620233890267
23.941788524796795 13.125817687062110
21.318997796410553 13.890905699172437
23.959115359730895 12.219252334685635
25.182571599253201 12.554439826554830
23.567368156693725 11.932656610826310
24.008338667034870 13.802052212321785
25.247657107855883 11.951530487826002
24.305939805074008 11.930450722473182
25.643149091053072 13.768642561845805
23.563164903903211 13.507729911285482
23.678517520648068 13.774289865172406
60.166197583304758 69.624808430800982
61.656766843858165 69.466305530680842
64.197458805962611 71.263922820619243
62.018076181582501 69.755520257083916
63.319799866191389 71.395980830887865
63.958926661812534 71.964692119004553
63.895744719802913 70.219298427425528
33.799178417029410 1.991642191769317
32.081771775804434 1.405230369879052
33.648486324404686 1.185467370631863
30.775418975105296 2.962711199240639
32.446694840827604 1.486821748558863
33.047632994623456 1.845674986939246
31.923873798738686 3.461530361845693
32.381734146059273 1.179663945150668
33.295182167192664 2.032813778650607
33.035362920583502 1.210710595125925
32.419505389740358 1.949609592626734
31.052382348703873 2.895823180976798
26.935980875892856 92.041881014686112
27.573622775789200 91.703603132277010
25.507141922615542 92.680270407525285
26.836253287605686 94.653439623788287
26.421628834049503 94.839088850470475
28.033002078857908 91.988779778076520
26.675282855751991 92.230632268805110
27.599008447693858 92.442230894288826
26.761403547109651 93.045881151427565
25.673067936218828 91.137049091763416
27.721199654356244 92.699682768586356
26.724057105005361 92.761392188100402
27.521220952846242 92.292086441263876
27.009712191038162 91.266596557624297
38.497781571322427 39.834457190392214
38.294814985620619 40.233471692700114
38.981098571009220 39.279299433479530
39.009593405973234 40.492891967153554
38.583206493968369 39.948494161958138
39.086304316374353 39.891821085846829
39.753876952312282 38.271648851632079
36.722732258816642 40.358335646869122
39.531506101333392 37.167581207001518
38.984099623270680 39.560392411662463
86.790716358146597 91.427249597935614
87.273088769960665 90.528886540584367
87.220225098802004 90.646291373564907
85.880494212824516 90.993211210509685
87.927774876884129 90.619396139165246
88.609859236652710 88.573865194766682
84.460965161551954 92.014900825563615
89.070066706811218 92.153505884438488
87.756546017822345 90.650860949219904
85.955185399795752 90.585905354543485
85.742598884492665 90.496224361507032
87.696635451613318 92.317161453082065
86.032966778652536 92.440189319163224
46.228254535013832 3.132557665342753
44.735126717914781 1.970657624702243
43.076702573316005 2.923243247949562
44.033378449474796 4.031174651131285
44.203389417594877 3.428170338986759
43.971398499690309 1.146518500855732
46.797391121381850 2.734420512895372
45.919423497956473 2.389250057294237
46.389920289096487 1.789606900972599
35.774989993933559 80.236855659143956
35.755424273940093 78.827255152043406
34.434476893380619 76.775201326984131
36.467859678159925 78.501471337317298
36.337460082185196 79.607795246210799
35.203554302169891 78.982603438238499
34.535641178128877 80.024973359794302
38.039803123694206 77.177691695435101
61.580911926829152 88.245276137636424
59.907179019133942 85.185445380984419
60.880675164445726 84.067061371376298
61.505738293455039 85.694089695210479
59.773099070734020 86.216745750822469
60.153369492339678 84.393577450177744
61.998712084964595 87.387189040716052
60.581290926267734 85.998777103203665
59.036289720214555 85.524523000144271
58.654439928387028 85.558817567145041
60.175986582326750 86.549583296128844
59.839367553399640 85.729463948680873
13.532393981910481 27.906440951138897
12.178703169657878 26.032623953461528
11.109321312558958 27.709404354028546
10.842605264077278 27.294485566636737
13.499396142147186 26.640199742332154
12.920801160800410 28.144241079444186
12.469540164076003 28.062675969688726
11.722741639360869 27.822298432374023
81.283636571658050 93.580343819441424
83.473314533502972 94.952176179155046
85.136984888285809 93.666728586448045
84.521039050726969 94.234372100196026
83.684526071669865 95.721834044547307
27.540099003985127 62.205850653106381
28.843701524447830 62.900254776344312
28.242478279261821 63.471980981726574
29.036700057411050 64.690206297945878
29.008923498446116 64.890420622315716
29.446829098790285 63.695492486154194
27.814437021148656 63.577625730065662
28.042966710262814 63.446618885193466
28.384366536232122 62.819333902365834
29.428749473158124 64.175590655548731
27.819639904004802 61.589418435040741
2.831241638700390 82.803626499677804
4.390503723507924 81.320673605680767
1.565397950013415 80.602434952032084
4.885492123967473 82.670365462049602
3.798884194162302 81.653738777260614
5.507570130557341 82.063055158973384
4.174828211208595 84.274284740959345
2.983623209948383 81.096338663678765
2.439075606902574 85.392464214822240
4.302737663182111 81.656277130603030
5.752233916328371 34.730487087865690
3.113246592974131 34.386312068194059
6.188240498399676 34.163480374992133
3.117945135241929 35.576629685517098
2.872306509101233 35.079263751059642
4.951486791181329 35.922949967668828
6.362047775963741 35.975604393224103
5.234708068294548 33.702520182378478
5.733268300777221 35.372929559007041
4.476744369194055 34.408304480842446
4.545991356570907 33.298930695937869
22.890531622446662 73.916947883038588
23.492268663973050 73.538878783336273
21.924401366502789 71.519615143891073
20.650383241502748 72.077224925828418
22.973933062595258 73.007326161042030
22.603044396389187 72.203049950400981
23.360531844451195 71.477387312955187
21.251568290913980 70.445036453896165
24.467771173514826 71.507631309731721
22.038646210473598 71.420006504034646
21.334153357606578 71.176302702741268
1.477007094172971 72.986616445830123
0.529378054242686 72.781045769956648
1.071417632791241 74.087570865572829
1.209972670054719 74.878680045011194
1.000873736291616 73.556520582858397
3.026513255452588 75.129436209908775
99.927828198514291 74.734130748614518
0.823888342295992 74.196351167959548
1.778734476209200 75.398590636408713
0.856201736655321 74.298626484801531
1.065638717663592 75.536789220155583
0.453837770408538 74.078695966787237
99.057193513430590 77.429384375413690
1.969456485527290 72.484663273074929
2.377236102039244 73.497747814776162
67.634634858654763 45.378264582822830
68.540957053048302 44.999323390719724
66.953929694685201 45.378009567924295
68.502122413859240 45.170131277506293
68.305674712753131 44.533293944338936
69.038180665119413 45.604436177458531
67.235340790738945 44.084668147879853
70.164711741563153 45.109285397107527
69.491830908108724 45.434266660326507
68.115610220558366 44.525560696768885
15.136811315342682 86.855522712844405
13.619597288528544 86.451460539349696
15.652633293957235 88.195375729019020
14.874871136980255 86.915670723192889
13.895162128886307 87.930989390822674
14.763592465773653 85.855903903034019
15.379536115664177 87.845133332853536
49.819917045894293 62.562900186352088
50.540816318522850 61.794913325114891
49.040085987888297 64.340036518216280
49.838476383307764 62.002145039683157
48.890824312499376 63.248296052498866
48.657135574218572 61.954217929915757
49.050442462866961 62.188702539359760
48.949477198053650 62.834858157148304
50.758942518078086 65.250440947701264
50.133952062440677 63.504055486372550
48.308396576844480 64.216087066329223
74.799347140154865 58.124464468541916
73.928601280538231 56.547448469282067
72.954351179701703 56.307400946713969
72.684760464566622 57.418784910588791
72.046488057331487 55.925448427225597
74.352686639557632 56.679308086809172
26.578105316697908 37.951172579833838
29.350629943793212 38.274364510703421
26.261313943025520 36.193203495790129
26.735822423650120 39.165652739335854
27.205445267666988 39.202501514974230
28.334746014282583 38.591277825697723
26.893011073315652 37.132695351682713
28.299135052599951 38.134881099185364
26.954239576816914 38.432644006688776
27.855498332156717 37.395688100644861
28.181761921019294 38.730822771132850
24.983989615868989 36.037692900301209
25.194484314089340 38.731992948237426
16.488984722017566 18.987836078948305
18.014566071617548 19.934587024232190
17.645407222532516 18.758999353586891
18.198898082295909 20.128056332396152
16.332142489758048 20.457681592704592
16.407286296395490 19.385741288914112
16.504774184521814 20.207178932754172
16.059631103930002 20.352550298175416
17.853395090139408 19.227953673484169
85.299037835150074 31.766469319399466
86.216581292222656 30.759193355245529
86.038569689363570 30.770819005607915
86.075306817235685 31.612555388344042
86.120895876813364 30.606679134420002
84.788381460192241 30.742621748148263
88.000742180906769 30.768333577503260
86.821357707742123 32.031779681246881
85.549454996411157 31.758507442193793
86.414800440884605 31.652085303685691
87.030259898901335 29.654604398696478
86.563953565967253 31.982505042111768
51.389234518513938 21.467656594660916
50.725729708992503 19.778138106090676
51.278728892361016 20.884893417694595
52.747546681222886 19.752769773432547
53.653635565267614 20.081845508648623
50.159787305604524 21.012272265284746
52.258916145693618 21.172421540503542
52.411468686836521 20.774417130967574
52.623128377056176 20.476459580263693
52.095974073087682 22.655133566466535
51.466459948321791 21.535806267929107
76.480723642436573 40.454100462574004
75.155551769071749 40.543873566463830
74.239948240921819 39.959900311382761
75.210631883195163 39.574702913491471
76.726909264755108 40.686970066504443
76.862894927209339 41.024409747409642
77.430776092825894 42.457017540891023
76.270261861853015 39.152798130515194
82.749390659251901 96.080898907479821
84.103992046739251 95.266465293456790
83.877041674908270 94.960624848617385
84.427696320154226 95.527179968587674
85.101214808298096 93.561190720476191
83.638603554354944 94.681076180619542
86.263450294034485 95.374851942634535
84.346110638750162 94.505866618440038
84.022840388127761 94.383113466489519
8.244082458342975 4.031592291100193
9.375052055016690 4.337014093944039
8.413078185122350 3.270471955551597
8.310340884987722 4.373053476148590
7.953149311450466 4.180985573085676
8.500095717980765 6.907988950308905
7.927894158281251 4.802371612926710
8.656410114304380 3.857287707312357
57.572450713047587 18.697635704506158
58.269712230401922 18.174740296657323
57.100752951201983 19.355108227050053
56.004516567568089 17.004528536867443
56.259190986392497 17.208739041461875
56.900464948869427 18.125083377893233
57.351379867503475 17.569528416694606
55.490238608238009 18.226476374727486
57.170854946996712 17.308674536743467
59.045173518343674 16.629451291206525
55.992245231747020 18.241267316330408
56.784761239155770 17.940075301047038
54.450927555390280 17.268116812920081
86.701553644961280 62.554458332184083
86.908951107282448 61.011466319600572
84.912564876534987 63.382602570465579
86.055689386195240 61.753620831850398
85.075459615548567 62.433146865565526
82.840649090794628 63.227738337129452
87.028501065340109 61.494670065765909
86.686541259349184 61.029142871561795
84.669041459861049 60.306425989569036
20.372761616430481 70.095489554174534
20.848156200107113 72.421196671935633
21.242730332682452 70.285874703378468
21.187253704104336 70.878082865504865
20.043853907761445 69.125916924491648
20.036804560497149 71.283471244660831
18.884506940942298 71.265184701007399
22.517682421894307 69.768626032328115
19.791981405556506 70.268825794089821
20.591043416975065 71.474603775607264
21.207970960778695 70.550377322428659
40.154248334051573 20.654960188513595
39.606768431537255 19.895873381837269
39.204610496340372 21.690328451654850
38.983358797848474 20.855490242238922
38.474777618835859 19.475757979456347
38.698117430196419 20.750387818823171
39.253890154113968 20.343218611613612
39.375569469944367 20.293721861149752
38.363108298671591 19.053940315960716
39.532647597167319 20.808760181494861
39.199349863996162 19.359666052110953
39.587491788545442 20.624188830134887
38.585268017795045 19.766670227060835
41.458604660893684 19.321838607310820
75.655510332911206 35.395557342255088
75.411954396313618 34.056476257413948
73.269661509369485 34.337623041768943
76.302166699453153 35.403079259810731
76.037924189960776 37.306838736937486
74.575134293096383 35.241703996975318
75.081831016738619 35.912046197614444
74.936229132229954 34.875648648696838
73.630231979825012 34.602593195474412
77.557355315593242 34.157685969180790
75.346947023171552 36.469476177339523
76.379797387518693 35.118059678368205
55.039183006915962 79.711688412554025
54.906260158458785 78.196615448603922
54.782456681045922 81.796570359709435
53.946650429225677 78.946659801689535
53.167124802103856 79.047065910836423
53.000423546431442 80.038690952367787
52.738975242676027 79.952349787232350
91.206231874879023 93.715312409640418
88.951735083859845 91.880792382086170
89.524657689908622 93.261589948134542
90.230532491196612 94.161259540819003
89.136416955956378 92.314593309250455
89.541863468696320 93.617937243211941
88.240611714336239 91.974870921442061
89.462135369982335 95.009365820039079
89.527331418803101 94.520730753588865
88.933937791713092 93.499378121565428
86.701380898283034 93.710440517260309
60.445487337486810 97.095532902979556
57.548688746403272 96.313290598526777
59.808227507756648 96.430737724982023
59.203801608106488 97.150272648949311
59.163375243529174 93.314173291809240
59.357587269862840 96.086639764312025
60.611520769394794 95.351755761960362
58.112091581032651 97.208018211450877
58.509554305834719 97.129058052415189
60.713958185495606 95.085664006249999
59.636440948744330 97.389232549020534
44.255439356046026 80.551013467255189
42.887110670715458 80.375021738405735
43.521049358510545 80.209497738551775
45.909950355404433 82.319371049800807
43.195042703929836 80.016335817152424
44.740209437905669 83.160475797356483
43.475014362518685 81.496364949518124
45.201298103947849 81.776172388206433
43.679193216125000 80.582134001893181
44.309660116461323 82.431918039707455
43.506279284613882 81.706708695433477
44.615203285593637 81.071949571362296
43.509668486037640 82.838249176233901
42.925978012858735 79.890329693549489
44.088301807924744 80.905191530566938
45.269204041965459 78.953368606746110
20.001119648473136 10.787061545397227
21.419682481516467 13.865988209461001
20.932541554267658 13.474866765467414
20.154573608538644 14.778347150028873
22.247821229872063 14.092634122041071
21.335870680931631 13.251082437005183
21.795577528662083 13.316697497184430
21.115225292368663 12.528675432862748
20.377303112579121 13.755649430003809
20.016643106663537 11.611232919216938
22.818054175951708 12.589053947863931
18.979332156376110 12.524445928912636
21.801983787695324 13.249538730696324
81.805397915352771 97.747244118866959
79.295748018052564 98.192798386760501
79.817502853859793 95.313504789073050
80.580692918000864 98.966201777243228
80.215692639180006 96.511203376202388
81.156753480916251 98.860822503125732
79.169642501466441 98.418750035950850
78.889479253721447 98.081811530780072
78.497858677111680 98.245127996064866
78.918007451501552 95.990797428217604
80.328580918755009 96.554809890041184
81.053942624277482 98.803986015207101
82.128115759149125 97.706088264503038
80.063071647452631 97.687252128509527
79.494092841401510 97.406609471216527
71.627525471159032 56.973802879128520
71.510623561724302 56.175680155837398
71.306246092327811 56.819088048912398
72.290621794862560 55.620544362430770
72.299089410878125 56.312638864352763
72.003945878699099 56.092946275242085
72.121820441951925 54.776242338239499
73.180199191704659 57.177946932323792
73.580489111802265 55.605264713053970
57.385763116040629 1.921713074688927
57.186086853943053 1.708937926907871
58.018808957429350 2.450804310844820
56.247724447677015 1.207652181176747
57.309295531770523 3.508441144661803
57.841163242777682 2.290687528611158
24.976362187531294 0.764592926461300
25.031877112692026 1.056283550528441
26.303485201933437 0.998016507571417
28.423221342467077 99.577630066357983
25.690744499301648 98.575002673228667
27.192837143958084 98.670104185181813
25.541383460647992 1.190019289670830
26.440201604627536 99.462304496359977
27.118565388289586 0.302644919680402
25.732007622756349 99.991587253740136
55.332798745271106 81.679477693818043
53.732272686238389 83.708603229751944
54.804200972614801 83.300383153167061
54.661655001663519 84.818464348086195
55.964103282982663 84.259721510000261
55.705929597333991 84.512948628240594
56.837304791364289 83.099266621278232
88.074571780140801 47.861263266279366
89.113802217351349 48.268604128568292
87.064065954383537 46.485846034387663
88.309945779727229 49.429594391667798
88.811672831321303 48.231717140996892
87.934361442638533 46.202279642421431
87.451075322501580 46.605908306410562
87.563718328906504 47.551915755696378
45.333181579371200 65.840763080159277
45.988949365904773 67.145783137222907
45.131107691288278 66.323328503670282
45.357470663166978 64.901942305271092
44.433858131024103 67.145476702397445
44.597490019493975 65.783291287349499
60.699041750759967 8.680203990912618
59.770131288784953 6.771691183852320
61.344072796705632 6.527207602939695
59.892602493058163 5.806307616340070
60.128738358196401 6.071298305398232
59.858879691072808 7.184688966258878
59.389382683377107 6.251018504522289
60.163121570969452 6.743283378420065
60.416855153561087 6.927445833050363
60.068230115892369 6.226342141400237
61.593192344251875 4.100378927674834
59.822350564940287 7.134617467033879
61.052016313092174 6.695954207641720
59.946722985158310 5.620339461178737
60.168415920844858 7.906515035654955
52.501515561590942 62.759129159250890
53.975594599702895 63.151171231272357
54.582914158111961 63.145999876866156
52.196252604278079 63.771956110148295
54.470156776133983 63.273968792067549
50.994389477124599 62.843312730933278
63.681783233193904 80.605284087089814
62.259193112288827 80.919193857182833
62.492109738800174 82.194406572150569
60.174137588749254 80.885094143302226
60.212200473487179 82.105580916943538
63.864299322144369 82.577778752864234
62.205673225345393 83.143698609871635
62.725576081824144 81.622666123911841
61.330652556628849 79.495673705711042
62.984016743392736 81.501532880846426
61.963463759091852 82.731748176550653
61.060617469678760 80.139588520844555
61.289216099540262 81.613191569493509
60.784699840741496 80.945612271787283
60.429639420889153 80.532612546745440
62.737475074807016 80.337006237201109
63.187782961200469 80.697423632238113
53.711898304403114 89.726545125660067
52.766156670173778 89.800275077316343
52.859637472959378 90.779826470011912
52.486419349096032 90.401197334031423
51.682852110385959 89.287305755806372
54.431301457275175 88.770967608711587
55.198178161726432 88.239439114949647
51.814800567450817 89.835797604241534
52.759011664216175 87.829847307807995
68.635077499911461 79.240830380968291
68.426977997327967 80.199709552826519
65.569610996826782 78.912331665329248
67.543071755017763 79.183097977875775
69.146580136816866 77.947025866632671
1.665029383359077 24.930319343309979
4.373166333869500 27.621525353974111
5.129191477130925 26.540101611739875
3.112608413299073 26.465085140057326
5.025343107557441 27.743781769517160
4.023086923255624 26.678823261599007
2.554479682723535 26.939493520502417
29.424582337127603 54.777215840186585
28.946929872382405 56.294619151022829
28.409557741981867 55.088253043185240
29.778904186701666 56.353763100121903
27.341980210884159 55.671672625994638
27.435367111669500 54.995019416146157
29.414186930026599 56.397182831667230
29.067530405605979 55.594972134470630
63.932611194178875 72.307196725815956
67.008591729387234 69.033501059617649
67.121154381524448 70.820851072326704
65.683846170614487 73.918609822973920
65.430518982876620 72.039398888529831
64.471910999690579 71.882209302791495
65.319087355782145 71.582653101343084
63.404725869567990 70.794306244486364
6.759206670508306 89.455186708599072
6.935493610829383 86.873259888342659
5.922517602624932 87.668805818348119
7.940823434114781 87.718482871008092
5.638671435194136 87.006526447644404
5.349471902734566 87.639573417598996
4.738069851827574 87.805726882733296
5.941887204977911 84.654679997076002
6.481868931385759 88.503176969868690
6.309353187981046 88.625501637311359
99.413758319940982 29.949809987409072
99.367635407392598 30.570629716897034
99.600529448385430 30.440314130396224
98.493937960018386 29.515773792273095
97.502658425076689 29.016578478453365
98.621087339375123 30.200838983408133
99.110421323255650 29.091874527669198
97.318716031321813 30.371620059022543
97.120403551601555 29.724679743189025
0.019962830887735 29.711928648754473
97.640752438748777 30.733465245464135
11.112713081020198 23.356407147441971
12.504706107247921 25.147144668204302
12.683419595483485 24.652865147036877
12.228964781725285 25.263506023181403
10.365843767940927 23.556704203251719
9.882028086472356 23.723752346199323
9.699809866527108 23.830374881333992
12.457546774262935 23.374187418858099
10.689438305422712 22.712477473965926
95.772567392801349 33.937017733026082
96.747070883302612 31.704916926424222
96.666238612757283 33.477337378714736
97.101700418299373 33.523240898359802
95.809862370486869 32.850554304774910
96.720564902652839 33.855336563471084
97.511750894858153 33.787831735634626
98.279638939798531 33.899182919612642
96.042417982459412 34.521807979616156
96.822076548401924 34.084536531820902
66.059710535151240 15.393417553443843
65.622025464150354 12.870762123737792
66.128473604143750 15.723480513810088
20.007001045681932 47.501118533043758
21.642216078322473 45.908510751882041
20.866375894758402 49.307166561078482
21.500630518838506 48.049549646129648
20.079739027697691 48.323294734364893
20.662264025228119 50.054282336066855
21.190685784401602 49.549869066445410
22.730324277184103 48.407404695138283
99.903717688428486 30.972462604517361
99.577761680860732 32.713986404242746
98.671361876700360 32.129370141685889
99.643327581587172 31.832215157571163
97.982911081123220 31.218481163073719
98.813447328603814 32.187080887171369
99.922008528083666 30.429637585467990
99.703564439195972 29.943747411773046
0.106292479566577 31.421675155036525
98.023369046081655 33.835503790972780
99.405898102137812 31.851497999743099
0.155405914147849 32.033391919425490
98.204347703563442 32.603698837352653
98.353082780655043 30.891593880833991
96.590334592922588 31.587871704004883
99.956390331834626 32.171880656314670
30.620609331174677 27.712770333921831
29.037601071792036 30.643779857410959
30.760015862214726 29.456803537094832
28.358487906653842 28.741610493674923
29.993940830726558 28.077159939263066
29.172864495786488 28.821190729362328
29.490807602385473 28.130269372303999
30.527831510921306 29.525076137034450
28.171928460699593 29.302977629061225
29.769468087296858 27.890042611233707
93.100293469402459 41.496676555895760
92.246914066129349 39.984698762207437
92.832912167083691 39.576021462288047
92.886396589211898 41.622974867957716
92.599543187231177 42.655612277940783
93.602473209076308 41.981665215659490
90.599233419236199 40.155530135475566
91.633043348443294 40.542695045953892
92.441538043180955 40.724662382663197
76.144509728418910 78.541141866008388
74.841237621222831 78.985252838549570
75.153875913299146 77.764795225658617
72.790437905384138 78.332119898522564
75.714957673763394 78.545654563744122
74.942499337095583 79.570274646888478
75.170320175410055 76.516967340077912
96.611382414562996 43.131269297535290
96.966158388201862 45.381973695743632
96.839755097183925 46.040724805807280
95.761884157223818 43.154444655383386
96.963039360683482 44.798905819719749
97.734070413117820 46.146300345414190
95.833269277473562 43.646269293523517
94.618828582486856 45.026735189903221
95.988062371974948 46.522116692133828
96.528484464475866 43.523206847758232
96.876734015355041 47.181623516688433
67.818060497602701 36.790754202500374
69.113017614768225 34.910439480124005
68.850363208951521 35.250405921482518
68.647234493106581 34.719060935728713
68.272766288281872 37.016176220570486
66.253714085657649 34.309028053860558
68.197487884421918 35.608205475095247
67.785949821136953 35.706243555953307
68.317241666173700 36.368143075927705
68.813064246977689 35.623085518289081
65.394326883744611 37.996910048968751
67.166864812533177 35.683816535942931
67.787723605611916 35.349790306128298
68.304669408184083 35.322152354096488
67.669047353552230 36.530405631733899
72.113766924860755 55.247805581304348
72.835803509993227 57.780144101401469
71.661979696424680 57.106657311110609
72.861028376368850 56.325154389789269
74.622069729342542 58.332857285258328
3.779400533381255 9.516478108521065
4.692558080812204 10.301571937129788
2.862389989999827 9.824239110549554
4.063531888387381 8.979996118558986
5.885896182476356 11.278744617951643
5.285799750753977 10.139066003745079
4.321670194688435 9.434847311207564
5.268534331431519 10.321476570056250
73.647221712293799 97.161180230054441
73.793269604003555 96.486819561252403
74.379555376690760 95.164822269398982
73.615696056350856 95.606163031921483
73.896650603520285 95.343492220748857
73.296306121713670 96.839224309900928
74.612865283123142 96.701785533058128
74.125502921306492 96.319441757869484
72.731023175502912 96.137484393005465
73.973064525994374 97.510524028564774
75.300231563389701 98.121611298946860
73.300040763170941 95.185955010605710
73.766879867673055 96.894609600357711
73.618830588308242 94.796879257433773
76.969615689808847 96.307073884271460
75.408571083457048 97.653164380586432
72.504143111232537 96.605406710764854
73.610013087626427 97.617054834296610
74.098237097885274 97.061370228090411
25.450369453328218 56.940609621528289
27.643614278948817 55.710636538436724
26.694242689721591 55.509172152713063
27.312339018116223 56.815940700706221
27.149177154804612 57.180058596412948
27.442550761040575 54.729724894153179
26.368098977582747 57.894802119540415
26.152732612046787 56.066486368636866
25.277830167989922 57.356257198837419
26.708547702212719 56.728986440341110
28.640873483607361 56.305731241390831
8.207937703806257 82.965971163211279
8.703791283447282 81.874247914822789
7.160928298120752 81.361674042378326
6.513910968589050 81.030841178337525
7.924120589670963 82.145483434940502
7.211326931438548 81.512164345061862
6.625421864674805 83.771291739181208
8.594966401603918 81.258578936395111
6.792952663791514 81.548513066498842
8.749943205242703 80.883248567061941
5.713753944296295 82.081999352218659
9.288028672609368 81.239800445406729
8.523204790210199 82.874030324239456
5.939670165475983 82.380299352607921
7.241413872435904 81.730183940496772
65.213345751466846 13.411866713876206
64.952413482401042 13.682778039061235
64.572002719745697 15.559897060370172
64.265504448158495 15.068303398024430
63.085537380642606 13.776487557743039
62.952150902831740 14.797803242269762
65.288617148907178 15.109658227971281
64.495652742416098 14.260755276567700
62.645216670109789 13.624331833828098
64.597201251982014 15.095870703491700
64.075775538663166 14.433504125277707
63.514781491921184 15.761081662579819
63.612532182091691 14.139513668419619
62.365958618157826 15.191491599392389
24.885632272408706 51.808989648148660
25.109493606841919 52.362972222874319
25.231584286765585 54.483457021994091
23.964313101176561 54.159579257794846
25.693997235063787 54.754991573371200
26.175108199377185 54.612215975341954
24.450281242808146 55.622653694149946
24.243372382451700 54.430018976694235
23.503934347879905 52.890106872230369
26.247815502172646 55.504575933872282
24.463381790099437 55.010962647604629
25.358165739349054 54.088868800325528
24.310903743561152 54.146587712057489
78.864553558189087 93.621478056287614
79.668356720597075 94.543414241353091
79.306210149245331 96.600487279941518
79.804714313689885 95.663898073721541
78.785445557617052 96.098358413608977
79.829462927058955 94.798396002620905
78.580721641221274 94.860843215286835
80.463226733814992 96.920439863349117
81.618168930247819 95.110536782286303
78.275076391047691 95.545405444110557
81.112611593175444 95.766125167912506
79.828418202533328 95.564316532972043
78.292132107800981 95.876942311059608
80.404392242589552 94.928254453813295
79.415751909769554 95.298222026868530
80.114180040531210 95.783899473370951
78.352932528979778 97.403767366838707
91.153375826588487 80.633262217233096
89.677339611282846 80.774828986858950
90.014976221795536 81.343167741838101
90.595461805621028 79.040170754612319
90.002801698684934 80.021546835357185
89.644745111338821 79.471365402113122
91.158193801783639 81.103314752898029
90.258433540870641 80.427583362030518
90.941703110210966 80.852266037419326
90.680970640278531 79.779662646221936
45.397835841375716 50.281519240468953
45.858992615707947 50.245848148652385
45.934088152512636 48.702835541413670
46.295645818470156 48.944030893438068
44.982166891160702 49.953330898406094
45.666052804002604 50.720262843764687
44.312316941158514 48.208802167728692
46.504765938047392 51.665090106210606
24.275006073088655 46.435682178394345
25.598559337403135 45.520129073122064
24.905707092211493 45.504833554632228
25.091113557813067 47.047244373945169
24.697375070193576 46.055070957760435
26.029525667969956 47.667912239832418
27.275460417207540 46.978587365985383
24.833098495332262 45.382917771076542
24.155273937546941 47.121354810713250
25.161685839286861 45.969937165415971
38.775405909239822 48.200984965632905
37.507652317802105 45.842461215978410
36.579626815590650 45.388934924400097
35.221809096564044 46.230601324215534
35.174729690530384 46.724255681200525
36.457913843520871 44.412541929626215
36.678216928569327 48.175165592335752
36.929131058923353 46.407645138099014
51.413662351457823 19.414208795854780
51.589354368630126 18.280985384721202
52.822251255212620 18.172871661036165
49.944891410726129 19.916704932468651
52.731044903286524 19.595683836654512
52.743141459254566 18.868739450304130
52.387248180507328 20.813894492017265
51.362698368484303 20.982533723259408
51.878722898338346 18.692644071423025
51.654162247940228 19.775886449901215
50.749961497428068 19.781464161508779
51.938520353092287 19.078555085128606
52.593952345633824 18.339631272719924
50.927887741437289 20.712053514945463
50.937183155444643 20.275389471463704
51.869664314610475 18.476749424075482
52.292552763282970 20.690300893289162
50.969684515832519 19.589306164888640
97.427250575513256 7.557049570254550
94.161302258814047 6.830653255653726
95.513869426286718 7.662494158193559
95.340595047168264 8.912683036784589
95.688278885265063 7.712091233007899
94.709616872212038 6.871500784381757
89.517431502259569 20.378456072635185
88.180418753756854 19.777881295339473
87.687057195165139 17.037847472019159
89.891408438356294 18.343809511375575
88.968858075627239 18.256555515300860
88.726359115577765 19.103642630610402
88.092578642679669 19.310942610224618
90.422927503401240 19.741767767169620
90.735506203380723 17.741648970466635
88.313132936611026 18.714177678352620
91.498179209638408 17.317745211317721
32.102704379762933 64.364689279263757
29.047791484511052 61.817524944778363
30.783179589366458 61.428935022998807
30.806345207971962 61.444849551661761
29.185024958172914 62.579664717914248
30.370594081898954 62.261871439470504
30.392740749066519 60.399869570065889
29.124591559906616 65.003288866212486
30.349396799290986 65.151835549145190
29.509164703284632 65.874949137991223
30.730488364750212 64.421840803503954
29.236676891673451 65.652268271801432
30.035595362657585 65.705158305134589
29.876914577461068 65.124536510281942
30.070048416282987 66.511780481660935
28.633734436548760 64.339410527874804
27.934895352793941 65.152430288738643
30.512658631924161 63.869650165216953
28.599509664014448 63.230119832007524
39.733838416706668 75.979573521890188
39.773536067415051 75.993332556349529
40.848065113340205 75.554422025962751
40.527176539011883 74.360357880252508
41.078353864964036 74.927029011967107
39.634177783442539 75.432424473964716
41.856840074171537 75.113253425406043
40.324673745217730 74.092415724406564
90.742631080706289 99.461733917689642
91.051558183503843 95.857411759861833
91.071910789312270 97.726819453051149
90.532823885565037 97.683922180301735
91.637537673511559 97.337921070108550
90.580616393291365 98.419389014085510
90.148623486662871 96.356207459608925
27.874643840703648 6.194990984790669
28.152425910490528 4.271021838796309
30.139099702875555 5.078444446713666
28.502418128860917 5.898744601890806
28.106791610139705 5.676211268434852
27.263190944218010 5.315946648132768
27.224590459132720 6.227256173862630
28.045152307009673 5.029134834713980
26.659625084995220 6.343168089757899
28.938953729373772 5.294577801814547
39.410132586026293 21.023508552566490
39.166288856462465 23.351639677242392
38.712871504301262 22.070849907936886
38.006394570679603 22.034647802526486
37.675053941125718 19.747906977571397
39.100722659720766 22.258519353224766
38.190410274689555 20.196784942436750
36.965911450529255 20.400830176003403
38.031437688138460 20.339661533160207
37.922316513699982 22.380715054037005
36.510635170575227 22.157766471566312
39.888906841860326 23.620791462885393
38.111675134028545 22.681596156975761
50.544388854415736 10.661531526151840
51.052140761848918 12.186083597626137
52.648379709388266 11.681116304924441
50.041728705980667 11.426411939429279
51.015238067826424 12.644374621240514
52.104437204618129 12.612894223465398
51.088710340685523 12.552085875494022
20.793473093626211 36.481672494683465
22.611246544689124 36.753124107241703
22.121504487621717 36.720761943144936
21.430508815303501 37.149648130711846
21.332056657098288 37.216649817868799
21.549590444653589 38.413151106463140
21.032890767654870 37.023302380341683
21.883847726444159 37.239828887649956
22.594943648149098 36.527117352166094
22.377393263246198 36.660188390236705
21.289909820314183 36.483259339898375
21.346427282990952 35.788585004929530
21.425125591796299 37.122051696508564
22.327592621068025 37.824352027702538
21.134781894607691 38.693680613823929
21.471890218917189 37.569389964637303
87.611826320353259 1.101386532452167
88.564934453040522 0.608649503430286
88.507824409202669 99.441327165538851
87.101685979732721 98.127007133214832
89.259799949235074 0.269631803792734
85.604137502820137 98.910572746712177
86.712611244032317 0.033008685677871
85.802164989237809 99.910686843200423
87.529564551602704 99.706845079396999
86.887560041079425 0.075977254583947
88.256956615713023 98.682160053810676
86.919584274356026 99.957067796420958
42.541386062937498 12.606473167308240
39.624566804092098 13.254380809847154
41.408325384052574 13.582899732585803
40.166797720371804 11.641205718535780
40.730899777047100 13.081528927884076
41.503539325371470 13.027566950895375
41.900276485794471 13.132505886128856
39.999004266031655 14.161706550294346
40.767761303319553 13.161226421189102
40.598907535685314 12.566649141935320
40.236701090106521 14.082896333458455
40.701824328530719 13.499481257773207
41.806021689633397 13.056748780278001
83.237782595832655 37.833077127892871
79.358540717144223 34.782654036307477
81.474506947809459 34.870950908066163
79.205091755037444 36.673126613500997
79.040974271165965 35.580513390250665
80.652202283176166 36.977516383511052
79.766484387235593 35.946944606021106
60.877932437078094 94.538791703988451
59.954534452300621 95.023041938641072
60.954369595477885 92.637133884513418
59.019049454942333 94.953343923031824
79.337391221310881 8.016216013170279
78.451713287461388 7.707477172423701
78.834445322304717 4.793069257508164
79.327562271960460 7.099196645627620
80.583160381385127 7.008841958485411
76.833357123629753 8.134995567102257
77.609935663578341 8.739078356120064
79.768072329799708 6.396379559383658
78.968637961673593 9.604863485551537
78.773861686715804 8.415281921765077
77.735979266156619 7.951710594249050
79.617058639478785 6.539977724995401
3.249754627919086 99.244869091150164
3.834904972069443 1.495659730927114
2.715778718739492 99.942769316672184
1.501612908141806 0.287521884420277
3.357808664857573 99.431936904305360
3.302078705417184 0.571529482516567
4.219908531651711 98.537258339242968
3.367558201941704 0.047807989723052
1.053890577984967 99.176233086151655
2.090524921465333 0.457678035515088
1.794918318683600 98.802860691996258
1.800510566075551 99.064287460478980
22.359939788215332 41.831074711801548
22.418703894017430 40.856596720612998
21.759662895824672 41.701414714905546
22.226851435903150 42.644058544094932
22.915376391144733 41.058125753997139
22.559969852978135 42.281582334712638
22.684602473589326 42.836974838466375
19.919911307874717 40.859629600124414
23.369936676498185 41.047117873935029
23.210509830973887 40.745904114989770
66.900705813457535 39.457639215807859
68.939734936077201 38.958481087751473
67.852327422045164 39.697311780715765
69.158492265231246 39.833571865821121
68.570399024343558 40.068228366583632
67.616783462703566 40.011269021568644
67.778798831383881 39.048372026519360
67.748901138633684 39.756047569195879
73.941996104565249 9.536786783315366
74.274153801480040 8.241558538662872
75.780310642325517 8.197325289896998
74.682457500495232 7.302526760943074
62.470609351221256 15.072890220710999
62.238939523642010 16.821610255129283
62.646299332053175 15.576928011345974
63.256011237256942 15.663441209278588
60.989913750243034 17.433438446878785
62.939145519771422 17.448689877793271
63.899608049194292 17.122875425579458
20.341020286940438 90.151658446805953
21.475004329972283 87.402000568257193
21.076775349794325 87.288377118960440
22.034379051162958 88.358654555189148
20.518519494107725 90.155673104545912
21.600726855246645 89.734822646341357
21.323769065145971 89.641329075024146
21.622152421913121 88.466305132887129
20.795771199332862 88.882554601905511
23.979129831903858 91.044211703954687
22.181011025282160 89.707316220324628
22.423912974708458 88.767291032518813
45.404774787812855 51.159301530793670
43.279266570284967 49.806022392721040
44.527318896209650 52.661663520586885
43.185858511124955 50.802112033673133
43.874525279968879 51.954930418993236
44.810433740899740 51.650464300792727
44.001416323661218 52.400059505812173
43.527060354859536 50.302832184153061
7.370129459372867 26.078367150707059
10.745126768005450 27.125729357631069
10.618738697402788 27.051796828191542
8.228474593933491 27.186386994297209
8.387508368917066 28.691012174245021
9.060956890832623 27.916287156031334
9.414203391964030 27.108792008966635
83.308578840646248 52.597681651867511
83.301393753505621 54.189772004424249
82.170983591543944 52.302409518445465
83.515401660293946 52.803275469500520
81.456977513589862 53.889049124006085
81.056157266796731 52.541769660258929
81.524143114921358 52.106037496539358
81.839351030718177 54.405806777816736
81.485240715241744 52.424650524823498
82.710808467262126 53.444790625780151
82.888902043179925 52.882471668091817
40.833156494607543 79.371489378018723
39.314451322290559 80.921301500673039
40.897428539881972 80.098789106654664
40.762522962514318 79.311080172544848
39.646049344563217 80.385122044973826
81.908755308808637 45.951862675013246
81.224576777215802 44.619557680368246
80.956391690013760 47.453040362808913
81.999409874005522 45.375630175388828
83.135236860439932 47.079626279799122
27.570474206090644 55.648621865084024
28.553697599306325 54.191422459965082
26.451954320646063 52.350984223391208
29.573519073111438 54.958657074682371
28.720899599634397 54.036017943254855
26.251224273461141 54.361749589883516
27.695635225286864 55.335010088959194
27.908141961579190 54.734359667872553
28.269300277727190 54.717572240572458
30.104356897668495 24.726003312450885
30.163902645681347 24.323435953679944
28.264493640095356 25.006940156700427
29.716086991024238 23.676014733828541
29.461216221755091 23.822362219976597
28.190456522757511 24.989494701444915
29.676699000256193 22.979259169188790
29.081070871465158 23.711230178129064
31.380397681610212 25.120993006072531
31.625587253722117 26.073932493426405
30.800052164635037 10.619657503461832
30.378890667762104 10.244290358515798
28.973245504508835 9.497660413318888
30.860123824569300 12.009558335824179
32.939974370301883 10.374362950177600
29.378744320627717 11.003161031507227
32.422687548718912 8.385728614884989
30.110650151675550 10.053297954292260
31.300874546752603 9.760508161168318
32.578444902233699 8.605170641679134
84.409880752145696 83.260806888198601
84.561340669921563 84.025411680866000
85.724769695214562 84.189226728679856
85.560594263932032 83.265322408380243
85.152530314657227 81.841160832623643
84.386241218454060 83.952197561277401
86.261463091071988 84.884977090873420
83.638436087506804 84.350116163709941
85.477289678235792 83.807507744846603
83.991218834520694 81.603210510246157
84.208535047395173 83.616323912299208
85.592906463252845 82.275859889634489
65.395057073572318 91.642166753962854
63.916547708438110 92.612912977782571
64.252327081232806 92.831652328582294
63.700843314798696 92.181933187036478
62.764358758362675 93.015216216589550
65.027839956222408 93.693786105122015
63.750654529797430 94.013043419247438
64.024630357661991 94.694797196300499
65.198931699935343 94.090958149065060
63.794709937593090 93.231598806796697
65.263512969517919 92.444723544776849
64.256249995048293 90.749697634525319
66.372188458433371 93.122416635749758
23.188037599504064 26.434096102235237
22.949478560671412 25.705335399149629
23.862989488923734 26.376424078684458
23.569799519818513 26.182463044044152
23.927771737928762 27.836815781486806
23.691880594193613 25.034453549837774
23.464153099368922 27.203105872141752
23.368141886379210 26.872609745359416
25.085796615238451 25.744887844078072
21.713627135643261 25.651126947590111
55.121593143508498 65.854669974369401
55.751301647841231 65.885360768639131
54.469396592588687 64.771832278877383
54.078019917601118 65.830553318462734
56.599226735310765 67.860584808291947
55.460482757173473 65.826626267079007
50.790708608805893 23.916328252543011
53.151192927152671 24.269454393874280
51.769996642435700 25.885554840687679
53.211531406049893 24.592189152193487
51.478295254985817 23.565852018285625
49.565954426182579 22.894761629482716
97.609700455808465 22.575763974348433
97.211163357892943 21.878004142256827
97.826204584955789 22.531464606455202
95.794668103498054 22.190546716288388
98.348511552647253 24.490526315014431
98.296734722797282 22.295736290785634
97.142794189709946 22.085088871596451
97.234102148280343 22.334832840231467
98.693150824210349 23.068368759883693
96.127074646238214 23.244031377278670
97.958665577628452 23.394325901247139
97.166197364811353 22.195761086177242
98.907133358562177 24.333167108729775
97.165263521764672 22.951102550093530
98.228178225720541 24.162067969193028
97.259698853027345 22.580173535097245
96.113409653125558 22.481116017303947
13.020138479238868 69.024313637785468
10.851272939949897 69.094419793731035
13.629625101608625 69.438749746472524
13.726519461086376 69.132869941822420
13.872894097368574 69.056235697707535
10.368479080160908 68.323189452696639
12.635683350131812 69.853110962533918
14.383479617813324 68.386099740991554
11.454569674115628 69.001800898851158
13.376007211849350 69.432257763877701
11.844685016359984 67.047148230661861
64.961621483876456 42.336777929705740
65.429855126215131 42.666431565508582
65.257636003263713 40.017941052711684
63.530290917541279 40.612810436980119
66.994028580390491 42.693246272024147
64.467059862918418 43.516408221278525
63.903888367636874 39.768248054666863
64.429481258374608 39.947176609604092
65.771160387867170 42.929415864966316
66.530266035079293 42.193360179822562
66.375631526215656 39.997828821364109
64.895162749382919 41.084542524340669
47.905233311051035 55.390290762481769
47.315120027073867 54.002090938486035
48.104680231151882 55.259197038241780
46.721018187521729 55.792353491451742
47.545829361511963 55.601144287573653
48.794110853830809 53.528190532891138
48.081122378834465 55.659466628237567
47.104045048152827 53.429897955404876
35.225393859479141 11.392809087790539
33.466362307811870 12.187754590063948
36.372728574459543 9.829668749255360
35.639587873895294 11.182222997342784
35.336712030903939 12.948175426664653
36.160423718410954 12.456268194086705
33.499273430514229 11.265531860712452
44.496146741677272 36.004469068873171
44.075531986502554 37.467085974093813
44.372269980323416 38.645862473291707
44.079255267052176 36.675378449726537
46.552346907681752 37.753345069632772
44.766544777778542 35.842355990538927
43.992800194657129 38.047807488180759
44.344806807490933 36.047158031340757
44.618800459526391 37.935748131657057
45.519580759768708 37.561508689726040
72.175280710333169 23.334226483268065
70.687365093135881 23.535435738971305
71.499563838411248 23.386640507178303
69.468288267793412 21.698856605790628
70.861593211333101 22.920963112659972
70.389654538682763 24.674031285970948
70.956573509244691 21.312275487327547
69.650282252295142 21.974428582346146
70.180847066651111 23.420004186151111
70.900736027551062 21.803319288404040
70.478131676401460 22.298696163115761
71.505954619938620 21.695896586200078
56.688438922238014 70.707679026941335
57.370457418868710 70.182133452096352
58.897729923230514 69.788362212798347
58.149529819242701 67.958645566062785
56.793888670938486 68.691152250033824
58.253648362195612 69.758221861847090
21.740400874990460 50.137876806930905
22.396622786308473 48.294725882877351
21.827481424733261 49.523773727637739
21.782365866730999 50.004708140436783
21.132966084077715 50.857877835834714
22.036140893183983 48.239657323181476
22.800966356086871 48.443870139227997
4.085224113439211 26.628575536904894
3.207428984807327 28.140589318200000
3.255440554439046 27.623728244671113
3.393729819502787 27.140143361465341
2.211242228359407 28.106066508447235
1.989804772362882 27.922706358476525
3.274744852770295 26.777741973462756
3.483325226308087 26.590332868246033
2.302418678540605 25.556988894171671
3.319976120832217 29.487571267911701
3.378808368106248 25.805233146958216
2.870107077832829 26.891525377758608
8.960119842602388 91.732775112252625
11.888926841193847 91.810363420129207
10.592709330588807 90.075762550233549
11.932121340903146 90.282604190963269
11.968409339740450 91.624272545852762
10.364518799396459 90.422281071006694
9.433902945185322 91.936543135678860
9.860627925908465 89.951017100507940
10.471718198785787 91.692347375276199
9.265101887910735 90.795290823958965
10.276922799204694 91.317651669071310
11.120737279969838 90.273804894777342
9.873879098423114 90.813448399706019
41.282863872667065 69.240846921411730
42.170697739627407 68.869985924937637
41.407589481092344 70.278362158298449
42.245726503530690 69.824006410804756
41.677217255288546 70.432249895069674
72.726379116541722 79.420489568991925
70.949951612127734 78.569262665959826
70.036046033996158 79.324138851743996
70.973837979580580 79.451450895884349
71.732293585617512 79.089832620587359
70.715590052852249 79.021867225781605
70.231455455179812 80.317322738694983
70.285709778982920 80.841918989028954
70.371305286203736 80.805329058949937
73.098201569877347 80.777809407137482
70.255924724981597 80.823720057021049
71.558788417024871 79.954786595028580
73.070976464804161 79.722996717098340
71.830026863883418 78.325364186591969
3.595215388747346 82.969487445600720
1.519401203140593 84.203168393542754
0.938169575667307 84.391688125140632
3.270502237610673 84.734684979574723
2.558162661002089 85.827294007125403
0.301645024233496 86.019048871924781
0.721953238208044 83.869506362768433
98.399793548982544 85.364137050515609
97.509073352017154 88.290725755064884
97.605494166622620 86.746075250338663
98.990496681440391 86.510666449629952
97.976630491438598 86.263690151960105
98.032509547441194 87.325037879938932
99.007709421583925 87.052312199613382
97.799606045719102 88.700990665744882
97.879864697307923 88.881610332082971
97.288132445897190 88.386015284212078
98.631764350263666 88.053208114333373
98.550178890608109 87.808622334792929
96.846400637178476 88.284934766123953
98.420778569698328 88.633833078503329
84.159374425202017 92.335549640598288
86.133177550321264 94.173502567552447
84.380944381982900 94.476642661826062
84.544430953893823 95.633524838906027
84.908284304966003 92.770005467042338
84.567498722591495 94.778395833609537
83.777678507911091 94.022139876681948
19.570476977463052 16.437756829669258
19.611726667182637 15.680294553330071
19.831287902095085 16.183300734292288
20.471268998749618 16.091380107130252
21.712456126473587 15.119033762680006
21.038746407072590 13.792646988823604
20.817188177668879 15.915432952657593
20.577252182694451 16.067745217425159
22.261112806197442 15.472423820194615
82.902765178772128 23.381231329661315
80.536912934118163 25.291738798360914
81.671979904446886 21.071698566622949
82.306634046789100 23.649594055027585
82.321974880000596 24.234038768709041
82.672020233717873 23.064367229553493
81.286488170488084 23.294980695653280
81.775954658328530 23.909824191667482
81.629666361650393 23.456148513272172
82.249807614321000 23.211587408570615
81.763872137905508 22.396890249440162
82.898696663724749 24.305830803578598
81.551954932832786 26.354217297363192
81.550342047610698 22.897852574136209
82.041594291910243 24.124141102339301
62.769983903696989 41.995969518447275
64.322045148094020 39.326847461588891
62.829290584034723 39.025424653623134
62.186208610028018 40.135696431460367
62.771799320143117 40.834621516400944
62.233921828336477 40.230762236455107
61.590225340610885 42.076845536980414
62.329787690138033 39.652626136691921
2.325175372713306 1.119442899923990
3.078182442058017 0.172063684244137
1.344647860137397 1.821807196112192
2.918472564992610 0.258203012961438
2.105917312262365 97.189609488014042
2.005500408363381 0.388592662279906
2.794167475945841 99.879400846041491
39.359438362213993 13.278093090907394
37.407736976721942 12.413094314678439
37.198507257363531 13.087672738199403
39.058179083183667 13.627597636437253
38.287195848043005 14.964159897691616
37.821364649494306 14.568118885272385
13.132084388545714 94.440793204093524
15.817398964509007 95.777330650056896
13.255379927997627 94.326221666293733
14.543715304571084 92.840807840781721
15.462813689476402 93.550431209714958
12.766374059070333 93.956018177102848
13.982515528855926 95.425110353833830
14.910570108075415 95.616576489066389
14.913267799570344 92.430291017212468
12.616213141779951 95.017466449743978
13.923756284239081 92.753851692985691
15.755370350347398 93.510958384287804
15.844067815365170 94.533114819412390
32.249430955240761 50.334001043372453
30.783527505924560 48.980115093829767
32.093248057928896 49.905300563614276
32.637356984758881 50.107978580797059
33.357840849399437 51.327602424136003
32.047855715219818 50.232103248038037
33.200903054203501 50.537177935633387
34.198030678567150 49.724946217294637
31.938454665394872 49.707407031001175
27.015107140505460 79.545004969233617
27.063276620097806 78.797771362287733
26.132717709140728 79.213914723068598
26.470972707880236 79.170480409689930
26.971987604814071 79.953205340297060
27.251847528011780 80.765494517978411
28.952562108163303 77.772620524077695
27.274629108305046 79.106388862172437
28.132657178978207 80.030819961877384
26.938235653196763 80.539651027812454
28.057959674747519 79.804434075146574
27.698787426132178 81.265171391040226
28.216676977533510 81.061815272982841
96.731510061216156 5.547680236183434
97.390101511503502 4.159106461857734
96.570285304859794 5.163238454903296
97.316301245454284 4.769652107592258
96.374650881288972 4.827507958571059
94.444609123608728 3.521825486622753
97.660171776713568 3.106610246501776
95.706166534012908 5.330786630698867
97.452746823906892 4.645995254184055
95.734207930402448 4.297011594248270
94.948964371738896 4.418808036147809
76.575242442222020 17.867663582099677
76.004233196046087 16.714588759698053
77.862114289077667 18.335875942099335
78.808355992584126 20.282458009476851
75.605762495614101 19.472561458585947
78.553071955212147 16.468022809369170
77.628266722924167 18.227932550201981
78.234536637682339 16.883047286980599
76.228042951683904 18.638213693431737
79.001208290895818 16.616637200508244
77.850731638037075 17.066777699681687
78.084126378727419 18.813398212265472
76.252475178227712 20.646748674086545
18.279559661517059 11.243799116157009
19.345954411646577 12.660414594571733
19.216764172803167 11.131750997821930
18.747048462027866 12.064867574335901
19.242259088809462 12.978910167451659
20.065929040291959 13.160914905515293
20.232464636851997 13.322507573259545
19.460945827102702 14.480276726453695
21.102397967755213 13.228697164701787
19.014870240717375 14.571307794022028
19.321932362599782 15.354839573167396
73.977117802137528 88.494388498771301
73.273347037173210 88.830629057140015
72.377011574833119 87.246039854844909
73.496771723254426 87.344430370313532
72.304570303974870 88.887383824091813
71.706376657282846 88.006903538440483
9.604877579745786 25.387545514494871
11.702842507414129 23.923266846069037
10.988714053033215 24.209366573132616
10.352853103189746 22.016661251876410
9.957314397617546 25.832769687687755
10.178838902924326 24.448358466281167
8.854123374231733 25.441647589164923
80.716942278773345 81.908958444616530
80.891321080576432 80.350120406825482
79.801266321319716 78.233553982139341
80.786250760037248 82.373701464899028
80.222907759494518 79.493760587236522
80.712014585974828 82.450835992774245
79.173720754583869 80.668898725666864
79.708457157321192 81.864952299902342
82.644591134083115 80.008149979084379
79.806158047160920 79.006839444777199
81.274460983658741 81.605960128439023
81.705810771374587 80.854321358414680
80.830197281816680 82.242678633788955
98.147111605549156 84.140344380986676
0.477929320081032 85.090783908150897
98.971800117850393 84.111451551790537
99.895159841948143 83.321913434247890
98.396605181039163 82.749658336713722
0.242272663297797 83.629596969281536
98.530852823205834 85.523410885194124
99.788986773063868 84.108327793425872
98.385149588909570 83.478140365684183
99.940892431625485 83.113525641540534
0.702733461608233 84.975755181731657
98.772291662484832 84.039266986407455
99.062539490121267 84.521418899972176
2.818530393075936 72.942724134445513
0.072972587080696 72.048319670664100
3.370358405251981 73.488352544664991
2.907741273437269 73.283793910659469
1.045292940735491 72.988185921083314
3.887767806412884 72.423300609609058
4.222771019844698 71.789426510551266
2.973763408640566 71.814410179545490
0.222217618007439 72.521687562291277
27.794512405437583 88.321751323325074
28.063090009070098 88.467010158218443
26.710098632444943 87.861181717308185
28.684630734673220 88.531594344196606
27.422769251362311 89.821585008109253
28.400352040957795 85.733737122850457
29.168609354734869 88.145004317482289
28.451851169204691 86.266743670962526
28.970544687921297 88.086733175575546
27.984003828791042 88.528738007118221
27.393774965164905 86.612230637788528
28.353622947289786 86.798676533763697
95.966708014052784 25.156438057901855
97.001920771730894 22.203919168489396
97.751092064119064 22.083445934091380
95.348122964078371 23.454036807092098
95.943655346658517 23.424767918803212
96.205375374912364 21.413970434251567
97.854553114717348 23.321360837029054
95.683706184136199 21.679742589129933
96.280693824150134 23.040060526322016
95.737893112249068 24.360434891853036
9.186247223610401 87.114039074877297
8.882994568603362 87.451580940998653
8.095112835648118 86.718145638459347
9.987482649249785 87.943723212683850
8.647999852254641 86.585076209302656
9.856576343615172 87.964025389776893
10.027712485207051 87.123961790869927
9.620141914967391 88.205528565739883
11.643829350911995 88.446745158387813
17.767884373129519 54.188969783686147
16.390281180702850 53.787363289660703
14.419906328777655 56.454536776686538
17.491410947717551 54.717041975234842
15.516627170159946 53.790679368687186
14.967968980861528 55.622528996216758
16.055857336799086 54.518965824407829
82.054230529382863 84.285343593959368
81.264768812668180 86.946089588701255
80.835980550000201 84.925515344703868
82.299617842273221 86.407815770590773
83.974914132244450 87.305578862322321
81.548732457884853 88.579083789689477
82.947847835328432 86.206902689877268
80.815840747552983 87.166505818870903
82.968628694558433 87.145009185240710
26.433240413766327 3.406841216175782
26.824984577398915 3.252205713618649
27.709578863832540 4.175791269303622
26.221377248829953 2.971826569498161
28.264929617828059 3.293981517567853
26.626575818337251 5.157753703208293
25.623230330307130 4.320338030764153
26.511140140615659 2.780951097378786
27.013451880394285 3.768828275018169
27.217157426424876 2.864195178962995
28.412040067233239 3.727983903346412
72.786879696630152 13.420133173831818
71.929216618563729 12.422252339901766
73.580584895519721 12.810252256946397
72.233608167344372 11.592638205827761
73.042629885568132 12.310916732094810
72.471953375698178 13.641026461474272
72.572506459565673 10.287561531289031
72.215738733899542 12.137758917229570
34.188185082216513 31.237453971812403
30.594065903128552 30.100930235452999
31.283427425723399 30.570912247566842
34.240505711673805 31.436668680921159
30.489169875026416 34.253030771532472
97.225881837685392 1.240189497419175
97.423921091186131 2.214657358787711
97.987974333936009 99.002367099840271
97.785043569547057 0.833528478985631
98.171073199486713 0.570670880542210
97.090821136607047 99.480080452926813
97.753112783076119 0.322629214749070
97.979552428133687 1.703852561934697
97.927366744653881 2.305445423390163
97.555673864478678 0.128117493317561
98.067318925672140 99.615540823021249
97.729905843935015 1.073179809040848
98.148715542016248 2.625111469659231
10.398431325938827 83.179948388806338
10.246197052188521 83.432789489028224
6.665628071921471 83.881347037127796
7.502581885757702 82.712031688120433
12.244470114163475 82.770664794278005
11.977494472392905 83.733941481357661
10.795883604964875 85.858200468338936
9.997795319914648 84.161946097403188
9.899575008414303 83.877666356553263
29.029587480284750 10.024652817997186
31.280913617113676 9.176660318009283
30.068736311178107 8.460593794853224
32.838974324083445 8.191253953550072
28.775605404314327 11.106369987039438
28.481132323802122 9.402121651180501
31.162192762391030 8.545612151354675
31.887211017643544 10.520925948944219
29.959040679969181 10.174029471947254
29.871785418685775 8.320272103473801
79.964437875873401 45.757219967834175
77.411447275373675 46.989506562556109
76.686983136005693 47.188951150619474
78.176034364013560 46.305392313889421
90.486698967944392 69.806855760744511
87.132032305881935 72.433997333618365
88.221841591755862 71.194267137757848
88.651319470127717 71.370573069414590
88.863968565342290 70.877272645605956
87.326821913571138 72.441954119123295
87.715046754856459 72.835416734908449
87.948140608565595 71.323343480674836
87.714304054613038 73.496599986466009
87.595654255043613 71.822069452148924
86.888480764643560 70.188923020865417
86.910851759296278 71.563209925215048
87.121058216802638 72.541102034237412
51.991477181171433 96.478305372191372
51.615013575611783 98.255531010146186
53.117561198744042 1.409336560522149
53.434645353305775 98.245453192793732
83.000125526636964 41.972136377009505
83.368352706127695 42.787288132642317
83.623985634492627 43.522600396659428
83.333000857894490 42.495952548736554
82.472082836925310 42.210931619307445
84.060378893621490 44.039598655356784
25.821097900790452 14.372854849839213
25.240301652643172 12.250178976416528
27.085701448249818 13.294618087695035
23.311717932737025 12.664095769773427
25.201189069674786 14.980474049293401
23.699068781330354 14.644143308869705
25.215130668023942 13.522369521225826
22.519304010491240 13.609584128318151
25.577119956083077 14.454992554657100
24.678901147696056 14.092879671598208
25.641562972300829 14.731873275743759
26.869878838350882 12.525399547189435
24.519630030176419 13.270352302486527
26.450835367742133 16.163064095381166
24.069279836742755 15.592385950127568
21.817872577725009 12.763275096754384
35.334970185239087 84.887006037349366
34.965693364827523 83.999314303318371
37.286501502385782 83.390986806308462
36.731299801285829 84.167220629161164
36.490013228158531 84.893858496208125
36.022674345095353 82.383452280674945
35.711678738014420 82.230523584817689
35.240157276353379 83.363176769458846
37.377396905517784 84.387347112532154
36.648010902946844 60.856201966804321
36.823940652894343 61.059820330410936
36.297867642246949 59.558396231596113
36.387429336592973 61.097351612934986
37.657286566603361 59.682152370607042
36.589335441098072 61.118385234505723
36.465575138635877 59.261282803445596
35.259480833164403 61.088130222872600
36.036470935714590 61.452291381350172
36.663216200697534 60.708976968729502
36.406534979092584 60.862633196813583
35.915067630595907 60.450903534850276
34.360112162933468 60.198597991725997
38.268425268761341 59.657851458462389
52.888076738607118 69.860301228683554
53.412868375583344 70.390910090791650
54.235060554512380 70.068853004389624
51.453586774768901 69.673786803541475
54.543398078312364 73.931402220458807
54.953550763384079 71.989286161536285
51.807774535506198 70.736065592369130
8.205899341853909 57.436885743483813
8.401384431286333 59.540441690711745
11.045805531078692 57.980687428345242
9.148771907012957 58.875206530743405
8.766869424711651 55.943281583694947
8.981760128955504 59.112386928972953
9.950716377974882 59.032348743970054
10.726921783194765 56.744469973676203
9.363701563333841 59.210525011446364
7.699457237059383 58.735514875558273
9.477701933476116 58.105352810126647
10.766428101924166 59.616964321525018
9.384875315887054 57.413073221442069
9.013922990787309 48.760762344440948
9.174853437858978 46.326463284148900
10.317340911166461 49.360432972576525
8.547170064395823 48.099995337913505
8.700973370160739 48.203389831000415
9.576828220602261 48.740403934276209
8.543802730455138 49.283314522228402
8.644069322069731 49.097202256683602
11.148289212566571 49.305385591016766
11.597925729921407 47.252810392882544
8.838548761357226 48.217689807899042
10.600628810602867 48.622321098338901
10.422804711054594 49.408980203703948
10.908217151446848 48.916714509052269
74.522574610434617 98.638312588884119
75.444371175842974 99.006059759174562
74.093806828049594 0.881363746785459
74.449994924454742 1.108820940280851
72.584195292107395 0.762690572124866
74.857729992198188 0.690825972316222
29.578048136725897 8.430013380321975
30.476633569227555 6.365416494095268
29.101291985481993 7.407514459619217
29.778161035748816 8.400712255132783
29.483594860389619 7.983289318424051
0.668407381186144 70.730525179203426
1.791394679342412 68.533129213353590
99.630733211204898 69.394145114606616
1.665101867233243 70.197160331443314
1.417598236532547 69.666572294386697
0.952172379677395 67.921280841014919
1.989496006962679 69.485467706048368
1.450145689558320 68.320968688234345
1.066167094757473 68.569357945380432
1.606839332458218 70.994684083909107
2.367821413192286 68.679897312149791
0.202957906615180 70.595624220778518
9.390015781242916 23.796598660842477
8.287766231395716 21.680542726757743
9.552379816733888 22.040390039780718
8.917647188117781 22.978232345416238
8.568516907545794 23.931839927740199
7.841529852531172 22.858365677283473
7.930059241290720 24.513150155058113
8.515587339713699 20.957046016248803
10.357075248833022 20.561704709694084
7.574137704858099 22.357432648946563
9.211460784037055 21.990278194691367
7.281198421286086 20.357706031007449
9.306419760803635 22.602951971537244
54.313727358376916 62.301027311275270
55.132110149158223 63.665039599881347
54.801243813189309 63.033737077699890
54.145867037380391 63.308561229849118
55.214424189964511 62.385244114846913
57.292715874382736 63.701622758828485
55.794113027310061 63.453817544925847
56.848702447547197 62.822046395961259
56.681294265349123 63.539697179846023
24.429317590042292 57.633066082280564
24.959448767936529 58.506933189081096
26.316529722001956 58.989654697879416
26.768710457935512 58.064253304704017
26.486843744088354 59.454930142511465
26.174340098429880 59.619420120731228
26.182851415627447 58.503795131084715
25.924053036768029 58.775138993967865
82.318749841861404 49.380104681753672
83.990952110710424 50.141206056959568
80.744561314995295 49.003443442834772
81.559980340954382 49.031208748527682
81.741383195978500 48.307094740807763
80.663060863142263 50.275539447291266
82.152918475522739 50.368370244964780
81.838285478265433 50.577573807390230
82.055057908117291 49.559187054330543
82.739619341166758 51.878656891824683
83.002146395404225 51.581327982872473
81.533292207361370 52.433055135407400
82.609902616104222 51.234399923164887
16.623432985710853 52.071965407432032
14.981210410801244 51.800928337324400
15.718748785669201 50.145888742372065
16.226789866263083 53.422950665037654
13.997494220448608 52.408380577354286
16.743025374640577 50.947020261577691
13.081234453911255 54.013506337866701
13.442344963351601 53.116505512538041
16.041330501769760 52.204028402393675
16.183935564438130 52.415222419671608
14.240464742311911 53.170122806219361
15.901186406816866 52.031408344634308
18.249966874694920 53.991612022027390
15.157240201835362 53.201021840829817
15.644399723421422 51.959207680496938
17.428368796751077 51.435821275538089
16.892433082085216 52.402805255522289
94.315902342321237 24.827423903205471
95.843860714126720 22.524751116697018
93.577176830814409 24.726308866329479
93.222929004112729 22.421231254467472
95.718807055258480 24.997886472405767
96.052752846488588 25.264649475949167
94.507421048035965 23.986801227659406
95.042678388887609 23.932820065569242
94.532897470377151 24.736326576720838
95.436479579572136 23.917925166633921
95.955569343025473 22.200400761310188
31.350262113401840 92.806661850156630
32.340323756487990 93.582707504095936
32.318145654089896 93.475322234117826
32.721030486090562 93.066273271144439
31.794131093181630 92.376023833319763
30.864949300345621 91.961439131932664
32.335655820785149 91.229163047049653
35.430676505075994 85.601174751901681
36.010635484729406 87.359665484001496
34.097174451587115 84.969607179037965
35.162384293256451 85.135147620346331
35.205803681809194 85.443735289988055
36.201598587497799 85.600776528644573
34.440789202359227 86.891125265501657
36.040979670560127 87.106436526953729
37.517084893617408 85.596188625540606
34.345089557609441 85.386245918607429
34.704672385635611 83.384880662127458
35.215513265675099 84.431691385856155
70.467993526653601 84.969998694932656
70.388377809211349 86.849369395661739
70.073053230087694 83.614840984720686
71.589012291845393 84.067575375732787
70.451215386680062 85.055014619806386
70.054613455219766 83.136097779443432
71.098038722059698 84.988218507507852
71.555472047542921 85.315825195410056
70.413189503471813 85.655917621843940
69.195305165748465 84.810167388641929
71.371348615268943 85.039175320840130
71.178290550669473 84.318522836728917
89.712059125071619 75.035195660050789
90.760623477753185 71.559032659616904
91.886523068144413 74.369304522012456
91.130273508710317 73.876187833694004
91.940969064438207 73.564228980884081
92.293317976928805 74.261118551704897
91.075430744418995 74.325631233741163
92.828188436687284 75.469406014871424
90.419142838745572 74.811599243617209
90.730170325030997 73.510392126842248
69.626469396398221 27.183072375755572
68.758802554755022 26.805508449204236
69.926804036981551 24.977422622756556
69.539598805764641 25.491072957193182
70.425079305114224 25.977284227668182
69.020080890866609 25.589864583052684
70.503605683021519 26.268160949708903
68.788491906671112 25.178833332810097
71.776596783784413 24.108394097160080
69.151481073011112 25.198848899148768
91.538026350456946 98.336826474036670
89.426301758421076 0.276801353188461
89.326078066733146 98.655045160213035
89.092767481961104 99.281887471702120
89.628943484628067 0.379500254920430
87.909538562319952 98.684433922448960
89.240926803161713 98.532846043969300
89.337921588443848 99.507143794553585
89.209865115340705 98.937699476248710
88.888434524347986 0.312154853288575
88.153852666114034 0.538982282830929
89.733563276283860 99.606643807806662
86.437647286698237 0.905145896010865
88.155339702831910 99.407450591352259
8.799428110324641 31.997901182283584
9.270922929133041 30.696669332050554
9.186633252111832 30.004578599133577
10.011198152376434 30.985122357477124
9.009803898300596 30.671340854443407
8.891816735205168 30.467068628689411
10.822979918616545 30.183025197513675
30.366065385716887 70.779429163559087
29.728913658921723 71.504492079229976
30.434073367128761 69.770495652824863
30.918650134978272 70.614948991070563
29.317374858067211 69.885341001667797
30.988929662268902 69.885233126816360
29.549458311998503 70.795423691565063
29.707977798193138 71.756282089854764
29.326192986042848 70.830313075869881
30.417752911992004 71.078657143556001
30.913995601587558 70.326287483346249
29.846902936037495 72.047366461664510
29.217653395803371 71.437294063442621
10.077894619005905 98.523080221036409
13.015970445135080 98.538692784626619
12.706900850453341 98.624449367791698
10.803692640663087 0.048416571717354
81.229630578870385 93.808098134129551
82.133132462486770 92.410356633416228
80.859682497287636 92.309968692217183
82.401931974312603 92.098937863068556
80.445971255440583 90.582822883998674
82.961829226563552 92.969074716730375
81.807494562240137 92.358840278280553
81.504858560508993 92.919522609227599
82.859810813326163 92.505940855419595
82.668584826467296 92.608966668282136
78.632253413340834 19.253777167068730
77.645759394005736 18.793486592916533
78.844348933527030 19.602321328746942
77.730354857035735 18.083171059939268
78.471118156605570 19.580922134114868
79.139624298914740 17.476814015201029
77.261137748676731 18.478313018946931
75.895904184624754 17.996886255827228
77.229033452367347 19.975898893737579
77.986486824617032 20.026058820903526
78.473326957892240 19.040863256307272
77.842734934404945 18.137022832994468
78.036381136434500 19.508463738406579
77.256446962562904 17.167814728578612
77.759001569117586 18.671943862801790
76.991902126875587 20.690791292737519
77.691260134782297 23.164615663722170
76.680704427507976 21.105863468842816
78.278034583151296 22.118592954053835
77.191813187927025 22.066147821684584
76.579104031960469 21.284650803011374
76.348636704612019 22.871557153292027
73.995691183619527 47.747732990342882
73.526688168933362 47.424117116183005
75.242258996053550 47.801109381133728
75.392471944850854 46.518080074985242
52.509632515358433 34.210814018788831
52.656801367239240 33.518639719185693
53.555308813920490 32.721018903980443
52.347721473260563 33.723970786176267
51.122022422406317 32.533800426592748
52.295623972064767 33.400014703289543
50.924592919141510 34.029875290233122
49.735323232549888 32.978213832029425
76.753142910222223 4.270502972260289
77.959171100682966 5.095309886782661
75.972806018665096 7.168256108491088
77.786523947423518 4.581977110251819
76.450742617783575 6.285979088238590
76.754744868943646 7.756191333094080
77.710935647184627 6.134237694722957
76.471414506191792 5.859175676219161
76.841162073316184 4.508629268311413
78.647101947341781 6.109611320876313
78.202434846191238 6.918767998265603
76.446776163883797 4.561347422772824
77.991440104161683 6.299476324640725
79.545791198610459 5.475438668474292
63.219573197963584 6.903111458286885
61.955225831386130 8.310557052125082
64.111858433693357 8.562760007615275
62.348866712103721 6.264750271098829
62.791051102221068 5.284055484584280
65.148754904981644 7.146032643181582
63.239243897112232 7.481920475143538
61.122956623218172 3.980020410173261
61.887914779878166 7.354219924602104
63.660845532381352 6.638788300497481
63.313472335805542 7.518087697784479
65.000202362632351 8.448084906487757
63.405159545354550 8.311085349707556
63.070599646230029 8.052681135841032
62.742150012797133 7.250334114275545
63.473673080964147 8.314532551877340
25.657314082395235 35.883583278189192
24.868926160146614 35.656902431994595
22.637211220352178 35.151695882830062
25.210248937479573 34.587011914435116
25.696171214667505 33.902469012225190
24.053369565605095 36.030572446404953
24.609199174183157 35.427876371626134
26.515313665443450 33.735448996978285
25.602388932745672 36.449040635068741
23.738832846375548 34.439467593858055
88.051435130259193 76.610654310674377
88.641207294356150 75.160112239491298
86.031619590600684 76.555243455774828
87.261321028433599 75.036427971520595
88.760971149401584 76.282270865689455
89.371627442431958 73.971510694829291
89.655961316150368 74.780148645478221
87.276517081386231 75.891451154246027
85.626423574983406 73.948190195408671
87.368696016773299 76.085320183585878
88.097298698468919 76.271110463256022
86.806883691802696 76.917003929673982
20.347746338004768 34.925299181804867
19.388707711465731 35.532824827882557
19.276218144536383 33.531206009008613
19.250713794402110 35.204459622208624
20.389102446422687 36.077095762296302
17.964350390465775 35.923274355385551
20.081397070446886 34.794736043747548
16.779559286020881 35.050113605044352
18.751943492132916 34.879029248428068
20.660469052992497 35.461161053553028
21.370204744434211 35.251607300954170
20.306190312518410 34.368839373060347
44.636754856399946 24.599725308268017
43.207902160745967 24.378464173404854
45.270759094405726 23.896934810706629
45.722053327124627 23.742489124020878
46.184529636123713 21.357054230120813
43.839506075493844 23.427519563107065
46.765776554026189 23.146718884110211
47.284131238090040 23.383263914202836
45.096235524534805 23.092107002982285
96.993453827586990 44.459456289408394
98.642975302343203 45.355403908852139
0.333624267061722 46.862277673180536
97.469860728834604 41.013344399067961
0.503330868163388 44.437400463648977
0.434778476876986 44.300007793362767
99.928315501767486 45.655814698105416
0.941118419145965 44.353053648205780
98.539061176104696 45.422102644902324
99.222375217201048 43.225327902030187
99.429345383666103 46.965545637543869
98.968170995865464 44.866026557786441
98.621720711534422 68.843384199583312
98.385556229815350 68.512827400491460
99.889014382793960 68.548888998726682
97.478759229171686 67.303823804321695
99.886176986685385 68.238349876760566
97.610735656918592 67.714971397305831
97.953057126807266 67.245396411529441
97.471048981031814 67.585384888863047
97.826672344279970 68.171665795889240
97.208308865514525 70.170669625162077
14.296361937212652 88.954377030406974
15.055795285983498 90.987420856174595
13.767764647567823 90.090332075171787
15.689704615577609 90.474355794410585
14.344456456261906 90.402328893420574
16.555609088668607 90.651358087951593
15.709049505967123 90.209142902210360
13.662696591590107 90.487972958652762
15.033458254248433 92.883662584876788
15.616621370304568 91.118298255112535
16.895247310186758 89.951181873153942
15.383122919472854 90.802883617993771
13.931378391063465 91.776792196865927
25.675928405905630 13.922769876465248
25.879096155198280 14.055829607857518
25.559996616073477 15.358622518131284
25.865310498223813 13.379151075515813
25.558637049458607 14.228095841212619
26.843811739899962 13.928835619366755
26.105477232475426 12.979324696172990
26.941342372782941 14.550044223547054
26.070745470400762 14.293298535499309
26.321815080690957 14.212570504077094
24.788855331110792 14.800758819126983
25.807442395467994 13.762378995775492
24.406195300273328 14.924674994310729
24.783046841053395 13.086480333914059
25.536335876413741 13.853871197256467
80.930560645549136 15.139858215468928
81.724913019098409 15.997843023973052
82.668431298560364 14.602898419774009
81.317105964483432 17.145908172957014
82.540629202907226 15.854642786402685
79.898270492529022 16.657923547673786
80.427965890403044 17.311053303445856
79.928771410688938 16.090277030487144
0.907065164501434 20.412398315725309
0.234536221563682 19.436462233670561
0.242047449918810 19.742144933406724
97.516475409562503 18.558930817274803
1.629944392219840 19.693674066204633
0.944164754347658 18.761683514615822
0.533833343933344 20.450181342540933
0.161591809169649 19.779124565978115
0.070970402663576 18.989803593842417
99.202744878747382 20.532558327724210
99.896968962640457 20.545098507691769
1.152324226410415 18.609956958971157
99.169243301460995 20.915586703733297
36.651444057759782 6.946749337427714
36.504167035338483 7.123835288261272
35.083360974304398 6.283466649986376
36.015693416621346 8.178118110164593
36.679085881239970 7.782476865113745
36.065826520613086 6.375907782606456
37.680180528811114 7.374809148005772
36.489200628703678 5.515340219178026
36.308936246203551 8.073403821601477
35.099685844784375 5.616027217688290
46.652669245848763 61.701974237514627
45.851616905420087 63.120709413091234
46.109202616335651 63.102846839159589
47.707149743322766 64.584777042682603
46.495704423874926 62.596094069693741
46.997179908675136 63.283567291954611
46.502219750745915 63.418358633461168
43.906055454997386 63.026647519178347
46.706522404105108 64.336817575915688
45.349675199077730 61.458452861251857
5.884330370084226 3.081620596054835
8.001335827018652 4.120512805229249
7.417382173493642 5.926053517772979
6.650626510119602 4.730707388783223
6.701430380373894 3.370671010204624
7.792870655946467 3.939873304453262
6.690674840922025 3.811538937311843
6.611977268130210 7.472991257591232
6.024341248313915 5.700444308957881
79.437427675170071 91.506146408722941
77.847756337730601 91.904740847149355
78.488865164668837 93.445358112639454
79.807695693150521 91.831705180267690
77.408320971397075 91.917038226276105
79.938222102067613 91.060137473984696
79.774521790162240 91.954326512479241
6.117640189243320 42.229826332939261
6.593856695695236 40.574990138693053
6.426850704107726 43.453066528183570
5.753955753853116 43.005831732858496
6.822197327061986 42.591918792941819
6.475443484094057 43.442893242998530
4.588011319454748 42.208215250827436
5.016034277592850 42.672812629846781
6.344736570585860 40.392869848681805
5.691379248291656 42.027765965820763
5.348557308288718 42.402978553843440
7.503277468026466 41.155468002197537
4.609498451526351 41.698555412758274
44.514017319940578 50.586128131745880
43.581834046655565 49.297588349902277
44.780126580198704 48.834179180109835
46.359669115948371 49.136500117493696
43.967835827494248 49.230224298814015
44.937719494320213 49.010014751024450
43.968308525276008 49.574308016101419
43.613738711701515 49.887109733557672
43.825267536854732 49.512600162017598
46.113510748150929 48.018463602249007
44.054688884675912 48.934168655551943
94.734533964660315 96.149020036131347
93.631602550636259 93.820704230793964
95.105513332808826 94.741082470713010
92.918424259435284 94.736582734272986
94.388572064964734 95.727610776419468
94.063367357821051 95.545466482086027
94.366731229148357 94.568857377024827
94.016667333170687 93.033291275343871
93.225701230559309 94.927610781303656
93.370049290064884 93.803916331817362
94.239562907113907 94.916809814905832
94.628893122065435 94.562401380669939
74.839387139574342 94.073952979105826
73.616191738189926 94.770753777753370
75.213416687391287 94.632367224193757
73.151817247929856 95.897169576485666
72.642669128442861 95.056744768400250
74.743661881895306 95.809099924891825
72.938730768776267 95.259863483539689
72.910941391857449 95.714728258187009
72.340576259290927 95.638010019239005
74.595118044797815 95.844936837925999
73.485223838780840 94.373152585226904
72.638546558992687 95.844345510372250
72.793997204415078 94.264461158078021
72.818426710513918 94.476866701654970
73.403646432744921 95.885605773002624
50.798590785788790 36.618540581512626
49.082284081151400 33.974250873471405
49.025298928405618 34.465806554007884
49.250494291993803 33.747717786505433
50.416861191148584 33.868412050108944
48.530871101656544 33.410718277952178
54.238009325482047 33.652908401003330
55.075338303027408 33.642164877391977
55.967128956959122 34.137015675818617
55.082918573770499 33.506548523611279
55.231437871107111 33.891346146219675
54.274702698573883 34.278045973705566
54.711950740019411 34.999183219632592
55.443205712066728 33.752877835272855
55.205336314033325 34.240512687449012
54.435028044198994 34.002140896759229
60.290376890929466 85.226158054630190
61.245135246370815 83.276174014839114
59.960769915677837 85.990957738354581
58.371570005743045 84.033751598910115
60.304453428759579 83.116812167098814
60.010952166241438 83.147138556001238
59.288186527722651 83.777816209884179
61.211877345472132 84.931503121679953
61.378228652183232 85.276762406443368
86.687605537264346 45.289670184242105
86.622056254032628 44.215803983443742
87.591443283155130 45.278099918092387
85.874104171167602 44.770868149617343
85.510296287133073 44.220225028563704
86.351405111428008 47.006956692733532
88.200863607931254 45.452653614656462
89.445522739253761 80.477627269701216
90.701031341534502 77.540384734482743
90.147638634311789 79.567213631189247
90.031293692257321 79.830950537397001
89.673780816238292 77.121047626712439
90.357500145466588 76.783234326353778
92.186813279520095 77.414860811113883
91.807914321040570 78.573870516584478
90.745996898059147 79.796971708046499
91.183578603243220 78.632405530152809
90.667194061905548 79.376689119469887
91.097553793571535 80.489361058100513
88.956424031305900 77.511659722468053
92.333602516880745 80.218722022471169
88.964623050523485 79.317884166219727
86.793976606461683 17.473434193379788
87.703137923316234 17.907558692707468
88.107854038530277 17.830738980159097
85.187242630743356 15.218293145819382
86.244594180966800 14.684467645720973
87.314225000569962 18.170938973395522
88.736553833322290 16.597346897466046
86.100293710340040 15.836610698491633
87.321786661675503 15.719118723006087
88.142881344930515 16.517447460279353
88.143694605483191 16.902983415685423
87.679958218662847 16.253050211625233
86.728207336241894 16.081424154825363
10.951777643953061 70.632150510587110
9.129588909635878 68.218387488520364
10.015125942262404 68.423654175794468
10.325041373499785 68.925685604362954
9.100256877842366 68.682629320667942
9.850001460751081 67.130476324087795
35.638243306644583 48.567070075091578
35.675145879364635 46.634586421209704
34.794711532256414 45.937340327985382
35.944363323747105 47.687389114139179
35.793712896804301 46.146616921913541
34.695952596409583 45.677558752524050
36.912290015501625 46.889330084533555
36.931316281584984 49.298276707626016
37.340534199562505 47.837667869623459
50.483867568847508 88.134243710653621
50.138598735947660 86.229090408355447
50.287205962059076 89.339035925781062
49.541121131894073 89.195343614468015
49.558158100118597 86.899100186605892
50.507489879480687 86.590332904424471
49.811084344245799 86.436265258335638
50.193167128868353 87.553564105177315
51.597342059512918 86.601747908542634
50.153136727728963 86.033538777796707
48.512835112178252 86.624778211775748
50.153904712982026 85.830325541842512
49.430376627148313 88.116664335484799
40.254376260013302 94.592386963577283
40.901646235054805 92.155905663049239
39.624924869898344 92.681588733465631
39.631228248705625 92.712521157970372
41.084089657851244 90.349376616550245
39.220104522554628 94.522779451607505
38.941598311523094 93.784279163645948
75.719945525188649 72.023922630359579
75.433822241851871 70.938137035565632
75.077182789867479 73.259980012124061
76.595689363023283 71.353784968288892
78.771045718454545 71.113316224658362
77.542033110548985 71.546015796897620
77.553824542877820 71.667985375978489
78.032615958613050 72.557246931830150
75.057383344771608 69.927360616869791
76.954767690935540 70.893909417752667
77.366122122073435 71.844691253669254
76.584221054543832 71.079537938867645
64.819523564487199 63.498682316096939
66.631115162953478 62.271696165010667
66.125938141192620 64.757753901875063
65.516166318896737 63.609780653795418
66.816997200026577 63.439210601220580
67.337776101299326 64.024665208914271
64.840979784265670 64.226537856923628
16.879817126709543 54.709524497809575
16.326467740264526 56.824942072985827
17.890258223893788 55.907849455962484
17.979790797892917 56.319399788237831
18.575374317141502 56.652432419648008
18.672579229712998 56.249933532548440
18.045577946399828 55.888147441967163
17.029411939166476 56.418544313574301
18.478448046607035 56.624830309165752
17.376289528666955 54.639788585878584
16.610531663672546 56.419423183017514
18.363232079124764 56.825332031672595
91.573418170265683 28.693145199636906
92.850313859083514 29.434882124932958
91.282754581815553 28.102336803780929
91.256981747556608 28.126079923935656
91.385813337291893 29.144561296955903
91.798083927240341 25.910883495603610
19.429219546825209 71.029871134209770
22.006655729136547 73.115790897676007
20.602116183132747 71.214480807543424
21.240690167481215 72.707494065719516
20.298127527767303 70.936689283484952
22.156567670420802 71.142244699317345
19.457536498293891 72.238795052576606
20.642400235048573 71.479823899899941
21.227060552599120 72.069054949073035
20.127835976320853 68.875717664586773
20.712630578035764 71.375247622693990
19.606822811602470 71.138640083086244
20.800191326027168 71.125646382736647
21.304905359197999 71.008312797390104
17.139363469552755 56.633656513604848
19.531541187605342 56.259413061054602
18.297140781236905 53.385469755228641
17.804406860796774 57.651080867528179
19.440062772463058 58.058557614924936
18.235731925653422 58.408093159626688
19.512676579168328 58.134948362207759
74.183610436288006 15.121452758546967
74.281592194690120 14.676002967029289
72.199105223824930 16.109303449407033
74.041590604560881 14.051647343586186
74.611201302164645 15.765470347794711
72.805524629765756 15.231756162721117
73.949254557184545 14.246987598113012
75.329912521386802 14.671900754039793
73.879553642997834 15.188801423660532
85.568351994517386 96.922138314455893
85.678116464892000 99.438616295366600
86.327377901286624 96.408411155514557
85.294748910361335 98.651924121622258
88.000136035431481 99.245424884823848
86.427754319874509 96.618399971955114
86.514692821699825 96.348334308369701
86.353945349944851 97.820533489749607
85.456429515390056 98.176232861019216
86.330717631914311 96.552549953088175
85.742354281499175 98.485436060988334
86.566507263666864 97.390065835151944
85.358647563930276 97.048812088035731
86.965917456754283 96.820537390123562
93.389840176136460 19.120481900675724
93.772610301048275 19.291116912038014
94.669616565932699 18.796363007897959
93.297346273917967 18.264729426718695
92.764832199278587 20.130330753057233
93.555107771098321 19.923091945297124
92.634821904597700 17.805300929064114
89.458152131657783 45.400978003938512
89.706890691287569 43.880158778712548
90.070056623018090 44.794778492268684
90.777149449846931 42.969083464727106
90.390088009691397 44.377487681722386
91.574794988089295 45.223523727978467
90.484832626809165 45.164974468246356
90.969117780335637 45.002432304569545
89.430172829628887 44.653611047286958
89.246633226134847 45.418530697410304
88.744867654098442 43.895884881978660
90.687425755038305 43.836244328101373
87.786182496644159 43.448043612066087
89.542551840892344 44.045664926492108
32.817173418228265 67.105433522560148
31.398517047886983 67.174465736312186
31.494387219008132 67.075657234606354
32.503763855651272 67.936434274450193
29.944868850877629 68.791683538275507
29.982919127143457 66.638697571852234
32.134882231515832 67.680108389324644
32.335800376430242 67.024448001773735
30.971313137739195 67.178299001149014
29.751417584141254 66.515936000034131
32.055464364767182 68.340759158054169
32.198979456777302 67.204732614226586
31.725307298851263 65.187409933038481
30.857388214171404 67.262240353433853
33.013915523999827 66.336415569503515
32.825881527947203 68.164890044421924
34.078473313442593 67.772116003660699
32.065558011456233 66.817388525808411
57.458182142005541 99.659397773314055
57.994472958318376 1.863139673231553
57.723770682827514 0.276691943964994
59.192486580602584 3.415233577507388
57.371553602062811 0.040902257071865
56.366207645846259 2.310028528085327
58.853338436998577 1.187837944787800
58.926331665422914 99.171792776765969
59.616962209308276 99.598176378020909
58.821721411578942 0.658241903632620
57.779104081228212 2.420540454182462
56.788488379840658 0.464293453453531
86.174852612602606 11.399414935133068
85.996797829734845 10.443809668193662
87.512844915051446 10.293314686544729
87.799218923898479 11.259380384164063
86.091029780592692 10.777053042063201
86.264130875799268 10.156888762315182
86.629907107546231 8.646038491819532
88.900741943243546 57.598825119668518
89.129123908861558 55.829381611916631
88.874643684735545 57.080710948835801
87.853793418270783 55.356036092836703
86.887887746642136 57.288334998916952
88.267151409943338 57.960926764941746
88.770351732522315 57.592234592081887
19.698620330735757 68.232921189360354
20.598288854703004 70.653660434975762
19.105054425146772 68.827962810315242
19.035716979882274 70.838645454325743
19.797054747375544 69.886574129877303
20.735777197826994 68.834755157971784
18.893114333656900 69.665761040611187
19.407349844805346 67.570693076037728
18.558514950810537 69.538593674177278
18.526618762361434 68.791842718205871
19.580631340657629 69.625143441816135
18.670460446210956 69.097790039495763
19.176302709503428 69.036977818656013
19.901091891234973 69.829062323152769
35.828588683793463 18.431295883245731
36.543968412163835 17.218967864908361
36.613077462017770 19.752403795302868
49.469044230725828 18.611453492706460
47.386545117154640 17.252294729938392
48.590370133993524 18.409546733349075
47.845073905429629 18.631425740570528
47.820102463811239 19.917694196428105
47.103025944973481 16.951504563546298
47.240928065242137 16.968896229961082
48.086975217476272 20.420488105237485
48.387292623951105 17.676164268415665
24.927013774700722 71.931994879734020
26.153536309258360 72.015471168693864
26.359502842156132 73.385186625673754
24.132652430433424 70.915341909230804
24.520431945009417 72.332789125042069
22.972953984045546 72.588961202099540
11.249614834537605 10.730795202121456
13.240470230114845 14.529878297157046
14.420960035436520 13.503158472927742
14.239270114854740 14.558328992848312
15.790463452101985 12.790033086376948
13.295074900874928 10.687633057535702
11.769973142539001 10.834070148010259
12.303568396352969 12.917832374640430
13.809316958075545 14.057789094193321
11.490346382934453 14.167677038191487
13.600502114127272 12.847775150834233
13.691774718975040 13.389030917636788
11.448476875898693 14.316153786941017
85.753698143941563 0.614909963085147
86.378824769048734 1.937905288327674
87.236765807574798 1.268306576418723
86.575036909835234 2.173283878939368
86.487206121028763 1.964859358265999
87.189997919183341 0.840753412305523
84.255758148464551 0.220371307219533
85.275302426668318 2.005801990045563
84.990239068203053 2.634544305574023
86.741701751903591 0.208706149045695
87.093976777170013 0.630064363811946
86.677472514283039 2.755724089050850
73.858496796044250 47.262585386338969
75.325722623159933 47.829709990915212
74.915223056946274 48.825536040108716
75.405896191134801 48.515289386730473
73.850979409310213 47.364398915314034
75.438173561478152 46.633222568719376
74.766479266447064 48.291433810866167
74.023451793379820 46.528379507229040
75.509536163703714 48.104227225099699
27.079202680444691 51.280854987201543
26.278629002006497 50.409348537404703
25.699260359830692 52.752041223478194
27.057198508185685 53.430623948694873
24.941048293779275 52.716457125321440
25.597933518618881 52.322715505437102
10.360928784343855 81.122333923366170
11.404097934362182 82.293642253174895
10.030967985437513 82.392249423254697
9.836481689988814 81.409696598050715
9.145424832026180 82.870790007865523
10.907661172603115 82.031023996386324
10.706379239870527 81.711701645897023
11.153354979012233 82.780509249069880
10.415224661752118 81.085564061632184
9.964624534440556 81.870383108954613
79.934134453661812 87.472312639368852
77.385173555319597 89.133976495271270
77.875188839989733 89.484929527390250
78.081015689943385 89.462092732215794
77.997686821478013 89.314406569623117
76.948342692178613 88.717839877092885
77.841558767913114 89.955223638670731
78.799104207624822 89.953068783182687
64.522964532977241 2.373603142386886
65.873655997788390 3.804553812849211
65.339666472979118 3.964738697121900
66.521031298335956 3.897634585961228
65.498604564220074 4.046096504317100
64.561597899127250 4.093660850809722
66.352405246911104 5.324483691763015
64.364936310036796 4.851295216917185
61.905875485434635 5.337288463504244
29.081886802553058 28.458897018304686
29.134833601532808 29.161694078503562
28.198438216208906 26.814569025151904
30.027627134319314 28.432382500578861
28.375091222396435 28.421743326903812
29.153432844834324 27.612498289686066
28.965141213333048 26.855362410935612
29.934155729723326 27.964052557751877
30.106877534402919 28.097968306713881
29.387834605460046 28.258983582419216
21.343719217763045 75.020312114129382
20.364611221145360 75.153926799336702
21.337504635545791 73.782082416192267
20.188415610648907 74.263123679101142
21.869374059006461 74.939897847706476
21.884653702212734 74.444647756811918
21.682839852362289 75.785935307006667
20.793017587261989 74.874130907807753
20.592738523354402 74.158205856018199
23.430024916793396 75.636706371574192
22.311015087521636 74.605294756046248
22.182982899229259 74.250084422510085
46.888458250185522 95.318724257300616
45.799973653893609 94.412523013921316
45.899391924599342 92.289890284979236
45.058749801345719 92.601988320848974
44.878115934445994 93.122800492341582
45.748426651967094 92.785514331937222
46.263530227510287 95.122197502208493
44.990175643985893 92.617529369647087
46.388198812341805 94.524516928128861
45.288466269314853 92.111704913151257
45.138400822520502 93.848987890528477
47.707488125841671 92.645534078636786
61.506844613621212 2.768930300178377
63.564102674821740 1.985219825272525
59.951648143819078 2.702163152598926
62.824027132105527 2.377731435211405
61.793293006229419 5.121234774614850
61.008406825157124 3.766633883472509
60.285190291199669 3.022140293880181
59.817853727096391 3.924801024931813
60.423994438420721 3.593678855141526
33.914277198849007 12.339246739580844
33.042881864758009 11.502889899404719
32.481194714910579 11.608596667843296
31.781766062251091 11.798053078038777
31.781849146791046 11.382786805737954
33.543037671752295 10.609328378405266
31.816626593645104 10.025539725906070
99.292567442449794 12.119960103679201
98.184099752481501 10.481195440888705
98.567611466822314 12.803274693294789
1.608033290723128 11.719589520181206
98.665836870620709 10.513389097188854
99.414961421474544 8.838629222406455
97.969778854416759 11.948412915825255
24.514324897418870 43.960479392720679
24.659748209003162 47.029928888279947
25.643972567437942 46.848509627655751
24.951688569328528 46.436687821906204
25.008296932805365 44.387417889756158
24.135127585932924 44.643228047228320
25.391375328987639 45.410547235139454
10.525009843741151 48.988515495107606
12.159330772297425 49.335166474963074
9.756099844391599 49.002231660544417
9.413410160278211 47.250259096951496
11.863628483618154 48.701543073927397
10.241957868995717 45.983041322726692
11.995534169500846 47.220969025275664
13.014594442434053 47.834884485269441
11.893189520766104 46.920637632155128
11.505180941429588 46.372699716182922
10.986502051501944 46.884407589844592
10.049998243977450 48.432074089008353
10.141620603021915 47.312157287961227
41.680206802044779 5.651629654117926
39.562532692119852 6.337739435862774
40.865864298621297 7.017525903280272
41.748637400100939 5.792041899301040
41.583286870229088 8.219709686064460
42.126404658925900 7.853198157406243
42.832654385847697 6.485025879974560
40.789888349066715 6.670782019285602
79.144266517213637 83.260479118181010
78.588685644620043 84.124830193159866
79.773676796228713 86.246675707969288
79.469269625844078 81.706053084361685
78.357177870026419 82.158062890406427
77.012218597783701 82.594123291191607
78.229253212957062 85.597784982594149
80.684523760860657 82.293857705977686
3.064192357957753 0.786716682580950
4.538624860437062 0.673726272262585
3.852761222893702 0.249040667172096
3.899067187563736 1.752627375949562
5.610797206633806 1.928352961482820
2.803789983170442 0.590298292066104
4.118258796655049 0.981944855906724
4.253108208836338 2.331565440795068
2.436036674472306 0.716707483721486
1.969446538110159 0.169543381977949
4.000915258996020 0.621364627590551
4.455890610893196 1.519033724978839
3.232851049701394 1.660836551961721
52.339460768963846 58.469579359855331
52.335323021494347 62.149244065343794
52.795359543299220 58.718939773492153
53.193442279702140 58.719391397111060
50.362870545054598 58.708992290510402
40.294485327797211 12.547387277436863
37.201089256589455 14.072174231163268
38.028962035026481 14.062937177107113
38.689224525199229 12.056655131536875
38.331829672591390 13.379824551232986
40.601901097244550 13.942040595028526
8.770871208193194 10.070935901235314
8.439938083913127 8.978658119818567
6.792782863445088 10.886142448206778
8.249116405660766 12.690783871246040
9.240762951712670 9.155649256952005
7.084240682728710 10.636273739119900
6.612380088392197 9.896941694250444
9.195230235529582 10.191981664172335
8.007103467787694 8.840684812601529
7.638058592210551 9.476609144426929
96.711739239373401 98.589457904015035
97.100240331343358 97.678308831179166
96.850200793924074 99.864126192185253
97.717618566723544 0.842068547538148
95.593090172750905 0.775973194767943
96.042556006726159 0.687744119990626
96.104463018593364 99.913790034613641
98.027394800002440 99.234702796003077
94.499016914197341 0.259906202491109
94.753204563390355 98.414248480522502
98.201543308012049 99.403841693459725
95.618332492792646 0.803964298320949
38.116697765230754 92.006797964499114
40.213205062430397 89.452597630695962
38.501556247999495 90.160081370474018
37.651893415384535 90.241815280226774
38.623051784668206 89.873844899633568
39.059913472076715 90.146373707972060
37.937009650293454 91.187148061848163
39.796474308289248 92.047983049018811
38.883997963472751 89.720840893307894
48.385274413026572 68.014676310141255
46.868565164044888 67.224450663126689
48.876511567312392 67.639900548383508
49.007154359074001 67.153201077141162
48.735930528165589 66.574943694925835
22.837529209423746 25.421339152871504
24.843402904781922 25.334177077663877
26.356763674577685 24.418268194482074
23.930946307491720 25.625145628584729
25.088705494714979 26.501257213498331
26.780435859926996 25.073723875110176
23.140020099344284 25.716147851995405
25.990686664176948 27.566555818968411
3.119740830007387 68.210452488689583
0.479218430339619 68.805788558337497
1.588578360731743 68.209957608728331
0.551332945888168 66.775722152252840
2.246186371146031 68.221933577328599
2.532511619817756 70.650441296238398
2.955087990432454 24.057994911055467
2.178973897782642 23.343470461045641
1.649867116528623 24.515172037407766
3.016955952734816 24.699525077762882
4.421790943248878 24.840732427342175
2.585244598629365 24.751582771506424
1.337425260448204 25.208975133713832
87.479706020354058 64.342319301492964
86.673184568908965 67.334138532093817
85.518121563416230 64.742805302446470
85.047275465336583 66.424064812348036
12.109983197376433 61.944070159430609
10.447023508079234 63.509828845588451
9.964978419829556 62.524479025071216
11.258229529421120 61.988874002977553
10.303394873971861 62.163034144901346
12.331834925762156 63.267972829648180
13.162891068313712 63.296025252525283
57.081165904577503 34.790070229030484
57.170859455286617 34.778002528333140
57.869365019482935 36.050081841091568
58.847573483596740 33.556641379850852
57.518679041469042 36.343019395209758
58.270765636046505 34.212690620111587
58.271306993947206 36.494735049575688
57.286041113081723 35.411690090078338
17.298892843410957 49.499168677365411
15.908550426935280 50.935433136152326
14.696862952249937 51.422417534974315
15.814991090830292 50.731535226843150
13.430408607605330 49.268003557008633
16.637497711416152 50.289554847157831
14.022714725037826 50.904756537998317
14.986519530845175 51.121319793671105
16.290937584587098 49.510516573019466
14.146723767560811 51.026808185989488
16.227561944624306 49.906842893590984
14.608682311961186 49.668417928926225
69.059343251383837 95.965239021605129
67.936474326520084 94.413064384215232
69.575176819896910 96.183078004016949
71.300188186618485 93.444361872325132
71.519822834777415 97.311121370420580
69.572037445039669 95.874129207781493
69.645955001344618 97.364385081001160
71.083557291079799 96.431879681841309
72.526683027797617 95.344185926587144
70.510848490576890 95.932682679539298
81.028175800670013 37.289096205962245
80.695158437646640 37.013653836137856
79.838917362791420 37.039777957887317
81.561148011122867 36.247586186052523
80.210209074398733 36.569263931969957
82.723212503474301 35.834188708449183
81.311263288148623 36.242990443319499
79.898584439311264 35.311711266620115
79.941716058465246 34.505880969122018
82.197039334097013 34.937235813481173
81.400024160955198 37.930619144719635
80.372896791765655 35.350291582288776
73.498950325983074 56.019515305771350
75.974020842825723 57.531738275576600
73.953764820421483 58.157535512960692
74.140669321967366 55.979207588152661
75.882458624231049 58.047848107782819
73.822094932740484 57.608695424859675
74.612357535843714 57.257569633948393
76.973640004893824 59.075943637433220
75.250623091362172 57.020563046065313
78.156924146081934 58.099983728248645
76.174974575941917 56.787791776593465
76.183350631346102 57.779502460389153
75.172121101459240 57.523413544665281
76.469409364888449 57.610122346841401
75.860429217488388 58.317809063567438
75.250995511825550 57.314036832971773
47.646632682315889 48.719269596264155
50.784537148663226 51.846549731102272
48.552458666911697 50.483180747782498
47.263800471944386 52.864070807527398
49.259154671022465 49.899787018052379
48.562753983499469 51.074122082835906
49.430329092274292 50.320304308609501
48.418922389492913 50.792172122570783
46.773414849672527 51.200520315012341
48.264296319336239 51.708787485642731
50.768871780931200 51.095545050044045
48.297360400964273 51.519458410716013
29.737142368250108 80.394349816977851
28.487451635759864 80.547907035795987
26.656585006713232 81.729533312423911
27.366515987986400 83.215117794720967
29.703828938703449 79.258284962749286
28.285766326277432 79.808212505945306
28.906233121705412 80.547368623579217
27.331034031536106 81.646211703350403
29.507905135962694 81.362876963137808
28.759685952623361 81.662366303515270
29.422198754323031 82.615257444248712
27.596540437809022 80.205201448073041
27.553848793794973 80.834339866703417
99.939510323104400 15.574686232326513
99.799748082420010 15.333588613361838
98.418511505220039 16.120672849917927
1.097914642534844 17.337898974094095
99.786009991745772 16.932955816236628
98.746987816238587 17.030327907022524
99.224672876780886 16.338530756138393
99.903280412673510 13.889864087034812
0.085114131815410 14.546669501980004
0.381188704435118 13.291971999519332
0.424988334720529 15.681739100972495
62.467325250687495 80.014458255452354
66.147640681021116 77.597890353617998
65.537788399520352 79.735181697676936
66.090805009658339 77.949819764440917
65.151396574912326 79.172518082560700
65.773853103533980 80.155764519902078
66.063845142971488 79.415569479999689
66.740511207558555 79.958357532603259
65.887057529299170 79.275167264825853
88.701695799540786 76.178063241916021
89.414939483738237 74.817635328938934
87.825181059794247 75.017517153480298
88.472115688725339 73.717456910605279
90.525066598553977 75.894341769051167
89.060531674975749 76.344204184428406
89.479699853826233 75.484612901273906
89.728310842709519 76.426622398258502
89.662350390617917 76.236047178261785
89.628525844438670 76.859477560102007
88.174056828117969 75.813394813564386
42.200689236440425 41.132737242762431
39.713097396631767 42.749565146487114
40.505727750928635 42.604261699671092
42.079618958498550 43.287775165657557
40.848792994132545 42.525767898829244
40.480052455895617 41.781814615548249
42.101088918399107 42.424642182829835
42.763522955018104 44.612512037800720
42.258060669607325 42.581947544579101
43.404472843167127 40.233154960425949
41.661976814243801 41.320961032968839
39.710829801556791 43.485000333238723
41.146693574849188 42.729106872761783
43.082582775092739 42.155708269141634
40.888371251675849 43.380710490211570
83.083652933989441 34.291674211309790
82.728396417254800 34.931302392111355
82.174163154129033 32.736494370873828
82.419323071783126 35.494327736143461
82.189572565033217 32.654733764393583
81.422805907720587 35.347572456845057
82.159558006053018 34.624890501147185
82.795546055208447 34.322728396215588
82.186702619702288 35.031104083335677
79.693086684252535 36.003766260663056
82.881678540175329 33.862204626526037
82.272809056248718 34.592069955672820
13.031906042505645 28.813266339841260
13.427633453855099 29.107498508352400
12.853657093854803 28.672560591594788
13.479471898860020 29.759199122216973
13.801484854606144 26.311746773882220
11.318102563353246 27.104893261113222
13.389799046886846 28.662878050078433
12.979283497341779 27.336702029057907
12.564710112308981 27.809063737606159
13.937582873947076 27.430295693446393
84.438676254783431 78.719040196046748
81.420856539543436 79.883658755827994
87.028325904629440 77.424508681782413
84.112287858305436 78.412885140642302
84.681133252591181 80.902955201883287
85.003555582532670 79.385785783319818
84.680630067791341 81.346024356793833
85.995557479335829 79.423164252673701
65.148493304624154 54.834745482854096
65.489188325577189 51.595202336808363
64.927383913676039 51.917208937433202
64.929044612720119 52.341791154257322
65.431967179817931 53.384966059585302
64.951337708465587 52.579919075317939
65.694859113059792 52.929159446199016
65.976655708407861 53.431343899075920
21.639199376849696 41.504716672148007
20.842373507836765 40.438117275954887
21.829255286513671 39.881390649843631
21.214328922014577 39.405226393731681
21.704066813554775 41.532166433763216
70.554491225689759 85.802683547927955
70.579484648817598 83.208425894719838
72.822895784091287 82.648601547053147
70.715875688202772 84.252876639719872
69.914546506847373 84.575873504793648
72.461682467423913 83.437972323785729
70.866119626774037 83.405405244215430
71.760337722772334 83.635500645003489
72.045391209772077 84.587288279987220
72.176303904444495 83.643182676507891
61.016020925760024 19.288098580502076
59.352682966671622 17.910214225562264
61.340298274229490 18.693611418027618
58.030212597008102 17.667360575671626
58.973944614816126 18.658949355422823
60.611353805321002 19.627205674416615
0.961770802239755 45.395988874244132
98.012333629169888 43.802678428194191
97.561166066865354 45.229884091187820
97.591108575435044 44.830887354396779
98.772099602661214 44.784487890424067
98.740880553481048 44.320114088267438
99.233217975856093 44.162986628784203
98.860822255362564 45.392063779812837
98.704023925982412 45.063913414409427
99.619886504394103 43.839724480085195
96.792091753145698 47.207047695617732
98.545876113695400 42.674618829648765
98.144377670182664 45.164147978082511
37.845249276400928 29.699357942375915
38.300917699346137 28.306526944642428
37.549007638289353 27.671152091114386
36.539592623655032 29.182270236535370
38.902889780943504 28.693128449782183
36.649994639058498 28.886179282483766
39.884406638602449 28.051151527172998
36.621815238856342 28.651687724637569
38.648205760409098 28.123629458261526
35.753564136047579 29.505186125825649
40.106487090032644 28.306849044353715
38.420540759019097 28.063500688882847
39.713196799440858 28.558097331433878
88.924682770033925 77.081992586281132
85.871709609668301 77.108247380201988
86.850899669938926 77.360026129617182
87.383360282038225 78.599747028241211
87.887575457089653 76.927162641451446
87.013280598235653 80.307057897392880
86.056444431390133 77.387802134808908
85.948225703293829 78.937019119310477
86.458119098137473 77.993119844318187
87.941684283183989 77.607052860182037
95.413811292965832 87.266579442685071
93.135146977602531 88.060616277045852
97.566103107914543 87.059298683952051
98.172874684993957 89.471639804115512
95.004280395445420 89.185787146512865
95.424549533086434 86.918949059630634
94.754121237838589 85.792861061840085
93.995635507406746 87.159431714752600
95.229363510731531 87.457039075925323
98.243303912509404 88.015071248656696
94.514505754943954 88.903065091597895
94.849017850853571 87.264573825473249
63.360902764213904 35.143926347884872
64.573119059788368 37.238631739221972
64.746501338022455 34.480972214768421
64.588877906041304 36.123666356931217
64.784523278844034 35.438623053914483
64.939918340030516 36.871539645553590
64.199790494823475 37.831698379581120
64.561927875933250 36.258450359449128
63.768987493201386 35.506846714583794
70.801968351733862 94.772686479439358
68.765176282957469 94.656925310775009
68.397921040437652 95.501494533767584
69.749514612691513 94.503450142873788
69.354499288597225 94.813475370975169
67.208885671654343 94.243573248173249
68.600923737920894 94.093725771007726
68.780259187327829 93.306418845021355
87.909207233905249 37.471896669702645
90.920399936293961 37.999395376260651
90.859237194233259 35.575048350160628
90.323492166160435 38.658410764251371
89.357854280810329 36.756484310004552
91.224776887955329 36.865307846284757
90.170459295712305 36.814999242241093
91.715931864424888 36.599828484987718
90.039428328701618 36.693941429661692
9.603858295422949 1.582522302852625
9.060981427356284 0.300900710044534
10.914446573928828 1.395549571930161
9.299168204558557 0.837003489216550
8.232680605643219 2.089663596592255
9.818427649108694 1.762647881813562
9.855897376098795 2.312014865280452
9.816914521593791 1.037690346765844
9.157655398132412 1.880344826163376
10.074133090270408 0.790773996378913
8.906445461173115 1.048195964056017
9.074948597369191 2.012663622735555
7.037696359642098 0.686250655718604
7.653394623327234 0.277776223878143
76.735929616368836 58.648939481646345
76.483769940031095 59.838928569468095
75.309191617599424 60.159293370465882
74.610988479247084 59.894917183400224
75.721144944374842 59.825369238885969
75.694255221638372 58.995759739727916
75.820614687921235 59.344846295164380
75.469377907735634 57.828133969265053
76.412024195107023 60.452152339196587
77.193170064440679 58.638977846789430
18.941267026823340 39.566481223556750
18.495747718901612 39.423675380162614
15.841774296885461 39.592942424855579
17.753253515816120 40.461057833473511
18.701138271103428 41.837344162351144
16.831286081705549 38.963027195959782
17.475918848218502 41.392302163597584
17.049560905038305 42.272725026196831
16.280427746478651 39.906014532885095
15.831164562261485 38.792415079624817
17.874992024613583 40.494536162497347
16.350647004751352 39.064961210568256
14.946381357799197 39.722463255604538
17.061771082755399 40.434126003231938
18.128981218227516 40.388559942751563
17.127479444974764 39.596639384784474
16.285322372835239 40.299236599016226
16.198677937175603 40.340113014812303
42.527191726617431 92.558031434159091
46.012097647087650 92.093668540138836
44.493600363853062 92.535887620549886
42.311105779576721 91.653959981606988
45.555203009723442 92.423441166360490
43.444897633108752 92.431113079615216
44.115096301521262 91.427199794259167
44.500152075110179 92.050295703976190
44.295665934398883 93.196862684670805
45.091936075870578 92.558659168488603
42.204360969656591 92.624731075181117
45.352915883504807 92.353423422845438
0.655947381584378 71.428587190525434
0.721012770126904 73.309718267323163
3.304798599290911 71.176130694613988
2.148559222969894 72.612376600616713
1.092703070681749 72.503910623301422
1.185057256832237 72.524591303310061
2.161203087946066 72.952956882176423
2.992105279619176 72.106949691034174
75.367233049201090 38.060020872620328
74.054705844759710 35.246929155278551
72.839359161518985 37.806508397703240
72.849048721676809 38.516090218667166
71.340489636965643 37.166817586503186
73.402476205186844 35.259463852824872
73.157015246725820 38.356753355584964
74.391100943796957 37.280786934959657
74.158238452886181 38.629941116516783
15.221905265864036 62.528629443275122
14.219915854422386 62.595189044880044
15.281732798235996 63.386329369064576
14.130072534870823 62.833731284488763
16.695120875046452 63.365953966683009
14.712978341392867 62.959815938174849
15.334530975307992 64.448001443301166
13.750618026098740 62.764840762338494
13.814728634056666 62.832935264908912
13.098651625435654 64.491969151071586
15.459008826551315 62.482304625919980
13.473085526491561 64.350950529670698
15.019119975758120 60.764778359269606
14.678692198263791 62.339424875372067
14.614198386448512 63.024982900437990
14.203107364804254 60.728167024480861
13.931962069862864 61.112365245861227
51.119717847465438 68.338134657792736
49.289274132200639 68.097630769566152
49.828933329236328 68.152419951336654
49.789989256035646 67.793233563874594
49.489430034520510 69.384395043061659
50.315646093475394 67.762814803038040
52.331054336761483 68.399504071584317
48.905543455488697 68.548449055407374
49.394489326985187 67.070304548867881
48.630123704097841 66.754622590319869
47.827910435424627 66.923646113163485
49.510255938559496 67.677207563911637
49.665477445134883 68.312990793532620
76.633376574312123 43.979410334065655
77.571489281452969 46.658362178871570
79.155780440719937 46.491051252604102
77.132894296365166 45.153611266448543
78.142404172579688 45.737392424776218
77.902148365473550 45.527069593270021
76.264049406497833 45.719355395205902
76.436225411634723 47.622791853529577
75.355285702054331 46.669972832913984
78.201848485536587 45.786415709961865
77.086589067286482 44.999161673484473
77.767720355634552 45.519454971423684
91.417541166636454 13.024527127490408
89.999669485591056 15.242665333605405
91.819696938377646 11.650937037339769
93.487308633951372 13.362455346537285
90.732548452715918 11.686433869282769
88.559102103016627 11.763200417167281
88.888710719405267 76.544214342604079
88.052191686823875 75.716360050795316
84.907332612410656 72.507135266387280
88.328197086321239 75.578665591373223
88.589455196913335 76.819542862076219
20.500273484432441 63.684621387711573
21.591278628029134 62.491335284357383
20.272487038548174 63.087103740427402
20.432785058872600 64.110799086534143
20.617231511581846 63.016619687892572
20.828456983822459 62.067535531547712
21.152750656512552 64.279348989240788
21.066072092552972 64.827445234836915
21.175486611569180 63.848682816633421
21.022975275632177 63.117996162415146
22.864844385873358 63.958507663751185
22.850387511416660 63.943185484438473
72.473286369137938 79.135710672495776
72.899586967685408 76.612123998262305
73.812825326284809 76.720270413332742
71.110698410233127 75.276762395654032
71.998686650994529 77.415444843469174
72.322411523569883 76.128183040097383
69.172943943626990 78.466012113419438
71.590451569039303 77.194942156697408
72.850838507482266 75.158539535310069
71.665987266043629 77.388691853044747
71.697741152690710 79.300103082260406
70.623518519994050 77.064125477541523
71.741449603217731 75.853949384975635
72.048301580309541 76.474837813997993
72.413395336786337 77.923081135501775
25.947143303475379 47.820769206322240
24.834926395947015 46.817472410843422
25.312926056342270 48.382657983243817
25.122410482689961 48.473196233655301
26.505752233407414 49.690919187142860
46.089618664957229 16.294737255204559
47.580516612083301 15.941589849540504
47.827258181579076 17.324966182849781
47.383528469364620 15.005132658226753
47.640341287817911 15.514512227215482
47.936310568045926 15.635210485200421
47.404608789629748 16.118041137527801
47.566388981635420 17.637694017639706
47.842680132232061 15.533214837601644
47.358523197513172 14.310213619194689
47.679284649594308 15.456056791944654
47.045738882793522 14.148807739450410
51.313399640544539 61.550218259601216
50.429742698375911 60.723438204373650
51.092423248996241 60.736963604096431
52.877438072537551 59.544964972459709
51.288223789046391 60.897826601513131
50.843894084536032 61.823709649751869
50.851313330559172 61.613531832208309
52.402079513790483 59.014200200859300
52.360330080685593 61.656385149980821
52.508120244322470 60.910903303320723
51.416576066543470 61.046681403482935
51.339221730431731 60.829756150021268
30.454317238670054 90.027966935329786
30.980006826565614 91.813591154053498
31.353796534364513 90.233838119752477
30.186830429853185 89.730145152566706
29.322253326959654 89.809118604431063
30.841261527901725 90.198259192803718
29.204041981924235 91.979250168941164
31.549636040837605 91.162280431613112
31.181299030792029 92.237887394911539
30.059647589690286 89.923717342298900
30.769714837593217 90.898163725280156
94.171589145599597 28.691123357264836
94.903826654535678 27.873378762743247
94.981963555858812 27.390080218333750
94.733494646289500 28.292234402639309
94.813858508484870 27.092342047586264
94.884272607042988 27.333425763285391
96.096383295177105 27.351334105011350
94.842591922063065 28.020498463989000
94.254688452935838 28.048131021272777
27.201696346424971 82.567695117895994
28.860906612117684 83.131726997882623
26.708165088431929 83.060562640312540
27.801795296075774 85.536926646155919
26.990086257331395 83.032625037661603
27.674083801514644 83.562307561395741
28.018036804073152 82.640255379391846
28.610807777545112 84.887534128854583
27.770505798457869 83.492136222674446
27.810563085499329 83.712942174932166
27.844323908603627 83.902535795188896
4.977403174049226 73.575086796362868
5.934768745263213 69.780461725696512
4.860634834628776 68.638395271317847
6.368059945302314 69.661301285023271
13.847520232578876 24.875899403008074
12.838493274071208 25.596662847192299
11.282378752752916 24.696454790163379
14.404893256923865 25.407703383059250
13.177096906394842 25.377969289357786
13.014650212667382 24.024820919838021
12.170443971671524 24.527406988496384
13.135859211930281 25.449040174752049
3.870964056302559 77.879099147602446
0.841898866238095 75.082503599655070
2.993921349048047 77.518119232507516
4.672155625504485 77.143161127663703
4.395144381070518 76.692300951431889
3.619486946291365 77.778249786341675
3.850570417321929 76.743157906603770
3.483869837216865 76.714638374562369
59.108223190212364 99.315427129464894
58.996661823963940 99.261947089911970
59.695835953465803 99.720498171318084
60.478646154481233 99.031846619903504
57.617648035778132 99.212335510159562
59.740364220100801 0.191263936056174
36.058670497775658 95.018145151720816
37.819159172186424 93.558027517300900
34.508920441882871 94.950785041123041
37.128473483357716 92.420825098941933
35.760746497364700 93.753364393562222
36.507823490806345 93.929026278467362
34.295526827748226 94.168012404948087
36.591471694817876 93.925559332774128
37.424617861650034 93.194230293458389
35.412136207674074 94.765766969852166
34.747835418245174 94.059305797172328
35.746186121417338 93.455189891317374
35.649218023893042 93.358280525533004
34.883668620458614 94.497283356421676
19.672278635914211 55.475038992599423
17.706633505883016 53.146421549408963
20.585466495236503 55.679946553316150
18.384268893983382 54.835654555532855
19.105324891379503 55.870937414213515
20.626976384366486 55.921971613157694
21.485463922828622 55.924346743187954
18.894252208637671 55.562481491673793
19.671198950978212 55.754142083493470
18.038790580942209 57.266469663524063
21.043745795237356 55.570979368995168
33.439678381580322 64.843935084583350
33.432174303720103 65.318738718731666
33.999182578470325 66.606380611850994
34.270181547882437 63.458628349354179
33.791247383160332 64.035962346247601
33.500799647490688 62.813546201858045
33.412499113648487 65.431070458487753
35.328865976995203 64.959103673229365
33.437559057136255 67.164180450452463
33.637686920886054 66.205793181589044
34.049302881281605 65.114959700991577
71.370228516267389 77.124559506338144
70.479320399981830 76.770339501599409
70.588875138551202 76.898186527191072
71.912687545311996 77.636077043456709
71.558789794168788 76.332968891534193
70.960048806201840 77.243020764198889
71.847186832683775 77.920537888417670
72.318166707457280 74.990101895245303
71.910476347022353 76.939476241987535
72.277023034466907 76.629292142988646
72.779504313595638 76.525307086803394
71.375049214944667 77.912505672522400
69.683717679725746 78.015769856391586
64.029638309566835 52.380363054640867
62.183617863107628 52.740815178390370
62.910522381231779 52.121906158311390
60.816785987514457 51.265390082154077
64.076585108070191 52.913948010188300
62.526588999046574 53.282381187146889
63.581471219767998 51.839474702513193
62.675249681720381 53.768825329201420
68.916467685056517 44.465697338564524
68.242184214474037 42.131000165067782
69.263990055802850 44.626407086511207
70.275528848740208 43.081958730589037
72.336021189988926 43.211796178993133
70.896190570902249 43.718653517276806
70.643545412315902 42.487071230159351
70.143569954685418 43.641454881199515
71.460827137774316 44.736334322686233
70.296864625509556 42.913805445213377
68.655160634126872 44.320427167999995
16.175983151844111 61.267419560032216
20.504067845115134 58.510058179498117
19.372279743636255 59.433547984097281
19.872739748590373 59.298919800387679
21.020644214043390 59.322651034838060
18.288647634212854 59.360242899831775
18.188660527741064 58.954705872735666
19.875812262738467 58.942265159268707
35.566541319417894 57.606102615791045
35.784116996645217 56.665307572983316
35.257628303002228 56.138647158247785
34.644936467659889 56.906035819824034
36.099629553197708 57.619003700536666
34.717432269839556 57.964851447665040
35.869932790128033 58.389467210416427
35.220831959874396 57.295836652108605
36.512512685485163 58.625099784622577
35.142437379454755 57.132514678457028
36.558878247215823 56.199254632133652
34.955865288374845 56.957248345743956
34.502642832415404 57.928553520996132
40.271158638193874 82.540154080728541
40.173423484876210 84.308356554456154
39.293507987349251 83.533943984476181
39.922828265154862 86.122989050560292
39.215655637372109 85.424421035250489
39.537776072240469 83.171727079483134
13.910175992615436 28.608704732176367
15.123778308104082 28.734059415009341
15.794124173573840 26.982877575772999
13.863688931267172 28.299993978226670
15.230122042902941 28.746509674022171
16.428351063546824 28.127927945178008
15.942981474714673 28.322726537216774
15.543877200647470 28.394927299016999
15.410460041414256 28.871592193179438
30.070404053284534 78.600726455353410
29.144438334974087 80.431007080071794
29.844197914968348 81.545770468549051
30.048202017347077 79.251240479259749
29.251914375046987 79.061725357348024
28.523731964185288 78.445233958655948
28.356203241116944 79.584338072519984
28.669429782915699 78.204927949714488
30.533284939193511 79.622905901503216
29.356002413836777 80.154490396922725
31.173516973660060 79.731100913662402
8.679282007097987 76.734604714268414
9.338795348057822 74.424148466880865
9.738268294150979 76.328758536126429
7.741228981852752 74.847636971885620
9.081678885221386 76.330918979412317
10.776133287140411 78.014270914069130
9.572292980539062 76.124263871135284
10.327902932318430 78.314697951789967
8.688153842261872 76.372741663646181
10.211265159660298 75.386637288856065
8.797221928819420 76.376300937404153
9.576608973687282 76.399011996210916
7.716698670262454 75.831846555654366
18.242814749043031 31.564654825670448
18.120355927152222 31.232811916521413
19.777358956444854 29.789933862693289
18.976722525882799 28.513886071738408
22.254059270495304 29.099402368193456
17.988354347354509 29.204118934842430
20.014615300339770 31.738640392830195
18.359109515469932 29.319163872469804
18.395677535636274 29.223077298729400
17.102846581329558 29.017386990277526
20.547394695960993 30.006542693624031
14.844539663475443 45.013992008364475
10.771370249826523 45.731699886983428
13.527624668352573 45.211336917712828
13.651788152857298 46.424219109661017
11.396189370665461 45.135042005505866
11.229700541708779 45.291092873110323
12.329381883862347 44.414742195606500
11.930655346566121 44.536601372363158
12.763873655777108 45.285804220761648
12.389877738837527 46.384669544758033
12.169665280759366 47.420249974667939
2.732448975287391 73.400418529938236
1.372412339843879 74.283058227700636
1.954659351666792 73.967905523620644
1.803322806490515 73.883736660087948
3.461160113593282 72.964212568568925
78.625372263710361 99.966870216412985
81.666077403379688 95.644912497418986
80.046936681890713 97.594730611825341
81.010822137104043 98.960909175697722
80.315976539649185 98.583780325235338
81.096300359629282 0.173080604204529
79.890413255062143 99.611176412970394
79.402945250291609 98.302995260687268
28.416443730154260 38.477546255383338
30.379914303788667 39.330276415216041
29.269675610170928 39.635709006399509
27.772201603440134 38.785914080651793
28.427197648845127 38.511764153836914
28.552469775945291 39.958887194528785
30.384711272131057 37.067887542658752
29.420608226285879 39.011148875856549
29.845108819068500 40.165367787476370
6.996094518630107 42.585520697386805
8.067341566783300 43.103325495085272
6.991544995232287 46.440553803417586
7.926807745488185 45.288129168162065
7.980608550691456 44.059644308788982
8.541517725410241 46.000217963979736
7.155069348443084 43.698291450345693
9.601150003682299 44.603245940118882
6.665088826243551 42.589492961967963
6.538365790543691 43.883810834141123
8.702741415075161 43.941483510660987
8.138325768201350 43.521856191540067
8.228578984658412 43.650184989493653
43.011938877022864 43.871573233224225
44.284888425637419 44.344273735629926
46.960976857794464 44.815417127182045
46.703807252291568 44.332333580335309
43.477489040370273 44.608856806818260
44.123681136335982 43.904250498863156
43.533138793897081 43.643051805741287
44.215031205050508 43.154680894905205
43.648304627627333 44.236453254002576
64.888523496268661 39.994611333790374
62.928953765493496 39.692972085617292
65.415474142559020 38.833555860218873
64.912532189525805 38.190827974866018
63.404968892632468 38.139122036686501
63.487587596747332 38.590233547221665
65.347731573729462 39.271991747137882
64.781730343051819 37.513342069836035
64.561184902790856 39.673612469749521
63.827219121831945 40.393083264511361
68.992932260944372 85.604292051043203
68.845355542132623 82.974051580644911
69.222711715539589 85.810942183966063
68.352040903859944 83.926670265504498
67.845454056189482 84.976195918529854
69.461822106432535 84.376884615523238
68.683972511552085 83.447344882361932
68.325204418987710 83.173093801306678
71.071191536645216 85.326249829195120
73.609519435519175 81.722567116543487
72.046276052640806 81.743036410101269
71.629643369228504 80.625105999251886
71.425529771099406 83.157544520543212
73.743930742095372 81.244568244959822
72.303470789176544 83.406313243506744
72.693039952114574 81.581435035372152
71.976231664727109 82.717715109454971
74.617341498206301 84.117634941964553
72.437302005453574 81.810209022837228
72.353302367033038 80.440528678417209
95.118776000257114 50.737080723704423
96.936047614185952 53.127658301627683
95.806025603398851 50.240493143072975
96.379606966103410 50.781426195092259
95.544371539074589 51.940761048855023
94.201440334800338 51.436904123091914
96.646282893652412 50.583642975058709
93.897713028955764 51.332965989325793
94.730173937397950 51.746494373153389
95.983660215042249 52.425242605112089
94.313034128270914 51.704184757227274
83.702630619548245 65.823273321636734
84.633333628741582 64.598107470205363
82.183838198193655 62.864819322452071
84.848137817419413 63.915183528579945
86.366914230502559 62.133659554781346
82.535780468923591 62.103855627597419
82.473664752047938 65.493868063271819
83.225354895605065 65.044741291474466
84.222597871933203 64.852530043420472
82.573138106988878 61.270959755756145
84.149176105437249 57.582068353108262
84.439484879104995 58.018961225548487
84.881807133127893 58.229152860789512
83.838905812672664 57.975846882620473
83.660981201926958 59.351586389372329
82.465426197423596 58.788293167382101
81.826968057925029 59.351290665110028
58.714305306842334 61.500130548255768
57.921577304490391 61.179126591813173
58.445421939408753 61.279671463137731
57.144148493570746 63.066791906835888
57.501576431053309 62.974350183885157
59.018283497168660 62.950516707403139
58.519351403107351 63.039962848958147
57.945900734729186 61.470149800456795
58.494848296404776 63.092246544323970
56.987050074490675 63.244094742426384
59.051574572129276 62.992426401204582
58.974657836826232 61.692217654419572
56.903830786730936 63.190608219041671
59.484735195737706 63.050969160503179
54.725112316220709 73.012691245898210
54.196318311801399 70.246156835581644
54.094357805935523 70.285726573856707
55.325374052144362 69.792026354502298
54.625755251041987 71.105136593130524
54.077807987257806 71.259180191719508
54.927385835536626 70.403318409180770
17.811875478801550 78.753078952385408
17.203363621496351 75.697012629425828
16.971882643964840 77.138596053314259
15.657381781780307 73.679767943704505
17.866669492026613 78.356186153759523
16.649349288901885 78.133883926017006
19.726882830889146 77.154144270807038
17.420642012988431 78.101643511070293
13.061327889588636 4.185606797844146
13.018077205387415 5.155713397733012
13.988321928135026 1.782275582721835
15.013987526911217 6.348617332533365
13.390249288678877 4.868726638163983
11.775514208008419 3.288876873223507
14.418662005545883 6.503659766282608
13.205048587003441 4.245626617897365
12.240928086613501 7.784434754599382
10.577108049130933 2.949966188620043
12.440246099846018 5.634640588157744
24.963619042588761 16.570010800506736
23.807450636278535 12.516590735971548
22.296554441317014 15.785837794234054
23.510158326883676 14.725923227334032
22.865126918009256 15.901418761862965
23.765208726203987 15.693589112612170
23.653079491260691 15.506030633673417
24.172172105300980 15.506842585314315
95.080562582989685 11.943207678369790
94.659973896561809 13.058916606822635
95.258555546411074 14.183275631662251
94.600698543434547 12.659142772771789
93.995280071356589 13.135461224771522
94.114940197416658 12.774266793175062
95.012063997683228 11.974707348650448
95.834970006829039 12.530068476183120
94.877550241765206 12.484648593887675
96.895225536084268 12.248431577618213
95.380694748527574 11.071822271137753
95.876205892501176 12.497282201684872
97.082713815206091 13.031220811433233
64.470130287124150 52.907123169425304
64.287851190320154 54.782009261469440
64.721258901331723 54.070007113875882
64.212958222762069 53.643473799746829
63.603102408713831 53.886965756247342
64.553729148329509 53.370591071375152
55.562294843207077 36.764746971282349
54.908768201328577 37.600982721975100
56.300866561632162 34.422903642378387
52.791941669944393 35.230757050526563
55.760878673428024 35.326451045576732
54.787418127396847 35.992269985564953
54.970074492829610 37.603551343034397
56.186407906388290 36.009953687162266
56.549863422378138 36.393200822461068
53.044578618325616 37.105523198687507
55.047854139695566 39.374549238805805
55.855784573745289 36.680829786264681
2.537905746290072 93.704332097698043
3.182890389255908 95.033144219165393
1.984053836934382 94.797012013828507
2.109130300442218 93.579415684079592
3.023594818819760 92.614253476836652
0.736389592131375 92.174851672869465
41.313725846802043 44.910799696030118
39.847375226478029 44.823331838803391
40.043819713308501 46.149748665681123
39.920168707324549 45.324329615299682
40.855499169753699 45.241847257074021
39.655515045160115 46.241211888255378
38.826862730745830 45.905336312987068
40.002785431861724 44.126388035899559
39.238763654382439 43.487081963615019
41.039824971895612 43.461442608046703
41.080957898797898 44.070805585088564
40.116085663815305 45.140416398730267
40.169268573938545 46.398409206919894
29.750258979511514 18.605639621194566
31.692751226523434 17.803024354051015
29.275914031440401 20.483462009063917
29.383613585682316 18.017979696128311
30.283683391596728 20.942332998617978
28.539529716897086 20.039692993360170
28.431450163353265 18.957599144292058
28.925690865140830 19.586461231544856
29.606674710127621 19.657120441258801
28.877378532821009 20.345628501916710
29.532519040948856 18.706135445322992
33.262012816337737 41.410386615544994
31.629508987311695 41.477643650572865
30.096826896962519 42.165455066691784
32.419934746002276 41.863369279277528
31.249642742913117 41.130723555456854
30.980869322247333 38.978498725624284
4.855869777971880 45.810875252769186
4.735853112399170 46.622194900888445
5.608017704981041 44.743166279143480
5.706534659897148 45.446973456213890
4.756922828224243 43.895583513401746
3.836461778819159 47.109026510368331
4.110165803722469 43.174028332875025
22.888259022225984 78.808557579676659
23.406512646483748 79.198134575978472
24.623660141518698 78.820831849112210
22.929738685569841 80.858466301830603
21.543017344741120 79.788529314845476
22.165020176978853 79.537238743780122
24.244282209125437 78.209293725807115
25.172380798622608 78.957108087390438
22.207801479329046 79.519199509843176
22.635875236916451 78.690334357173711
78.923543752542557 28.246760694629046
78.821762029308388 30.598120120970982
78.228845188318829 29.025348475727768
77.654500086622249 29.076805971622399
77.368146426306041 28.672976312641513
77.997998514708669 28.558307174618331
78.532096432436944 27.940854276613376
78.890879969950035 28.778307121925518
76.435452047792751 29.291965907725569
77.866107439742009 28.416237457120658
79.436719210931329 28.259075037107475
77.852999420374587 28.974567965160759
95.748628496985219 49.795550015609436
97.498121965790801 49.350865206259066
97.118816907285037 49.230861567437245
97.191050879788492 50.768375681760439
96.607604698377742 49.699609104476494
94.493774994216110 50.267615558072954
95.682756027704329 50.711577574241289
95.670370903762546 48.927738847369035
97.029337458641592 51.265036229053308
95.010139220625177 49.639318032777254
96.011178922183845 51.385291599878244
95.991946716622209 52.070644165063534
93.788557841086941 51.240419448531860
93.899269826734383 50.203377460564667
96.079972609491278 51.395465484831604
47.199213079258968 69.180698338690647
47.648247175844453 69.802617745591661
45.137796821283828 69.109829996739919
45.275495202394445 69.610918522494956
47.147799919257373 67.518480050682996
45.700384808020054 70.568688740318166
45.947307755804822 69.396549361231536
46.676735354236349 69.099645844760317
45.236932610156778 69.976661223059224
44.037751572912825 69.879433145093273
46.032229925995750 70.595169268287449
32.396917259404979 69.559419790351143
29.762515694727533 68.475164276205248
30.042789961353314 70.035932426640059
31.253855486732121 69.653738569541261
28.644980861677684 68.381331399025214
31.686995570049017 70.714201473167932
30.556664499218162 68.618470065418990
31.528853950150996 69.830512088179361
31.316560779479744 68.973130482352232
32.059575051138602 71.238484710141918
30.531086912066272 69.091071854053681
31.102669582530922 70.715604643733442
30.772012048663033 68.243568471101383
32.513179393333374 69.842622872823682
33.446591530627188 70.492332692728425
58.458366593570823 94.544815979048892
56.439988533425492 95.305254468168570
59.541654770863119 93.476417988571882
56.656956506431648 93.533352261646939
58.298909572375258 94.944417473420160
59.009143480208728 95.238205308240282
58.021294029195182 94.403075689236033
59.035808244063553 95.187538125702474
55.625894277680580 92.729502268430963
56.532176676920130 93.109266552239831
58.609104049392869 95.132626258613030
58.632901333829061 94.472785873180428
92.273419166955037 9.869896452436029
93.788545410445934 8.247049702575275
94.194844502506029 10.562354802825356
95.573028972260119 11.058116449809706
93.457825511056996 9.102157965430379
96.058501443892439 8.454654564137387
95.212189752026603 8.599829656773348
92.943346320739153 8.587105595782843
94.408784204837673 10.488281051079621
93.904087753833934 9.056259739026448
77.283077582411792 88.008769328119854
76.923402247612501 88.572667081382846
78.821704479747666 89.529004458400152
77.308385851021072 89.903374243192886
77.948788494131918 92.430066837200769
77.547144708380330 88.746614964912609
78.676094635265770 88.508954479866915
78.633847343347227 90.138337241613371
24.651582673834874 99.270240106715320
24.405056204994271 97.095337534001345
24.614445684468752 96.385335135831653
25.709623905813011 97.185157324587692
26.773791109748483 97.220125600614807
25.815537321597127 96.944581059779026
23.517549744403617 98.746204675031592
23.724611055202335 98.066586648764329
23.619761941858755 97.070619935575834
27.652156743488455 75.324080785622954
26.916247903967246 74.831402055551266
28.496463138518905 75.637787127213372
28.151663022873002 76.129389943660371
29.602402952326255 75.491214247775929
28.116239127534367 75.261278847915079
28.246327798765776 74.994844890184993
28.407716664137475 75.412411895111916
26.964086890637546 75.683096600518653
29.707870075976217 76.329958866480354
27.140784353795350 73.635439896449014
24.070302137304179 55.857540326000539
25.285333332740343 57.629511389726346
22.225818413621294 56.542718076748933
25.114025624692204 56.551904113169442
24.196053847646088 56.091108294279863
23.809200413191164 55.286695686804521
22.963288203880577 56.502984888877641
23.359102161292050 57.294225470882921
24.215002766153688 56.724399606952858
23.526888479186521 56.775564707352743
24.529886656167395 55.160335517976009
86.144204842042740 74.383420678902539
86.088259835434116 74.311971425765137
86.408308720411867 72.097547616582816
84.618070264122508 73.102261890346583
86.305195818845817 74.221905507395149
88.141408378398282 74.069022318823215
85.157720559193734 73.585931956452882
85.816038565562550 73.178221787000467
86.601694209478779 72.417079461305349
86.005025129380911 73.307978024018183
86.051538420177152 73.862552734017584
88.529067617862168 73.180389894120964
84.675708051330489 72.081297058569106
85.973125948790127 73.348731028608299
45.622106459560378 30.935737297358195
44.808058929604968 31.546682075241819
45.802407117381158 31.003143450919929
45.981031000931317 30.847940010060388
45.746252727995000 32.328612567378237
45.414613789833041 29.352901349097589
47.129916107015788 30.104151894302383
45.226360879182906 30.588817382314609
45.788002153713705 30.397076939369732
44.666705950358654 30.943104757734410
99.910314005756106 24.626096422497817
1.036782753391488 23.983025108568448
0.364539709074170 23.900294323087291
98.123261907740797 22.655332161591783
1.495007883005474 24.826644527280806
0.401574883151335 24.485157017695656
0.649431896292785 22.890399203922499
99.884425667861763 25.568913912952791
0.735541555943481 23.748835921913258
98.533560799556525 24.505214658549267
0.029496997840839 25.028553464983830
0.613980568039831 25.277536826084432
0.801975497185029 24.577555875868885
55.441794249063705 77.158667123413707
56.711804196027671 76.131712099855719
57.174666590006524 76.971216005043800
54.454019027232604 78.321735428667282
56.165345287817182 79.552375137555558
57.127366990865134 78.207739615681007
55.423023675186556 77.934286221350575
54.856850873552602 75.603675141864912
56.233727932298670 78.668426217671467
54.626599886277575 77.323173479545275
9.912679540049625 96.904308533940252
13.116798317298288 96.929302330179979
10.987748513908068 98.788231181718260
12.837176803237229 98.863970398273295
11.558432080977919 98.995219797543712
13.171518857383084 96.927962262930237
12.735599937978995 98.214802971921387
13.665153754192804 97.617296638222641
13.061385617059969 96.244264053961530
13.506826901623379 98.012415756564309
12.961319126306872 97.964489855492104
12.490927647238541 97.173375752733364
13.438844312423631 96.923356917507320
14.917597056308306 96.326148420743564
20.699877819917184 63.583214536483041
22.050357587061200 64.093916156724077
20.599407218804771 63.298084911727244
20.905540875193250 63.365462673088011
21.209074805686484 63.337883809841024
20.435123853956636 61.747408182066231
3.507127207960603 93.781835243105078
2.363316685146986 91.284815694980722
2.155743493405597 90.760189517427861
2.189859671235835 92.548934269821387
2.904265631897286 91.126581525140239
1.389157393273864 92.461293475980980
3.952279387087691 94.237665156075778
3.495383620643461 93.039834614645585
2.214238262297052 91.276831722734528
2.217367982484273 92.705452255069432
1.108191054073882 91.792918411627369
1.608646861135629 90.895038614651710
1.410553887432923 91.380308948332953
48.645934012311123 51.261617163154341
47.433228599497603 50.589620017627396
48.167648122458196 51.070371952068548
48.016359668125325 50.593679294186614
47.441990288439534 50.530881728943712
48.215085279814758 52.584660780435847
47.609926732976469 51.508720968189358
47.007586770667388 51.067947662946267
47.808096199055676 50.530461125335471
47.958388755089743 50.995879386405043
48.133615230074867 50.426309651049905
47.911974258636882 49.821155811736816
46.411419793783807 51.634583206321331
47.302750186999575 52.256208865109699
47.836209156726980 51.460248817639439
47.144614286025060 50.108698146133484
47.544080177883231 48.980933144351830
10.990276708466080 89.249815029084374
11.993520948091662 87.791061900619553
10.226651023259446 88.301263565753445
12.380248040302066 90.588754636281408
11.974765301558980 88.044588041208854
12.111145189484970 88.060786871692741
11.862034116623944 88.856930791246455
11.051448572245855 90.110911832241499
11.280507453256156 88.453199640836687
11.401621068986353 87.375050410354973
12.674961229125536 90.003120834394565
97.528963370790422 35.659912037320552
98.383779416539994 36.918362348980523
99.459827682038124 37.013785688124493
99.956864551855077 35.037988116237287
97.258876794035118 38.328229919382338
98.654076202674659 35.648646698527564
98.616429467924192 36.584167627090736
98.931131634646519 35.863840239498352
98.382592532589058 37.495580556183072
95.959182941895520 37.886754327887552
98.403146903263234 37.672672985906502
97.679566472294965 36.949600011220483
69.004473037269889 3.866348336536541
72.107033702516048 1.716427532656635
70.981184159415236 3.525178115095704
69.514696798616754 3.726481054656769
69.802019068777241 4.683293435012282
70.126251704283050 2.604547134980003
69.795172827485430 1.016152186937182
70.524566383983512 3.551521176955869
70.431666076150094 3.316396342192103
70.237017019120330 5.140364306237572
40.534158109675602 1.275751994510477
40.142788837620650 99.456574007322359
40.702563930518593 0.854634090334468
41.098256357582606 0.499087111115107
40.390182562632859 0.324699097002824
40.792537316178340 98.858654269666133
42.956364611544984 0.436097056482456
40.460709283304482 0.445942082211020
41.678188861707760 99.942866929832249
39.399676306396124 0.496233066684008
40.336985502321355 99.245206461298636
41.413489747911463 0.302125029260169
41.799837003338340 99.256047227724750
40.398936226359808 0.169863567418944
85.212532780296513 8.195590982277421
85.342682176132570 6.394928501308875
85.132277015287457 8.729983207618865
84.657991331202226 7.666215172318481
84.895043738859542 7.967751862423818
85.759862705775859 8.849573515472743
86.131456719765879 9.460777030690302
85.481947750167862 8.609585223959369
86.498419261729993 7.818396241140617
85.554277292144363 9.133238094236573
24.021425601883514 80.844906739143823
25.334195454345302 78.496759813985875
25.050796697441953 81.543774835063061
24.351437365848579 79.876599041120457
25.063097351749452 80.607007883044247
25.105783545279909 79.981417809156682
99.615563965696694 47.476010183910766
98.757812840266084 49.655901415062679
98.436101271783528 48.960912335078646
99.278432455843017 49.390590322875028
99.206998820849833 49.650026934831523
99.396998007765561 48.319252619551960
99.232072893570148 49.956735853873212
0.496361033577159 48.315402104418062
1.221158495229503 48.676302151963995
0.061806203658577 49.104840323138163
98.043203451185462 49.202757510919326
3.518118405291810 7.514637031573116
4.903142747373668 6.334530331547287
3.613030423625358 7.138983518269590
5.634829909406224 6.051580250821347
2.357031822716664 5.817132323949549
4.069777844038131 6.306411319040764
5.211407977088327 7.106454885893192
5.570497921748689 6.177805938529318
4.977949274067514 7.790137408516362
5.482547218376137 7.925963591456082
28.059140692471249 40.329930297613629
25.903673196224350 40.889996791889914
28.139224777691677 42.446007920101877
27.142028736880302 41.341415615401608
26.826246532094153 41.807461328032467
27.240143819039211 41.163808983929101
29.205863784833834 42.567738332466611
27.584077823699587 39.707652583654358
2.909739213735129 63.100925772837343
2.289271064967256 64.402081828749985
3.001839071736566 62.559654486682163
2.433494036211096 64.984541003239315
3.371485784623845 62.091888992557664
2.880746553859194 62.070811127223585
2.545705821345366 62.571571976164414
55.913517512180803 65.850693034636151
54.957371655864129 67.661132404836877
55.569369094139667 66.607713314317820
57.200860500129757 68.882752763450469
56.123096855793008 66.097627942738640
54.613919268271616 68.469430828230443
57.412976693021207 65.576747223416788
56.944790209297800 64.828834489961665
58.945649582197149 65.613257384971291
56.453859510907684 64.243306073284955
57.290864325768659 64.067003201932877
57.645085150360863 67.864131678569365
57.015988052665264 64.832329071263374
65.811593069546518 16.624465841834390
65.645025100932031 17.583409673928511
65.707109305741113 15.909961405513608
64.364202959239677 17.378877029910814
66.336117499415209 17.046163766842081
66.643924405367372 17.169088025905445
67.481208105842256 17.219739475155851
64.598341588197059 17.646542573104242
65.711104438035719 18.047566569747943
19.570226608491069 90.892596946376216
18.036608206979665 90.904727533751029
17.359588777091627 91.285379373665180
18.293713371872386 89.306348828034359
20.488392891302340 89.281292275938156
18.656621070275310 90.341113804214245
18.704778143118634 88.807594392946044
18.641854036695019 90.375959483113647
18.817817480581844 91.019541410336700
19.014959178237412 91.605741909974739
18.849820500165148 89.459292350934476
17.577313760837654 89.267390803949354
8.880294712125229 6.557633480660264
9.410180635364364 8.469902941004937
8.815539797601748 8.298985357356017
8.910451349423120 8.018985863475425
9.947200547716477 7.380459572730719
9.763339077691267 6.441356911806645
9.577865816065449 7.477186866036481
8.730686659360146 6.404345901108099
10.416752482912008 5.707078815399603
9.459458460601143 7.420663549759923
9.913296155920641 5.846232878435643
61.027498772672246 44.924128427305206
63.228869466922383 43.152964567017023
61.276288254995471 41.520564674027938
59.868922622511697 41.916416196101956
61.121573757417444 43.074148641309215
61.434766076319086 42.315113105116446
61.996032632004315 44.709051179278816
60.487674264193203 44.603509878553872
62.617065564494474 45.627605953168981
59.017272077992118 43.066950578822748
60.670731409884489 43.636813267447650
61.224426404502807 43.447516538095137
60.173533100154550 43.187433259383106
64.106155335332048 42.831737856851902
61.117033234662998 44.273501173864929
60.068696072775062 42.452717405566055
89.741675670190645 38.977333922309121
89.415738250818748 40.210663063344676
87.949337034028417 39.630499484230853
89.575544006685277 39.097963386150958
90.029968343299061 40.329196061554349
89.586337252292211 39.968200749224138
89.129159224885541 37.657954942046736
88.836779336553192 39.253431940753998
88.238199673378560 39.863704847776290
88.206365934387762 38.002435272602426
40.691765119574086 28.146066988618855
41.114389102492154 27.223487749258759
38.292932522971640 28.276310557881981
39.703628119639234 26.879205266001126
38.881159780826870 30.191247558116750
38.074761541507335 27.195189897798731
39.997353613856475 27.755526895936796
38.678087840252800 29.305729895183578
38.527590541152158 28.153166425250191
39.925554615920994 28.879301956303816
38.852208887771290 29.048493745584437
40.354212888829743 27.897051378663647
38.911003209214769 30.296674698957748
38.348571694826525 26.519738977976665
63.060530166511995 93.820532020104409
60.852034915234476 92.353869149621516
60.262709033178382 92.618531721521862
63.401567915839550 89.883125207698328
62.614346298992878 92.680321019243024
61.854189180621702 92.174285568081544
62.613255668599109 91.696796398277968
62.872432998883006 94.616935934713737
84.657081138915444 68.035593645645235
85.137064043988858 69.312373600785705
83.822878330521988 67.458007210828882
86.291938820873810 67.932717218079574
84.891916397869309 69.472528114679719
84.829326439126817 66.605028943399432
20.607491195520179 62.658047614882889
22.257506771117527 63.875925875984407
20.217821847829224 62.507288442054538
20.756010681493908 63.572435591661794
21.263741974187113 61.432632140953132
21.800177322788286 61.692909594313313
22.160208775998075 63.102852338564304
21.057455085253455 64.975230280129097
43.967208377073412 66.543671892113650
43.586402438883930 68.833404200260830
43.368280796271442 67.581831938359329
44.192950868328154 67.995551415294955
44.596058651496747 68.619682878929311
43.978420509540612 68.850041058048362
42.816896504803751 70.121066255149955
44.130268899110533 70.768612314655513
43.415216069712194 68.297652718973467
43.275962454583414 67.991361055470819
42.261128060037301 67.906399178735256
42.802271562157451 68.578271496596031
42.471000293104368 70.407560499299606
42.803409174486923 68.582930581621653
73.860777914596440 67.193871819833603
76.570170052057151 67.894725899502831
77.072781201289217 69.735677714491132
76.115971398865298 69.015926957948864
76.720778073169100 67.262597717532898
74.426944827873186 69.666207037843265
53.633018122768249 91.062307455960365
52.332439966622616 91.741514502671166
51.969544857323591 91.823244274189861
53.022065506357059 94.070675621152844
50.412413798061408 93.248650094799245
51.243330315455999 91.511730256156525
51.674733496575882 94.934239733142846
52.573199652699039 93.200097103978152
53.807116358632200 92.222664893662028
51.201240346043420 93.071456837423881
52.517711709719450 91.677241588449149
51.768442445782611 91.412238949727765
52.684900539554683 91.465630907190246
33.312260284563713 48.985062864565471
34.324851006526316 48.646268383382278
32.963684615969306 48.673362177364218
33.862836327809291 48.373969616706518
33.942004285634098 48.256407342320870
33.058474511530932 48.234969550489836
34.638836978098830 50.854597321461100
33.700563647979074 47.352979182200720
33.614236273192866 48.788140105800714
32.765233010417511 47.729530418145721
33.715068293206691 46.578542771446756
47.772300882989853 65.039769917547147
48.114937013759452 66.965947483711204
48.272320237617713 67.464103834296623
50.555443289781955 64.947187743117823
46.934428893452264 67.005184039296367
49.198361143278554 65.251613867382957
49.385267980523089 67.993210211971601
48.737519286463105 66.266894731622742
47.560023719862258 65.341270579558866
83.260951457587197 35.780909714670827
82.377107087238301 38.267270834098603
81.271993726160019 36.944574719131580
81.617455545662992 37.263090387415730
80.243763715730111 36.730539730357670
81.343434474677906 36.909627443856905
81.736190745474445 37.256787809324841
82.530806221599363 38.121461507531272
81.850990451967348 35.439893599109546
45.620995101157362 12.113173148143579
45.916712649436128 13.405512386794053
44.099423817167164 12.177566954255211
43.700376234650449 13.288586814046612
44.896347002335844 12.866141371089730
45.223064533353934 11.934498354783154
69.395025653700785 36.741470427498534
68.172858475851797 36.797416825923669
69.352886864064814 38.016748672795366
30.168719869655963 53.027347068090016
29.612845171843048 52.949498032666327
28.478766330220164 54.096208190936544
30.253924333355190 52.745302176811059
30.125056479682069 52.374573928875087
30.855950720211926 54.362787203387143
30.731018029714146 51.474919481777349
28.964197619188095 52.609182177371267
29.814168486886860 50.753073750137190
30.461923195608296 52.874829662819245
56.324052113976208 86.066326635551150
56.889394813459717 87.579202515862491
57.799512193652795 87.703843780147793
57.509778044286456 89.993398283288073
57.738551982379526 88.848539890950335
57.199513870608918 87.489695927939565
56.436754560602701 86.444644946946980
58.187128242270404 87.391398236538464
55.599776912562596 85.925885789232254
55.524277014041367 86.346655851527302
55.304834509669242 88.587315646972499
56.745209783325087 87.762150605872634
53.207809762202750 88.872770169767591
39.537650530229378 6.983271593348039
39.148904226247609 7.967675117418212
39.473727062163306 7.456198749580865
39.967427937918110 6.978526985589731
39.356642468915162 6.113610208800104
39.516641442539708 5.800186130079339
40.219276236010231 4.896713163066888
39.116781302322870 5.792807109482599
94.409565025417365 53.416731678786476
94.364064498760797 52.905315290685792
93.809813293728823 51.071994899820830
93.865088350440715 54.260628010776166
91.689136575099937 51.421448641551407
94.937452516096926 52.776279867359001
93.329518269005021 52.439428329934266
93.505145201857061 52.675026446856002
93.426048222726806 52.031245734712890
92.676793728336122 52.207826708600756
93.947029960625002 50.830535237299543
96.283621958914622 51.170267828797556
93.597344643550997 52.860544184014465
51.752655869759259 15.063524688198358
50.638267115673813 17.011561876851172
52.929283534334559 16.664266177979812
51.876821260357104 16.825322480034693
51.376158025766657 15.179708050294552
51.440922443043362 17.946946531911689
52.582332786057719 16.885493551264609
51.842299760412189 17.717620487431667
63.896103199666889 53.514562554914434
63.217864675620405 52.606239632046673
64.445002851534099 51.630936443738598
62.559960951751975 50.410192922014573
63.698711429474614 51.282707110277542
64.241754488677330 51.206556162023574
62.693179762246572 49.440716412466230
63.910093945090644 50.200251741274116
65.015879650793764 50.656469948074317
64.776903551499728 50.652587692921678
56.931252343301558 24.573135997352551
55.898747443486272 25.679203518953138
55.892844910016557 25.677574149333573
58.129723304624008 24.677702005926061
56.179937319729113 26.060731788918396
6.115215811213419 37.285118184710079
4.987213081526481 36.244974326840243
6.340946895758631 36.069199577743788
6.627934249642887 35.594765563792585
5.658806500485534 35.888883453907383
5.505451813332027 35.779011258200782
5.197650224252703 36.300097421535142
6.346366164377540 36.196632436172436
4.856114894373532 35.524208799580435
5.724780049833562 35.154777781394920
6.817671973669446 35.082221315529850
5.054527739188083 35.905676958410652
6.082190916603524 35.820790468154648
88.052320102958134 19.499963902870114
89.431995264963490 19.583188814620108
87.467886212277378 19.500318561270433
87.901543424646547 18.384474596454798
87.476669952451175 20.668471936316113
86.175265155945098 18.928678233414676
43.909055427573293 9.939226007330015
43.252549278781935 8.966664155697629
43.335108351590875 6.041477559067790
44.776035440283735 7.132161150390361
45.835284850099931 8.975640181901598
44.570775040064568 8.854147266310061
44.328427954028200 9.064886449077022
45.193698501041254 7.462568593329217
31.765451327005486 89.257440334391902
30.928120515263707 90.857514051852405
31.002678605251688 89.459058208269894
30.112393205598508 89.691522133214377
32.013549570454025 91.087172235185818
30.855135897870809 90.574998975404682
32.381440726672643 88.582761468164833
32.073161865835488 89.877364296602494
31.544587314857512 89.969648504735787
88.722580996578088 49.808890036349567
85.928674380277158 52.778308749236565
88.376446029328903 49.056625868857857
86.595597242681819 51.573085128728415
88.417184236490215 50.881548859325576
88.377294733704829 51.513069709503327
88.300996577253827 50.539725787975371
88.078873411335323 51.791188936410983
24.975579282684201 73.184134697923668
25.636416077704581 75.442642647689070
22.920759456269113 73.933850932329349
24.082943053173448 73.012656378267593
23.269686632256001 72.893087955375023
25.174360293829704 75.060456113222699
25.117400232541488 74.790029894331184
25.689904789861316 73.903967930894893
25.049115151066303 75.095087908235001
25.874916706945314 73.872261209536219
25.164192745525572 73.927675138559536
33.509917354520603 57.086426240008862
35.738262161939758 57.157561539982751
35.894845324970490 58.120234250760532
33.655983274763244 58.483793418380344
34.959374420320756 58.223123040811593
33.439658490365034 55.079048191479437
33.500262449804069 56.897076135038844
34.240624401947180 57.837339958502945
18.065217372245318 85.616289941580490
18.807823752346405 85.547009240175768
17.156732605536547 83.924366230800402
18.190999357351714 84.039182729682537
18.142269734608419 83.110123710570761
18.586194945398166 84.476090414909748
16.771416719385687 83.730575382299648
17.025156612854882 86.757490440381787
17.784509141776855 84.177310937591614
17.336010083522112 83.722035186173485
17.995470046021552 86.021972573229192
16.757305318144887 83.274395990565566
16.846305168662081 84.640212571682724
18.257804252208775 84.625786220475717
16.799822103720043 85.846616396188182
23.915818780800322 91.577817131197577
24.529662112696482 89.721054324650467
23.367526231895958 90.128793551290002
24.747898993313406 89.346793740959768
22.263926372797378 91.825472595752004
23.864648131044120 90.494010061174649
23.849927293270042 91.069537178040264
21.299034082839952 90.543821844633939
22.642837694809543 89.459539767722248
49.670366148684941 60.411993127675643
48.893222626826976 60.836644634499152
50.764405480457953 59.069691683135154
49.564136952533509 59.545446995472084
50.107527533934004 61.582049762247912
49.160175270072287 60.812625089716839
50.623453541976517 59.084218976647357
50.954717466048216 63.126327010745364
50.461440645175671 59.265985731991471
48.351528921057678 59.742989132067507
50.303517473302520 58.754314885203605
47.978855856473032 55.866891933536813
49.948936924023634 55.817775353464171
48.148789842301696 56.671456428657493
51.083973356726290 56.140506864021809
49.867823919151576 56.315090471406855
50.626668191459501 56.045595567988116
49.531447947091500 54.814606948433124
49.966971834761914 58.269220575926596
1.426999622965738 23.481879002242440
2.946048666253718 22.396786555791728
5.946946497162699 23.548100671178481
2.695337746903464 22.804553959267327
4.131796776907558 23.595272828463575
3.781817786745219 21.839018251602887
3.849092050462200 22.177977595631564
3.539256673548445 22.779279868023515
3.450140167185413 23.331746950782556
51.145488339817838 28.206988640094469
50.767572135423201 26.955334014844219
49.331412298857337 28.095721750277320
50.257461325294237 29.908923883287237
49.885594113671175 28.390165616821726
52.168649485378722 27.766446636575026
90.961836783629963 94.404441683241913
90.764884661276326 95.596863374921597
90.778587894117649 95.864194690422352
92.290057145903162 93.900305504187571
89.883020324588273 94.641438037010900
89.217705110693373 94.802783710728647
90.840330466718498 95.929775664043305
91.979360914540280 95.292061237486664
92.210602108000160 95.685220472779960
88.907118589023000 96.702214584441208
90.271696165355195 94.019253576860493
89.588442816835837 95.869336548495127
89.707844725628277 93.489643999126983
92.558262092280302 95.541691684029217
68.087770585346320 78.629184287075574
66.347510698775523 78.832210657343325
68.111556065141500 78.447837265076160
67.495623896906451 78.795006065921214
67.961078204859660 78.509183403688695
68.838136648980026 78.959108329599161
69.253957467405968 78.826996231685897
67.929641179691316 79.768227038076304
66.718998948749118 78.794879589788849
66.848620204830226 78.900339382203512
99.148478764886022 49.084733572668192
0.469393635367439 50.262010912817679
99.090482636159095 49.573909989496364
0.414503270427446 51.373879348011663
98.426301075716935 50.440530768635128
0.344713415919784 51.123012311263388
0.037288567545033 50.399690202626218
22.825474550771474 65.552850560452640
22.751976882024806 64.507757521435565
22.314849590356985 64.635385493934109
23.051225079340053 67.130773519350740
22.120997613231683 65.127730569721095
22.881741707231033 66.308806761646849
23.090687904031199 66.574287377508597
22.517235321215615 64.807657403713606
23.375362127163029 65.930016601631024
7.474348580826268 77.973390698316337
6.682212536140296 76.726586852481503
7.555438112242935 77.263981933736019
7.504495912886061 77.762947009859062
6.782656565247009 77.902894866914878
7.855107202808585 76.256670545860601
4.477934582467646 77.390973420895733
6.316714837638489 76.941595272943033
6.686869057152469 76.884517264291588
6.428887171986261 75.187665940370849
7.000698481403910 75.054017261395941
7.510143626509435 76.484025747066383
11.589925557065550 96.836863271413350
11.441717187148049 97.218484644345978
12.199268671752577 99.014757113056618
12.567987008171075 97.861307227121628
11.898423196229466 97.700965792445103
9.621087615119212 99.368057175590181
11.871802070318024 98.820106536937175
15.358947075591411 16.700607914414462
17.016377789528850 18.074670891730740
18.260908305972233 16.936290813013457
16.063472637777974 19.142840047269065
17.172515754774434 17.773718603459653
13.797172435766898 19.163539198390783
15.277977527558452 16.841850298228067
16.551559991890922 18.964436533374688
15.243977903461778 16.985368194141021
16.122091679666013 18.584975870808766
17.255851343138470 18.345582316525501
15.488897449712578 18.643952382180359
16.396251187948032 17.823384632501991
15.902605937423631 18.220708646455222
49.807007833431356 47.489314506907732
50.190131637607081 47.919978474682964
52.380043028637211 47.466546440148541
52.755155954301820 47.783435393439191
50.960814805438467 48.730562136567663
51.804659452407961 48.072709177699195
51.261926206285580 48.376452221045199
50.073385214926219 48.745062388703339
53.652467232784630 48.832644096606458
31.133712148240193 36.121203656478770
29.135230025176824 36.886204226741633
28.489722703321391 35.734448749328337
28.830081056474114 38.301428273871061
30.298117385610912 37.938072558293314
29.868236660359631 35.751083141128234
29.900613707600968 36.211385329495897
29.071388684013282 36.647276122928716
28.507668635485679 37.897678802371679
30.317448523384062 36.318349744326646
29.432137979652548 36.182761752901300
12.602202629770733 28.699391941351241
11.302148816111020 28.284820760946470
10.684979479849508 30.237475689669445
12.011357531174058 29.514113803754785
13.057620536749919 29.706125280906477
77.601076610307459 92.198809682943079
78.958769416830208 93.488042361514502
75.880574469998805 92.326665824716528
78.592323798860960 93.818108676670704
78.679206222499516 94.140047051605507
78.431523798732073 92.648040697992386
78.275626074668764 93.284627985177920
78.231843677971966 93.518438021843181
77.851391835939467 93.697350721273637
78.307594543148340 93.256315613501386
78.223358010661343 92.891595297304875
78.909997291529919 92.253535805145944
63.958187143206366 26.127661008867150
64.221243835888828 24.568393842258363
64.651584756610887 25.364328065790403
65.702961026466141 26.360443844064825
66.848687654085452 24.334459948885307
64.744077256744177 25.875227416989190
65.238263350179992 26.701212840117602
67.278313702731253 27.220337831834918
66.390424099283720 26.548616732733734
66.902097332200412 27.245626408277278
63.564455302863578 25.957251207861042
65.218522522422205 27.413304691590344
65.209282049819151 24.528856152579806
65.393302624999819 25.331588391858762
64.689399472082755 26.075554449676194
65.124119967313746 24.714451331719516
64.525790210244153 26.801450623399798
53.955710354386653 1.194499956308781
51.428288719805032 0.922215392741455
52.273020983457812 99.434588445611894
52.920536040293015 99.361971805832326
52.520443940603613 0.474258613301946
51.782811319290921 0.194311978008759
53.602663150618220 99.264854119381638
51.747353969460185 0.201241126951362
53.419683915259064 0.668239856462255
51.519137998802876 99.246756887929394
54.301083726846819 99.583911393121625
52.887019184604924 1.157609985606871
76.032079154455531 70.122177332322835
76.745338280471799 70.823245940601652
74.876401262567157 68.393905696345186
76.196358787903563 67.611393751817303
77.292493926863287 69.876909183228705
77.201500453702479 67.350366919111565
76.253088884869015 69.677635934478843
76.213805916774405 69.589089863359064
42.639797553165153 91.465029239519112
41.556477118782617 91.847434755776490
42.496495685567467 89.100332300994694
40.933696025317097 91.457056367456431
41.760540897616963 92.961556578562892
41.402276829594840 90.557220115183426
42.030410421558422 90.426643062120206
41.847193365862445 89.496258280462698
43.296753639384121 90.607092183250586
41.499012300313012 91.836512615657597
39.306113976541752 43.062384128891559
41.986537964084476 46.975803543406684
39.712647706001732 45.199512680582799
41.942734611659752 45.824588753521013
40.636755804840142 45.312515876468858
39.854324840161517 45.005651870242346
40.662746125149880 44.592079407596721
41.034160931875547 41.910423747446231
42.112847657751196 43.061269496353134
40.194459771095929 44.502520014887665
39.822033878736114 43.612199060111962
41.894122755712324 45.752293885268408
45.700006494497217 47.511167556941409
45.507792509622604 43.795399536838623
45.551899469826004 44.500054288324932
44.125270012054187 46.338579172299859
44.509776578031740 43.785002979224814
44.651280421316763 45.955242588096112
45.388369291448619 45.574602637810358
45.678691095464131 47.179959349709407
44.020194901507992 46.080623797654098
44.003914225031664 46.108426008959590
44.451369156616728 45.149043716621193
70.735865585213091 83.759296792861832
69.992704588726511 84.001406854983401
71.605934721333114 84.211366738089723
71.138409309841165 84.348942989293903
70.028371900630674 86.193432382245120
72.204811346041495 83.505943022851753
71.461746899903730 84.792947131416383
69.764343521136269 83.780916799602636
72.435769989605674 84.218462658345700
72.022223563515254 85.008986810325197
70.457828279527220 85.114911763378345
83.652781686022522 68.522207039503854
81.677453805093521 67.808370183604993
82.632375532221133 67.803005114593645
82.920174796835497 71.063347738417278
83.211261321077544 68.013606395687432
83.595971396943142 70.144643870463540
83.786801579940331 68.337091440827095
81.707221363509646 69.010601612144896
84.977058736966924 71.002157856921357
84.034118560392002 68.673214593973725
84.470405056085241 68.914089257183647
84.042457989584264 69.360733642213006
85.086280154347207 67.835044426846693
82.383939388159277 68.307794258775502
83.284450653602974 76.419205790868403
83.066943768588402 74.030448319216134
83.310113752072468 75.941679875368109
84.791679154466379 74.236037661984113
82.388382938509992 75.702344723349910
84.394805349654320 76.972414190489303
83.014783201075900 74.971870959386749
7.928202874310668 62.930219768695437
9.462026885221933 64.371300440612117
8.248287268814918 63.966286447480044
6.611626293159642 63.367936038219767
6.041447265765267 63.764011827688805
9.056231370973794 62.071964994101755
7.358354867302951 63.196115738159456
8.559137110461691 64.322097507084067
7.314208650681242 63.946828903823807
8.541727129840845 0.276087254465949
6.841812686610448 99.971515930028218
7.642513813095776 97.877522690456274
7.469298869018226 99.360543231226430
5.778584082809684 99.569932563549671
8.013600517529794 99.347999264388235
8.977907188133269 99.852130761868565
8.928561822524211 97.326391889300382
8.441741207506617 0.703839400528182
8.831953536792167 98.271933687740429
7.104670786861856 97.894707958396765
6.804581232004939 0.049488630299450
6.094214068026820 98.723942555026554
9.122324562370695 99.071342841405993
96.920253196278821 20.411679750656045
96.494892977401349 20.801372397006851
95.594474702344300 20.274105207906061
97.061267832293126 20.084537341152807
97.404880072007103 20.353868432838379
94.547551304559818 20.505258438159103
97.395190472249283 21.468120675707940
94.207453304530219 19.260192035759726
95.498390235596517 20.688386849454631
44.011048340950616 4.345801961639300
44.662026778950732 5.054094151803854
45.291533246562636 3.531542709226839
44.446042011238241 3.101326051310181
43.097551950394049 3.034443944869320
46.021304845402433 3.143583000989903
45.893846254393168 3.451866639984637
44.510230392427282 3.187065100204101
92.540814588938318 42.815606107380901
92.907645276865352 41.654599930001979
92.647497749222879 40.226705189743100
94.594104550654762 42.048544083261383
92.887491058472150 42.764128802263855
92.597815806934477 40.659774477104278
92.954659788792242 42.361145493462487
91.926978566804962 42.227442584564507
93.897560481175361 43.231394421055867
6.799657726181263 8.423158457592134
8.954842206428783 8.891389147917783
7.757746831690329 6.525323227778403
7.390953777677539 8.282565936448853
7.089927526017425 8.796379388883208
7.623686303552983 8.768336715752190
4.929497574090599 7.820198829819815
7.668409325071084 9.719242267825095
7.555871388154202 7.476901288536399
40.234565044035008 38.643601780213054
40.397397540527734 38.442144925225506
40.472198863664495 37.896549406545155
40.307140752631263 39.437965838818833
40.434670753321477 39.212081126866948
40.528275187714421 39.687864264407118
30.396025978303697 17.831190882695015
29.023961602354351 17.447141348504317
31.282057653369701 16.659212432393328
29.649224866771295 17.553406305049279
29.601553428143642 19.666647523498057
30.429692029649150 19.173862283119341
30.660906046639461 17.328803543513754
30.903486846443371 18.615076762427076
29.783164528388500 20.034136053694215
30.083660743118052 18.710874302321990
30.205943390855886 18.735222797042365
86.440347596817432 60.171467121668861
85.902580553664833 59.388229789445603
88.033440912943050 60.367396576624081
86.576568652008177 59.359518224921771
89.174692629653521 60.175318320354357
85.126476759489478 60.360701217995107
87.759580044204910 60.055641929015934
87.529112709144172 59.637535332513849
7.754889473646811 33.406945038355481
5.105239764383416 31.235942409435008
4.859635842124254 32.889609778969742
4.630553877138107 34.053670702238705
2.931516097759862 33.805935192554756
7.382950814811165 35.443405713615135
6.660296381595086 34.400283506175150
56.787981104845812 45.164708768292812
56.419572482308077 45.689356293701252
57.263277524017361 43.629053605886789
56.342538801650299 48.325528764900071
59.708466128106622 46.061958854195467
57.030172753913355 45.747730561927675
57.603621158288298 45.933259362412997
58.849990713610076 46.103531402419719
34.294711400932584 88.034621861220202
32.099939588417527 89.049048843059595
33.472688994163100 89.078798795902216
35.218031382882430 89.904161024844470
33.029633559843674 86.651862640741058
32.092049809512524 89.176812617270343
34.109959613614507 88.779993919951622
34.169185271034763 88.246738232666644
31.913667862462262 88.923807331934157
33.407148349823984 88.296067341274949
33.661480872315423 88.819721471614528
34.328877059251219 89.967448205268781
41.105004843854296 84.893768824589188
41.806516807266362 83.070947067215798
41.993262126027076 84.759519158036767
41.201738565332860 83.257734659866415
41.708552695165189 84.097672733995239
42.665496472878459 85.998114223184302
40.279091713256889 82.430835952561040
71.625843660398274 54.117239188430098
71.388803112216920 54.607312546435111
70.387813785614725 56.120854527751412
70.358692518952779 54.702592621380795
71.635887890761694 55.143301995901034
70.103415428358701 54.143872846367728
71.353300931614967 55.177821512530407
70.784659722144198 54.353483880184633
70.722897516503650 55.068230071878233
71.281984893963866 56.288588427990753
15.858858799701888 48.385490337020528
14.801351017108294 48.100958125132891
13.233965756124610 49.255614994590893
14.347855881540040 48.802936119414319
14.989809300829679 48.524510593576750
13.991707084351541 50.151803052907709
14.496551533161048 48.420243970796697
13.955820624468316 50.619663476732129
14.514179316653109 50.000860285216355
14.788212842151484 47.843630928183920
14.745022011500298 49.367995153218189
15.165564301475461 48.220181943827789
42.059989397184985 25.258227992629706
42.433645501521859 25.506385734007871
42.319501896209950 23.825858710352037
41.822034657600767 25.869441088919071
41.312520193754416 26.207765911904552
42.530802160804832 24.076433775752921
43.160970189685465 27.328767883912811
42.651296225600824 25.580125752661203
43.150358655063926 25.234830943487236
41.615773210312085 25.789653615914318
56.591973981338803 84.882397353808443
57.772630346464041 82.754926865503023
56.118168953956257 82.881303308242778
58.502935053242538 85.217707073487801
57.352272877777729 83.073141135074962
55.468626198977169 84.317212603606094
54.850463191907089 83.363832881553165
56.585015077590789 82.575665546357385
55.630664205943283 81.295649041510558
56.484928762723719 82.312911785296237
57.358109192651320 83.565546351926130
57.535602763230543 84.074674735846557
55.976414783410029 83.464297289488968
54.778407017829110 82.520301246330121
56.415512379918695 82.540860416115507
56.115757887070728 81.794041155203786
75.696525367845652 86.457647321410079
74.723236472004572 85.607597575232589
75.013846706232229 89.464637057564374
75.392578476022692 88.965266264900947
73.575339548100274 88.340443501481190
72.701982771733498 87.469170478557515
75.641795695756116 87.518579717652884
45.763686421717594 71.744724677036871
45.647366712524232 69.525877646673038
45.215008671644291 69.697760999868308
45.687484607182284 70.770460464684803
45.209712573847256 70.684726987006798
42.654011984628056 69.538107012873780
45.692544462535537 70.327870679457178
45.602291496362106 72.393342118856040
45.329477040776297 70.531748692803916
49.645021716962972 56.110059032562788
48.838443821168603 54.357511187564818
45.969083881745327 53.812267284589986
49.343900063653358 57.493201702425125
48.071702633085700 52.449164647398021
49.891228166813171 53.466743823743272
48.615714468385541 54.449012225799379
49.129713508767090 55.424685889387668
47.649184331699544 54.876876371337900
48.719551047895685 56.047171458833546
48.360222752745557 55.358916342104756
46.959143047877646 55.768830853911069
84.697217589744270 40.778805021707555
84.931592909886390 41.552816669137968
85.377236472426688 42.979648436206311
82.909729194261217 41.633624282637022
82.582863828566602 41.218517454702265
82.936120809753604 43.032934967843914
84.216493393762207 40.575927911878935
84.025152012408910 40.908049631588135
41.527897001595214 69.916706328448925
42.381682970337714 72.029493144479076
39.680366428176541 70.625475803493060
38.331079277664486 69.231438407255951
39.405460831904129 72.246846983534141
41.276644433379346 70.326233125556683
41.198415695077081 70.693869680311892
39.284424482965122 71.371264103354619
40.503146815042044 71.741508329379059
42.174594131682831 71.927005480404233
40.511513200161104 70.943631180205031
41.260733696781493 71.546937158591035
32.870562116398801 34.604650887730521
32.626866346254936 34.087830479754871
61.721208674549189 33.577234060699332
62.350276498247247 32.692328335430247
59.587392327195914 33.479099009664111
63.357310202022461 34.333359908695314
61.869993159522750 31.790499944337817
61.048554710818578 33.064615276331992
60.801462008285817 34.337073111470026
60.481413152310914 32.384729394342266
60.086749226377464 33.503659229859537
62.574347386652789 32.933436918819595
62.380814510173991 33.832443041417541
25.850362262329700 88.686910330452960
28.600036564633143 87.444338417876850
27.100685363929710 89.026396845047074
27.628738017472330 89.287756731037064
26.063801171416522 89.791810539801759
26.151458044848525 89.421725749669321
27.236605525674257 87.572309091078694
27.770584222189832 89.491221299541678
27.425831853893705 88.934283147602017
2.469157568826056 56.359470667528235
2.098209193362283 56.013463539185572
2.322510646174418 56.616299742341333
1.753672252910754 57.464507312083107
3.054386188613416 55.856105718177901
3.328331983618450 54.119759296156886
3.125538357092423 54.680496389502331
2.289073604036929 55.078324342563121
0.990532778852504 57.400094564496314
99.032625933920457 48.132100950612987
98.971316678820983 46.529134113144785
0.909994725162846 47.575262575276767
99.219160895568251 48.117819459625856
99.046179262279736 48.387628089260943
99.128945999680070 48.995330794507623
0.394947057145913 49.217159781358987
31.356589502929712 78.980516797839542
29.887192541207305 80.931103500736114
31.374468045259807 80.664897602182080
29.810112588368973 78.015407649044406
29.684461644320567 79.548103126066422
30.690884033724682 79.240277888019534
94.416817776489069 9.552642395350038
94.582384024466890 7.822440041953215
95.727686566524497 10.144149039249312
95.600232212060590 9.412283108213206
95.730275010730310 10.081437861372008
97.250194989076292 8.168391096693600
95.466391625420528 9.708937040188857
97.150221060206547 8.581778410014493
94.609270166836112 10.048718389328375
97.886968594066673 9.299038289241544
95.691194523981522 8.992632269300396
95.675898710232943 9.640895634801943
71.497182647086206 95.839109072277822
70.397751174696367 96.629551566187146
72.178528226634896 97.171926172315963
73.165840827150731 95.397848924293413
72.659417924930054 97.396015533467647
72.301625029948951 95.664540798103886
72.577996153402623 97.034635828615606
71.709218756446205 96.510275348611302
72.051709001379521 97.448379753115191
70.999589817317684 96.555084843540982
98.114770495138771 9.776460437430107
97.576667909222280 8.662199376108646
97.339481823084668 7.104801965651593
96.457926209809202 5.154141228914128
96.676210122936695 7.824585219966887
97.189333550100713 8.370684590467055
55.604832494798970 45.703492257206982
56.102609236342410 46.049205863576226
54.885539117526157 45.669152561542695
53.591643025809759 46.583695346452267
53.404443604073315 45.483875258086400
54.280575628844055 46.414238974783395
54.780745278009093 46.770142657837113
54.528374877996903 44.425347128055243
51.969210188995518 47.106093252310082
54.230522729790337 46.198149536595906
54.068346263108104 45.038196882486396
53.841615208738290 46.462208095963049
58.838132419871975 88.406337354915522
58.658367590608947 86.288015178942828
57.606717713828679 87.637038052281937
57.022687470662490 88.732504299382697
58.854253427979948 86.718419183392655
57.060474877517059 86.147023092711976
56.362639226882294 87.050090244493859
57.192817625891024 85.806560118502887
57.200043114586776 87.902651947712059
56.573663728719985 87.899863719648067
56.485320871494928 87.546063649829179
57.875898587010020 88.330150669007551
58.651046471050634 86.884836437593648
58.063418368156718 86.732919124316723
55.403295590131442 93.749721802331763
55.818209417112470 93.336719975552214
55.461351622321800 93.405938396340289
55.578335205171150 93.373581910213943
56.545013807124967 94.778356236357268
56.416970760632111 94.121856126376983
54.501245831010671 93.918317550301609
55.639382438302000 92.685839138242230
58.602587541509436 94.287919841505797
56.958736219163541 91.906431359232741
53.902932465665891 93.862920270496531
16.028500828222889 92.099342330493357
15.162638200577419 92.070113655754142
14.197743639701191 93.193630267759744
14.620716006751342 94.824836159949925
15.511679500496212 92.321904161724134
16.255110787675960 95.030610440881276
13.646167195259421 93.026660811614576
14.513235473680574 92.049782376263764
15.892393526832196 95.277120916680687
13.700611624541812 92.494780763929626
13.983312611879782 93.737908303926190
15.219248474474441 92.024232197077197
76.508900392594938 65.154412508919719
75.697100564832539 65.224634738885939
75.908588664085414 64.979307565509117
76.647739762348721 64.247521789621260
74.309784342388511 65.755804091004208
74.052394243047999 64.102697825207471
76.298592172413436 64.372840752884926
75.798399196302711 65.146784081689432
75.605147877835222 64.765643420015579
8.261798644765616 60.484907403506654
7.797287016232444 60.888907687705085
11.138668244301705 62.605999393819630
10.652884327522361 63.176232683817936
10.482190442236901 62.928264593215538
10.116514353760374 61.994272696739337
10.233239877400614 61.438290136302612
86.283897417248610 72.798596732451287
86.266937117934418 73.093613479961846
85.502785617899974 73.455917875991886
85.637342824000015 76.316375098569793
86.006858435700536 76.416140025374901
83.720719375540199 75.982770347010771
84.477690958978130 73.492798202407641
85.117812328196834 72.596978224115617
85.799381095510569 74.098347013964244
84.462578647884698 74.908209778000881
85.753693997282042 74.823714158041042
86.284604520619439 75.676714166639442
86.142638257438961 75.767786176656401
36.233789633173082 68.754567605480958
36.423690359495026 68.355823658292579
35.465029996572412 66.990468092765695
33.839465799057258 67.912591247056014
9.437120652240976 29.758484197823929
10.547750536814361 30.058808389161872
9.502810536050969 29.057541589103135
9.579483040162764 29.956485464084768
7.814487413165470 28.907784945749032
9.914330675519938 32.491906286831224
10.547927579880360 29.631642449191464
9.331418979122123 29.715066982887031
13.491146644763930 88.555552120789699
12.765668668215161 88.999791512697939
11.295444411741357 87.690309643758695
12.504592080579219 90.746450496694010
12.733304708018379 87.276897601721899
11.529573140214591 88.061367778669151
42.734253746499739 56.223387546345982
45.002707402636560 56.397014926005866
43.648578769805980 56.392827050521831
45.584687850119721 56.464845108212437
45.857454134082012 55.643509615635331
45.813758137273751 56.973167947301562
44.088521142207888 57.068130738523905
45.532832288415626 57.338690896424396
45.589218071802684 56.384471300687593
43.239884387373721 55.740875379736131
45.331841142729346 56.595666200249148
44.773923162505639 56.415902956494477
45.369437110877989 56.626438380188212
4.136219016400121 51.644245830969872
2.165159002199543 51.936341183302751
3.129822355487016 53.457612041726684
3.045400857774615 52.192033936564506
3.423753728130941 52.696775758858259
2.479427235841781 51.956724729133910
3.055548760753015 52.209018332940282
3.127935858369939 54.441104223885390
4.418661949451663 53.927413690413879
3.265052542208425 53.020544615771570
2.638857176626313 51.608092633777247
64.429851691703078 0.134054883099182
63.914241343738297 97.729189782008902
63.509827443696153 1.045635614281636
64.319120637243671 99.121538167347637
64.133691010459600 95.797402990341496
64.852083300624940 0.014265654433885
94.948918396623924 79.363312977310741
94.909530110413456 77.459198026527091
95.652911899988780 79.211584220142910
95.495186517140851 79.872036785366632
96.338210986818098 78.495503812499805
93.961700367279192 78.358817837204001
72.515297270149020 86.057609311105551
70.892045042082898 85.787343626897254
72.499973602853231 85.247710214342078
74.136497923775408 84.847205586179939
72.760302110247295 85.995019890819165
72.042000568094338 86.873372544191653
72.076707128125676 85.498596715224153
72.351028565303110 85.198614020042839
70.579987532361059 86.182164024543638
71.991499172990657 85.753390034115441
72.654645425131875 84.973443820144453
12.801868367628442 28.542422345629191
11.987517292298415 28.370337916408065
10.485858547117553 28.171697019917342
11.511123562903043 27.115022740658290
12.857899576187933 27.645102614906943
10.325123542475108 26.615540908638955
12.607090000390123 26.859757275526967
13.415126168181713 27.405360698606735
14.210291926124334 26.512903998159491
12.524708831693548 28.179402498683707
11.748996030924243 28.141779564431527
11.449381930071864 26.059683696065758
51.199998325291460 85.434698047759014
50.662232911659096 86.324402478908326
52.636732072488243 85.500856736103160
51.942008414412371 87.626117075582385
51.464743136340054 86.674448841609120
62.469878613394876 17.092513924483200
63.191058724301790 16.622255806940412
65.385935757975346 16.978058580576100
62.189931176072037 16.688242146462940
62.336583202554458 16.206543829178418
61.380035533594459 16.153275388479766
61.764375421157339 18.608545135807038
61.679410895097234 16.653402414405480
61.384244040116222 17.123439057338206
41.263529344185685 80.509715396335565
39.849723080562029 79.181230151278044
40.607323477879163 78.225476739590562
42.696826219170894 79.225149637440182
41.186653631582146 80.011921287068759
39.757054513542911 77.843250235506048
40.450729556324099 79.387139547151207
90.609628025639893 52.149428028773016
91.174072286821868 50.660584742504398
90.317796473597966 49.895109188497329
90.468713915618451 51.075160925236311
90.897540833984834 50.819565090458823
90.535341441203201 50.510928875880566
89.263386325714208 49.804255374944177
89.487231726658393 50.066265799587285
91.931478401284181 50.893566403765107
91.928148943223704 50.407897584287809
89.613624475382366 51.683538354108144
89.967056912866497 50.973818890848193
45.893576919514487 61.292184448585466
46.697182067105551 59.770669136345269
47.101287148178592 62.047102675673557
45.122152507517995 60.900989366568218
46.308496514011125 62.771891584104665
46.246986620346796 58.628898296856512
47.202003771866785 59.764743057416943
43.336545157976758 61.325119728911659
44.120058295257969 59.753597309205780
43.603616897356737 61.365633142779217
46.208673610062220 59.641263823553764
46.602395529936750 61.776454723575803
21.624658696843682 79.761535783861817
22.736161109123493 79.008224067654965
20.963913595061324 78.793963152000060
21.839044674182848 78.347142909012888
20.670274977121899 78.262347925020762
19.958694466588611 76.286806964860432
22.087776329077204 79.600617084821025
20.550104980984102 78.329363093656994
22.394106295110820 78.791744202671225
21.942267982060834 79.792860051421570
20.091793373390352 77.796241759750188
21.430267332161797 80.554566500522157
21.397498304854363 80.248711485438889
20.199812835312262 76.121928247025167
22.122907115051596 78.373925079989888
20.625534322408484 77.860676248266415
22.074894232303013 78.674332467102715
21.546448458894428 79.439778871019811
63.205119226162346 62.995490362286262
63.807010472003874 61.094901396448712
63.550306408582621 61.626587786978028
64.093759916234575 62.991044817946552
61.088591595502990 62.022779615264454
61.816489718648292 63.360620365722539
64.277166250706628 63.350372695790504
62.863504865980033 88.902327394361450
59.453404634173118 88.932677385536024
60.355298096319920 87.585016284002307
61.416794471331094 89.898730480066135
61.875338437644189 88.805719574703261
60.197655913527413 88.485311121789294
60.310385497660860 87.269172434485625
61.627564800495243 90.136754759716126
62.477188710723823 89.388019243678443
60.725506020236374 87.980604063004733
62.813161025457283 86.329950810056786
61.495056886994348 89.608961914288955
63.415669175093420 11.074578421074161
66.861031843478600 11.439159920429670
66.134071620241400 12.209238882997237
64.814369649959261 10.198514430500298
65.570022550655452 10.270020166984946
63.328653177063366 10.741762025479042
64.127575102673077 12.275191542316362
64.136028489279241 10.780704451961215
65.155300638767756 10.157557594302974
63.394025120268125 9.301418757457938
63.866986555981200 10.131404690144020
44.290638690970432 29.404561062278486
42.596686982729842 28.568388305963772
44.169153483040532 27.878941957355682
42.832315486375954 30.290365480759064
42.293762051297442 27.412127972294392
43.380574735820304 28.362795760305048
43.004633925739256 28.763798832197626
44.165875336923364 26.070972481582203
43.140519658136000 28.252060603210154
42.873097122570407 27.701805426595666
84.432957293938770 96.599820805644796
87.675059667963396 94.799244758888491
86.205098976506036 96.424542236482381
88.398276453138536 96.223610723846292
87.316450369904970 97.609494446024641
85.995374478018732 97.051595526143373
87.499672203489013 96.286280236746066
86.421853874299131 95.905098072409487
87.386108173228891 95.313512075000801
86.940713997939397 96.109021309597537
9.832488632849094 37.930055646563034
9.343539627545669 37.427956858314552
7.074783645755845 39.670995513706472
8.130375913774710 37.150943068386972
7.729976597499737 38.008246008225363
7.940579253860253 40.017692650969465
7.518077136039194 40.174286071143420
7.311588433071870 37.892605662399319
7.679703530562970 39.360077075045162
33.102605642840210 55.001648325438204
32.462872820343300 53.175027619145361
32.049303984700671 52.759558807861758
33.080147292077079 52.648220269246700
32.547118861284652 54.286141950261452
12.610474159928655 18.926292869512800
11.543671011861097 18.939691944222222
12.237919736310531 19.589872748682687
13.144670868349104 19.628825676913742
12.603301629972059 17.918910418088995
12.283902643479596 16.914385118070356
12.217317122724577 19.647308570840316
13.485997525699021 17.772692637155121
14.459970077175253 20.522613497961093
12.693822813324187 17.939945603248130
11.552710822931436 18.671769476926283
27.587097452749045 70.708752680275651
28.518524008622308 69.147419500009022
28.107037868516827 71.531417488257205
27.494333379281169 71.078145373177762
27.064837234729413 69.724195260323413
27.873511575519110 71.404106651009997
28.490073642958126 71.256750470981700
28.429374479083105 72.067379872515005
27.696319390111292 69.383562239743341
27.204510296410287 68.373799399301433
27.388867631929013 69.959306142434627
30.626327952674639 70.543964200475628
29.565482972024000 71.636756432132174
71.360665570519359 35.895245422418746
70.377874973894450 34.932280822829796
71.802288124091959 34.621723805350598
72.152402533484533 35.254205588997337
73.535735366494421 36.139686184563153
72.330575606207361 35.762978564481564
71.095758258550632 35.017007954365312
71.834979890716568 34.004159508891540
71.593007585991572 36.100241201107671
71.010905785877540 34.741080008103182
71.574341395812937 34.095240485657158
20.659215858014218 40.506871506154184
21.675872474224324 38.217488128420300
23.337359700630461 39.843540608592633
20.644051560398037 39.186665384555667
20.247308169284640 38.807183081699627
20.112561895021933 37.677653886914271
21.701385320138456 38.365592220546034
20.282885772502702 39.222544138994365
19.539368702077336 38.922736098932994
20.276435923585641 39.884704827033488
20.845468893888977 39.324272618113611
82.150796976942132 2.520451390731905
80.279729938199097 3.221230098431812
82.009391314641363 2.359742830992122
82.169461867232414 3.512844495973348
81.226035673270360 2.988287634995442
81.230328092951510 1.955238933588236
30.673796214246050 39.552980271802895
32.540338001663905 41.101333224603550
32.918794660810299 39.922311846463295
30.436867290928738 40.627564072583667
32.021580603476593 39.814033602387759
31.602553919081597 39.877236904785526
32.755280242797539 37.837156786084904
30.243135157156896 39.642209708348311
31.813375924342747 41.333623523221775
31.686337586558892 39.209470341387743
29.858191268976853 39.300987173380349
33.496795890945847 39.195206515327612
31.875121716230232 41.956463758746303
33.277837213375854 39.520927779766247
30.991880730311593 39.968223857406244
99.396693418746040 39.143022973421523
98.378846900069803 39.117678103383376
99.328544674570765 40.498867720567219
98.412986778917869 41.305884657540524
1.127486098517096 39.211406281610849
97.968776552647896 40.045113621312467
0.029933751264764 40.839055391241814
98.764379049302491 40.448983864700878
99.165735046113426 40.701541532831833
96.185732630116689 34.346248676363658
95.186837032674418 34.656094147937779
96.289682856972277 35.103557806497307
95.481922885340353 35.575707013959622
95.276588080528526 34.416896622157729
95.618973080273221 34.131991013997016
95.765605744642315 34.456126127389012
94.871553438997552 35.926437987115428
95.521792474278044 34.134429776450816
94.643794921667677 34.501599863488529
94.040703473681432 35.040249731203780
93.966783765874482 34.966605184249055
95.232280072789550 33.132401329549765
96.133227952121430 32.803874872349894
95.368035617554071 35.572925574284383
65.980016540421147 87.154435464217144
66.009471091918314 87.647901110813166
64.881401263543495 86.745174767872953
62.369550742817232 88.880547990476614
64.987789543915284 89.336588121896682
64.124895648615762 86.359612590742032
62.748442461651337 87.269088397968588
64.330784827157672 86.044777367703517
64.873252299468575 86.013170119794111
64.391131227814569 90.105315603353191
63.545305856140814 87.704290483400371
63.204179883397721 87.166622699472398
65.458205754798954 86.569189911921214
64.055955212159105 86.709837728026713
64.952635994818905 87.565035430747272
66.242836574724549 88.835611401149123
76.453338507089470 77.400810958591350
73.628798356291554 78.168395813916220
73.431039523869700 77.826928312236021
74.585225078812158 76.335432925452125
73.855666669930557 79.112599158434435
75.619459717063009 76.466450786361705
74.847788119832970 76.891378831917223
75.339824284252288 76.108113759877739
74.345631521427052 77.482790881732640
73.670162988078033 76.559467667121922
74.464899127926515 79.232512907257956
8.141996674358429 35.644075539482657
5.033638771751072 36.539235946489832
7.026110167934561 35.511396100634755
6.302443703516255 35.320790959522462
7.371823849560957 35.285563955459089
6.588427611490928 32.725849292256484
6.413087322277695 35.692243795923012
7.070692323703604 37.313494150885148
7.487643222152970 36.424673329116459
6.004879740461371 35.188033981338670
7.530116283221997 34.490963998971225
4.743400986432641 33.742652988664879
50.875568111115932 29.755576116948951
51.911498596470544 32.018721439384244
52.792782628693239 31.568862611257874
52.713318971948176 31.625352107690038
51.265004252629154 29.370891097929675
50.668893467317375 31.518270935167248
50.425644493755790 31.425297904994061
50.479386264810195 29.260200526378547
24.319990917421549 87.940688514839280
24.089547247829071 88.935546380354467
24.931521742633457 88.974563661307187
24.167063376431813 88.702591366037538
23.942734318799523 88.670151419928089
24.816235450622447 90.931867577765516
24.684522629297973 89.823522530028470
25.000591082455113 90.173452086894912
24.491288156478831 87.890545103897651
23.259141051581366 79.096981130215411
22.870870803892835 78.505640041419838
20.759213043489563 77.852413060498023
23.658384333777224 77.553525002114455
23.627357582842979 77.494390518967862
22.113891314266979 78.114139009063862
21.368856420016666 78.518813067637055
21.547391057961228 77.159097170879335
22.275107546830977 79.201029225570380
21.231933838027647 77.911922902631332
22.765910827001179 78.198909308621339
25.396365298347629 6.413404211257092
27.064246694596321 6.754439414511452
26.702331790184907 5.079614727644172
26.673105093810069 5.831735238983200
27.647841105520783 5.509441490121623
28.230926195747962 5.597841954086287
28.113852881661803 5.110272247324808
27.836405702091017 5.187349809324473
27.397245412362789 5.767164441484098
25.947766481050603 4.932729633020655
26.686327586316104 5.087653913155347
6.297051158422275 91.808267016054472
7.804425395845292 88.776897563509863
7.887668276277205 90.318323308248466
4.147349215660133 89.379322622909939
7.431629596752392 90.816794312169975
7.069899330067074 90.163044699960309
8.877047851348685 92.284136727350159
8.897014898614813 91.220781925691369
7.247128691070708 89.266295625951813
7.793253413630407 88.666518735097853
6.881507993321065 90.171607340970226
7.240533228239557 92.008586418460510
8.916239281183660 89.876337976810191
9.770003030446613 91.476094478491561
11.608165301323220 91.633516910003507
11.159072865042397 93.076522387435588
11.302386359737900 92.274017049076235
9.628468843203907 91.541612921220704
11.716191865380980 92.003751691786348
11.935687535866350 91.400758815701465
11.394095891463213 92.036675713774542
9.991828125676809 90.308214460413510
43.076074020611074 42.978813089939138
40.889310027856183 42.284377787283510
42.138664694880170 45.032756082199597
42.132890709014880 42.646279649461597
42.962918389648941 43.806610760595426
40.929739138332039 43.829546111927314
40.742651762121980 42.906949844343849
41.139313862437426 42.000074118597567
40.390936037941046 44.144307097148001
41.651059345172712 43.707371644395295
41.714064017873866 42.121943004328315
40.948731192135490 41.803612007426572
41.438954268470816 43.923517564689980
40.870905792683082 42.608124999054688
1.712369258045837 37.689991271326726
1.238038869396037 36.179795402016133
0.679510752403899 37.491629988427007
1.529731109809432 37.402630082621450
0.268150209616968 36.196917477599051
74.261136543673317 83.498669804110932
74.065919965820100 82.854638686540738
73.574771280883709 82.635085192222164
72.172608550185657 82.273958154793235
72.545660960568824 85.478896945825582
73.908480599083774 83.081894927739256
72.637757213847237 84.805419766446121
72.987829109846885 81.386992903924892
3.210671413266287 14.888177600521463
2.642587857550918 16.650772862084072
2.435698058189994 14.699733476410008
2.273178285432565 14.322451196220506
2.482785661685322 14.432742567485731
2.409676840544420 15.144790791302858
50.951613192385082 57.657683955086767
52.859852680417887 59.754994624570422
53.130308702584948 57.732700213616681
54.365553801499566 58.554252355846749
51.794290564094140 57.743417734958491
52.641353870956550 57.810312510109455
56.180437997980981 59.352805902343469
54.371537284544068 59.657893218632744
52.213251621128386 59.165961087796056
53.478804942269150 59.065954045288898
53.624071594278497 59.767607982358854
54.511598623325945 57.664236263221682
20.070536717120607 30.702653405502815
19.146465240072839 30.107857376952094
20.252397026701519 29.132402313499181
20.053067289992121 30.861814869111488
20.020341245258273 28.543774253366919
17.850107312159899 32.184269892214807
19.353813688392226 31.064849360798476
20.612144840056242 29.231200764049081
19.851342485028088 29.892821203721670
20.560857780719488 29.590099475944246
20.299907198351139 28.759887712185787
19.238712589368042 31.320611111741570
20.050703962957520 30.927966024413205
19.534691301124770 29.744975683337778
19.330840290192615 29.287887198510962
6.044054554505769 36.333623932026953
7.991893731811207 36.440129518620068
4.083408874525113 36.072247396106114
5.682124126818431 37.641188862399915
5.166591258636319 35.773280985120344
5.422148077571149 37.477921988814607
5.141901013572428 36.775085592691752
5.958211523178990 37.223334182838620
5.401671850119004 36.736759917115776
3.946282681946795 36.219966251088962
5.025143359172287 35.710350739642301
5.326491591446167 38.293818033895448
5.383888715402692 36.033152679665292
5.129562170536121 37.063227656768653
3.947208121959562 36.594800190861825
84.285621171677434 74.673718557598846
85.736821846786881 77.202858409805046
88.044951435665965 75.703293891960115
83.815121229060864 74.289175028997747
86.844569683428375 74.542633811749880
85.311768580506438 74.190274142770107
84.947238214304519 74.315057889613328
86.887453254909204 75.022222815259553
86.533780891611386 75.263341669559523
87.196121483250280 77.358380781959127
86.373834267337145 75.419508068277068
87.287637298728541 75.683984984417236
86.531067427217792 75.811696572329836
85.536577733546707 75.413314955441635
9.750260055701386 21.931552342547022
9.279066867528336 18.433194669098665
9.039886431729149 18.746983531579083
9.853018285264101 21.695823556988525
9.024275091471560 20.335970801121316
8.333231195137875 20.430724167581420
11.847369076073896 21.483359544585078
10.085690374153300 21.714651971018643
10.441114636235334 21.791761118632483
9.263198591798707 20.804361588363655
98.669354184495134 1.189484235386107
98.209976174517379 0.383341624296152
99.479725080047601 1.961629862396699
98.538776263489098 3.124834544814823
97.390003582685537 0.205330724870353
97.815594839707941 2.713934860405260
98.356711534176711 2.195646381356803
12.389307869045787 58.402174273670440
11.427703187687351 61.084644720550273
9.345071904965858 59.102613308698849
11.211260050272518 60.533258721066176
9.685506201482790 59.446722185061510
10.062461773732888 59.355644334084559
11.262868207965882 59.763217787637487
10.276685201101483 58.096898732537511
24.627694941397678 71.424783087298991
22.744936589034154 70.569229458670037
23.334174163214353 70.617846447625340
21.612224948723650 70.042140166913484
22.464888398082682 70.012634003632968
23.496238498132502 69.268973154622714
23.424102437660380 70.042049752320111
24.215514813013129 70.508715653801346
23.054765814388460 69.223898266446952
24.083991165990572 70.067059474206289
90.538709906790459 83.671127256944970
87.513547091260648 85.759734438083385
87.419952884692805 83.488342323468075
90.206505915524659 84.805506088355656
89.497706417143007 84.673313089459711
89.055829913270202 83.691900899912696
87.713852139324331 84.191524654494856
88.664218133446795 81.726879776955457
87.021857002440470 70.001257455489906
86.799555132566269 72.613420784840613
86.171821782846280 72.590432575497047
86.839096604929409 72.657578874182590
87.948159619816664 72.287182942626416
85.529619531753767 71.624693754354453
95.993666390992047 81.169465744992820
96.588048394038111 80.955146400776030
95.700545826330966 80.604050716270493
96.348086818027042 79.811940209002813
97.523196672438985 79.700768630471316
93.493398497693349 79.565537722940249
95.858955600621456 81.356592421491371
95.601905399951875 81.140334799617207
94.920336116991379 79.758084306797599
19.158728361776223 12.949900913269435
19.306241363592399 14.943472421866620
17.609956451917881 12.667354434444890
19.464616285246951 13.148805201230253
18.167936382421839 13.353066776504784
18.143172293521690 11.181235097875943
21.035811828397460 13.250456818859908
14.424943653685338 78.423597818869709
13.610361815235443 78.535137560227440
14.346659009115845 77.646000165582947
15.167210322755276 78.113433900728936
14.494450428422986 80.665607684814717
14.499093227794731 78.164882070276619
15.483599699458599 78.747538358238259
12.098196348074683 79.553801293867068
14.020279502181955 79.642227979041309
14.230399473460889 80.236502423033400
13.326580935309234 78.228067825138382
13.781603941310992 78.418986222851629
46.569470426662839 51.843496729424231
46.312558035073430 53.243108628222636
43.815271886778348 51.739150506442776
45.435367311807319 51.927720806436930
46.369240256170322 51.008531987153980
46.035394238823891 51.518343929753556
43.657080346460027 51.899089419213986
44.884264077057381 53.119156781341033
46.797877602095461 52.085450481739123
45.013654500836857 49.392374031872038
46.138354236211327 52.120556821040694
44.676247990084612 52.796875336873782
46.321791595735881 52.128071115589883
46.700603466574606 52.555741534899177
44.925791273714708 51.845668758715320
16.032441343630396 78.454104815531664
14.669101998856501 77.029927570339524
15.001854076564625 77.631257815190835
16.315256071143999 78.679652917222825
16.916433723811171 78.376174009268013
16.096327504586377 78.014273272285649
33.208931559177415 48.849171575068951
31.775259374025239 47.814404312456006
33.807724149972337 47.872994570222062
33.023575707339475 49.415288481256688
31.733831480540353 49.473469127513880
33.416585107915338 49.682365757333791
31.052291325475828 48.609860395426516
33.098320429805014 50.317308781503328
32.898176186700084 48.865005301329298
32.616602828366048 48.538870413197309
32.183464334017927 51.204040770593849
50.512085472529428 11.723704680149091
50.384513118909652 11.807086847686264
51.510764588065634 13.557103480601000
51.179148265333055 13.019781618516536
50.512382335859229 13.240584065405482
48.770499385792739 9.780523479905497
50.627415476791825 11.816405349157820
52.855683665566204 12.710003689842623
49.771916743035348 11.679479542583257
49.137695942868966 11.961972693755445
50.005365055599277 11.254762368412226
49.454131678848078 10.712575218019342
50.714226046291678 12.394453341864054
49.142629858697013 12.036433867850908
50.504547263896448 12.346607844214898
49.766939722718639 12.626936148068596
21.727304326574991 63.389143071751654
19.730877997583576 62.767809305751825
19.901552302479505 63.934768364523507
21.369163529968802 63.071243162966866
20.048218706006161 64.904072755058067
66.318361650456083 36.647598325805752
66.200821398120340 34.745993344891879
65.335048215037204 35.843596179239633
64.738847458476712 34.730711576837841
66.467469465630685 35.023213808186064
64.887254606698804 34.468223762940276
66.869938766822102 36.569919876805528
65.587086230386390 35.203478901082519
21.454372459834559 12.365155604507612
19.944350962525256 15.584371750356153
21.347049272949889 15.355388789486263
21.533223238203316 15.159164783006171
21.731446360424091 12.928318261277669
20.369229575381425 14.460943207817769
22.281287454273645 15.480270569382590
20.210398989018564 14.234968759684978
18.989631798570798 13.228325375673654
22.261026151188517 13.637165621042159
91.796116256980667 78.723372443961310
91.935956036476256 77.423881047542807
93.038523790603776 79.811426597285333
92.549819465723942 80.133811949956879
91.487592335712534 78.240041713756000
91.966001506053331 76.814110965580781
94.762303970456571 79.913617423739581
93.577205159030740 79.611895365984878
52.346385311317754 34.046182976734237
52.368991492918809 33.805528385949629
51.367325992626888 37.655264577111566
52.292146932138721 34.533842763664417
51.343294702117269 34.808944712168071
49.630224655172448 35.514933950400952
53.046357445284933 37.079299810959021
53.101468650851650 36.113985844966521
52.621453877413835 34.479691408677922
53.449572751087722 36.100372407784477
52.148451138990339 34.660354340634349
51.380752558639998 35.404226409557651
52.695038223206318 34.730900376800584
52.687178064891867 36.865198970172870
51.979954862437886 36.618292044034234
51.455543541634000 35.103141067447055
52.276010459166336 37.366515214444163
51.440007879999442 34.803234370616607
62.011456054102425 9.688136204261991
63.629400798377773 11.585920973207134
61.960711318757809 10.882179995997383
61.400307122168989 11.444583844318009
61.187530069802285 9.440652412430262
64.327572715304981 11.541020268745662
62.692353814576023 11.538584890754358
63.362622528447972 10.535182509469136
60.740987406964898 11.078015094992747
61.638085640911065 11.574288555349291
60.786189622958105 10.878395055379441
27.090928449926210 11.562753632870914
27.438212104004840 11.891052924893756
28.711673017964873 10.733388363666956
27.986351897108598 12.652772696996466
28.598891810948146 9.862615954466488
27.878847012609253 10.423588358487788
29.839699892235409 11.249771822991391
26.873843516442161 12.591868986183234
62.517766864736878 76.450361990415189
63.096241589667592 78.331032105370966
61.832974335305991 75.628496280313598
63.279314115095730 75.159356752253501
63.593562785388031 75.838945671193329
84.788196684477469 72.249084749928841
85.134674603397784 73.246108142471357
82.966050376245633 72.577470777820650
85.080639529662022 72.773395767684619
85.790696120046135 72.679862607913535
84.301983119063351 72.410773735264158
84.608830670811514 71.740414637825879
61.228257357681088 46.870280566887054
60.914205728475856 45.321623930810006
60.566129336693123 46.829229833923293
58.952833624759428 46.191224062245212
59.483864129221899 44.864366271392839
60.306416428384530 45.387580050949886
61.610647926171744 47.457598806345956
60.939342907798661 45.523178150228205
59.228578069428032 45.802445374951489
63.334043350387610 44.922082374837593
60.564314529987712 46.129504171146245
47.130221886130720 72.033911269947808
45.126398789100683 73.659754473720383
46.642367670702733 71.596027176640050
47.965352038539038 72.779907080383936
46.300511477787452 70.987310886701081
46.801912628921599 71.783021993954492
46.845617001263726 72.972198208577893
46.790518640823258 70.657799189678414
46.840850337166472 72.005551894487439
47.144726202669602 71.193692925021168
46.917673017063620 71.310197337255062
45.208577596624217 66.040721849602377
43.898280286906257 66.481025925221246
45.286631106036069 63.892042325164859
46.191909707895519 66.463192944728405
45.664446787090228 66.438727786788093
43.680656349694623 65.444708207360733
46.410855655739624 66.880819309490633
45.264531569196542 64.929528377406072
45.146873402356441 65.223493808546053
47.784098926230207 66.013117514196765
45.478709795574098 66.512822422975887
46.060162517514684 65.908616258470616
17.542519576904624 14.916301176691640
16.344109223582453 14.994824117862439
17.315413997535060 12.289899479885598
17.432624570926762 12.689362005624099
16.208216711975986 13.344128921563303
17.013367978855872 13.932545008684729
17.234814016118921 14.311801516006152
16.139821972183817 12.494019219167042
15.173939204852447 14.855993873492631
15.669564115525793 14.851832563280590
77.117821128934992 77.147757233149264
78.794239136479291 76.277676178693596
78.115854453429975 76.052281971326153
77.193560278996159 77.321171231128744
78.280609798057668 76.212116855272100
79.850932024287772 76.715290656108166
78.900686483433461 74.431471851147251
79.259064028599283 76.851194813696736
76.793700339882406 76.623911360892421
77.453489724171106 77.781923448085209
77.716197443502566 77.634752245095143
77.779819257591299 76.181269037963460
76.621934620921962 76.886481116958706
77.565653334313268 75.822475770744774
29.192349463953629 11.229713469783222
28.167188369789148 10.127917452695362
28.747699807428912 9.903768798693237
28.717051109911129 9.024496583567476
29.848363098375589 8.524468031439071
29.279826270929689 11.849632472713113
45.297205016333336 52.188195541628751
45.453690852935772 52.953607302267308
45.719201184214825 51.929531725618290
45.804246692069434 52.780359922302551
45.192102135027987 53.217384607270219
44.700402241181962 53.548644856046970
43.684922218555805 53.686392153488327
44.933967907104062 52.697157463371205
45.664663152705117 50.467548490571673
45.594768888772322 50.547864908157536
44.448703534615184 51.156746665397456
79.063153653580741 26.988572303466960
81.133417873282937 25.954698326677082
80.096542100737096 26.333991365248831
81.521563678231246 27.523075500937772
81.722481743064705 26.584111030730231
81.421672131836374 25.283048822253477
79.598805532203627 27.421557628566553
81.872386025375846 26.007971853806104
81.375188831082582 25.241759097441300
81.915987955194424 25.551273118766296
79.493546612746329 24.457827533861842
82.142837944209148 25.466939000283496
81.417424638072504 25.913461339099477
82.059166132235191 25.093569483012125
26.864414620899886 66.193985427262476
27.602824941187830 63.865668594230030
28.423248813316995 66.456996732827591
27.213616315908443 65.232127337463282
28.583431004703243 62.629148971478948
28.171886128031169 64.472381618373618
26.350821516775248 64.166248465106463
27.042431625767904 64.122129622314787
48.424089667214979 75.928442674068947
49.504799799490257 73.252182626999200
49.197800433838033 75.361405210889018
49.387207772100446 76.604075779166692
51.236138685624496 74.556565693708791
49.678127440045728 74.983947501074326
49.242723900558893 74.867780192854639
49.007161048231595 75.316011207171854
50.040580704329109 75.953304149397567
48.995009926545407 74.721671307438328
49.147336865593225 74.433370750883711
89.619244787730878 79.565182027164553
89.123369730405983 78.960729910140557
89.772841968950388 79.556731513126678
89.515309026307818 78.923607643943555
88.435606730462041 81.249660803298269
89.114580603509438 79.515411213216112
87.452393377635445 80.145515467936562
88.452846748204422 79.315034030339731
88.197722463689473 80.117010525919909
88.684432216123000 80.260570036764321
3.918489526016831 35.471761201935813
4.715361956295749 38.895584513699951
3.751881210985637 35.869639730344176
3.871288412980150 36.397091777998547
4.025611200740533 35.253631376498319
5.072970837929209 37.336725445449666
4.671449275017651 37.758731182944949
5.176364734320700 36.784675047656641
2.496188025085512 36.268942642654068
3.792885527768903 36.721180325329321
3.240465678046844 36.622125942488438
67.692955945263932 20.639841762638746
67.360752667921062 22.459490516204845
67.684017697185581 20.131833725933909
66.168775874053964 20.703138111515262
68.586643829690018 20.469310387054751
68.810273848114278 19.294666331474531
13.902770508648706 92.339805979251452
16.421115857375742 92.670673074201503
12.937317272465378 93.478896477042966
13.235933723379226 92.524026932449473
88.063128045158265 38.066512271236263
87.166220142449518 37.234159288825332
86.851747350355154 38.731254021120222
87.347891531631859 35.890621521196529
85.480896459776076 37.703193279161013
86.967346103124129 37.393103015911286
86.697568099842925 37.125940342937682
85.851683067545125 36.943572112105272
86.448649346815458 39.171062384721886
85.686828531151804 35.774686816258857
86.277999554011643 39.167214259748455
87.677812122178224 37.754771668260339
86.342430811356181 38.333213261559365
12.015948337038536 51.707691872766731
13.543182254178992 51.794478696555146
13.375187841717896 51.275267953514614
11.507522543331246 49.571397116801222
13.840268003009964 51.001740585482935
10.931022732287492 50.927640561634050
13.729016013595327 51.666666879240516
13.468595822168872 51.235717369924920
13.082810785949674 51.141105197499236
11.874958663952777 51.824957563676875
12.979402251488320 51.430033341870384
11.672243858413736 49.806390716290039
82.495993421583009 83.915689648499310
84.695879803615270 83.597498315427259
83.577288444255714 83.418309861611931
84.630066003734996 85.304195674083942
84.957668102906936 82.401202547572566
82.202890571398811 84.476801628461374
84.567544421480818 84.965784035581663
83.355914359352241 83.469336364792255
84.376385771534927 85.109239261208160
82.610026617390488 85.249730958800612
86.392363636766547 84.247542851360691
24.774693372606009 6.954101660766044
25.146516766550221 6.886098338671265
22.152746377079868 6.495425321577962
23.450527872545553 7.642358911849091
23.317812966044176 6.440136164557746
23.264247566235273 6.914262429865945
24.153871317688019 5.905384502257073
22.442106634781780 6.166614288306834
45.174477562865562 95.713586123561342
45.057382226045597 97.115021380654696
44.770980974585861 97.686205025626478
46.547552284613118 95.498350902510253
48.045727756939037 96.950313083595276
44.855146916322028 95.790473709970286
43.869500755927973 95.939471325212580
47.420976101117510 94.874173514207286
46.770157570905660 98.201311836347529
90.449116257087326 75.491439175936534
88.835758683910029 73.148050669359435
88.475728568905097 74.678351755381001
88.813977861638534 75.210758656224712
88.886911348194403 75.949134374128533
89.030915252975461 77.231177883569231
88.328356883771050 75.959819746703772
88.087127898964070 75.155955545426991
89.689801834823115 74.693096088860898
89.362216069176881 74.158593023968123
89.581862697674822 74.671849243980560
89.140931921487663 75.543444952873799
88.931954690927341 75.858841394909746
90.174688329359910 75.374095491534007
89.289720285912608 76.379144660396420
90.160449469704773 76.668831230242617
9.691887617708414 76.235663880259196
10.196140196352552 78.121236070176195
11.016602825673605 78.358180452546705
10.563758641143135 77.958618247160359
11.267951066773213 77.726942303303787
10.595355099461473 78.321231929300268
11.218010947017866 76.840861285241417
10.589547850747453 79.170014133396236
53.228412987266452 79.818212775644938
53.808323152739632 81.499477399394905
54.269342384627315 82.200544853772840
52.900980337401499 81.802628099910493
54.029837973704680 80.751861209570336
52.451054762451150 80.773399965824282
53.929443797753876 81.271383509903586
54.508269090703891 80.339672790012074
53.066175652487765 81.365724900208633
53.249989856255624 81.085107592202363
55.017220927242654 82.115145489421735
95.486817940964713 92.393689684267642
93.500636188740131 92.513086667479854
92.249317159661828 92.278299858993009
94.750468905558691 93.234655214930044
93.045718083672838 92.589378329107589
91.274451766419332 92.179348302282605
94.090139761435111 92.113769486994173
93.268309598210621 92.125776266940605
93.761160108819141 91.224215935745931
94.695906564641732 90.743177467734938
5.654278721039239 25.225532974008182
3.164098950987961 26.195848246026543
3.541944428040933 24.973438065808057
3.678182504114188 22.718525082701632
0.612136881754912 23.460037775953850
4.464520202082012 22.809408939555929
2.284600386157654 25.149140664551613
57.631357770762541 19.427921865020384
55.586416811413727 18.766361613112554
57.137755627560914 20.847911098879024
55.609132803461883 19.386105812141313
53.933493569579781 21.771102309120973
57.162785612929163 19.652684143787063
55.730920687001472 18.695660331570018
56.476990374240778 20.127017525672901
54.857877907674592 17.740198087272031
57.213995778914040 20.637430276747821
82.452630084624559 21.151842345522819
83.053393849773713 20.170686515054598
86.016237039133301 19.011580461075297
81.186984505031049 19.813631254196391
81.989562305541270 18.729362759137153
82.766198983780455 19.669067173675110
82.470696893772256 21.818382575988746
49.054304988652987 88.165373603943436
49.917290933449458 86.981926838064410
49.128218237249435 87.258495101916481
50.196530560111491 87.278534337966974
49.091495349037416 86.156698828961979
50.416845826377674 87.960285740038188
49.941208573991844 87.856299935735791
47.550577693144149 87.740849651311990
47.752414074883930 88.444919681267450
48.255780457244697 88.472444241779087
49.206124769647666 86.583484707627406
44.765837066888935 47.500175776980122
46.948805422709540 45.247816550643236
46.797187170664884 48.842269579488764
45.924878378401104 47.980330914478074
46.498855481190688 48.389130378671936
47.321291572241925 46.236000227041330
23.456657538174724 0.127877745925218
22.071577500890974 99.560811243773003
23.095157398957728 1.596397028953220
23.852624771488465 98.271124917355635
22.600843572323640 99.116950721399434
20.971406985184228 98.281944887676090
22.898652722815903 99.083885747696300
69.370215741252835 74.115229692636888
70.217735744341240 72.610100923795287
67.708488556244333 76.571528372663423
70.769103390696444 74.228266921305959
70.513613279727011 74.304343110148679
71.047118156799641 72.493970762508212
68.597156076244787 73.743845389525646
68.815113000907857 73.916282851801341
70.182660371773125 72.772218697006480
70.656145079839561 73.969342571117309
68.813414986519135 74.877313136481334
67.957171563207780 73.631531500544000
68.734967166705530 73.486014395457488
70.322882106590640 74.352366700370936
68.963099857711541 75.028363867106123
69.033782216027916 75.190507836302075
68.688536618777661 74.807728645983701
68.947496772311354 73.652830130899929
52.620561191456417 62.498319627302692
51.556253652350001 64.229155851883107
51.732800865318751 65.551793236147162
52.231692651028396 64.917435013672502
52.341924262034276 64.451925830442192
51.737145745573393 65.719446574999012
54.119350688824554 63.913580119749128
53.165226966038048 65.817310103682075
52.516239797807707 64.594938727333442
50.961500071849784 65.028277392147871
78.228437245257595 90.339780919780821
80.127360738825757 92.559353362241353
81.062428234469195 92.700301737948621
80.682213464826631 91.844673373939159
80.021794132114650 90.589787479156456
78.724806795312560 90.239648490724093
80.831698028699890 92.028996590922787
79.414955737066578 91.582458856579251
79.147268537623262 90.642025889303312
79.905280367910336 91.441219465052058
79.778874350693556 91.901905699997556
79.180043706573386 92.510355902935970
81.479092400555047 91.375951441389191
79.508589298797077 93.114647560206734
80.240791354199516 92.754567422536667
78.728753941446698 91.410033657370946
78.884754640079578 93.874462022245268
26.345849643713496 51.010122504904423
26.799834303015057 53.426185046056169
24.857646573458304 52.514776418551818
24.731492200390331 51.636313264943311
24.256829696811849 52.156428158810392
24.811842963797204 52.208215762835266
25.030466705701382 51.832921001877928
25.711707149420608 52.361121404281995
26.440204550644054 51.950304586572102
81.101224677067066 99.509987027622131
79.708877244351669 1.671176019127770
79.041272166192115 0.551947301703876
79.702562878342178 0.801015331404230
78.956744421589178 99.803766289809246
80.474101672570711 99.967180813466172
79.889019161265594 0.519826022408736
78.843018314607519 1.034952489204642
78.619784525254104 2.217661995789811
80.471318254341455 98.071390306961518
1.032084863072629 69.408438682635904
0.440720587387384 71.460553539250682
0.860730798449612 70.061315434225662
0.823187681058985 70.703666557960346
0.885354048850308 69.204288876961527
0.953096676324782 68.268072370120805
0.836671784892840 70.809945696596543
99.749725002706327 69.853895752196806
2.980321481839826 70.530058310250482
0.290330451771426 70.548731201774260
24.924745227128209 72.050705997532077
24.668776772401085 71.005341804569667
26.778715456263964 73.073158105219250
26.662273690453510 72.761199419771657
26.102566656756320 71.602166150140405
27.797451783956333 73.836101711400019
25.518635249953782 73.701239805548255
24.504190479284002 73.214247010530428
26.631271794995339 71.867212949278922
24.167079204548553 74.714864736718496
24.734534056210585 73.268773335232197
46.682861445508308 37.486009312322878
45.700633178566491 40.760094780111316
45.802605471200231 37.506869877457802
46.932505765252188 36.978045178314474
45.278284909426212 39.168169679563562
45.330884155355704 39.549354897174723
46.513275146714193 38.362114143431626
47.364075417065855 37.791422677466997
46.551611291275009 36.836936709387700
45.281724369521697 38.821225028231595
45.608697565151012 37.893264173513103
45.263883190490183 37.856567379435759
45.767349350059284 37.543671803252714
46.122963456818425 37.209492382704269
45.537180347392308 36.782629677975059
48.936573879075219 37.535530761046473
47.653736458155755 39.595960698309057
7.696973939043495 63.536035892100067
7.960192321772765 65.087435743262304
9.034998118228934 63.116141639216750
11.321107592960304 61.796659121548593
7.611553010269816 62.246875694082696
8.380554150537689 62.670427628862349
8.803384643237829 63.380717799797239
9.943978931597979 63.879946649115567
10.642793379272266 63.366909669860561
76.957326572981501 71.121867386268107
77.401610665766427 74.150224765645817
77.889707179313859 70.665352251710416
79.073339981277925 71.453567887392438
65.475628022471156 54.213478271094665
65.783976578541129 55.308285591765411
66.985888321303193 52.809548567734062
69.093827732155034 54.975135301449932
66.522908931086732 53.631737480850845
66.957754510980095 55.285634607095119
67.043856031531860 54.234558682842220
70.047553337179323 53.681389621511990
66.536470730681970 53.946641125977187
60.154566100893902 5.836283703500581
58.605641218042848 7.185825687244738
57.577733663042672 6.864865480094792
56.977430263491975 8.013756960031362
58.469903400639502 6.918925828644455
56.451683087948602 6.539469075328038
58.195549173779710 6.733824143086170
60.043459984065478 8.329045234389095
59.890535866526463 5.307814754242079
59.100828249382516 7.188004512690720
40.468013775036354 66.795077330722364
39.214946590686075 67.385047831583037
40.706826740367291 65.360589175695878
41.316230455193839 67.153831409176092
42.277360122154960 64.617201493659095
39.117002668857459 66.502687445717399
40.574209334370558 66.197789204566561
40.255816235433855 66.940816934417896
40.136517989148444 66.600432311785468
41.353026659947290 66.811515538439579
40.291346338657746 68.093048274688869
2.205191011420462 38.169601609187310
6.907625160941349 38.360784978276627
4.376913301269566 38.350916342549716
6.371496519250591 38.044367936677801
4.230708911169824 38.218092883969724
5.523937754129495 39.012424531104784
69.943304110493656 35.495124477765607
70.707429672937266 32.708021034549667
70.506058272445671 34.462882819917269
70.158712612052568 32.692599442889751
70.405221996069713 33.036596257730551
69.411689595987895 36.257609189321720
69.943474959888363 34.303605640518143
69.350081250042692 33.845678524362356
70.698391977991690 33.772084665012464
24.092776829590377 64.553859496926236
24.906151466007188 64.883637060887565
25.355123876839809 65.062547432649680
26.525226587885761 64.889970575745437
24.958736906167331 64.867542155055020
26.367400834107567 62.419547670567383
24.740333341547370 65.744031113650720
25.881577375458100 65.421072004465969
27.239346308981155 65.766488498576209
26.276676242051963 64.677129117992095
25.607490835826592 65.850458415944502
26.206202612211246 62.681595038046957
23.877614653491491 63.681485810948928
26.839722176330728 66.734896993175411
28.076586256509081 69.150051891137210
28.072711640829560 68.906484601821120
26.516666472896642 68.284271312956520
29.399236419629787 68.072224867641268
26.793031975262519 66.488881525010598
28.539367039320403 68.394606852915487
25.127425492933323 66.621673221756623
28.067751169957383 66.189148159168681
48.853833080431734 32.198330155642957
47.633331974808435 32.244128260204441
49.235425436324512 34.362810170853180
48.806687860274742 34.117618223539623
51.059759187158782 32.958596643435499
51.672644308257098 33.598460074710331
47.941658744727235 34.023549545418859
47.069909709955020 33.847813313761357
83.330645806992692 61.114164426114762
80.756320639394502 64.135473088723543
82.078350065387923 63.145225852079626
80.764608759579374 63.805393996834084
81.100320949243084 63.567726369806287
83.047330535781271 66.520900271885438
80.782384039187292 63.526986309318275
81.879634841245917 64.123504078470006
82.716033947328896 64.518316747347768
79.794592013752009 63.894523216240600
82.156755416690174 63.861315048497794
81.193462243156432 63.720098621981066
22.619917953487104 30.298800260934520
21.519243088037619 31.570569536157834
21.284122497057307 32.010386761340108
23.490145434685658 31.188862862123248
21.733665798715656 30.151010493473368
21.729131381941968 30.342567766554598
21.718665152590930 30.646734186512905
21.986341757725690 29.769043679214644
22.242300401405952 29.576764151994315
21.318789713964506 31.984594198594976
21.266668052678789 31.908150295884237
19.728383268484649 29.317813696121313
20.595870243543960 30.934711551640405
20.315849734593801 31.200878897689218
21.672051385976392 30.532258283793428
20.258647003947889 31.892322936964277
21.474356970052785 30.772195939936239
46.086134056957683 3.488572014619340
46.899028508929511 5.596231735263654
46.952404847721397 3.653088874313351
46.258890424709953 5.314948650367963
46.592437942389871 3.940489408086599
34.611248398206094 65.326727283281159
32.507764633206214 63.552320088184430
32.219618167989502 64.878291972454960
32.365689997406889 64.561819767887584
32.867512770870889 65.231368219314191
34.417031113456488 65.343313886801553
31.806174216020011 64.399747219572959
32.076419105328739 64.133220337658315
33.945823060424942 64.481794783515070
32.816612995676337 47.106068692601667
33.586319112212159 46.649503280509563
32.202696150238346 46.115183644805100
32.059183588490484 45.075771330607800
33.944723164404117 45.879625476195834
31.859297978841322 45.886502796443786
33.327239900047253 45.660538859600706
33.057322705447575 46.332940785423482
33.374738819012563 45.984754148625463
32.003707471645207 46.767803721726381
32.522746497799410 47.100403723874805
32.271665016108614 48.116930629338015
77.365978346668882 82.882761362893234
80.049833723113196 81.106746519776394
81.348749387147208 81.215960300201615
80.118812076848272 83.755845005158335
79.476605150865637 80.999285701844656
78.138520368735584 81.176815205924683
79.315592480305085 82.014148568928292
80.115773925510695 84.376149782776025
28.013320326500285 12.275255970930413
27.012684198960603 12.476237255899042
27.130887032252708 12.918199698314506
28.493731438517038 11.247882278213220
28.278466737160922 11.212974965329025
27.326977088455426 12.508109057278334
28.837434218013620 11.981824782311188
29.236013254251169 10.095598872002924
27.741487132711736 12.332232472054537
27.056266683895910 12.817663572220317
26.603719304407452 12.000567030471375
65.784508353945185 34.960838879121646
66.341594746199362 36.495207987842463
65.958451486163312 34.906182890259345
65.897481950232162 33.869320349151913
67.797395766822262 36.145868745211672
65.932344766459707 35.313575174610051
66.108268862229679 39.038004533738196
68.366304399638267 35.482638664965677
65.562441362197148 35.899902137404339
65.632772981962106 33.949283894268603
50.243173504780287 19.764234070357531
50.295799175306961 17.376674053993433
51.742857809613227 18.076605503190066
51.230012693046845 19.134975269898170
49.334641435801885 17.830520132204956
51.200890326995740 19.541219530321221
50.936209805801980 18.681529718429243
50.193629741182711 17.732849302232719
51.929033732364779 20.378592323501156
50.714270908208199 17.934574439527083
53.469332420687287 18.386729317860887
48.464098039436664 20.993142749193932
8.053167135973407 12.721624357040660
7.204921054294615 12.155605504442129
6.577171157202346 12.591227874482771
6.611060483270047 12.993205311953044
6.271546058428015 10.947451929566901
6.221169335771230 12.096550825504606
7.258908580273191 12.420165180635468
5.963074032142194 12.835447499027007
63.161131791437157 32.186739276962371
64.371181592642500 32.019262747686874
65.871978252968944 30.973312408126510
63.869559605963914 29.738184619073760
61.892870845343253 29.217709217389807
65.365959259367060 29.129949426053638
65.517976219727331 32.146174085108633
59.203083714642261 57.533676290477764
60.966030115910364 57.761702174785093
63.498731660256368 59.151782488493680
61.927800296567057 58.696696271270980
60.940717380044788 57.585288191190777
60.237337329057965 56.895546868493639
60.887493801449942 58.618822073387761
61.614752968248716 56.698219559917277
61.542898982119375 56.821778566329755
61.517334960884824 59.467083337477547
97.714741565359404 40.423577829304143
97.304200020254513 36.980191291925507
98.434605841893571 37.462802438649987
0.679066367877880 37.934721521260045
99.329765973460667 37.952220197818285
99.595637425496079 36.474302376603362
98.570317537004755 36.479347119027480
97.721205475338124 36.435673379293469
98.184050547844080 36.442740285650032
98.283510497983997 35.911160842255114
98.895933317899861 38.404857607622581
98.509815406481280 37.148498572708249
99.541230218235654 35.614917184504563
97.967430142448151 36.278948644145721
98.738928850700901 37.986537331538678
97.334561929914301 37.249410352914865
96.761714968392923 37.132372128171930
40.695953360582287 45.405547120735605
40.826425105675639 44.747357377015888
40.972859532948249 43.444183521059188
41.086414289836185 44.664081798786739
40.503404126693340 43.679916075857790
40.635809263133460 44.213710219550130
39.375200406284655 43.471473595202326
41.222834550300753 43.474675085414113
41.281166012428137 44.803402327491177
42.778669554003670 44.203713030039815
40.982732189697536 43.523098187887683
40.701212927746674 44.869357709421799
39.970196225840340 43.761332717375026
39.794152717736452 45.651217894656888
59.251301197538496 62.373032778039992
59.626789979927096 63.797290795592041
61.169886508874171 62.887154731486497
60.193313243670516 62.741587876140315
59.483068499979041 60.660904394965968
58.688970864571687 62.530679317927863
60.116418871968321 61.997292947696216
60.179805964755971 62.719837667286917
59.680679186303387 63.228533127196421
60.336302780111538 62.399906862998698
84.451828167508367 51.822493439947110
84.985749943965331 50.426056277734659
85.991274534758958 50.165359195120530
86.252545629019323 49.732337127073428
84.764749575001773 51.447797640950945
83.896953732204622 49.726924018202446
86.626596498251089 49.898700155123187
85.940405275456044 49.433911473963228
85.142301274554825 50.976114657055128
59.423906965308689 11.993170690778483
57.212104682367048 11.747726537315868
57.850961608836890 11.470829107444697
56.847092909179032 10.669725121030373
56.378863549350129 9.921623691774251
57.458419645559623 10.119469506886302
58.196886970863432 10.644463897959056
58.846848777993486 12.483601928577672
57.043121585513362 11.374843783658180
58.005255450208431 10.353477488004375
57.466132392380203 10.177372873652232
58.096818126814497 9.984158479470640
57.581066996603447 10.403654426778486
29.135596819112418 85.216077574078668
30.727528013143875 86.380782986798110
30.781523305954142 86.868951699446569
31.684196001436320 83.807807164386119
28.745127304173778 83.861346991672022
30.305209240375031 85.364385034991074
30.694969058464171 86.639906926038677
29.264698393949129 84.788187790752147
30.548409405321557 84.746222761458029
31.936624926010417 61.329481686378692
29.978584677526086 59.803896862222743
28.532553425742769 59.909205230984846
30.084927391007096 59.128656216375290
28.378496693479068 61.017511554343336
30.399896319441183 60.750356752001451
93.341750173381797 88.787836915594525
90.936015439829475 90.155824550278027
92.979293921777952 89.601665650745346
93.739507964298738 89.086326973404582
93.716023418134867 90.289432253617363
94.511318258011144 89.597107285442547
92.476184172059277 87.743675458230328
92.674920565646474 89.219664001707955
94.023778342298385 89.962399511718473
92.110373678917810 88.436797673107208
94.475339223113465 88.604472000004435
92.533201493763030 88.215627089435586
23.346557908661666 8.721373276651088
23.512135964570067 7.622334863791405
25.109494352708953 8.885132311544423
25.408699828505103 9.195822350994749
24.060021817508378 8.021023231312281
24.952055694465031 7.416807192624256
24.971705929076286 7.150577610655017
25.673666334238593 7.747127261757763
61.012407768079576 76.092680701158585
62.719567420753023 78.237185873324378
61.559530537918185 77.004265592875470
61.440486581122109 78.023195012335762
63.186561736048738 79.714294305999786
62.084014870979644 78.004323824936122
61.477868932425011 78.396761640791311
61.765393460256661 77.741112653169765
60.967455432726680 77.688524870541883
61.919789342691068 77.563106094081050
61.421515282341893 77.771771279305298
61.597156260706463 78.131102004807587
62.151460405282720 78.727623965107355
62.115422491600320 77.068514839856164
94.830154816937892 9.619889152585861
95.180533500905824 9.820334264233281
95.903967599357486 10.883032698735633
93.723814571881135 8.525986312347891
94.932120957360269 8.913747399386109
96.312951031140813 9.787063123606167
94.362491204972144 9.242096041781370
95.919246695697211 9.789569389071678
95.333546705903771 8.701783890576715
96.366651127423424 8.959671158778946
95.498822148596915 10.624295406800393
12.440379434931005 70.606907139491128
10.277902004412889 70.200744052092290
10.536782830479307 71.412843174943760
10.021156082154814 69.558673054866929
9.487943257501218 69.643132445034965
10.564131709025858 70.761319475132694
10.975042510247846 71.275732826742541
9.351558121699304 73.185432167095129
12.057488989605725 68.481162430329363
9.404412707300313 71.439184004825009
75.932482674524763 93.181415900296329
76.887534752195108 91.203254028355772
80.067041232402687 92.607942839059618
79.134412948534489 91.445328896945242
77.544312902401472 92.378273986879279
78.840047862733726 93.973002251800821
77.624197206652582 94.285540372752678
76.829656009763710 93.292875017636348
4.176359548125683 28.754165453801040
2.516620033016209 27.764795015705214
4.081010655839449 29.842790223054696
4.543389822328422 29.357742499345083
2.604786241728300 27.284739553950288
2.669277258593966 28.745059894142770
86.779568539516760 75.858842998079496
87.222827650490402 76.239140087349398
86.733470015223958 74.327567840589282
86.013889007382289 76.208244657391319
87.648597725161167 75.103956804700417
88.165542882652744 76.333019794502405
86.530642507105938 75.311057503705740
86.165008201766170 73.557437797632190
86.170726801558118 75.483509079598988
86.752956022758113 76.064952808479944
86.746624969096857 75.176860181600389
86.136224091496317 75.242301715601414
88.619327606338487 73.691800458028027
26.208668260239627 98.069173319630877
25.172246218369615 96.659577369499885
25.330069627280828 97.717281444714928
27.188303245961755 98.124470381808521
25.762142571850301 97.942251591247995
26.249828398084269 98.148082075866000
24.437894644985771 99.535698200056856
25.354540775210822 99.375318304905790
26.114721181633570 98.606955541360136
24.137684619310114 97.406071260696450
25.274005173421848 98.046309705530390
14.553038418916065 40.151253130668891
13.786527137654902 39.247920912556545
12.659562288003526 38.295840193489781
14.173495901106525 38.833594814165821
13.434340060156400 38.656073999051280
14.438998227611995 39.050558658488868
13.176489258784800 40.342506885654316
14.941577161410038 40.646780619869929
15.229498373419188 40.646251539459243
13.286430961313428 39.637662095100005
13.521766730378589 41.408784389385730
99.715720164732573 99.830635101814707
1.406077638845821 0.223385238166543
1.095579005432985 98.602106476932207
98.413175191351399 97.522319488044658
2.046481828569388 0.691210986460376
0.790686183986325 98.149649914761909
2.137121851553449 99.670233878308977
1.114667692643306 0.353736307050895
0.160010094651827 0.867124594542332
99.958622430935435 0.708592331617140
1.595565173656708 99.228415945231433
0.397076709073036 1.645888035735311
2.410046370248609 0.668435872273250
2.076930572909251 1.336831579885057
2.415227378840608 98.607077029243456
0.843364764875191 0.224637991168109
35.066846806715638 85.837058505907166
34.967633936575979 86.763002371686994
36.395875722659227 85.806602160659025
36.431768580547711 86.370348343116675
35.910650476812670 86.046034162911383
35.484539665046121 85.244192031528158
36.083354625525985 87.651608348912717
36.737765263183150 86.150876494319490
37.014323147546705 85.692658061050608
37.309295758361074 86.519795077750416
57.436915840227549 79.775176855131463
58.692541834908319 81.870481396684596
60.610534113625036 80.688381176491049
58.367604856997794 78.146471712495682
59.092251575071302 80.604511991909320
58.909226777545840 80.376440950605542
58.918981974571224 80.407374466932069
58.881385971114533 80.292148866328645
59.356817518918447 81.129144772673030
49.685313910011423 94.576812200493038
50.000567535724002 92.928041455746950
51.225603133298137 93.773273838505233
50.626407712448618 92.906287192642608
50.963337976833003 94.840886509443777
50.972569744109769 95.081956373626838
50.529659855423226 92.495159042584021
51.602938884682999 92.940404614846031
50.277780781629346 91.592661008761880
51.139850090149103 92.808478289112756
14.789466494020077 3.179242416622918
16.729416308936806 2.819658267141173
15.412353010557176 2.126568741887087
14.056919182040424 1.576187340917280
14.660384524804616 1.664864207418796
17.000863841350931 1.298655655232404
13.671639103467625 99.836289067879179
15.778699984835860 0.582995143584686
15.602786108372820 1.035564009698756
16.398624888870369 1.421667969699379
16.580116383716479 2.359412098771651
15.753742894207450 1.942567236527451
98.179055114336251 7.289024069093036
97.309019958315332 4.733436904421075
97.228494283765727 5.589691780385719
96.899887864476341 6.805258106194522
98.628432041468741 6.732714998101764
99.190476421892129 5.651067507093439
98.881287193279533 9.099650780955564
97.663961306780664 5.844826686801007
99.122209282321791 7.651357817995775
97.850117381443852 6.670315973459583
96.046365218863784 5.772732721951735
97.798205271265175 6.702346626474039
49.162904430986551 58.146243919578495
48.209692256023885 57.292433496642502
49.331803266479078 56.979524197581171
50.746507381312341 59.227605816631396
50.255734264734834 58.615924340273246
50.339806071855129 57.809669937662804
49.369047254369590 59.123698217327458
50.178305759534027 57.872006810183073
47.682365143159174 58.704095002478283
49.675849591012188 99.222323298350645
51.758901828407367 99.360615099498546
50.328875058963661 98.989484976828095
49.824473443155213 99.784555719996618
49.779099095836372 99.109690391456965
50.000686113144752 99.608408021008216
50.461328414082978 0.841884871331573
49.517721873777077 0.055394518915946
50.633963484476169 99.368844803551738
48.469331334473182 99.361151014535423
48.798960513517208 98.361798820149829
70.647946441893623 48.172141938229046
68.586730711953578 50.270558795277609
69.464249058031257 49.102007648869893
71.875550659816525 49.972261356774951
69.788295903874698 49.150497008321068
69.585202208745358 48.440082233469383
70.917667740342495 49.189687712741240
70.419378482337166 46.801812735846624
70.570740456754578 47.428400494755280
70.619868237613119 47.921086412975406
70.401917981772812 49.134291418082299
69.469601985014052 50.686393900225795
72.867395606355814 49.700044404012964
37.500425675211837 30.543376364008150
37.023208261815526 31.545120697641256
36.331556201006514 31.421493760714313
34.517593824645502 30.528042332132621
35.608059358956382 29.337979252665264
34.273516711564206 28.368465888713938
35.405293456666939 30.619517483583657
38.603323570511861 29.296336981586094
35.315387557986519 31.987846638323699
55.569998076637027 96.579059193241335
55.016379526865734 95.056622159016939
53.449448246384279 94.471887332648805
54.985208819569756 94.684349909260732
55.833945324539279 95.824095648899146
55.508931747270395 94.288568183949835
55.214399182940866 94.846967018685191
55.043024921585577 95.940034115991054
56.323057332127021 95.820373866263722
55.057138240087880 95.357257785179570
54.844914160999913 94.751856182975672
49.746876491693257 0.090802030953067
50.038312091688944 0.954852948666993
50.995468451612652 1.336373757469643
51.803558166437561 0.206850718068634
50.041758904831120 2.298763275524618
50.030974491676076 0.472341685691207
86.691908879215291 88.006257801361926
84.817988535522204 87.938525547810997
85.109867547671911 87.511889715176707
83.737250459574128 88.434471108010882
86.455680822731225 86.048317953922009
84.566460167615730 87.590560906303509
85.406067485765604 87.309113144781520
85.316612812443083 86.689983245843521
85.517771731048285 87.868327549638920
85.757423711632470 87.822776662244038
85.155010038030937 87.488397253205378
55.294582177774615 79.304607864679681
55.008414753492026 77.231513453961000
54.927273394329305 79.057701294918189
55.020598262823142 77.908597110113149
52.970000893071713 76.675092088772885
54.061246877260203 78.007464188481237
53.493005405409029 78.975677598015167
55.102002272150678 78.510134064288593
55.963888055716872 79.739658410985740
56.154963488339433 79.258063378005644
15.406745987177592 8.558902096795764
14.655870343296225 9.450159569831408
15.883888854940452 5.438725097603758
14.097353590390757 7.832608051769457
14.373604584113192 9.748235021573262
16.664462843664356 7.383631100978421
15.369761611020229 9.018611896846798
56.147715189686195 53.008591987363353
57.158233852939155 56.689133245023903
57.507987526512267 55.677578671088703
56.838035537225103 56.293843398487688
56.666371754847304 55.070154399382602
57.339750525425401 54.677382861486862
56.777448296169219 54.589251728116864
57.271162056970304 55.828230895415075
57.984215503992317 55.771736365146758
57.744503786927375 55.873406836153222
42.728563522001863 12.125705780825912
42.667104413373615 10.003620477997226
42.569780911597590 10.924725091745962
42.819334208093451 8.212914935161869
43.116428244342529 10.609912592612474
41.497422561642459 7.723644303292970
64.135578100326370 50.392370841826839
64.191350633716766 49.465786014157160
66.589268214356579 50.328451363187568
66.623875344479345 49.761275731815424
64.876580608542341 49.562287679454350
66.414788619156013 50.129219822160039
65.656864980597589 49.974901039901006
65.870861923218158 48.238736540047675
65.553249382348440 50.567248772256029
66.657875382870259 49.768516780347802
19.914357869068528 78.441528393279498
22.114385910357242 80.454895470706703
19.921372531578445 80.371499597702055
20.270492666524671 79.597152591760207
20.518085234928236 79.296184501260583
5.907880393896705 73.947552004565665
4.783273655869800 74.748271882074107
5.775093012481053 72.719330368897360
6.567639999409362 74.052080413355654
4.456168082347063 73.941723777749758
4.460929143313235 73.216534048262773
5.050629335520722 73.088003926679619
6.127744063681320 73.038545696231026
3.983448919936879 72.944534217532720
3.887927179349189 73.606542221047107
5.074953878191062 71.780894273279955
5.207024926920210 73.433581478386898
4.224933080672394 71.767249532389201
7.071380081070713 71.849127588445640
1.845158940417404 61.565594821049565
3.012618259219039 61.478133407040829
4.228184182736108 61.770051904794187
5.250399297669219 60.699605198235268
5.296838166829019 60.148553260079105
2.844709974406568 60.207372364273390
2.460468047383870 59.149827626412900
20.047970060777779 34.102971443345226
19.882660523599252 33.705360083147781
21.667995565191276 33.031320184002809
19.355291130954249 33.221158519093244
20.606284505293139 32.389420885068105
19.063566184762582 32.838710905396994
21.324629255900959 35.403208281270167
69.987403951203859 91.433104010112828
69.898954848495961 91.496155201574780
69.307863686293913 92.449190177473753
68.916404206583081 92.148329169366022
68.941314901681992 90.291050846049117
72.086461086712092 93.261987209162669
68.174430516751826 94.044669870764551
69.618693882404571 90.799370773093727
70.566920522700912 94.661191745486619
69.311417927261076 93.192492549283855
53.822234202459271 34.659045633147038
55.865286133611242 33.634026566991572
54.285967387139294 36.550723059496931
56.566320377164793 34.874928813596107
53.955718192428797 35.330313578513589
53.919618987678710 35.483250452125255
46.655275695771287 35.764654539684294
46.781171954857314 34.128490610698968
46.626435462552223 34.081375942049533
46.248449149508545 36.751979060624443
48.550662916446100 34.352286072438901
46.874349659625643 34.007754336868807
49.476751341866311 34.865874205058780
47.377345149887574 34.055711146314714
47.365224246631392 32.414606903797555
46.600321469703374 35.716583737834711
47.747605411817467 33.798412865340531
45.829878759331130 35.627276415986366
45.706112624707153 34.122316037805724
46.856836495911438 64.750382000529754
45.195286248855368 63.417243625687348
45.768232948183439 64.655516030845874
45.745606698322746 64.613276554305344
35.109391949488057 58.343560165214164
34.014310056090935 59.806641594077995
35.143067756955453 57.189094278413506
35.461538464513502 59.302735066090541
35.745394362601864 60.256293534607344
36.477235029347320 60.089579833302750
35.630319809322167 58.823132023557186
33.922955669323201 60.822165396277413
7.280333581541478 12.692922437790262
7.118563100626639 12.993616682880541
8.408831262924011 12.491936244887174
7.033625685743432 13.550192913025910
8.888038604945343 12.769106554577343
5.506630915927798 12.396305419110091
5.913578014639919 13.382232808060776
6.564788868107783 14.125684792298134
8.334611662723104 13.004746401019627
74.489888302400701 52.184397944132591
73.670222201716911 51.253335506146875
74.529672668997335 53.146746235742619
74.787634379873822 51.730866465049282
73.577161996965216 51.063046275781126
76.430316805634590 52.598482883210792
74.442969099975755 53.159653142788500
75.766200714177415 51.616828885529486
74.187681990181360 51.865619282497903
72.708117901967995 52.451973598193725
74.779232581383141 52.086311664681133
73.620894167161765 52.671530929845837
48.168802212544158 82.605985400984409
49.403522088061401 81.909322730239978
48.949709337036403 81.784459883213430
49.917719091641082 81.140803807209153
48.466332151637062 83.118160583584597
48.356632191612981 82.934867692837102
49.569239445952718 80.901417197051103
48.067596458553261 83.578031244129349
48.861689269988979 80.941291031356442
47.904627522992399 82.344249802671982
47.893382996604686 82.940894887052877
34.306393499160521 61.671950169888412
32.634830384692741 61.833599612582226
32.670668914871833 60.901770139393868
34.203629015241958 61.966119096608615
33.388116462172739 62.841533528054448
33.879356105700339 62.106749086113410
32.330301903373567 59.611436862034452
31.950965124458811 61.052207130943195
32.357060684802313 62.576274750268652
33.779425947174850 61.061800831215315
0.862496803662665 14.948743559156251
99.870866622835734 13.872111124125881
99.637133600254856 13.382284253698479
98.214111131532491 13.413921830631050
0.686262098129873 11.847018630335459
0.321985444717967 11.884668665147462
0.593033370276771 13.819786561237759
0.650518034607771 12.806357518177945
99.891027847626432 13.460282726397477
99.196117660158507 14.986873620199153
99.759644306354659 12.546690243153659
98.555126541110965 10.308799580736602
0.435916370907790 11.596589529104788
99.238307940082521 14.807142849728494
0.335149336866223 12.227535589559857
17.986584022589092 4.027847676679559
16.347585575794575 4.149394800003717
17.787633787898091 4.840221476775509
17.820924221753849 3.384754677592617
16.958586285816800 4.360075903277008
18.018207992708760 4.817788639990493
15.974807016878305 4.033638769044003
19.390137192576088 5.504915886402643
17.155997122856327 5.810372661537615
0.841655304411717 23.447778314174688
2.331234957038954 23.116400618072806
2.050207483104558 25.469292542644553
98.211830320730641 23.098496765664507
1.161633636077356 22.070122133076374
1.536089473485718 26.174181451098661
99.880342457579758 23.812001075005202
0.445027941854940 23.422194272748914
99.700296690241018 23.575092273617539
0.838516612902402 23.576848240580887
0.891029000120340 25.438418687304683
1.434173137913236 25.205145072687746
49.144545766700681 55.632661772461802
48.816466982960954 55.445377198785067
51.005337393721632 57.240713973137247
48.635091636439924 56.323906776981623
49.844852131135973 56.866762960936661
50.818402201212031 55.196167377131154
50.863398446221900 56.293383575508969
51.937668475825333 56.785402790462889
50.222910783807038 56.447464036409436
50.729689664470129 57.301102410857098
22.555029842420517 44.449832730338635
23.300567675152489 47.080922358704370
22.863908805317894 45.752404894748395
23.083613832885245 45.902541634745987
23.411240031871664 46.366478372492665
23.051486925975951 45.895828929657426
25.016950913309397 44.410288937593151
24.626890717912314 44.472776844626360
22.981756513764005 45.946951141584343
23.145596454478042 46.252810927951430
23.510749026132903 45.217226796397796
23.599674950223367 65.836639726651100
22.333384272377131 66.357239694843713
26.533870888031018 66.447371538899617
23.797815430328484 68.282467185062529
23.269343470813585 67.141293290421416
70.644373676723035 98.510910496351968
69.737844372310661 0.195729020810631
69.538870987475107 99.860058970388948
69.567698230533210 1.870864985475905
70.424429844619070 0.034543699263523
69.508425661442899 99.208087505936788
70.444621319387821 98.172756096193766
71.361893849773111 98.598500367363016
69.275848237000460 0.225020234221844
70.040126426560022 0.163167903094163
71.372324744630035 0.048146374270459
70.614232680440949 99.362402856927659
69.807211467166027 97.421824296868522
71.068449767341519 99.135288837369629
92.669721895713764 70.955219882506043
94.223551502419497 70.661806898001018
93.676978892002325 71.852533450383092
93.456361659011122 71.501832342349971
92.025817521822503 72.102525189154022
94.259190288638052 70.896703471360354
93.664895214021499 70.524488806415476
93.367076820033347 71.062194151786827
92.969021139652725 70.432742805719712
11.827309040360305 42.224674168440728
10.841629931128328 42.563993224669495
12.035920890460719 42.971593719903126
11.134878129181319 41.338812262136976
12.004532018162529 41.310788992727950
13.290830371911033 41.839330597738233
10.634833897596121 41.985464087054496
11.587285848166811 41.705503712126003
11.703435371209839 42.390349905555659
10.743080840788807 41.966182640919961
11.050776208963363 40.936385312230854
95.641990159922742 35.067467047938287
94.707569688950485 35.428257513822729
94.916820391557039 35.663687394010140
94.510988750386517 36.498650248679468
93.088495514272495 36.488024171827554
93.067577317542373 35.560013791662634
93.648912397332595 36.666595987191791
94.048948163904427 36.161431661878062
2.185377628574102 69.904603072915307
2.110706357796446 68.062721954879819
1.903470550758933 67.090779898064753
2.844405380235621 68.817079992642803
1.900666027803773 70.892596457476472
1.533749172265316 69.144934279106621
18.086579739982771 6.745457112731838
17.366817315372238 8.324792591861963
16.226948266598246 8.176733873226254
19.039818513458165 7.529650629552747
15.590986658318251 7.968982159083572
17.864366372443254 8.895001684018014
17.102460830241519 8.207370751522008
17.305542425808369 8.786005286669955
15.129795319695772 8.271116557479072
16.877766796986752 8.034699240206766
15.142893976504842 8.474630813222291
14.742978424859636 9.070123133262612
16.621509881882851 8.494206286020885
28.936942222054622 28.438579794152801
28.500679067531248 28.151199197155222
28.923119526274764 28.621022387323023
27.088688112973749 28.855206555289463
28.990629378062810 27.007745959105591
27.944023234267455 28.246928206992166
28.598317767399372 28.328634956849839
28.520860512661837 27.668790838434994
29.179905253529714 27.165651277667926
47.363547382801123 90.618013255168506
49.653762088634892 88.810641510272376
48.974756503108971 90.666360953997284
50.443365328651367 89.716868146023202
50.951076894528555 90.366835089990786
50.260292093323322 89.917245873621610
48.403498703929046 90.833138360777582
48.380963929689138 89.052781808437601
47.707933217937153 90.773092908910925
48.820181640885153 88.526700459300400
50.877191208557718 92.505907115810132
51.411201988038997 91.173449396627944
46.802393498645543 89.584119747983536
50.849142069191444 89.258147889699714
68.428845421931143 32.407427145678625
65.669185152320139 29.440783589957107
68.807583804735671 31.426911619203633
68.281528339812255 32.354282139652312
67.663791812784424 31.936101317401938
69.118604274273764 31.939971306009816
67.671371025925595 31.194570107919340
66.961786143860195 83.657510183157029
69.128515696818454 84.615026447337513
67.531310554799418 82.658529481861535
68.117834408294954 83.245322178663429
66.023348848843952 84.218202624146016
65.831157850891714 84.514300642100750
37.503003725306407 98.259734258255392
37.062048967554865 96.909385322978721
37.713795793601605 96.622679707026535
36.966184328024021 11.128150755526139
39.689216949646593 9.370350739406025
36.356772565748166 9.162510480147716
38.840575506767415 8.420576685321267
38.704257779818278 9.204231416520022
37.341569101161959 9.877607291731348
38.917412580676505 11.751677088493928
21.533107351730070 83.738091071000923
21.310234983358765 84.090596376010808
21.594636644061694 85.578382310831401
23.554704700768315 85.652103386973650
20.959136674477932 85.982140430536120
22.802625857470115 87.210287782523920
21.651210140735046 84.753862840029313
22.476210073984593 84.482333380629598
20.949264706819964 82.965172137745824
24.358247331450364 86.752104984412753
21.898868554772978 82.704699286609298
22.937996965237932 82.404468195937326
20.963524971806603 83.738090130845180
22.933295493570107 85.895294264064475
90.447913481113062 88.909661034692888
91.420665975329257 88.684254540056500
93.437025887672164 87.837548062718938
92.630815282709136 88.063463134905419
91.289062097178117 91.133188413904136
91.793440495634997 88.859393016748612
90.663658626283166 88.534736660289369
91.013707655393119 87.961403708443683
90.477081365588504 87.595802945377230
91.457886649268858 89.411847562819801
91.340510707519570 90.209149162265987
92.595917601065381 89.077498270865718
91.390557909713891 88.368452067820456
91.084508302329809 89.814615074036283
42.617765234652083 58.875704794999173
42.620746896109040 58.496373047933290
42.415723050473176 59.378095999755949
42.951762216057595 57.406120725269687
43.316344315889964 57.731717929930845
44.467449654217667 59.140930093426682
40.747797222190570 58.289234303960804
43.496519740232898 59.327711851141977
51.235074830454622 19.338561026123550
50.230817047587685 22.957412834334473
51.175752794721568 22.638577519544373
51.862191586001195 22.234487714696780
51.129493999881269 23.486635273991521
51.291747336519464 22.336886016559600
50.913432261082121 24.493368690723269
51.945798200112819 23.502197721455392
51.147706244185663 20.646701866362143
66.686985264652790 73.123499579252240
63.792190975787399 72.697561263067797
64.949523281794583 71.928920594622213
65.015691076148187 72.286338211674376
65.514855347459360 71.648339868446385
65.815224739408876 73.982526121293262
65.109486472067388 71.434214969520369
66.295920875923699 70.921420426296592
64.345703153963768 70.882607306063036
67.115509614604960 70.986490487917891
64.669342451451328 73.172336375214343
63.864014895552984 72.334159957290325
65.779033859172756 78.346129593655746
65.527115839840974 78.152325777910022
65.720665254554547 76.231653931921812
66.594013369849009 77.710845905938925
66.699229652498559 79.031699394867331
64.683078781943365 78.915340608882971
66.730695398299176 76.891090225061916
67.086599380578306 77.125355737464901
65.420707715237469 78.765975873238673
74.112105988790304 90.531200023870085
72.663113078593256 87.917628338804278
72.914366975221270 90.980285885760111
76.390754223398218 89.436451345637309
75.136496815377939 89.753850287373027
74.506417533746330 89.744568263391088
74.516117384072189 85.870588976317293
73.162028514884099 89.541656119214181
74.741285720129810 88.515559190270892
73.997048430818325 89.741683276419877
73.060665741112004 91.232516997781261
44.113109590211906 72.465035354182874
44.069539990869437 71.888028640598208
44.551191535854080 73.739492192841311
45.842629772873288 73.340872210014865
44.056950262793841 73.304774264371630
45.255186900602524 73.879488354445598
43.599709949977566 72.460944032607841
43.625584092448953 73.995658392863234
43.838319061360437 74.538199248345322
44.881079930831703 73.775277556768984
43.461652169804687 73.293432353394579
43.309260107168107 72.857647480983601
0.422813455386546 28.405799118060113
0.117957923185202 28.851286260284024
99.710885092070896 29.332282985544293
99.271186159711604 28.912524895251334
99.150351895058080 28.784252646655105
96.958252921565247 29.573037176515392
99.046344213663886 28.440810414508146
98.034395795617854 30.632860552733689
98.510834049773010 29.307670979072611
35.348064473461370 97.116110137730516
33.194376278641514 95.208960092828605
35.641824060571658 95.681495970571348
36.617876235812055 97.782689353540789
35.675331812439552 96.513963352619641
34.684371073465364 97.510367588375445
34.021930318497454 95.637760406307805
35.901442546501073 95.600391583395520
36.852678654478147 96.283833110896396
7.433098525481942 7.824368369014071
4.565629567304820 7.503022097214625
3.534501898841204 6.490410321602981
3.732987696032135 7.582197506048559
5.960895027466982 8.495414775254254
3.017352187622302 7.894739657845456
3.558514995464839 6.348466065457012
4.674398801928221 8.926283092753948
5.027110842379884 6.453168124694942
61.936594785817682 81.878919524183786
64.371423385956504 83.713588163023090
62.875917045410240 84.229063811408778
63.477156544805659 83.091572035956247
62.186496154878995 84.606110049537122
60.959876130743829 84.055870318554227
62.360239119305383 82.496340740087547
62.040029957584444 85.682220128657008
58.809094074152100 84.396170957838464
58.903418828969087 82.510013822085952
55.532575363534065 80.979263912860901
58.157401690807177 82.302107643498772
57.773772349299257 80.288077159692605
57.098115006098439 82.289059820023155
59.767831658600855 82.506060481244702
58.461610366882880 82.441679255450268
58.927062966584607 82.357856831729762
57.958378026887843 82.683346509477701
58.429402344851184 80.913236337402978
56.888931427817909 82.158220919250354
55.821824332322173 80.912894690745688
58.057053002146347 83.200128089238746
56.876867569596229 82.313308602307330
64.964913633603061 24.760630705526566
63.718929818305760 24.321824790053132
64.243813427881037 25.643593700905022
64.861357859751621 24.938476827995235
66.614948928965177 24.095076688862370
65.562763333687613 26.490950714356874
64.960443756965432 24.663496236977071
65.137268807168340 23.620271723881718
65.543513692646044 24.954247340974799
64.460923343861296 23.461287083122652
6.791647010904088 5.282625786288875
5.857305275448140 5.268595838928658
8.181057694030146 5.078763748214953
7.008643335809669 5.196200470451566
6.598057224039070 4.876333783657875
7.680798241268889 6.742195527935433
7.362088892295545 7.506818283921687
7.477796631530103 4.470135846780297
7.952100067620015 5.703581926678642
7.164267083019594 6.568540354624529
13.620577050645464 27.490212843071447
11.105857078911601 26.889440727621160
11.143946278485981 28.206730317884201
13.275684347653259 27.526463033854238
13.352665690328458 28.571561791718768
12.565113309647847 27.286235828067074
12.735554480748386 27.181495093487850
10.441504557859387 27.580467171421397
79.824884740229052 20.121273436953885
79.310373780798542 20.329966480873871
79.719256841920952 18.459374715765318
79.830814487794711 19.004637728669536
78.079988748412859 19.065669025444993
78.729843551420089 21.721582341794090
79.278876064232747 18.278593372152187
78.543723121053105 20.117438422239072
80.125867439465694 19.758317008528756
79.930781682987686 20.894892820506087
79.621675308597560 19.839254422367535
78.198635435897486 18.542575020273564
79.636789475154487 19.833475894082948
77.886565268253790 19.560954225436316
79.745586058041312 19.737696008459505
80.416978230236936 19.726232984760745
93.702197389691804 87.421064342701257
93.943019190727000 89.485590053600760
92.923549666088391 89.019743906963640
93.408172568366879 89.551549466765863
93.174425181063924 89.660584228727032
93.732145925142120 87.717624820583097
93.154986528651449 87.342871313755040
94.527197752015837 88.899360360857244
92.394985540721166 87.691451239038855
81.895239777603393 97.384728184128505
81.997545490349680 97.069918615104029
83.409408434909622 96.852804394995175
83.017511117940614 96.594897927042410
83.156867839954430 98.012098969986255
84.644252194053522 96.932611767697153
82.918158701772768 97.592762341134659
81.807626661595663 97.255260658095153
82.790080808691997 97.896576753786661
83.000896093536710 95.594717230433091
82.219645959663765 96.217225782900755
82.892347880335521 98.867755546148686
82.359357333144700 98.133113608182427
94.621718918363882 23.136493084702600
95.093143238502478 22.612333694748571
93.410470037749178 22.907355646438088
93.580955509072538 22.895843875388163
94.391752787115848 22.765454435103585
94.646971274100324 20.782869681130109
94.242739238230513 21.999599782277492
93.830206779153272 22.401559109203959
93.999677104401059 21.967033494016473
86.706440073298197 81.133026509429598
86.929122567835236 79.501014761778265
87.922697332815304 80.304880111116688
85.162287539710590 79.113795498239071
85.702109505467305 79.327611955864270
86.062519073423317 80.344647885795439
86.282012594995578 80.433464186364375
85.886396199698439 81.144677589437364
84.253769571619856 80.388855656853295
84.909304766174927 78.405988940161706
85.927455738708716 80.572800108072258
60.022431436788224 97.794631744674575
57.541489946946214 98.992372552278965
58.582001341010688 99.113402408402763
59.111542951540656 96.276968897490988
57.096635336753423 97.678027754186431
59.743401149023065 99.568855393902112
57.286713681752886 98.340558519469553
61.249035233139992 98.284707883469537
97.990116895160327 51.468328709382533
0.579644318907469 48.550927111964619
98.061550868914097 49.191504940563298
98.601665617713493 50.201034592256100
99.952518237727546 50.121653431840379
0.158289571360100 51.445643463817426
98.214913065336177 50.687922050924641
99.248219298039814 52.225529506785421
99.342719199456113 50.429094902619134
70.390246221506047 80.437558403944891
68.124675835496078 79.567908195504657
69.472173176025962 80.198279419314474
69.559404451078123 82.046046873431166
68.981005118418011 81.102557166430373
70.236739193119263 80.571894314038190
70.133949862044901 81.647779154200649
69.426016404466282 80.068695601518428
68.978227523023307 79.013092997454507
69.669975908786668 80.477600982688159
69.404584280891584 78.751447746701331
71.356767936879606 80.666794952801524
37.898820917291751 33.175681026845595
38.301622730292252 33.773487156873344
38.073069313588725 36.182962175794707
37.021132085672647 33.432373550028224
24.625882687471311 64.906601458582131
26.856925532536639 63.238005488676833
22.732731600475084 62.895835093607289
24.652728369823389 62.172600702835148
24.571556489943127 63.699010339271297
25.747849853254962 63.545552496891744
23.622229447153313 64.390397635749750
24.230617873250011 64.690610071109816
23.934200370230382 65.249517659135293
24.988115971365300 64.574980171514738
23.979264529675731 89.845679558108245
22.953148781262019 91.797266517585939
23.031999189703285 89.592277829697437
23.970270609219995 91.697622885609363
24.648854442293342 90.539477215195959
25.049801068189893 90.993919259885914
22.550005703857501 91.585308572249801
23.914687739442158 92.212281126865221
23.016238635636629 89.015400032918237
23.345491056863569 90.359506269339619
24.550315358110563 91.469432696211882
59.812179416001214 21.606151083831310
59.577027652680627 22.141525872036869
60.027823378183307 20.185519524220670
59.593846847153849 21.815881153739682
59.886907117079552 21.803855327101555
59.259975100882549 22.388842474839677
61.247900733795255 21.831287184655839
59.789444036858207 21.006033950271238
59.568349287772456 21.743823720155223
58.449970999612759 22.299325475681790
12.284426206226915 33.054111626387389
11.522872950019629 32.242961764010445
9.633585294607929 33.253677986219017
11.137935182226991 29.877476617371862
11.924821428070985 31.578673473046912
10.235499206468974 31.862901491548424
9.923532070789232 31.215019135846546
10.197827910493306 32.352181056544367
11.238107846595449 32.516217832599487
11.158456823923636 30.847923355888561
10.262903908898791 31.092268588971585
10.679186855246449 33.901160083990376
11.608496082967166 32.794825429136978
9.909272110484196 30.512988489867240
11.804596051288357 31.440200387554444
39.090443573531424 24.373753536820836
37.234811062505877 25.412771008918927
37.877786156410089 24.968375673729607
37.847191372784131 23.547081762380625
37.515862825917843 25.677109630284274
37.156723475320483 25.495026414092816
39.280320372268406 26.188456638629411
37.126256562531765 24.586967535217564
40.035875323153853 23.615774508648641
37.340064174964105 23.863974397576310
8.741214640825451 85.305869027481748
8.994876577142536 84.586819282733870
10.597719699281361 85.807061882878386
8.698974929015067 84.957386166737308
10.306571915508796 86.403177199656568
12.347387156571189 83.447411005219863
9.088223279803605 85.248114887054555
10.511501471892757 85.288951654013047
11.002328216598055 85.451954786929122
11.566563841514622 85.497303149937835
10.409461216720603 83.614197699813644
8.456406213022518 84.940098192801443
10.787403652538719 84.114353198705032
11.265506844676686 83.697299125889828
9.309631905240035 85.698268790954728
9.464258905860699 84.589866477140106
6.131299406418318 26.294716787376910
4.858132633598974 25.730365852272282
5.738884430455784 23.664458167490473
5.624690394100934 24.212021774953701
5.950790768116419 26.461448912292330
2.828704334297410 24.944588516215997
6.766738862689543 24.639855145052753
4.606642921609677 24.664805895622191
5.501238830655732 24.694476303779172
3.927598666904608 24.072767868317321
6.563239058504033 25.766899115211572
4.288947296005227 25.408280031154625
76.273111544548357 45.856087978279518
76.367743828240208 45.388997644664045
74.037858696462436 44.323313231710479
77.072764824960856 43.365150693095060
77.095713784527305 44.171151533789697
74.917736917492618 46.694140760151804
76.365864791025174 46.447727299686349
76.556669441710483 46.532564804512361
75.529706344327067 46.148747968261944
75.317067016597406 44.772943546630820
61.613671539491179 8.826598449545312
58.782254426415498 8.189451745033214
60.963958502636935 7.247880244177257
59.831423327100197 7.937716093805996
60.651371704112201 8.227364341094868
59.712030751396163 7.716460872364335
60.203269200527139 5.774500036598560
60.397087082125914 7.573432523192139
59.215154163974972 5.645246551007258
80.462285692332870 16.434576842793593
80.568198838697228 15.803667815259335
80.684321268973306 15.332911852586005
81.166846587881338 17.588180313695599
79.949217142852717 15.382204418673457
80.709455898938160 16.364694178816794
80.143490946230983 18.027314914320314
82.572171961442507 17.611104819934681
82.020188294298023 17.524436333266227
81.330182197158919 17.951629776580006
80.333175003266504 17.160871489801657
76.007554691342392 69.108088063012559
78.299399305274278 70.561898719942789
77.783464057574704 68.364758545921092
78.618917588729715 67.403356434234098
77.999787880596926 69.688133523334173
76.642389629103533 67.398436614790512
77.799377887011417 68.248640856389471
77.499690178693996 69.236602881722135
76.542932577231582 70.378926699587836
78.269123804469132 68.693680481445597
97.741286904980299 59.772324923261877
99.287981663204690 59.525032931025429
97.400382048841010 60.977035110906257
97.674864534550608 60.495727089485115
97.610218529685682 60.734328539618829
99.586327271107905 58.420609526308745
86.391567442291574 31.575476868782594
87.704222393246937 29.352638690036219
85.749714104308808 31.098630440916391
86.570856477293091 29.800991625644194
87.129696477237417 31.944796036426585
85.994708919653220 31.149349700932451
88.209297271136350 28.854826697148042
88.067033440712891 30.956772463912948
85.478809602928990 29.369259976436780
87.810338667925237 28.227056663639534
9.040963423004964 11.973676615576096
6.719845736965095 10.241282074784687
8.151026117979626 10.337976088474273
9.135018423788759 11.258226095734944
8.086901260239616 10.614759798142494
9.186496682009432 11.341191786049290
7.580211138555782 10.047770693408779
8.228686834649928 9.430271694636531
8.686890775445002 10.498182167689983
18.339200679832881 98.929458914873521
20.498655625247231 97.281414673465747
20.334180920361838 98.894667331385662
18.995276793532657 95.895949086777932
18.312995352232289 96.358361323280405
21.033614805993928 97.891031357950311
19.624110606601818 96.858300571692126
19.178766091491802 98.317168578894680
20.402655881236598 98.237858381120034
18.521407281372586 99.376855083643690
54.380862147120261 86.144643529375813
54.792316088891852 86.369482216007015
56.354099777067965 85.624311087818981
53.509668855420465 87.605402037881120
55.200363240796356 88.433264235891500
54.958062201590018 87.491450207664201
54.678348246591931 85.527947655746999
84.712714915423220 9.437881095361840
83.750763806819350 8.840077050015507
82.982077354435376 9.499509214028595
86.658231627749174 9.240482183649348
85.402918176133980 8.837639252692059
85.781980659433458 10.161002007042189
84.775269458762551 10.067016069223310
85.650424409357996 10.139596874870609
85.135671986533765 10.368746156281778
85.448295494593197 9.550942567702320
85.268261900575766 11.120073382682053
74.118783339572360 57.681195029829965
76.766489223273538 59.013437409289153
76.848305432219689 59.476845727075762
77.591210612062227 58.565157726440901
76.094569575943240 59.514925862327658
77.097204966661891 55.987902179761193
76.067506485848952 58.270085634961170
51.599047210306466 57.202743426008112
52.876899787568640 59.458022431628102
52.365073808202197 59.122907498754984
53.404305086438917 58.879974178243266
53.344331906732798 58.242687971862431
53.332339247765404 58.160961680288807
53.777318114325396 56.783278650982361
52.333199773586436 59.256877872366864
53.475110641196792 58.611285182654761
52.389236462505529 58.039475770944144
40.751961690153607 57.569127804201919
41.278798877869235 59.785945437797082
39.743909993500615 59.029726802138292
39.038069070461496 58.560556785692278
41.341821950175365 57.779826665793287
39.212062461390339 58.228164866606221
40.035503511380703 59.416236364504122
38.838991958714942 59.413097131881500
7.515021873516602 62.780349364823032
12.720336465179249 63.840662309611773
9.570379537936468 65.270904682721664
10.796931892445517 64.581196061104833
9.959562694771302 63.961435620308983
10.234563551434968 64.821219208812366
44.304585850377762 55.866307486169376
46.199031263987187 51.555167785309223
44.813128408485113 52.399901012314345
46.696712904214650 54.825723543531211
45.780925228220312 55.499793866343381
44.019798814083167 54.132424440218813
45.294719873331132 54.728984675910517
45.681196632178676 53.343669228347437
45.294358596627788 51.514149284155138
45.747563739468113 52.385210717719971
43.778804529653875 54.169384410428584
43.477693625479432 53.856469913702433
44.907293539447700 54.011422018877731
44.869298609645675 52.590000369970163
10.608266414232496 40.250869841996952
10.156002812517999 40.540747910772247
11.529991802909038 40.192769227203677
10.743001966328299 41.454397790413097
10.937099671272108 42.380333528945968
11.186442356016906 40.154582050985745
8.679685198655989 40.858367997220654
10.477373145231603 40.344963879908327
63.429898621444515 76.927769209352988
64.195165941835938 77.339075021383678
63.850094514051591 77.055045371327537
63.557577571188624 76.185329292534789
64.347300138343499 75.304880514574506
64.296688747200506 77.813194784422620
63.931291220356243 78.261653623057370
62.269228474565146 76.399178166617887
64.427593313226453 76.914208521747128
62.391362168967397 75.941524997385443
64.185946570707486 78.573448183602210
63.914437030909909 75.517192401691048
63.842513196882855 77.993657440699891
63.970500483951845 78.405706837227697
10.846902451315096 28.097934276033889
10.824477881669059 29.429262589829047
11.033192719836126 27.809879199992032
11.654809177227019 26.719174159509585
10.309497456762049 28.426948956501796
11.486189831467911 29.545381749898723
11.911847760478549 29.489970973620956
11.014197254998086 27.069076333643075
12.041249878030099 28.034909359793534
11.162626038172137 28.143556791605665
9.968100280998861 29.249181822220798
9.739271758227591 29.526721805661655
9.624696738859681 28.850501512764456
12.386789944701666 27.264355380580778
97.974179258241108 97.427987256081877
96.961497743253787 94.458112972563114
96.325192638904298 94.428750482281089
96.881296551687583 95.857254859934031
97.282451318121090 93.932871495805799
98.325858071870599 94.557081103947468
96.517333687881873 97.120969373699225
83.408307629517225 65.849029858614301
85.520686895964829 66.544281189151988
84.752929401214615 64.189413303748339
86.265769946198532 65.586884518604393
84.774426192526462 67.821000754231292
83.879439883433790 66.631667061444517
85.783257764552957 65.135864299626974
84.083771262284856 64.677613511233304
83.745700622936099 63.992768871718781
84.749091820470909 66.190402525752646
84.063089616451308 65.535689910510101
82.960665653109928 65.119691883158453
86.663133852565167 63.335209172779230
7.015665147812438 20.416528504043434
8.928980544897371 20.650129931602525
8.768334305443423 22.005771317389883
6.764689737590373 20.870821426566717
7.452479133460944 21.591854921902552
8.756417612259757 21.384470703970159
8.914899637916058 19.986691447331772
21.980158921799077 48.546687067097679
20.886632954951452 49.224635566379348
22.407693453853778 47.374405256345874
20.860635851085785 53.047439213816496
19.460762901454181 49.417697551572182
20.861479392395058 49.563026612667258
23.433916099055683 49.269339948227952
21.974008229669266 51.134293569179341
22.120203669641143 50.572497367223036
23.804898732522723 51.159981064908585
22.739591737219694 49.023660763996830
22.264445595898447 51.132102753066562
22.998440677668551 50.294785547140947
36.635801666412668 64.533236998546599
37.010840723555575 64.576786096971290
34.984523374197508 65.591367358879907
36.040734451756158 64.244444355903724
38.401368012153839 63.550211467410108
36.530221047862753 65.562777550940055
38.378226951411008 64.503362466399309
79.667650068986887 86.090654709165747
79.308917576873498 89.538578399379929
80.146519183682400 86.807289183103649
79.547302663473971 86.665239083183820
79.885147263114007 86.020950640094384
79.506295644258429 86.114561256721032
77.395358159649930 89.127188470494360
21.669808884787798 92.308282943129072
19.391910148652443 90.328382592261988
21.880066849875430 91.633641966306655
20.669575622904624 92.753116192724178
20.732212922621244 91.513822243551061
20.453430503142457 91.451969796236568
20.207446719414815 92.815536233922032
20.309967321344079 92.574115487993453
19.872826935421543 91.738111901941650
18.651960226680679 90.721297902396245
20.624646648387259 92.955566250194977
15.861391932735595 11.220201548953085
16.332930026880788 12.008814233313394
14.638411178393154 11.902679488556727
16.104704679638370 12.379020741707169
16.422940936996618 13.625956447891507
14.516204663241536 11.404178089086148
14.834217010903174 10.954703273907022
50.987207409361318 69.174654998388590
50.677042011605742 69.763137106958226
51.611993215592570 66.725774537003261
49.773471757586044 68.167390072861238
51.802246497115505 68.954763149244073
49.912417585883041 67.513901644326339
53.412199220964936 69.824935091273886
49.860959080468959 70.012056867593913
50.830352555498436 68.208217075828514
50.335556308187051 68.763213047591961
51.561003371836684 69.921288734244811
49.673923717897736 68.873572004788954
51.800624303230755 67.278396012271742
52.369434949091314 68.115841420437349
49.394485259265196 68.018488212968080
50.513587170595599 69.157001447037146
50.378983845318217 69.611008756644821
50.113142995398348 67.704520241324801
51.390128358678218 70.108157237426369
22.981859344781697 41.539350116814219
23.045310884996010 40.930336261215594
21.528278747185091 40.603045548509108
22.551635820437635 40.277453174050066
23.046930791611384 44.094502122526649
21.252425061528999 42.950765136011292
21.677531659675033 42.643064443081457
24.370859800055044 42.674265041810685
23.914268929012852 41.734359140915430
85.951498144871849 67.821825698559820
84.630932960956713 67.518554795737217
86.112932338864169 65.515772406992596
86.963997418160716 67.394895430808930
86.854061080246694 68.072776781935275
85.041162959845906 67.764592458017148
86.594345768248800 65.853515953949298
86.099545768743440 65.850717016760257
85.850386621117465 66.986021750702903
85.438242477132704 67.281085246387747
84.727363391153233 65.845777179928447
53.492083097426381 9.707161349537168
52.394325374027751 9.862697561883824
51.228863270033706 9.973894149156902
51.622557404934774 8.804269128600726
54.957239313491073 9.814860548883757
52.963200716517520 9.910406785735272
53.451439391023662 10.121760397115489
51.982235011318977 8.515615462519309
53.291475734846010 9.326469058953608
53.015055195702331 11.267372381419065
54.141680684505332 10.673157408774063
45.661504896944898 2.631948323032713
44.857227452569916 3.530927417563346
44.434522384490009 1.335590219199366
45.519556342722105 2.726587655581985
43.646295471098199 3.913811279986775
44.124071048604378 2.114921783937870
44.123711925973595 3.237738072581194
43.431639205028922 1.690103812641488
45.851790588119812 2.407495333856479
45.343891899875011 2.846608687126047
45.092327140081167 2.748393562473012
59.453225233630121 50.308882529598030
59.425638373805583 49.928015203156164
59.332455685921381 49.030848415337289
58.261887107614008 50.834196509569018
60.641232804110444 49.831263643996465
59.183545587647949 51.552061043163746
58.967156297181361 50.261668669121768
59.356909581870099 51.239624061942173
58.934558308468247 50.339527213413639
60.094368067845572 50.897794038332385
58.222729237199566 50.697401066344398
60.128768303510412 49.564956881385974
61.233726795609627 48.685140632595079
58.850820705976226 82.981484982742586
59.484437739280352 82.618876847434720
59.896304542517896 81.996463246310000
58.728559548748457 81.714326838221353
58.871047157930832 83.869654084157190
59.056866404174755 82.010994737464216
59.711349893810024 80.816191641925116
61.375798522186557 82.138629959970814
2.277461299928008 5.595934756804149
2.060349927288194 8.109404916746307
2.361514638786216 7.903396372251917
3.100303990953661 6.089285641151860
2.824220109506890 7.630749610664198
4.394120205744908 6.510081489058765
2.849376483430457 7.023611066886103
4.122877156925544 6.466778262863647
3.047429705991797 7.289624680451928
0.904665919661260 6.747988203765469
2.007077013474154 6.574992628258347
10.204614574194020 35.077451927065866
8.100544577859219 37.903689523206388
10.666057683976723 35.682518404748912
10.315720425890211 37.141163506132138
10.985812786547552 37.528154362939198
8.883493585844439 37.808520614038109
9.593406622249850 37.193319223951853
7.200207439299837 35.445453047120189
9.941420235640624 35.633365753966771
9.783357153774634 34.731730752976020
9.548814893938143 37.566720610967344
9.647736660643234 35.896138440807945
8.121593416011365 37.614877893963630
76.033880839911205 10.228516660371120
77.399872276637652 9.793140486895517
76.191972865163990 10.814395724351556
74.885292481893600 10.538156569720005
76.602982678220798 11.199192484557742
74.811019946774167 8.353190580553385
75.522933959858278 10.387246952685311
75.712377916271777 10.493013457895618
76.437858295867727 11.189875373010997
77.404842063256410 11.204532892073926
77.405806995875267 57.185229445859875
76.826333419629435 56.378922055629147
76.959925270423270 56.275551313026106
78.349002872774207 59.165675951809874
77.760198389816267 56.723798077846496
78.282276645852193 58.760339599250742
78.658494075734595 56.932309091544823
78.751346212597724 57.823566341154667
78.553633569618754 59.427768644099842
28.397442725363174 27.546322580456128
26.077690217723184 27.130096229680518
27.743724540237068 26.796013601101631
26.620908462988091 26.344316534807767
28.060687875589942 27.119255309216921
45.305960747036494 43.780127973768607
45.538971336570960 45.167941574371071
44.218587760321967 46.202818379666191
46.049075871562820 44.867682268057735
43.690255201691606 45.673789586633006
43.665633631603328 41.944060473221597
46.138965259188552 44.197887977100230
45.517848630598813 44.294170383991208
76.496208417640560 42.209009245194473
75.529870597559992 41.326862053859536
75.994657896150443 42.246044538916827
78.084877583201916 42.575566445495873
76.643700239571700 42.644489040544414
76.851047391587869 42.391537162288195
76.076673852005271 42.876069031294570
76.734665631612543 42.871899384781351
77.926540960222042 42.553358131999211
18.956902880496745 52.576803510579545
17.553798003106923 54.348068967195175
18.024682005252330 50.571734131249968
18.470451745893932 52.427851387613138
18.164517343608775 54.776860433118330
18.692865385081049 51.902610474476603
16.622436940231484 51.472936615363238
18.649286657461104 52.254534845033206
19.737028512970515 52.049943603959726
32.450006340485572 48.565637409741669
30.757438425298798 48.572644453934764
31.838278396264364 46.772998379773050
32.634407626371491 46.437952550751803
33.362834571505147 48.289833299840289
32.419182250783358 49.146703472720219
33.447032037419561 46.242075868891774
31.410628412616788 46.177418272115723
33.168546901252505 47.293733516987132
32.525861683916546 47.942394989351470
31.604104075145781 46.275457234138976
33.965550804429988 46.399014943846453
52.245870387932527 31.469059516379975
51.819096291303865 31.148793248094421
52.179579930381855 29.744571936480668
52.412629181730459 30.751088514111999
52.296424948555348 31.444522910595126
52.056271233851490 32.064859996797523
51.204560725735718 31.355109664449696
51.961817152067283 29.835205417638701
10.846517417769597 49.758974657948905
11.353974834397969 52.253918545054155
11.250148910582775 49.585007326782190
10.833150215507294 48.109258770787726
9.973903742913219 49.344222071832647
9.367272033790323 50.307966350130258
11.870599988425370 51.532526483513301
11.499912600243618 51.112021248314051
10.779273285405049 51.591763266031997
10.687577821754770 51.538600952850835
10.864892204752314 49.260759567522733
10.584978202383819 52.745428045627342
33.169084420623740 76.475402084821880
30.954101182511224 74.782812897730096
31.102174567862075 75.716211744019930
32.997147931913240 76.828695722483317
33.743853425490443 75.364480167092140
33.330517003311030 73.920018434872944
30.550585683719063 74.020703260743474
31.909182299824884 74.548983983347043
31.322499117743281 75.795031922782826
32.427667208656217 75.861060254206478
10.904388142687470 96.224236282724263
10.036140837688489 96.481330954442114
11.165096567329705 94.865619101451230
8.638817269649241 95.837291492026310
10.883684283352503 95.639263123240042
10.722763310654122 95.495316196461758
11.173553606315124 96.530981348509584
11.384650870528340 95.401033175837043
11.165055240161237 97.781230873829244
10.869128534285393 95.758415488278644
9.769524965791893 96.736408308462984
12.797776798132560 95.636304757803501
12.173311100926261 97.372823925441054
2.007818230154658 8.034061039146339
2.503300151619364 8.685156048831411
4.558808958206949 8.710801850758966
2.326112110237823 9.357010978133200
2.070861130288403 8.512928472441375
1.208297087583787 9.539001400800164
3.341181573059418 9.273963921411102
2.719774229567050 8.841755631140853
2.610376493025230 8.052229946138729
3.061356610908625 6.793084197110915
3.019021179214913 7.154493174056718
2.727372739515339 8.474850007856050
76.274623874663178 18.105391474195354
78.828251218069028 17.020992707618909
79.557220052790285 16.460710305756738
77.053736300268369 15.439380302393005
78.148411003971802 16.523147362929734
79.336190780687843 16.247326508237265
76.994245163963541 17.564387214278408
77.320189358985402 16.419405925737017
79.204597145014475 17.676552369566668
52.048319801233767 77.836574862719431
51.926332918951069 75.255276587352867
53.596601201690277 74.754662071410792
53.387759589281799 76.091847762711268
51.096228453199281 76.856004094596543
51.619176534503467 75.997884664786582
52.126742994811778 78.230732048566352
54.602746057058027 76.141250999589246
53.709480124623610 77.313609123807439
40.729836309295365 1.099003460747994
41.108394223883792 2.091326807638259
41.666145351515993 0.294508652380630
37.471786453013010 0.776230617331745
38.161892480852806 1.900286944415627
40.364701213138744 99.820907064889468
37.858029477357775 0.747825307774639
40.686116138419898 0.881935993122085
39.789146066303509 1.060102024030179
40.074643462498997 0.194129592555443
3.139046996886320 41.850136370023897
3.946960201701536 41.779161065585335
2.869688460131639 41.366207822903696
4.680843346023212 42.622463381364774
1.677986005637099 43.446840781032961
2.431965394627413 40.512871175162672
2.000486293520630 38.857138760610610
4.856219846187338 42.026673180269846
3.395094282179926 41.295228395517384
3.013367072018806 42.182064422365450
4.219294831112273 40.084883396624278
2.043074497552327 40.977560596798895
2.846087447661808 40.713319680934156
2.303360534318472 42.283121205981040
64.144965719758503 85.043445035247530
65.228625918832506 86.658248821638622
64.933749991698136 83.916856423276073
65.837584502815929 83.560837234123980
65.018944004576184 83.464928336997431
64.771422625355356 83.802340081494677
64.617914235284687 83.780462453162500
65.240525732604809 84.705693794917892
32.631354327882121 92.808635361237293
30.917405586189631 92.700361490673671
33.208305963579399 92.035794191056112
34.084626404478875 91.956996303615753
35.061135021641221 92.592669268687445
97.100818621168088 83.670990953416620
96.795535823691026 83.566181648991943
99.231528573406777 83.849159289068851
95.573655494816208 83.225174696598145
97.212588230467134 81.992381308876190
97.222263098717576 82.164790257009116
95.406430301658176 84.133805532887706
96.929594443979440 85.486620786349462
97.173263044204646 83.473495388883933
95.603110775241205 82.525575247784175
96.961019800612604 83.578149679364387
97.190829074434134 84.499545379897526
96.585309117273511 83.883228975958616
96.892718268251372 82.042676489635824
73.344437150258855 28.112208920451749
74.894532798428159 29.150010670965333
74.539284410625001 29.115719284478281
74.087857678562884 27.992529055463439
73.624885884879745 28.301976737657366
74.372391689200981 28.952567330446275
75.647266431468594 28.760234063267351
3.348783657620315 91.884251383808277
0.937307087223568 89.058500499309019
2.516370030151420 89.919127450968034
4.240192381782059 89.855953326496206
5.250836876529135 90.962002619045123
6.045084642912502 90.040892743826902
2.623247171598997 89.667711562202683
1.926531513276952 88.905693042194898
1.123048364030551 90.991598171993971
65.743384017008736 59.145840155070957
64.180889911320932 59.927996328547323
66.114788035431985 60.012416837458765
66.854304717146988 60.463628380841719
65.175660422083880 60.478587704195135
66.657775395142963 60.569125650717488
65.285826402508889 60.103784248811664
66.101836050399058 59.918994538941327
65.574956911698678 59.269246915718014
32.657907951147699 71.349726632980946
34.200622525095596 70.603382427749580
34.475393186705475 71.173575967429116
34.009492425342891 68.701386801172944
34.575052423611638 68.897870254605877
34.603939912621456 69.357183598562486
33.570802420991157 69.808531415161468
34.639804078183289 70.900395458617865
35.130893941294964 68.570978552416406
34.568173671712877 68.252967389547862
33.395501875900528 68.404649492380997
33.719868916420005 70.198405699399586
34.754517791793759 70.883686162938034
98.231148633304983 58.668055965888456
98.000609809524775 58.096028531506349
96.069603556992817 57.242525335568878
96.177286042160048 59.895854050109115
98.730711676408262 57.385766790773303
96.932315022724310 58.571451958570940
96.268819816069964 57.125351001273138
96.823229368530448 56.057946505342024
97.990195542443431 59.302716095659420
96.727713455746581 59.270972780058138
98.035796028115996 58.037714138941446
33.471335110982380 82.267229300569397
36.338676043871025 82.954362676146658
36.791985281315526 82.350048907412159
34.269301456662724 81.227291028255124
35.963011018621614 81.105385194369134
33.538178193376801 80.910299156880583
36.252492132315417 81.900026240140321
34.916420408344180 80.455034220506988
35.290253058198196 82.029135692362942
22.855779047460445 97.805796306160175
24.889213038971825 95.991810351394278
25.104498750085170 98.149832481451014
22.197180105613512 98.032094211331696
23.647510204007261 95.447145771294572
23.805742624448506 96.940514774984948
22.501207620766376 97.801458155157064
1.042307020706711 33.462392418064574
2.688567512905156 36.394754659065036
2.873215979028455 36.447530871202893
99.663884873519592 34.337977658221689
2.093575122374323 34.690867660975719
2.928373036293258 34.697051897037269
0.881707147874079 35.029698787220546
1.247258704106340 35.216954726068607
1.207432755461126 34.806250108831499
2.160927709849882 33.877239665062540
2.754319645536730 34.925326761955191
2.636344956734225 35.083106322190041
31.103079754017465 84.698758292882744
29.422157111078388 84.676184361648168
31.716753619031866 86.814419851775938
32.498623620896055 86.018605601497399
30.817796658321157 85.336956857735004
30.659833321965223 85.516809935644275
28.974822267494549 86.113966215496575
29.249179510906824 84.636693572374114
30.766807905402885 87.850393589739198
29.679460292338216 86.894422999453127
50.847711702610404 63.284775770647428
50.840981004074450 61.839504554384895
52.162388716269042 62.403011772419319
50.872926760679086 63.346309983721476
51.479335925209149 63.171651583008973
52.423793719709302 62.870940283026783
51.224428786274522 65.236237372048166
50.662927183953272 61.688792381323950
51.557460626147531 62.818513033117398
52.062795226797228 63.123584882016239
97.957003846083552 72.576011960974910
95.782402609557877 73.334041024301442
95.587712137800978 73.737967983538141
96.827733274164530 73.350550676278374
95.525669424828877 72.776921833209528
95.924935722310636 72.887489856935332
96.770083678307216 75.022559847412978
96.933531151240771 73.957382375531296
94.035486011467967 73.845731908070803
96.168041663813227 73.041245616970741
95.462258428365942 70.669414562492577
94.548920697347455 72.434130012712757
96.902412393335453 74.877640133013628
6.631969441187745 27.152492970471151
5.757396698251987 26.363426350082943
6.153400560220466 24.794290905651227
6.924188234448392 28.158386098121181
4.922754922305582 27.308816411785092
8.385400797965511 27.250086856630979
7.761703925172452 25.783822073031338
7.178883792973322 28.509625893297301
6.314576479504532 26.333705239890463
7.868710797319372 27.812187173987670
7.388917898150686 26.719151601377018
6.422019530014897 27.157210403374506
73.016218194060940 71.900718041888226
72.366584866614701 70.473732624150031
72.109239799917418 72.155307782279067
73.551014946310275 71.412731448554268
71.659491581129274 71.320903878024907
73.507974658264715 70.988921386410397
70.436518840855641 72.143108283055255
60.740194245183062 70.776720101235583
60.718304038330714 69.210414326531634
61.476477801813715 70.495596697064059
59.509443865026469 69.771182022126951
60.052835175203334 71.327446212200471
60.403956600950131 69.957743410494317
59.903530911875890 70.736122705213191
60.842155426417456 72.261926978169129
61.301112050425601 69.820123283904053
61.855709285999765 69.667101932499492
61.065121716952838 69.521619511561738
75.900294525253926 24.374909891562858
76.041739630144917 22.045155281326764
77.156265070393005 25.342435266877651
76.306223231419949 24.137083185673426
75.052116500331252 27.001003083994043
74.654507425909799 25.084597481044543
75.486568774340029 24.098894513276338
70.498923396464576 86.618833763221758
72.926796801832239 88.778859832806077
70.713969710709065 86.980303154341485
71.744858872451289 87.100636726649753
70.469077113832626 86.570719963624299
69.576156371513719 87.643013378704680
69.810874319799808 88.986097984134972
72.475038749722273 85.244032645939839
70.065346376898219 88.039984457739905
72.109101924262561 87.319427683159944
72.519785327240484 88.605124785015121
76.038511767070403 14.975366861897966
75.679329874530694 14.817137454298793
76.907772551735562 15.713552170106352
75.686817216578362 14.433501545225745
76.598318865692491 16.836254876058884
75.121805001818245 14.554293096729346
76.009994190860454 18.015429072318454
76.845925423031304 15.378030000447017
77.120310358888077 15.830602916778874
75.557330675304982 15.141284840702484
78.139223786528632 16.202765984352837
76.347583320260057 16.181202935550548
61.642394224512792 62.404196542366563
62.987554606394056 60.169428644261345
61.724521718578139 60.427432776718319
64.372849808789525 61.300512048412529
61.517714656529847 61.736575586098525
65.314103045421533 61.487306690072863
62.384395817384309 62.489895291297508
63.165367653191517 61.713621452387692
63.028487436959040 60.110516586535084
62.883548362148503 61.419865438746420
61.180938058376057 60.554210824377719
5.958041150673574 88.050214918003732
7.319035817909221 86.594191954540605
7.555377042563080 85.679281204211762
7.103369790631988 86.113669159383591
8.544147623191799 85.925028065754304
8.833688952512865 85.271237753668686
8.109947507832869 86.836887616602795
8.271239209141958 86.590750450604119
7.423278888224624 86.793461201239424
6.738951624112812 85.876333273221931
7.194645102563565 85.573254863105646
6.740115402375534 86.455995164015803
77.598646889968308 73.661741111009079
78.461994409022111 73.390446112981337
76.433238042962600 72.492253377292812
78.560084626438339 72.579735208431799
76.993017532381899 73.097723458010861
75.711446203632292 71.234273329905648
76.793666007377482 72.756486157962058
77.266989162272168 72.309701712042923
78.178378828471040 72.509050243711371
78.664772101839787 72.888702478069249
78.486630208323163 72.743209131636632
77.455869292586712 73.174393064552206
27.572739658414143 1.259051904299133
28.109053496513749 1.344740816954085
29.406266759792015 2.097902384705512
26.217517104386658 3.440518222851231
26.152423399611987 3.023869485136316
28.025459427792363 1.554435108968164
28.640286184574954 2.025979185968263
29.607340691136734 4.332488744012245
27.623862778866233 99.989226947524074
28.964976715989664 1.216594932606764
26.913027074761800 2.410541042306820
61.828915963892499 43.705684305742324
61.481572822483159 42.030912450622161
60.711571871391001 43.809793092081279
60.608176601202992 44.130120832255393
63.090784691945984 43.433180346110056
61.321766403135463 43.081164114062140
60.046312461561953 42.698686602046998
60.858628967185815 44.375620206243646
61.726182963970054 43.453809930770575
63.132307369168643 42.054945964029038
60.680004800541994 42.450977614798639
61.749439296020817 43.600850392917984
61.715393775115018 43.250858286690537
60.284423864121500 43.221741884278892
60.961833754510081 41.537065329465094
18.609145857381780 19.102188561300707
18.263721247472201 17.656910434737583
18.574293471850062 16.696715458728445
17.839127763121787 15.598969742499674
17.096354709399179 17.644200472469372
18.317239593505192 16.101902991689190
17.286887151850323 15.585867713316542
17.407139848643013 15.572063685367382
18.223055446774669 15.478449988099753
34.284558782678886 19.333030900323251
35.633100154813235 19.492539234872496
32.556928235963582 18.257666275451854
35.871747329035536 19.311714281784834
34.527878697215186 19.057288402188263
33.363708991118870 21.086228673048094
33.315402312531546 21.360759050171811
35.212351344170166 20.804877565976312
34.700468562667481 20.785047044626523
33.418841066021287 19.047290116825778
33.797948940505023 20.459789366079598
92.786870372993690 68.765800180263881
94.108418182609626 68.526717865490809
92.271943569772176 68.509815205206564
93.568872932053097 66.460405293287494
92.714003216640279 68.986207526582476
93.851680825289463 68.809304200673864
92.637564031796458 67.734563490386364
16.980233947550648 86.989287954789987
15.943429927381141 87.034196612514435
17.173713192436061 89.262382520005559
15.432275258972910 87.394491326106646
15.669855979740905 86.557946526604070
16.384815321813981 87.110790217522222
16.406624102720549 88.866003376457513
16.526613589125358 88.018506456755233
16.704498208150692 86.429237063002716
15.425521004258993 88.445132521173306
67.493619771183674 96.415462774780750
70.537581161265152 95.386024965773771
68.449273734754541 95.406738162956913
68.185061285953992 95.210823288734019
68.725517214763101 96.584960228062727
68.712755353762333 94.578181740408041
67.951046360524145 95.072515381880251
68.464087487901423 94.875663322177218
69.568723917812491 94.168051675900500
68.180542275105637 95.800811865116444
69.461921630015127 95.818331267872281
32.840314026029112 79.824171437653845
33.099659180496531 81.655615959424111
33.873024199940062 80.710045346716768
33.384578964481271 81.014047672579565
32.814877676017190 81.082858964691297
33.612419404366854 80.142970610790428
32.362393801598117 79.859405636592300
35.040298179462461 81.545943660905422
28.522575053493767 22.982774928355454
29.526633729242249 24.788365933744025
28.622795954443571 23.180513854898656
30.846960251948396 23.784774172118176
29.534140567474171 23.460496251137403
26.919965116925887 25.474430545438175
29.860549570005453 24.163049515432537
29.649844118688975 24.160508751137357
43.190405225939386 48.176148459546994
46.616012013826079 50.168205869188213
44.921035715958574 50.826884755929591
45.819019223426992 49.892967401259824
12.385273642966190 54.388623652929908
12.103198473666595 56.012305551273244
12.555360313255761 56.643370632499618
11.637410413156861 54.554101671053623
14.107215273392457 54.962686615972771
13.263808632903819 56.240934000839403
13.617165573587378 54.257129274524019
14.187843155484689 57.111475515792634
12.663451733771929 54.756948365126107
12.583565323564764 54.470437861366221
13.865016311016825 55.008413877849584
11.817529189467200 54.718635160997053
88.621019598933998 8.418746656469457
88.878895114643285 7.782751264180338
89.513153245342764 6.712819545712266
90.396055444195937 6.884798215544889
89.482760429071419 7.816834557540735
88.819983460601705 8.461129531813333
87.613295063985731 8.595600345900218
89.406675267656809 7.425205345757687
88.473349787018037 8.289066802672728
88.189899157401072 6.962196545926486
89.278173844454841 9.452237735955235
80.804594055523992 2.489133659774819
81.182101774099252 1.211838614946722
81.650627063227276 99.665390392448288
80.327100369596934 1.076097008640521
79.717048314324416 1.064441497816861
81.080884234748595 0.476272199652403
84.229924414475647 0.434894382832860
81.777185605592919 99.009951409728984
82.267912403201862 0.288147815016423
80.632081050369408 2.035107192609972
81.394700108166731 1.700566767332447
57.113561999507162 10.209416142621757
55.629356103443115 8.404347816675486
56.594921659764481 7.504233758996747
55.813659081344596 9.939726914017722
56.124681393378154 9.763165327251023
57.957653616318190 8.575514425278440
56.601293928605330 9.679737288854909
56.937774228670094 9.624685351908155
56.751946937809443 9.169161101104610
78.308898499302060 51.209394168243854
78.660842701878195 50.630241694542867
77.890907735125353 50.520306440366781
78.699247035750048 49.615967718649166
78.111143517632030 49.476299581517033
79.169135480466906 49.207283489516755
78.651005319918013 50.415786326648927
78.313925173926862 50.592781447204075
79.085040212640706 48.876108828787061
79.916571508523006 49.954078410707019
21.581824569919419 63.770006568072269
22.225344205449566 65.348485297193861
22.458590293861189 63.979950156438413
22.347344326849360 64.794395287419121
21.727211777296482 66.259114475158270
20.561251905201669 65.006612015024231
22.281925151623660 65.994954131792639
95.970266814638293 10.335029147918412
96.710661425096177 10.098274808468354
96.873234011897338 11.440103523667149
93.813654398298723 11.861635318093485
96.050368715372954 11.646574021498267
95.541246920148211 12.503374023185497
95.801164036913605 12.429067915949448
96.081564489394196 12.377472908268070
94.872430572408689 11.902786774347295
96.522653479730678 13.102313836987660
96.276104715573908 11.115552296690321
95.051073690934373 12.396573306995540
83.237037256607223 39.467839977837329
84.656005927515025 39.691701050855549
82.589601071851831 38.597356286254040
81.065545659104558 39.870164431178175
81.581443487008571 38.047704204270410
81.735877031898596 37.728176448262715
80.623161922125149 38.990299746418373
83.001285476995108 40.287973552011032
82.535533917506143 38.189490310123290
83.883111130217500 40.069974641613634
82.414166755187125 40.635541360347879
81.883087146377918 39.058613060322067
81.336249440498293 38.647628384441539
83.490235658112994 38.726169070048790
82.675699744435036 39.479289354382622
47.204973274605962 44.998943145181578
48.929023741870793 43.188227436809939
48.448634329251668 44.445357799451514
49.398360280109301 43.912149954049148
48.036076960029391 46.314224219161652
47.848292982982315 45.194099046004737
46.080696405334756 44.722630187654410
47.789838140876128 44.118290411063064
49.146562916003433 44.362360223914038
29.128840664130461 51.430428663795674
26.925655891683807 49.965520539228756
29.199778501062621 49.901309450122930
29.480494618408152 48.993362844099337
30.190386043959730 50.799687976631454
30.594576597562696 50.013923462888719
30.622109549143048 51.435646571941227
27.370878094049893 51.186033769677316
28.452614673701408 52.301270738726963
28.822086109975551 51.967686037009720
27.944054358388172 49.911488478153004
29.765383888781638 51.681845772106101
29.880451773776546 49.723758635456107
28.232027321106301 50.191103192722622
26.717699610684367 50.678162783043973
40.529603813911386 41.483375552892035
39.259941183792755 43.012138233596936
37.983240641303183 44.125001513592110
39.681520068654997 43.782581318842965
38.937992563255996 41.979601163745059
39.253597378446372 44.774621477721681
38.722139335126393 41.336523490354672
39.276112877558070 43.158181684396304
39.324723804999131 44.349652242507275
36.769986129537152 43.286215453332936
76.757648888302398 80.261594177673459
76.155207479545822 82.215189333331935
78.180984818521253 79.895646023609601
76.045731385900353 80.188448668261728
75.336962833568819 78.852300092883780
76.083564461915088 81.272486280744815
76.873449964939709 80.379870698677365
76.009908496878424 77.233925404935334
76.082411918770362 79.994794560516141
76.408889165629191 79.883016585293873
76.585772115504710 81.417302954927194
17.386427907608368 99.927783861552427
16.070396420826036 98.833759567987357
16.832641423078499 98.801098077696381
17.646462216743632 98.183786535843609
16.604595439677333 98.720814261806126
37.607967946181780 35.560244709020139
35.011719837141811 32.999232502723842
36.206482772194207 34.374872858902506
36.516074915425591 33.788323766515482
34.959030273004934 33.852697285757706
35.816701472209807 33.391095526821594
37.339407400116059 34.984847044925196
37.102397065595902 34.235029984987712
34.352951180831198 34.335290675849045
69.542705543654108 97.221327704065700
72.985822517545458 95.921691895961473
71.216547487435577 97.705457711801415
71.282605367182256 98.104240234359963
70.051525063016769 95.792583169895266
70.538892904709869 95.303917434298782
69.905974966113831 95.249605795909972
72.284286781925715 97.838071847478375
69.526421292063432 94.304874875167400
69.507263706666848 96.714160077205207
69.937537905824030 93.804129627822903
66.540722577574456 43.994267306462554
66.248012070628533 42.107053228865738
66.533483633618218 41.287952621559079
68.470137824887999 43.002995254794229
67.512771703642812 43.619868741723820
66.612429767344025 42.626986960917634
67.022845279063247 42.842552870149234
66.336390290159571 42.674881662413036
67.651664725923894 43.345529754344163
65.382241359941560 44.227451382770518
66.796437491991810 41.767597293644194
18.587924318258594 11.232970592700333
20.348990701269749 10.650013477340996
21.299964453343854 10.488992363620344
20.504764631363471 11.830580991065661
21.649486392723908 11.037986410543340
19.488420094837544 8.496909218982353
18.803856575107400 11.598355716661626
21.707827377949997 11.090888978355016
19.597223918004822 9.583980215330442
19.695909827146114 12.303682616586988
19.028575750497001 10.637872953531467
20.706761534240645 10.843638318906748
0.302675951882833 30.575808905194229
99.042073063183750 32.166902030728416
99.927465475887985 32.261599044464738
0.282145789769032 28.511233553993073
99.738522503988207 31.378128260194565
98.847217335290296 32.363718282682001
0.542284421864494 32.507841299419788
98.710602149136420 31.354335809133666
79.993957807672501 34.265320370597777
77.400843099844479 34.869120215018775
78.632708760957215 36.059174853118343
77.715128331298700 35.886603308351162
80.785297402449643 34.725650917500744
78.825576130529214 34.762715436030781
78.642655866497520 35.311819705088865
80.169655472161438 32.971646619316473
77.842163581745524 34.380265145710418
79.103517666372923 35.740107464274914
54.640283565087394 56.977853763145880
55.950739929006637 56.824484461212123
54.244285239307494 57.321307603724662
55.274338221347683 58.347417261778624
54.817416208949211 56.513365232232864
55.756047375212148 56.831245528349250
54.578461245064098 58.730152867975278
54.466087964223576 55.684267080520193
54.509105494761926 57.804419049327159
55.545938044209969 58.335024342041088
56.861656694388557 57.572264224865329
11.720375939175707 15.883205151252293
11.221859219389080 15.612400089123136
12.893020273206554 16.249572544012807
12.117206787550703 15.570787025914866
12.044501793535364 15.057174127512440
12.293877771222510 15.577841360422790
13.154022544423851 17.458845904142365
43.578807683564264 95.274278954778467
43.877177158747550 97.547573455361032
43.380804055708509 98.285249275949781
41.611759727386406 97.354642254230455
42.867339332826504 96.768852026959777
40.794006733388457 95.659867000743290
42.275988957681427 97.276567682912045
42.115970824915514 96.979937870181061
43.220610997391134 96.919511747730184
42.301462305644236 96.761534039892851
42.169215768856532 94.174008388193130
66.678265291945138 41.115835940284441
67.044906245026226 41.986329356807680
64.329819039035399 40.677895654231421
66.553544313987913 41.193692054361243
64.313224357369364 42.542974472562044
66.054918569783837 43.174834075208977
65.209034085462505 42.207372710166936
64.371322490029073 40.872845365350159
65.203021822343729 40.675807342391280
66.234119153932582 41.925561568629824
65.843212322611450 41.658086988786948
66.194110631537768 42.100951634071635
66.550188078883338 40.743947288781648
24.290655136184938 49.760461532000470
24.385431135469698 52.704344351134786
24.448742395130520 52.961939126973292
25.115063145762782 51.617373396427411
24.213495655446359 52.409029647606808
24.576512236766845 52.206207049032216
23.149242191423269 54.739004912977549
24.921726185893554 50.740824713401580
24.825218943881527 52.413536326321122
25.365570586405561 52.724330932629890
23.084301186185360 51.080354536912708
43.143224086519879 32.373575142286569
44.068804058648588 31.820916115490302
44.211785959224152 31.077555276454220
44.622061436469110 30.724028609100877
44.512726619022231 31.640979393386722
43.486962124204680 30.347683988247187
45.030578885677052 32.589407044636765
45.133059567917726 30.105949761157653
43.423852154350627 31.914735566711915
44.660012478490508 29.334297899767325
11.895989846599274 0.748437293801133
12.396557448721262 0.352527598851267
10.772796982664898 99.689317884806371
11.899097777133544 0.591630732356484
11.701082684885254 1.302576725586030
12.278876116294052 0.721982677322963
11.910927040686364 2.004594029723974
12.798382112250057 0.932889900755702
12.227814314897671 1.045128909545999
11.283662366995875 99.007127820946636
10.537564187755631 2.626076320338239
11.462947876743417 0.768115364574132
13.217042651247688 0.221761713985016
88.453790333413849 99.212809325495513
89.913263624429817 98.270267754415570
89.484014011990240 99.093043329082690
89.948230278526353 97.475004380932816
90.184796065188053 97.510851661262308
88.654887598067702 99.471197240704740
90.352133624134979 98.053702951765544
27.333970251961318 47.198054684094892
26.686842593541328 45.539675374801945
25.855451753582940 44.046058104785395
24.431444821734626 47.111030992966185
4.127990960083697 7.612190488091200
3.070102664951007 8.954025676854815
2.903142672524875 5.682096752938979
4.585305480642801 6.847947117988893
3.957096116241483 7.114955872435903
3.601094934978106 7.012436984023527
5.078608439906121 7.174622551136656
3.598048284611441 6.323828785108120
3.253252337256434 8.883297995292471
1.619083249011922 5.750596363521274
3.966370506064865 7.303161410800154
3.889100089632512 7.482467243802173
14.931444297365204 85.861454199622841
16.134785910147414 87.297406009192713
16.245421096289320 87.333354461331794
13.173330632878514 86.761681111374088
16.510682964845099 87.340800280002057
15.341051058332198 86.711903791555159
14.602892483919298 86.630256714442666
16.417839159229878 87.207102494741221
15.214294856247768 86.974627334625552
14.954636562650014 85.737142084703677
14.288241255724827 85.561287291048458
14.661841743585759 86.013907138887632
96.158240602813976 63.787912228707100
96.644608643154854 63.067426637413789
98.131220807937595 64.253255636226214
95.569651144420476 63.476571789027538
96.318070307819809 63.215284105722482
96.744351410125049 62.465319750710471
96.156113622405769 65.065302955222975
95.359780780904202 63.077310530333499
98.806429329480906 48.705286605523362
97.868434737677774 49.268962344842024
99.682054237698082 51.948169037256761
99.598106449638408 50.920821852044213
98.249903166552912 49.364396733626606
98.744038616627520 51.497856955602842
98.748344391309033 50.997823388785349
99.459457427879613 51.380438364480824
99.443561624246016 48.605823499182542
97.532891593692852 51.392554695068903
99.654145012198512 49.855206554807353
98.585099267438494 50.426724608354832
98.677555014864126 51.314370807893219
29.882319138975937 96.411049417878587
27.175300802591817 96.108697078619713
28.420548045712508 98.364346289824539
28.374008205865284 96.990525424930269
28.221014009328133 97.017969091793731
29.882625260294322 98.044709412860854
28.525933810261058 96.849693799907740
28.912891816441462 96.045220708869181
28.919488495491962 98.485950279804570
28.380159271203009 96.775211919488100
27.443594422387221 98.055031334960759
53.672624643565747 48.795625795489990
54.309219528484910 47.421210975371039
54.119129780251107 48.279673933843313
55.231182702155920 47.375388239756838
53.367692660328736 47.433342453630260
55.402303785230849 47.684533147811791
54.520064291748838 47.274235368914383
84.715080388620208 78.216693606066514
[truncated: 4,168 more chars]
