# Supplementary material for: Universal hidden order in amorphous cellular geometries
Source: Nat Commun. 2019 Feb 18;10:811. doi: 10.1038/s41467-019-08360-5 (PMC6379405; doi:10.1038/s41467-019-08360-5)
Supplement: Supplementary file 1 — Source Data [file 41467_2019_8360_MOESM1_ESM.zip › Configurations/2D-Initial-configuration-Thomas-PP6.dat]

75.918051266192720 63.607952767180869
77.211798259370028 62.780313374778729
76.921327504251238 65.303086574512264
76.767237112284420 61.791791649554092
76.073632624639842 62.919787334957242
78.256854722987427 64.033257786334119
75.843013648346712 63.246440761789238
77.099797382799125 63.937769634852771
75.398093715074779 98.012106798963444
77.851218625608880 97.795372890105384
75.305629454614476 98.003988304392664
76.738536873254517 96.976886385400448
74.866841804880238 96.929170296420395
74.552378499393257 99.362832186727076
74.901257925132413 96.610606953504956
78.298419393728594 96.296760301556205
76.880366780606266 97.348355985019097
75.896536336402121 97.965696188243243
76.573242757460648 98.895515046887780
75.246297484491734 98.258062825799769
76.125679265144896 97.371510604061655
75.887812806107206 97.717550319656851
73.363792430897377 97.609517991738869
76.141298603311128 96.200364387766413
76.235666648977087 96.948190499760102
3.780432296200362 97.652731798552878
2.696533807386027 97.300046181657791
3.666480966347836 96.580283586420478
2.621860408559480 97.327477160135999
12.481836470299704 86.697077369408873
12.101154372188054 89.104869022649680
12.369755339723353 88.087288232875068
12.026947295268808 88.834682015391166
11.387280672321372 87.486449388975174
10.547362263087971 88.766725890927106
10.750345496009089 87.253061330472050
11.784614194823799 88.422315755664769
10.712236145942988 88.301725113936598
11.374758310455327 87.381565722218596
11.460515242445746 88.099975632421248
72.515530521122301 28.461098671237249
71.991054285061480 28.603556440564009
74.896466017168777 31.138857447435996
75.879302506777961 28.937810967615725
73.880726353597296 29.597771620920579
72.931704006514778 29.135027302249753
74.581063967992620 29.601622512090152
73.481581933029290 29.995035299221012
73.389024765954801 31.373410455290461
75.191804901178145 29.819832193412836
15.600151739776891 42.413516619452032
15.894334785521840 44.273813973088572
15.609119483884990 43.647304956583049
16.647319283589965 43.916895028552730
16.807291945199168 43.675424529215363
16.512341843630473 41.542273818936856
17.439447427717493 42.018007853799119
88.523143163663065 71.733024528885650
90.431652062377978 70.385063390946968
89.164078820549221 71.074872085149309
89.374499713380430 71.598013360690899
92.000795072613570 71.623034722042874
91.753396560170131 71.787191471466755
90.528251856903395 71.125257320716173
90.667992100336448 72.933192805606609
17.252800457992066 63.029648389206955
16.926416951841258 64.757191842303016
17.103240151768663 63.261712689093429
15.687585913832084 62.287714913179158
17.654110146559685 62.014521139971734
14.981107486538621 62.227045403103681
17.199825086257089 63.281820939441971
16.483501892937266 61.418136644586575
17.115257750846229 63.273956836411664
17.255774371488179 62.738509581370607
17.592370310598426 61.709994995878581
17.428783138008360 62.196467369005909
16.469978709721723 63.219675697240810
16.396843318375470 62.943954147156582
37.983609784617855 71.368817730908901
37.638912365321055 69.476674437036166
37.399736935553200 70.585370221647651
36.527048625997239 69.241543529681707
38.982418703039279 69.928172673058683
38.427916958204072 69.459991845359625
36.868791677694077 72.213827788173973
36.212470039371802 70.039075220748856
35.968275526337798 69.223505817043787
37.493984628599833 69.318731424103831
38.176102999809451 69.163405519390707
36.833603565338272 70.607406098925196
37.153599803012412 68.947114714507876
66.859870008164222 9.354489269670550
66.042182863666795 9.885761211919066
67.461489769182990 9.708319220787359
66.623767066607641 9.059745273782829
66.728583530258092 10.236815896314923
68.159146751117873 10.880368229827235
66.692666963145371 9.533138507442581
67.211212248823728 9.795413693122228
15.415510990291502 98.502479259296592
16.416986257937339 98.434833352409214
15.965695140561754 95.335311402237338
16.081204688650320 97.997158796297754
15.237415767073031 95.657211493153142
14.666983241572561 97.988575515108394
14.127644993787506 96.975878872557004
16.358095831550493 96.116641229728742
14.880244089393839 98.369265140736019
4.434123443628978 0.629836854362953
4.703241415229297 98.455061636093689
4.070787393740773 98.593559555778739
4.342407331962297 0.939624768315270
4.598936570485311 1.798569255099041
5.453117506905269 99.145481595550365
2.595891549534643 0.683135480488545
63.245553604504110 84.500471269304356
63.629342597966328 83.345310986797699
61.495840570734863 84.069820003139483
63.115043133654162 83.537948945891827
61.642795743604921 83.936328905069033
60.702098268539139 85.588598647633816
61.747782085157816 83.811161126668964
63.645110720321135 83.899217413618175
60.616913854690097 85.259203331262825
62.169679584363784 84.784353889030612
31.818091939131886 90.544337068548259
32.568443288350608 91.430657165925297
31.053389695698971 90.643684234953383
33.220920911543899 90.200053573822444
33.065104552407654 90.506999562318825
32.847473462694552 89.411750527532362
31.236993905968337 89.515756439405862
33.781211842275653 89.709628746834468
32.010335024125609 91.537713759056203
32.253014759672375 92.232339591367435
32.118525231223323 91.476517842388773
31.642966110884391 90.448519670222680
31.804991087160779 90.553984830866597
31.059860718756848 90.175649424305348
29.313427634467011 74.913709395728290
29.901367248062446 76.137297443113454
30.086915027057852 74.595163244682027
30.043631267239434 75.063422389254555
28.715692897078991 75.902087460672263
30.415601393012466 74.949857345556637
27.506335442439941 75.750243544481847
74.602522541801306 30.106391278108877
75.663654515400381 32.117459043064109
73.325848133021822 32.579164551304494
75.305758883715001 30.233814658184205
75.088166157399513 32.837135705770322
72.335947765234181 31.617265275555010
74.803218896870618 30.595393774400126
74.246453425861958 29.242010342365134
74.648122103642905 33.473059212246376
74.868896336867621 33.674825719096575
74.572714102729122 32.595964653683090
78.832949896955668 54.508156017716850
78.748039305756933 55.393061692877879
80.148367626785571 55.304639520762827
77.827994603810296 57.103846836824360
78.756258298713504 55.747933848548499
79.290506180986057 54.704500356237553
77.696390399218387 56.998675909369105
15.261539393845547 1.382692174344644
15.872932988825468 0.093428511417058
15.752971813736615 0.622286473660657
16.413767291005392 0.516942983788610
14.396028157118698 0.938424610809711
15.562051901219974 1.055322645274636
15.867110558262473 0.430901815662640
37.613700784902470 8.352106028660993
38.130478904007283 9.013356343949772
39.604152038583400 7.980159364835298
38.049356884685352 8.112713255302614
39.716275841104036 7.867010616112573
38.583671951935145 6.580058759230664
38.314891032307663 7.069430376393941
39.477257754272550 9.570538319909220
38.546953514683906 7.783087602935813
38.398729812153562 8.706885401711586
36.327842180288194 7.804641098805089
37.406469935285045 9.079582118127204
37.208346113275859 9.244513222946997
37.566092653296629 7.393431935313856
38.476641950231574 9.048659957012744
34.875683954877879 94.224606728306938
35.115824629667237 92.752234280681179
34.338694896224794 93.937798335733007
36.165221821060676 94.239679924523656
35.812503531102941 94.030636091208095
34.837373006654104 94.745153064711502
34.049058842384255 93.753799972777429
34.084057235143547 95.704566782849625
32.394925681956110 93.760010993346100
35.063209855546283 95.251943507784333
1.483565983786639 43.645081914713849
0.800944376871795 42.711828646945449
1.758577570025374 42.650494658104343
2.172997058043801 42.230207927908005
1.191232046606551 43.572675592925847
3.132685430980364 43.277932537766205
0.499875354830259 43.409009534278248
2.339123967631906 44.924938296460304
45.073742494914150 68.251809734338082
45.190530851426047 67.212862679413632
44.392836572204182 68.895650961647377
43.535944065082028 67.143262233748104
42.641290891581733 66.691994393223766
44.047721045180936 65.990310599450069
45.347990732009968 67.779382489041680
44.528097052449191 68.672233998158077
74.840972886680262 22.211432698265096
74.175393078661031 19.594159789523395
76.087131638051460 22.622905943001580
73.740798460006033 22.830826057285847
74.725499816143156 23.354923571374378
76.472346328481350 20.854849092201199
76.170207921401143 21.288671688027133
84.010771075010595 67.398283284556115
85.224958572106189 69.169568626481635
85.066591639939446 68.284154590622137
84.757724843266686 68.528411434491673
85.478079981642864 68.049651515633386
84.680346419012878 67.502932929353790
83.898154508490308 67.409315284279927
84.743563279548226 68.573687905661998
12.172664203105651 96.930393543297001
15.627739655324602 96.749668378828588
12.082842831541997 95.860849689510005
10.531215796722268 97.888670172022714
12.733606175316190 95.688168096542725
12.352777951895945 97.179123895750294
13.515192551888793 98.537792237627386
11.557961428440704 96.151337881923666
25.461747242809547 16.872661092317195
25.277034232697204 16.759194509554707
26.432953385718189 14.850650936591093
27.366599189442649 13.762774462540349
24.969264866437900 16.118521901002975
25.118951090229952 15.183274831717473
25.537203058527773 16.437220283563583
25.662063203759388 16.928719783264960
25.903341298401084 17.017640440662021
25.691568888018978 14.705337342233197
25.732824995537307 11.341246731044130
26.470800717193484 12.337881382970460
27.616984983590331 12.299668137346181
26.768701113460075 11.824485890964278
26.051732468995990 13.280290175056731
27.941569989137676 10.073469753652651
27.507163763174141 9.938451674422103
54.537939470259907 47.285882340501821
51.727354972768879 48.121071255140571
53.922422166293423 49.733041514704126
53.483998940882678 48.205408987896483
55.017424195312095 49.178870889667657
55.036482249607737 48.105828407515048
54.020109449193200 47.643108694879942
54.160532214460865 47.241731224680464
55.379605028908692 48.754916764419129
54.671846838784361 47.851843045755423
54.107831369002092 48.404760646359733
56.271558033671823 47.276545908788435
52.157404614777789 48.012329788622992
65.075127845773380 68.357955861185573
64.294924086557884 67.286867344655775
64.005374047257988 68.995686151680857
66.348387735922543 66.597029383842482
66.515413326802786 66.394847599723320
65.456088919142587 66.519285852831175
65.166131549312553 67.604617467069332
65.850520772037711 65.359699427005765
66.202143190857342 67.376586251274588
66.362788178025568 68.820455767076837
65.062118798439371 67.768550714865583
7.430937939552319 74.062555169397683
7.493648076169914 73.264121954463590
7.806449449618816 72.993071778770997
6.054223349616417 76.011550653414346
8.312578999692464 73.593179141548262
9.570585789720646 73.573868615912289
7.037068790497529 73.280699233354227
7.715285805565485 73.708786740656365
21.650974509986998 28.632668212116641
22.192551180890703 27.135414835927783
20.855125923923396 27.544458675433557
21.403066579988856 28.013422921329017
22.821763678720355 26.502179607188008
20.973370473105380 26.831266088245187
21.364910089321224 25.715560965753205
21.926002593913100 27.441826236685539
21.386577125407875 27.803084378333356
20.271330347842611 28.181553839609268
22.601462528766842 26.473475079589825
12.596762878215953 15.308985620682257
12.627817737104939 19.547884581272196
12.824046749214187 16.796702341400508
14.921640610081347 18.193342422474721
12.704218509485024 17.528464491724275
12.674677347316761 16.961516323953592
14.252781841635009 18.145738644624334
13.314221063539032 17.379002480372282
12.422308506249923 18.260478590188281
12.061900814351118 16.552645128973079
13.343638691949863 17.548415167253385
12.064820134603984 16.385470417699796
14.004484958914388 18.413269336511490
13.432069454283317 16.685896996381963
15.022328490402563 17.460445192648152
54.576394360543830 7.488775404085212
55.217935685580464 9.782562141960538
52.092087241929221 9.142455159115906
56.450835927056623 8.581612210876248
54.733108535248888 10.133837420454388
55.225116901049986 10.966356410411915
84.178653700823730 55.909762726820361
83.690857139071340 57.661011384119298
84.361561088955796 57.667335045669581
83.390772804107286 58.726296907610013
82.473655664869071 58.599849477866144
81.271722816119322 57.076735127911284
84.095178781415839 57.562063163517834
86.221989346036295 60.205760715501512
28.260395440885958 68.478099804456335
29.166851862024608 69.655402680397700
28.024930337096663 69.262620259586740
29.025694948177833 68.631545223016232
30.276979078488839 68.951981277236527
26.557817750685732 69.592321118113972
28.623975854997077 69.805419509412772
27.724070944039894 69.294569057769067
26.024709370496968 70.112225197661402
27.187481102358415 70.651744020874389
31.557065976300560 7.963379597395835
33.192540651731335 9.385995924937109
31.708233046868553 7.101035727455476
30.512674334483123 7.334787146351166
29.126115948619258 8.774231714631901
29.624594057613447 8.683285777523452
0.608140423656398 14.312883029154547
0.031476501936892 15.482067254139755
0.754905460279296 15.041585157146590
99.927414813407580 13.801536853758051
0.894802143175353 14.620097577683687
98.812150333082172 12.954851720761869
1.376782950509427 14.650230169355519
1.399452171143778 13.463982593974050
0.597551452395494 13.729959629581241
24.810652789698796 29.311652221472404
23.614962278043791 31.231964287137128
25.774425615096124 27.778609486377224
25.567614594798123 28.120695502497881
24.560448820392786 27.330412180655575
22.788318575466022 28.429723503695680
74.749243815878643 1.891876417209763
72.283005598945238 1.698005758045620
72.142155455591023 1.833822547322484
72.546209869452184 3.681554654358102
73.329089227856784 2.274504292299126
73.752057936783075 1.923436795123962
73.246458285251990 1.915656551206874
73.670604253624361 2.263302522428326
50.996086953175464 33.453899445822984
51.344479064010798 33.268652412662021
51.560892263552667 34.794566355747158
49.875872536870965 33.448979941332624
51.783608356776206 33.916890795594874
50.385656794097542 34.589126152812206
48.982868600390091 33.667815602851782
49.842119589216139 34.570435794463272
97.557210613286486 70.593012404765645
99.085975323435576 71.589106320575610
97.243752401379368 69.968399711770104
98.011466841901992 69.767873592071950
97.716059163097611 71.451678340279500
96.598504998540776 71.968159905484200
96.554118090211219 70.031879951635858
23.841705035252446 13.102644640338280
24.937726368244402 13.787312678446821
24.576627178633746 12.670746018934794
24.794431013178365 12.726047869177386
26.281330524666338 13.288574292834905
26.236077152874234 13.752228018083205
23.843704991699525 13.187840251742342
21.532893797588830 11.956577448204325
23.720026841802234 12.015837983730769
3.723824976855310 81.291891691853479
5.427794826679309 80.726491448253995
5.652808686134544 79.926726872480529
3.640690693523630 80.519688883531728
6.050385827237827 80.538720648795362
5.400129980361899 77.564354244551751
4.584620046613336 80.762486845537055
33.414454876923145 94.831284928003882
31.585368110895640 96.575261266678666
33.268899554326573 95.824990224419622
32.478590381664780 96.551775301837608
31.475416967294180 93.780712916532067
32.282835888143062 96.141596710791475
30.735365153142734 95.646209274118448
32.353438662643477 95.249728314700050
32.262616769308472 96.126223589211634
32.323800233050392 95.711474776051105
31.371732770978433 95.740762930035942
31.475229153004676 96.853336660212989
30.516226519019188 97.045555604274782
32.906418508640940 96.512446722012527
32.630713687390362 96.103813514423337
32.098183476814540 96.982805436355846
81.840545522964362 67.842631803290516
81.615623443620393 67.752564009558768
83.016573542566590 67.022352207974023
81.010749576957721 67.633057786751806
81.513286920941837 66.934284359099806
79.933020921151126 65.636215543306960
81.554052069179789 67.437967316845331
80.021884498966529 67.928487175342383
81.724888811454377 67.102381259865311
81.234674477184413 67.729888229370019
80.571627417255044 66.577736011059656
82.370345714019251 67.201992262766723
82.337032124942127 67.832299046179259
6.906663095266522 46.002482657945038
7.149252112661931 48.145546804088639
5.774134376264492 48.533488074072395
6.211495719675962 46.949674348002674
4.805104305884853 48.950068049509774
7.261290252156316 48.359759699200239
6.828391306832259 47.148920965505482
6.788808692299256 48.181974300276984
5.122111988747069 47.259588928352407
8.318195971813481 46.816343712777304
7.879260666377831 47.726689994783932
5.619198166024403 48.752855653235542
6.199893281007760 46.359084085184236
6.576308272022753 47.763436792514149
4.973582126946080 46.595987157296634
17.835018070614527 25.463373079584809
16.106705498175042 25.581020546375196
19.438961196329608 24.414107621985682
16.653376918573244 26.965341558338050
16.267708378008574 26.346135939543458
16.801540683931698 24.933941583859994
16.209091618102828 25.769587212507695
39.608546406430968 79.057404633138930
39.567844637831875 78.730515680238966
37.161327366553046 80.356014161241148
38.383220355401725 78.958894382259970
38.536050975768077 78.202289837671984
38.332429029275715 79.753164498364939
38.897711212565362 80.207872652038262
38.129168193067208 9.211319773498786
36.830359441944275 8.406202591727476
37.854045993313790 8.002947570506088
36.618464413137474 9.484151257379024
36.965251496669644 7.319311492927124
36.915979465091162 8.780020271156188
39.455913828624304 9.476934792191573
36.608022992666704 5.768579578356214
38.102267306508786 9.518126141876740
38.170463221772856 9.345984700670195
37.435709082787042 9.152263956473492
36.492770034503820 7.086193904895218
75.934769966857345 63.711083325200988
73.307975707657519 63.947072888134564
74.797735342642525 61.941554491017222
73.055935957095286 64.056865911803271
72.900495872875680 64.454478762048595
74.277240201426650 64.004841570866063
74.763437128796824 63.494594320370751
73.878877709847146 64.327587900957781
44.402859931264132 77.072941102158083
44.366314881823804 74.908740006044809
45.002701903309585 75.710549904701281
43.756940260805919 74.685445684937662
43.862190500976880 75.901047974248513
43.185255642211452 76.649661833129116
44.358095669935757 76.149173748668645
44.334236566167952 74.998553211721330
43.079709271453865 75.385174573831833
42.867367533336434 76.766708637835336
43.075425771845104 74.223221888391123
43.764179167522776 76.786355007269023
42.329646204024144 74.906546518105102
73.366701570541480 79.033952195367988
72.393610771019198 78.381270320769289
74.766743096435960 77.980502813599443
73.191768894780864 79.975433051467562
73.953971922621491 77.681372651498464
74.920250273462784 78.474822544373964
72.919306375635344 77.922792257944053
72.929394733601072 78.676421742858452
68.995339297738312 6.816836909187059
69.961076573075161 7.907512001377488
70.188619772547284 7.077486775183427
68.865576018788744 8.429835441934273
68.071905936330310 8.648341272922018
68.900118006570395 8.420760256585954
68.920493856966488 9.776200439886566
69.711508004968977 11.341005359812200
69.105700294496643 7.932867485338911
70.676936285512056 9.053054961689698
71.126012554094160 8.793215955831352
71.036947881749043 7.168244850675553
89.286497709428204 6.770139636007372
90.945643283744559 8.301721727245138
90.742446296976226 10.149155210556701
88.291843181125103 8.620494180987855
91.210532879275476 8.096166357091365
89.320997299918645 8.423400800733125
90.044822390549001 8.384984321000974
90.751763478212823 8.686432297954001
90.259090751452206 8.798203222949329
89.981189533301915 7.965341234879818
88.276268702883399 8.285377239785351
91.109063974094767 7.225938584399657
2.818703467830164 6.014993894127951
4.461793423937692 6.095742422441361
3.456668028870101 4.775409762868939
2.476760952100094 6.919683609627005
3.669558657825482 5.876272618372403
1.495182851543259 4.104326233610108
2.692257155983725 5.878444568668590
4.165349355402020 6.426106470386467
3.363635453720460 5.602766703164336
39.960284071227257 71.249439378398122
39.287208967840549 72.654027608132310
40.735554327408920 72.739297494274837
40.619942539642658 72.566055248946313
39.701490657304682 74.472189322312673
38.921265104679904 73.040810305587428
40.689527051795693 72.666445823999865
39.333796353762338 73.234037508884569
41.043301900578172 71.835364151983313
39.220305453771900 73.462331749039649
39.941655409005641 71.362042836669360
5.170627686447080 10.526249395977096
4.648696206154159 10.739605192607144
3.773552347216641 11.112498583796111
5.102287615522892 9.902393843434121
6.924726696297299 11.799335907855196
5.543534823982248 10.582639480815427
3.940709055527149 10.783013454745142
4.401280932626981 9.710232143690828
16.209357466509381 16.040877879778016
15.346738730925482 17.075445024682850
15.644097126837897 17.728200795503135
15.818213881488289 17.132231666314400
15.222047687768413 15.248431553701188
16.271325819841291 16.615739942149624
15.296219747773561 16.036877589179351
13.965491395492615 18.875589370454069
7.508061702960010 87.867734392139084
5.079660637482534 88.280216931626043
4.882364985785705 89.601842631960409
4.349313725867011 88.133953533873381
5.843726065828875 88.109579650640455
7.272660000065846 89.225710434090402
7.418850122915648 88.271425109073576
5.022903426304059 88.162809276583673
5.639423878802512 89.547459406905332
3.857126390473953 89.048009679943021
6.755963637597607 88.587335293514599
5.093664307033506 88.543962151471149
76.926681454544635 86.003905504785592
77.919413589165487 86.557834619111702
77.142643308292193 85.724223753444647
78.022349567857106 87.158107293862457
76.384125003039159 85.736227293113146
75.843492174451356 87.274947115900218
75.755798775249133 87.735460742940290
53.374421475083231 37.520510740967858
53.605771555008701 39.620030186040090
53.804054787028079 39.748930320339738
55.516336522327911 39.102982363015769
56.405892723330645 39.891971797830323
54.382907698049543 39.148192125205000
55.886665851767305 37.709425878523191
54.516652852679194 38.100885429837923
55.407985423218832 37.717829920072838
56.075516547236198 39.133284482129227
54.465002985829464 38.314440696037622
53.009163336491305 38.704406163258376
94.717315678061325 71.948743784138884
91.840348090344477 72.024039970917158
94.327412155100347 70.874752572862008
92.793238127896771 71.064281930545064
93.199779945469842 69.241566028154068
93.358387555964569 70.671865513145420
10.017198542263539 49.417258970629270
7.737832933250941 48.943900374912701
7.721521853123585 49.919690135830471
7.250536508760949 49.800003419492114
7.618599536979966 49.067621357613341
8.629721737486298 50.624721596851103
8.292073993606058 50.129683608409515
26.215821601215520 15.292992500329587
26.060982383648021 17.228718958993039
27.389335780499383 17.885256421906000
25.823554989399003 16.452176757640892
28.028227543080202 17.474553227928624
26.646140448131742 17.030736994511408
26.239130611890157 17.660112917055272
24.141445300517116 16.775247510854594
24.094617785489991 16.953126143702107
27.785885078401801 17.880395071921200
26.522347282852753 16.113967574622762
26.720960522654902 17.559301933251749
38.620594187129257 34.705007760612375
38.469713339005629 34.303320830582749
39.242636700456615 37.156778121712506
37.443339552943947 35.233698805745121
39.038542423867817 36.413418282555789
37.225362943516267 35.877357375664005
36.842346701172893 35.465732194107659
38.176186106524213 35.555615850771453
35.785027123518560 35.590487599307615
38.515419444103244 37.548202575462199
38.587207290777478 36.026638022329145
37.400102854875200 36.110953458507176
38.042129215848604 36.492791732920303
38.174985127392958 34.286273422037283
18.836660773132248 89.587120199282893
19.228306435615146 87.413010472169674
18.674589062816189 88.922531284734703
20.086109532583546 88.159869232735716
18.692616856948444 87.382419431115935
17.988807541988194 89.137550830891598
19.930789546837516 89.216228288080714
18.690436410611667 89.888905645117546
19.149273889032457 88.674894650274439
20.777939537121132 87.922441999048417
18.568736495433299 88.230171630843358
21.602519046256106 89.900681934973463
19.182858014792224 89.781453323451558
18.630994613149653 90.557011422909198
18.387511432095767 90.006384050799582
20.038806057687925 88.669851433072665
20.240451559410971 87.686219001368869
19.833480767654446 89.882659395770219
16.819865456217734 91.402344264138563
16.767322634792169 90.172182186633748
16.737226591075217 91.915869653024600
19.424404944719253 91.608172333530860
17.555516233655378 89.353278676015037
19.275993987798699 91.523969620898015
18.929971819098874 92.207730976402573
17.388435769477375 91.116488819783854
17.716334069619652 89.612471393698172
16.339006867010994 88.782055254174367
18.461756374179952 89.782326443936384
87.759507066912931 65.951378257850422
86.006247083450788 65.619416022454217
87.675085061883777 64.367829236988086
86.541168817161548 65.002133210902272
84.915317218192570 66.991039088937285
87.151322837775652 66.300448433944652
86.488977869227568 65.638061223702422
86.904693999874510 67.664388819421546
87.587187064568141 65.369412634737657
85.942875912574962 64.023531522904051
47.646658668075460 13.631747845613512
48.160221300162313 16.200401357904614
48.004188880004712 16.025968332835156
48.048300607135793 13.897606703958983
47.722150601932036 12.533540791219885
47.902046272700218 15.362938364460014
47.683442912735615 15.804945168382872
47.575353121268812 14.025451295978415
97.845488448874676 74.717020731595611
94.877335777072815 74.538862822573975
96.069823640026001 74.341932812507125
97.002047431891569 74.127698577816858
95.498603448863491 74.528880840636987
96.399960799087282 74.192879447430201
95.891204690623709 72.143966325351059
95.914836379101743 74.068492553876411
94.709006940726567 73.118349816282532
95.770883777159654 72.943361153656184
96.622739688725119 71.664111201044818
29.499842036295789 65.525352131476794
28.751306413588651 64.009433380807366
28.594105639703404 64.220162547341715
28.731718253068149 64.586972470643104
28.954305812333406 65.196581804264554
27.087767425492224 65.825895592000407
29.016356776396698 66.987850756400462
29.707445216960242 67.517482066663177
28.461897225496720 64.963677702642173
28.767268341233912 65.161404427980244
43.303709127150533 62.284909954578261
41.128500337577385 61.451081995591899
42.155470418900599 60.214130851151623
40.785617201798175 62.398783346835984
41.737168932617649 63.567857475413980
40.470674011251404 62.185858506431401
40.606816263888007 63.692647019083701
40.695652564169400 61.814454941884946
40.367471698731897 61.791008527505866
65.123636918381010 18.274343208448215
65.671804455319062 19.959769463328399
64.577915142984764 20.937599735760166
63.366373420173332 21.013367691672649
65.166090229243565 19.770161738621717
63.213297340922274 22.715214744186667
64.120852628901190 20.083038937497868
63.298921014638438 20.976116132791113
63.471634791715601 21.000931754971642
34.753022592096272 82.321828269639354
34.679636218758574 81.616366678021279
35.772195100236637 84.098054789451510
35.143716077380603 82.331772885978324
35.150147525054990 82.725890873784991
37.454589467356072 84.175808102925288
34.724735956905569 82.629127060588928
36.847361056635911 81.376743249735924
34.785247160072998 83.085769982930913
35.099998727652988 82.928702287117119
30.628717607415116 43.135743995466342
32.193863437063570 40.484212973184654
31.544222507352764 40.742550505500844
30.306052509889629 39.500488660689754
31.634484587237619 42.714063629389742
31.782212871128149 42.832530933483504
31.038573306328463 40.377751472192244
31.305575101104388 42.677632230469634
28.461853335268366 41.392834200709864
15.632751765703006 72.689773968388565
14.366987833255545 73.349106586260916
15.830335245114854 73.478968797018481
16.134937318850763 72.789167603719747
15.023833307816890 71.916340868636340
15.723272375058654 71.992960512519403
15.826236822956743 72.295026370395945
15.949025877208205 72.028961574268365
16.344085838817847 73.227595506368573
16.046149411682080 72.143413989037001
16.051395007062695 71.645190605369791
98.523775934820819 58.938258741033685
0.191071858869337 59.902677966527804
1.035462117807216 57.528873723479883
0.896207101175621 59.003778885942054
0.915906330501835 58.564639590926824
1.398960843822754 58.815824238059704
0.931765439591189 56.248761662209034
1.552061076674064 59.154866936300756
1.319962206283614 59.934692408346962
99.674093815854221 58.116155293415495
98.223415169628055 59.676771355954678
0.303408781662207 58.897850213960886
1.473994892382462 58.930478475084399
33.225549902880836 75.557191216579639
29.869922070410613 75.125275240098986
33.487839546712337 74.995412912855443
31.610456995147139 77.972668826008174
32.443523850940501 76.069676798909100
33.085487702291957 76.049587626608925
33.187661880880668 74.885933718945182
31.461428186403186 76.440313480049525
32.686127877311364 74.831947362411071
32.736423930594363 75.927597296298060
33.211358502929080 76.054150611641631
31.212430305000353 76.208401297997483
32.396867870616020 74.262856902560557
76.814908591092177 70.499288840264569
76.486564990905237 69.724785493716666
76.862409774532836 70.203386782230822
77.054600936010431 70.682750560324507
77.391600052254105 71.276057183242415
75.063725429001622 67.788002982385592
76.585213757199128 69.469383817153002
77.545572639044821 70.669767667941940
76.911780538635725 71.554107118829961
75.332678184071085 68.831780518010021
76.856568682791732 68.542451217409933
77.547693443599073 70.385815782681277
75.954166444132468 69.699510602519993
78.531689097228650 71.148244672483031
67.857867868359534 62.025394658175344
69.675506174014629 63.275525188133244
68.958770050563828 64.658809177542494
66.948404671490792 63.424148811286408
68.748472942811333 64.775155795896936
68.733407676783358 62.868454194311475
70.476517732782725 62.476827952814226
69.904037014744702 62.582131247046966
68.713264482940389 62.815092642890356
69.159613538420132 65.703024982795441
70.729725362266834 63.582741648118052
26.199396374836805 34.858489426892838
27.282319610871689 31.574673249393115
25.492516526489368 32.716202646502730
26.256401497104576 33.655107199023888
26.131034603598273 32.719186342444907
26.930107082330821 33.197031330794545
26.537180586653715 33.462219641814194
27.486891623728539 35.301942028711046
26.360048044664090 33.883424847924545
26.677458957316102 32.463278988901749
24.874102528804539 32.873253154967465
25.470928772896023 33.918275187330750
27.663318843352521 34.336907195700107
56.925496900716034 6.511978385603044
57.408350849120154 6.199205036439162
56.785407843802574 5.244692909098313
57.607917187242840 6.901134393928657
55.856406555863238 5.339610896114706
58.848836081647711 4.901030408384085
56.823524816790389 7.880038095169466
58.843417566540111 5.040904032972329
57.925103674710421 5.350188488979925
58.678104586715662 6.046860188382210
57.785543751911248 5.809220210179550
30.802452748386269 44.377454465317733
31.243983461747458 44.051568744564683
31.455441252547619 43.424592659696174
30.096238759043789 43.827222070972589
30.678740622388624 46.297798270176742
32.924164492631398 45.801373612502225
33.096742731446810 43.379853060062672
32.427290484643997 46.291287213415274
95.486802429251469 28.002351249111403
95.382763821436200 29.348256085489126
95.514223676325727 29.016084870905832
94.933419205019845 28.576017711132902
93.966792442806380 27.165454350678868
94.421620324909867 27.002558445974259
95.800267159115961 27.881635671295783
80.214206127441969 80.926128072648737
80.359902185690530 82.058099934177378
78.491620128723497 79.502240759687751
79.696064223729095 80.860894214980561
78.732606523859161 80.690469789521174
79.929811494851535 81.876856621994889
79.817001239605702 82.796472862527310
79.694118759730713 83.157367347659189
80.123218750215528 80.374964419804982
95.578328453951144 31.212689551820031
92.864029889662248 30.659036624135247
92.561963970222138 29.987717806746243
96.430166253609812 30.617767301766737
95.290041574508876 30.796782423627111
94.402413916556952 30.453396508778596
93.394585359692456 31.330464089712269
94.716516570623526 32.244692918182118
95.630794279330090 31.858235734616390
94.758938008016528 30.140706162560821
93.890655822283293 30.839121949582555
95.554062368651429 31.269719802984053
22.390669449149581 0.152045048887899
23.514627632733028 0.292014134946612
24.545293897276299 1.347852810313555
22.647555430654734 0.534543247229706
23.201729918055246 0.049233818068771
22.422797826110383 99.915383006644703
22.507624741766932 99.661662622668615
23.359324509162082 97.951407353435371
22.815854768522946 99.822653912958501
23.918922898528173 98.755454584418601
24.476903562351552 0.003004023018534
23.062413109259221 98.877022812174289
22.307204770257925 98.917363705630805
25.140433772183215 98.195266294050697
22.259530038396779 0.366983535225117
22.486855958017003 99.936906031621902
22.610195810786212 0.879822224279181
22.832011447110037 0.232919521862684
22.288479249288493 0.456494015152160
21.772190466983279 99.895408207039324
73.370140418611967 74.819410878268883
73.385625589805414 74.776236851423690
81.291551307364173 78.108218081319578
77.772916728309468 77.636286693511195
79.279416910702977 79.414444291258349
80.487094859996503 79.147832831828751
81.116807965454186 76.489103447573811
80.467416935409588 80.136824917531825
79.314960985668108 78.149201678337519
80.787586974564690 78.753942629315731
49.233781015142853 79.020318746644662
49.747641910283569 77.828224198996892
49.989651744025672 79.311888281382309
49.569497329390558 79.454236200188589
48.649105771696043 80.552278804519588
49.405573652649153 79.766911039944674
49.884366570678800 79.654671648467513
49.225876073228903 79.871536331974411
49.732620662045022 78.558292052054483
50.071888287604445 79.294373920303229
48.346204061072804 78.245915385059135
49.645988437511008 79.149133726629202
48.151334116127565 77.627888460276338
50.571462176048620 81.205029680299958
49.378557504286881 79.655610283799604
35.125789919972775 45.990467239109940
37.092383840124867 46.886960735724841
37.558393612404238 45.677864418669010
38.634793916511306 44.987871002185592
36.954211333021668 47.035140389111120
38.222210880119952 45.795198859512517
36.581803968824708 46.705531132652681
37.733351900870112 45.093198795198539
36.803925747487490 46.217015925123775
36.599093087618165 46.420103398535240
36.169094760529156 45.427000189667446
37.718039153508641 47.330356769018046
37.066177448612727 45.100019753879749
34.955562853084913 45.858698126869882
36.526332534956431 46.912533423299102
83.735261568928820 68.378113706028941
83.229243796221013 68.743547874276615
84.328881002588275 69.890146325769777
81.547354579828038 67.082306304032514
83.628733126742588 67.181752767764038
82.340712402640989 68.724164031270675
83.686635022667161 68.776126656370849
83.563222586850344 68.223932917105031
84.199756120254889 69.957361371414692
82.727289029505101 68.685845952649146
84.955818812298148 66.972388931532322
83.144224064414587 68.597787903843511
78.442792946177406 51.222790131946766
77.251054475620151 53.829150742374587
78.380503271142160 50.637146288793879
78.114819493486351 51.615633703369433
77.216681819257516 52.635682223709317
78.342507232670542 51.788599863074538
80.256409156099181 51.984105547605118
77.381797442632973 51.188949846212964
78.749089395486308 52.565921053637688
7.050852962002921 8.870056904790607
8.309183187821734 10.555936153433661
8.652751282993233 10.526494435781453
10.620333083415016 8.219066032690817
8.463210690130705 9.890518560564388
10.916330992725175 11.643600374196380
7.646318059511994 9.668887565071262
9.683455428960556 11.299008249840215
32.257385091784300 41.925515894127571
33.440265482709940 42.286467349025727
31.798761270013074 41.941938137638630
35.375455639027429 41.015994361005220
33.053246885417785 42.407977801150849
34.197690914533673 44.497954864004718
91.576255638691336 47.878312621466222
92.002042088137983 50.877819581044285
92.751691967472638 49.694174690441322
92.528292543750794 50.637478667021199
92.459027770552751 48.820874810300289
91.962792639212367 48.249177050149399
91.385332155118235 48.681050837899875
92.571220168941110 49.268532128123283
61.515185228493301 80.590597619444196
61.420810782292556 79.390382454312117
61.954062253028752 81.063386272247982
61.461445549519524 79.792695133523551
60.792544090328839 81.242627062400800
60.718606646385304 80.615459649022910
61.297075967806364 80.146169530680353
61.136137974517588 81.192696091465649
38.239181940357795 13.595614239732422
37.287729013802732 12.513520615343971
37.175859470466847 11.859836533434622
38.230677623131243 10.205299815079769
37.763521572239213 12.087440163081093
38.817634998967435 12.510922398983300
20.660896637345974 71.760475944089961
21.140840470441649 73.731500077135223
19.457296555728977 73.521375500500554
22.200761296887066 71.923099170442029
22.593922201887949 73.546559588694890
22.308119867593145 74.457971520610869
19.865462715233637 71.793367446024860
21.869892925936352 71.420343517187121
21.707269912513848 74.117842362975566
16.480899569402837 9.127804537855113
16.336525550755141 8.073649144925545
16.476624259052830 8.164397893714026
16.939544417239905 10.103813620498990
16.134644021172015 8.519659565571736
18.356261944485318 9.622489833274141
16.224202828039644 8.499645665146671
15.606453634332720 8.607164587195880
17.140187229240361 8.403161378495453
17.275792786635822 9.760272180950874
16.563706572218745 6.117119090867590
14.985938298538876 5.741982997308212
22.484587589361894 58.046926069732727
20.059155107436595 58.549191878942160
21.263042259077295 59.246112345162594
21.989513179632418 58.580343712387837
20.198555181840778 59.066606989153165
20.456284548120891 59.809841519626950
22.190061263413615 57.322683058760902
21.075390341794044 59.417787714086934
91.287679205011869 99.698121484227073
92.261939703094740 1.064274510020539
92.140892125385292 98.787461567385847
92.596677064321923 1.913098529308531
91.837510544499779 1.272741117441641
93.261711807979452 1.720848058176368
91.448196433184179 0.905251224417912
92.162867122114491 1.839344080586935
91.468373659378997 99.905458774219994
92.187180990275635 0.530837749588232
94.232627437854816 0.203040077246042
20.591550059777791 2.588983754267817
20.717288752602322 4.479124426269744
20.946075712880315 4.470199357083462
19.684479769657418 2.542910763843755
21.470065309162251 1.127052572729395
20.080414504808299 4.197981429109220
18.888267627277354 2.767770682875436
22.079499250535680 4.208698933771780
20.074470567352655 4.773032064380897
19.379729248782173 2.531940638628990
19.635095376354840 3.273348337289470
21.537448173895687 3.067338543934192
18.323384930242504 4.505082375951722
20.498884586808263 3.075967177558836
22.819708830570491 1.082357383534643
22.532594464455180 2.259778772758982
21.069170935605715 2.432117643969486
90.343834390057452 46.728844780213386
89.034997261417615 47.294717871146673
89.615701279982986 48.460626952358012
90.251866821028472 47.207959338067141
50.846198834315445 22.534415522409354
49.918281145414070 21.454862429855652
48.656328664848886 20.989062053822142
49.652204735449303 21.688789503524887
49.872149285675960 23.005453731394098
49.689466085613951 22.674214928117721
48.875428101081603 22.920661477960326
50.797610923974574 20.921321649537052
49.955315867440170 22.966923096239782
50.803591617954439 22.968825488547733
49.933188492239481 20.842495529784863
50.373704746054450 21.022110223376796
11.279295828414401 79.149896414297032
9.873598090555898 80.885135278662929
10.970441615966553 80.014535890814287
10.300499173161743 81.861223465464093
9.853272539791405 81.683519300423995
10.712718901149266 81.186157947524222
12.057674437884197 81.133993464881257
11.472332171108176 79.814647141919679
12.503752590977546 81.666639265626614
11.555293549396872 80.088745507843640
12.313543159197309 79.549255409190522
11.683071734049186 79.570698584777517
9.964743897451456 80.371903458281253
13.001075271348880 81.378234784257785
9.764947597016713 51.888455773223001
8.582383602811534 51.738959942114086
11.382352036348571 51.101645000009299
9.988119152120232 52.009224595385298
9.359422633230881 51.570381741948907
10.797768293638146 50.412955417807474
10.517129280673572 48.549504809780338
10.319825514877484 50.461152639952921
9.654563831490686 51.133892644999783
34.836724136765795 43.584399983288030
34.544517307940055 42.929119826444527
33.976648010604357 43.930070722400295
34.742605571883807 43.022192295185455
35.640611506725477 42.533047665010471
33.817136615005602 43.577173788952905
34.369409498132256 44.031640906875126
32.832816125524658 43.622378017053833
34.505109873345361 42.313381007840420
34.323479806280432 43.023073685989232
33.242500081851595 43.270066170818403
33.159638943409867 43.327720319866422
33.354577007853486 44.671250911056106
37.044944808330015 70.885777329698584
37.966683318133690 69.895038408425037
37.473510991196889 69.987036245569513
37.400547313703896 68.621372182508438
37.021140944633459 71.692159614021961
37.777243826463142 70.415142419653648
38.842078970434606 71.303322265914730
31.199521554466550 42.873692665643674
29.612647704978848 40.468311204196517
30.991015023707213 40.444572553478437
33.209284268705666 40.994699729285770
31.649573660728400 42.522545028345661
31.302759385688383 41.425058552323065
30.936700065166860 41.355211595460261
79.602338604520256 59.808238724342552
80.780114706181692 59.047945173278656
79.773779201251457 58.492649191778206
79.348042012715794 58.096063000320321
79.499622049661610 58.246215139320810
78.994389418046197 59.218059664198549
79.540914984288491 55.094046653958074
81.426437626376170 57.242764884578804
78.806650298682214 58.303372927140749
78.909036400347404 58.718320842388358
79.076379076193135 56.747939599403558
79.336650817975084 57.789241592633623
40.245108720044897 98.631244609037012
41.009390831002406 99.177059155483974
39.016420771674753 99.160095144554987
39.224977149689700 98.639952060665692
38.364371288338567 99.401318916647384
38.698267928965464 98.159664492795585
40.724139426834746 97.689609026538818
40.434523873707079 0.766404035738603
18.463868817976881 39.582631980533350
18.014916692890882 39.327030107560525
16.610409816638207 38.081091104872513
17.356827236979104 39.753513283710895
18.428714778262481 37.234390212656471
92.039639645232711 11.319063863209518
94.887183236835668 10.463519612814491
93.015871082031040 10.756808608681750
94.049022635180592 10.275496204186881
93.608532188524251 10.971429245032095
94.905176483408411 12.291618348752959
92.413396741117921 10.747985921596179
94.076924048496707 11.705918809764933
93.142485152549767 9.574285220829099
92.728165307744931 11.696179669665497
92.495597464984570 11.449895444621440
91.600282147617065 11.998380286193829
94.507400191415471 11.560084014543694
91.952326455447164 78.595598849861702
91.388042780446199 80.870969531645287
92.911503308641400 78.655896885826536
92.019798732525913 80.190826850056482
91.198611633402862 79.140184135356421
93.233067521683964 79.206692864143335
93.159409554456943 77.256107272079859
92.379047982906911 78.582940322811808
91.280038330593030 79.689626796648525
91.693029962346657 78.558831541187701
91.593339176881656 78.815620667297381
92.554793386355954 78.548716289264647
91.507558358128037 78.777018720321109
92.764236742143154 79.703039767251724
92.940789444908248 78.545165062455894
10.014423418501291 28.355917391045729
9.703875703756029 31.029398462942495
9.517133035560704 30.073760990929294
8.888377073548375 28.933380114530280
10.245783260900273 31.324384872736371
10.245249825932556 29.563691244674018
9.646806704192567 29.009369214349071
9.835507273070043 30.024194723139143
9.649283473008806 29.251805896117844
34.516841894378999 4.077636826881028
36.113987786248586 4.993673418523874
34.602079156779048 6.226141498706701
34.907797558747347 5.045815316978546
34.733394173788625 5.307386099401900
33.573800108581700 4.779765468118342
35.659464322706448 4.278322644848471
34.900555051175068 5.622703782191050
34.912666642363767 6.279776958864260
63.979060848653674 84.067139561600570
62.368508362417366 83.388586328993895
63.138001208636176 83.370663334130427
62.587356762749934 83.899952205291527
64.129690233714939 82.851230260613676
63.795936626219216 84.182808517924443
62.706615666928712 82.971759291865112
63.228379877393358 84.640197307328251
63.244154471546530 84.406246411620927
62.497287500200230 83.124336147096059
61.583081827683998 83.275605792725528
63.265194259059818 85.414644995775276
62.949247502022324 84.829385827758458
62.394844755322680 81.706956909574657
7.293519763881664 82.163240942789130
4.586940341298885 81.530696012851877
4.670369595888110 82.157080584395175
3.906499955507395 81.212160038728996
2.686340005411207 81.129014072176801
61.898062195019705 64.129423803942046
60.546611112795809 64.040447566966449
59.496070336551625 64.312210458031984
60.276524290252659 64.428186549491784
59.698665447785899 65.605897800384781
58.702004871340854 65.673635798933148
58.389742653782321 65.074905542439367
6.910368313404902 72.884250356984012
8.938365659673311 74.797646383078771
9.517934189821400 72.646846917085810
7.308222486895251 75.024938427599153
6.972182110803887 73.207022855120684
7.712382750665376 74.747408741522577
8.475161836659957 74.720999339742079
8.087426487663294 72.624033390482126
5.263048425241768 75.838738474438514
7.430840926069893 75.879941602574320
7.476002259888801 74.487112294973983
6.697371033268364 75.278917333164713
6.693826815086108 75.495423759618916
34.542472285983102 1.344209266672189
36.104811620169215 1.003388989496485
33.772414156072692 0.717074915314494
34.804167432431740 2.201123768167627
34.751562176390152 1.251120645206291
35.409607994117103 99.913929453367913
38.392365928189633 1.728035860560491
35.038378242143914 0.230917428311237
52.084637952092663 11.160366751942428
52.303338468076518 9.473426846049010
49.502359466351351 10.554521139071273
51.052849763572894 12.696635592730408
52.730347463812208 10.341519133850680
52.023451092163043 10.709785220466683
51.542706767105450 9.825175131206320
51.768303230525390 9.888101488921928
49.599953940506019 8.856444724349400
51.948886145968743 11.393921302128314
50.838261104044818 11.392945901502229
50.682359725374916 9.681203527523394
50.831338416711979 12.134699996593682
40.883266621129792 31.919535879985936
40.184561560028790 30.758467481995012
39.412969342945559 30.650384661432295
39.959804528542442 31.602967695011255
41.173427186788480 31.566612158510367
39.023500808153209 31.859139724383141
40.013033703922396 33.152155595566114
38.494646862769159 30.633959137236936
41.669527213225578 34.238895213262786
40.694281512234653 30.865420719455731
38.424395970241584 32.337366371355429
39.923131149751228 31.308072176320916
39.461542298932663 32.914890626507535
25.713676468511700 49.880670502382031
24.895558451450977 51.753308125678778
27.370213495944885 50.101391395305896
25.161683369168056 54.241909553186780
27.009767098266494 53.881549659033730
26.390294495742495 51.824386474353467
25.444119930105035 51.651053944086854
25.771215379259928 50.362378579729594
26.842488536497736 51.234796362425804
26.016798261704999 50.215835795758295
19.935407696600581 20.255789804106314
19.447475944438995 16.802457621907781
20.053859987978189 19.037102416874411
20.740827398899452 16.218286447832579
20.700909233308892 17.594813901375840
20.599062221231257 18.493276643823908
17.933414795771863 18.509102954823408
17.854431670559293 17.739418913618589
19.964937987326987 17.248781982700933
19.872324169401637 17.202363316638738
20.675097027388382 16.127473746634323
85.592874185126391 76.860347874263908
87.411054502307394 76.932457216659103
86.094857590987658 77.985009928881652
87.042972744956245 79.151870901505063
88.007668909281890 77.747784334000954
87.261944034701159 76.549833955048825
85.736953388621657 79.051992912946886
84.685216866348696 77.841942306130846
86.867319521182651 56.105581302115866
86.942412018409925 56.778938835955998
87.073919870927256 57.695337959784950
84.548558813097117 57.777299970663506
87.762632532268853 56.590359134734413
85.364105359733088 54.561998433739276
86.090385744468023 57.456400043932163
85.701216522556436 55.923803808727840
65.568465633919317 41.564859148146837
66.001247831630167 41.450723151509912
66.664493972439786 41.041912132225626
66.119889215294961 39.857020350352066
65.275390417470263 39.011906632545148
65.441526726526575 40.613458238796049
66.517621419345915 40.386980251384109
66.773921790609137 41.414811679067896
65.970523481502752 39.825126571248283
66.763949617953969 40.468778937291539
66.534578649067157 41.144109539445672
66.107855173979416 40.156336731499763
66.508172910569314 41.162812244648855
99.237845325390651 69.070613656305397
99.304188321334550 69.004257001450355
99.112971244532616 70.445444492409109
98.818046628774255 70.965276217349839
98.344753932887230 71.472242798223149
97.964171232662935 69.476583924503799
99.551801314819400 69.903297343998005
99.516006108028193 71.026007193592392
99.326146594747328 8.759443878700981
97.216898983158430 8.793476539638487
96.905024538552695 9.616946827392441
0.279892065379244 9.042918433861951
98.144755607021921 10.143685270233933
96.419846386968516 10.508685818214369
97.294097132570229 12.378983036744286
99.890737096157721 8.622867941398219
98.368726865942023 10.743658630985486
96.798212212737937 9.144201535102654
96.021345759149924 8.466235179924469
97.552432299011400 8.338258846165841
98.139653522041172 9.177692048269673
96.918158308295205 8.936846479298620
98.982959512597688 10.412285206394376
97.808897935341392 9.632602189359515
39.199927218642742 52.422276001305924
39.265241244662640 52.546973690482332
37.630082044047597 52.215082803832551
38.756967501625930 52.695399717311304
40.613394736294843 53.116721353811194
38.687726918059283 51.585101520517178
38.733249798885502 52.036417224877560
69.145731992100224 45.490437810922039
68.505141506508039 47.057404767580913
69.514490190976844 47.645338049064250
71.003277124672380 46.696620380023838
69.724944535599008 45.481302705276150
69.449188020039216 47.963628277158172
67.851570062833673 46.191268720574620
70.989257631895498 46.893255969120816
69.294946308741089 46.880708523030933
70.677962722410584 47.293109838701362
72.496431384679710 46.715576771203885
43.736346972923386 24.886051305659517
42.589908655973247 27.254249930010904
43.061136047295001 25.513382773488328
42.890267927838863 25.261665521991933
43.056705236732206 25.625703612742161
43.368104351708304 26.584363196765374
44.675448650926107 24.113002792782037
41.185938546077651 4.298919107804894
39.698977676287541 3.925947014188104
39.773644973116248 3.971874986215340
39.950506064225486 3.390325065845412
40.623970536336529 5.136518493023502
38.651661482660401 4.963893095343377
41.226661710799881 4.752255606461767
1.865014894661533 92.742050408784806
2.880530934334856 93.614851913669341
1.660485166008280 93.854191096093828
2.343245780046077 93.923028601780402
0.234783983581146 95.512299054872585
0.338839836775784 94.191042215560941
1.101260057943897 94.307832917887566
99.853026897105650 94.567698568033776
1.392149752621767 91.507359403805864
47.083288339491098 29.253372249175968
48.473271687209220 27.405937811831539
46.582232018218868 28.529210365069531
49.408956235732383 27.864264211239846
47.678606545118953 27.850917903857699
46.463316457796132 27.747444439786559
48.555456820551015 27.681794237810763
47.339947655709850 29.283125964350241
48.084442598226225 27.657699959157284
57.934828384199839 68.812261152908292
59.242136375485458 67.414784345693576
60.047623327503366 69.212166357911727
60.498980998802978 67.251662984773262
59.537595809605158 67.166481811687845
57.771509187364387 66.631497000563101
59.143649153456870 66.788572471299034
70.433428552106491 21.540177371423297
67.335906454098506 21.869507107987786
66.620621246919526 20.892748097408489
67.408212894597014 22.386989073705912
66.371827980171147 20.297728329117376
66.420146506491093 20.884650990895466
67.019883523724701 21.324019653174137
70.000639457082997 21.444551630490515
58.200053090466362 61.811605940457632
56.683373456200869 61.533778917896861
55.058196575466681 61.425645421182615
57.864485794978208 59.421764769061255
56.995989446238184 59.895837273323728
56.628441892887864 60.712057845909435
57.253647363419390 60.920921105818962
57.954850646672845 59.373764931431907
29.616310776299184 67.073821972672519
30.962425062539964 67.384155669326631
29.731304394207420 63.577529684153355
29.978231036830845 66.090570495499136
30.723313711142474 67.424368671175003
28.114567656440020 64.141398239399791
28.476073349414285 64.137751495806825
28.764508324053345 66.177347273084763
29.135474192958029 65.831055239465499
29.849209642669571 66.289102577698301
28.828666002380764 67.616828140908481
30.868065482659325 67.656172690571765
30.248416367951922 66.985674667161192
28.471792569775900 66.442481734819722
29.946430385312063 66.446893494548988
16.073673990050974 30.047535566419555
15.924189457178745 28.851088819641227
17.866719863185281 29.507507012623805
16.043599402039852 26.504482006906869
15.409918823828573 30.443397033453234
16.236569647695646 28.982726186682491
16.049153592234745 29.156790526466061
16.896863449366780 30.166233351501603
16.915623051731988 29.841853709280294
16.352869554798684 30.745420638770128
15.260161610389567 28.487219156713984
16.728700335069870 30.257287664824158
16.321249651291659 31.079106334134686
32.529450682794817 53.743379838881232
33.542539977180986 53.611995365661045
34.125318849491968 53.392954069109472
33.376844918374381 53.192826382936474
33.864610534561962 55.827508239650577
34.442433995374309 53.494509626101070
34.145171186925509 53.642753586024519
33.517296884867825 54.763083716340589
1.876152739450122 82.288559322136578
99.662774104100080 81.583807714244500
0.620207301808579 82.039343278708770
1.114754180814194 83.426247932689691
1.351949006626370 70.650328103984364
0.946467875135667 70.288185674766439
99.460105117690048 70.758242162631888
0.689169158499993 73.096763203477977
99.310984830093005 70.899964522022856
0.517767390603140 71.701966149365475
98.264055212778288 69.511889433813252
99.631224439081848 69.716087441983504
98.711786592898889 69.456807959717452
1.206701637455093 39.655259752306968
99.118459221357597 40.510608966350283
0.124710039310266 41.639973461012545
0.770260266310437 39.904152198900242
99.459528298946964 38.106315710499885
99.692747548886288 39.707916599549819
21.178840584755804 87.919935088218736
23.321640306682621 86.569496545102737
22.295660527797676 86.342627335044526
21.950078810111133 85.389422323323842
22.070775889495707 85.426170600199427
22.930681491002929 87.690387632960196
22.695977137270710 85.297170245858197
51.460745942827486 70.893864659397806
51.650250036331023 72.314094598234320
51.738503688479533 72.846801474463447
50.470186195060023 71.575615900035544
52.918528002005196 71.150677879580869
51.954759012158796 71.153229150142650
51.102824867643967 70.958584800731572
48.709138527558494 71.256871948280434
96.310335358478312 68.878155665466338
95.548459536086128 68.984376788185529
97.394005912702823 70.023879965091737
97.377989473331482 69.405734680762208
96.462291243042060 68.779678660725011
95.561531096708705 70.327218892422948
95.450788668327363 68.724362806789117
96.885148553272401 68.306180923276401
13.713887566829692 86.485665929942172
14.282263846734583 86.583581880025875
13.939395671483826 85.783828606972989
13.652034092265014 87.069617763792323
12.267543764838088 84.871003058560504
14.252796098413882 87.175702094356808
13.383350830365973 89.296068276035371
13.778769713851256 87.541058275900411
14.465390973707532 85.315698309065482
13.800243340887615 89.489933655125995
16.334175645888546 84.640015247015100
52.025860607810316 54.193146202047842
55.240878143737234 54.779331707204555
53.118205881092855 53.365210482890937
54.296473703376861 54.329342288340769
54.012691675416740 54.659625518352954
54.423931063535143 55.494388061975449
54.249174748512139 55.323252694651657
71.651759656129840 51.727125588812036
69.644052273860353 51.348281564300912
67.767351485363690 49.172056379462909
70.146163412487496 53.729665552593559
69.073367785859460 51.965303030557529
71.255529675133161 51.221778624384044
71.050481235180342 53.142347149470808
71.933374600173295 52.794091209010105
70.210739019046969 51.319002540458001
23.252835451132402 53.485609680905533
22.014734759145057 52.029763202778462
25.989029105389612 53.436344788847684
23.093299881456993 54.711914570065758
25.337965608294603 55.130948853938357
24.744074194281730 54.161036965083966
23.341855498044467 54.108328260785157
23.310373537590390 53.823598169428223
24.001119631149670 54.452978146420840
24.142099402845787 54.338205968743267
25.095157399819627 53.923472996916850
17.740323186298163 14.582485360378531
18.304753622114365 16.577269354264100
16.028082673337288 15.407851208474980
19.339495329693200 12.809120224374105
17.009567996914633 14.546835552392221
18.762197191926617 15.704390306287625
20.465444852293857 13.702584988862593
3.844040694410545 46.170807316689313
3.369017476369618 45.958044279904833
2.081741936627499 47.895797276455490
4.084131679082192 48.123347909831210
2.980571978607355 45.937532369162014
0.587217127825009 46.569073845451427
2.078433462082608 47.289684350205555
3.025050301887065 47.005276434183898
2.321129482588691 46.350404140229870
3.143177438213367 44.931180186028250
46.194419151382277 16.650513256318273
46.915208189563863 14.354561597221437
44.764029651427208 15.833808151647791
47.692960295071771 16.011001019390743
46.918918683375949 16.960720352407591
47.488016763870313 15.753488716342787
47.979241732873277 15.529278556110189
47.944828295584536 16.427412892570125
46.463597462730128 15.409715327023651
46.821223896713704 15.902524084684989
13.208019080715008 88.544052115905814
13.858748670223299 87.330116301258656
14.108870868148644 86.151127667750089
15.451431014096869 86.844106770672781
16.460405238704379 85.896436096681924
13.600295452737294 89.017701279816194
15.125280049803266 87.605333309363004
13.342231142098431 87.546192882271882
12.628579584635919 87.784293179825781
13.744686854755376 85.941184424093350
64.771262158814196 28.097475061619186
63.870950618245885 28.464166768026914
64.946419445339075 27.278845078223227
66.980571316169943 26.499255901495889
65.137716431689228 26.964893323254518
63.921235655086946 30.703664003598984
64.485528137232521 26.174542358977330
63.449582262463984 26.958009348944895
64.439072904036507 26.823497019106895
65.463857753511107 27.004766423455038
65.574363568741333 25.899381468482026
2.899808385074399 39.639498214256463
1.353621859837203 39.147268998534706
2.867414321724854 38.869422603797410
0.071121512580097 38.924834655354474
2.603063029966997 37.181332751805066
1.710968565329428 37.749982827669669
1.335064498180354 38.685027821245114
2.831770079887718 39.490280479899909
2.754237294901884 40.351399934820876
16.446582363806382 73.333973608429318
16.045818402379258 71.729435454638448
14.598986120980447 72.939163984896894
15.960659656675446 74.195893652457272
16.499035225253692 72.391375293496282
15.484979151762806 73.072064477163494
15.127625150745393 72.949121675495064
15.541578229802601 71.741935018746503
15.334442563852555 72.121511325923521
15.414195359327429 72.572236702341129
5.076524173116288 90.540574074891452
2.494689559193001 87.680167019994556
5.735259466410927 87.082315893719795
5.729880236957391 88.717688649389459
4.550011649149562 90.081254409729667
4.063811041687375 86.738602414149398
5.806648295931823 88.662203941963170
4.470747849104092 87.855676785709335
4.557476430230454 88.759186422069376
4.010152112835560 87.568129262037374
3.035759135894766 88.356355545736335
5.170971774060749 86.416214991954874
3.478713445565516 89.097328154832724
6.382860833846602 88.784909422303969
4.962268572220882 89.867337239337559
96.403007383212113 59.778334845423402
97.555773260159270 61.211233132056940
95.533554938323263 61.296934335004103
95.375803116051429 60.372391241888636
95.907852074034793 59.483540460412733
96.111472014727710 58.579397384376627
93.902852079425301 59.411255416239747
96.937680878116169 59.684853762249475
96.711649017631217 59.932311257900096
95.701515240249847 60.522884039016901
96.628724448762881 60.035628016861246
94.887456360339201 61.177777252998304
94.187124548320242 58.965730725541952
96.904340859152370 60.993492957929838
97.024513611234724 59.392634675471449
96.495364177046909 59.256651902378479
32.201782741476300 27.234865124913384
32.488512920988619 26.953129266605572
32.385371471204223 26.237246272157005
32.655081178535312 26.909962878248468
31.348822906576636 25.825208265296112
34.037148095541070 26.022298572022404
34.698896584615895 26.116144304249747
31.071612281984855 25.291289512979851
33.861820317029341 25.042866171628049
33.692876367353662 27.435624673093240
70.968997877342801 25.900052949356990
70.630536862237776 23.665142590589578
71.443257040043264 22.866111862607553
72.197727953907602 24.093381935447081
71.562625069757246 24.274562150358800
69.440627580672057 21.553898255505533
68.214591633178031 24.801040817964871
69.785425959592544 22.716554123850816
71.579904998471179 24.003210498618348
69.454032391897016 23.826371483423134
72.182548327685780 24.805165502820419
69.397722985312399 23.844459946769927
67.796025323306225 24.843199212198265
69.927345610155385 24.493413310101378
69.364553791915696 23.891709368718814
3.196181400741049 13.080148743975995
5.040623869593874 13.926889029068969
4.693738115705212 12.648122153336811
4.909160970985380 13.399318461791415
5.969057773678638 13.947922741225511
3.653181844235189 12.433058245540396
59.851003240045316 49.546705519789001
61.724659750881223 47.495740701479363
60.274106122245442 50.156086029742198
61.085572409212439 48.358963711185787
60.776865233073607 48.187834591399906
60.023219678296805 47.353183574984456
62.148332117529883 46.881101299191329
15.137959057455747 73.778051148740573
12.315029989380776 73.630409051846087
13.342016018250806 74.381559232047621
12.004145654808212 72.905150712323120
12.806572803437657 71.293754173950418
12.029029470743874 73.923260386187295
12.417799158969693 72.393978833355803
13.427746929558440 73.573401233388509
13.138588365762443 72.750544508119361
11.978576951388854 71.929344017159636
49.170157973647036 82.217544453646397
48.812763240136839 82.765433933912703
50.818462874281629 83.658894909010087
49.507057042102304 82.914773215228337
48.946585578263907 81.809099252631654
49.900494879439243 82.067894644183312
49.785512611883632 82.099152391763241
48.616281145314346 83.274392319238899
51.019093199995496 81.653587595974571
49.272606333957562 82.456831436921092
50.182730586060842 82.842414527692540
48.018228774584045 83.455284226747338
48.660540018257244 1.273969661176120
48.276285796638341 3.222099534165250
47.551890927602408 2.592362691752683
46.306125677760313 1.974535032255996
47.558114702948551 2.785147621023365
48.274751573816857 2.759457848879097
46.422426765258841 1.065884377057195
48.403870986529455 0.884644079478442
76.248162839778047 22.765779160176876
76.311115467520651 23.580440596621127
74.045410194128820 21.648122210391637
75.381817100709270 21.959092817119188
76.162766056713579 23.272786723881122
76.603977807965961 20.565587060249150
77.023469356255603 21.623459246272461
76.310027116811852 23.180333271639523
77.810350643411113 23.850943363560944
33.791290669022743 12.126201295208205
34.217771629257349 11.758480476491711
34.464722448712372 13.532905187832826
32.844862145222791 13.387387268420797
33.319055275065189 10.058795005496378
33.640818937437508 11.488764115330110
33.289769255815898 13.626441943532237
33.883690113288580 12.478151110666705
34.011670346263180 11.970792889437138
33.330150784609103 11.840526749666369
33.694331105947185 12.306400829255447
2.011957920821467 23.393104127174045
3.231032610796319 23.439646493177261
3.504859441932318 23.539818201445893
2.449861410032350 22.640412848762029
1.084636266018367 21.067989334906006
0.558806967402003 23.384629841193512
3.076325707067347 22.365557112029311
2.150468387833974 23.822709393836956
2.569874631165840 23.019864702563357
2.165515362372759 23.270510269253290
3.194527393448136 21.832777780649423
98.626948760766268 22.777158211634049
85.298287672690293 24.548156868065199
86.509608782650218 24.046205287619181
83.570324299658765 25.839227769078416
86.908521606885969 24.517157365596379
86.464097178440980 24.007854303619585
23.953908962855781 86.723223201491408
22.911709277409681 86.254984953453999
23.624772458384296 85.477530171836179
23.991794752746728 86.204552738060485
23.998422349433071 84.977699317235064
21.851162086669536 88.481499007807358
24.914628195592300 87.982674282938675
24.848966330698655 87.286028093923051
35.107173113673802 14.052909033180796
36.042208209390047 15.797735723589524
35.514851133781107 14.711725694158574
37.063497310085175 15.636233598262987
36.762253691090223 13.981923830626810
36.617103826023524 14.348187110697474
37.752271949095906 14.437392089362186
37.161994164606746 14.563774255728275
36.807810067830246 14.436369173144971
37.606666505556085 15.390336387447578
36.809341495657833 13.761731866877073
34.365605362301530 13.902603211620375
37.278103578046895 15.759173793141416
30.187137068910541 51.045757780308229
31.473112670529652 52.483780198853147
30.313775608703217 52.333517474245028
29.422298764951531 50.850987179263079
30.433411653280164 53.046563253571023
30.730369722825202 52.010264970193482
29.913365671441998 51.069064639907054
29.640886063425746 51.157548186001875
30.057401170057016 52.055206090750495
30.710102008144105 53.206091154377880
30.751052901695186 51.064571334139586
31.737554188675745 51.627479315464477
37.460781460993303 22.516261714751046
37.416477218410307 21.177863236301459
38.875019383610457 21.418183872071559
39.571347331018238 22.424725839013174
38.181190298434259 21.564659471508410
38.105296589236090 22.058997586742873
38.041643880286095 23.169626906452297
37.481226337844639 23.229640845983038
38.100459933791235 22.375724895276772
96.895161017851763 28.050475610143160
96.247067974940492 27.963073745802557
97.994791903817472 28.471775155827501
99.714486257837791 27.397075723376251
97.048982699416456 30.260368739420485
97.300141951692041 30.269535566823070
93.863596783096412 27.330698094262520
98.656858888805374 28.035906170661114
96.831176062541601 30.552433831964805
98.623344342989370 29.098936202076096
96.147774473250124 28.117556316127363
96.676802223506414 28.856181853461827
95.247382775563210 28.241915356960146
97.439505011124638 29.616225151164652
25.592542436438404 31.635140013930563
25.700268067694115 29.957730185717438
24.840047861473099 30.951385519711906
24.155735181709275 31.628838123213384
24.956707543065875 31.300799345215378
27.099156633424105 30.815474731202269
27.788469415746839 32.527868436902594
25.642442727532504 31.199888008066957
24.789673710246984 31.327194583551471
24.173640396604856 30.133545882699877
89.118197411318775 89.191491133399779
91.278433343518103 89.489318833793504
90.358815515616214 88.850094348202816
89.164796766403640 90.384316918464748
89.371671912873680 89.404394947455302
89.807727386604185 91.531529176125687
90.240394616177028 89.361630241178105
89.403854910156412 90.629199729158245
89.410314763825880 89.216970969073657
13.498253175217814 64.919900096470840
15.315136940827564 66.928231956367085
15.076317538415520 65.316030931465093
15.309202830245180 64.856107976150682
13.672257631627458 66.105988551826670
16.362611941956054 65.087522708750441
14.998838939945035 66.167141118970235
13.569996754421142 67.537792575161106
13.226823909944896 66.819305120773080
14.379226066710977 65.204030857200507
13.038192229671823 64.830470832301529
14.585655648550524 63.065135176847861
13.501749624343054 65.175676526170875
12.675985556314611 65.297761761992888
12.659705257518613 68.052461129278399
64.653729370996700 47.401783974886420
65.879929462293120 45.962839674200602
64.101263834368822 46.887341309928374
63.978663527713557 45.715137379946569
64.037738939665289 47.136801642933769
66.336055964784734 46.194358085283604
66.524544645109543 47.006607292344782
66.365070059817171 45.087156251131390
65.534967838111200 46.586978908831341
65.961437629801367 46.639222346632060
65.334627918315704 46.404784246577343
64.855025919516294 47.367315775024245
65.197025955487248 47.518275320205198
65.408783422475054 48.002690871207427
65.254209022249697 45.714191634791362
65.755649140799008 46.042786189607746
65.007756564952174 46.499444999730592
51.237791432651655 84.577021999947945
51.980562890444773 83.606096397903897
50.120992144796176 84.985868213379206
51.410728582802541 82.603141606954679
51.759075655443702 84.284506263257668
52.275898021916881 83.445420169418483
51.593293802620735 84.547511288186683
50.605817213487740 85.646612066212157
52.069050937081407 85.318885139950353
50.539901407680709 83.381771391082552
51.323528470871253 85.706401852341727
85.613406416740375 93.743098029616760
85.191870490296736 94.663238395558125
86.637282653284799 94.583390202830046
87.614674163526558 95.612647334690905
84.192047146377547 96.380546829915687
85.649435242182065 94.509519364363015
86.325299289950010 96.160488558636757
84.241296843965728 95.878703737366592
86.057374713019811 94.371393215255807
85.073502370189885 93.473041240900940
85.695168104606708 94.299036282370977
84.263090990138764 94.393006545559842
86.500288972596806 96.106522739575183
85.595217849216525 95.817936083871615
43.447489363424381 88.742240488099597
43.994142861004157 88.699015681723836
45.774841623057981 90.824918200540168
43.112131854937559 90.476215804887318
44.225190022368814 89.270148567327084
44.755763493566427 90.904937238035870
42.993745387194700 90.055042375830752
43.322172967983448 89.644396263649710
39.516055101987320 54.662274944318384
39.265708910855764 52.649721937237530
39.126917648242994 51.972805726155663
37.668200351634390 52.187568800558047
35.783292202336071 53.131422227198208
38.112265954881856 52.988483546308842
39.165140753206408 50.648363303510401
37.395558468785751 51.815029444569952
37.911510637739724 52.112965355396575
40.088334199275437 52.857363231695587
39.511342974286904 52.048276529007595
39.002157983483166 51.687882840135927
38.721305259059854 54.742004637422404
72.905148873451310 73.116742146284196
74.642707428781947 74.076944610395685
73.818003129935633 72.909855583900409
75.602100268615928 74.482143740696714
73.092762720981966 72.843456268001702
71.859206703465532 73.166520303009833
73.964208663654688 71.806835486288250
37.620210937769329 41.444130678813814
37.433818627507407 41.089383282766967
36.243428746807126 42.147053283855151
36.926323618461474 39.721625668552470
36.101783507073165 39.792434964274385
36.744979990233354 40.767441616025202
35.308703672166416 26.031953472324538
37.055245791037855 28.850953604206659
38.028235405978030 29.465942335409267
39.180284486827297 28.015745847558037
37.044999369540761 28.361911694673150
37.414002277547660 29.401716709531591
36.770570831184777 27.774004883484135
38.529594864657113 28.697663620213234
38.419606036437919 28.281143950602505
36.129101805287547 28.718087525440001
30.430724682550000 48.124849572349362
27.613258736677594 47.376731100495732
30.339492041354458 47.683557303793634
31.820141343597065 47.788087159848523
30.544176656086329 49.824335621393850
28.312469919372671 49.010973042770686
29.968126442490369 47.927042352650872
31.691888079543620 49.829829578638453
30.654646457744715 49.209672934299633
30.588681946004339 49.147847014182837
31.428563230353390 48.304568648735049
31.245353731991841 49.245797948867548
31.659148378348068 46.276504664721955
30.327753324252491 47.580834428240145
31.623932275418607 48.920173966475623
84.378372783367155 45.744748564078641
84.146622911719163 44.563303457209273
85.345314543038455 45.895312915009036
82.498433226812310 43.875053912898167
83.664479104476314 44.154381909155390
83.632125754442271 42.754654618652609
84.310890260535004 42.352928351592482
83.268626718418275 42.301916438488981
83.301162094936359 43.532589344252735
84.328946591957902 43.203732244374535
83.328103297412326 45.593336223866714
67.021826643877020 49.221216708520615
65.431516064159197 48.017006142440749
63.815781240407738 50.397250183463754
63.194298413261443 50.324029260616364
66.912008588087872 49.248100700312641
63.812036801312473 51.499117500743473
65.357950598466061 49.129045804431883
75.496725653475693 86.422617215133812
75.528320274201235 83.170928028249065
77.607435746074557 84.163345958588764
75.886048709630273 83.091737199998050
68.676253199946203 11.627407260174897
67.945893489079552 10.823522775856720
66.633108583631341 10.371287606618168
66.906499849338360 10.482935399696427
67.828418153008769 9.816307240215428
2.275193722188887 73.878318799734245
0.388273112006085 75.272384933980547
2.858367320498969 75.749393362323616
3.083052464473810 75.259618974498665
99.565422002805761 75.523489383759440
99.875574750530518 75.132852754363313
1.495218960842641 75.130225561781941
3.140500885811052 75.870412417763220
2.391602328565810 74.251653652222430
1.207330356327642 72.794867494463404
1.289331074602860 76.420368097474551
2.929407360648702 76.351013046470683
0.549194664079550 75.138955726566962
1.612799534807009 74.418928841303156
50.064510399433161 97.072159896993142
48.949347515748855 95.565290658209292
49.644895251481124 94.873340418478008
50.255356174988904 94.615710957566307
50.980345874725707 96.779129839420094
51.472858232829338 94.251696427127229
50.000708905985498 97.289594886008061
51.366643182688072 93.849585918446166
52.015221833012099 95.592625778931534
50.112758123312631 96.074956505715534
51.109872221160650 96.041113300094494
50.111949187997745 97.882960037920640
49.558195410478653 94.786120241191625
51.482604395516553 95.965171799571038
51.758639582178262 96.060967559447221
51.763326976541542 94.700312664406567
3.575393844694983 81.632075718000877
99.993533246671461 83.247929861818250
1.722189578259282 82.534821400193238
1.939315313635873 82.037903233284695
1.782257215158706 84.750004721069274
2.529850290229113 83.048711359181112
2.289259877034811 82.981328137407260
2.102512013360428 83.876995737923949
1.823946707940934 83.737912624574122
99.810567541366467 84.120820126933310
0.567847679047618 82.650228817398215
1.311342274658545 82.312797979397970
0.631958857856846 82.798865624740813
0.891020256700059 82.101254797291091
94.285978452740338 77.451081651741347
94.450591845144288 77.651550290860342
95.208027478243793 76.520067581584641
92.346470289211382 76.673693848294150
94.522700891750716 77.066008606946951
94.848186131396005 75.286384245759848
93.056096602540649 75.107908744553598
94.961747657514479 74.188927447313688
95.975183225229742 75.539424275700398
94.354775290309149 75.749481800849097
31.609359061004266 11.362141372422867
32.603900695215103 8.245019109985680
32.904737045776265 10.529587890184768
30.577442006537542 9.405904893596816
30.831925711505566 8.941228513860144
31.016897583411346 9.574321257130187
29.712892018591042 6.342909125022751
32.441824738752466 7.562423591032270
29.314319554307929 9.457283978352317
32.039042899847800 9.799177842569398
32.194530628118663 8.473793009993829
32.311412198662076 10.108352714296046
33.233800696874205 10.517400086127038
31.322777306062960 9.710062093428643
1.555222776865165 83.187449655075056
99.928434990188222 81.725882262913544
2.358140265831931 83.289363213330745
2.146131611352293 81.122358516624587
1.817996748654485 80.121543424881580
0.823668115917357 83.095220240132065
99.550803529714557 81.714815870996560
2.235263235131050 81.182971192135554
80.435978240029542 84.475957528001132
80.880479698140135 85.591849903996035
82.472522870607790 82.795421180178124
83.154155955219409 84.591870196664502
80.600821564145534 85.812681642946970
80.596713348055388 84.960063720577779
80.138212006812324 82.996188303030777
81.234548414638084 85.965348722687096
81.525166474206557 82.232029858923013
80.523066888872378 83.289220613191972
79.897343325028714 83.915045819205446
81.780586406485796 84.985192546881848
81.096107568983996 82.751324026606952
81.804943811531444 83.876035301504999
79.613526362603395 84.856431703031902
80.324215035331903 84.114028832332650
80.861669053463757 84.926258027839850
80.742724250914762 85.305325361602684
80.349796883765265 85.971107332044639
95.935631510214478 78.517850833593883
97.058917680989666 77.975675093252306
98.917401529157004 77.536492457741673
96.298293841945991 80.780313130902698
97.560952858987761 77.377852259203735
97.865851384644088 79.200747842497378
96.735752446108364 78.557840761042385
97.832885792207861 80.294626135953138
98.917097696138669 78.990446069628973
98.315869846732397 79.805861739908963
97.186403180752350 77.842589294036827
96.992230415440261 78.743520979219710
98.769795213170852 78.868708128797792
79.467788238666941 24.971388231211229
80.627245737097525 24.188861167436169
82.424135361969348 22.992940038120281
81.518326427264739 25.060287661274753
80.115356518093847 23.539971640362872
56.959933853777258 75.312039433688568
56.987304729755735 72.871360744375110
55.275185474330996 71.993698059600092
57.111847473286616 72.438740667362822
56.280391290898621 71.241968161277953
54.992176500552986 71.036517385657163
58.538513972307165 71.507958817574831
56.457394685403415 70.818144443924524
55.597321118838359 71.955965054832873
56.133199778021208 71.548741678197914
58.170377691626214 36.600655236190825
59.860562205648279 34.544433298248109
59.981502591135850 36.048216825079841
60.580996636425866 37.312489487288708
58.306633502954519 36.463838844037795
57.688628334218556 34.083774624668429
58.525308065802399 35.191707521967572
12.990565199773798 28.945676414742948
11.414963262243408 29.994460934238212
11.771843165988551 29.722735220761241
11.807758561019563 28.283573178141037
11.334732916576412 29.028840404127319
10.593688827323680 28.839730356012574
10.981497730288771 28.524598648980408
11.996734711461864 28.442703853935033
11.551918687774933 28.558964972014589
10.641249320205972 27.481087135306375
11.657892947781077 28.668962564966748
66.996695994278497 49.620686131600849
66.991231181751814 50.208475955785886
67.039779329501954 51.140364416788472
66.077819047167736 50.945527651032812
65.237499340626769 50.225280800876128
68.497076264673908 51.099434601771165
64.913572768241423 50.199736306281828
68.235742865191142 49.165469813479397
67.126150960754586 50.417809346533005
25.575512714938824 29.952476983847280
26.491032398954598 29.410637854761873
26.430648199748024 27.926926898794541
25.422495152569656 28.413983602666857
24.763796501552594 29.861341318934837
25.736889435881885 30.707196940172942
24.643621169868901 28.089566969426315
25.552854243739596 29.821840341484560
26.236073649685718 28.614109428812046
26.629456437897332 29.552988111950842
23.990356128364819 27.827342557604581
26.229186145912774 27.636667413930564
26.994365146070834 27.442839709652795
27.522985229631963 29.955638338116398
3.204153427202610 75.532563937103731
2.342786106250663 72.669051922899612
4.260794278109898 71.915137001121479
2.292837610087503 73.449439349681356
5.056506793963194 72.723516699114043
3.818628963373895 71.423394826970863
3.670478175406670 72.747608694709058
3.512328263568365 71.992904703107484
30.993622480642991 94.991600542851444
28.702028175503710 95.773493978506778
29.474939530262667 97.139413230540868
29.710394759870898 95.092416292856228
30.239511409849396 93.853727680959636
29.941924097951475 95.251686931916069
33.089972969475802 94.857597751889386
29.107038719335666 95.387316098595917
56.522400159487923 60.994396171739425
54.698966503217498 63.106512112662308
54.780686286535122 63.329304540954858
51.869446866089149 59.893525305743964
53.690130170719890 60.806072058750509
54.727202266994382 61.200481176449273
54.911492575719571 61.722558793496049
47.347087239832703 85.195145769536367
44.544932085041800 81.683648647863706
46.525982829510788 82.464721948226611
44.734601068543434 84.771703954086149
45.123203804966877 84.863746629218426
45.730917099430258 84.361523923515506
44.448783842343722 83.157480285626050
45.980728656475051 84.019079646956570
43.771583484366360 81.067815077070691
46.574852716484266 82.587474619033941
44.805594350172115 83.327933694318617
47.056854560270203 85.384962541993147
46.058458389157757 83.558974967064927
15.523348958200380 68.315664034184792
14.942095794172419 68.067773773427106
15.865467665830556 68.600769989931976
14.558114622408564 67.991183538449491
14.714780683466843 69.010616237452197
15.099698228477612 68.006897241574563
15.506890364381267 68.601734539926952
14.600242261155595 66.080216711526674
16.356317094478349 66.813257396183829
4.516811052920328 89.899352061144995
3.794611656192354 88.820360494671334
4.755514987716693 86.564665543505413
3.514800458003564 87.290869839684575
2.885777176911489 86.704146347510530
3.603868944289817 86.284361378820776
4.578654351036613 85.704886761483138
2.850421426143459 87.194870472785183
3.516667843759641 87.597686092949829
63.841076603424803 96.786925603426184
63.091389562988958 97.243965189237386
62.020150742780352 97.078934920500956
61.832828368996118 96.519008425063518
61.818072066931784 96.960136007584367
62.898642630788217 98.073669019302912
63.443715008155849 96.044474611577627
61.744867756655452 95.968464866591546
63.048473863149916 98.117551164538597
63.471813583857042 1.163966968190678
64.687041291367734 2.067321718357732
63.312800417444045 99.928937640205234
61.597140454861446 99.825388187569047
62.834808335678716 99.048879174773262
61.806561310982346 0.342357470751736
61.820369772962550 99.941512814459642
63.246025782561219 98.619430979646452
62.795853061168309 0.965986574398570
62.886999886105421 98.043005096151845
70.247240415312277 37.304913822857543
71.775783967705152 33.550974585313099
71.196101036697797 36.373438926635615
71.536008197504344 36.178630723434580
69.651822880973469 36.953365614758624
73.164612696287023 34.974452346954280
70.574979089752745 36.095749589396405
69.906776390286140 36.243479934244199
72.493499385702677 36.385713956358721
94.747207235054560 53.590759103541153
93.349580617317287 53.832408977270433
55.810683560274363 27.924661960639067
59.106807897054395 28.991351319928903
56.842286262909361 26.554923497300138
56.270293859175460 28.245152036206033
56.904521550534213 26.952428367325691
56.126136745454374 26.300941892740795
56.719802161032760 28.430025831696121
58.670904367942669 27.726854445655349
57.166962753299430 28.954920144834645
56.293682859305676 28.089194543785911
53.175451974653413 27.722174724095488
54.319232688124316 27.396828033700302
57.538521926881870 27.524943976133105
57.204364376784156 29.023079503314875
56.204907463992825 30.493520454430868
57.338073421996945 27.492437814300672
60.141245152206125 50.781458407260715
62.526914692557440 52.681563140500167
61.909725831480465 51.003304947834856
59.611669609016502 50.315564880603205
61.004172602477006 51.296393864898874
62.324413546364930 51.120654657844504
61.263532279884437 50.342622331049284
60.364323230940222 49.914520279442911
59.629037917703180 50.091085998673151
60.296799632302843 51.807239776062467
60.244918953229487 51.833290751786002
62.045979933160588 49.523026505822706
87.135375028928379 45.090060119698194
85.466805443707329 43.661006623490003
86.086238141219980 46.473483870218494
86.007779883334706 46.829995415901095
86.707725910793116 45.246544369221958
86.733652217454406 43.354257844592496
86.637352644927873 46.415523407665887
85.823967072738071 44.979693515122150
85.684397448382029 45.602702733580891
86.026024798182519 46.249445942623581
86.725044989468586 45.211788406773628
84.894436557331474 46.201135222223925
91.572966176030249 84.871062543065008
90.631950005950685 83.984460901535471
91.280860199102818 85.447587931266781
90.459903617801785 82.297389327877539
89.467454750289974 83.067031130113691
90.275813650835346 83.944359436651183
89.936123902638897 83.730044328395735
90.219716861150602 83.926734422618452
89.530168651394220 83.395142253717992
90.882566026841999 83.522659969870531
90.574906050761655 84.221982732156164
89.417159628532133 82.494059084740769
99.047922901255859 1.942864125646590
97.444126379391790 1.321979190563970
98.351414771313799 99.981173356732427
97.493957421815693 1.376821259227894
97.816231527977266 2.963552977717075
97.931774846829995 1.624243099540903
97.603901719179518 2.062903634963044
0.259042829113696 1.637030094493852
98.522987324306911 1.322598946240738
98.605743082791491 1.187365676860490
97.400973736581861 1.470502914153354
46.165920977170153 61.866181084506813
46.440342835585554 61.730703717080580
46.734859628073387 61.862875585014805
46.912728890411344 62.719072517643220
46.232660110973995 60.884945909772107
45.322878890891502 62.811305131862632
45.678731287279177 62.773581768522511
47.336091761075991 61.906932217501840
47.590143321516031 62.589465283590336
46.669976267316407 62.437915302689930
46.944793202140232 62.805489794194841
90.489193738731615 18.767657972395618
89.403315571695813 18.127697196321613
87.228829053196009 17.668769289127003
89.177065449082733 17.653797380824845
89.926257253258484 19.035924821415797
90.179162157996515 19.401134715712633
91.133769405838891 17.636390722786626
90.390392563207541 16.420257240002126
89.649844874437946 20.216389876682602
89.542044175850577 19.190579326962432
89.684376984959499 17.972840636041152
89.574753505011046 20.176258938606942
89.443495191727109 19.303828118174749
89.785203237464600 19.299451070379991
89.311783764402662 19.961095585807840
14.782450704763891 44.542646551103005
14.812413707303319 44.536082329057962
16.095962747874772 45.273878566290477
13.848884216718664 43.778843617002650
13.525071254829854 43.477677093136407
13.308398002018455 45.422202687637636
14.195739887392838 44.739133511828044
93.334263842006919 43.982034790189083
93.619860265347711 46.237740650062435
93.323550621891997 42.790652871858079
94.416366223720928 42.910622168819096
97.079417084212736 43.689916071289296
93.352438291018956 43.014398866712391
93.468979878512627 44.585332407968068
94.123013836741762 41.524523493715989
93.073997782288615 43.867599613650754
95.214035472805563 44.513788468642574
94.174079471881186 43.239943779299281
94.136881988275405 43.261964338115156
42.578794532143093 4.410331700559612
40.327613289716659 1.966283070146849
42.828960224644199 1.926129208280414
43.770146989535462 3.772847964440607
99.183662219370746 53.733423397775049
1.026442312447941 54.899146863580484
98.745531541185912 53.936168396768828
2.546914941936919 51.851618847936734
98.022739329039354 53.906714167746649
98.319636444603219 54.110806790205174
0.031888524427742 54.478008876629197
99.693231003202015 54.036379909051178
99.975751759192462 54.060663187318177
0.014360698930858 53.460327610195463
99.973368547775166 55.258321657129471
98.512853833845654 52.774488992491356
99.414393257721059 54.816481508188986
39.383901500749332 38.822843533510444
38.277217058612763 39.368101148750178
38.420514011290152 40.662997436395585
38.284765076212523 37.932856741418433
37.615429777308478 38.050276240827060
40.136947563360707 39.403008935722227
38.962110144257402 38.843060017662971
39.183830753372028 40.101190314983498
45.374170792768894 98.324468007202000
45.193523985409293 97.186590380601544
47.327919826713924 95.967833971775306
47.214653420588164 96.643725338021866
45.657791616499203 96.868456571242419
45.947131623254933 96.569394752984749
46.348423011750441 97.082343101269515
47.124346808672350 97.635268379824609
43.826794561515236 96.224315771915542
42.351277593606440 96.691474743620503
46.873612933364782 32.911039223070617
47.983408644524047 32.408776054169067
47.216694799948172 31.981428592254172
49.211895562023194 34.100692179742126
48.876175657223612 32.298576290445197
49.394576593719052 32.564557789916485
49.303173704308740 33.029335368512420
47.582338857405489 32.950481399189918
48.136162392103124 33.956277104138003
47.979619037622570 31.222388733907572
47.729950472376359 32.748410095770012
47.281153971536526 31.220848334758415
48.766733304014693 31.996941902122902
7.733719740680572 43.917329603733272
7.242829848774933 42.697420217021737
5.573176363160171 41.860169543330244
6.628917295535440 43.361950864297803
6.018679998680379 41.548012746972134
7.187016032037501 43.320372319164761
57.823881272260905 99.269117696859468
55.367083248599656 98.418890393992200
56.995304241131102 98.337929288197529
56.110530366017066 96.543745581062936
56.340470723465728 96.700083379910140
56.868822810487650 97.362881384771896
6.263166983880652 17.002137135174422
5.134084066091307 19.300252361265709
5.234269230748213 19.624257120982442
4.565201664090043 19.174125939674425
4.382820659119234 20.237443927128446
5.621773230336671 20.443791615749994
42.329413926313329 73.432690770875993
44.404793163382188 72.951505139513714
42.661406309263327 72.710908332688192
42.397786832558573 73.866170239174480
15.653252863019048 35.753958322674016
14.945549184041527 37.139380869302158
15.207852280992235 37.823119717612123
14.571761955725474 36.558761323297894
12.668974290099531 38.205402440543835
38.499573771949912 1.427932514147416
38.715605940206764 1.552009665006122
39.534448118212239 0.697536825414921
38.991140769723565 0.870773754172792
38.802535743915044 0.052335933141802
37.908082754176519 0.901556842404621
38.016707413092639 99.898870237021981
40.321464620449007 0.717279919416481
37.025462541273001 0.886064921502016
76.913554559200890 15.862668254277327
78.569390612787188 18.769640311877424
76.849255754847007 16.226262357169190
77.710978782381318 16.856533395275822
77.856990943634457 17.822102926527009
79.115290258628377 17.056565507242926
77.193025963037982 15.552625256562465
78.832620551577975 17.438948150351166
70.504366676033683 10.188079790603005
72.455130650739918 11.301021744788336
71.077716158961039 11.067345898314542
73.145500454315780 10.426793148853848
71.230536001672519 9.726744530331517
70.802931836030965 10.317181126277067
71.204005096705686 8.624868283481121
72.086625555269734 10.359320569380571
70.964298817644831 11.442845960267304
71.735857774126927 10.640728710984252
70.057079483744189 95.129192872716601
73.989702112402910 97.391661783223185
71.276765317112819 97.572293327389588
72.568106789752619 97.651570802736501
71.385778941421904 94.680701680885036
72.177198062145862 97.087477556738378
72.653024136681978 96.891327452908726
72.096032521623968 95.771201012390321
73.059440121566027 94.960774622422846
72.063810736347278 96.991585462668638
73.589067763344147 98.191277852798024
73.006431978887392 95.667219891024175
99.342552166790554 28.678381355985675
98.339657667609615 28.110948270462075
98.428554698505607 27.056681388864821
97.034066197837021 27.558647707464328
96.839491623444559 27.136252161384796
98.163262070771310 27.102243965396422
99.333120238533681 29.108400784250261
97.050098295907191 27.864854572530543
97.609596558090345 27.567823657439966
96.579959677560723 27.451679967616748
16.953518406437084 97.481933776927363
18.262466558027153 99.398376001721246
17.957926053740984 98.817425814887699
18.996464019836001 98.822237264642297
19.392672404653524 98.732393886749946
17.628037391424154 98.789392050850111
17.959643935642202 99.697092079651767
18.373875630999603 95.941420353448223
18.204640900515109 98.666260122408332
18.704478268165072 98.400349031239628
19.188627618963515 99.215010424595278
18.210997126975553 97.579343464691249
54.498818201743958 51.184239681376617
51.719610344649190 48.959338033790040
50.790421284247252 50.299865810461547
99.354316241348101 72.691720448761046
0.580167550999032 70.745926773158160
1.190839251035922 70.007328431607618
1.141533294193861 71.625619348860866
0.979762571946261 72.570632684238007
1.069773733685462 73.061290481184727
1.061401204754397 71.540801902988576
1.015509640326552 74.067111267178831
98.680995114339112 72.568020640673708
2.272652198939737 72.943362998320168
0.371790481595368 71.642421436935450
99.355827597901765 70.661657565346943
1.277815506609652 72.160825173462044
99.618482019468630 74.437294021134889
0.868046639970763 70.971312834478994
3.000760587373360 69.970552054583138
99.194127057408821 71.094912576023560
1.131236671454624 72.373605402471725
0.140225295668364 71.755469271436667
0.151042448456477 71.920440465125338
53.918440791326226 5.271768211749365
57.739154519103543 5.983805382632131
55.387073333536755 5.491836702983626
55.883286357531858 6.079710597675879
56.504387058970778 6.945324408770104
54.089794224439864 6.632363143280276
53.734387935861875 6.399555685735291
56.021196617338411 6.773810914874113
54.662822116309009 4.338357345989699
53.045734583818323 5.970733329583141
51.841901335059866 4.326998514099023
52.455068613741915 5.058938736106907
52.616504254501166 4.751309932288494
53.419134926071742 1.650963848088678
52.844566907687749 4.021345693814742
50.682883510390560 3.689050741993284
54.667077890542579 3.700567829777007
52.678965370036309 4.325521599385193
51.768366941858304 3.442859946640284
82.221433318641431 50.173179974147509
82.283553578967670 52.582094029512653
82.909838143732145 52.539475465346555
82.850875115675265 51.687358688421611
82.531333094355062 51.936155456866459
81.695055752540938 50.892394160722255
82.490914805158326 51.267491219864283
45.524520345955864 89.151823969074073
45.152564941494553 88.559042950449481
43.143072859461327 88.720261166412939
44.551552427718264 87.243825420066884
43.766975733012970 88.103069387901940
44.601977022101650 89.801568016095459
43.084167644124115 86.607482117372257
45.713732623922013 89.181215431006734
42.823464718626333 88.856787561330776
44.120914556554908 89.623761897240570
45.488739213126756 89.941398075560016
44.487192932735368 89.197397206696849
45.356091589978668 89.678759112322723
95.391862323867784 87.781570104455710
95.310688399367521 89.196489957565262
94.617791699665929 87.763559368000557
94.464110583141206 87.839238950062736
94.037062688283768 88.352221961753415
93.675994919688364 87.453971531424571
94.397492310684797 87.124290619303437
95.468663508339816 87.543728627664976
92.719958344531534 52.599944078764302
91.035124561848903 50.008428449246281
92.902301458766971 51.095934828995169
91.468967121695798 51.036219435055727
92.132052139248870 51.753126892520648
92.113494344344673 50.731000895455544
91.923735534537229 51.356783920708942
92.709834612766443 53.628443064930444
92.040947091918113 50.065541293041420
92.251795141325587 51.616570412068938
92.758607174068814 50.488824668022154
93.192148990060218 51.890524472395690
92.253639082245996 51.499480873709373
92.771346987821317 50.299935591059167
90.905074277886854 48.557563365295088
91.034311931318442 45.338029860040685
91.773236136731214 47.166346333769475
91.687827724627979 45.981768346849165
90.250210793377164 46.093169404516679
92.055913945139736 47.739396971204840
92.382543803865545 48.311710782076609
93.769300269586324 47.253370087120352
92.982427481458160 48.425663772502560
92.078435164753500 46.372586593300682
79.095803048195421 7.646124758121863
78.351550634395608 5.722761063969780
79.143475061107537 6.237676980157778
80.236967279031361 5.489418626773578
78.165064500215692 7.773789952934899
81.512110791282922 6.785361847293556
79.870199568085752 5.785010752478101
78.950373117090678 5.331670808636711
79.133978868233413 7.082397849995250
78.629865667687397 7.355497798790796
79.646944785482461 5.543151507298845
80.918240392378209 6.151963605231928
78.893152589618197 5.553405954682711
77.002039797808223 25.235230429628270
77.666988052333252 24.466659380992152
78.264830287810057 25.422406447659530
77.101695968286961 25.705253841446975
77.141597738361227 25.953433507570303
78.506721267280597 27.595504198839230
79.959477869951385 26.580278213449663
78.211588979410806 23.997328981009055
78.840772326196159 25.738070667541628
78.111144179574865 24.894863510443457
79.247500863628318 27.485023343166809
76.927901786200891 27.960816408104431
79.183620912948285 25.669601999779537
78.270519034518941 26.530841482195751
82.929748052337260 19.463414538202713
82.542063063090325 17.495333281068714
81.538280682695742 17.372945917433409
82.345520958275557 16.554768261133127
82.341109511554194 17.413375945213005
84.131349241336935 17.709646303031818
83.401550005239173 17.196176754478877
81.472966608406850 16.548067209913093
83.195625537969462 20.037902052421739
82.069407110893096 16.567680859455781
81.158980639778775 15.785688495040588
4.538428105963577 91.896344464376568
4.800136885413312 90.741729976366130
4.845001622431125 91.742150622340233
3.526016835624573 91.949710804559331
2.621000761189352 92.052918252321433
4.083690153031932 90.758926990643801
2.428761433454352 91.947170994875023
95.643214816487202 83.538562372954004
95.016675763700306 81.316592640791967
96.577563281944208 81.433030855854554
94.878368235154284 81.392163876554676
96.953253287081381 84.251907669454297
96.250417693347870 79.676112957871268
94.783915589170718 82.502965057989883
94.878604787805969 82.141050641493749
94.323577447610944 82.964293475866938
95.758727129027079 81.344777129178752
85.428005339274549 9.066777367173627
88.601397009549416 10.544957634959047
86.923116945663168 9.943000792824588
87.827154952507044 8.828005879000816
87.034021375881082 7.506595983142468
86.874419929773737 9.051910759688898
86.836136178575217 8.375554474752342
87.146658146731397 9.339001233267233
86.748236846644019 8.956695026219569
87.957059771316381 8.772705025254336
87.780317578067681 8.819651330924891
87.961527594897674 8.894047154382038
87.285716533837117 8.672405705529018
81.006767418794723 77.081492661158308
81.434699067979480 76.601676345681938
80.253223976879383 76.082501653749560
80.859937128972248 77.045555076806792
79.519200931735426 76.614166868793674
80.319825275169237 74.635945663931039
81.129260761243827 76.559862837948813
78.818480727351513 77.356052307541390
78.892879432446520 76.342880977371266
80.402935010443642 75.200394572955929
80.668219354954218 77.712107282224551
80.353187759821992 28.504025235453341
79.022099164878938 28.052804729695193
78.651328484699150 28.296342097402484
79.162159072320080 28.727767763427522
79.971073368198645 29.766903925470491
81.318882871297916 30.426887368909714
80.310843798015384 28.054807470676117
79.651820183894031 28.051420174713439
82.574348673299170 26.498007843072958
79.712729970725292 27.619394664020927
78.275581999352738 27.141607244752631
31.020642528699170 20.164345582190183
33.304102635336882 19.712391480659491
30.314073129316544 19.372086649198849
30.063992876344805 19.895867168245484
29.631033687442240 20.421900315147912
30.741365433495893 20.131467929908339
30.279753894971243 20.865115889783453
30.695689656173407 20.361772935287672
30.204588883625405 21.061215491881015
31.620373438463819 19.518268939129786
32.364068264004473 21.332359625483175
29.927673109331209 19.024800988293578
29.435412492332144 19.566310164575487
54.432946849719123 54.936971399299289
55.911835241378832 57.807917533373384
54.005011265995421 57.971666296971605
55.806071342083705 57.775604284384777
80.658724772339653 32.753676951589334
79.069070779743242 30.538380861970122
77.699098351883265 30.618244718109437
79.834920479835887 31.245538382751665
78.000482162987225 29.374934800887555
79.077742486039085 30.366666149896730
79.402856668256462 32.051022820462975
79.152866193524758 31.891338100079366
78.938606333726653 31.522189716628819
28.298744539773796 51.438714951617513
27.583516285324837 52.581322874899733
29.641117528424108 52.135456814015100
26.441081658394978 49.942561435608894
28.003075569340933 48.630718100410355
26.958625788206387 52.167331633969724
27.385873019708924 49.771548921861353
27.392900750585607 51.669393502864594
31.509918084527577 51.225716690831753
3.456844221812688 66.930117431460829
2.217020760157376 66.855011046454990
2.423259046055756 66.271661374901882
1.780937401444469 66.553623205171874
3.284981520836060 66.782228930646937
2.206791454814093 67.094041676437470
0.797822456405397 65.176363905081203
2.422532893975930 66.499605872485503
2.711421910672030 67.513589040300431
5.514852596026920 64.884827547520572
2.518234244654660 63.319440783023360
1.344791054915988 64.501575150557244
2.549581032181467 63.663498300725465
5.552465516429372 67.758339697771703
3.022009093260735 66.514025312031904
2.500455610185640 67.272675080186588
5.267071874467496 65.258874745065981
74.357910352304302 73.977435130327095
75.584154666675204 70.936504321802047
47.307194279542109 79.042684509541488
46.731098876828426 80.265289971957699
46.044310789766072 79.044898780661313
46.172980936751557 80.249418410475229
46.884071176185920 78.825102100589220
46.828949432040488 78.321124694953056
46.416812958043693 79.042490502525652
50.244653534440850 80.933798658471844
47.270458358943124 81.200107586165515
46.448798458914673 80.108120222311058
46.657359652606395 81.439360314835810
47.192552091722924 81.659786365882283
46.285845002149969 80.471611786687262
46.571295746707406 80.557225648384915
41.209270046326836 20.628346408659976
42.386944927462288 20.447582409361008
42.677093316899857 18.741487154079230
41.009209802320420 20.609752766164252
42.349245434409013 19.902530983925100
43.934212638866974 21.117956220774062
41.488072862128568 19.955032304288125
42.495845712271340 19.456215413157480
42.420348899149445 18.273403998301081
41.488181681576791 18.755503308767327
39.620291991267457 20.284166224665501
56.475743299302778 81.958914792103414
52.842243525327433 83.271607118676968
53.247273699412837 82.356360368461935
52.715445618668113 81.076553746192104
53.477606515267816 80.306953402632658
51.411775541464408 80.669037980337762
54.126619260252212 81.870609188231043
52.447973117617700 80.293885921507808
53.220745179619527 82.133102229269014
53.452673530503198 82.322792914285529
52.866181984589808 81.631569176746723
73.392428588901240 42.495239404253262
72.482160756002131 40.787012497791125
71.345032663445593 41.322330535856025
74.045489572644797 41.924297331658444
74.029079159971076 41.816012058810941
71.150966575781112 41.901890121904714
72.875111099577197 41.964889934530703
72.139348183082760 40.580165138002052
21.649678160749520 90.134733752798525
20.899960152109482 89.610166011277968
22.049349843748502 91.201535560654008
20.877679036804984 91.045110657046536
21.850006173280271 89.321946481382341
22.086095770996739 91.173298492637571
22.174931849782077 90.990959586072108
22.082110730016133 88.916379624636562
47.009918934658380 81.028365132138646
47.258218661663015 81.074952570442377
46.845799078226285 82.026528799141374
45.354825291671133 81.527736921201139
46.438895372550263 82.127920742493828
46.203821562977410 83.153997756851979
46.644925715962067 80.650586517697150
46.198721667407654 80.840565783882468
45.958831652214975 80.041367246088512
47.209644021223205 80.071748368358811
47.313497456132971 80.536525509676764
70.240617711966280 72.275397341017481
69.885231234673441 71.583832822554356
69.187648260869508 72.962875195633785
70.664444838247263 71.562008649384069
71.217276367992554 72.147642112862926
69.728682791851099 71.533231148529893
70.451147455270203 73.195160898232260
70.320857844851190 70.763210476463257
25.755984418991083 51.557928736242893
25.341934104027832 54.248905023374192
24.352682512465325 53.990739721563195
25.307849694775882 53.725622360776299
25.179897579650547 53.371225512678173
25.443228273511579 53.255767025520171
25.442184298292435 53.181329400813340
26.294377976309757 52.854992778643187
26.339220402462729 52.467063238515429
26.358493799745457 52.447800002722474
25.827326321667595 51.388494191614377
24.411995759758284 53.167877577443917
25.697003669976311 51.846472549233276
24.953316911992601 52.578459510330639
25.260712002655641 52.020808438966185
24.371414688001920 52.176777246569294
25.881696170980192 53.173119830631386
25.597667873171780 52.198235469812204
25.088689881574538 54.552914238604544
64.248508703246443 20.316003839090484
63.609613540466057 20.370952664868998
64.092942942782841 22.073854060340654
65.239115863354272 21.122235979527733
63.587684544725633 20.512767241126539
64.954153111683581 21.729687348297475
65.477446041989182 22.367420942718340
62.759984760832481 20.328765850599613
38.539708995546228 39.617640943613523
38.947014720324567 39.017537686787072
39.031359697729023 37.348655569299027
41.445443541879399 39.178242734372510
40.410057935771633 36.889243532815954
39.706471433659715 37.047705618431849
40.018122171047395 36.780240938960411
41.499040175528457 38.372566953999559
37.425428559166413 36.895106964165549
37.979242907397158 37.200985033428296
37.676956549486896 38.080120648907084
39.511194256969524 40.016759123812797
38.700880966223409 37.640721322727856
44.356026114026172 84.129792845760520
44.736614977609896 83.883039159353430
42.239008629606644 85.362173664912348
41.847383247996696 85.684223822160675
41.995156086483910 86.958378255503106
43.296864047312113 86.766545302890705
43.201501935475029 85.411753758282302
43.218727330204047 86.068317829198037
46.371581580231080 86.561716908848538
42.379257842112722 84.834745188929091
44.804566357726138 84.702127845650040
43.705826308948623 84.749562853351094
84.936418986772239 78.172659044862471
83.274432626358760 78.167511297875166
85.157121639362799 76.791482341317632
84.201502436118247 80.124132982956681
85.025249325183538 77.656349105501960
85.358470476565216 77.849497746994729
87.276986173905414 77.866662322128192
84.960975168661705 76.869704591041511
84.590858489862796 80.825026175660582
86.471633806039733 78.996535675045152
87.238287013337853 77.987244086305708
85.369042495043928 79.616982280150737
79.283066161685682 18.015942028933612
78.140323085682709 18.185485347607163
78.013481520446362 19.490494877901973
79.651420419619583 18.503351025279283
79.421655657969865 18.512731376977310
79.509338563889784 18.288060544502933
78.243004579170375 18.321076926250832
79.092196927092004 18.958391872656257
80.260309654025207 17.688550318606378
77.331895857960333 19.979116124472444
78.236676191820465 19.252803575894529
80.978855355961741 19.804259041647217
78.959217379883242 19.267971162633042
79.449112151927793 81.517560439359514
78.743102081891067 83.222967611610500
78.466244362117550 83.301591028812638
79.381382655851951 82.802162096649766
77.119825287362303 81.753695853673179
77.162209767798828 81.626731494431098
78.349103067041611 80.584710602244641
77.772915884748457 82.255515249996080
6.266281140511500 60.688737253371634
8.953140043895155 59.190295139717016
8.021293121360459 60.038327518141543
6.859026458909545 57.748130438023892
8.155073203493389 60.120955945554883
8.302410660763544 59.926780313039067
7.564396459860935 59.004098619450396
8.794097013009125 60.778507104340946
7.423177666431929 58.155475954013937
7.411990564946408 59.216105967056009
8.065062949787054 59.193565749027997
7.966378011438364 62.973290483856665
7.825213387819622 60.294408187503699
7.747995811458105 59.665477200427624
8.434454800897777 58.784749807237198
6.960748590984015 59.926893119615052
8.561104999196925 61.071217470938166
8.122710161158563 60.145001365900121
7.292687554748907 59.888490645210084
1.855053706146775 6.830882115844513
99.089275961166052 7.812051999102135
1.253909860485506 6.650431895096330
2.278186864767241 7.897352101203333
99.652754950375098 6.556613729591577
99.262746730670955 6.594399741688930
93.275233932857148 79.717145548535953
94.633123273099031 81.087983927647613
91.594914977997988 78.532402988125668
92.762492583025477 80.462389495927241
91.000020858738083 80.413831024516298
93.543798932893068 80.577773219985602
90.968855415820002 79.515763995680771
92.187702456996547 80.031972405298390
92.558355804568919 80.907104886709035
91.597037539401867 79.698609995642684
92.744426544687599 80.809581544045713
92.074040208694271 80.012862261543518
93.967675723755974 81.035102795281148
70.469589421800109 39.688460198099136
71.918118477519471 39.775479421508571
70.241028862229655 39.268329831502740
69.362893428531208 38.882489638693912
71.640475728339140 38.122772141454469
68.608371370927443 40.127099957978672
71.507999267955213 42.099784473263398
69.466717640983020 39.707127700577693
69.459707828106090 39.910101827267901
71.041885758323829 41.514596293346131
69.878734293191513 39.786465485979406
12.451334604867226 25.969932777984724
11.707267216865031 26.690658146706227
11.623621106446743 24.926891113012729
12.301200363729231 25.999840680711177
13.799412089111369 28.519048968896278
12.413319999476053 25.972196242370117
11.283568116294719 25.599755888282459
12.013178186259285 25.835688463445223
12.424812938560963 27.083654522958575
11.624365522822602 27.194812686618022
72.537611548492023 71.148442796016994
73.278084804688490 72.815111878552216
71.452463155068671 70.547553477519088
71.423818928134750 72.440228614787600
72.832281393817752 71.078611948334313
68.897311541652726 72.498335670965702
71.071233777412175 72.696023638530022
72.439136315333585 73.099262809434080
85.509905677919960 14.555312947721358
86.821713791629477 14.786084318209927
87.564893707256417 14.876680134982784
87.188157219883152 15.392249917909309
86.473660999702815 13.897740864619459
86.668861915970623 14.834185089128173
86.556498006956616 14.754177765168707
87.121931421348634 14.701481112062725
87.543396344133825 14.912791039650898
86.845721618208842 14.432989010827308
46.469982493111026 47.861366893742172
44.856575885769374 48.395812338715423
42.544690150154011 48.642908845785861
44.103157502077671 47.798227653210510
42.368970336028433 49.836336223925699
44.400586724033417 47.469456413720337
43.211460480274184 48.885744541829936
43.889640471419156 48.054081584382963
43.577187147488296 48.343508247849194
54.658983851643299 24.413770992247770
54.303816555699484 22.876120329770952
55.047377173786060 22.109956094811626
52.156586772378375 21.874796834047981
55.564284882250476 20.519288504310264
54.032851230318492 22.670448313663037
52.698634214588402 22.885215430269664
54.152661592761113 23.034088101306693
52.211430251151064 22.391236961857963
53.284743665454727 21.612447555104968
52.639804660002952 23.734041574958514
53.277942527157265 22.186016338887466
15.045706222051782 39.555303551640684
15.211245281601068 40.825339226325298
14.014069920546286 38.835142324284703
15.625383748716740 40.110802682370561
13.967566573494681 39.586453427082262
15.559471711376672 39.026429607920399
15.093157063604613 38.485987317300754
16.529727554461481 40.737038235258872
14.892083437326827 39.066522161227404
61.265121163190308 30.724064593894997
62.914870775523958 30.560505253129367
62.017928874390414 30.576563023967015
60.138002508052395 30.225172633752251
61.454031648333782 29.842388888676894
59.908858288972965 31.067874384817696
65.616917508227118 30.359663668093386
63.097101289776084 29.329865015996091
60.378233069769408 28.980924887071883
62.289616665183559 29.929042690120589
61.599674728480913 28.802512150043128
61.795380995028623 31.344104070501640
62.251191191428838 29.589131558317284
60.905313947532491 29.905298197782862
2.739035290006178 18.713748772282052
2.137016129902001 20.450858407702349
1.983896791866170 22.606032755601539
1.173813853369764 20.031107071371963
1.923461702457393 20.129209883885832
1.449558769708563 20.185755582161917
1.758228882254733 19.676821574363665
1.982062415607790 18.223232036236418
2.490255479492085 18.671894300651513
0.524632979000551 19.890528524836430
1.370324464794567 20.135823438989014
57.309099625877870 66.522944445275471
57.622530819184725 65.362859036279033
56.756477834748964 65.032635059874622
91.924983872100754 58.452881000361742
94.988766980401067 57.950547305601923
93.536981961453478 58.870670434398136
94.006763195098173 58.411319658016112
93.156360142888474 58.416704112534404
92.478407587816406 58.924899594119864
93.022906083131573 59.002919255938849
93.209006770603693 58.266951591023329
93.505110541071133 56.609377695230627
93.554905057838013 58.403770085341769
93.577531313314580 58.500385981978312
93.264330028731351 55.844745747893313
93.361749175303842 57.441472393326670
59.770916138584539 52.801836725844232
55.705102182620976 50.562721244591906
58.371119772097053 52.116099089762599
59.665269077354203 51.930772703642205
56.829032229167744 51.791303781594770
56.725823856792545 52.019288097550493
87.552148966544692 86.047068511949519
90.328023203945648 88.539198890189354
87.514456651390518 87.382815919368099
88.389493213484997 88.409256770766859
90.227695641553282 87.576810041802176
90.358615441008467 87.088478373697981
88.197083482460769 89.870545935094313
90.144206867066359 87.489310401300713
89.739292191333348 86.545341982497590
89.828278479582025 89.045071731332470
89.210952510665308 87.685615279233815
88.045074724636123 85.789312177929162
87.602969305005971 88.181667242013262
76.977846448298010 52.837645307664431
79.188945253723048 50.594595097709345
78.024558088675846 50.637122905685914
78.759437440248249 50.492843427756988
78.529888170864751 52.744166941513598
78.459376746190870 51.264271805299920
76.746025136045773 49.806443662530263
79.907871732472415 53.939491621963946
77.064542804623017 50.274473784521078
66.192637307584263 9.217904446936888
68.599354886028294 10.366249540966061
66.710417267976538 10.085440493524715
69.975163992241903 8.947538103204943
68.538997322877236 10.651461275165806
68.122273503303234 7.756637429604076
68.776926674998805 9.580954028091353
69.077797593569173 9.730069881124239
66.157249002324889 9.756708194149178
67.019936779470243 7.658721625534458
67.814185865336668 9.666153891730257
68.078558220170450 9.553186514756698
65.870756942650075 10.198970684192009
67.673264052856084 8.928647975063178
67.714389462632468 7.602380515620411
68.738013814218107 9.111784058676593
67.737520707050436 8.835933422410282
66.832367235062804 5.795261547159810
66.270274756642522 7.484375526190666
66.685949301331760 5.322229541522934
67.842865252986840 6.300926380035611
66.623899689903695 4.945913984532756
65.724559362767479 5.583692328527071
65.452085965762535 5.411884337097682
66.492151733541320 3.883212202199218
64.304078786970095 6.525659244217811
66.117602218986832 7.269719886329222
65.195283997157802 6.284229874055976
65.256256722222290 5.982915704693334
66.086691998766199 6.722599739569643
22.807793647677098 51.905470558727117
23.876660785327530 51.093317644846863
22.819103788877339 52.829065785605174
22.332513842863570 51.895553332251879
23.206706221139985 49.879771422837301
22.458427278491595 52.451540372957616
20.437252790622182 51.514099201121041
19.851512081266307 49.177515549370767
20.805519131933259 48.223756807438292
22.198875127540504 48.917670272171101
20.896116723900192 48.779476842946139
19.452627837355823 48.652738550578945
23.278741129603777 50.241740687110351
22.729447190636652 48.666237773867607
19.876426205171931 49.953298023684816
21.919397592220967 48.161529912212565
21.270612223750085 47.273495893139824
47.415502706898465 71.748984311806154
46.844587338769500 72.949542119183704
46.779311198191387 72.653522501096234
48.025866489105987 73.739917645762006
48.800370550218190 73.420206961529900
46.405372864434526 72.896106341898374
47.444381509235505 73.864700418497023
46.841613239338066 69.627491179395889
46.548637707886620 72.007453012140630
47.583322158286549 71.271303499536629
45.141118561831902 72.247283665369892
46.780933089978078 72.058261838088313
46.000060582903387 72.906457782029136
46.238780497157165 71.761812245146970
43.904260772438441 65.701737795672301
43.316376588837748 64.266532087473422
45.152349587169148 64.547794864530317
43.019549190745195 62.256419359439313
44.755796401779392 61.591478150267257
42.789804721183032 63.219443191158120
44.859150279847277 63.326957779836654
42.548490491934793 63.457626097775794
44.346235234304785 64.528428745149981
45.884709323385607 65.230551966420379
62.461161130389321 52.423303763570338
60.362840734401594 50.491176786819828
60.458138515887967 50.238142224713961
60.088086329429466 52.398177657861211
85.501024115433722 57.749490658328611
85.677055605710208 58.136695338131787
85.075122586374036 54.790898766732141
84.975095169114468 56.832849125039850
85.018161623848115 58.744142011359450
85.169819373988787 56.712346083488541
85.259544623399947 57.730230798477052
98.754574165234757 48.844426296455119
99.062726813550455 48.789175852825238
97.687261431241424 49.919649935748616
98.839097470232005 48.861853291362756
99.285679842007880 47.879696187043088
98.275177724016018 49.745152893551818
99.178559577313010 48.619502668221934
1.542189463315836 47.724687103199820
97.133456609345757 47.533855090066282
99.046056310724495 49.330584726507681
98.116673236887962 50.373460759595382
98.923650641913980 49.550997642607022
0.271602302025357 46.910267131336404
63.749590689080065 53.174601498408393
64.316188872901549 52.064350850489390
64.384004428442211 53.872972367644174
66.076152316420348 52.232304244681096
67.018819567544966 53.110836250879643
65.913867757188001 53.443987423057976
66.350282706355244 55.982222945944883
65.084501125349988 53.737607510547946
26.799215700863620 12.142052947108212
25.529600885004264 11.870512322633616
27.553840441845622 10.609652148071437
27.399275418613879 12.646656731627635
27.603471442624599 11.736581169192057
27.222651006277534 10.134258099414200
27.950167375169247 10.011533567691837
27.490331473959493 10.497159012027957
28.134944704337034 12.054001414185084
27.767406253216691 10.062000680428792
26.787727621334508 9.444266109814464
24.664196306611615 11.561594937188103
28.805991699583885 11.823526661532222
27.664206780471361 9.419940003986499
26.394840794323279 9.418276778167932
26.208551112299713 10.264834235032440
28.574569182384405 10.794824180079948
36.269678383813385 92.152913311302513
34.814964813851930 91.085746399861094
36.371290482847577 92.204229756611397
35.235500251681081 92.000607493464784
36.593172426021241 92.290972609445234
35.150022756130326 91.683258705600721
36.348194565201695 93.570310177538801
34.065024374282409 91.747852914490750
34.688016396528312 91.299391106717536
36.441524906288613 90.434516281474728
23.299448082669553 70.748482731081324
26.660733422170249 71.046372746868954
26.324532059438475 72.060398852173989
26.567456726782130 71.813087297942431
27.125614043353000 71.713367863546807
26.241610956961225 72.120435764696609
26.441694601307159 71.786113558228834
23.598634350527096 72.970481385679790
24.529203569111136 71.692484893981629
27.485227063397947 70.569327912389838
26.550045716772818 72.164733400798042
25.985566500906259 70.363307628844282
28.618791089049264 71.096193088317662
26.694564203577269 70.556528853776342
44.653322610580553 57.377094998172993
41.878555766247167 56.410735489359645
43.707002288041970 56.761973608619314
42.016328522829554 56.998083620868549
45.448614660704230 56.544597189413992
44.247030680128475 54.948230687174728
47.016673630148823 58.463125314227632
42.326340083725874 57.632469396808510
9.150443215882751 36.768536636695060
8.691743348353627 37.551418434846930
8.818892250310560 38.119870256452273
7.515708329847332 36.125992198155238
8.329934146957337 39.372661436767196
7.714099194044118 36.742267121197791
9.652331567771206 37.167558338772984
10.378535127468018 39.193119214334111
8.522869850172537 37.281194638285328
55.638253159907002 74.512990688731037
57.441049445780116 72.767468411097354
55.915262657371763 76.331693587468166
56.281188726697700 74.645119359539393
55.736285212433401 75.476286644148971
38.166254460671482 55.473723486122609
36.434384799073818 53.757006100458234
38.704408242473797 53.027078500920986
36.584402703201334 53.308560746389134
34.352202523832894 54.348724883968707
34.984777716567166 51.300315815305595
38.962751761266183 51.776580312445546
37.598487915035982 54.207361506919149
38.651841509651348 52.400819815426750
37.002759807905242 53.718697700889422
37.294372791796867 53.398826586432016
54.966708932814726 86.471378051440993
53.956236825598239 85.872575774514814
55.224889734912693 87.758520361690415
54.966798513977423 85.482430714425348
53.863536499568930 86.521300781285177
55.437065599792035 85.918981878758416
54.498292675472129 83.732632762297428
42.883291507356383 29.944686607329466
43.154635438679698 27.960834167502338
42.937382243733431 27.759076840649080
43.672508004103605 29.920319031650870
42.608306756211867 31.637070963297678
2.601633533838748 60.855147095982531
1.554777947297775 62.488330897035830
4.330546693972455 63.598607090499634
1.265721695627422 61.295128935339747
1.139047897488190 63.088512979096585
4.509717752362677 61.151867937058718
1.146380206145461 60.706941631919662
2.733053048723476 61.033082590630094
67.525650457966279 71.661084150100280
65.477940613865783 70.389656656268727
65.811042310819573 71.806600606080806
65.024624055569376 72.553486747070053
64.400801196898371 69.780265035868055
63.761283326862142 71.928006561413795
65.012877131904830 71.972313459080041
65.641762497998613 72.129775096546766
65.594823127100867 72.607604642653683
64.021380792933925 71.729293006058327
65.482736097030923 71.066810514927909
64.774126601764706 71.916547918769709
64.206498767692509 71.235401314845362
77.764118755869532 84.992449408681864
74.711351751914876 84.226409913434040
75.813712401759375 85.065858478856299
76.360375391791194 84.445623304213640
76.172736775540116 85.199758717210386
76.660572702395100 83.812244835775857
77.771180832621070 84.968193113652234
76.991040469980604 86.169125969390720
76.303057030602972 84.737881416999770
76.045351480783793 84.460030302839328
76.216468709236381 85.674761059633767
77.173300637593911 83.922868745290316
29.388676814151555 95.381717561977567
29.160429614459289 94.411467557923544
26.875675252880725 95.141948725914460
29.176319748646467 94.263485205916439
29.195308422187402 95.475405380650486
29.914178000251361 94.658979588125291
28.781390968804640 94.335846552478628
29.630716420068733 94.022949345754014
28.696389491346146 94.213259257544465
30.545977415153764 96.170558744196867
99.911634348063004 30.220715120013072
0.591451360297839 30.509467674310407
1.188120953385337 30.332047245207516
97.791627242000786 30.123574590175661
0.503090241699496 29.856022288844880
0.685492667165946 30.540688037810980
99.123002106202449 27.887435855759776
25.538283283627806 82.882310828507286
27.534188143190246 84.348110327660351
25.923424924792805 83.065179807245983
24.698535083775852 86.049923443979438
24.818600450333378 84.056406177079836
26.485700824883097 83.907273400309265
24.698829670980928 83.711250099915901
24.284340341888942 81.599557839176356
24.522131651293201 82.812884766368526
25.493928479535526 84.834970410981185
43.117090398965821 91.285518412783048
45.419909463027231 91.959498154800002
43.428297336485528 90.040224288312629
45.051155006671650 92.145331448441397
45.127047883322994 90.095416285203967
43.640663116789668 90.827595568442320
45.068188469099489 91.315614334040333
45.004816139618896 89.820376263986574
45.359177689069519 89.973660045073572
18.480860385432837 19.384489258298579
16.947438318606160 20.106236222615497
18.009140435078709 20.548930289985247
18.044926638567091 18.748145276855734
19.126827271889088 17.145403338253193
19.151402140276165 19.838655009287997
17.071266823309845 19.497920148840681
17.692849960515090 18.487999859021727
18.899223958612406 19.082142360027756
18.795041960647836 20.516268787181215
18.341823959391306 19.837351620683677
17.277763922428115 17.308225669746335
70.959940233251658 90.863417496088871
72.180349671921022 89.188066977220416
72.597282856286128 89.401018510288168
72.314317483962313 87.017937204419667
71.773439834728464 88.269614120574019
69.758629636511102 89.884864364676773
71.195464405823401 89.042942667082841
72.466857629112269 87.373082367288632
70.052950279117496 89.356583883706975
12.435694450811098 30.242352368574352
12.740918779051485 29.936129547181412
12.739167189165515 29.004615606911056
12.123015212508005 31.190096255428056
10.291836587606257 28.236223398987136
9.874373577041307 28.614770299100890
10.739340202214114 30.354233293233829
6.289847264006660 75.234516755079710
6.557574361005146 74.011564561367535
6.720341072523039 73.902473075784215
6.637057706511460 73.373156057662229
6.528420776253585 72.912503334944901
6.058861408030872 74.288177615900864
5.215909290038729 73.563817032500964
6.225669424137622 73.326486231875791
6.892315992021183 74.323547729726513
7.163608994445743 73.600315623814566
5.501603607438166 74.031590773743275
4.286611971275732 98.406837351757289
1.474359944168037 98.034758067880645
3.420111453467849 99.823989656320904
4.170207306570184 99.532072904495976
3.526350073614675 96.429189064041537
2.015666332869962 0.451695483816792
5.023255785576190 99.370068719065557
2.332260961062473 0.423226964611914
4.667933359634623 99.077889866435356
2.038140868411848 98.905725850389601
3.832022355057899 0.799040336326428
80.403805402550162 25.215908831580382
79.939584405652752 23.723844002467516
80.958865416995025 24.435668901582549
79.982028434417686 24.110669958539653
78.952267259886952 23.593780465986566
79.650454798968852 25.112518297189997
80.552079622086069 21.864774640639936
81.466975569245108 24.881009521013816
80.154368221403331 24.035098950088695
51.076564532814800 9.971683510089003
49.250580604684508 8.016041701391467
51.374220576525026 6.525953825023495
50.855122390118403 7.686377069939966
50.237589595673938 7.041464533955189
50.432723865028166 8.721581503727771
70.758968404144213 36.753622185712807
71.624095565613928 36.468820798096047
71.668034314642298 35.699874737070779
72.284147587949946 37.179639614052775
71.558205981666958 35.977605773594817
70.675349101414838 35.994974458431940
71.424259651468759 36.182385900841680
72.805550312094979 35.195911503755340
28.422809463712923 98.783618074766792
26.278761847515316 95.860021376701525
28.205756591995172 98.077230383246928
30.355234615081976 98.190339789995306
29.890116037953621 97.700348846072515
29.171443178136968 98.425072697224749
29.610991387357018 98.465848461190888
29.621185590111160 98.097306608240672
30.040484271118249 96.888801160576207
29.598649001802759 98.586371132936193
28.831570805219449 97.478231149978200
5.067400749659347 3.422625918095879
3.009160745339053 2.768716963345144
3.044632782620607 5.371103415552676
4.157658101526026 4.760425353354824
3.226123643159771 3.841725466780320
4.763287298972823 1.601607850122303
2.155597314875871 6.241875943636430
4.565820428289733 4.007198622281928
5.491670365584999 3.023847919898704
28.732412721552233 10.826514530095752
31.063431473749258 9.098692209172606
30.979972090092755 8.646369543601930
31.079677839630044 8.467338591562509
30.675018320902254 8.193503888821891
30.849777583113514 8.695433468986412
31.674058475533510 8.785393622952592
29.585781484954037 12.028763031410927
29.725187570656121 9.093847560269218
30.283757907102366 10.680179945779928
29.261513411970828 10.405692568926645
29.368856011354595 9.661480591822691
30.466783440493654 10.069012613044505
96.065754548731803 33.814061884438523
97.474797864915004 34.294258565256449
98.715032947507353 34.002819342482212
99.630423348995294 31.910453232794328
95.797673029601867 32.836655241482148
99.626027271369495 33.508005494076180
97.348205911245202 34.600221491507369
96.907276198778163 33.994697421725540
98.654859863004731 33.291577100895111
97.706698386709348 32.140087774790111
17.945024478528673 38.683842840688698
16.921537890312216 39.125023129626037
16.215371854284037 40.843706742794602
18.364351824808079 38.953397658287422
16.834463394171941 38.571812069048782
18.887597296782548 39.000095455939658
17.879774311071795 38.867447855672815
16.696326142026091 39.006056780488578
19.637475215877032 40.559178424981603
16.087651409177770 38.551982134435143
3.486388670410753 93.124418487428798
3.959719571466584 93.700678956939939
5.905252547107256 93.317842114399809
5.359623824288764 91.553301899076118
4.910731311484049 93.764384270239290
6.313068557230682 92.431911319035052
4.761047903955802 93.751861156939526
5.156794528876308 92.897476990254290
6.890440591502511 94.952397400290607
4.838397327593984 94.072086786107192
5.215014812817762 95.598775786744540
4.586449627639030 94.336890679860289
4.574429479833445 92.406070057845099
4.812910075051476 95.119485711111295
4.557616507205268 92.776385224721011
5.282525744789365 94.674531342560499
66.434222300736508 21.352627052366010
65.753453610117617 20.100241855963901
65.680137288167074 19.379722865324588
66.188830164237586 21.542722157552600
67.799014280553010 22.626760040108863
63.979381459600170 21.648602760026250
66.522521907159415 21.871903697830081
28.061718040925406 50.643185479912560
26.474707955969823 49.266191895713142
25.849017880834541 49.740730528871694
25.676230196318187 48.151646261053642
27.612993833888716 48.153528611145511
26.624024930417971 50.130297315403510
27.083163060136989 49.413380473420609
28.200541203861111 51.811083114904015
27.871238385271500 49.966014951617765
25.922336276879950 48.106614818716011
7.696979243444391 87.050875393210035
8.450924256466141 90.675584307550821
6.472838686492837 88.580828567634413
7.758421253701261 89.510965702739739
6.412716963092416 88.750160536052590
7.594065941480760 87.264934833037699
8.667070576608392 88.298874074636586
3.397658870025515 89.845179699231792
5.394324332042511 89.573368301869905
5.658521724652898 91.714232242534095
4.035322615200213 91.625575531338839
4.525633699701145 90.606045097968817
4.960367664442631 91.072893762310969
4.890948844304635 89.956933229375878
5.434018981751737 90.022839839652420
4.322385316159981 89.392931136859190
3.931206772396576 90.487586572978230
4.604063388555682 89.784390959639964
4.347716918841426 90.768455262294836
41.716627747876593 99.776807451049237
40.098049478245414 98.088169471817466
40.186976266852028 99.588947360530312
39.964097119047310 0.770374457339833
42.304712062451841 1.949469345851707
41.492698185546026 1.237186199365225
42.043086789785967 99.574726844593741
39.598817114869888 1.316214329052431
41.808328090045819 99.333382456285051
40.234850287627495 0.636878247625127
42.326411023038688 0.273217307076974
72.050065058163554 20.618202668948985
70.856522724302920 22.876734610951786
71.226853201909222 20.724899193539443
70.035823267737470 20.652926401013968
71.037879346197414 22.249778618979992
69.831513276628527 21.666343896140337
0.649617231712351 24.346641683366425
1.811717338289595 25.748098971505769
2.842800632366155 25.326717232157200
1.311867214121282 24.550078217546833
2.452212358061419 25.470819279132730
1.147453452777873 24.396937373646882
0.278083083285433 23.995987247487378
2.540667575951582 24.265661632328886
0.178043077228121 23.525268502553121
60.796877151622439 25.492619187620022
60.721480481766378 25.804821581745237
62.917235856497832 24.319332676844613
63.804223020700107 23.081045732535234
61.987528631607240 26.446091289814024
61.533579757448209 25.463949105763280
61.757072835460811 25.020397713396072
63.133929580885940 25.104049961840147
60.926961385613275 25.186757382094754
62.108627805400225 27.041057535313321
22.430275601902299 13.690627683257258
21.754602882859363 13.529864603719632
21.742265549227987 12.474516848416831
20.772598741627618 14.952156720859323
20.314185558481636 10.872800775448711
22.018112831752855 13.104162202544295
20.365443193923312 13.542936904667563
19.759806273460661 13.013670492088274
22.710040371551784 13.206080369476137
76.928751298788598 88.341491270030772
79.300494218471215 89.472470266801892
80.199036495046286 89.725641605691351
76.712120290343435 89.424861041832912
78.088262017009228 89.025512171906072
77.462082552115277 90.002596605760971
76.844705125451725 88.257713015021920
76.858462132046441 88.431371723171594
77.514118861401144 86.837241966943267
77.745159111324242 90.138532328860435
76.930051849561849 89.369492891232611
52.041041704484343 43.735644339437421
52.388367623146706 45.830941036540693
53.179551518801468 42.855159025537063
52.380261977187700 45.076080601989048
51.767333249850751 42.800211400500324
51.554487131565011 43.935910830601514
49.665222595041925 44.005275797131830
52.260879649057863 44.239207295406381
51.233639755084035 44.520673344365562
53.883738221163327 44.267507548912533
54.303002390199815 42.827170162746370
52.745345335443893 44.068654108938304
87.247818378861737 24.506851351014465
87.452318004142384 24.184558621114927
88.207777647601404 25.009299999180300
86.573299769346903 25.238513447701596
86.311936462213453 24.778787328017412
85.343617022048605 25.186508355785868
87.414725080053913 24.086124023428805
85.651274382401809 25.324288653042323
85.591471707233495 26.142073125968889
37.833839727570805 16.912758284178000
37.220617014357295 16.612864931581615
37.031234948818366 17.772722851203060
35.097776803979897 18.689868589166146
36.436559217095237 18.287653148719492
37.205506934137517 18.091007791572554
38.155042347119625 20.086298720325026
38.519638441426927 17.343696750230794
36.614275751501914 17.244156282104388
37.276148667655278 17.878430300547073
37.918095401155966 16.496502623976717
37.096374950634569 16.202122655512301
36.935392945070717 20.197284382488100
38.123393272516658 19.687031606547666
37.145783850654524 17.674240017209744
37.866240026961613 17.628671689186206
4.085521669609556 88.811283403115908
4.842255031906199 89.210396474127279
5.138014872747368 89.615450818767911
4.237793056914899 89.581518066866252
4.367641708367302 90.491774057923351
6.011486970457739 89.362679404634363
4.160774399077493 89.942197041690605
4.460178287907790 90.605911718096394
2.984274921610558 90.241258743825156
4.553598472302459 90.096722312008652
5.309231055739613 91.197664326806489
3.684629608919654 89.116796859709666
40.284156322249459 25.454270311370667
40.267705595179343 27.839418462043877
37.758748489330479 27.294753626924475
39.331837783637603 25.746198300739451
39.298327319085516 27.271150592579176
39.853129932509489 26.858129021485571
40.063815181787547 27.795303843608778
40.366956350032773 25.796992120764489
39.375384825025129 25.639483012583778
38.598830362843913 26.371310429876072
40.417734368084716 24.811144610636084
38.574177157916012 24.510668139740400
41.483859357192898 26.317019429890941
37.664107161921940 24.484178698477255
39.895511529769529 25.749876030599726
39.558850528942969 26.267911210146892
77.893283574679430 44.863631773440474
78.317534013411390 44.627434149476471
79.077487179281590 43.537847767228669
75.663850490484052 44.591548650589687
76.978519500500227 44.601073080817663
76.160683978415037 41.482020459078143
77.141174856307657 45.684392756525845
1.778959754845660 50.986845403233318
3.573503487757478 52.169327294911298
1.934096925173603 53.742884132335170
1.506190320084209 49.758731306237529
4.145684515130790 51.518311329650871
2.750831530714327 52.150138480633743
2.152359464587597 53.240197542536094
2.951016274826743 51.411118662127578
3.029112116596040 52.288642843769175
1.510427117352880 51.740638993957717
4.363611658752202 52.632200034045525
92.987371121745667 95.276731910864200
93.977063093070058 95.326008034059257
94.045526896916783 94.064670843842194
92.017831843633189 93.874499745778877
93.631367613581375 94.382759986178812
91.965000556296658 96.453049463764515
93.340414665054951 93.099238742328453
91.885054334647279 94.159857312242764
92.400957745466258 92.194967203699278
92.442302345386693 95.354150529513291
77.206481628036741 67.276867546899922
75.888710841226441 63.518806303835682
75.923554454701389 62.746542572034215
74.317763274853633 63.878713051535577
74.877163547041420 63.979445766106970
75.458539100232969 64.159874265190865
77.710708875397742 63.976537534983400
74.036752131981700 64.637945952685740
4.737886417082855 76.981099209289141
5.557790548733119 78.297241814306659
3.965296280199654 78.444426924694113
6.369685479041548 77.645231965640377
8.118822430624178 78.735255632790384
4.666120422730494 77.428860253121556
4.495110862682733 78.462748781593518
7.474349016466563 76.937925942162167
8.384005193485898 78.646331804239480
7.588782808310245 78.816059106176539
37.720986481346813 15.158797841333673
36.795360684448504 18.466456079142336
35.440338202196301 17.630441705071746
38.581243539503845 18.625166947557013
37.800531227860105 15.687200852212003
38.425138052587272 16.917179222397770
38.058063465455845 19.504961082339427
37.556961901456788 16.425686731731801
38.759299326529870 17.240079237729969
37.572910345864983 17.648183830992100
91.531840356163144 88.067759153770652
91.622915023459171 86.060989606682256
91.934899996458881 87.305275523808731
90.150039215166430 86.665305566113574
90.656490121476182 86.055618668922079
91.533038180771229 86.796476529604291
91.003533723005489 87.718901827881936
90.044051613219239 86.304714771925049
90.499870348728948 88.236959027795479
92.797321217921393 86.683777602805762
90.682518842702876 88.047976159788902
90.643323736490260 88.653472987435805
91.498000071814701 89.052634780786619
91.149878639571554 86.027178590110069
91.567070778324165 86.848855198018413
84.994463820770662 50.008034326783189
84.514184130964580 47.465511216317225
82.744450915575044 47.300628775690051
83.861568538014865 47.292086588961276
85.678022136250647 46.205294578693952
84.418553839418635 48.093143163116089
84.013493230009828 46.187344842371736
83.768202797225598 45.750039628156564
83.681833026587611 47.156931160172419
38.939006566544407 70.157255693157992
38.757328450517505 69.654471807172428
39.290861485928176 69.451998803550836
39.797088141918962 68.413968328959712
38.770594972006101 69.321165532755614
39.579607933741556 68.739524164140079
40.541508020145265 21.850940459011415
42.872790452097618 20.718133996932981
41.535781378513057 18.109231803372573
40.676838577059378 18.670135999128501
43.077222210593661 22.793720019375936
40.924566333083831 19.832887773448864
42.752520678438927 21.125225529882357
42.081268322581728 21.646581775394523
41.882828801270620 20.903845370818516
41.237496413051304 22.116103619618745
42.427140624499700 20.436286441992234
41.024497536362475 22.239082178737792
25.900175528592953 67.184964375464929
24.754044339895582 68.074799586660617
23.855315243705114 66.733566099148234
25.556855085067969 68.273748059681438
24.353839000893714 65.910403124523185
27.323802738246112 66.861055476035233
25.510218018989075 66.333557266220538
26.048831410508647 65.791884583276769
26.634415828383688 68.087016875862190
25.467478870420670 69.103349296395450
79.539069633868294 73.818863665989937
81.163913056263155 75.981079638923660
78.554888451405759 74.278654102227435
80.766584547458351 74.016269440548371
79.697393078402229 73.392206706656282
78.151122701232907 74.068172235875352
79.634200356894709 75.702800383450139
78.415297051846693 72.787226486129811
79.531471938969588 75.491422617846226
80.048740826663234 74.795654247540313
79.282155678819592 75.649838351449148
81.032788280212841 73.765949048139063
79.817187846719676 74.880503317150300
6.832059645032177 64.511544349465069
4.207643222269996 65.566833878089298
4.924548506933133 66.483883843876455
4.059277448680203 65.543347482088024
6.144031188297798 64.875350652973381
5.315503201478704 65.482850578737313
4.659024984463617 64.698704854598233
6.158033252321851 64.274594614523608
5.662604692324549 65.184273805549296
3.186815756937394 65.971921962882277
5.157436362822366 64.642296151727621
4.375862311460034 64.439384336534843
3.429152653720085 65.325027076182820
5.738706522496649 66.892265835723023
4.796984938779585 65.833722704014363
5.580811037643972 65.401909287171648
5.140061927570679 65.962003959200260
4.528895567899925 67.331544510462663
5.089018459560935 65.250969551173910
5.719696203050910 65.225529897913106
4.021345753743737 64.175901632288358
50.607327690556168 42.787417452804362
49.131086374032897 41.907293148778074
51.217626306662957 41.645893229570817
50.031592896657529 44.208184366572588
51.605650982384638 40.735156158569040
38.814432184606304 51.934501961652671
36.864577247858840 50.385851283430917
38.427941505412853 50.355306287566947
39.915780835602824 50.632404556849821
38.606479480493313 49.412631449916852
38.632367521802706 50.521036233799322
75.136022945322196 40.836817785940987
73.864599152128449 41.268287070182112
75.943548218578044 41.291104898640249
76.707781823297978 40.694105549804547
75.345897738219890 40.840322448917760
75.104617225979624 43.526497697979146
73.870190404398130 39.202085742508892
48.633266182888391 59.983081343115579
48.859504638398931 61.823603561672385
45.546574754952204 61.294563447980998
49.060070974583795 61.133180621712860
48.728895235713765 60.952582297821692
47.813141304509358 60.698473110780299
47.386269289023097 59.957946794547958
50.510512212008720 60.060914507690406
47.607686432703410 61.118084754252969
49.986917349544640 59.843071451624027
48.968377082960117 60.451941198238089
47.951000765413141 61.487112906418112
48.164619632117756 60.938775882259272
46.981379495173904 61.846658071250765
49.210616885371842 61.639575476543200
37.174459033059215 18.894418621656307
36.418805851953053 16.555517065007695
33.894560348696380 18.471803309093417
33.248507572805678 17.656212680594084
35.310512131224584 18.482838755047897
34.737958835283393 17.704067764581207
38.172638539016326 17.439173817691760
35.071190197418872 18.667038273473413
33.647102572953628 18.477162000163510
33.958680543788056 17.472506135579003
36.290738759436294 18.057611949215385
33.173293729341303 18.122964104221307
72.327699627902561 31.792009946012897
75.407312939661480 33.977475307156325
74.023657262403290 33.387687016575242
73.592864265613287 32.406085312386601
74.162950514869053 33.243072691934820
71.654019506907929 32.868310374149090
73.293844943662279 33.772838720902996
49.205234147222797 10.712886964684071
48.359939161364991 13.567537362889958
50.190834929229659 12.477869009557223
49.849091684172656 10.790988215914300
48.983477104127459 11.375685477212780
49.659827029200002 11.019485673704187
34.876607690498830 24.236574363429941
36.003640657173193 23.931089808966401
33.805049398285128 25.035944007938184
34.881991648300080 27.303039227056242
34.822085298975303 26.328975257291194
34.389988214342374 26.845358381026266
89.647484502591368 94.536154455039153
88.393464833109292 95.572785274788671
87.218033632938258 94.558951266328719
86.782666102315773 94.840840652650726
86.424247564466341 95.092741258351154
86.607082714856617 94.592703242225710
87.432069106700851 95.053836344797460
88.738353868238875 95.971869341971697
88.173287079829620 95.040324741452324
88.831803082260862 94.797111345833798
88.404993158536485 94.297885597799208
89.678065628964106 97.269761871317911
64.762354376580333 28.258539276571675
62.205916641137335 28.171245332764766
52.293800773422895 43.031037376730701
54.288372961727568 45.016860547893359
54.501881160495493 41.779935775233838
51.796030210611633 43.352555269697959
54.174055738302897 43.008963713472141
54.312246457629584 43.408644528723137
51.415692748666466 43.592084417702033
51.677137049798958 42.407099336841149
52.879115689304406 43.740803005168779
53.164395945798297 42.989873677543308
94.502135349980563 0.232960157879740
93.190306998706887 98.489704602343295
96.026968139507218 99.924611942306640
94.182123760688697 2.498169002764671
94.132779727631288 2.892140399114909
95.016815079909392 2.084029523469120
92.259965607614348 0.536548818082780
93.267086046543838 1.022172303206403
94.272798148516173 0.860422047133461
95.411583460695425 2.639638562134365
95.707319504961077 0.546127902238653
92.882485714206311 1.924319406387590
46.042249882516835 87.743752611116918
43.063721152604586 88.572739713344191
44.530823300335229 89.550994979953998
44.128785490169832 90.176115285641700
44.241865962470513 89.892451576414615
43.827856948488225 87.764093747657711
44.620801536972976 88.508732120489583
43.817906689351723 91.942773773600891
43.803364843205571 89.666992903502162
43.530842430962068 88.893610732459194
96.760260176692626 76.171775060908686
97.544491404426395 76.973132318194800
95.715403537100443 77.242872859620476
95.371684816815701 77.842990352222188
95.848814152988666 75.868637957272668
96.083697553039940 76.466366698035131
96.728914911794703 77.349053026405926
95.471511171209315 78.158482529617700
96.656353369792825 77.742987138643628
96.264113898401320 77.174560394867584
97.577562828327061 76.273790976147865
95.482258275747014 75.295599989969332
97.568861742162284 76.854365368692143
48.715375619513850 86.691298932898590
48.717619326863556 86.369539957234323
49.360958071857866 84.978027621475363
50.342564399216236 86.955133005748493
51.083222728857628 85.411614744549766
47.591381533180993 87.479823623366627
50.539019211532057 86.065734036807569
47.983927279152255 85.997803356530028
47.700611940909603 86.434330194093363
48.279988455317877 87.333557472788144
14.403817639161314 44.881374057264949
12.243672129459778 47.193536729965992
13.455565034639807 43.598605550647136
14.919278278096533 45.438992877485539
12.487932496303079 45.188492463006853
12.259384477923440 44.760648874467087
14.636769771611942 44.041266433515894
13.775101556234887 43.435420312137076
15.257871869110909 44.401948062375190
12.083454434655767 45.309405489089912
13.044142671793637 44.293443259769695
14.590324624186225 43.664210748245658
13.694563738360003 44.941914295502542
15.591417334284658 45.015252613983733
13.296634455795369 45.736379466663912
44.603440317731199 31.698993781438560
43.700084155593863 31.274810066900351
44.698059566195447 30.302699880832918
44.636758404773310 30.697063187175214
44.601806409049928 31.309242540392816
43.043646075076310 31.612703723865316
45.423726324614982 31.205685385283715
43.777675942633387 31.798955194689992
90.953304858357129 19.947701597241306
90.005329774645872 19.904783437748247
90.993455049114786 20.420684215856010
90.810680203040079 20.103489082951167
92.569971054499334 19.868700383854254
89.892934107226878 18.936666632772383
89.885571169467042 17.931091546921554
94.899681806667672 16.575616097198541
90.852896990152331 19.027419096007534
93.421306354079448 16.762886461798342
91.354061304478350 17.783255972874073
92.944311685045150 17.307770699152268
95.024372336553242 16.481577889516149
92.562391139218164 17.853359133152718
92.549625581497082 16.956558925776733
93.816695013657665 15.848205654928416
93.871290090357604 18.604061125415079
93.153464791368677 18.799743768451815
93.891962163679736 16.382812480888564
98.524789197133401 54.666869059919968
96.772990566592142 53.937284199952003
96.654627901985748 54.243691314230880
99.001487058994570 53.289207378056126
98.498839231277714 53.215250500933365
96.496569944984614 51.694739756536478
95.910456507365012 51.305124535016063
97.640996892913265 53.037051699735386
40.414024147324163 22.298497554513499
41.425641377940003 21.213668555626430
40.339190564092881 21.837254549377381
42.000054284854514 20.177917812225964
42.966224045965440 22.235483275957240
38.781949608233603 21.859542948064195
38.981203050331970 23.155073792142304
39.472532228730223 24.300052195766902
40.176636143771759 20.739166207412957
39.661801457456825 22.336117472330596
42.536413271388213 20.432159392765694
41.139601371412624 22.562284735059269
39.241887032175789 20.395314424151326
40.711654671141922 22.848211683103692
75.982709677763808 16.364808384274898
78.709993982700396 13.965556923152340
78.387969361617706 14.209083585208912
77.775958391538964 16.612857672060535
78.484097869110215 14.041292308184328
79.294255562388813 14.441197962266992
77.787524936572140 15.141355261522460
77.408338282023180 15.056218913015302
77.115230758396450 14.133346374527894
78.824793997185168 54.603257225426695
78.620770521031375 54.606666490374970
76.576412446329698 52.480863084125104
76.973712381650202 53.585106797406276
78.710601176039717 52.515942411203369
77.529268407800217 54.500265577594483
75.131594919368993 52.913156516666305
77.404402885149963 54.219570445989625
77.487830073251928 56.546718122243739
41.127371329598404 97.155583295345380
43.100611881738963 97.530658399339444
41.300173192899308 97.663747153187145
43.385951080681835 95.813345129895026
80.573000360731200 77.858749308911001
78.579026270186333 77.404865162687514
78.382412773916343 77.859461451106668
78.509902561030898 77.642126160671012
79.878103519853894 78.427388957949972
77.926269028885088 76.182536255826861
78.275969946026649 77.546551567863048
78.204944016555800 77.554540273915109
79.757594880624822 76.341388129654277
76.396198009611908 76.975906248936880
79.218002576798781 77.889400623837602
77.529386103800334 76.667400721460751
81.283627394722330 76.199370006504125
79.852610451530381 77.590929798677365
92.207841848653658 26.520369786112742
91.886875146273127 24.385828619579101
92.329039654287314 27.013915922193814
90.833921018210901 27.187384016373077
91.420965819004962 24.515135769185719
91.644330563354714 27.418953613720440
92.825646059092222 24.733114849962927
45.644049932075724 76.536479650716188
45.925885818616493 75.159076496302248
45.066091208871583 75.426023586443662
44.536718942043443 77.411304783440130
43.956707934544525 77.461217063958756
45.021019263936054 75.429286860755781
44.023239183226451 74.914291951681804
44.546999802725608 76.243555152605978
45.466433464529516 77.855452818018023
42.838434842561419 76.014090829100823
44.368205006385125 75.372641922040742
83.151378260750363 87.708969397794732
82.663603558549084 89.509432951758868
83.477935926279983 87.842920539831297
83.245276409404511 87.308235660429560
82.994061625284971 87.942287105504803
82.760109037891311 85.718307600760113
81.710981129212840 88.843060187668840
85.504572912328356 87.978125743005279
82.211248266033323 87.469249648899734
82.480278612602447 87.357417749019234
42.754960732974133 49.393469022899062
42.320608662164176 47.930271590243670
41.980816704491538 50.369787520623362
43.364506306846351 48.747361137339333
43.390340023693469 48.817978602818371
41.044603644772366 48.323591308773615
42.825733695302326 49.668788502408894
19.213050015873108 57.645717493044167
17.903407257876179 55.646086446818963
19.695234271594874 55.137459201740455
19.469834694788961 54.903483879821863
18.789618571674559 56.739877708122073
20.021106077806419 58.610248218626985
6.265113787331252 13.943865084373252
4.751254014233520 12.561772452443154
4.324408092854505 13.814842948466138
4.534848438069887 13.062683113163535
6.124292140828562 14.590708829376856
5.308702684598298 13.112149273017442
4.785721917973650 13.176372451427323
4.276417488757262 15.206707101752469
5.207283297964801 13.992345445679556
5.560587923187230 13.596587799636092
5.188926373749997 12.958174743387483
4.905792429976957 12.807909605648559
17.577498723956538 55.470690168611846
19.106707111280933 55.127063042947860
17.151653640613166 55.387242799763570
19.309485286557521 56.648712435130975
19.025216957627990 55.420661754088215
17.506793176196677 55.506523309926841
19.791176419665273 57.160454132318549
19.292827535609586 55.841635777175632
17.985674240321355 55.289917452696542
17.924902137531269 56.804738798481409
89.222379022371854 83.841760973254054
88.777415107029597 85.621930022194803
90.948825265121428 83.823728302336775
88.311977532619196 84.929871075393109
51.264111117260256 70.883760974725320
51.426909489834003 72.510568517987664
50.576633104910492 71.790562676266291
51.267672060680660 73.463302571085109
50.509021860216890 71.935563306156951
51.320655617214442 73.337466280440722
51.781962473057938 72.586651003673737
92.546511547988217 82.935041536611905
88.986435691437762 80.694413852015330
89.513653364062208 83.088885407569450
90.669284829132650 83.123467418750778
89.344580248284274 82.257406916330567
65.655555513060278 4.398440705911279
63.747423441451907 2.050718436428915
64.010246659453685 2.960189234940035
66.283146057014960 1.915792751510572
66.766801069002241 1.745354050036644
64.705101491088314 0.915345003276940
10.758656522390323 45.622822295231103
12.198038836192111 45.676816332297129
12.630866114777360 43.764908177347309
12.650834997877215 43.917892578029587
14.123341929170405 44.364942568077858
12.412295517673250 45.351428627637219
13.059398599541433 45.570276596529311
13.468606586433811 44.614861699397991
12.362185539979535 43.788399097318248
11.923753895937431 43.428445685198561
12.124125193539124 44.541634275152731
11.093221230814171 43.483870878939250
12.292231529057970 45.295625407518450
14.779735449740052 44.109088491095001
77.980495604610624 19.580665641796635
79.134473069221059 20.786191840175857
78.237926476552829 20.594486963687800
78.271230059990557 21.057221024090008
77.605450380250218 20.961426062699676
79.253415074077537 21.459252261236418
77.908946179625104 20.823989977922121
77.813452063201680 19.462685062438673
17.979154655489065 85.156773801343704
18.488361809165148 86.680070378058531
19.574331579279157 87.458350382203136
17.937941107222180 87.078571690991410
18.062641647494292 86.243578350333649
20.240391217203843 87.736569424052448
82.282249890567087 99.029114912703520
81.189026464712157 98.780414828614795
81.096649022695146 99.567072108687938
81.672232514126165 1.348280881313869
81.682208978268847 0.064250181087857
82.752785059538212 99.011455419236412
82.601033018207559 1.348867340477511
82.084852519118215 98.935852010540273
81.915702147278495 0.525537241986683
80.775265023857145 1.205614382136972
81.022303930927578 83.440216227651419
80.910901597162891 82.993557156964613
81.714348412350120 84.698917426652571
81.329939219353179 82.406858867537167
82.464342405416104 84.414063453081852
81.964653364156490 83.376792374968971
80.358709031386567 83.394938359582923
81.378107360637429 84.124970802326601
81.152034141758620 83.864050407619885
82.353912590533739 85.406334163114920
81.690930290950590 82.576607040623628
81.357975571421079 83.120137861962760
84.741485255046939 82.505916433012558
82.599859897203189 84.092855982000373
79.737865314697999 82.574712404132242
81.771339878231316 82.448457911354325
81.584379217972611 83.772097114296983
46.174228084669984 0.567686713119524
47.199806586652812 0.897995532135997
44.205193611573335 1.284262089407215
45.153004064029247 1.756635887479238
45.335376628235423 1.003976162179169
45.894650071741154 1.994126677019370
45.728732343781523 0.486670876657853
46.598319376924124 1.119386663388946
45.904513198070397 0.806110743792766
43.466551466286113 1.151405008571306
44.940044875134355 99.979469869700836
80.838019516151050 80.461340819776012
81.059159914359029 80.533050061302845
83.515486132537546 80.421581452393141
82.202744190189776 80.840152484836608
81.375551498080497 81.885950863502757
80.519995817798048 81.287435199712306
81.342113740531389 80.512753931916166
82.574836975441372 79.476683402620438
81.507314736478079 81.140522841867934
45.354140142234570 37.825989858523172
46.304920262644984 35.698137886734969
44.689780167321857 38.136199023103202
44.224273670581020 37.286239719777157
46.884853384242909 37.687930574239566
44.900062898643355 38.057429498338848
44.947649502388757 36.171467839167001
20.340759588900784 0.250224573334457
20.366679869188879 2.093490663247166
21.723462714130701 3.242832572445943
19.833351999654433 2.130575182553729
19.836932184702672 0.186072503029814
21.056805780559831 0.036278856213530
21.126362764916681 4.160742393962575
20.918431673529302 2.928870384697123
19.100550182333290 2.390417620469434
20.579172316283557 1.832674719732522
45.291656641286579 33.514080597777536
46.602537204483752 31.277135859194622
46.202069835984801 32.982449626088396
44.937285704569092 32.913229614350300
44.657686640523252 32.585826382529277
45.672055625295116 31.521293083285798
44.640807689906509 30.424250722798341
45.723728709126263 31.552972298551897
46.952965478993846 30.395415910598985
94.935909698162845 80.693675032678385
96.206410364408740 81.700787962073221
96.010363506637191 79.457864917166617
96.196290322376754 79.305895732240344
16.699332988754769 7.529677485350358
17.795785560899755 8.356780453210131
17.980850697483312 6.697081531475392
17.853361960834590 7.064363123173129
18.229030269332249 10.246900570198402
18.385053354250211 5.611633382179900
16.129372346469783 7.614810740513660
17.879142120257857 6.709745872615830
19.514537720486153 8.271013934958388
19.245325496517477 7.371775322085854
84.791143119748583 61.410011347866984
87.958538602806442 61.200400163105783
87.660966384445302 62.100841215407506
86.929169929240302 61.316169004847133
88.368963845110514 60.394580554496308
87.170262441509806 58.665763343893943
87.255606991762079 59.368528642584458
86.031122400346959 60.680489971347320
87.161244126348635 60.886785321647480
87.322089560366877 59.485408693089155
87.111630149833502 59.604254747090849
87.976160395902610 60.913193526985062
86.107488152184075 58.735639339291041
87.375758145084689 61.557315204882556
19.928478920247198 28.762228833723590
15.689871289868117 28.703331756298198
17.113710968585313 29.323071691549941
18.047353727957400 26.720938054968411
18.400192086435847 27.675072777698976
17.748044492631713 25.672556643951573
18.268152875952758 28.479460105067851
19.633227928652314 27.272504190858193
16.110488647211021 30.320770614436409
18.016129257089915 28.857641756390862
17.687657636923127 26.163981346349964
17.804017363190237 29.524344961445639
17.336511854646862 27.623900596887662
98.734474358364281 94.846391101033078
1.567814319641452 93.799385574538832
98.819198921771005 95.221211482021630
99.214436459723260 95.675018999392194
99.516570604535588 96.894028147563972
1.088689822030289 95.344229576091337
1.156936256508593 95.459559980584842
97.839587875995676 96.186766751277688
99.310988930055288 94.410236700350609
99.506475767387442 95.413097691203845
0.934311710012239 94.550667501668826
1.803713764354384 96.498430205304160
0.073345661993661 96.809641100358391
99.689076305525262 96.326839216825718
3.855092901722100 0.667879910680284
4.257369307423508 0.900916769409482
5.254787082224605 0.935251420141118
4.042841372589827 1.699939995803480
3.283655291847459 1.433949550992329
3.008158779679897 0.560053599314192
5.187410998463686 1.016861717131961
67.579848769656294 56.372483960827189
66.828347457687130 55.987232410815821
69.273229305376276 55.565512636243668
67.521552400328773 56.131639602034831
68.592415626034636 54.865848831144213
67.257613623384955 56.216249409752052
67.929421169888982 56.116556661152799
45.225306477268362 30.375690165445199
48.775747676607473 30.308852579790528
47.278619531866781 29.555020132588652
47.917552532342363 30.673750605340324
46.034981047366067 28.902279326369371
38.095549967317829 21.767930365417875
37.424969882459159 20.764872352759326
37.597844477826705 20.811126842204303
38.437967677049429 20.288691648313886
36.560489956795337 19.696782934297126
37.414830013554962 21.043705606412995
38.298268374726490 20.281928842802898
37.961400031286047 22.108290447434385
36.804127728705851 20.797967346397801
38.051699514449318 20.938635668721844
38.508150043129220 20.344810537403081
37.165257585593146 20.760391804452894
37.853301261644759 20.930411719968227
71.163140172848529 15.856523753555976
70.414369006921831 13.886357398361250
72.510061596108386 15.699242479716121
69.435954188734911 15.188913154340984
72.809310025708029 16.201662026154583
72.178629670367428 17.011900774979935
71.786958990088749 16.675301453770341
70.738839330178763 15.227209018566443
72.840331912615127 13.904303438373551
72.912438469956484 15.381230063711836
72.375930955709805 14.267348918244998
72.675282363602861 17.596956787583128
74.253162031683274 14.214010298196843
71.776169465971776 15.126097706260790
71.170640814924084 15.407364960789344
70.851193569746982 14.409524037000399
54.985668706537112 48.300465493526623
54.549010771658004 50.253986985258933
53.045193084413214 50.471871927518357
53.595733354056492 49.558753196643394
52.794216918325738 50.020126808023861
52.825282986079685 50.942042933004416
54.189694659309424 49.690118472895726
53.194018552609471 51.791690614261491
54.868379788672243 50.592152485503831
53.087841688629268 48.919307705613832
52.447148070090542 49.057032833618806
12.647158504022963 14.774310651188708
15.444072809024316 15.133213705552015
13.575100623937773 14.111052106739749
13.982908607544381 14.455684198914781
13.929503699344021 14.218848733960757
41.215021751381521 70.699499254401033
40.767150922234975 70.337866091692916
40.285038829045028 71.981667313099294
39.799749208681547 69.867451708508156
40.911581798891667 71.595196692219446
39.439736691886765 71.316436045671011
39.632613698401805 71.014132725734157
42.399499956715161 71.646685091432118
41.685076210685025 69.776864461800500
40.684182982667714 70.168910327504392
41.903278642498272 72.318661776996464
41.602634470382668 71.478361901960739
40.415817513724235 70.078983870638240
41.137271415999081 73.219004757274078
84.311106199894255 51.706091855888396
85.081489389349073 52.656179547130748
83.031822894524552 53.841186673473025
85.371476299728698 53.139257045793741
82.762220744278864 51.452598601779918
85.464110726614862 53.765979069212634
83.541794649733191 53.752089769919976
82.721586074962119 54.277825818276227
43.490883621970994 82.868108995974808
42.342679340281151 84.306966774357136
44.598559441445168 84.827148041448197
45.602194608522986 83.497900205511840
45.307776457851993 84.413244989543784
43.057693970454196 84.731435022908116
44.893353980869087 85.379701523422099
43.697237804054026 84.213083041266557
3.008045479510228 3.353883055395092
1.007220943634067 4.877320018398267
0.950121794398535 4.254147704997723
1.732239949544334 5.083497043281997
2.096505736781777 3.120674398391095
0.870313945176791 3.972555201391485
99.861894364285661 5.048110502557764
99.654575903685000 4.307240678928497
98.396745933212074 22.334420014873739
95.526984425025830 21.145437341573416
96.416590797958250 22.537004368526738
95.223104297317747 23.639180038642085
96.096039981688762 21.590066943732577
95.938988213707546 21.873467969950259
96.710546152422666 21.284552223212330
97.459011501257763 20.810877567320194
79.644987237568529 2.973547585031661
81.283884936191029 3.123023957652257
81.075074450246433 0.693488021579190
80.019251166816375 99.420748534666814
81.786537318564100 0.646207739039068
80.805852572754986 2.326516693778192
80.089721804140709 1.369370773183384
80.913857107363881 1.677371390984272
81.067404981209279 0.877908957107786
80.970867345748943 48.927161048155263
81.452947351156709 48.570875429408652
81.826915834343467 49.175880970172329
79.904523804731511 50.673838707424494
80.707411807078927 48.985924617723533
81.596151061110348 48.781202794485552
80.868782708813214 48.498265624958350
81.897704905868892 51.577120426745928
81.357483666959538 47.210973763572213
80.278713092292563 48.415399826123412
81.897103904333221 49.075237726913322
81.213355202291439 49.992331672829422
81.976652339649277 48.551473317069139
82.733803565200986 49.138012007586880
72.061896945887639 74.649325636583313
71.184335593224731 71.782554808042860
69.288465323551563 73.625684429316806
70.839591535075300 73.615603861406171
71.448677587442774 74.019707464193957
71.862425077008410 74.004871545604644
22.946320011092908 82.409319917368236
24.900480666410743 82.852582349281477
23.028326581571577 83.980198316743085
23.614093670955580 82.584653894458995
23.556800607336800 81.883239197929200
82.692224763926205 54.231234680854399
82.810875034696338 55.520352549184118
82.118725086647004 57.322733950980393
83.231795773765171 55.329911528100126
83.165420818031919 54.440315323764715
84.580803078277597 53.213300706907724
81.497774022707929 55.435514836302424
83.192053205947900 55.775944159021421
80.790499021704377 55.276689329764771
82.077406222501182 56.620108094212277
83.646818198630896 54.674263822656719
83.135874366493127 54.628194925589931
83.342424014658278 54.452093159105310
37.333104895557902 54.874543835614631
37.624513687935256 55.152986916285798
36.785326329106489 55.812073664393758
38.711896183226315 56.834604474799960
37.198774211408043 54.806883635613680
36.771318923543092 56.078204318352512
36.471530084972130 56.136744393243887
36.988402480727885 54.972059127814774
31.654971447255384 95.103186462976907
31.643840390965877 95.036194950099869
33.208557126173538 97.606186790769399
33.543543145798722 97.071817758131047
33.905426183573056 96.147739746305206
33.615247736833105 94.729452942842642
31.466239076573761 96.493939185598961
33.687647597349361 96.523539540433106
32.124214474355661 94.072098621659606
30.834475704929517 96.011483354783408
31.285782070567858 94.955394822877537
32.715514677921774 96.183748656332199
30.098493267276165 32.664149564921978
29.107026734212873 31.041022001868935
28.645751591354848 31.977309184522973
29.953199028359172 33.042104592680850
29.993911745746754 31.642057744781731
29.029282507101598 32.732447515494727
28.619750281613513 32.453430962813840
29.419339045763191 32.073064234033410
27.869571053385066 33.843336311007832
30.212026714587616 30.666304843957693
30.071760734397543 33.153860889177082
29.006265806773065 31.436324272681144
28.906053991080888 33.320320525978261
2.021505690352607 55.473427144020540
1.472030141041696 55.158067250104864
0.439665665034782 53.966490304569220
1.753532578364353 55.623999407921154
1.689860908577872 56.480343306396477
35.466128068741668 49.174766570765001
33.030468267700947 50.980134622650766
35.817816958216014 48.374980880425632
35.116658933288264 51.980608089726537
36.359634288970966 49.921086137485759
34.686920581876400 51.175560263073557
34.663799087070004 50.564915151262525
35.350198698367890 52.182840168672186
34.649926344045873 49.732318729418601
35.934787308668639 49.075268309671770
34.984509569545899 50.081751114669331
32.670937318795588 50.437858714811618
34.479134412654837 51.073573502748047
37.072982756644400 51.778517565505567
35.637398510441045 47.976798829951242
21.501217717790979 29.442383351850054
23.012700293284642 27.245779670917663
24.619503045401490 27.683746074915359
23.138056278013909 26.769759722766754
22.589599200022402 29.959193752742522
21.873302501808251 27.507623053051216
21.173550533550383 28.117829039677833
23.049648591444456 29.355013496197323
23.025596372758802 27.475325878019852
22.131149463606253 27.252385373539251
23.572143862615068 29.456078701735546
22.695368662246050 29.339846468598058
22.121983140365110 28.386680045950676
22.139244303643697 28.825053491091875
20.951190644815277 26.315254210553974
51.841037956890958 11.817556448729963
51.265938880041212 9.717239845312223
49.942902753450674 12.757166821271355
50.849163880859038 11.333085190529196
52.268096736411316 11.167833781612796
51.994415623371630 10.044321293949391
50.019465235184512 10.024928193467384
50.073684915378472 9.929734952310170
10.284703109494604 24.641210869026288
8.781230536068538 23.512739692132907
11.580211508250338 24.875497747740908
9.437346631928433 25.593517280633403
11.805456207133698 22.524037235966524
9.854922390881153 26.151976250234732
8.333927408425151 25.213051788483739
10.166340273424442 25.111827290662845
33.683609113353228 86.872655740979425
33.756966260753288 89.260044693436839
33.609963844041275 89.492914212470538
34.438026780015896 90.600098881269659
33.459103199260753 89.137633630730832
36.134106518270706 87.826210404652059
32.132592393332573 90.957580125341721
36.994757474226098 93.620424848010671
35.277105537558000 94.528502711953905
35.465523217144664 93.613887036498966
36.188544124625892 94.846197302559176
35.146458384978729 92.822429489782735
37.020854504366405 93.268473744106018
36.138915999222448 94.439004847752742
36.762698180627837 93.442921823916251
37.043069863729592 93.912299330325823
36.859636431129033 92.980142876068300
35.687326809102068 93.803115216892081
35.818310259391900 93.958547702905292
37.137253341726819 93.527285681866658
34.965847691687962 92.850637845849576
35.593160723027871 92.747152531627407
34.484753148839189 93.659227028406448
47.218334437507451 35.465735584339626
48.276438864349238 35.033676359366794
46.633646910012509 35.159510937214513
46.232519167109572 35.402097666603986
63.024457417680196 28.329293002843009
64.161730052308641 27.441478624213545
66.068851084547717 25.917096176080307
65.435599505085833 27.591066509921756
62.941373947547270 27.753734362499959
63.494551002949606 26.690575893919547
65.694092659902893 25.654733185163447
64.025441179641504 26.350253104392497
65.075952199981202 25.450923426671771
66.350578968193389 27.452601318772391
75.715095323563176 91.460415675460837
74.748581961456523 91.720239983019397
75.857316011845015 93.894016455536629
74.920885761871048 92.176995538019384
75.738595094474277 92.095858298418563
75.920423502279377 94.449759034417113
77.264582613159035 93.749496611765565
77.101515920797738 92.721607723431731
14.121066410586703 15.520904355230032
10.642733377007282 14.656349925008833
12.793086608608263 16.118249511358851
13.525989249461144 15.469956299492342
14.906210449335060 15.046690230256491
13.825256001760197 13.708083009562506
13.306616688435826 15.890998821813948
12.926936237387331 16.604645608751159
12.255605556679985 17.148882147906711
13.754602193690195 14.946845905826201
12.884587260125757 16.533991434745701
7.352003942023170 54.176475922406745
6.189869872561059 53.808196028274878
6.863069696626527 55.430303080680567
6.486394343984633 52.726781728671867
6.197683770347094 53.497177248557186
6.824117242846213 53.993740851308239
4.437240545327425 53.291995313941705
7.545279244108215 54.522254368771179
8.162952504126022 52.378913258972915
6.041880493333833 54.127447545872656
7.625190255740794 55.424998228843833
6.379512284902211 53.848939755620776
6.425303652347218 53.542423794970063
5.558233636059432 54.405588846321777
98.254794785386906 34.711461117485818
99.962127400002984 33.444263253293322
99.229001736916345 33.929131315678497
99.450325907795730 35.158438803842159
98.483814981998634 33.710402860603949
98.617241271587289 33.422827111568253
98.020428206813051 34.218958446091207
68.204658260568465 32.360142543379254
69.059161736909743 35.141843347511667
69.443759825868824 35.978532395517554
67.182185999656454 35.101340699090628
67.153848204634130 35.845199518908146
68.399992690513912 35.063852760898136
68.371324648847178 32.453305975722294
68.578418293140146 34.636770905587809
69.940558956703583 34.422288464617850
94.985690376198775 40.517189888361997
94.948443599491895 41.783223952373135
94.680469042673252 39.793290482914131
93.704324642498506 39.529295890886026
94.821913140174061 41.180600948506132
93.609628109988634 39.234186503587637
94.084443416616892 41.323695771988561
93.727391053103091 40.766271711216397
96.163303181460464 42.311029780756115
93.628491028710769 39.064472235225416
26.456115217144685 97.116539535766393
27.014720165769521 99.013521874752627
26.902319009016249 99.759852559081878
25.936502329334676 0.370255515298993
26.058015167097192 99.429214890590856
26.089298962532226 97.716714678875277
28.515367669588464 98.439707370203521
28.848488713450230 99.448144800453150
26.584134686542491 99.866681542285150
29.091025336449277 98.970876727784926
93.753826101750676 99.647958209233224
95.486505801663498 0.232851987327123
96.833113663748790 99.780300867549869
95.222084059304848 97.301107354127609
96.312602644870523 97.280496906426123
95.559816920775134 98.312178560913750
59.337743864644565 11.855164751189973
58.288962563404169 14.582905902544736
59.698179494972230 10.913739449516839
58.951425692835109 12.774091008461401
60.521632016271766 13.678566900841950
59.329273586978807 15.154164526428598
59.229442296985553 13.033229891855671
57.943179351354708 12.986028764594634
59.777265839507429 13.958800934813167
58.409304351979813 13.040300385750767
58.765508602947264 13.502349848013043
1.792014183800334 8.822369579097034
2.695221513747884 7.754826185339945
1.309406981012209 8.296973550877352
1.382264798197185 8.850464760567654
1.757317808401062 9.502337232819826
4.075288245786941 9.177370729051130
2.053492923105109 8.722076386193816
77.279982500509618 23.982498800109482
76.905940450835146 25.337452606934491
77.437403483875826 25.635247762494657
76.735756670589097 25.241088852344692
78.005339290961487 27.917697674121310
77.843566682985880 25.232303582844281
77.216849008026713 26.256337350711235
77.451569159467965 26.235793796160252
76.317394599195651 27.762268202029457
75.926248150751562 26.307863422332225
76.756841280175323 24.888389701029791
78.109262882553324 25.144914951847291
75.019339492376162 25.788379167322848
76.479076407670675 24.655283865601941
77.603983861956820 26.861516890475663
38.294298379749925 11.971665812418943
37.149583075018903 11.374984874740544
38.666346245154749 10.637952333024106
37.623038111326764 11.254300569920961
36.017831159413909 11.972161345773905
37.500847338572356 10.352236652137734
37.081485743143936 12.943081247264866
37.250375124697221 11.284136570072787
34.956096375186135 11.573169654761626
36.108390853576289 10.898768501375917
63.658663307429904 66.432137477500433
60.498822621107571 66.413089689521115
63.018725170476507 67.437821496902444
63.190370369471815 67.599594708538802
63.556077368431069 66.599051090509946
63.560804282000468 67.562742381605233
64.260909267041569 65.942346607312317
64.366778902468297 66.239447673625946
63.132026217228344 66.452926464410737
57.504610240805938 15.237808258636822
57.914237510937049 13.730689652437878
57.016235176734568 14.549410999190430
57.403747958099920 15.252016910583187
58.152500352194515 14.417234252962276
58.149175421917825 14.658211613698294
57.144137649644058 14.187620108608142
83.365936547824447 72.976857435456736
83.866212398622224 73.392107852270925
83.239568648404529 72.804052540374244
82.453711992735236 71.841925910500422
84.238345050167339 70.938456750103569
82.512934067705984 71.405858794012559
85.721864323515433 71.201313281825378
83.526306897898337 72.109348339163773
84.246218400982045 72.783035691975883
83.958856660876577 72.027159918252266
84.515399242835912 72.174578849842348
85.120240779526370 71.036002463110648
17.551684824810760 2.076383304118284
17.009974198242244 1.833198755726957
17.960153250738291 3.481225393017418
17.651279792402217 2.104606345065295
18.084587724582562 3.351356161239692
18.461439588715866 4.001176390625353
16.315575804948097 4.458860054608673
18.097079788700700 3.435339079601917
17.585416981401856 3.151875632828043
17.652506543367370 3.883389566323343
3.398044265308275 83.259416288954540
0.996476026951538 83.102298687197248
4.091800545774793 82.067729098275677
2.709142837730681 83.519945123302676
3.882407419945512 82.234121706178442
4.208617844289606 82.583237945119109
3.820899958201732 81.184829855162747
3.777362384954861 82.013557522028023
2.099515512817556 83.632115978451409
3.577672503353819 81.088143764591265
0.054789255125741 27.603608530560297
99.798978557138497 28.062845333779556
99.674841436914832 25.508335794997890
99.247440362519981 28.013832527373019
99.949292409517327 28.875989306340337
91.799059858838646 87.062492077823734
93.438030225369374 87.575632404486683
93.232375083523934 85.475222911940961
93.837489114230308 86.162110083812323
93.228846340958128 87.257575412688766
94.031600650049612 86.837486332813228
91.894576186261048 87.427250378430585
92.676868586472182 86.668387322664273
93.264450814628162 86.638659973801197
92.719815298812080 85.833196348843131
92.475083273665987 86.697152255679356
94.112821776536904 85.460530214603168
92.749593439661624 86.449387093230769
98.912296383765423 8.065598605262725
97.062068803181987 10.319536394707503
97.241144363758139 8.522475508034526
97.250671790427489 8.134442664970642
98.383245982980910 9.677375219297542
98.994017841503748 7.587160219525536
98.256532047050968 6.791898455459060
98.586401589337044 8.946781342687514
99.155524486728467 9.320697309307512
97.347235723753101 7.821044472861593
97.837709351251632 7.845971638803938
97.541602642504373 9.838200307577456
2.277746818733070 67.134612904859111
1.001440451615767 67.740055801839773
1.514456258773256 68.482142276405895
2.390807798549928 67.024182895963108
2.363502482257538 65.167676776291529
3.048652691975558 67.721753949316025
2.688031098824734 66.631045868518385
0.978887147890307 66.884901150868444
1.780993948208406 66.282936281458873
2.203090469910623 68.155070264360532
3.219636131815609 70.023705944777163
1.598931938730854 67.524351804892731
3.885389881671500 66.165913909737071
3.107700045605802 66.546992303260168
2.331126053992808 67.387037232661015
2.351244016363059 67.015161626650112
1.785937474365970 68.237410222348345
2.434790501938911 66.835753639889774
71.432427309610773 56.506865874687300
72.153997624985180 56.366919489485475
73.038415646348099 58.129185147735406
73.634250682494368 56.269259218635248
72.031809574398039 58.580743776821734
71.816608619133319 55.675970066684144
72.862252249843607 58.490526252351330
71.336411544373306 57.107819322005518
72.673537683334828 55.422054857971936
39.428320969765664 71.277898312167366
39.092507564052291 70.257919363538349
36.851734871780593 68.261803781378035
39.145985562170495 71.308203635483579
38.127719104296638 69.341881474887259
38.255622589650557 69.175980324744842
34.036496498387933 45.911369264041646
33.051979954890946 44.682904658131875
32.590858320849634 43.075614922672031
31.783014105572196 46.167239177681431
32.419670917076118 45.062850994368141
32.918654213784862 43.439135921506463
31.958311859775911 45.069836482845766
32.908931484079773 43.252098018997444
66.165183650987046 29.377999412143900
65.649882184571211 29.897014345049204
64.079206877838232 28.576598640663349
64.767842373284722 27.592774797635659
66.442825106558374 30.158491838864879
63.843196175410171 29.982700633619459
96.498251163878194 71.710519520540714
93.620700467557583 71.855804264915378
95.929716712215509 71.193714320537666
95.309195963782457 73.122860830902397
97.623625466040068 71.830661390667899
94.033300561452833 71.757525599788778
74.263500939585086 31.972271849223006
73.601497817083654 33.749947234657697
75.629939526378379 33.246181046577213
72.418781448607760 32.942633428326637
72.834834946705541 33.210188570865746
72.711873145986814 31.183423438337549
72.948077098596400 33.677969558472100
72.509428504350666 33.345318830793424
71.878114458287598 32.166381996486109
72.787014345396273 33.585362967173850
72.547384789884021 33.389700405563026
96.544370449976668 18.913319423912114
94.522810009003891 19.130526633378437
95.809824109872736 18.734893263198824
95.355798186160982 19.555029904435436
95.813914063344427 18.117819469027648
35.557222287135843 91.501295626136923
34.214081878574298 91.907420519166877
35.034031547499190 92.308497449837333
34.582556058525391 90.149180444584971
34.135666690216766 89.834165995892121
33.679816543092386 90.814256194282976
34.495815441694688 92.112246173882198
36.145122443330372 91.381342122034923
35.823052192338629 90.801654330855257
34.670608811853903 93.148099711772929
34.303155299905868 91.575361163456279
32.581388025630098 91.826430076265581
36.066244307648589 90.213440372898788
34.252462344729942 92.143290895168491
36.360544540483424 90.681625082984652
34.557312699252805 92.393884994328886
1.990464106422971 83.210484914147770
2.469709580449230 83.879988146982143
2.579667021747757 82.822842862003967
0.980600983003852 83.316617744009648
1.229522318151460 83.420616627217200
1.557306267558150 82.393683808591177
2.012268907271836 82.915050512786650
1.674686002414373 85.529480005783483
1.235615843504705 82.510721778673087
0.264177979605462 84.658418409410217
1.391602844723163 82.643829722297042
1.021594928067143 83.687463420324704
1.841528628992287 83.546222435384578
82.831068736552936 13.623802934463070
83.966802963064538 14.871482833292841
83.443667476640599 14.121008312442404
81.436333553550497 14.268960155627262
81.302284798381194 13.443842331691563
82.843903804653507 13.122728997142708
81.938231863562052 13.934099434374856
82.029884967644122 14.079052654768008
82.447972704415989 13.938152843588830
77.879552524498806 60.392583953265358
77.394757230909519 61.157199038544988
75.971856225419771 62.361989452385757
75.793977309662026 61.962923243339404
9.693604360631072 28.838355261972019
8.702020035565013 28.093172125430154
9.113970092078183 28.989407398451004
8.478393901379567 28.368579007392551
7.560720636459967 26.899112665960075
8.833903696378160 32.531799112837930
8.038280143195175 30.191546969127323
7.875559305742619 27.805225387386511
10.035066981065036 28.865460019572851
71.966152412493003 56.608073062535958
73.502631575542182 54.914912787556680
73.055855102024225 56.399670308941097
73.060344203915676 56.238226630654431
73.549175812808642 55.215626565758463
73.013951974995877 55.468293161761146
72.747023441018399 56.089721323227387
73.577037000088993 54.989464529219255
73.497820503024869 53.079649115859887
50.548423250102410 99.372444985057925
51.354038177660797 99.133739749688516
53.153891576406480 0.322667127116361
52.012636719006146 98.140406095029874
50.362813565529045 0.241610292951705
51.029432125290512 64.914703018501271
54.537451442166990 65.037560556401758
53.158651408532890 63.279357016130263
53.832425644400047 63.879619854172212
53.725775688893556 65.110041658613000
53.169409526085794 64.078317461683000
54.353778025007074 65.290548861489057
52.995126625672313 63.476434425870600
53.548858861260470 65.483386278606659
54.813412186850016 64.579921184414360
53.337330248539772 62.758501848598975
52.174733626370035 65.001747105086864
56.070918564121158 65.311475804853828
53.159657473431800 64.333441257201855
52.912978627524687 66.476345597542192
36.570984173143906 61.053443608466580
34.538555435620061 61.467671517854370
38.348516790043533 60.264122179227790
36.680356308831172 61.137560814225246
36.816286874474294 63.150105934545209
36.090320993308140 63.243649191930459
37.174241166886731 58.827966199458196
38.614484051018962 60.832323752100109
36.899111051233234 61.915770962960956
93.952024676249991 0.074041289908658
93.631878392456997 99.221171633523497
93.229676963314191 1.377145614991120
94.710557226229099 0.613774729232524
95.090527666889088 99.872499882439698
92.127157745578060 99.693807629483288
93.884273700747002 99.656763812041618
94.865689745246073 0.746645677406129
95.596942618589438 97.883497111701175
79.134189433251052 30.463486341508723
77.846005639995624 28.341869185208701
79.112893677393416 28.039971249133423
79.412099929298535 28.297467357223294
78.689393804382533 29.759193501752662
76.839284240174820 30.747467647330254
68.523621031273677 57.312054742913439
68.148152865936055 57.106605085260526
69.917425570761523 57.227115593506539
69.147322520718745 56.007312198363451
69.801365161902154 57.853438639369443
68.960879320986280 58.077246717097296
98.912050291210335 65.661120649638249
98.163213395628944 62.828798297889726
99.714659799393189 61.515686567784741
99.110942940530890 63.345440546446774
99.150654575351467 61.793480244739335
99.626666959438381 62.558489990129097
0.262368041780206 62.894954967754025
0.084899971141368 63.667732569302231
7.018059477219357 78.539175833357888
9.236459160211529 79.506343312181656
7.842579740479287 76.083363093748943
8.649186205528110 77.749290085466853
8.053342883186273 77.166576323340067
7.890670800487888 78.014657383036848
87.862373047235678 62.926274888120894
87.009388266126351 63.209505656676662
89.186544858842012 61.888049108339779
88.102789876580061 63.861446608033397
87.373543251568705 64.236774997828746
88.281275407084465 62.887571351226214
88.294457108812352 63.684196204094476
88.211946796241946 62.853951738309568
57.527027870847526 99.614470898151296
57.142001113558109 0.196383358224497
59.267357577409321 0.397755554446943
58.128627729028480 99.492153877999925
58.489370359850113 0.804290405430557
57.258255371219214 1.384945819160851
57.500994708462059 1.021240007230948
25.637458673059363 80.386977257703194
26.243027649084549 82.142410782392346
26.599508962554278 83.153080119490625
26.902338032998106 82.739795684296723
27.953885897278866 81.363376259461504
27.046093375110512 82.262261347444991
25.747280757691758 83.071747624658244
82.135372147527278 65.293872555818879
80.126598106612548 64.284024428592673
78.830357077240677 63.662198910152327
82.065089197015169 65.595819539828099
78.569710040660482 62.681735185452816
79.595929136845555 63.747465650177190
80.196734746162051 65.974897115051149
79.555402817304866 64.190438768169884
81.860411759112509 62.533686288553362
79.984881173607832 64.566599977030506
80.849844028914532 64.387713497485521
80.332307231862444 64.537727955737594
46.141518205880580 47.476920851927908
46.499008128887532 46.846787684691748
45.313514634271066 47.310689872649064
73.504010648754530 10.228334193369813
70.261298525981161 9.526229937480695
71.154430145372217 8.031985480101024
70.604492438249025 9.331347606202169
72.100011785492299 10.876874798168778
70.480277399122940 9.766530691627525
69.898271152488491 10.094839686311229
69.929721216879642 10.183563916201596
71.387458601979674 9.676624919863665
71.048424097548590 9.139442193361459
72.167268671104111 9.701752707379143
9.325400559363176 56.750085972301015
8.564098816267242 57.309392810846866
7.170128213164924 58.846943530610517
8.312484806542356 57.839467006059785
8.606089239659468 57.119246206116607
8.385574131642825 58.460729825344075
9.351362008168895 57.608902653031492
8.452519527210853 56.641954714240129
14.460752811025534 86.677813358819890
17.713301555433571 87.101684319301441
15.324371019599411 84.853725737332596
15.719270198705065 85.273522945893063
13.438039424496766 85.833235347985450
17.095176229409748 85.191884238108685
15.851186792085723 85.475340660879255
15.814512742380865 85.015703976138923
16.479102180709372 87.321351562605372
36.518760596165130 88.445879608895339
36.623489338983312 89.399826578984189
36.763854751737995 89.728308900566844
36.170930928249120 88.537687819820661
35.633762009306921 88.009325349832224
36.836513556051941 89.221139131158765
36.726242147702976 87.832411803316830
36.254723072889895 88.644401008207666
37.502848020550942 88.724163129406520
36.764931877237458 88.893853765178420
36.648984865914876 88.202699491914998
34.990899364949790 87.942000072836223
39.574778045095805 88.091238051749343
35.698004658666285 85.660094942752295
73.704177696900047 46.350663357468598
75.568396868498240 47.909663791892427
72.007554780374335 47.601087865011024
72.471526607068213 48.522946397521174
46.839739902751717 69.013634841772387
48.292740980579637 70.670794111474166
46.339029279996780 71.190591110461625
48.812421906227833 73.051843341315674
47.847804317624259 73.104960384156627
48.180444757037584 70.847749693099459
48.180261736810927 69.098915584643947
48.008093959836906 70.535949612139561
46.860749251298124 70.636012316207527
48.014081565442417 70.667957557061968
49.013965452500912 69.960866099649863
48.202546132781926 70.366712158414231
47.861058374636706 72.696536436265490
31.523918731299151 88.036990739907864
31.705376892552355 87.813113577753427
31.546941379043819 89.227133883223630
31.785228730373870 87.150134335948138
30.004395369981022 86.040382718125926
30.501333169714275 86.611728183483535
31.532759718282236 88.041963111366144
30.914812805943836 87.792254248584271
3.455115299560801 47.369325933080574
3.625947535249586 47.836590829349888
5.263051892409757 49.083908114092985
2.858392377141821 50.254294393649396
3.013135281733212 48.442121014775871
5.442542107241062 48.892592415503827
5.852682585957072 50.085790757180369
4.894781443782325 48.233075869029385
45.580372281295418 59.666843966995046
44.279926924702032 58.575366822470997
43.609377710194146 59.568381430808095
42.109775405294656 58.875195399800440
42.298289632909992 59.051188132841474
42.111521924737893 59.821878787190080
42.236159959746409 60.380404650408117
43.053273011497112 58.209785365655762
42.810576998863667 60.525273130104573
42.775088578415328 59.740245808340781
44.507086298176624 60.956659410435144
43.599309465262778 59.183191846428457
8.710702340518973 53.052387184143058
8.617139509256031 55.435227570690707
9.369720350881641 55.277568483641538
8.933067755980684 54.969588320301824
9.658728344790246 53.500471073213404
8.585532590221053 56.628125087449753
7.351976608788495 55.564712106879838
10.006152887381987 52.944965963273084
8.191000013742039 54.315995504527436
8.536551828899745 54.390191881092946
75.550745175421753 15.687550293201513
74.799276420800595 18.384009912011535
75.809293046985417 18.746762544311039
75.058079999389278 16.160566695121314
75.099439458150911 17.501381079362307
77.628024154580785 17.345873063154276
76.522323359392217 15.291423870860029
75.334538357251731 15.268631311296486
44.825721995484336 2.607185128502091
46.034591305058292 3.506293034033977
45.896345022251303 1.784398308182091
46.146172968241110 1.807960869813649
44.923503117341966 1.326781884267371
44.364294437924663 1.841236455211387
45.613231538010744 0.798523613695848
44.469266851940382 2.454589947564705
55.554472212415625 9.488965398437177
56.566780097381503 10.087801962791072
55.694197884729086 10.077572983498392
56.062264510462818 11.248400491909083
56.237974185547721 9.033456537555303
54.128113273580581 10.359874178072479
56.694573243513112 8.302032738944167
56.440983717857478 10.374531800649468
57.080729040043181 10.733604266586445
55.640440786635594 11.208246401330950
54.365238002516243 8.083662696926698
39.761941451887658 93.191170782090353
39.941685801334430 95.800457134964063
40.413379738866418 94.495394149433025
38.405259718871150 94.833940629028206
38.862956978161236 94.029806710767005
40.559919992764556 95.433815641356418
70.069697858354488 39.288465894230626
71.431137959481319 38.196859325602482
68.665085313902409 38.113595078321516
70.952097868951995 40.240937450928520
71.195602027159438 38.193483622898832
70.640883795414410 38.946586031327442
69.586813702529923 37.092199749146310
69.424259257585234 39.878965131880328
70.287398349693959 41.663082086835239
69.201576697039002 39.435384657843031
71.372906484347055 38.487327296597527
69.334399525426235 37.189725017585303
70.260403956659729 40.592318307441332
71.674299858478207 38.619357852615671
68.811862524356300 38.187418908589549
69.574053209302534 38.025901205538013
69.112862370267806 39.507932148910172
70.939023880375075 39.841243735417507
8.307657786003368 62.949933073186862
8.759037270903386 63.672867546322522
8.149148326185768 64.328452414544216
7.032087932948507 62.989602646482346
5.634966375595251 64.514978464661297
9.562827442825249 62.676413657617388
10.474753717757752 63.329832574238985
6.947743370554797 63.118250924737438
7.782584678040108 63.254630277970961
7.734110424957714 64.029910771384522
6.767403492355080 62.980854502365496
66.475985474080190 55.865733856796965
68.276757744112700 54.070570912991187
69.594004641117664 54.102239095164769
66.916133224473342 53.570378287368484
68.217456537659899 55.879276558734460
70.411394229846749 54.461731811089756
68.008438996047886 55.423996398496740
66.494461260944220 56.517055508139265
67.322413641714505 54.226358768270934
12.542271670569701 24.606385594478446
12.639016189423446 28.412493546393279
11.753822993971532 27.845423561075989
14.273902381241255 26.916862786154926
14.533146370971062 25.656321012171137
12.447386329327280 27.377301990350343
12.863049520635261 28.343804955113370
41.167447166585198 44.604862823168290
41.002974238070124 46.874484357731170
39.991457537684070 45.920092209595204
42.147062371589548 44.264298902086395
40.377264947152646 46.352373551541895
89.376429578147423 24.747534239522924
89.579545313198551 23.541873970794782
90.449439232982812 21.523136349380362
90.171926324923092 22.717355693911621
88.482509791108100 25.689464063450512
89.872761707708278 25.342597157982201
90.216215999707330 22.257918345034128
91.132463170433851 23.904688436052421
91.147437601582496 24.141142420246094
89.373758044114936 23.057023603293381
88.818190486448700 25.167498474178778
36.966992535081111 22.021495558464856
38.081541128198516 22.157881482945871
38.574170977826832 20.418808739509860
36.822253039912646 21.488565871927022
37.456422158152080 22.708825815316953
35.895883871184104 22.478192635422939
49.693339587661072 62.562856893917242
49.781051483472687 62.365419328616319
50.279260621212011 64.167650539081393
50.388604675745484 62.087046996601352
50.521254249541741 61.391127937199535
50.712687001688877 63.802525199697158
48.741057767797408 61.734007758402747
84.560280332124691 76.248483952361099
84.899369918044783 73.867756354301349
85.792332776022704 74.770135876587815
86.112471090931976 72.946611113684483
83.679768594244678 75.451785567572941
84.566894725919909 75.362021046291062
84.889943082669731 74.179798763328492
85.348689790688567 77.070394403871489
24.156523648857060 38.218527264656721
23.985287008678089 39.450582926805374
22.917811489113646 39.716019021406751
24.471813311898799 37.609704052935513
25.168833204470474 37.167542430698575
22.495542219669787 38.236106652698233
25.333888103078301 38.222213045789843
25.427676674176748 37.425875250541523
24.013864830193796 38.924937935147156
25.865870094208674 38.597156797008523
13.424640509668851 54.602923186955515
11.194859811718745 53.528734865500375
9.898668971238648 54.987565174007237
13.201572539476125 54.911683949592941
11.159608608317853 57.275748673803946
13.429251216803911 55.467293748090924
12.524344247353756 52.371818481423311
9.870278226976833 54.884952107999617
12.127773688313502 52.841199335874613
12.765812927582498 55.457795942865836
47.214243576292390 88.269303192519672
47.340281136356026 87.338537750952227
47.635574899741343 87.138897547865270
45.896974719387735 88.239227824104631
49.945332050703492 88.000498149653495
47.303243953803850 86.554668713995952
48.014855177980337 88.200140425350469
47.194612240140096 88.580626177574004
48.137629133215022 88.087453463013432
60.133005003832601 36.070964984742645
60.350681232035654 31.950027153401876
58.916950393650659 33.506042946236931
58.960359502687531 34.330723589739698
58.815799755971071 34.822509204421088
58.832475129982271 33.738419745757845
57.991525521715083 33.107905356620577
59.011255638044346 33.924270079031139
59.889456672449150 35.186811767162702
59.529697785146773 35.090570872701662
57.946489273832043 34.296862618665756
74.546841249579558 68.909056492802350
74.373077253035078 68.429579015318438
72.445434142323663 67.684501277593526
73.108581234743042 68.241528841703982
74.561994504311230 67.335090452204938
70.681149814403796 68.499692064915450
72.773918256370024 67.246706554778314
72.476562182997171 65.956365231909217
74.244760125186687 68.496510437884652
74.858458670242058 67.255947820971002
73.892004050142788 70.295679738204711
41.650251235104662 18.013651277324662
43.616812884805285 16.105007291664215
42.875003706310686 17.906362658175748
43.807335836292310 17.275646806786952
43.126166743600585 16.321603996390813
42.696889537332034 17.099768035258432
43.146125700863990 17.896086331664407
64.855125014495187 30.757417147201554
65.812456788598780 31.497980619893159
66.331698459041377 30.912099268864623
68.526993346867087 31.539421013987351
65.496879788791006 29.935833830610456
64.943804754313064 30.319704455229662
65.230328345138133 30.935025655947861
65.083307241733564 33.667653786783568
65.616988815888234 30.439447372707406
64.360330597364424 30.332014988402211
66.491987993599963 30.999432630233461
66.061711748385036 29.249556175381112
66.066049776777419 31.278291654713264
67.181188032851239 32.015943455289978
64.429565907515723 30.568731025034431
66.719086009283330 31.776738041141545
43.739503833048936 21.350963503650942
45.289942839345670 21.202991433019868
43.921425152433351 23.541177047329711
44.793604682736316 23.368911912044716
46.524463100959508 23.497712531249725
44.336649059985923 23.405256139631426
41.175210015234228 23.972317532096771
61.280872853449701 47.446243963713442
61.107758278473923 46.001499229173646
60.713979013327794 45.281653736550062
60.488532817501032 48.170662126020140
61.350074063297072 46.966090602359458
60.769107811109826 44.261890962101177
61.061571609082208 46.489985765400483
61.123943819743715 47.704998004577782
61.270957138506546 48.666562542891917
28.702124593251373 83.791258723181812
28.783866485947740 82.484438572386338
29.238164325137170 81.323756060872057
29.894801158036959 83.540707989102373
27.602628957524377 84.488880041541947
14.221019829973589 52.301114273751374
13.549361849233517 50.639756082624224
12.954885121904001 51.194169791002587
11.719524030653458 50.479936723290137
12.375379706174598 50.879588591577004
12.310922651609562 50.458640051015941
14.455810079962365 51.764694713911219
10.793138709208716 53.521123364987552
11.997731406791063 51.918724062504189
12.584869674340117 50.737290395830179
13.456906291476750 52.121394462557760
78.041876016940478 25.226091449236666
76.356692392026901 25.031061092267056
75.561142464845830 26.743068754619983
77.199221505010698 25.405189897118181
76.207500421911703 25.085659681837139
74.537961779114895 24.717691499861075
77.896217335132164 24.752621722839322
75.631416538385963 26.975964495126501
76.606409168007687 26.339032838877824
74.884000886880216 24.433033596231194
75.610646089224190 26.080473300552232
78.557877732395454 27.027351767468780
77.171477859984293 26.553608257773174
77.229983381888246 24.080121334730094
85.069120457074860 19.717108264843656
84.531166371602183 22.281312561348017
85.099995248568263 22.880607900454478
84.248433189178328 23.192774884427617
85.995615544595978 24.600132190150880
83.956528171447786 22.679975091678195
86.448238780524079 21.423946425188312
84.309955563986549 22.257294996091691
84.700971113011533 22.624484527210221
83.527427880075919 22.433047203775423
84.779715053746870 22.751134099979279
50.509808530691032 80.275135200362030
48.732084259535874 81.141918978771656
50.173071414589181 81.309808512140464
47.511683642128013 80.883456684956627
49.414179843093684 81.992628280237980
50.491822435557175 82.195874751093129
51.277965564233284 79.729932673102013
50.624108756042929 82.958320159991715
48.788544832210206 81.182200555166830
49.921622718584359 82.021391945321000
50.157144214379166 81.014068099363712
47.351247521148039 83.063268035380347
49.483912905647948 80.784770878106286
54.700347385227978 46.183616041617938
51.186446390810680 46.945361965851653
52.563626524088271 45.560844862899991
51.937026953433481 46.441312162423422
53.055440484991159 45.855105768884407
52.941379602309283 46.057305272803838
53.718501264590273 47.389299056311472
52.053663946792717 47.160838781250334
52.402732361359298 45.470821051430889
50.493582107258256 46.900223285028673
53.517704559035323 45.831452082530845
53.195618905036895 45.537934081459852
75.094949171622503 60.808555535244992
75.924082510969328 60.792198000611442
77.904138778200263 60.090749402161435
75.861482220122497 61.282205865651910
76.630677503305193 60.642010744486782
75.269216456664452 62.075377504168898
74.852994904212622 59.464261207967027
76.839616237355372 61.769282507737508
75.385905140864892 60.254594512882505
75.672743182816873 60.087772672764402
75.641034124049895 62.881587306197829
76.607826289402368 61.992312605838912
76.490801558232889 61.473883506038582
76.059792832423625 62.715012352566994
73.896469180768761 61.046206032829730
72.580714071730597 78.831155613398678
73.182858882453758 77.806673848880649
70.749265565980679 78.941363362714242
71.095432990558308 79.007271054743683
71.155921798295680 79.964304575496342
70.634894830022475 76.976894884996781
71.090207531586898 76.253474784781176
84.829015013203971 93.399212137070052
85.074023641620201 93.341857975961261
83.568978543734119 93.403952506978527
84.830787661876840 94.072493108174427
83.433231889042375 93.657108467908500
85.538494953418990 92.910764371719750
87.450375130186686 94.773398216812197
84.947020201847593 93.263010104570355
58.907653461124589 3.110825528388798
56.213095778056292 6.646088361275828
57.179923855509720 5.160619291692695
57.182411402384297 4.981909652935066
57.082865776665251 2.594704343143579
57.911532961348200 4.655759535458751
57.088241672824850 5.860378142740537
56.972555124498946 5.432881892103208
26.780809298277582 34.330467051427490
26.064572535322487 33.970115488898948
27.470367581568144 34.769361492691580
25.370954678836888 32.425638117116513
25.427250851504372 33.016976030312684
26.530409405584034 36.017352614885361
27.461609081937997 34.325910666324184
25.654390132197427 34.482795919641589
25.828969636605514 35.868746815495854
24.552101169477993 32.201024459344730
25.610046192199640 34.130902815375997
54.918114937508513 59.912475153964294
56.572782964042844 60.037864577496194
56.212761586053674 58.762622607309360
56.682353469656420 60.221065563928775
55.962509789568827 59.141703762678596
55.641707428884423 59.291586407794831
55.971110585438332 59.700718948703773
55.588686646484653 61.711024814535349
55.992827557218476 59.725986029362353
56.441269684622711 59.361866087199267
56.367515991286140 58.518797396646285
58.440412319422130 79.930708548940373
59.236672247605675 81.503158084644880
56.448464742479125 80.995785063677118
57.722778565249001 79.655338387443635
58.349591715637658 80.452086498049837
56.714401069710433 80.663887711208517
57.456401443873744 80.407269792710508
57.274604356841699 79.680641934325607
56.892337424056322 78.426917921535363
58.341516194767749 79.677694032674395
57.998188081818739 81.242551572955335
56.345516291381571 77.554035903582232
60.552105847038234 0.313952967398563
58.758732812799437 99.472912486238812
58.154744256108984 99.877030937271257
60.695682539654229 99.292242569676787
58.549171263632282 0.971847267416564
59.404450672354656 98.065598018542246
59.216819993927977 96.739216498853011
59.638706968827428 98.544758107711843
58.453960507117444 99.839702502578575
58.942781501432435 98.237210691996935
60.119823276002926 0.102444311315551
57.991657048076519 97.777804542293254
91.729463186551385 16.866682252170570
93.047121344626291 15.554098919892581
93.414488672760385 15.197871807188022
94.440494692799120 16.769978735860057
94.624952274550481 17.180181372040426
93.040507800055593 16.542265091769607
93.145487803508487 15.843579191565285
93.960811984830670 15.518604925975252
91.808559221780399 15.389919547332195
9.236316586071405 54.329728421436052
12.228717850977489 54.184345478377075
10.308922213190311 55.151118560223537
8.587849478082859 54.659680448799513
9.625428347897115 54.507699320520267
10.399154251607490 54.254454262166107
10.291889402189444 55.234728190752008
11.201344751250714 52.630294591592907
11.263997645072505 52.216197066936246
10.088677703573982 54.889245210273721
10.431446278792134 54.907874935638397
68.042986202372674 71.955657520989092
67.319088209459522 74.875954671689357
67.338404789492714 73.105878551557510
67.327252803298279 74.932919660513789
69.178495642686855 73.492528115488327
65.546744969201853 75.697647107162069
67.693649197464950 73.075244317662808
67.193428193998500 73.752091968422789
66.742740386382067 74.145797688315668
85.057178687173916 54.348804268161032
85.198895250016349 56.247293011165333
84.596128427222610 54.466642387322366
83.671876166305069 54.232224783341955
98.831779975210026 3.186463663370434
99.913790010172534 2.514580755934355
99.867083319906357 2.325818348514299
0.386933632126500 3.360730547729215
99.360236438368162 1.808074457472282
99.907496443887553 3.537158360279242
99.719733070711086 3.006858000586230
0.270593236687134 1.994102053971473
20.863394600805236 52.681106014493203
22.432029733601798 53.077191444651682
22.572962701035092 54.071624828904916
22.846061705640569 52.323790965022447
21.535333747174214 53.358790248719409
23.134078974008975 53.771168636611904
20.921381505724689 53.753496640360090
23.897170887283178 53.573546528052759
24.154825441337664 54.088658933940387
4.685308295456842 9.437943652295548
3.699394379266016 9.892925149173807
3.610868659504626 7.355773180688428
2.368664485841941 9.274431981644822
2.823402788754066 9.211606954354004
4.004457198046197 7.944466430561067
1.670072487812075 10.045547848356527
2.780754541471884 9.516570605355485
2.227281713923574 7.767712425652039
3.126181239249346 9.484249073174899
3.307535605990445 9.333883231746155
3.758570025021506 8.388988493201492
63.825063771311953 4.233686623701313
64.558539953593979 6.168878991678906
63.919945220354201 5.749299042221759
64.793719737420588 4.592126643747261
63.700714962122525 6.550155677642843
64.321937284548909 4.686826736724020
64.046471689338986 6.016529350279406
64.871862313188274 6.087495158846751
62.828509636047144 5.522237170972899
63.114577582779091 5.145402349983966
94.993797112461948 63.722452902249621
94.798384790707246 63.513503762808085
96.715462168138998 62.119484213265949
94.421806186860039 61.634298546147917
95.761423504714671 64.170849170026315
95.656499194422636 61.677414381312708
96.745822597081784 62.605962060133649
18.180156386833630 54.120943870432427
19.377384582638186 54.367275532090702
19.114423759574805 53.438295313279930
18.613505628213840 56.490985928045205
18.492485550551699 54.377507709878401
17.836619894923725 54.058970029600196
19.375449067494163 54.872308925179532
17.144849127656617 52.457787234308547
98.853849690566321 5.134601895882569
97.823904306844199 3.608279742414857
0.258862933270919 5.905536195448471
97.760203425978943 2.635353893521891
96.875565057096438 3.872121659848382
97.980422426224763 3.721820269533644
98.385620098376720 2.651128138086890
99.237240992611419 5.514923418900725
6.592322393984169 53.916688996702092
5.630382654951201 54.949612405978208
7.071300910312546 56.314140953541461
6.301298314891403 55.491917760486892
4.567487647878416 55.433642848767569
3.976778504891096 54.374165014303330
4.891725467519835 55.399423158143492
5.354220630462083 55.468039594672518
21.436031188594107 89.720010180198628
22.345825896101296 89.483466939837072
23.947576294999653 91.198438505230513
22.791718869630941 88.672173354455452
21.694100432600546 88.612590252103629
21.194518935129608 88.655790433528878
22.300169459364714 89.350664590173466
23.273506365636216 90.239715339236540
42.580609754557628 67.573807564855485
41.442709464811358 67.213671390649466
41.245875660407833 68.497118820386291
40.240273034196292 68.204079719225390
41.246724628672261 67.298838481724914
40.094007375315464 69.646400502538356
41.232619817537739 68.181872246778127
39.498399529336957 67.369758329411980
42.987985124394683 68.548456707480668
86.954140548430729 38.312266131019193
85.995271372886734 38.619089658644064
87.143031508891468 37.325290023209220
87.126792524777386 38.781326913827009
87.416957761648348 37.003487799218689
87.700587408172751 37.963125783785692
86.875916913116612 37.814660282608223
86.505391762016998 36.542565768715320
8.176734222451216 17.837641661068929
6.519955060745955 18.645739904143220
7.294074954790585 20.940773674101024
5.922638129756582 18.051741655086058
6.086116796845909 20.577656493971755
9.260287376111554 17.920090377478331
6.280511954627781 19.057155447433747
5.155365131167388 20.096284194311806
8.454843643612655 19.352167452541277
8.625025627916424 18.384636447498103
6.325151062443177 19.840692550132278
7.350054282651279 18.288579627323863
6.085227129529438 19.257155263766560
16.074704149133126 87.071281341007989
18.646017126007592 86.390196724792617
17.364223786158824 84.476044971527543
17.867799262395810 84.629677732349123
17.554291069207160 81.867422192378513
15.650503853867928 85.059544398083005
17.458684672560935 86.338753810373461
19.719572629424693 84.582463661407147
16.317091059288629 85.465956550187499
18.292984459829235 85.044176725230727
16.116156799807879 83.817615079559346
15.758971897742981 84.004930067259252
15.459216219498224 84.127629769370571
19.108695901589158 84.120203812643311
18.020835051382129 85.230954809892751
92.695618212490970 85.076007580842713
92.156141827269920 86.851552513114427
93.616379966808509 86.266733682470957
91.766876367257026 85.565900904009155
91.213338605060983 86.516730182302510
91.939852122966215 87.711168417625629
90.960216843504782 85.340741445114460
91.138510407882933 86.946806994203826
90.477416891882797 85.705462399392758
70.224727538221018 78.663653140377235
69.027427542079508 78.841127923248067
71.412977518986381 79.201787863389640
71.772570783007296 80.353108534443791
68.855071467585347 79.494787861433409
72.022010594689164 77.019074088151115
72.200056350785772 78.061148877872029
11.712779371963288 88.308030321179402
13.837583308267847 86.663597224267221
12.788410247406514 89.777931180844732
12.420607986744249 90.001944063209748
14.248310250326281 90.442435217256445
12.136376617554188 89.568859112266566
12.528605004244289 89.844333371372656
11.924494379185106 88.660051696250349
12.506299023169221 90.309371952996983
13.881841907724542 89.155042921743473
64.395114287393909 37.087629912179601
68.842717775476302 38.321822452028563
65.245635006376531 35.715659432675920
66.946115005627661 37.760787350513887
65.278592325821350 39.211301109277947
67.410155651255707 36.346705675824488
66.082331526558804 37.018556647804857
66.487706618850822 36.855553860936965
5.648794521607710 99.717794884013557
7.860290455653787 3.143821291331766
6.441909703460337 0.602423506931600
5.354541807029631 1.836091521411176
7.175138499879870 1.287125967923057
6.381319030784669 99.731860021420218
6.533328376903944 1.345513445753366
8.866904528136354 1.695790243998451
7.250063512611922 0.559115493920221
5.856961528686083 3.432634616354147
7.684458400624444 0.325127938379312
7.505466635076488 1.233141330744713
7.070538616970553 2.794258164476570
8.300327739480363 0.758104086449860
5.182039856813152 1.477473887010547
95.153259705742130 40.865361219316362
96.426374966912931 41.021861499942972
97.504645823521116 43.464430339085439
97.668743325184593 41.568961017124252
97.463008180383710 42.830858274776944
97.621933546506341 42.457538004646658
96.702584644211413 42.123873461881864
96.829498208903502 43.345709141966822
97.658708966472361 43.753943843534216
96.534421052580583 43.209570310749932
99.037778850363125 40.870372941310151
96.285046838867856 42.859013703518762
18.842548991283184 63.691424439922955
18.907535097673129 64.188252063595883
18.472133777843624 64.223441112012310
18.404676177658526 64.245811375621230
19.740227782248006 63.501797800563381
20.440460229895052 63.995285643655833
20.496704778231816 89.088533904768141
18.992677823546003 89.763666771625878
19.675221288176644 89.923600321882375
19.873221821357248 88.580855566512554
19.228114004718286 88.558066634264961
19.070055318935175 90.280972453864507
44.090789665750599 60.751305583226433
46.670864190756113 60.751983415550541
46.069691319476036 62.336559288327834
44.289510332996642 61.060663148365869
48.241619570673656 61.435309181622664
40.573008505662152 5.405220429096590
41.050839773853447 4.377661704156736
40.751475173312102 7.750160788458419
40.959893400556695 6.301604260918178
43.205800641632564 7.009532036107001
42.516160327900586 6.933462191004011
41.470888513741052 6.030007014955370
66.936923350137093 9.350048556070913
67.799239652618482 10.283186666828637
66.558829942178889 11.299474881633193
69.012088322337121 8.527334517557236
69.259590843071877 8.546522837881941
66.804307824612792 10.256552903296212
68.283141898940457 8.909566589381736
67.847662912462141 9.583283903481432
67.941725287510792 8.627712544826164
68.273120238435411 9.910491040394733
92.866052942683254 73.164541035619465
94.757371798682030 73.929124957011851
94.972458821800416 75.758923057580276
95.074571541355638 75.336138487479161
93.567979069935163 74.733412741744104
40.263202474727507 46.851000704123557
40.954551753114160 45.703809020509752
39.220990458022051 46.668355260077249
41.668090088986133 47.349760219375959
40.094497726551431 46.939657052029403
40.909295740957546 45.382408371861771
41.149866378650941 46.574889269821171
41.193041519199284 47.018285631226590
41.342217036839735 45.665455674165649
41.352686223874514 45.631886163299896
41.729938593542322 46.845199958887910
39.314872056239729 48.672247355828475
41.366257270076559 45.140649227937047
40.530591763060478 48.222005194446155
95.483143336045927 76.864810004939613
96.157511423919161 77.611176401347350
95.974284799802419 79.109989596982899
92.412277680733069 77.647063930943688
95.808841349696166 77.847389986129343
95.695323401565616 80.066820645523222
95.280528654955233 76.389758070449531
94.935074260566495 77.818049358524277
13.377727668380931 71.493128134141585
11.658854174787013 72.026014800486706
11.354521086209072 71.512655392738822
12.043231011977673 71.392570010991804
10.947974313655592 72.259424954750003
9.460043540361003 71.310109419524750
12.572317167728523 71.225860524657818
11.157135559570058 72.160898113101183
10.927648173974594 73.176646333612737
11.548861550482801 71.228640586376230
10.438375280629002 72.029634986317674
11.529741331339689 72.412588961361351
12.659028007321043 71.605270685184252
10.887637446469787 71.107442636254589
13.145358297482293 71.977876017106169
12.023962520925673 71.461009423534989
2.692802646732302 20.721589104866872
4.326570880369383 22.076285936600204
3.583487155542555 22.218944753067532
3.641165392565336 21.999573821420185
2.372631192126478 22.041128895832625
3.141190234945340 22.026952405746226
4.191030217196367 22.160614932011928
2.328822609846777 20.860844875542895
2.785285936148563 20.910636327875061
22.505611356809617 12.697125938960664
23.023802956084801 12.880604941614676
25.075658760603908 12.512297534309395
23.521807244374514 13.693235253011721
21.454112402361762 12.079669655551495
22.055390690874653 12.663076303316185
22.685694400423010 11.678666300552711
23.362351281195075 13.629325329386914
22.018486747914416 11.386863672464132
24.710553828103258 12.844411580042129
24.090932925684587 13.471776637156349
65.243729870675210 59.887270676358369
64.522767528994194 59.879042482228165
66.519853579943145 60.643119311315147
65.500403060855803 60.643173869559206
67.459904149237886 59.666381452029754
66.984730568277570 58.993708178243047
65.080862229275667 60.972197876048760
80.457549540009140 47.221759087900097
80.395798966735413 49.751640365045382
80.810741042189321 46.984903105290698
81.912211629753358 48.296865882592215
79.745034694072103 46.857653667021815
81.684928769480564 47.835984505307053
81.786021828948179 48.668220644756794
81.565700665731981 47.950320182589635
79.849199582809078 47.244993217557983
8.420323293247970 89.450607571955189
7.617562255490034 90.828470916865172
7.523917430176633 90.704307340434582
8.964863388981227 91.351930049671054
9.761583290876311 91.826496696925688
8.858075455543652 91.472858667034558
9.468977849066933 92.525727558626258
74.809020844591487 52.488041405465459
76.406827959239521 54.115897869524268
73.594613013176058 52.558667594456423
75.093447789069614 52.308727910152193
75.477103694757815 53.052707039852912
75.974518252680795 54.324436718198456
74.959839194447497 53.657821946826175
75.514550968052390 53.234787472354341
74.014016290461953 55.056760017986129
73.541797473589284 54.590321756426029
3.641552230551277 32.252109326918067
3.355810872382110 30.961208573725408
4.883475657513189 31.685911782605874
4.384866772821296 32.171071739344370
3.843229156396948 31.882948081596524
5.513458693132257 29.771593908746770
3.530521932845812 32.405455209017852
84.986705444812401 60.920801998513411
83.828143036565734 61.934338471812779
84.902744107108276 61.840875516506962
83.005191863490822 61.751476046993325
81.987603207312901 60.835460200323666
23.454712456049137 73.652666218475261
22.294411628420004 74.546002256705336
23.720655913817051 74.827058596066252
22.199583192638553 75.145473586652443
22.461372790526244 75.232664024532170
23.257589182032095 76.202221932577757
22.910769998795370 73.148122686347818
85.282197640043279 9.629197782632817
86.355715196597870 11.886411968605676
85.378402608116801 8.895507337873093
84.496816878633140 11.870547633168892
87.540678778173032 10.743018049314824
85.376074349210697 10.502652771351949
85.456060810698986 12.113997084572285
83.977006092206139 67.286488627455398
83.763549010677195 67.706866411489415
85.646740908048059 67.602062018622973
86.072495285000898 68.959036514649881
87.103669612778887 67.055659333365853
85.061894224209126 65.730604568001922
84.818045734961558 66.908793798459627
59.290750509976633 53.945329011680514
58.967145413622056 55.024907514766333
59.780915303862194 53.995711640071150
57.709985665572056 53.624548817887231
58.523256779985971 55.566050161697220
59.716418875161381 51.661120822560875
58.826574710382303 53.956182573265735
59.551833613681268 53.345156924632683
57.287601940467312 52.554167268304809
58.117101551877667 53.899653883970103
57.406851797449818 52.576433221308918
58.379399680256348 53.717156456428313
0.379089248893557 55.096912263009024
1.458870160595098 56.058592294680921
99.928546832355465 56.322044467382035
99.596375397600895 53.529863675138152
0.944358687918412 55.041471526683075
99.524607693516103 55.804746613716283
0.890284694112589 54.561757049550053
25.267762251154796 47.309232589099352
22.224969799269754 47.193676883848646
23.999317687691978 46.109085876837568
22.565795786031195 47.581489118528872
26.624267479271388 47.186001946512448
23.561093002664833 48.252950245469165
23.556685685312431 45.837201929710112
32.523982580561807 16.077059943042098
33.598568878042641 14.571027245382353
32.222451220944137 15.014042297622009
30.778402780933131 15.124370869524663
31.225455384259678 15.821921376452497
32.047393408558314 15.628073991202243
34.197852581189892 15.345536579217804
33.283705334533188 15.639448740285561
33.140638838998235 15.386775802883992
32.835834493813785 15.125098551580637
33.381386058370964 14.353592672110018
76.644410546589896 58.462074848427307
76.647822639156246 59.182574814856601
76.201363812468102 59.344866343031555
75.811223464014404 58.024233664738027
76.864798757898143 58.658480736778053
75.974758882510486 60.590315241945454
76.635134646497448 58.793074212703992
76.234098543067546 59.316153848675683
46.122610246674157 56.758148475533083
45.682318958867185 55.888876523247369
46.908495815522890 54.682594041422703
45.123112942754126 54.491041804087388
47.191803613999213 54.630315242067411
44.476747185207948 54.700379326734527
47.128189241993319 55.510009301092111
84.528519810674354 67.444032878729516
84.530286170779206 67.076508483714093
82.013223181479120 67.807929856859332
84.209970612553548 67.559400960892347
83.858949751993180 66.819212055839088
82.281946795326661 64.426228241295533
86.085042958346222 68.890080163705790
16.278164400977211 98.571313247046461
13.359931922539511 99.564551645501879
13.709777955301243 98.303984587115409
13.771200476531105 99.340945988362293
14.149449064332073 99.774420285181378
14.567344041190090 97.993215411718850
14.835791099617214 98.885666017083366
14.411464435213967 99.376078981868602
14.242782268821689 99.217141416667275
15.088126290079563 99.279792785440378
14.435037104752590 98.629001813910818
15.291852136526257 0.490079360412494
14.897683388347621 99.117617252810376
76.517134834775717 24.386161348794221
78.403898387116072 24.261446222065352
76.308999184743243 25.159237718663963
76.360012465599752 24.266418002791209
76.860603445895407 22.901462963799034
77.616622172680735 26.043691785214630
76.888309842304196 25.153103139267941
75.991794645648355 23.306090141164550
73.888863714121399 24.085341134757979
78.840884348195615 24.053090861115447
76.799120267706542 24.576809532092788
75.977760836525604 24.018783569477208
75.871747582086613 23.288195599104341
74.588892921333866 25.436573945503710
78.400988769952605 23.879642837627571
76.762369131561840 23.894495770950869
69.308927147356201 39.962572308343439
71.067625477807084 41.278955456376586
67.277243233654048 40.097689649497269
70.881409838559662 41.080428068738527
69.511650454183183 42.119278033694542
70.829913849274874 41.623481088998474
69.611073932363368 43.378035141740831
71.839410658239331 41.555042029915931
70.259925117917859 40.325256859871210
69.311757444622586 41.993386054846226
70.663253890521048 41.537084687918281
96.825370125768558 4.974987678828068
97.930052768172970 3.195960582064060
96.792941544514349 4.050365480956921
97.212848230291954 3.469357974209183
98.404075007671665 4.343120271494398
97.824838398519418 4.308121317898326
97.787121079257432 3.733578576305943
97.864004034248495 5.074107505283899
80.555286360676931 62.725147805965733
84.104241676344699 61.115091046541984
82.692364174128571 60.037638059479981
83.036071048176041 61.947946315426016
83.110750446693345 63.539929774705605
81.729289695442191 63.596711397895241
84.831243187100725 62.451863599155622
82.605308626140967 62.902991061710480
82.389233349483831 61.184966553839629
84.226956905295381 62.407629935539418
81.404754717818420 63.010206996334652
22.125123528034422 34.851920576854916
21.603491833929205 34.154496436657006
20.922323218008675 36.005277255565225
21.249937318412151 36.027604390804136
22.008903770343817 34.763384870457131
24.439554127835532 36.673970488340643
22.894972375852610 35.325175092722127
22.139631976741413 35.698116341814078
21.509075825084320 36.707996931345569
21.560249528738343 37.228114750778914
23.604030888137558 35.513410423667686
22.506232279204429 34.655442581719001
22.226485878511717 35.406004486571085
23.225312092583327 35.247913896133923
87.022447587241473 64.663637508365014
87.914731209431508 63.512133911143493
85.753569655840749 64.515755261574853
86.622800150080394 65.046655931507317
86.075452128229969 64.230662395815330
87.194979009765987 63.428955265393952
86.308645302728365 65.168670725806408
87.050920215765885 64.486830628999314
88.666168028700142 65.902651883922928
87.473854895412117 65.240850210212358
96.915141266276635 88.671515862153171
98.778149491781363 89.154128331807428
98.105018642906558 88.642070642824550
98.314648558708370 88.397398856010952
97.414612969777977 88.106624209610473
98.379719158163695 87.864400484220369
98.344071970283807 89.484920647555882
97.713667000729245 90.219479593468066
97.514689415535059 90.501187598468462
49.863947178418549 58.448587639084423
52.279815087049720 59.567174449154699
49.483840939523049 60.987511226199409
49.707204166716508 58.572097369873511
50.899545534011381 61.278384535768808
51.047451011370065 60.929963770560882
52.820716228867781 58.254799864237427
50.421526821337601 60.537901230250291
50.083133423285638 59.091291095033263
51.115333730799513 61.481316662798456
35.923207216632697 94.025475307830703
35.504619521726866 93.373628112280031
37.500627903544512 93.550448433260144
33.609839431413768 94.409428653569492
34.456647295139305 92.810841998303616
35.430018405691165 94.781592136478096
35.861990995959395 94.051447890650209
36.643256565205675 95.090794542624181
33.521427563505661 92.675957571502792
33.775612905681200 96.221183678410213
42.812553785580988 63.479303385955895
43.734582456658373 64.035668414856872
44.828154746376896 63.461998652806386
44.740878877609589 62.876805193907693
41.525795227104197 64.314408200629842
42.111223760320833 63.056450087347656
43.051366099799900 61.756238890950641
43.565337973130930 62.257170611202639
44.474249257836355 65.428774393300415
45.009920084161713 62.564785432402374
42.725138278349625 62.185667753613366
45.487619334878396 63.696516040435341
43.580005809885265 63.458103138055648
76.113016850298209 9.544749361672904
74.542738059221989 8.532483800981531
76.158918102172521 11.835411161382574
76.168526988940499 7.884000706396520
75.330850406961815 8.116591684967080
76.178168943615532 8.638970292004165
75.119628593430832 10.549662257386739
76.533368971155866 11.097828912516901
76.555092179214853 8.167180695299663
76.217458502301071 9.468662439631760
75.487842778632640 10.283938889794875
98.501466666120251 18.903801075039802
99.585653290555086 19.580757613255781
98.906694208245398 20.009591334523819
99.270157333321862 18.402296852506137
98.857435090419145 18.453041810101276
98.648778292628577 19.518546208712831
99.229837782542560 19.516657922442345
98.716442567437326 18.831435029970464
98.211010588789634 19.316961832444115
99.477656219032056 19.809757919985341
99.144851239851860 18.615735532212256
74.114572207663443 82.920650615882764
74.803371874561364 83.164112141417476
72.770036564515010 82.097246687994598
73.297434029906483 83.182825574485818
74.565112015039645 83.409976267689842
74.287442919054797 83.234020514846563
71.317136019500637 83.066638439310850
73.349888879089292 82.905189617010805
74.720972208863003 80.862365277144136
72.758648851254705 81.670618174875173
73.326310205201722 83.689000148597131
73.134016255106133 82.812891809437929
74.836400293495402 83.579227112023233
79.709259128903994 39.297402106156845
79.655802618836560 39.452705420438896
81.200704297335861 39.721685929184218
78.483140839436402 39.577480216269592
79.837063534177133 37.246747436174303
78.659530111919707 39.647119902215131
81.446526074515873 39.321839567326656
79.257352528639899 38.329438386077804
28.078744661733573 16.087629797880108
28.169044118437743 15.709373811931224
28.450008187416795 13.881242421145682
28.766382677017823 17.665099668049521
30.132156607438056 16.536151614240676
28.479861342136118 14.452764726165560
28.466522639084072 15.010810738732077
28.546938411612242 14.703361800552335
29.709469112853007 18.122144729788694
28.389211246902697 15.051820441812758
29.996344386306209 15.699128583638938
30.120181834421430 15.121049338986396
76.202784755013809 81.155025389342484
76.696884281147646 79.976582688267840
77.961140898853643 79.917134267705563
74.894608699974341 79.711958103480526
77.838735712159320 79.956592083337483
76.548025783069292 80.867494922708744
76.497322230384455 80.640318349739431
76.824490346350359 82.233243306820569
76.114401126354679 79.959229295000128
38.725040137016123 16.508922942344149
38.897084017423445 17.565534348489596
36.947116522534401 15.281949644177974
38.164031399172224 17.013558172703991
36.312928650198998 18.197289125697193
37.927373130601183 17.360801659836838
38.037884281620443 16.701259010891967
38.322123500439560 17.356550656162330
37.391068934963258 15.447905956141526
37.280084427062938 18.271538868133518
36.900617599916146 16.088392002615574
35.761859415715946 16.934005703725717
36.743945477702347 17.574435996781176
57.629685872403130 80.207931553871816
59.193146713269734 80.918625410365294
60.255712503765686 82.776432590223280
58.365873506851614 80.312556714250817
59.382606336577474 80.312704780405753
57.930992586595487 79.395889589664037
67.498902216111048 55.935486718672237
69.536962837204285 55.825884022747694
66.921794029701928 57.870842550060715
65.334135711258980 56.685236231029478
68.635373112031701 57.062310807538012
67.883728300525263 57.799284009532244
68.426310818151549 55.080882154545428
68.192854920876371 56.734076618483819
68.250270433728531 57.100746849703654
69.342638609256440 56.438856040350146
52.132459572649090 3.657119573134580
52.353310206290416 3.339199569768224
51.536636362124000 4.169285625994540
52.783072869225194 5.240075035137211
51.443794410270122 3.245965002884344
53.053404617677671 3.044748714544799
53.428688463118377 5.158482043242229
50.739738000407868 4.552829955732203
53.077554956296161 5.870520542046682
50.959166291430115 3.627560365036031
53.038021150693325 4.830894634341045
50.796335780564760 3.458328456847295
50.630487995344680 3.304407937899076
52.467698760294375 5.312786502025416
51.304702851108111 5.243860437115475
20.999298565248381 80.527015402777280
22.107982887396322 78.880469661058527
20.772265671236923 79.926293124009121
19.511713094907403 79.945695561981140
19.108838009977731 79.621710631591839
19.783966350855341 80.692505103786658
20.105065851000106 79.018598121257668
21.504147173120309 78.977588908412898
22.152217567245415 79.414751175148837
19.665391465147813 79.914445827718879
20.345361541575880 79.724040339510410
20.544804248675273 81.151300395605404
21.377336509927758 79.804780490155252
19.489820449959605 79.591263729221879
78.674795453040502 39.609478035442336
81.166472620154281 40.087978156992548
81.240198599797608 40.291186994908458
81.822803991486396 40.357856694122759
79.621994693315543 39.263496894042376
81.696944733843907 40.343125151863617
81.391181009471381 38.575152075308999
78.537283021387722 39.777419278388997
81.718070618099588 41.239994074156989
87.421995951069960 32.896048256585679
84.766394967765137 32.946369800987839
85.715106883815665 33.898737083690918
86.297073173949272 32.662335552159590
87.484602034079614 33.237553420511986
86.741764872942625 31.809363495820559
86.301490482496874 31.724567169945313
49.195381738117085 78.254447661722651
50.872254055131449 79.069893434127422
47.913816913668704 77.477789183815133
49.130094218438074 78.298369407228847
50.107335102014247 77.523031088085617
50.020060646411856 77.379691143933954
48.590900607193547 75.890214268135452
47.781339399007273 79.175697847536867
47.978201967947747 77.811005012342108
50.114833233709582 76.878870773548627
49.635571914678927 78.040319633955534
48.089209548101877 78.054390216790864
49.501984585228641 76.870798668710563
47.630203208526858 78.359743705878302
44.359396253473037 15.014063826402253
46.427019617135635 12.520803267844139
45.786219461947546 14.084942644490445
46.637716605899797 13.666037659035956
47.939414968839877 15.324483714879955
46.550350461672480 13.155010631502913
46.961664394960877 13.605385869034134
48.598662594754089 14.634366119313972
46.784120961425380 15.818748152503387
46.606322078300600 14.139837660644851
22.075249488098947 45.611445329019865
21.360798335767569 48.608131355672647
22.871578700448033 47.840623719714436
21.974429365544491 45.557293104954269
21.678992621917299 47.980984902302922
23.306024724907711 46.030080666627811
22.402886479951253 47.607053135171398
22.200244533177990 47.809293831905372
21.988908536282484 46.714635563661972
21.773275080778273 46.379854912514922
20.891903425410305 45.502455247877649
22.003191324875630 47.748591810118711
22.531710175443916 47.019124503003404
35.133223396395721 71.073848374023683
36.247283917842424 69.601723587181638
35.009796268039452 69.540467566257135
35.742643111434511 71.126163318099358
36.458459442864132 71.479203684731260
37.057906149800175 70.243856181309184
34.918725450682430 71.725848856097102
37.206464595256136 72.066053631104396
36.678308125541442 69.741150739127605
36.787943315791637 70.823780461327246
36.465527424791794 69.658048484771953
34.754433595833575 69.884745330086858
83.923651931198748 88.486314017778270
83.879097445978871 88.694129805037107
84.992476825504241 89.617797298590560
85.179836072689270 88.696919937808673
84.337545988704775 88.783157436419884
84.951675538984631 88.803498095200638
84.990195126183238 90.275890594529628
84.100817530158409 88.740307201215003
84.208446202286197 89.583970788164393
50.377406198705877 35.556195354188986
51.866408567220624 34.644438943918324
51.969638463165474 35.268787518834237
51.829812319998140 35.249047121635940
52.865654505682727 36.817257729716701
52.138687784828235 34.484101753502365
5.495808461531482 88.705524953543843
4.127702799309908 91.314911575617288
4.526775501614898 91.817930893445634
6.840541255357878 91.340386962916995
5.041375463200958 89.506052448575687
4.690257549209741 89.577262483580085
5.484510249759576 91.428558553292518
4.464281120830275 91.711895680221943
4.328975928993349 90.815145561320719
7.474825495485695 91.743366427423013
2.884375084363096 90.558622080882202
5.003648150689322 91.101991010801584
80.730469005428446 16.692552337197469
80.243898195046853 15.536293123414762
81.898136223774259 16.709143496544911
80.883893437935896 14.586729844410282
80.960082833331882 19.050774970167947
78.900140541177393 16.506522302079343
79.988021521333948 16.239391431046212
80.433848503804072 14.909651068585680
81.360702636607272 15.676410416692988
45.842576934666148 93.449332624910099
46.080605499751485 95.135830071238530
48.320669570838426 93.355045108672471
47.611050515889850 93.536100227098018
47.350141329726831 93.952372339587995
47.883124543154096 93.938200939555799
47.314518596453127 92.323140677232189
47.041789396151913 92.980802241314734
47.358164962644651 93.806432622852725
49.012333514943322 92.607893269640897
45.179215087630745 92.037535043800702
47.283162747840350 92.190490497102488
45.475089715053606 92.065390901213988
45.817445891754204 92.854199426291814
81.656784924632760 46.408471382403782
80.074850163435727 46.116217412019637
79.815166020092803 47.963241263600032
80.822634562250656 46.893625543496910
78.523551213542902 44.251181825550738
81.200151298497431 47.720542787861504
81.118251559243845 46.751761640863059
81.029311306977121 48.964872052937565
80.206318621201959 46.658990436909747
22.224170489601974 57.213161884544846
23.336942721415351 56.090418008979960
21.744554519765430 56.033610877464618
24.220530866111652 56.456677780570104
23.211854088353554 55.468434545992906
22.716508207402388 55.744116549611952
20.483011545392067 57.451676519689372
24.621354964784086 56.671495827014937
23.096980834965578 53.966627505524464
23.933171991275309 55.371808582472482
22.325968454880147 54.873495552860199
22.962414546168812 57.969124475168229
24.325100112063641 55.022026348193116
24.349561407634141 56.169015863311905
23.259101708401783 55.573616083522268
38.243115507586509 77.472481342100110
38.704872424060007 77.243745711859802
38.988884098576214 77.425383903032085
33.256475803614663 35.969059458408502
32.677381908713052 34.680392183577062
32.238630719213603 35.153896458819716
31.024941231645418 33.277563586580534
32.705764293635404 35.046442854360663
34.954051837103613 36.184394601464959
34.396013762154375 34.935639178590016
32.979657498553408 34.568967712168622
31.285814550084126 35.860063783264444
31.157129690973591 36.342212872327309
2.451042884677347 77.816075942332603
0.518644229887910 76.804677286048445
0.005115673411153 76.177431352271654
1.048084476728282 75.683328187944738
1.096934436336874 79.642192040618198
0.922420674790822 78.034438970776591
2.138020480033051 78.653045489041261
0.928016108926362 77.005992439082647
1.053656754376343 79.941579116861917
0.835651661782373 79.921499435929377
0.773150719247660 78.688554382987448
1.841034821016363 79.154507846862828
2.509388491309240 77.634700125858274
99.075594246977687 78.317498520923024
1.298153374869872 77.255696653548497
10.960627422796239 0.619467130726921
12.794064175814782 0.388099099992909
12.503926185240275 99.999093949522802
11.653379338678096 99.333410310912058
11.789463781743436 0.055297724979488
10.686357054906789 1.040130489876685
12.504976049926034 99.827128375581623
11.941413899372176 1.210196073794661
13.129320893917161 98.944025252181675
13.355322338635773 1.031430122477250
12.146307604750127 99.451021691522456
12.661622457594987 99.050466021183638
11.715836040337411 0.453424320582738
13.350883931413462 23.123233784070049
12.208607884309574 20.831162650068375
13.413928320341455 21.970808220722990
12.225317988472231 22.784352537982564
13.036423150834995 23.144121564367321
15.357483687794161 22.120656996260429
11.803433760382781 21.378970424935478
12.333639114164701 22.668461386977516
14.683927848187311 22.351845946294514
13.055465904436421 20.883153843106541
14.528989277930844 22.705243234637798
50.528773956108800 43.933997269358947
49.727191882546386 46.684809500639737
46.920013228219673 46.580121913257130
49.110745271117310 45.574767170526904
51.380283616198064 45.853980247094185
50.030365303956550 44.855260332659796
50.757410305116316 47.733685676475886
50.724859029038015 45.461182628445073
50.942253532004273 45.295770785678137
50.407499335753080 46.552746096501600
49.344253391148946 45.469892790969062
51.086204236611970 45.220912613517001
49.946116813132981 44.863389642516275
50.153756624320479 45.667050757278588
51.516931643462662 44.933731797352408
48.533671418716345 45.780765131026371
64.651580409177868 47.979982033592677
65.874481495772798 48.019408145935792
65.247716324462530 48.974361587606055
65.560232052595850 49.141917966011285
65.306970134478988 48.206856799463139
64.625307817993189 46.707446079443443
63.757304549767255 47.922671579294011
64.959337822549003 49.832211281494558
49.370310562932183 57.784318371046567
49.306678071943452 55.253628515474645
47.837664227852187 55.098060405566024
48.512258140475645 57.987525916442408
48.386765774324147 54.821051061335844
48.736406919515851 55.698076958807320
48.918898511609065 56.726231400161119
47.825352140153086 54.709308366814390
50.705831057767902 55.389973001192253
44.338218078480189 86.750419449366078
46.187741809346392 87.891269739958389
45.631970351489457 87.574531154532451
44.491397135519932 85.648544258512331
44.096304971832801 87.647923790773945
45.681103457537652 86.305541862741592
45.170742883689847 86.274446360466499
44.539015680922056 86.775732514044961
44.675484745545802 85.886795867195985
44.741583936105471 86.880288146296493
42.599968893295923 85.497729671714509
45.250120786893383 85.621610588091201
43.827978115536418 85.949263841075648
16.478246781023440 14.733877837337062
14.626293478849599 13.959771218641512
14.909764596795108 13.914240502776334
13.792302447898768 12.307864280409330
14.038984505392042 14.524415406043309
14.334168722078500 14.229945393434592
14.271049091612404 16.179295645609006
15.444356960988632 13.026356149806400
14.461479497486517 14.892259462599464
12.948993006385173 14.601185855890277
15.099581133995427 14.864777694984545
13.860591570378306 15.289929983451589
13.341745390954017 13.958101372072338
7.039985693216318 34.292265008861300
8.045181700170913 36.325880510284115
5.815136987303306 36.470830739180371
6.398019787861090 34.686952371787832
7.258654288435499 34.255065340565743
8.125319352564379 33.731452971926714
75.064279075533733 25.187615063514709
75.935917319963579 25.837481468223078
73.770858946401518 26.070022831794468
74.038736067707191 24.166981012317851
72.985231053725030 28.146941446317374
74.918878095184894 25.149849914012005
75.677208540903010 25.221062366755383
74.000374299770172 25.123886215969232
74.064321600935685 25.454927361343618
75.493680395113643 25.598106887126676
77.119801008571315 24.863093483058925
94.673927385648611 17.468749893542636
92.801332082028011 17.246730306371557
93.686742870700741 15.859443950271023
93.364157966979590 15.340626201035372
94.051868043715601 16.287718367160409
93.021620707935028 17.589083715321021
94.561586092344385 17.321049073627425
93.566109315253968 17.988054043458590
87.606887555888591 96.751552342571216
87.060580069469751 96.992412709982261
86.585209896002425 97.472775299696593
87.743462955545212 95.691703904291018
87.902161510526042 96.434085916693391
85.810700650128609 96.157034585199312
87.562917862213496 96.273982354899573
87.429789739517972 95.233854431967174
88.252377955442739 96.793397860998752
87.112802439972128 96.480416717800438
87.490049728182441 96.362390595944476
13.588846081646281 13.471091229262472
11.528419658614100 12.078009734734561
12.160337754712527 15.118577629762415
12.976530008255734 12.109686051512579
12.252347474923550 13.416930260722248
13.125442447051006 12.657193754639284
12.839351628290220 13.953571746815175
11.882069876189911 12.195029455434229
11.830940260897409 11.927521125817115
25.963815589735535 31.650463211056248
24.520608089579515 30.480244840410471
23.810531719772488 29.747774831079251
24.222863873146792 29.202627152020487
24.254580859616915 30.418841291034713
26.127466041719799 29.137019475609719
26.130611408779910 31.361469145785406
24.576229991606958 29.735591819909384
26.075010158218049 27.523129061221795
13.935472322942731 56.814134804080645
12.327814269532920 54.972217920342217
12.203963854305446 55.567065696840338
12.235575949085739 54.427702681165002
11.601024469710181 54.175601312916775
12.267408178654410 55.177808479546854
9.856000457543972 54.606857552006460
10.945569586434463 53.579128129632103
11.703970549555748 57.192974517600909
79.882343234315485 82.022048730793045
78.515368508733289 81.082804173972960
79.331051079394825 80.623728710162652
78.470170782986386 80.826505851610733
78.906423735326470 80.358185895973477
78.046100281662760 82.144826360267530
76.348571297550947 79.381674641437016
75.814637796665991 80.042764325711246
78.661746093967679 79.647473430511496
76.856278703675898 81.824691881914276
76.596481642873769 83.440743816092919
49.325906910894119 8.571920732044751
50.807362432666459 6.884256271098398
50.190999552050791 9.534339969786135
48.643711848172082 9.158440007054750
48.940678377379577 8.258524809736478
50.251581927727990 7.653680375636279
50.654494998543839 4.674769922250062
51.102377726851905 8.091678552787613
49.847199791062195 8.736897011824997
48.853491986518712 7.699520495541918
48.320224675133403 9.254478972990480
85.812887152311745 94.138495451529934
84.906602880309805 93.314308146850152
86.808446666010823 94.235771884985567
86.029356920927810 93.612034938022916
85.923815545093845 92.106430288105159
85.236409244838057 93.626038153567919
85.822648247594628 95.325223902546000
85.322820549751242 93.475329985799675
87.921671165940339 93.357785902937067
83.766121551387158 91.841237570055824
85.162529711235294 94.556312316432440
50.090684721624918 60.290836043514254
51.859639669998508 60.691930617763639
51.462333583326938 59.550596497962523
51.518519439057854 58.880006251833947
49.548620853799697 61.250658587052399
52.378048737191563 60.455692367181697
51.279162923741531 60.461685963619402
50.040914075872806 60.342254807073907
92.526398215320981 43.910380069829941
93.651349064668210 44.128648480748232
92.858655271961197 43.114548378462430
92.672033365759489 45.128004433230089
93.618259034860102 41.561055153417598
94.457273692999223 43.084936953569276
92.528861612370932 41.888427632453229
92.827076858672939 43.533524301207713
60.104230284429036 49.098717619810230
61.008446082611641 48.527334472685347
60.790720016767189 48.713059157027274
61.823826110629781 49.116544650809296
63.093393670929984 49.006537904301780
60.414007591292872 48.038474251579984
62.042016287882078 49.620146300136952
79.154152988786691 34.930090705000211
78.564033468655794 34.855674235802837
78.394006052073550 34.511225441765305
78.014669921849844 35.815430185823210
78.620371894350015 35.178005790672643
24.630348769770805 37.275792820895575
24.527504891106638 37.904743896473974
25.742783830660798 35.244250360474403
23.625290923980373 37.006769355870496
25.662332032323039 36.951021889912930
26.373671840882015 35.235310516667056
25.618089402856416 37.253374039738951
25.554938094433226 37.534562228441374
23.659259642999803 35.820445703487032
24.641325315206451 37.132838434325521
25.982332454674214 37.868528900492272
24.631230147703317 35.328335980324582
25.474112422566755 37.995725170297469
38.195931728897563 20.459341122254735
40.340286570231768 20.004658051871161
36.950152082766202 20.302314835787321
39.293844011828440 19.609976514374377
40.321862320364303 20.085715512477741
40.850067932193326 17.791450602263048
89.701632459041349 23.402268118870595
90.124837612943722 24.764464225887149
90.554447418774359 23.505989937396478
87.209312100642293 23.780610136961087
88.803896066715623 26.473608888867386
88.124386522792065 26.697197495574848
89.363133782071387 23.945202022657178
90.119246787962211 24.794753824011682
91.015987639023393 24.702059708979075
87.747780141022872 23.921471772445781
90.908309005306847 29.362336168983141
40.947941211002181 2.343729839179772
40.325360240572245 3.764482141498017
39.905010073520494 2.700450237720845
40.875118058733612 2.900820407097885
42.318207502129134 5.382268739203034
42.421485762165005 4.083084082459008
40.176389299247973 3.565685762928883
40.614702950800755 3.131499409789015
41.317551019111043 2.986012463732902
39.101091297674792 4.257604333214919
40.615261112125914 1.713697846716993
39.886457704212759 2.983762616986763
42.255105232860792 3.269506216303319
42.601032826497985 1.839881433649050
40.139144896657342 3.579880187075523
29.392650252213798 34.820034221014716
31.429375772045191 33.169485621100122
31.178584102553454 34.051254216649895
31.423122035803743 33.072522350933106
31.365891965984215 33.977374216377541
30.476256641824122 34.396964145301681
30.093432428638238 34.443948246209899
32.399486469237388 34.819448086304668
30.644079191495738 34.462560251711274
58.849503325995997 56.821787573672168
59.089461221486737 57.040381294801016
59.548972934580092 56.945015586129863
60.131712435495913 58.257266735219758
59.586694721359692 57.915351072439641
59.664946330036400 59.083822834239413
60.271592752280839 58.718042082393659
58.993105100340820 57.715895317051789
58.149479981494530 56.776358733416799
60.723432461055602 55.921579247803422
84.774723114496823 62.946198721374955
83.170187914416914 62.026931440674716
83.928156385568485 62.801782472470855
83.929285992042054 62.482829430634496
82.583598486047578 63.154303734641459
86.639912196694851 63.751537476177546
82.789847709392888 65.100285153797046
84.359376818697967 63.878538464680929
83.028235854572472 64.908409448197830
83.193977509090956 64.106826614553896
83.502012834630506 65.862567735381020
83.365370738326746 62.624356470496963
3.617683430726730 54.521859459409413
3.509517569998692 56.292293376457415
2.960539981884287 53.539261700817526
2.518653372342211 53.553918616559741
4.865768248459845 53.838232385231954
3.674803795807299 54.491026513739243
3.304018354140425 53.438056777956128
12.447903423263055 34.899419764551993
12.250604618869884 33.491236754495716
10.828179844709300 36.334845228412533
13.456969382153160 37.062545368391937
11.624796869148486 34.422080384837784
10.974601816639112 34.933502778451015
74.070920804953701 67.603284043261311
74.894642468267222 68.225881552780450
74.640469561879101 69.174362800028561
74.252201665877706 68.956657528961188
75.107956134744938 69.004315524457454
73.797547058720312 68.547623039076527
71.930966141698178 68.997170386770549
68.602892115590024 67.724451578111697
66.280973716533836 67.776091862404073
67.150785039036862 68.766826678815875
66.101035609673346 66.458801253487749
66.084931564703595 66.280409303873796
66.260962240581975 66.649200480006229
67.724603716203703 67.392995416073077
66.936445157641046 66.857411633069461
68.380697761919194 67.679914649427744
67.453737896756110 68.252231067024411
66.778483480236105 65.489033047867508
66.772527097707339 67.965129492389522
1.608083128795735 82.927953761935953
0.864252733836476 84.726169074003153
1.050273343442547 84.216328854977547
0.901897894825386 83.323555258687136
1.129738141177273 83.629510380971837
0.910873134462658 83.252486751850284
2.269264984763603 83.118985390637107
1.898683942194686 83.277921049746780
94.581338483630461 40.123472341112524
95.324123708787084 37.860121405142671
95.072710550536982 38.756832532745946
95.389195681932904 38.150822663270148
94.766884139348846 39.123422192912315
95.798520693820933 36.550787640970128
94.833455189449950 37.995446990950036
95.822712868031957 38.511741576678084
96.523861944772250 39.081249210639065
93.996523394903335 38.954599355441076
97.905378103487664 39.675523754208285
93.440313171538875 39.308761523825538
2.424358208793623 23.994325546187383
99.976251372960576 24.842120717954778
2.824381723123161 25.944042511775702
3.229145396307179 24.960942121475743
3.294905542738201 24.720047184725921
3.768025056031874 24.200982402847000
3.065382295205466 24.397979052115279
2.384722179675421 25.144863421293451
1.434605542659412 24.350172657713582
2.804834305762185 23.175551631943438
4.720555034568303 23.924402625540594
0.922948860964950 24.903536922667200
1.688616641639844 22.885472351669627
79.833410207613838 91.207372087749178
82.589663873220516 92.347102749125526
80.983414966582359 92.514568450849353
82.280552842576839 90.114716029061370
80.401105834810053 90.703407842778944
81.259745409623449 92.551502782708923
80.700791408676338 89.884075850104509
80.981484449314323 92.265975306693576
79.653572048664586 90.822110657369450
79.634641989448284 91.629493031742626
5.502546576187274 62.289951397063859
3.803665071819063 61.769692187056094
5.217586375820789 61.234865108287956
5.421375947499046 62.068367765662195
3.748643046242009 62.375230837188766
4.005844081338842 62.959174164082384
5.370187500230697 63.026545806330830
5.317326989432222 63.702621998659247
4.210433219888071 60.702029666258539
4.768117723565848 61.116803404758578
6.472940227696665 62.980068116915305
4.050684935995966 59.605962215338415
4.925501084742033 60.284630850885080
3.984800694360231 61.967561302446065
3.403132180923896 61.768192339740736
58.468732807030953 40.558692577815862
58.080670719142979 40.334552390601452
58.319113426434122 40.814581955780568
58.895078157615600 41.359019095938358
58.554457569906496 40.586052367038413
57.305996541475864 39.978033757296238
58.445255248974931 40.769612097162728
57.792023594643567 40.480921171212778
58.365250739402619 40.097077261746023
23.313735186369406 52.453059669269869
24.383095970933201 53.653944768992417
23.158702177490014 52.670427396784397
23.155519173859414 53.698772095076386
22.756751820702181 54.875430105318010
21.467169133720059 53.804850343058639
22.917303218155261 54.298357201115536
23.302093707804570 54.835269477513386
23.411630579392693 52.825441072145658
31.822952494491901 10.269924401233025
33.183855406253159 11.585963361356800
33.805310284737324 9.555774433833998
32.973476330998032 9.190735503659154
32.575489285352326 10.863156949544575
33.896130470804202 9.243165538384950
32.468094439473575 9.804588923729831
33.282660096113815 10.630248752130559
32.939000112099443 10.849451390957535
33.775681208840041 11.831041464015334
32.012298748618001 10.724549957369394
33.355276612897320 10.584705923124295
31.635318776377460 11.865456418589838
27.972278634389095 8.496950193968582
25.910599274883435 8.223733353971499
27.765710104798895 5.044099325403057
27.651768719474088 8.090416519626856
28.252906320771277 9.379685879541608
26.636126120644143 7.593398918950992
27.082635135489525 7.780493916753021
28.921756581981956 7.828167783123680
27.475124729651764 7.884318593336473
25.662606387341860 7.294159817229372
20.892316771360100 33.369177009184661
19.959234064090857 32.104315178067097
22.917083414826969 31.889108019174220
21.991581570202527 32.855440978166179
21.674248865080603 30.767919168109653
23.380997871579460 32.034414885327074
23.855930252949680 31.953278435446816
21.150149339767978 30.199888488919612
21.689985561160587 31.636983867403345
21.648854710556716 30.732570037467990
21.791879400064193 32.593004207179796
21.110224026358452 30.290855363034471
20.828523361601444 29.269797662871710
12.607206226212288 38.897658275038154
14.450491697182404 38.912542571063256
15.048829880337378 39.496446589197035
13.502228398977014 37.906759369031938
14.183092633326932 39.592673842472081
16.376500028904125 39.901069071429696
15.302559160191727 38.594223127734914
13.860318854622982 38.715958090282449
15.304735640700564 38.524026170948176
14.607486439313297 37.573903360634425
13.914157316254903 39.054740795666000
15.479210838499558 38.506195191100637
13.433551942627737 39.721666346393171
15.100680172786568 40.330259423385129
27.302564291886643 89.317124840460721
25.230438576458493 88.132406040536637
26.961975683220192 87.338576056859907
26.267028808448465 88.658340587666430
26.270392763748802 89.568940185060825
51.951645270070671 87.956110584904209
52.838950992052936 86.125868193274286
50.901861124757460 87.798506931429245
52.497939921366331 87.741232803421397
51.288794955824976 88.222403103963728
52.030347047489393 88.106787126255952
51.361267148668972 67.666572713375430
51.604044766204588 68.308203756555855
51.763223086289088 66.758297668887437
50.694809645374320 69.415144383164019
53.382769480358405 66.970005129479006
50.639945122617497 68.017068501701459
52.326094037560253 67.729217111152551
50.339904080253412 67.592844490742706
52.673671477285438 67.823272915682011
51.109570499743668 67.830925641200324
51.600815838374380 67.513316860926722
61.109983873253121 18.940165278112929
60.349935255510132 17.614747875016178
60.829021170673244 19.011106679901673
61.332598412453017 19.463316814436777
61.052599193396439 16.633404971201053
61.598070129001030 19.924028547301578
23.536864803926811 22.649012451399049
23.601171746877174 23.054716229095249
24.363174437532784 21.249395357317201
24.432682070240382 20.335904450305318
21.560448841562753 20.147512667969814
21.993429134633605 23.186697028878363
23.657007847999527 22.189507805093584
22.960973241931942 21.440455627054284
24.020077451463319 22.721325964594786
53.630712030325626 15.502742596169298
54.045772149428856 13.580559949518154
54.538127174797047 15.033358728117909
54.180046648667485 14.478557625984486
52.396296136160274 14.861591742720504
55.274298566423347 15.762293567579119
54.138430091033953 12.797980809496089
54.501261451219889 17.303159815452709
54.313814031724696 13.228565546534524
55.284597956479615 14.136742363241364
54.925285378424682 14.330175490852396
26.348738089356186 73.194642679841792
23.499316011341627 71.825649223191334
24.769517908081195 70.920356443324593
23.825983785526489 72.569861871989914
23.073963807172550 71.837729222919336
24.484724436659739 71.910928313645258
25.658657736991699 71.803022260845012
22.113041130049915 72.671446763597814
23.592577835780165 73.930894527759733
22.668129907772482 70.669090678796763
23.846744230151991 72.038470092744774
24.728153913465231 71.877365407259930
25.139881782174065 72.745499287722168
24.731815857120854 71.698533715571216
39.148872583789739 79.254240771252412
38.478001580723593 79.399336131788402
38.554218199951052 79.914566013249981
38.067962094687608 79.612121912321101
38.078866704430240 78.967087455236296
38.104268821041806 78.520851032758017
38.544377220776830 78.324832132902628
38.013749188613723 79.266875017421214
37.489143533783832 79.919391284736037
38.990535562585706 80.279631921375653
37.333309049528737 78.768860029765364
37.751594306280879 79.088538643447237
4.945262107919721 41.492577779692589
6.519571503269312 41.633518851991376
7.082623884231535 42.708208166126710
6.169146302178106 40.755852221649924
4.196970462885995 41.179853229827707
6.918753499377273 43.346977566380581
5.328856122738785 41.816034412588195
5.196042106369290 40.618903397733611
5.820705144934288 41.764089448106347
5.516548386466240 43.029029382431240
4.757660798811163 44.444900265228860
6.763452539624622 44.727486573377476
3.828467954025768 44.518427494507200
4.037183354289829 43.857772890503668
5.407218192741680 41.566419949763173
4.848659824221094 43.941234988081717
4.475551892722049 44.733324872668419
5.205421679665827 45.106438222273674
5.336852870684119 44.414304222955202
2.420315627101465 45.316499056098777
5.383894414720128 41.792315991121640
4.750206193470693 44.534194314327962
5.423183613595784 46.192452476193708
5.572289930031077 42.967388520203450
6.745884508241647 44.399195988627724
3.163799039969749 43.072639078785102
4.789638854739396 44.057776603663015
4.663987110163557 44.433276320502976
4.060833407483832 45.034644151733993
4.338431557091388 46.247537842458449
6.095098479053829 44.570516566094064
5.273347242563086 45.128802039147800
5.162137308501017 44.309637625968733
3.648016101013625 43.591059646952118
4.706074512265106 44.353436866701081
5.342329574594601 44.770892723256871
4.531608947750025 45.752984661541646
4.581755982627155 46.442882181790104
83.863923034987749 95.254622186396176
83.252329900296871 93.876710220393576
81.480935287082119 93.217321376389407
83.251340502093981 94.551119816351644
82.948765462414187 95.741164645137985
83.520682340903164 95.971049498571190
81.620013586474130 97.192089164558013
82.639683867755281 94.123865429473796
83.453014556066009 95.443730752414183
82.220411670083820 92.916738550061254
83.750629339318436 94.522838356043394
37.464594972102660 87.096867684996795
35.515683284495516 90.035611580308100
36.489895815702539 88.098745370369073
36.873492539412482 89.883807196820953
37.737296031698030 87.434664649688159
35.217139506574021 89.519193408579156
34.552039346295778 90.521833426241443
38.578652695669867 88.862520241931378
36.136733610634003 88.549294833525849
53.904830948501626 95.787948292012302
53.131882483018863 94.773576864239772
55.111298943723327 95.618171538507468
53.183247412255291 97.440598035815242
55.625710627177639 93.730129362847265
52.369487030551490 93.830444248505685
50.905063666374190 8.897327344087440
50.712744472884609 8.506025894214229
52.260484729502970 8.129869780847809
50.894775642234684 8.817191690778097
51.789861317865302 9.421675489001778
50.958872287225191 10.160608585038867
52.388389368249427 19.508780923635015
52.461659493935002 20.259057979765792
51.994089058140410 18.429869683116166
50.233519000796065 20.790176916973799
51.442672444229380 20.101159314423590
51.529455466124702 19.545294976327860
53.043818505037613 19.583893332981926
51.442861577407669 19.320245952002519
50.029111950332528 19.686863509794783
49.885845379658285 19.662677778581507
32.979657874890528 88.468897330770574
31.356623338312438 87.889141555204560
31.260697114271608 88.126040527323539
33.177673077351805 87.740909755692783
34.879722398870022 88.591557997850970
31.022848040911875 88.476926935762975
32.075679530211922 86.798601466900152
33.141550635205313 89.259482832082526
12.931303964295951 33.449637876303903
13.078622129951151 33.888489954714693
12.606620194569039 32.554711496425902
14.636081480222968 34.664192766796347
12.930216781645594 35.009420548145926
12.249654211013638 34.663176079603176
14.267916911153222 35.673005812725151
12.722637464278025 35.128372815879182
13.695924677099672 33.799417230919516
79.566114725298547 77.529383272319976
81.346620151140129 77.672600807288347
79.717833560283495 76.581808766202116
81.696374660559982 77.337848283532352
81.751497622100246 76.546530833212969
80.215820166817394 77.118667968865367
80.373575249291363 75.268516847599955
81.823965532217187 77.921575425255313
78.907331324006137 76.566625503943840
12.170595873907057 24.908742606920896
12.021960536661437 26.569215062647281
13.257247324053377 27.205602230593367
9.862567977029808 27.747088819314897
12.571663417517849 26.899550164475443
12.942337256585253 25.742323408052169
12.040128411177260 27.276527661981547
11.444695253585790 25.918404273769887
10.794275826696667 26.400750056475179
12.310863450405481 26.988741512460507
12.375210711593407 27.171733205321893
11.217745937127592 27.488775130849369
42.929898859876360 57.478592468626772
40.878497706894422 56.366713988526371
43.015314205422555 56.395685180685142
42.540051290839038 57.942656400535022
41.874956823394079 57.927870033273592
42.620935275537867 55.653228332959713
40.006490430527585 56.554207798129305
42.239848535588493 57.444435161185659
42.525571564328160 57.628929430072162
42.899223858696786 58.017603610239824
5.291583685332889 2.826086659891762
3.397200687913049 2.560383433745847
3.770720423561157 3.933229582932885
5.920926715304018 1.216695137601671
5.024006680194139 5.107787363659492
4.361654637573012 1.965907586878207
3.530984715234566 2.199808222178683
2.537735760488712 2.259406713025658
4.502168817326181 3.619353907087813
82.348190703189488 99.855772968077076
80.323360787882066 2.215258267249968
81.440296756647271 1.460390782488532
82.744053212993961 2.970926026575801
80.167741935612099 2.197655129143925
29.877824431717329 70.890265008423327
28.351177131298229 69.363465475960027
28.120382445240427 71.873314858775061
28.159987205879577 70.075659851020461
29.011013698148233 71.262770821442601
27.715280820532101 72.604813547891311
27.747865702505873 69.882225530636944
27.253165136030624 69.429276969066137
27.303863543822594 71.687202123564063
26.898552722516669 73.018401413010338
29.524651316764469 70.291045176694439
86.587217486797954 93.327302911942212
85.285974276803373 94.821638805775081
88.141686743963533 94.635815070920785
85.605391781999302 93.901356805623777
87.733230961354266 94.128554347502671
85.399394083040363 94.525463678988729
86.638447788928275 94.016345812169050
86.503559770056071 93.779125947548295
86.120476641316387 94.792541499724251
22.876251656115745 86.479948005803848
22.845103543549822 87.077175140847430
22.983848379190331 85.000995590551327
22.463451101218546 85.718255476639840
22.125260480073681 86.306934661189302
21.033799515461205 85.312718255438440
21.712949513003679 87.512340724918161
23.498054381845265 88.267202893037194
22.946655304311658 86.858800608736914
24.281625752529433 85.826404702995944
22.632174035595920 85.179307464438864
74.614256342033471 1.056096066776550
72.159669954261943 2.281301995587765
73.487161985329536 2.607368847611178
91.302760975661087 35.057902836230724
91.900501249635539 36.929376551963159
91.219808485122527 38.439725014871591
91.920530647692388 37.554361642285571
92.459202925955879 36.412867826625636
88.446818074541710 35.859429430011552
91.890456524805828 35.332502682273294
90.663581463940631 36.965765507285667
91.185130122171415 34.560757941300189
91.837269958900194 37.961371640354415
91.784554701380912 36.638662799364951
91.093210542195195 36.418645007823720
43.739731386280880 62.622455253691072
41.968489439031337 63.574595643738412
45.225714979011357 60.392433203986840
44.047762450396625 61.202075700551667
42.969464179575873 63.057171876090955
44.262694847726038 58.581456721857634
45.338284047768582 61.878901749328918
44.939350581380090 59.426032489566808
44.926705488568899 62.963980896825056
76.627251058697311 59.150358020518794
77.402051959650265 60.358095254115383
76.361897191679148 59.964278580439803
75.486956334085363 60.947406849193861
76.832860727686835 57.921747397459448
77.130767644532966 61.153736992769545
75.438882260976570 59.870035426807490
75.181706258639139 59.571900679705820
76.667439331081042 60.742112838476523
76.974291827840574 59.589256861918415
31.305654402900313 10.634795400072237
30.323206427381763 12.905796644245516
31.737381650592734 11.433251582205401
31.237667052928053 11.970957805977458
32.654075345463582 10.372284413685154
32.070436233827863 11.017983224547040
84.390305706192976 65.080899711871325
84.632404421381096 64.071223496975080
85.292358094009387 65.093348705229289
83.157090144856369 64.614653165828173
83.667249437714119 63.922390352814396
84.101881855967505 63.077326700956689
83.316344890196959 65.631207795877927
83.695574333427984 66.738018099693846
83.269854882343736 66.267985627429837
83.557880153670197 63.271808900153040
84.721151014473293 65.239533218828910
84.579643736241778 66.890553529390942
84.445776581004125 63.271357814415602
55.381228232646620 41.799910158443979
55.090035257994032 42.622736565369969
55.336342283244207 40.128597555562671
54.558218642677105 41.864020085100094
55.037261322228694 43.298055745613986
54.000326509878668 41.391365657638062
52.276917922743628 41.722484936286513
52.860642994938750 42.661169605581307
53.536014320545846 42.871361256941782
53.562775512425368 41.247565193561407
53.391984727068291 40.949393449142164
56.466724882683707 40.724687037568586
53.609590493067259 41.608644722948689
52.678538767974622 43.243565565235286
53.830192158115949 41.837355407498762
55.040916251739645 42.546549178968370
54.532218410985273 40.886586678402971
20.595333722730761 57.198437184322557
19.735985161046123 57.016823449190674
19.401319843608544 55.880275021060086
19.494172213657571 57.458980481256660
20.644862710775708 57.196501633477034
19.211424415337682 56.679580628133010
19.409388917813214 55.748593745175590
18.303472911063267 56.023740377258839
18.280106898659014 57.127184540310402
80.935826459352015 5.736985942091939
77.831937465996347 6.023817276703810
78.460092685619543 6.775957931793267
78.419448263387920 5.297728083174796
80.243671832156650 3.550698223142352
77.582486422713544 5.795142122646281
80.568156690845242 5.389404112338493
77.849244244067492 5.083784810088458
78.480144306577699 5.212530094446595
78.207819147275345 4.574966940294651
78.980368075164364 6.661590973963254
79.709595136015324 6.797039288996742
24.259676346058491 21.562020179940191
24.729987142234908 22.871922463531188
25.794069311640129 23.438160859264165
25.840394485445486 22.231796091314411
24.555032067476436 24.589742987332396
24.186473620034093 23.025792833435347
22.126981333819998 24.071298218321356
24.662403988305314 25.462564586585458
26.308532922705346 23.547729760438060
23.674206251153894 23.539032213245694
88.968340118479063 89.211001171473811
85.565267145942272 90.015280776447653
85.527781790150812 91.417487720265299
87.965830659278836 90.050707878287696
87.128879044296895 87.576194671803293
86.861177667409095 91.805363946367166
85.552995742936332 87.972813826879332
88.501082617768475 89.085004202611358
87.558555268981735 90.245335051228309
87.757424326010678 90.256503735618480
86.173169783917075 90.748815433236260
86.750661700789266 89.649468133551679
86.544096263762185 90.050807399064624
0.951373428199501 77.878745514534117
2.215000968318939 77.560953478377044
3.421432120887176 79.270374163789782
2.286791448201397 79.538093547449606
3.996102004205392 80.897045081074054
1.923452803528312 80.262212102534249
1.544013550871156 78.976844774151033
1.514758049989517 78.381744261411399
1.462374385275548 79.767412695554071
0.941515687819276 78.266260710104945
2.258335303957183 80.562772406244335
2.337706450660313 78.444896254347356
84.387205342307254 38.044832896803690
83.555776333651508 37.047130960091657
82.404104295579288 38.073009587443657
82.184960563097434 36.606453653734192
84.697006415241233 37.192457699502057
81.823683610294680 37.140603222876486
81.618904054671518 36.768844616295389
83.303303860971567 37.425461017350763
82.275077557338150 37.072771725627405
82.200503716463544 37.430310914059831
73.836415975952463 99.649806772189407
74.146699846887174 99.318580118668208
73.949686614294848 98.211869452830385
73.685742986822433 0.636776848222169
73.358846440045468 0.080934954772744
72.611864660210074 98.200818708870244
75.115518491918678 99.344391273219969
76.719959369675109 70.434495897417378
75.671718466149485 71.317665942282957
76.724277179738436 70.107096068673428
75.455216401517291 71.991473329479987
76.743591991859049 71.102410020306962
76.188809191767291 71.656515467290191
76.150959160953107 70.377467926568528
77.028632537849859 71.662153122169357
76.807743003782647 72.777925799652650
77.859994990156423 70.819861796113159
76.686391563731007 70.984567169411221
77.595761664377093 71.450745574204603
75.991830109277331 72.490721627191689
76.385037251055550 72.482002146806224
95.250269063231869 39.720535599357220
95.322675032163801 39.610343830337982
95.083483932300453 41.430086452644382
95.237460141156703 41.016347941580221
96.160576267195239 41.801089857039400
95.438717776215270 40.974050893364215
96.835360502950877 41.767431756808129
95.755832795933216 39.798364998112433
96.303939653754910 40.507227983039449
97.199778783429522 39.739262711079299
97.057713503257517 41.305877024574016
95.110929605818313 40.334085374497299
58.684508002028558 31.873370816404108
58.274360158687017 32.507092493821382
60.542339011082838 34.796295527048187
56.936855116878988 33.867752956264887
59.944776851333081 31.916301093810155
17.121686458807616 39.671753200670736
14.483575915913100 39.402614281672697
14.179764302360194 39.131292508548100
15.986627782482472 40.535493908653017
13.807364825335348 39.709761592645698
16.349092356633854 40.283463211617352
14.625285568336826 41.071950475165934
15.825421287359640 39.508244744109184
76.751948977865510 29.134518212523844
75.497177288391356 28.283132443284547
75.854297822104186 28.195281206807543
76.711137326786172 28.827363397794166
75.856237695281422 30.229083247584878
76.434966536522268 29.038635406696532
77.476425246449992 28.586899001179958
75.344679125254501 28.249012609368290
76.979635249820646 27.297853237527114
69.988227521926660 2.107235181747883
71.853128823676300 2.584829027315774
72.860962079680121 3.256353565504268
70.759902460510048 3.132452006740481
72.390671832790005 3.110775879679572
71.890052265214393 1.674445011417383
71.762985634364455 2.201509731715583
69.710539143305297 1.281328130317205
71.926879689926167 3.560560308357762
72.998998431266216 1.821011958294985
72.034641353008936 2.550611748879687
72.835966531484203 2.330822218623209
71.075963406441886 2.484823514795864
31.231926394140196 95.651992015044627
32.213699825544019 95.002627087128502
33.127920480201951 96.826534858786644
33.827313784893256 94.761996589441949
33.008350831056717 97.273307279720086
32.529468857751738 93.959075800673546
34.167246573372509 96.423239354371759
32.389070232619346 95.210325523428111
32.842448579214228 94.505910069433739
33.781717494394165 94.614344721890490
31.999579749202365 95.930830980154397
33.755511256110175 97.600457661154067
32.272052634918651 95.463213049058695
34.104970084910512 97.440050586247892
76.544925592057481 23.488378024392809
77.322092982392718 21.471483870938641
75.325632096424755 22.740664535573359
76.742607585773015 21.781066608171376
75.329366229388540 22.397252144913534
92.755567766547927 37.943584717048239
94.237886810316752 37.796426731078455
94.209500417841952 36.088932153281831
94.268962796027211 36.102442800608493
94.092604815892258 37.659256452940696
93.756722927489463 34.878112702787767
94.621493360888650 36.879184256077068
94.587797311715491 35.482025298248963
92.556115454544894 36.274752615296769
93.089633643552631 36.557142491436906
94.556504310940895 36.421900850771230
35.613397777838628 71.894031093605989
35.983092466970156 73.095180255452846
34.487094547964091 72.391599149535637
35.864127607268117 71.323789112291053
36.946919917071575 72.551290506383850
33.787238834837453 72.665343669899897
34.946293237594368 72.732010329984931
36.441704988607086 74.258185885324835
36.087830672291972 72.693539409378985
35.061545152521944 72.724267453650228
36.545198602601793 73.259480867828231
41.136233246005638 53.147481898318510
40.651656517886224 51.901580157916882
40.751273722081471 51.379668641840219
40.132677943514388 52.455860916490721
38.896359015869656 51.558576705707104
39.349375923460642 53.990958234252929
38.931484338886847 52.771560152145774
39.776008062639733 52.346817025926796
40.576589937984984 52.483809997197866
39.803542860135693 54.374586384398988
48.716228561614621 50.160458468334681
48.444795515993761 48.625096347479229
45.791844951847125 47.594705145484873
48.885235152609432 50.194689296389605
49.173061993336361 47.755731423502056
48.314100331644582 49.676754973737296
48.052075578806033 49.091412747633044
50.743711884277701 50.690232569694992
47.948376688694317 49.924582895039421
48.264498266287646 49.170100278266574
98.785713186569751 3.814665695609472
97.937660012348502 4.272403055080109
98.848758853325123 4.910736954332100
97.641366348494913 3.649134346429827
98.738727740629031 4.266251949399988
98.874861370573214 1.700325087728646
99.255273286062859 2.529381810993153
98.752136737360715 4.520207310083819
99.258145765508488 2.765205035709827
99.308846211996979 4.021690360570249
98.877003175932657 3.073936959520363
98.469737912058321 2.536196201285571
99.341421495516229 2.072253040997118
99.159775411521878 3.892790805782808
96.755155857281778 2.797846012032172
99.614795902129060 2.660083830784940
97.374697682764236 3.026973036486974
96.716759215053713 3.487079750741766
50.578804594065033 70.011425670036729
51.568303581699048 69.039409436250139
48.224466411181524 70.656128533387829
50.984094651494345 70.356524895731269
50.596310773321918 70.447307692763289
49.979877056569634 69.209464242768448
40.794964088351321 2.240618273239085
39.445563070866378 4.656665503408273
39.783789962265487 3.463553301753752
38.866449039329261 4.359954076788717
40.608333214884887 3.832270221932399
41.492767902189151 3.814869447446511
40.779162494621353 1.892304140680180
42.396478064669736 3.073605543009515
38.367296811671494 2.493304539745191
41.014634584204245 1.924846693149613
41.194126463349420 3.738967904254598
84.472671743005534 83.690166547593392
86.353430668304526 86.964754991886920
85.106758178117175 85.094254448895754
83.201302448725542 85.075546664871595
86.614520121201053 84.299007982485833
85.753634425778571 84.507901413243545
85.678486909666859 85.213596261653080
83.680696130736166 85.011898278969966
86.370880034627092 84.155792548498852
86.500587336699994 85.570058867682889
86.330545047059815 85.543791698240597
85.270523400378408 85.401048340940321
85.805667908680164 83.657942155828550
84.904751478867624 84.984860471662699
85.211607459418389 84.755839954495414
84.292419425464104 84.128111190526525
85.827570918705561 85.956832627319756
84.532409424701186 85.725815741567956
84.929186139183443 85.506198654030570
28.781419098397993 68.334596879599474
28.384631911228649 67.141569674940214
29.764025252947391 67.348144047425436
30.376650366969365 67.903037201071001
29.808371499897145 66.769948307513616
28.904537461887802 68.918590485331322
30.447791741443488 68.355053691519771
28.844446622066698 68.168252338107195
28.390431752159419 69.071888591156736
29.141480369519062 66.932652016443683
28.490701058673373 69.508108069675856
29.790459547730720 67.521879814847281
29.161456242598490 66.966984814265246
64.548600326065213 58.906935763127798
63.595658673554659 57.432878839086797
64.607982660443668 58.935689682241225
64.193381120965185 59.437484916273718
65.048625974369017 59.368950692157867
63.656461330360543 57.949395483224549
65.108977224422404 58.246298996099583
51.339897686507200 44.875086659411643
52.425084386646510 45.442500892717348
51.314925409022457 43.624337544856189
50.339553520001793 44.864305117430028
50.846665397508339 44.772085806021160
52.426985995562525 45.894682619496749
51.789637514093613 42.239690710791798
52.118196279203978 44.848961294906836
52.126946600947001 44.517475628304616
22.183428175539920 51.269039413552733
22.471525306904773 50.310075883585661
22.399761847056880 48.816452655620019
22.195342338937074 51.170231567441938
23.312661415691341 49.800946484453767
22.488183344943160 49.922082303377913
24.839450858156038 52.103378571192508
23.898717655595917 50.561400288810191
21.740515014809624 51.367859012134176
21.624779974570885 28.011960654509718
23.202668032166905 28.207623636607103
22.621098574152331 28.130353377229433
23.197877220637089 29.810382707661677
23.014866363418641 27.162975042955207
21.548631890089698 28.103177132868733
21.801735594261903 28.671352401906567
22.499706295548535 27.667110177234637
22.990440933243750 28.903802846760151
22.464159297133708 28.734569989204235
22.292284260720017 29.040551309692205
22.591390244009329 28.722975599574173
23.798383259652283 28.231321877710347
21.869278071152280 28.601788123597991
23.180586363010161 29.171846788587921
81.270960723591628 14.139899310372330
81.432918287491347 12.578719951334316
80.358010236671618 14.333475475923928
81.475985650999164 13.707514065276619
80.808362606208192 13.397988588107834
79.247314347189686 13.043333394870883
79.364796027795165 14.491547956456435
80.049979979275889 14.454735254154810
81.691562801911033 12.031180020031575
82.623191992063312 12.005646313006087
82.167760027040188 11.255312504300116
82.903636690579063 11.319458170474736
82.366667975315451 10.937195086695565
82.949690488785293 12.761455779979325
8.330972756682524 88.636727121107157
7.599280670481746 88.040674784625168
6.264945199368335 89.217005655780298
7.391968438376757 89.774187380881713
8.021174415167689 89.965373882967810
6.533394256431246 87.947555982544756
6.978962417084928 89.430812164198727
8.526871930847722 90.012606749139266
5.576293399509740 89.752970518770624
4.794272375568978 90.627575890464385
6.406159009603753 90.149371115862252
6.864520241785997 90.103309454913287
68.133490633189439 99.975343324509183
65.499065258325501 98.535122883006750
65.927983343224227 99.750517806969668
68.791989528823933 99.221712018055356
66.925290292720646 0.413288930784205
67.014484176485183 99.843892233677607
68.249944390016580 96.615219686510002
67.573677803566994 99.518000968517228
65.861985543240621 97.461134207081969
74.677522117922820 17.651726074770416
73.394970338916082 17.627536182445674
71.814414280761952 18.763256357433789
73.228874823299677 16.465651734858426
71.500880976074058 16.779774869101438
72.422088431771613 18.004355033805858
74.191645388770880 15.183387596961579
72.436916924875462 15.312889837862555
68.829667557831002 29.909771509690980
71.031231975054695 31.909937045145959
69.450699696541193 30.933823481598278
69.334198428256315 33.116807917976381
69.122843159048287 33.649134602892602
69.678621964497637 31.780453196766622
70.357628874896847 33.049924647264774
68.897127236606437 31.269234999122542
70.875002157460727 33.507833102788560
70.791468854032686 30.563255515507052
68.698378579381981 34.242911013701502
69.131122243632475 32.487671116474388
69.187275710831301 30.991997730760755
68.806682367102880 34.157448619088576
71.997942851420888 32.715918242412002
68.110406070980275 32.236150417534496
36.331386515458647 77.957524311574886
36.957143041174810 76.915821549882267
36.567035154285570 78.055764062750796
35.547818471509032 77.191205950119127
36.797602805110770 77.710566029886493
12.116522178859050 14.656826874013882
10.377357538367617 13.905907281074612
10.045453431249026 12.330994620062143
12.385691745417038 13.001097213708153
8.658618032509031 12.321657033136795
11.099487967346617 12.397972416537469
11.149007259753791 13.999409713405743
10.818027061718954 12.616575807397187
11.172987671322330 12.223621399153963
8.356838106907450 13.916100220411842
10.493441443040444 12.746219951401896
10.940121911652888 12.809077505278159
11.175380405885665 12.817962571191970
11.646921116963938 11.580788288982792
67.532914378892983 63.979828983013419
67.812791040659079 68.603841527230301
67.381440061480191 67.377018192852731
67.905788511201806 66.066083210935787
67.950575622766280 68.040388219687969
69.642443281649122 68.780372428755072
68.054236798131086 64.554771787526107
25.709887770189059 91.936710116463971
27.259715822346077 92.265365756616646
25.389642184286064 91.648702956199585
25.503205913697585 93.130424814727021
25.574075692731189 92.250169716881004
28.367547264371364 92.653436866252278
26.383382000944465 90.895026431143165
26.197935424321056 91.264687987969168
27.854894449810278 92.562250690245250
27.334346402624018 90.410272157958914
27.046864223845485 91.512483276889455
28.160177940566054 91.097952696341551
26.842211928614958 92.265801850081331
26.633521737806078 93.415322849383230
27.130535416051142 91.657228308014936
27.402137355830508 93.419419992342966
69.205036328508612 12.378326586155353
66.814090279772188 10.694204723508403
67.817934061955654 11.043250521239248
67.840456563894762 12.508811667356669
67.024413816606781 12.491240642094647
66.320747699215445 11.106763976049406
67.910493996501117 10.484093113939146
66.494198357042748 12.947854796745037
67.953155955905771 11.703982632548295
67.890100749810941 14.317462743536312
67.442023886025169 11.384516156250802
66.228238687857029 12.399316825808494
67.311020731812135 10.918340642219839
66.248823659273427 13.232442269614021
67.213089015115131 11.311152066685935
64.775300289082395 11.306226417765322
68.330386215824660 15.003858971085627
50.565930583221245 91.068885492440188
49.855026446647535 92.945708539832665
49.062050580997870 92.094913393771492
49.833807779440193 92.065187217320769
48.900092451313505 91.661308180022871
50.574744180200739 92.559449026393708
49.181253504095118 91.671154353300210
49.103434257315023 91.662045708730460
12.609303282834944 82.116079870664592
10.608575348390234 85.276714283166569
10.664133855666556 84.952119345807688
14.592078897900485 83.564645863813183
12.220822320161568 82.229137247558924
12.762805589299139 83.479086578622130
11.254769398686966 82.011808492371799
10.320120511949105 81.622147560607260
12.189844272293584 82.459517763594448
11.715337082179955 81.687868291560136
11.313344375099955 82.245836694438296
9.390317877889270 83.820494068323200
98.461318548980614 61.314495813736741
99.778781045463816 62.121983385864361
99.423443590601707 59.492939514497870
2.798569151409713 61.454121352411512
3.299364961970316 61.435062830322011
99.645911469927412 62.240348408590627
1.759323574246670 59.399891935685829
99.702174769265085 60.669262710330486
1.195729812169105 59.921268808855416
43.167972937969132 97.072340425007226
41.696165401348182 96.055114975867156
43.244433606341651 95.241670824463597
95.850153761244840 88.780078962985996
95.017198264622635 89.261564395800605
95.129404765460677 91.396908422863220
96.055567159538768 89.767781287437018
95.599193413108168 90.747062424512933
93.563446568560650 91.109425843427900
96.034147878809890 91.625628894970873
94.554778788724960 90.567631943426733
95.437995612958574 90.061870703690914
94.692461040920080 91.032182283341811
96.090021106168280 93.089789992487638
94.707581254869780 90.285208983749740
95.162704328621174 89.917897869824060
94.508769043611935 90.262129553984622
24.898017912197378 69.989606651443609
24.108430196645159 71.225820484378431
23.035211841472556 71.930003340688870
23.075634043905374 68.417164716332834
26.228800359058884 69.897351644965383
23.689369648678014 67.757463840665295
24.783053403476480 70.145791446556899
23.503943038140367 68.531928816608087
23.211293660995395 70.997324746810264
24.753976266205090 70.360747594424197
22.538083491484304 68.756978293020936
23.824582549130213 71.058961634302548
24.512871024655656 69.053955567550119
22.817719945559734 69.970892986317651
26.996811177348974 33.726632785389420
25.622907390338764 32.727434723158204
27.128884268797378 35.166869536872554
27.441935799535649 32.022650655960028
28.763255761814307 34.358175209739358
25.913704875968946 33.778438359757558
27.187817589138952 34.560958766058022
25.198722982983494 33.311514943043477
28.276306294296457 34.673241186226342
23.789861018362128 33.830598349658537
27.369558915812178 35.208111266048384
26.476437478334525 31.623183809173909
93.291954569622376 59.522939528791120
91.754884526550597 58.859461306155772
94.154065223135703 59.876162404290241
92.509916172114572 58.100563783099695
92.315450651015709 61.444299585387505
92.399065339415117 61.388287263663095
92.347136506193166 59.633425082916645
92.587014771219174 60.404707062489159
91.664939914666917 61.039562557229260
93.037082324437421 59.818357597760283
94.308302145046213 60.579640599625861
90.701543888453955 60.504102846554829
92.038413802270625 60.072485206193782
92.121552546565297 62.163185899253307
28.150744211620708 27.679620299135749
27.958411446850722 29.650121546787869
28.464551136031943 29.686023334207341
28.015919169490111 30.295749083643457
27.253418460444983 30.367927935998960
28.065632249122984 28.867091066684299
15.803030247329644 84.428471660216331
17.358325544267871 82.949348430610172
16.329496110401752 83.737256575193783
16.916650421228471 84.996518937355034
16.726276376728435 81.652081438952536
18.268926789526695 82.747253640576346
18.467034514944569 82.021939210591654
42.716517543568983 85.935487910821919
44.716801188801824 86.418913985345341
43.689738578078206 87.133469489087659
45.163094015292124 84.137703183783344
43.350914826157570 84.424156301390028
44.783846965635114 87.460645807821152
44.134449531728997 85.974230027423658
44.646115204810542 86.024160198092048
9.376629548577750 40.644623122057197
8.234307623594042 40.820180188872953
7.185283304836706 42.007186361737070
8.185839316481454 41.963553632028386
8.501970489211805 41.381639937473345
8.314587538775596 38.996465321990527
8.612533435781524 39.920339799550000
8.176922741776945 40.703849584707662
7.398559789683230 41.038007175348483
8.215296485594910 41.440814588222871
8.713277311084081 43.135827902696121
8.918237015656766 41.234404015672197
8.456869318184383 40.558256190986945
8.218933844956517 42.592348838051606
7.674411617829278 42.769822792815738
8.519308160026828 42.160202805487891
83.592157792980856 60.539093340938670
82.500260644133320 60.242229474160304
84.628155341549103 61.611365027708146
84.852569013618279 59.151352756993013
84.845771698990774 59.999211723800748
84.662112519951705 59.477134124324749
85.274238229914658 60.333048819105286
82.672143885837073 61.239747103304914
84.580959293155345 61.010363998319256
27.680084723988788 50.786206901713285
28.083166372775171 52.320364728331363
27.540999045720699 50.811092105567035
27.840362832836728 49.178427886646048
26.597106756077334 50.311905934215098
27.663589367279361 49.643059576461596
68.363551577609314 86.252040865958818
68.616411752643330 83.492120308645724
66.521251127856047 86.097755744408630
66.665820696499978 85.333525947061347
68.525733561836944 86.165859288235907
66.851147803938844 84.247650704308128
66.387970901418399 85.808385936281525
68.181857592740457 85.601616736538617
67.476953153389843 86.307551041310475
66.422404882474524 86.512441350678458
67.692597460123892 84.880021960132424
65.763638673991096 85.670020768814481
66.577850744875832 85.270997650933879
65.973533178750671 87.562764921436781
35.853158907835244 88.827248672694807
36.278403450254949 88.204852708006484
37.561650581242390 86.927039431437080
85.370447066335657 78.640664375136183
86.054960450226716 81.289706153461708
86.345363445348525 80.451556145139719
86.222012831126378 80.913914027623449
86.250607657636465 78.283492581289963
86.066395657476960 78.882015169224729
84.683880167122211 81.470032218132928
86.633006013814082 79.498373639606257
87.304772783721248 81.367120824306326
87.476637707849676 81.638431605583122
84.771780282399774 79.271879557408269
85.499897342333924 79.875585993097289
56.401696088130230 8.263393804557039
55.172114048955230 9.406504903977979
53.954440044970568 8.898692681662633
55.662184884229241 8.545337387135676
54.500244066471055 7.684697056252563
55.276718088789039 7.822325145809521
54.581592316709795 8.716537710345944
54.277971852403255 9.312390062068850
54.550059567717788 6.657291835495711
55.122621145055028 7.702281023692382
55.211506443743275 8.207493597553023
54.412458101054327 7.696143628075626
56.005806787123319 7.702636773717588
80.777987691116806 59.422774768217295
79.826155724324252 58.105488314428023
78.253218586303603 56.320806719270820
77.550980762848283 59.790314773757956
79.767086621311819 59.274745268565141
80.683038304949520 55.751662175424556
77.800473842747380 57.306894043069661
51.262654348952225 18.442611775069814
51.858368725047228 18.441200280899434
51.041344961033658 18.374973550084370
52.935205062216610 18.260802292733537
51.672722565692204 16.447883992727391
50.211945739846939 17.034463562908286
52.345164964853886 15.842863147654359
52.197720512232017 18.332930762152003
52.004252604395262 14.419531325528792
50.149663293281932 18.869179572901594
50.863637466439613 18.296037539442139
53.555828363029036 60.851372003473202
50.510795402279278 61.603235634478132
53.517445933821257 62.386015614820359
52.154014230189006 61.815730001004795
52.806538452179701 60.831747522775395
51.716182668196907 62.145433206417515
52.729248808758307 63.307603658903936
51.375950422674308 60.647494168018135
53.482558383020027 61.688856391945713
53.404007599972864 60.979146829080513
51.913596057007744 61.865571539322460
50.913730734990068 59.403170041000443
84.104237705204142 74.274429333410879
85.381339539631270 75.356177497463122
81.941363436436006 72.845465330750585
84.993169179761566 72.819641326011876
85.203399319769147 73.673481904879409
83.937418814797127 73.951250697908208
85.457716360069099 74.580699783764089
85.148390380291133 73.111277055715377
83.232939683201764 73.652377623522980
72.428294118151214 10.751040442124298
71.538852446640263 9.053162366112300
73.396539489004255 10.674876846919304
72.858789200104511 10.626708592627555
74.387806121575906 10.061255055271404
72.279358789693177 10.216048348885931
73.282119615801975 10.826656076199949
72.365547449517038 9.948116786700190
73.354083270500610 9.646733881632123
28.068373161029989 50.003506628970335
28.917714065202798 50.526062692441393
27.122083256613760 49.076262302751857
26.494239278855076 49.539207937478352
25.104825252097349 49.414259532759658
26.930091290306262 50.741255012148045
26.952318041527764 49.466129826524835
26.555189365514128 50.233447141647467
27.024242634267637 50.759779436595011
25.935488153211928 50.655277229481996
15.203062915318538 62.925630655127605
14.068868824375242 64.336352357810910
13.051579407460316 64.240056290315792
15.007430980255918 63.624326070195622
14.560400316555441 64.477678593628809
15.392137251164449 61.666092663910860
13.245356654967804 63.400149877050005
13.642192079524271 64.088630294399422
15.369964939141211 66.160459191701847
13.445536840796741 61.880229414745209
14.163090780949805 63.413972528640556
14.895671424106357 64.168744560146308
12.597008772286609 64.003906203137433
96.004604418708993 14.128070494269160
97.065595048780693 16.486591180917422
98.159353262753143 17.100247567127798
97.590329472137469 16.239647756334595
98.194962194509912 17.070140664699792
97.611401525876104 16.858657200673893
97.034571864625931 18.426058309493175
96.073265699278167 16.209590008737315
94.713204884485194 16.060609544853421
19.898850789507627 77.475447808115419
19.633139651600139 78.609171702260937
20.645312683216353 77.146136275591559
17.857565527555945 77.527312057861010
20.188952245186297 76.497800252376422
18.963105102489877 77.815343485938712
19.083370980673681 77.575801553301005
17.675357984838271 78.334199113610595
17.848901907577090 79.267742293661343
21.409053141845167 76.999423988233445
20.060054850473268 79.323027514799961
20.246306069978878 79.161886198105250
18.043279254891633 78.506921957010590
69.245038053652962 69.063211409223982
69.420344613191844 73.566271786199621
70.782916698358889 71.747381703654327
69.240100112846747 66.913267481376565
70.862948435213923 70.155702469210695
70.080427681559826 72.165707356405406
69.639049380323073 69.248400155114368
68.604565457358987 70.011168626380169
69.129207359558052 73.162734992809973
70.831467309259551 70.115847019305065
68.811669006545316 72.162731887209162
2.177349589876452 2.188518101168640
1.243083537483003 2.873930369090167
0.748371980746048 1.599091019012435
0.441247738356542 3.292577661018381
1.572983710756295 1.844266048112774
1.738995558830930 2.495767112576591
1.193868817136762 2.258330091815807
0.790756931473861 2.639280982628663
0.930761862655111 2.709229593454890
0.778936961720974 2.747081631158114
2.599127089106284 2.527540934634148
1.516829042350855 1.328193953634061
1.621371980719847 1.866140011347740
1.368340250239488 3.220530411925264
1.877761119460355 3.503899502422860
0.953433430419907 3.123647031518025
97.876775620349719 3.456238843309792
2.128184317113067 4.270220499841700
2.428190309871525 1.677311692300873
0.109454449755996 3.604759971797106
35.018315315264111 71.744448148311690
34.293320569274499 72.337934701813467
36.069416396149379 73.748401463900365
34.072134558473870 72.625302935056993
35.689176339546023 73.419112424934042
36.336073816632435 71.179732745395441
34.582634463340050 73.253185820836094
27.021556343859054 49.616813307730624
25.988764342935610 50.589794158021412
27.053020140977466 48.988256025202801
26.856931434899554 48.749064785003810
28.530448801807140 49.418838438318794
28.037337482513092 50.651859511568865
27.693371527914852 51.306407902410974
28.297231409910765 50.735301454774316
26.249287804788857 51.372400485646999
10.882608505395357 87.648012678470280
10.560309450539597 86.709148116119522
10.803360864268575 84.485236910784764
10.093984783413259 87.697054363887659
11.050036670126850 87.430070444804542
10.633739018543798 87.109207371699938
10.388708738159776 88.189897673886406
11.192826218616622 86.060713009977434
11.999879957099166 87.334242842276723
12.033992162514824 88.353031080834327
8.869146705724571 86.903708393757256
11.233282578693816 89.130995761204559
68.195030622689899 83.636020434499457
69.206216015167911 83.068565320982145
69.267512075969350 83.652288020620873
69.513826945284436 81.958152336456607
70.338669822193978 83.465352485802384
68.502687760505182 82.451680210394130
69.734126883122570 82.796946106229299
10.620982040562648 60.601599797956979
10.303544453638573 60.428941096839445
9.737992983292056 57.688771933801235
9.062869642485360 59.931998853148009
9.649463407717096 58.684631940305501
9.431153209995706 60.161116560282039
63.693755339040024 49.101212604309332
65.291268440148372 49.032829849822505
65.483168192580607 48.486960383176061
65.479993604051600 48.000398305853615
64.190186670421909 49.330454817724096
64.462332844783248 48.574266693343034
66.627067294664968 49.884599692315668
64.611578775858973 47.801339491302947
65.802734815148142 50.925139751191374
24.528928574902139 91.466190670062758
23.964442321380080 91.973977935803390
24.539117722026781 93.753689251702411
25.505649990439082 92.628731388623152
25.046514662186080 91.876975822593607
24.882767765895519 92.070050120413640
23.361111021416587 91.365305992335266
25.081977036553855 92.419702176299737
24.591667355848298 93.751100172831954
25.611393322396108 92.685428505197422
25.834178471080175 91.546750988559140
56.016109213176080 39.777679319069357
57.414446044741752 38.400082570055140
56.153577404720060 40.299494192345918
55.801754316994376 41.961989595907539
55.487132073591404 41.992038870507095
57.340644868910296 41.778031008014722
57.624435142061031 40.845140919161324
57.355286787981726 42.673296562576908
57.856598396707014 39.557578165067298
61.005845512922718 14.012769115026529
61.649575645349159 13.914850692717833
60.456118583359832 15.029064777202596
61.180319443943340 14.572406704676617
60.784857865055038 14.964418239121025
60.437607174258083 14.992323377180496
60.972735583288888 14.956295909699058
63.041131404007565 13.583783292785359
60.954157975531430 54.670591624999332
60.872284948042811 55.225390728387090
62.685459960561822 54.128318078977188
59.027717385845513 54.952375276547194
61.620112455598360 54.862132971130329
62.588078703534563 53.738967416114903
61.978017667798980 53.823344998520824
60.827048069461114 52.764804594461069
62.406875678419759 54.761110894704892
61.008518358555740 53.277979073727828
61.876728061762364 54.321786844010248
61.916271121523110 54.997437573623394
17.761214754404186 5.009323339671201
18.834574584968063 5.324574635501840
16.636808091579724 5.455217516361331
19.699360481634166 5.692443791896013
16.737405279593684 6.657830782158366
18.324682386322781 6.815121876538167
18.697719681455361 7.242969328331846
17.458041091752239 4.760685785057738
16.184776841241018 5.777548352218712
17.985909647780758 7.202401901412945
14.619564331277697 4.815846572643725
16.905647966169489 6.541817869746950
16.563465068464890 6.551555485408846
17.169753290692295 5.214413317618058
17.329623978350760 5.480442522263528
18.867644470673866 6.414922267990961
43.221170764228560 14.645091314383656
44.690237966640119 14.917653076336224
44.220923193909542 14.014122768260657
43.741966481439910 14.372974247687161
43.719391269180321 14.886574368216397
44.099380221646214 15.251335022098241
42.675953266154934 13.819756551580966
44.910299996462228 14.804949767417728
45.455140110418462 13.110812624836374
96.896103027769001 16.202290048650834
96.073353790929247 16.562922799905248
97.160980052523541 14.593144531163301
96.223028630004066 15.132159120591380
96.597049454910447 17.322616728164345
95.836705287827087 15.478254600864474
96.235956116677826 14.824506582867402
94.425163197301245 17.161504381693792
95.031929359736893 15.701618866033193
94.802288101443281 15.056384641706110
96.938597440643903 17.133840723913032
95.868532047162816 14.969162265699770
95.634905201784846 16.985043456532985
41.389027260167921 54.796047791344456
41.416314919297740 55.335001625035531
40.900322299965886 56.545604881695411
41.279937916805672 53.485892530708206
41.267050324456527 57.619397693071811
41.062263300381446 54.103013790235210
35.471328596353906 79.776392059537812
35.392367206562803 82.921059374050643
37.514880009999871 79.691029246073413
36.831813687945072 80.287174913653530
36.413631169165619 80.357633750983183
37.717920040372867 81.296789395703044
36.702176289545569 81.626172826147055
37.882166849974915 79.903347014970691
35.751735824626181 80.702241040076785
36.295845251552350 83.039041693335236
35.927624155034451 80.803961675063192
35.357365333210858 81.320511747518552
65.618842588832379 43.382998915713912
67.484861411252595 43.188144802136286
64.785252056496191 41.215600176643640
63.781149051072141 39.826960321470331
64.678595493202920 41.547064042271735
64.858325014141585 40.937093736770976
64.833813652394298 42.573374849785516
65.014082510018213 40.873041026958312
41.977970475913111 97.725995040741452
41.544457484478983 97.420981163120757
41.684634259729947 0.658130028305166
43.582577830080751 97.965439419217944
42.394764017276607 97.628596701782769
41.002157121524434 99.705775905863177
41.500860282859200 0.138812302698213
76.731476002331760 75.480642275323390
76.406370059049337 75.297383303384521
77.168844671420771 74.987341468579430
76.693868813254838 74.409979890571464
77.662127957339237 74.820483330617208
78.102497660708309 73.257053182105480
58.414062697956297 8.540921081425438
55.901942063996252 6.092178614354164
57.047445968875095 6.785353798407599
56.510375707722233 6.749938259096855
56.197790821821393 6.568731517216714
55.414960966360333 7.197204737418701
46.643818592680162 91.900395402232220
45.899139699178789 92.111925695134829
46.593322446648422 91.535355498741026
45.876962410487842 92.651014749315834
47.257795648198915 93.573892676833580
46.944060186461535 91.371560556153142
46.099362976588559 92.881175505208645
46.930966117043127 93.536288355881339
46.545291862544317 92.540655060184278
46.015198334867733 91.233571872620445
45.461627833987713 89.966112444347587
46.357631886212687 91.279996144828033
47.271727237044495 93.057749637193893
47.723749362184087 92.237479973765261
46.347256817678634 90.294887917339253
80.267540290016100 56.426159129540792
81.160472510379847 56.926558015813299
70.897549824768717 60.230179322272619
70.415231971371796 60.477689145305526
70.424811400240827 62.022833713381587
69.377535387815556 61.317645037546761
69.930566679896174 62.825688925123735
70.060126742292454 61.694723862713559
71.303010658464387 61.281905133834137
69.702287755041837 60.257800743619399
54.077515657743447 52.554191093313840
54.874121756415555 51.096905117658480
54.782416964483048 53.114481225129147
53.035272805233255 52.580437411495438
56.322130579503948 54.267599545332281
55.244303439570224 53.566056064654738
53.238154569734483 52.057654847048738
54.628305331705221 51.933513500312543
57.051887576618363 53.355878446375755
56.007731303958046 53.406782645686029
55.329150560339087 52.210310147672963
22.274128589946375 20.740361407334685
21.494785146441000 20.182549846962086
22.649030105403547 22.589269161820635
21.830542232620861 20.331015536151455
21.209339642901121 21.277960834951337
21.983346130859310 20.766430806211876
19.937671804412659 21.614832332927037
22.149013367377272 20.349683737372267
21.943851962113783 19.963162191780956
78.214436740054339 89.986324250306367
79.564971190198804 91.362710385955751
80.015117944821782 91.919578574729471
78.588582821690125 93.348690870026346
79.543302373069679 92.249892230321308
77.046696589484981 90.436632277178134
78.545948350792756 92.896943685196774
79.488763126037597 91.896167717873723
78.148341869591022 91.278634710228303
79.479274907306078 91.720196543252243
79.102073310599579 94.677183500813982
81.539340605334687 91.654877754083145
55.840262158994591 65.993136171740545
56.566560987717189 69.811015066967954
57.761156969522752 67.446573051435152
54.019857893872469 66.634776797321123
56.186277842087883 66.951224760874879
57.247920528674392 65.697011371706537
58.281764332277291 67.735705452393447
55.702970364073103 68.321414722807660
0.589199379441292 68.757939820149616
0.999124900982305 70.225277976576209
2.127053196486603 69.698599920832123
0.870888201166077 69.413931926834806
3.012449599667993 70.104052729107181
1.792643546390373 67.983535900237129
1.897692714309369 69.508652998580288
1.769621608699430 68.437429352903521
2.680783893453413 69.139189264873977
1.753059456259402 67.740985909053165
17.501509956636870 21.424819728577628
19.824034976407820 21.881139646124584
20.007518890740563 19.625449394079773
17.531865048941953 20.668208925093168
17.977157511079074 21.464327898289632
15.751162857948707 20.878881616460234
17.673700567465971 22.402401299675645
16.584090203478837 21.104253358521380
18.528208213540879 20.985536233930254
17.357773977647021 48.751794681285467
16.471885707467546 49.189732748548529
16.479195683733153 48.275331647844929
16.688531797409606 48.463516387903056
17.485970723143332 50.069615224360902
16.668464373861472 48.772712988424374
16.631907355573343 48.744340897436444
16.227059713564554 49.235649950473643
36.015584759774505 58.258245600579563
37.788185862354098 56.467941653956970
46.451880513043065 88.453532876629964
48.014813280267610 89.520049818966953
46.920190300396293 89.637244824406267
48.842033782864128 88.873834099758838
48.571727458420355 89.269017463567408
47.140520719379460 87.899893712884364
47.182375240043577 88.532762512017641
48.206771244921029 88.062345325069117
48.523857045249777 89.819644184153049
45.469606683391881 90.792348317674268
48.031196489320962 89.066038112431286
45.651860062597599 89.714418693693887
48.103927032032601 88.716014531683356
47.913683747716469 87.381516210372553
47.728984292314117 87.582604714821230
45.677076975450369 87.339857542722811
47.379371344722429 89.542608623428350
46.671210194489170 87.737782045115594
45.328235566336026 88.908978797751459
47.601270278213534 89.558677958385047
37.081245037757711 60.222967856662315
36.672140271274962 59.463044145357138
35.674890425485621 62.075583978318811
35.940916253818877 59.358607737739781
37.589053419792343 61.073468571837005
37.807011604534267 59.522758650157094
36.339611028789747 59.986423098074290
37.096597686610295 62.148722271334520
37.108227581211708 58.679569403227212
90.602156584184215 16.392866717223797
90.392000305961261 16.374510902164175
89.201145758661696 15.725468059702624
88.435851538426292 15.610669553064845
90.404837036982201 13.793330925382769
89.531547352104710 15.519248392751498
90.696001531305285 14.754192745142381
90.426201736065551 16.153780706932970
89.716538022220050 16.512164112949733
88.886712674846052 14.901143348441646
89.808439934190019 16.247781547546747
89.433126020349320 13.760922429055071
90.768874694676782 13.545729443163049
88.483813907581123 16.016643355737997
33.879457841568353 19.726006824692945
32.766480566856600 22.481788425261762
33.706959298318523 21.237558890259614
35.035367625954848 19.293418979774682
32.172222212239461 20.753835408889824
34.570631723011985 20.111310586835817
32.699453410678458 20.789314820561710
79.747644795139010 99.530521592279442
79.998706706315346 99.292571524109263
81.212058896535339 0.717272830268669
79.869607152806836 0.535194576721224
81.845521032413089 0.285692281274976
80.888032112581968 0.291142124779185
38.156435403187167 26.186287964574753
41.565328985933981 28.947662701395863
40.290434348449956 28.335856015821346
15.946923346651291 61.922010752731445
14.485647562685470 61.693428452656285
12.918144560868273 62.407467169308596
15.591931316557927 63.523502954312029
14.530922507289377 61.566461819887934
14.413684447990633 62.582691740103137
13.173615120850279 62.072439895812280
14.837412042882740 61.615403842449837
14.666439511209278 60.040622689603396
14.757853219494958 62.489546431886779
14.182309960143735 60.912401648591498
14.533271972113386 62.156951693617728
85.966423802684773 14.629565822967583
86.720228596498274 14.648394003239424
85.707053895661815 12.904000715993270
86.045218564985632 13.496212659223719
85.406060477674387 12.748647602320800
86.290185768699047 13.410499923618000
86.142387972370244 14.285631090207351
86.517249854877861 14.887673664088599
86.769706399375991 13.786153944789175
84.851041229236642 13.527832564791195
86.073565479576189 12.189873704124343
85.725463011954574 13.878376868710600
5.555199773581322 7.477046642226687
5.193171118555396 8.463992214397262
5.468988589181992 7.245299994680623
3.877530618359365 6.872301938502299
6.999318721907957 7.121570004465466
6.640189887030302 9.239857355118968
6.389242935768751 7.226162436123904
7.154619266522672 8.166222756115324
84.034574532200836 91.886574578605391
83.268317427600977 90.643995862343886
83.028346878376695 91.201053283318217
84.484023030509647 92.039314510452215
82.281756333581882 91.064325699094141
84.509698159308883 90.811148580306309
83.690302803797380 90.906239583304014
83.789387782154719 89.708801953234229
84.029266353229090 90.377685749047743
84.027231589008878 91.839592089402430
84.770115658297328 90.975165559531845
45.449610278243256 79.150917374106896
46.821798824786406 81.119090647033573
42.373556010254667 80.585479996782325
47.812505890127071 80.917784940768314
46.231831155193639 77.855608865787318
44.724521383982896 81.149551542678594
46.548510949821093 80.570113223427754
45.666388825552261 79.727447359367119
45.469224396496230 81.496869360716303
46.687094977609377 80.861081378847103
45.660140631612883 81.690966209565318
45.475485172360663 81.870162471529838
92.852261963747253 61.179318074104529
92.866246158896530 62.413473267970090
91.294343200823320 61.051430967625073
92.050518090445280 60.993874025254506
94.544587217909154 61.405932311733316
93.545236905165837 61.708364435685340
95.342696022622334 62.262469115035209
94.471796735390583 62.206141185239659
93.097207080800885 62.631577695736716
92.275233676743099 61.271337151383435
92.668359346667231 60.596834821429624
92.386056008433926 60.606481611924920
92.449314375940688 61.239597560104443
92.832984814347682 60.792306466773219
94.723012756486611 62.067195493670617
91.993588278451284 62.672319938782643
29.247165265122785 50.367058333447808
27.953054449212583 50.297302235160814
29.315008528278444 50.297681960788438
29.712570031837963 50.127554366540828
27.595124840058610 52.487527981687535
27.284535749957453 49.037508121158083
29.823812555769720 48.713847748043207
29.012223446634994 50.034991756066454
29.459867905151810 49.216824666907264
28.568765172198869 49.543880167692627
28.813619409335509 52.045158438551219
28.704355067797426 49.443197610326152
28.146442919353063 50.899106162949849
28.796969903020486 50.392197757021151
4.490813558430895 62.275756527306001
5.105560358996332 62.264205541492828
4.843906887964911 62.388257908930441
4.090940733531259 63.915660804947358
5.496125009192474 63.793534541761368
4.211528979637862 66.727235532025077
4.803291207688866 64.636165316875491
4.805467587642681 64.542634083641630
5.807069113990910 63.629025014808420
6.280050453036259 62.578350231500693
40.234592672475188 39.838299596867365
41.880068825862239 39.902508830336224
41.011699327496288 41.370838909341444
41.331384556388720 39.561171598509866
42.806176112690878 40.529939387592819
41.233475998755054 38.416921924327681
42.997500221310233 40.809681910136881
41.152086045501989 41.343345165566873
42.849620288117158 41.665141964073094
42.752717262062497 38.827274684311178
42.538850381825938 39.214872785441557
42.770192743304797 41.020098396302977
42.475663765128672 40.393616376213807
43.774944490958539 40.512601152494526
44.081562426792701 37.794989826939037
75.358701529734745 80.775041850834441
74.904421187487699 79.428095810051516
73.117800686705110 79.395619752815762
73.873425077151211 80.403672904795599
73.793541662202088 78.504684005469130
73.520523941031612 80.017379977819886
76.444107060983242 81.490790550891347
73.735171987710203 79.804144548608278
72.845208738911879 80.254605083679380
74.668919730710428 79.578146363594286
74.695922708685274 78.983480974349717
73.450113555586668 78.896264217891812
73.026178672362562 79.662901111554447
72.221915465571442 78.627102652321256
2.175952045724111 76.759576868192468
1.670765597898040 74.756021887460591
4.902628349869532 77.099619877457144
2.193275552292256 76.418520466479492
1.754480740984643 76.002991344442620
1.467565821434406 76.413830481092162
3.985940813654334 74.916519988646300
2.019574864963972 76.101677218230762
2.631281057146161 75.794827087524268
3.804185810753374 77.324326203250948
1.436006842571847 76.927421764054785
4.150718716594236 77.107329497982647
64.204879803545012 62.290547169558785
61.415750138472568 62.156698152643543
62.800620519413741 61.852905290499400
61.689265527549395 62.327642282862911
63.351522699361382 62.542872834864170
63.269821021221844 63.636647849709149
63.724378482027817 62.594365899549878
64.152188995872621 62.407917884749523
63.792232046250497 61.981650662948390
62.113948043014084 62.627241685341772
63.794673458853353 62.908856694346902
2.275516922302738 46.950790397215094
1.680535162445777 47.247810292363489
2.441278220303930 48.425217713104786
3.386122488980147 46.353074462026228
3.622386972729318 49.040812685793163
3.072692939767061 48.288006066658397
2.998176430320871 45.730852731420967
3.937151128337717 46.965074843017334
2.213227066975898 48.399973134192741
1.108022556365563 46.734048443026474
2.935669479829471 47.350338792915615
0.876282423236607 46.372272545321806
1.914387692419145 48.059256621258761
24.750042858301285 32.982323516413558
25.393405298107904 35.528611399426161
25.244629755010845 33.545862324919717
24.827084351805716 36.527622825733388
23.186517448319591 34.040724148900289
24.924337573951416 33.489281261654391
2.546080606288211 26.543277079031480
4.241970825725693 26.559133982945273
2.489179759911363 28.034529555313870
3.096208545717454 25.834985781100105
5.989067541929732 24.320675974273051
3.117819986823717 28.021312901795230
2.907449802068807 27.986449413819511
3.723923032610378 26.672430526456967
4.497552242055807 25.635833172117398
92.357273033787678 33.767819842662242
90.847844974320495 33.375184081945747
93.437886735787174 33.478221467685678
92.103986219073562 30.579546563459804
92.830288713474246 33.537720710779631
93.691072438838290 32.455853445434123
92.648226124881319 33.181360502983495
94.268675043067773 34.686605531585570
94.172635512068979 34.248668940878552
92.944375421137408 33.773473714382312
91.423816600309962 49.946832335603361
90.480569985198400 47.319282205553471
90.805417301754460 48.302582026172281
90.072575046112675 51.042355297191783
91.247586658672091 48.411950123468394
91.179881371888328 49.037447971894132
14.045291709418828 67.414897435166949
13.749851887141681 72.262239829634197
14.204822275099819 70.685749284438984
14.652639995786210 68.787769394301733
15.086077946124778 69.469738706214926
15.863459422781689 69.352763920819612
15.515952934663312 71.039422498609028
15.532305615959835 70.258577935605004
14.050588259816079 69.985341463316715
14.226023888685479 69.816798459319600
14.749445849926172 69.225587538476290
14.787190566778426 70.270359140587360
14.467422961661335 69.522346355527418
14.121081067470469 68.246332743052889
45.683413572511583 96.413611096590230
45.721034640186659 96.400970844704815
46.522158566346917 97.594075748187663
46.915438196896879 98.753939765123263
44.282262976518503 98.346451357653251
44.894858412411068 97.805410070911961
45.954535923359643 97.261869999423780
46.532550501051645 96.134718749308220
47.165029507138257 96.444824349870217
7.946535624385842 26.621762948071009
6.033925329008038 27.065991932601133
7.051533885921716 26.058992510645613
8.781602741989076 27.737252222552193
7.255805806339065 25.304747997705121
7.935709350213370 26.007468024064572
61.495556775713425 37.632448537380675
61.570424439038632 34.529280787067457
63.403598216710250 35.496268871166791
62.726831699066970 34.458733225454687
61.108664130403938 34.653822284567248
61.421788781188184 34.898033136049932
61.777917502192849 35.676473333182045
63.065953494310826 35.458681589536951
64.177120468596328 33.940746337138151
62.311774565600565 37.130416511269836
53.740651215138385 32.921661215232483
55.065843950691082 34.649594241769123
52.910082940786317 33.521400054847540
53.551968307606359 33.155464219414746
52.416566019848013 34.678242849115868
52.366302430662230 35.400020083944078
52.567598504137791 33.205318356186289
52.633235818098797 33.256850976316365
47.174730771456026 53.616430134986167
46.835169265775683 53.175340618683499
45.653945430142457 50.619001996615147
46.055031196958367 51.776765667011574
45.606204475631358 51.753303997842949
46.073052437728833 54.137010759339560
45.157673490485081 54.141913494268614
47.034444633970615 53.610981808404844
47.063722837193978 81.785266504507803
44.931892811288549 82.783886673646180
43.524957219510299 83.445769045649442
43.595085879078084 82.391503208826606
44.634397416305013 84.209209974827175
44.639621291418869 83.996595092429615
43.789586745649551 82.727501686296321
44.959285133529484 81.920939781477131
12.929410801086417 49.967810757856036
13.250605594090844 50.011598395242451
13.513279715460442 52.861362479379963
11.824917611058423 50.940974156428751
12.616094338828823 52.327286466530659
12.618783642150220 50.441302587377137
14.500089218203145 52.098724682470468
13.202623860177608 49.367952546514637
14.198887712075958 53.280696520597751
11.585290683015886 49.141221016981362
6.470616799329040 45.139517145663120
5.566356421598688 45.529212077474497
5.280214729727378 44.918106838470450
7.413156004568827 45.540230606146288
5.614194856205430 46.624227106040287
5.684410053940409 45.053519720809788
5.074427353284199 46.970553946793181
4.985873087391298 45.082872189077001
7.243148678326749 46.918201681291130
5.299045127132953 47.309807856598880
46.904711969924271 49.737382670007321
47.982473544181445 49.910875291636771
49.468180088262571 52.239919088510057
48.491108749773765 51.990797127520857
46.827835369031199 50.643982558772578
47.901856295828814 53.031264851313523
47.849435217201368 51.685917594897141
47.336970019880539 52.013765265563215
95.150507909593529 14.309015025743417
97.075039023302409 13.935194252131163
95.468074134330450 14.647238214988203
97.621494798398373 17.993037581331393
95.474768077927237 15.268919119300486
95.870895731016503 15.544730424300418
96.513911601834849 16.843413164027435
96.288997274914465 14.665948655182071
97.204792670388741 13.644560573190688
96.075386826334807 16.646979300008802
98.207616118595396 15.368661188633855
97.241505217866688 15.698532622457062
87.478899859069884 74.802607208160509
88.998722316397590 78.184000172891871
90.160353678841943 76.837908708639887
88.844734202621837 76.908672477062495
89.495224340256343 77.087346163344407
88.036988048733789 75.101571521266237
88.764482857993983 75.195199125504075
90.907330105881030 76.590721998567176
86.058792243111000 75.968625723826847
88.940417799758904 77.681510804712019
89.000638129275373 77.476676048278293
87.994262157858188 75.685563760078395
88.250762611004191 75.347078636365211
89.324196239052299 75.855718895516063
88.067105098410892 44.431820944627290
88.515875493621294 46.382235555589922
86.821180589298706 44.526881019213775
87.636150551496115 46.976251111444370
87.721836442221203 42.811794211362162
87.359427932739408 46.070457023505803
88.753284664688138 44.595807183757444
73.307712443952980 42.612658216952795
73.309099364590679 42.990892307783376
73.297363638007099 44.943902214826643
71.978137131445436 45.005911623745327
73.700555768022653 44.095688891249559
73.991432824109637 41.432658203774658
75.270869934216520 44.326219904845011
59.948201092770255 92.111860478576347
56.959922559907362 91.020070680192887
59.512318544885325 91.532738692399732
57.432605488386130 91.884385171730401
57.391989143521251 91.197976675751192
59.436334362057742 89.327628985616528
58.848396382032426 90.779619858469943
59.226860537050307 90.542726374144863
58.720671223725894 90.056948512858312
57.923638368093158 91.607605206254277
58.052411038611062 88.788729930701066
57.875914379652819 93.327883644518053
55.471124599150230 11.289300964051895
55.098163477947153 11.012269131190628
55.694720793520290 10.185577921711776
55.408752503805417 12.844688698864804
55.956801446285702 11.335412536839376
54.917195033977677 12.236736970756576
53.035597504492003 11.148921520487196
56.254368733454143 12.319957536449326
4.681159778382797 81.107318193677685
5.625371470335190 81.138590633643233
1.780159243990160 81.919657859771689
3.930275898921310 82.085484266022917
3.204384599604576 82.310841913448428
3.875721180715093 82.509490782219359
4.444693838896335 80.199964610918357
4.712822237449791 80.770490421441892
4.145969172072492 80.960485577141128
4.713154158352584 80.172084507277916
4.210493934443410 82.467498637473028
2.839561668308791 81.713990569108518
5.558413050054609 81.231432921630642
5.194208505254343 80.372494849018167
72.380243389073442 65.272976997257587
73.748878885148073 65.724064918624094
72.997438288715614 64.820696360705114
73.097715899940169 63.083447333530451
61.964755407563942 35.045658684014981
60.667763464755623 36.527390471264269
59.156875241793692 38.112942387069630
60.095200774754467 35.544527504827848
61.190287822162865 36.140678229509760
61.350864141170753 36.920711665791636
61.255030566653936 32.933267199765446
78.315889589743747 79.700226324234862
78.231197159464159 81.772172964524444
76.128005136642443 79.989492378566567
76.618927442627097 81.404135010126907
76.504460998614903 79.913327309394035
77.232941944494641 80.203896673970391
77.510040139989343 80.847950709164735
77.652435657708153 81.079747802829047
76.794316306380338 81.461764235558491
66.208595994684472 74.986238666529559
66.756449662976323 76.403020673622848
67.491956339823972 74.424723730246768
64.733250038072597 73.442430586042377
65.732953740219997 74.672683260152354
67.374449658752184 73.209157484772604
65.982683316790016 74.573107824466675
65.952172103065493 74.133648205229591
66.310366974513201 74.605904786367987
67.262343746979013 74.881093564610026
68.568800897504744 74.774681103404404
68.034078267974465 74.915527150332949
65.927039458335571 75.638325259605949
26.168077693244776 22.969403599233896
25.594516865243659 23.949525944487753
25.469871877511938 21.041945302104036
25.888511715474362 24.161158209766150
26.316890282628435 22.981200321814462
26.368536753910085 25.350559598425157
6.103601750521145 52.159363401193851
7.670207429352077 53.563292648074871
7.839957713262507 54.624670268974192
5.085860762709329 53.864534185707434
7.533167067478258 55.828541506850975
6.036418215785982 54.297952317714838
8.125028859296403 54.136841464418580
6.846852745046379 53.484318762819562
5.475221719037000 54.476963229626094
6.723568977130310 53.203060796642525
7.628311096544811 54.240625154163666
6.934566785379880 54.066555161201883
6.642713436665629 54.666303308526075
5.322857774135979 54.824798236989388
93.392836093914411 2.891250360830023
93.627103192194227 2.479938302214593
92.674267230759767 1.094683032751654
92.331264738018376 1.432103126459436
93.810710562387754 99.990469688638868
91.930682712028258 2.868710525490335
93.991599795182807 1.876165684825743
91.954186899923556 2.570271336954637
94.725997279112775 2.704231429084786
92.547868435065453 2.414694102697995
94.685627117400429 2.145304428491883
92.667111120769064 1.396727886890034
92.205440620339019 2.371010333139790
93.469027067153220 2.559556425894299
93.925582831693887 1.998944857851148
71.108360142079803 14.928534854509302
71.888542254949087 16.423191197112754
72.389642330514206 16.146874536790545
70.983005804408975 15.604411518866929
70.641078870862813 15.700828064950983
72.791116814843292 18.318882086551568
71.979547137925536 17.138910184093969
71.888742879527669 20.714082233462332
72.218612206905931 19.904304502271447
73.888409848491094 21.491694011343267
72.483862280906422 21.489882859612756
73.016558652148717 18.859977726056925
73.096210013893312 20.473165571633537
74.075357571807288 21.432902478200823
71.762581146984871 21.179964276151047
74.871399361009907 20.660292146016889
7.539577658729541 80.641588349229181
5.413036602741587 81.557685657190191
5.823322045131852 82.671507321315801
5.131734968602741 80.279378020985305
5.828212403755234 80.905753109389693
5.761298866855220 81.249411044463585
6.505288035672910 81.332430191111499
4.939446170214246 81.268556160548059
6.572422159609831 81.426876952345765
6.289212967256096 80.843880157323525
6.765962232150630 81.643818906327994
5.178418449113180 81.230855758832092
5.799336607110332 80.408605123003881
7.222568988696088 81.111213741812989
5.556991162957874 79.764747065210287
42.476135593165189 61.897197837423732
42.679657425002823 63.267764887959196
41.674077571192228 61.292952370892849
42.236728759762549 64.350005607446562
43.076828267759687 63.000215047254173
42.771048867686794 63.647290940031368
42.945170540243623 64.211999531454140
43.168311144751748 62.665618826103504
42.184211287755751 63.639593516810017
74.426617732493241 22.167726631045316
74.763832752636063 24.207789491059735
73.606790480012464 23.250715007469097
72.502270836338852 23.452199179226486
74.392426401804158 24.713699071034057
72.302674654793876 23.282046142800287
1.937094828857357 5.553564447311907
3.523074248526564 5.797583922257565
3.463761840459426 8.073929065382650
4.134486499118863 8.370991478896080
2.285541563729400 5.760993025423907
71.156854339406124 73.152499568133706
71.462224027212514 73.261036942213522
72.035079501353650 73.518343957621823
71.860416029490324 71.185369685679277
70.302193256726085 73.008169912867189
17.724935776525079 25.193928528704767
16.440251396364239 25.073259427909328
15.898505701411613 25.462291793754307
15.825480337558480 25.249377000441431
16.413290153033238 26.172585577920447
16.905671552761703 24.006329181580181
16.064444214085135 25.142076462523729
16.018606285988696 25.221520766102469
16.677801587034573 25.845155695945483
17.670719882416400 26.032436690002253
16.720596057769075 25.748534523507519
35.650362606120453 11.887774852984075
37.381336545735785 11.829753348650287
36.953553305369020 12.184689051276539
36.140906512956100 13.748455228422896
36.925482979325608 13.192540028531829
36.315645577375442 13.528107709760919
36.950712157912577 11.263404785334524
34.013783270526233 13.059068674652464
38.067050068913758 11.164144787018309
35.085213683016292 13.741771007803461
34.519382641927926 73.770568957377137
36.831076566625633 72.693601944990974
37.030333235160867 74.934521490201490
35.874571185286264 74.983928806328123
35.754703169392535 74.959546591759789
35.372353993922133 73.809298604263006
36.883012325173958 72.487833983179456
37.760944433095126 72.624470521042113
37.712610951285924 76.036745660787233
0.886242432227096 81.748452980993591
2.261804751190756 81.388234438820092
1.093517315907698 82.297891873987709
1.146447745108368 80.053224919124872
0.911177062015881 82.604778180958888
2.262718143241247 81.859186808078206
0.890253487478348 82.622736320404542
1.911318952072307 79.293450769876188
0.511198231737774 82.894415106373685
1.942400255244015 83.236449061491726
1.546965955928242 82.408022268116014
2.094259366442039 81.164039892494245
16.849613871778857 74.043171840512613
18.367493488186742 75.562776303340129
18.426499395375828 76.760670102652597
19.360321170994975 76.158875761677606
18.739141328730749 77.316107063316892
18.934816942971104 75.793952812240889
17.407832862140623 75.413622421842661
19.621749575571268 77.203395457919953
18.770929507044304 77.581473386627152
19.018577654582252 76.730599358666240
20.355361176883068 77.841129962519545
17.962846637518624 76.847914379628193
22.319343441394096 14.867170309247943
21.823106648752962 14.103902712720354
23.972910681433323 12.050472882271391
22.337897167184956 14.891966118783241
22.977592302788466 12.337298814733931
23.174313528122873 13.284395550795329
22.534926834581896 14.621756958480624
24.034567253710780 13.998489356590966
23.080767449691610 15.942358262802765
20.209147608739087 14.007230677104006
7.204430657482092 34.051226617520527
8.494828548701014 33.257701476597411
8.523806226914925 31.455402871414691
7.875042965512073 30.143785314192460
9.781812543973334 32.815346215958428
9.769806624657521 33.432080276248364
11.040970570853689 34.363646598691567
8.758006653431204 33.168009548786308
7.138672625976872 32.103629261907749
9.996416324101437 31.875483368992480
45.172701646145534 90.703306045860487
46.775776744098195 92.231546076777434
46.201436796699227 92.001354516268933
45.426984171630579 91.956558468393993
45.525878131184953 94.025190905706083
45.404721549503442 92.150747769045395
44.312546268546591 91.791801694311673
44.360380057352529 91.458508290454432
43.925305609228872 90.517980731004457
44.772933613946186 91.651588001068262
46.273036558678776 93.862492026868892
45.471135030857461 92.943856059188079
6.715023418275854 80.331591109206471
7.062234291006865 79.932131840116071
7.099183459838507 79.885244674024179
5.965603830030819 78.150204524094704
7.597514534247033 79.135919896896340
6.501675008807505 80.028306297879780
6.571170628063908 80.875813518907677
5.363512408214723 79.655262536312691
23.606981141770639 35.948625263263750
23.727428016860074 36.473820392478927
22.295345850673534 38.459871192519387
24.227636415146218 35.626382874900685
22.773148971021218 37.468764128526857
23.394027668882220 36.671217419774990
22.241246824561550 37.960637166870335
23.254098751957677 38.682413414638852
77.236813730216866 54.015560209049838
77.126207376063562 53.323315263965604
77.333985814952925 53.503661443502011
77.760548948278554 53.461932911992314
75.769239290100657 53.594201018244668
77.342459813789276 52.475479118567058
79.039652549985249 53.686590149573547
77.726049089730438 54.562993545832221
78.060132460738998 52.638747319876906
78.155740269249080 52.114679994960632
74.874279365738303 24.986569091520018
76.488778215106521 22.338579558052238
74.346562186548894 22.795927517334842
75.059690376290234 23.736574609388668
76.169458773853535 23.657191004937395
73.093932657176396 21.927049737171480
76.086001481563443 22.498317033597566
77.201049564586796 22.236816795553484
76.286717027353404 22.625244963097650
75.322913453064857 21.868273737635679
35.266755702866320 86.554943981979505
34.872772233829643 86.460776197142252
36.341667811822340 85.716316978917575
35.974291865744455 86.498286594006913
36.936248887008141 84.744289279019625
35.103908323336292 85.718160353047878
36.296843142258396 86.718890589218745
36.168552200901814 87.580268163088917
37.210374261161711 87.567545267485727
25.369690869238912 34.047842268665143
25.376103095972589 31.592465671312997
25.659759239315402 33.232949594665797
24.959711671111219 32.165724092562037
23.817177555656926 31.821789934984039
23.339915241303203 30.938227929998583
24.508078069825689 31.372555781576111
24.828272955601211 32.657197535743606
25.336277223512646 33.495901516922885
26.461655715875942 32.268482813333229
23.687161719433540 33.007187679659921
24.148447311200666 30.405295433057937
24.646793202598761 32.763887183035955
23.531860156243539 32.524625890063419
35.187611735925124 37.745041487025688
36.903584296894131 38.306431561990664
36.199111436324451 38.219962457417736
35.197530800772554 39.283047942041584
37.154614672835038 42.909438332399866
39.485739851892987 37.815717643491340
35.883412557585736 38.815813949404813
37.176679181988028 39.198683963898368
35.150590674525503 37.276753408316502
36.436275586029630 39.119187527740408
35.683964374862271 40.234511366443215
35.388846249095401 40.805314605648732
56.246214055362550 46.507262046063396
55.824437043565887 48.046522287964002
56.705667651760386 47.246158073096126
57.097963666377701 48.078787428710989
57.473851742816763 46.458639413988365
56.432754885871702 47.250905688646206
56.200979548946457 48.678850951155184
80.925211156612278 90.864588903254329
82.031415942777528 91.499820347801773
82.509572663307651 91.485672776586526
81.432028751110153 92.619363273109471
83.757230528233208 91.127621568902555
83.802126500441020 92.052008589171379
81.734826481620345 92.758819850526407
81.725095676950161 89.909175230855496
1.359258975342610 20.169070627550454
1.499164663449819 17.699483405446532
0.832395496201759 19.280867971054356
3.578811673084616 19.074332648176725
2.573155933188195 18.860985400256581
99.460889334503761 21.300772479872169
0.851144413537448 19.829354175093371
99.797807691918578 56.717448897622489
99.040774929954580 57.862572460279978
97.041161145307186 57.604278190231369
98.346127887633529 58.104809499232509
99.462359493093004 60.595087600039875
98.922445557573553 57.605573311356750
97.936873455418961 58.185080874886083
98.223553659430735 58.423452958284592
0.311516516536940 59.196215819159164
98.813116827488528 58.894564132548453
98.764345848204556 58.119954556393630
98.836418786645140 58.170418740504850
26.372738386876446 80.614126515447282
27.113919936129399 81.437111295097480
26.678320623283856 80.462330619835612
26.415886488717668 79.058697749211760
25.822829219681584 80.426283145532210
25.574208052217951 80.960519004999639
26.508711981180809 79.744371738793760
26.666189366501548 83.606509400116451
26.201556851371361 81.227395039102220
27.978969492043557 80.454994998798810
19.040718415099700 49.125580480897511
20.000858320461006 50.847754655858189
19.137628762976117 50.331434687733186
20.050478172980473 49.327796255888778
19.571602686816270 51.070233982854823
18.947442008424563 52.636987857182511
19.893805093846318 51.373389129326597
17.874583160428596 50.665051933717848
20.114791350470892 49.913305375393278
19.675568201656894 50.078739735335354
19.264382291005798 50.112280646773257
19.346003689128523 50.796195600964310
18.651779816378308 51.556336186243634
18.108273770798490 50.770508911437339
18.297744586066926 50.585204401052970
43.908189480787733 10.943893739851218
41.316690479241466 11.264542745311598
42.108182240051242 12.815183874048547
41.402641159498948 12.280313819068503
42.101229808428194 11.768352652855352
41.888977140661346 13.148856153346468
43.499544068198901 12.235792779792884
43.504395832857135 11.395710079777295
41.249362459496808 12.925388151562142
42.197592550249823 11.131505993928755
42.545183453606832 11.237421684876546
29.302033461104141 84.813656507609750
30.451233552840790 83.971789569082546
29.594698360341805 84.422562801170187
28.367296869965379 84.764159958960789
30.370174876415454 83.744658577745710
29.264605080454373 85.361626757478447
30.553582374142845 83.322197748538926
29.947736999837222 86.277328797803875
29.850098182247816 85.733765377118061
29.920829586421799 85.060701269898118
12.475017784041755 14.998751777870979
10.608174950548982 15.086534589787004
11.315690307069751 15.336689180795561
11.710877348678348 16.797971274875387
11.756155050431424 15.002166991662898
11.277983552140302 16.608996209700404
10.752801834617092 15.753139025863522
10.446137964054747 13.886735196953115
10.671608725938365 15.289983988099333
11.447704993440341 15.547852253524908
11.500034917591689 15.056203037601396
13.089947090230046 14.827006921636412
13.791977844190786 17.785898405715599
16.083718157255561 18.972273764194718
16.196136288682439 15.888323244816323
15.660300359862646 17.761215931453549
78.552515232128769 29.590636561773877
80.645664104106643 28.990279131604193
78.985696796974324 28.266676010437401
78.334330496361616 29.164408854732773
80.055285476587812 30.172663107523643
79.825418909128331 28.689026356931397
77.899736030567695 29.323799946584288
80.301353476481253 28.981980564070916
47.356672608452634 19.788822558053138
48.043385709725349 22.700287226140290
49.052959218639408 20.342326061019168
49.102235388873048 18.755013240209461
52.108424061818489 20.291629156750325
49.100800740735089 18.647147944951751
47.673015565041105 18.610039384567393
49.615654876809678 20.659021987119935
46.764554234776696 20.338157723875618
50.510034484744637 19.545041679420336
73.407682749812992 74.456518654247674
74.282280963010635 76.592414933114640
75.707581498775497 75.671032860566129
74.476161603767181 75.548588316765745
72.803799056408721 76.869519812507619
74.782641088317988 75.945999760958443
38.985816707578579 73.338306000526643
39.216699771117966 74.145158450696144
39.408560873216679 74.329042746120521
39.580323586140246 73.140006502170522
40.405972205837237 73.150832020809062
40.625581708166301 73.868460691890789
51.889622814645946 38.208271733308720
51.982195046002708 38.567480700315244
53.889949191246210 37.131664599813476
52.601922512615516 38.712618005056484
52.788990706668585 38.314359294091993
52.251156690441945 39.462848343329938
51.827156133345909 37.400095637989104
52.638226815098193 37.440140584873816
52.779442244740238 38.960541927432786
51.702077652654019 39.049623156424239
51.205544067168901 39.922001840864240
33.046504831912891 14.439938604974001
32.562803972944891 14.971010448211391
35.638841008924821 14.267448274600456
35.676645940282988 15.406548860625334
34.123819316858267 14.755191664483647
33.421898178135308 17.193226651373610
36.012875063920951 14.685594022032227
34.288770790690755 13.513654844304643
35.999424475026721 13.349808277748323
34.681984199078116 15.602405887016626
35.849950411778991 13.732307500620632
32.783886879041127 14.297264756769060
35.075171572451161 15.921373431044170
34.635664333288744 15.337190808901752
69.603440348872525 57.600112327627706
68.751392979256096 55.215306159456148
69.082939005222428 56.748735473410385
68.117574128666917 57.784252769858497
68.329651301997629 58.029740750222302
69.751319589468793 57.473637396328719
68.230695399202204 56.460970298036749
67.410727090346072 56.830853491087105
68.194555503631349 58.365553474210962
30.459060857926033 25.884652989423198
29.157198713409329 27.993652402154105
30.279344920630024 25.083809636584846
29.974797205146228 25.522537637624580
28.098726067985897 25.376855334256053
30.649808609445280 25.408742250893386
29.216670032059753 26.448051177507296
30.950329628733762 26.685557684598848
29.012029601604866 26.768687949472227
28.405619802670206 26.422354729974117
29.560787400707984 26.260499931657357
32.091703423665720 27.810759359491833
0.184560465219996 50.563045872182613
1.202874854099754 53.099520836635222
2.332104366706042 51.842391430577941
99.892973460378329 51.925105274086285
99.591060268880824 52.408844623145242
2.183619083028160 52.802664453422807
2.101147118541189 52.994165193554799
2.894676595734685 53.155558056574648
28.548293762964224 69.736631222348976
30.121602934527015 70.093554388255853
27.559909505877130 71.166344747287013
30.872056150188662 69.392581169065892
31.007225852145506 70.285641427447160
28.011878200581911 69.072312249772878
29.468051413776152 70.572208443261275
30.526751344835986 69.834932680477309
29.674447446331229 69.634360399564812
31.261555017362504 69.899829684768903
30.834418268053930 70.022376209914995
30.513894021472698 70.463730750618907
30.551624683206597 70.131753298310912
14.455974621068156 59.763457990283072
15.250454464421908 59.062197792440188
14.586354244743763 59.849788363920325
14.559526887425184 60.802503844324576
15.488229483778230 60.411032998266791
14.890962072080633 61.087198422420215
14.828535524347702 60.278305684597782
13.902243405760130 59.397737051136062
16.143637579876540 58.186408014063851
13.593369241458259 58.469745624051669
18.317778575150420 61.612927916584503
15.890770650352650 60.238496378451991
8.368031460903889 21.965686905144700
9.700838622946121 22.014808722779900
6.322956253028773 20.785189976542462
7.879221075916160 21.958709518044429
8.976977407696888 20.487362525923810
8.325681951354367 20.224647863678438
5.886434072583917 19.374930602250910
9.393749000214092 22.418833803077174
9.192815553067465 21.632339965251234
6.195485157592029 21.397507774344120
7.648710809029671 21.474894857133446
8.275831174144512 20.938777826379667
8.359169099007776 20.128646142834043
8.605652541535308 21.338197153426908
24.130143414415684 33.380844077648774
24.443485244233713 34.971891700024749
23.255715266857084 32.181059434257698
24.513439400018793 31.716615103317654
23.494369337072353 34.471638182401620
23.307034802856723 31.910051313879173
24.446385303399886 33.757796708837972
25.166182468566525 33.014087295680021
23.501807533398889 33.019542726672107
23.468709690348490 32.341315102079342
54.697310247687874 59.143316354167347
55.331206035231645 59.295324402228722
55.566147253158853 54.882523689246192
55.824817931327509 59.314608229784369
55.336944901514343 56.834832386973709
55.541250037671453 57.530258017822121
55.581368782388168 58.606065215393322
56.457796870269675 58.457144146201891
54.545881863462355 59.027988169267182
57.634267683600648 56.535282120717781
56.647873504816857 55.091523504745780
56.072502268376681 58.718429942109132
54.014281826851388 58.256962409497270
55.668041844663392 59.393246189344161
54.315846097245469 58.895935739387056
56.446481605132853 57.558810459874316
45.772430410842865 26.296650555015017
47.526224929826363 25.279628437834749
46.661859568285642 26.973361510774378
46.025496245061852 28.261848572065922
48.706282117597908 26.231407653811040
49.251111570315565 28.098644526834025
46.155016622646244 25.716281892772948
47.378440453502535 26.851320921024040
48.513911610380703 29.200688225962040
49.418681872661097 27.109186346110672
15.391751600835308 30.985756457730293
18.138757945609790 31.601364173026450
14.192691719845119 29.631980945340512
16.915737169523762 29.766607283791394
13.977533211923546 29.599372070223321
16.291855360278834 29.020675474206421
78.394227514329117 83.842438243719783
78.427618546973250 85.119768472324239
78.545000620346855 86.038297205336164
78.227566165902488 85.652177984694958
79.628677800922219 84.954655461050010
77.811409663142015 84.938083059543544
77.684851333641717 85.636769022028957
80.994207846165821 84.873817902719168
78.290771979906737 84.725108537940088
78.418583701905845 85.987923804984348
77.597650670395396 85.049047133340167
77.681021446776811 86.564387816219593
78.165974582029406 85.165612788900518
78.957332924972619 87.103873209827043
78.241291018541077 85.087618574856563
58.021515958692895 73.722422924855806
60.561450234624566 73.835615925039733
60.474728642881175 74.749774665058098
58.514531162670934 74.414110161359631
60.513914147769086 75.157644634236860
59.676468112248664 72.445994528441418
60.879271382029025 74.098526105860188
0.046632208924505 71.902071319785534
1.714548091630145 75.058261063179586
0.363431417060691 73.336507796713747
0.690166523803197 74.128747085802374
0.474011060835564 73.542894839054881
2.101543919440968 71.513441644866560
2.063098174637751 74.876994267506390
99.645939334376052 74.337296780889616
50.750874743692989 19.326596312261248
48.524231691769181 20.172338677726771
48.384557298179011 17.842600877834830
45.899354308246494 18.772293406069142
48.525734605081759 21.693682679480467
47.029130164880634 19.709605339600614
47.380178964322504 21.171939521826776
47.837287758236513 19.006252045468504
2.623996302632542 89.626808042181196
3.633873916758962 89.184376672072318
5.215989070227536 87.741958851456090
4.515949013369285 87.479310728965771
2.033361034751715 88.772532202192949
2.650472565294073 91.581418824347992
61.835770919678467 6.334786378556598
58.882905307492706 6.972079178512868
59.595572798441175 5.562494545567196
62.828504063884196 4.310388383510477
60.314995584520062 8.387495310641022
61.695825124636507 5.959875265764859
57.369892942980115 90.418732674089000
56.001697246822900 88.377136935903252
56.763984470568545 91.123557589905190
57.006282667141448 88.107204004611717
57.651958190639220 90.874248824936927
56.651508798912204 88.828148128376341
55.851759097909252 88.719430417266992
56.189404529232050 87.351952550920529
55.266725289589779 88.437526941319604
56.118369537045758 89.662272166689704
56.755595582305332 89.319860186518952
57.139196701768213 89.568402170956631
13.841394312896542 41.400427560151122
14.486702576856109 40.900970444961125
12.765176107712298 38.614434544325903
12.448661140960439 41.509381605725927
14.175820553553574 41.696657065909072
12.149696537370108 40.231771015019774
12.801082089412468 40.313207693447922
14.307508271149626 40.667553347776042
12.652337692368596 39.512986120086111
11.505735287009909 39.456000980800027
6.093105159541091 53.494639436826461
6.282654249568527 51.834755775642222
5.425604197116666 50.943782533476409
5.136394000514073 52.480817414525596
5.306828963365267 52.901209778059624
5.632589571862264 51.889405560605091
4.240682090539620 50.935354137769245
9.352608114596840 51.885821617220060
5.929060690922170 52.054733157955020
3.883418200473735 51.601953214969484
5.353038311412761 51.665836660491195
92.180572286523599 99.885602374073287
92.484338403876208 0.704214618114200
91.080076147175689 99.699516464614888
91.208006380100585 0.364846773504493
90.300197412208419 0.144566610493522
90.452245256591368 1.281705180679404
90.431202707561710 0.171935637535301
90.961762331352944 99.176268981040295
91.311000824892332 0.969543022169524
97.694174057327331 41.318807930409044
97.373262272159735 40.030486274809263
96.126875548993894 42.445780481216282
96.122908817186470 42.656334521571949
97.790712116331463 38.767836814237135
97.082913437835785 40.420540011733308
97.782372088963356 39.511438842232124
95.614520401024919 42.227502978713076
10.398096582797631 99.570624547283643
9.945811706370474 0.040296945122071
8.522092326179880 0.764833427579409
10.419033841181365 0.602436545356135
8.174999802032856 0.514216640510511
9.575988531562714 99.941059158745730
9.014344963191125 1.776634753917424
9.755173136696262 0.498016424569949
8.528391432626478 2.102584543840845
51.140784463576445 73.171329193229965
50.213274690513707 75.399922957036523
52.161431113495404 74.359016139849913
50.943949886825827 75.695483635716926
65.393728480358320 96.952898007540384
64.298354916280019 96.912583325073086
64.105908111122289 98.852996485427241
63.059528415673476 98.756379253903489
65.701708709900501 99.194854615726300
65.646688064516852 98.109319195533217
63.730308642258017 97.122447453605133
64.307443805633852 97.417358540007484
0.449218441933225 55.851330493457823
0.633724618096987 54.571970644095231
1.239096042150584 55.462376861760809
1.048395495250942 56.689053807104038
99.594449706292394 53.450996182502955
2.032954525620149 55.351213224477000
3.203888184069796 55.216398645273031
1.097353619529901 54.684477536388592
99.095102399448137 55.790027807954047
2.540862329548731 54.732418507069191
84.437222265494270 15.843780581149518
82.234655271665119 15.166922294802557
82.806351873230597 13.835736576344374
83.674334577897994 16.174026268986825
82.523498445781158 15.434198509915571
81.990866148502931 14.113877751426621
83.472705512931512 16.150066810779300
82.579890859232464 15.182894378355003
82.710122144652928 15.243883998364675
82.545224788649392 14.934369186893981
88.149171142684736 56.808173650188081
87.854023515925888 54.631656431602117
86.242197480472072 54.836722641360964
85.494434837220126 54.995066214507155
87.376558309006271 55.950628354853912
86.905705133934120 55.471918582471162
85.730056786374590 55.684955033425560
50.975134601486616 64.896225866665944
50.594227280766546 64.165516701965814
52.729514882170868 64.551388996012633
53.329965930241784 63.314634123471926
52.283822888698268 65.350844110458297
7.951270328568828 29.987766812444356
8.034534642262601 27.855359310491082
10.561212615366776 28.351983408828328
11.959264788174000 27.273999424011887
9.561848617579541 28.119896159604444
10.583982849735346 27.548288013942141
9.855808410701940 25.940119930001774
51.088351839640353 30.213015139247574
49.947852462482132 29.687548654486722
50.269533979735670 31.297007105396009
49.617517458938366 31.895141778426392
49.602762313089961 30.768422887509075
49.187274917112148 30.908406221718895
49.441656587707470 30.863291783527877
49.489884659340824 30.903539101235758
72.425798956359230 12.349646871134027
73.867381416399084 11.506606437097917
71.847579765996798 11.800770667505477
71.990451004536695 11.971990596939552
73.486009337792026 11.591558097052149
72.852379470911899 11.749001847620807
99.327879394390749 79.038663481166680
98.331543880638364 81.846228002452250
98.409559343514843 79.351712170858917
98.096316757121670 80.840415493085828
96.887753666225322 81.991097368781837
98.504035180230389 82.336880827282130
0.240120479087878 79.463765781780793
98.019618636080182 80.169921812440109
1.170051677250640 78.927735624722203
99.536082735873862 79.339207237119922
63.856900330925093 40.331483876143096
65.165821582964369 38.101675537618100
65.928909245890210 39.597243611212505
64.724765254809796 38.122152486770489
64.999327212131192 38.929376278863984
62.317141323086879 37.204962585735586
61.809834423219847 38.515139660171357
65.433289240886722 39.257267831239282
11.842873848296195 43.878633143152619
13.705845246514963 44.735548575973894
10.812923804020000 47.337946842936198
13.586674892874500 46.336844663849696
14.703726592692558 45.194165142843858
13.683794621168035 47.072771449626941
13.160090040260080 45.303205392198379
11.420977830921275 46.442999696322971
89.604237988296461 1.120544957658179
89.782930995737331 0.350564614709367
89.770399851960534 99.967559510905346
88.821590219022980 0.862074329193809
89.165015255895298 2.560732277486710
90.312793615270962 2.069409345724420
89.568238054121139 1.879340687450265
92.250813734548601 1.847791802440321
87.629900856083651 1.375442205189545
88.725606140227612 0.840163556558180
88.753627837161361 2.637702806509886
89.298684038889064 3.332613891401949
91.610640102057019 2.606145836317185
89.233521132479140 1.676765986343771
89.539656570710321 99.887617162295541
90.863868226687359 2.065771001527482
89.407104282345642 0.338756238071089
88.286794947469104 1.147103244896693
9.335927682825675 46.378269787590398
10.583868238583470 44.346202458874359
10.689304982717733 45.129412386613353
9.276531868432393 44.084200302441502
9.448707974283387 45.284376579291795
9.692931812300204 43.454899114669892
10.606800966760554 45.677092486003218
8.716693929556364 44.254915099107741
9.698881580987900 45.511270012251089
12.004017199789081 44.036318287658602
10.601406382677807 44.198975002867101
94.502045228552433 67.104635934730027
94.136672861768801 65.689885286472503
94.716513298754776 65.857961224224425
94.908668326653469 66.690488167482286
95.047146269497802 65.924111461275956
92.635244384342954 66.816472372645379
96.011708589495470 65.965359022253196
96.025329626666760 66.233270856007607
94.924534498457248 69.153269839728154
92.130306223880865 65.324916343387883
95.028032540094941 65.279154061710386
90.288456566070792 19.124949555156228
91.504112781829264 18.092135141948823
92.439372831140872 17.498796128120034
91.702670921448785 20.570130056753442
92.971679557801593 19.702690255863445
92.153811530588371 20.064572354764763
92.633481101328286 19.070705983865821
92.632383547556984 18.018318074340058
91.752391320321834 18.620849251718155
92.613146983946052 19.063217398766081
91.533943233326255 20.258421313261813
87.068577922515402 34.324634488441014
86.920126172099586 34.263548276960293
86.476445051905003 34.001650556412990
86.829653130477922 33.082543099280272
87.578349909569255 33.075087136668209
86.714712591364133 33.528557769183813
87.564184476686179 31.626497383005059
86.880514051434318 33.643593251849829
87.020987153279407 34.235823069035135
86.638866823482701 33.210756060415875
84.207007096970827 33.517900354816540
86.124909082522890 34.981247075289616
87.668320203157904 33.966347269454609
87.062600767045993 33.110001867761405
23.171480783349303 69.896135749836716
20.170197586359496 70.779208143633326
23.332220274626319 69.637512357616785
20.800426540482462 67.369214397251767
21.423887999742256 70.433676559422622
21.369611451190657 71.383575899134186
21.176240068070314 70.814423808237294
21.752694724019314 71.299555932169469
23.395424858996069 70.064486755368080
17.626614186802378 98.016461201945972
17.920185129275801 98.739719026880408
17.960065387629953 98.711131416164534
16.909048221160027 99.390979242291323
19.368814166504599 99.304503683930761
17.608026558763004 97.028043846971855
18.109115870355922 98.252427504416389
18.575250048034999 96.744992492105311
19.421209655921231 97.688774528061700
17.762116782828002 98.599939768662239
17.892360950865257 97.759473283418728
18.010679986647407 98.544399529807478
51.379473578783568 96.934802128504103
51.537602916698674 96.406705277735284
50.509981673747575 99.571784297304163
51.681811197481558 96.477553277942093
50.619944431652868 96.718757688130424
50.561277085721350 98.612617861506592
50.079349041548689 98.989091537288601
52.521935749288623 96.418096659197502
51.529540405389206 97.335051894625039
49.631362450261854 97.950650896499695
51.315317224179239 97.956404798952789
52.284006778338252 98.673014187761595
51.243497164816830 97.972353001923892
51.475312914671782 98.571365824766758
50.891530118211797 98.763462784809704
76.864366456511547 0.867482984079818
77.100004782465547 2.501094068014851
77.070549738050644 3.203054412445291
77.038155709927963 3.066995933088739
77.201612611914300 3.578839721248950
75.316700631406377 3.147717038553251
75.292811060324539 3.940103607930707
76.290704601957984 2.174293816125929
37.058416041071972 74.552244128181272
38.365338217331413 73.591866953479567
36.153653225257372 73.032837582560290
34.954599409543931 72.393484096214550
35.828308102956058 70.942940569373505
35.284571433651998 71.697945967947533
37.354610103373304 71.264789844420520
36.788376679122962 72.747786381148700
38.075582162640394 71.156507919404746
37.901163368931648 70.908811510310997
34.515555483499398 71.386528512451761
36.739471552303463 69.743538984003720
35.827574320987274 72.514866262977364
37.827030638833669 72.362380853529402
38.873276256013263 70.679880397461218
37.164143134538740 70.068008385514986
36.808308724145384 71.013656517372254
36.612894085156924 70.180859060543057
36.284071639791364 70.765957047520914
38.085517520278884 70.138161904520928
36.157319461517083 70.348498494697523
37.230684970494430 70.620602014427831
38.971172402274135 69.697721998594687
63.859869037692462 19.665107364919084
63.200187710715305 19.451125201452637
63.722817644170604 19.361003440069435
62.496843934903318 19.178458670600488
63.883150547980627 18.907765139313032
63.407815289067742 19.297942491605358
62.724776681533982 19.714208812732753
64.384733217169753 20.763484291708966
64.271453006201241 18.308949265073672
63.414934277947786 17.517794736591000
63.514822030072203 19.317741418417583
63.028980233106090 19.588846037383945
63.379523411624362 20.284687339570457
62.489432584104804 18.802867207228843
14.541702190054693 6.686407779894329
15.722715147403809 9.252001210023485
15.913505459523597 7.835426119416383
14.500369694856403 8.214498715761215
16.742789378137076 5.833883477549691
14.221674220594723 9.508070398657718
14.380046163043353 7.202415360525486
27.357580039561856 31.667443528195104
26.661455702360417 32.306608020785255
25.038333407517559 32.276038646131070
24.937249414740251 33.651685028983351
26.395376725277689 33.448248639641619
26.780052498755857 32.216074464458707
27.309331078501842 31.461425271122359
24.911305451051621 31.041695962085083
26.631605409729982 33.636290499407515
23.580553911507799 33.864740132533228
26.805111032181415 32.090909012012865
86.145620753308364 69.613818656909856
88.096761757772114 70.363143639664543
86.122182239553496 70.213698349256006
86.392053362467806 71.386251987764055
85.344574092847310 69.725315364507139
85.878308530360130 69.609488264083524
86.155983072746949 69.307442162865172
41.837604844681202 68.233644637531171
42.084466817463877 67.744898190999038
43.110073019745904 66.282895571624223
40.737238739462931 66.614338761882891
42.369460557190081 69.754849529725860
41.607858967828847 69.287647981568526
41.209763253603427 68.710282632141030
42.716451590028356 68.965490373044005
42.801048639955106 69.658052896148575
41.760502387176636 67.994034352721144
43.130987959466822 68.655520312372175
35.616366689643513 89.518589651668407
35.336007126310925 90.793446120904306
36.657120868458072 90.270274857108006
35.884795364181407 90.319592881172895
35.116445328845039 90.383982925135058
36.253137191343690 90.979197424594616
36.224346155773787 91.407705830385666
34.015254478112396 90.901577756614856
37.075741466415998 92.392804376833752
35.819901601684457 89.606060689163883
35.813982934531495 90.763969055731479
36.026923008159706 90.416877447148877
34.875676883821001 92.440140985084099
35.934830446964391 89.428232478151045
18.421570398790749 4.546287309524901
14.950309282805955 0.936097856715260
17.068262831418959 2.195105030098008
15.360262078763080 4.613553227733551
17.722423973527999 4.822208027663041
15.662691964786379 2.989049264113956
20.775310897860248 76.507383967972999
19.474131664465812 77.720053950694918
19.443493186798921 78.797984315616631
20.107420043969675 76.494803694550129
19.215074465851956 77.036144866332279
50.465827819938077 46.217486585688007
50.394660430057186 46.600734256949586
50.088492914157726 45.101735499148781
48.638948422711344 48.171262539139256
50.537585051720818 47.489206404258368
51.600515088902782 47.270296484986517
48.856046200022050 46.166845226388745
51.786747620621760 46.483502156647610
50.935736968721351 46.757595901070566
49.498046332145535 46.260191858600507
69.668552585541548 28.147769359599870
69.661868251812308 27.882852698259285
69.720416648015700 29.051950127135985
71.317596208388039 28.630876907167490
69.974243743160045 29.583141758481428
70.209540451585028 28.845670549559923
71.345606139319742 29.091289572737768
68.537348940795567 28.162040080633496
69.477674016629720 29.323588990454915
92.662635849479543 58.940036521628215
94.171238580172215 58.954124127853099
95.248999837801477 60.471419241032372
92.250320546607554 57.619687117568652
93.463436198637552 62.109475617554232
92.690107187431309 60.518608500870904
93.721610404387363 58.057869140410361
61.818848481004828 84.415768543623599
64.247834694256767 83.468740561113506
61.677891153469517 82.541169699380248
61.584366549593831 82.423795662463107
61.383887285401286 82.591019006580098
61.327730147885937 84.365434433121521
63.907131871207987 83.252897493778292
60.298349416497459 84.756630869102807
64.293437978670383 83.231865053828187
62.281563943939858 84.377454373725726
63.816585526826906 82.737387861765001
94.615657312561623 76.557788313163783
93.874170967452613 75.135361391700599
95.600707877360961 74.865010239757979
95.408388478333123 73.252786151808081
94.809322408063025 75.756088722879639
94.675721116457893 75.583260703678093
95.118301947980711 75.371611098758606
95.098528345770532 73.788457150341515
94.960027887655571 74.569854678816341
94.313811797838611 74.858878288895326
95.617433493010196 73.933541470536056
96.589329066829578 75.321616140715477
96.230885882909405 22.509921409908614
94.332808881299854 20.957266297811206
96.227748773017254 21.219931098366914
94.247277255331326 21.182305069396708
94.122120691056224 20.686446655473588
95.474452193299044 21.400544025895620
95.404900382227112 21.829190549805951
95.194366110838416 22.855535860957396
94.553071131026471 22.834988265500172
95.355146808535707 21.151075152323390
74.233720556444467 66.871687726039312
74.010109535748384 66.556273426198587
74.200350892971187 65.160594787012215
72.956011852344773 68.236257850425872
74.496271844733457 66.477700911899177
73.977187344455231 65.039021006451037
75.255038663202740 65.867301097329346
76.084830137061459 66.877415008022965
73.453094544528881 66.888532613243584
75.089749726115400 67.276822818054967
13.342206806344205 94.997600351398745
13.560471652658975 95.656004292367527
14.328949856730596 96.778569972131478
14.035798403521525 93.871882367551081
13.137986344341140 96.116255158239497
14.659940669277967 95.246540673602027
14.366505605264948 96.912703938098318
12.239864612316437 96.148930884233849
14.408376570348297 95.972947080857494
14.131497498680226 96.792623108674661
12.853211651348536 94.723540856887240
13.077622044384162 96.222614392605024
15.137771739259824 96.424414007840198
70.744813516075141 31.269132853586065
72.754888435933381 32.816286251827478
69.846764314051356 32.923721198062779
71.750376475326263 31.400740273670596
72.199709673105758 32.779726788533331
25.110825845180667 83.670725400647015
24.579106937605498 83.983032173084212
21.973092544443084 83.529699171261186
23.484159510097619 84.321992495642377
24.326389462631514 84.972025806785723
26.011222844814316 85.470631976282675
25.005665977380730 84.283662343242057
23.027071892079761 83.339648049677919
25.415595846704374 83.772506113209857
24.608057626135377 84.741233766443344
24.310699036054430 82.869836293122376
25.763481055300595 85.160946865524807
24.874726556896832 84.002781190840281
25.604492211275627 84.253022533573287
25.644890478932286 84.554955052233495
24.476642551356040 84.118974058349394
24.439428538670857 84.594292886650663
24.642058779571872 83.494688913291981
24.826983541222369 85.510300121679293
24.293891662274820 83.976824321543461
23.472607494191127 84.669079672380619
21.374716185582354 85.277450005123868
24.145731495340062 83.383048641343038
61.102455105340340 35.268660078426031
59.654727488975304 36.013040833990736
60.540872734947691 37.143582182567634
61.885934722143872 36.192322617070481
59.677345824699152 34.922251916260656
60.636843824630475 36.374256895106512
59.376234630052679 35.187888064400134
60.129847486321424 36.867673978586573
58.725443150031360 36.104790863690930
63.066806450439728 35.909705861161939
79.208259029610346 48.263196465453049
79.766428818057975 50.332372396711555
79.227179741309556 50.349951676687255
80.022858413233791 50.646935512195746
80.368887624123516 50.998938281397606
79.377945824171206 48.841938324180425
79.219909337641354 48.578563241206531
79.318708752055031 50.368453505899112
79.826334032555934 48.381188497365315
82.286392333885601 5.924781829699672
81.279143358317569 5.283590923094879
82.684692510390860 6.638081665779355
82.369826576730617 7.789312464036575
84.255512826155069 6.398336202890092
82.683407460562620 4.908120957777567
8.855331886629552 97.712227533554298
7.032872829058620 0.168383384575151
6.964764672598747 97.181402159410283
9.171941372718742 97.371727436755492
8.328652977276999 0.225052015320102
9.046871487212746 98.678572131527076
8.875282471275137 1.375936492935210
9.239639588512064 98.653134054522013
8.831145472842511 98.254449814478761
10.430276374877545 0.366140313867476
25.589681019961038 22.916152442407991
23.914075299349374 22.617395579388027
25.868820913256862 22.112929725995752
25.793586062647879 20.876422789905071
25.135295557714787 22.977169189076587
25.575165729979581 23.396573938347281
25.242105653246892 22.042692289530912
24.625334120685665 24.363270910230153
25.578371999316310 22.520096511506456
24.905511883442411 22.777054360719653
70.123207851589882 72.076932422987070
71.092740520427725 74.138494768355244
70.886188111536455 74.449715496858261
72.630141367633129 73.562749359323675
69.816733454447331 72.279557353105687
71.873957104363186 73.840897827982332
70.292511750590450 75.483453023254526
74.123575447046676 1.851641267187259
74.974532269739072 1.489103529052381
72.466985227246283 2.522779549672994
73.735912396216008 2.064742405343213
75.129218435401441 99.882080104069601
75.047501603178674 1.676425250929293
74.598134038499836 0.338944314452956
75.047450525999892 0.605275741339690
75.264911607696348 99.515541793623939
75.498267362867594 99.692646262163521
73.757200935586440 1.173917598723205
54.685908428044854 85.662179075509385
53.213823150842295 83.838917826459777
53.829432819114793 84.787159316062912
54.216924655061540 86.399243504102913
55.010604836939372 85.065207107511540
55.491466476758283 86.047673582066068
52.995050607432695 85.042701645998577
54.463825612544873 83.943991026073988
54.830969063511603 84.298717299016232
53.642559032831187 85.258853097121687
54.279929792032263 85.370136737338584
53.264108757534459 85.840068834538584
52.891549743849502 84.640703335815644
30.335018969930008 19.981413941275942
29.851382013970969 21.717552050937343
29.019878282149786 20.287946309079036
30.269951407809707 21.801078570270079
29.354195011625436 19.998953669895105
30.006330745477594 21.118028028658607
30.754878220433937 19.530293011788551
30.294686680141041 21.439000582510850
32.528726198245231 22.477913179645224
29.240905292241081 21.053907117538976
60.771718121138612 34.039234715476326
60.547097794545010 35.530850269698099
59.848722992459074 31.802741574013371
59.336477611048799 34.121336461648298
61.699747521392936 35.569877713769500
60.007709009753754 34.554878355209212
60.615587315989416 35.833752563075258
59.926510262903065 34.662685078961147
59.506398542094466 33.750709458078894
60.844933826191252 32.943422688543031
59.390719509464205 32.399194732946562
61.101107776267739 34.156783844488999
60.104922858021254 35.975887783947194
60.785362998248587 33.830693210072624
62.392995969758978 36.803603804200705
76.948036366251557 26.064835605309483
76.406046764960166 28.069696788933612
76.770980970677797 27.995481931911470
76.337229617869781 26.524714708985464
77.414507023515796 28.425160119955965
78.104459808625734 28.183806418662140
76.322459764631958 27.884459683703891
77.105854292393062 27.812430857217866
77.033077243616063 27.332054849749603
34.374212845991842 88.507610485583598
36.066493580610484 85.091228747868243
35.570079268819192 88.282614795007206
34.251107613490113 88.586666741469358
34.562202267099508 88.081599326631107
35.502088972822818 86.857250113989167
33.114267771397408 87.840319082777498
35.460400156011971 87.246859680677943
36.926587695931175 88.058272040748761
34.660452787472359 87.806126994250974
35.310780590314266 85.663757916133392
36.107568735681980 89.165452108095437
26.933159770038664 37.645469381305510
26.313461342361947 36.732923567992749
23.661036068633216 39.292126501411957
25.424036507504148 36.362569637554330
26.522258313537801 39.977741105991107
24.768820270832101 38.113343453986062
26.529581707396428 38.594838815249240
26.539976291486138 38.748848176791597
25.237887753074105 37.021801549642191
24.823546413387728 37.117769440595104
25.898619764781611 38.278404905236364
25.809617735197421 40.418801004000770
86.364411886755107 56.221948233275349
86.111781994161277 55.747759082457250
85.361203827373430 55.081969889982510
85.397914684006722 55.922970475680344
86.154449131818751 55.070624638855953
84.237117031266692 54.839015905832866
85.492171632646603 56.973682231128137
90.764995103034821 42.229096377467719
92.371286432887501 43.933868146891164
90.928616217799075 41.387058811199637
90.026673555097133 43.588372173381416
90.436823972325925 42.803220885360176
93.141993530387708 42.835481012511124
90.951860940099465 44.369467305968904
89.861892425106433 42.627168593388170
56.674719091872923 11.257104866238732
54.979309349709183 11.806068050613558
55.016521454525090 11.202243702519029
54.965459259825430 9.447372327130044
55.390842116444858 10.678131201330928
56.927974640139531 8.131563078208774
56.985338166003793 11.661462596772195
57.163474496995221 9.792270098547949
57.606712821591607 9.392976104305063
56.244174689158115 10.258522239515479
56.119814943429517 11.133381986176687
91.544498752786509 8.548655596187295
89.592005869646613 7.348382553096659
91.542149233765613 7.962400478478914
90.977211878947244 9.485963271678463
90.512214238413833 9.082296913161496
91.861056809075706 7.828016269701630
91.041345471239339 8.086819602795764
59.708603372602582 72.046611851591024
58.879876429521175 72.827311277821607
59.505131340431305 72.314946076848486
56.392394860944094 71.255436113615829
58.554489894067039 71.730566528454162
58.607413740395344 71.421164337353318
57.733373878809267 70.851135258992599
61.594582289498099 71.049750687245975
60.351884825924216 70.947791319828511
58.886347419501959 70.541239953613072
6.119591815206180 25.574829957602422
8.261355809839618 25.518503792074736
10.055025938172749 25.853747475467657
7.661560330161377 27.717777168437809
9.700691426087543 25.877664788796537
7.181794370349337 25.729828519017985
8.498336544193654 27.572893136714967
8.159036373052473 26.136575031621401
9.619168674557837 26.751586005563180
6.327664934121200 26.981851401198679
8.550735476258771 26.692073169679801
2.458694019139586 39.309969155960808
1.351685337526752 37.625927082194750
1.398529731102036 41.287383918547810
2.206005209477004 37.750654686049387
99.923285630078325 38.099195634569107
2.395914455794034 38.756263262729917
0.012173727108447 39.815180681422966
0.894799814439703 39.642762363641900
0.360188825880757 38.951741822054707
1.148184727589846 39.018924326131817
99.998625953971072 39.208458174553719
99.727492597323774 40.422272031167054
77.054038931167952 46.099188224343060
77.154655551759262 44.597746972393004
76.329164910637331 45.933471014957746
77.563106905647999 44.587057284484352
79.829153507807789 44.705608978906980
78.847831631380132 45.563974468684862
76.704186923897836 43.433404340242532
14.025630908133333 4.064318604641588
14.099125547238900 2.145483591761933
13.199509310317804 4.369768401541374
13.289056197404017 4.450046822109221
12.946740769670372 4.149627614187743
13.576361869247231 4.765186073791400
14.988183013584907 3.870014819797711
12.595393018642717 5.601730962330174
40.451617796230849 28.908560344518442
39.626045476180714 28.755470577415160
40.744260778166776 29.189841994119885
39.067611244190076 30.163514894730863
39.308302075099739 28.689143903512914
41.078249195269116 28.120755098556277
40.135450195372350 28.858300240493893
40.719707108362954 28.495100173872203
42.224031287833192 28.355753631024800
39.957650652135946 29.223301231140795
39.200600676021679 28.246613520558242
39.209996418533137 29.127362566748136
39.525339407671481 30.035569767572294
6.302754606621589 22.626535146595582
6.509547002209339 24.223175436620210
8.002396899419743 24.325616594684277
5.630746973956714 22.349543895721961
5.657610572352115 23.990495095824926
7.197101861120160 24.150663974997300
85.580763673514909 18.582015564421663
86.275454917211889 18.948151900019695
87.620079761493614 17.636793986796185
85.468964230610553 17.908459432337306
85.728041039029108 18.597996717904500
86.591966967639365 18.197659514129338
84.986425262337946 19.125006109356306
85.964907697140120 18.309981841685289
84.872356322813786 17.430094064262931
85.667291498548821 18.616830513857444
84.893541651230066 16.631544906731932
85.915892795989606 20.020210594681881
26.332730531593075 44.307645581704314
24.841353041266061 44.815216383476766
25.685382822840946 44.728023421403940
25.940851605306339 45.697757314023498
25.357708499530464 45.798527954002850
26.652346961844390 42.692512814168644
25.075090283035752 43.705136053822415
33.399791683364690 97.179860462456830
32.276550214615966 95.829450911406980
32.383130578257692 97.391898283056122
32.713272324636542 96.607616360681220
31.406017615051667 96.424017393025466
33.065747694286479 96.390714864951505
31.137149348310636 95.263476181727654
32.683769615989767 97.382834790334840
32.139714827912549 94.926875505191944
33.266065847335113 95.203346832882360
32.807556022309690 95.911874485537837
31.360399683534428 96.102519755635214
31.716719648683654 97.286988962915572
32.197642820113821 96.340954538403707
92.689908034556368 10.355143570659090
94.857825602833984 5.692752105728578
92.064290077638802 9.993608478542596
92.815635877330038 8.698403004949952
93.384066607660145 9.291246782391749
93.232469910148595 10.220449211848578
91.082355509930139 7.551790830709519
92.395442761537097 9.240159859549092
97.744994239249976 61.621545959518556
98.532066387242168 61.002080979927641
99.055719998422717 59.610808490840995
0.011798776563253 60.432078123867420
97.124081911293644 62.555969307331196
98.357540391147879 60.900799993300090
98.387791627539059 61.341055109008437
97.424655411390916 62.703558137703503
97.122706825812443 62.163260264917163
13.344811998890393 63.594930047461162
17.065856962077245 63.077376165014364
12.700895727094778 63.492379281158016
14.345715260576656 63.086607781137573
13.417383791186007 63.658834809225269
29.500220548629937 78.942257922852590
30.532259517127482 82.690423729182442
30.253872896580500 81.062691087323671
30.756482049809385 78.470648462734815
30.424068819903496 81.015725570013217
30.509084734711280 78.786488931205852
30.990545372977191 79.504103139780341
31.858881310766503 79.974775461659718
31.569999678895631 80.413298351899257
30.922827745784762 79.266959409686478
32.824454607097948 79.233345114472925
32.707094295514736 79.480811355161080
32.834983044230171 85.347403371641192
31.301233308801820 84.197812867505391
29.843502856706163 84.852230888565231
31.183369740274077 84.355836099736962
30.819160628917203 85.721504424610956
32.121450751098855 86.126160308105312
32.548430691555168 84.091563996513742
32.375154012112340 84.159081555501558
31.498294163562395 84.139133945992114
97.867546348376919 62.274502819105678
99.552144350752300 62.281802888780405
0.742738500185609 64.225549264283714
1.235291527100387 62.479053386465701
2.028503693643330 63.538755846546330
0.182512049197882 63.874852847238685
2.221241545432093 63.088211393017204
1.134985549318785 64.328212930874528
98.917410329310655 62.464567926394018
1.211353564155147 62.887807892001788
0.284487950879310 62.239668730033472
32.582912837068832 89.952831961393528
35.880005253014772 90.712692409153505
35.212232988747580 91.058418697132097
35.824200635854382 90.936798016057949
36.426484681726180 89.342101729911832
36.304989876313954 90.769190518193625
94.946269522757333 66.504437859140097
94.915720635364593 65.050666777168587
96.796040571588406 66.818425038134393
95.468849403172086 67.779232422262496
96.035048739517066 65.750563584313326
95.809121040281141 66.739102764339421
95.730645138143302 65.835367164030814
95.113710525663421 65.648757853707323
96.813163977554694 66.952126277421485
96.586550174511174 65.502208415721256
96.329654184907028 66.593143681657452
94.948070367020122 66.158952038980530
95.754801330049744 66.990641142880136
80.448841799432998 28.817171791761425
81.296310509576941 29.350418767530009
82.345675375432066 30.997194810965429
81.559626268109994 28.154027092287219
82.743153658495245 28.612178240508765
80.529431238670810 29.490762053571334
80.869298066393185 28.998088424053165
81.761011794496326 29.910195937172602
80.113625455417122 30.472291287118232
83.832448906011152 30.606722328623999
81.048153636444269 30.248369269087867
80.975992212454898 31.060122149216397
80.939388243115417 31.117921265636603
80.769663451300119 29.997804373971004
81.985856003791596 28.981982405957449
80.620692641600101 30.158327486584195
94.041185799706241 74.689536100286091
96.034064724312543 75.501220784826785
95.705596523068252 76.591568404915648
93.396444177408114 75.837383013392170
92.832845185027381 76.203748253075062
94.869369206799036 76.360917727046811
95.571712775227169 74.915441807920146
94.598880672483503 74.294281583041496
92.237982248801231 77.223038599667220
92.983393972024174 75.483642446343794
94.319785405183254 74.626762406181911
95.090455844998900 73.804614235966966
91.797437190488864 75.834263361835269
84.714020748967144 99.678104324217244
82.341842859861899 95.791471437642358
83.977640816926325 95.843911555333932
82.608331986269889 98.348575243747845
83.453784007948272 96.933822726219546
84.564687992458616 95.380416725364242
83.836502118133097 96.554752227004059
84.215400776497717 96.264585721531361
82.200136354682428 96.389783228538747
83.164414371222307 96.177377525033933
88.024012712731576 11.616160405204774
87.884102047118915 13.557542151928519
87.229641827684759 12.379922853848337
88.593396917498765 13.389590424229775
86.007057526898350 13.702847661583773
87.707364580045109 11.398914514989480
88.160156749321828 13.445819885919562
85.780387448340051 13.581775929322967
86.850826368062641 14.236602954542743
87.115013603340515 11.696826408020700
88.262019414372858 12.962243699568837
79.908725830903350 30.974979457566924
78.732816385707380 30.284950845004630
77.628206671899576 31.080790243843879
79.525742481485651 30.985791559010522
81.149644251001050 30.829843190489505
78.504717184353964 31.265698176263214
80.484356486602096 29.223598501683625
79.794033306475029 29.009356692170098
80.501023616338770 29.387711857065639
79.958268558584180 30.453791324106732
79.834677623176873 31.584237342863453
71.772472024497006 70.256709653948178
70.365411042144146 72.349441546039785
70.585111129827226 70.244431396845940
71.235260896455301 70.080800608925912
71.903843457124410 70.088364785758216
72.304887799114695 69.896233624482932
70.173653673228785 69.695771161711036
71.081198065213215 70.400549445550283
71.022935498986413 71.646263227156226
53.454954478321383 92.218886686945922
55.855335202283435 92.246125701329632
55.896914869237236 93.058182386750730
56.972952195196221 94.656739056491162
54.010917125466534 90.824277664557684
54.094493733707388 92.098489887090196
55.319162636085352 91.545171817069601
54.814091720521027 92.736340273734299
56.153583703961580 90.014815124080855
2.315628588427776 73.841199992318721
3.544690456586084 71.268891476751094
5.503111989739780 72.328750416084247
4.764496446371401 73.089949525477266
3.805887551126449 72.757747359607308
3.022999403230726 73.410597721507358
4.059332746412424 73.539985433651310
3.174918528432792 73.685856200016588
4.925570067783119 74.414545289838145
4.148030586025737 72.966809062228194
30.865590493956571 20.127775115875359
29.845502410104942 20.204536983983438
30.201189250289680 20.843022867477313
31.890451557045633 20.881877885711845
31.046003515401825 20.260463117324978
32.870710568682703 21.662211625854599
32.170695735482234 21.650224537127531
31.221030000178743 21.810149404240573
30.415247624844469 21.805899976406899
24.694946643572258 14.260816206745034
25.302039664122290 14.573017249532109
26.300932091801670 16.471286539207959
25.425880437468003 15.877921510796037
24.135661356403688 15.401137222990380
24.387419851225786 15.444082903073205
24.603497444625187 14.501364836084718
23.965656576108074 14.158629414874937
24.235905887914605 15.422482874117737
24.114743679318330 14.374540382703259
94.205847178531201 69.581136601504696
95.704755139279357 72.098399291097522
94.713787578728514 70.879454160090589
89.635137580191397 69.297221027064765
95.959250206199926 68.375869809325536
93.466284729397771 68.361989144460978
92.607376107971774 69.725001820452107
92.622574201054050 71.656731085225118
93.386915404779231 72.483589980595596
95.081229914216465 69.411345036020450
92.549158836333902 71.192122422021853
22.952344807243698 45.360883562133786
22.417561678237572 47.757262705227006
23.193550147422698 45.661956843297048
22.940790355718448 45.925278506218881
21.880316823815104 46.342319074006710
24.951534522946488 44.298485607632294
23.125319961775112 44.081098952973868
22.419324279744892 45.341339678742649
12.194598115765599 15.935986416192129
12.575820521560736 15.615942519987632
11.781595851594846 16.462844670298082
13.390880418802068 15.916358520250494
12.445937565796278 14.145910847468874
12.885860016404060 13.030826563802719
11.708085034439840 15.671478896227097
13.668017370686639 15.415802029823675
13.209679293792270 15.825114701418661
12.838252806592010 15.170006498686924
13.280004572132924 15.298621153608263
12.088867066979564 15.353700322650164
13.365182330145684 15.461398436049734
89.463071379150406 93.199176438111635
90.070641531845425 94.632578172741248
88.525291284774298 92.102346148420466
88.607348370093561 92.426877754891123
88.247470200926443 93.792119687502819
88.614507781663562 92.697652171326496
89.862718730176354 93.407807018046555
87.644462017036773 94.928978797445083
88.342136406445931 93.334438628392604
90.482996876062415 94.344120275965977
89.056194806797336 94.775158126913794
87.793217285333867 96.206562704132608
47.786345837374867 34.081092808853974
46.475196700391777 33.458437828619530
48.001550261182892 34.432111825421416
46.684441378194840 33.413611424936605
48.813004494887132 33.395005383404055
48.424515649332974 32.132876556334359
47.635556530678073 32.573694765312474
47.045899748797886 34.058703617962166
48.092078712303419 33.371405400645074
48.758039483455541 33.857268514465375
46.533742850775468 34.077947322686519
46.295048917666122 32.428277558217424
49.175458755182753 31.469444658431808
73.456552902480837 10.833495050661911
72.953885156227088 10.836750491985619
72.993675710977072 9.878110507091851
72.818087810321956 8.810067835329868
73.535002485109246 10.818223207218004
73.649209146171472 11.253334585676017
74.420524075365279 11.476255170653785
73.565173776718012 10.191090051478145
73.366231268198447 12.385963416691988
72.633681292165988 12.979793753897319
15.067404093540162 37.311306469458394
15.642744506692956 36.983805889512716
15.739892700666065 36.071262254820105
15.667533692074530 38.024255655467407
14.141857229664373 36.361194673974325
15.508701398016473 35.470464709682780
16.452484030561575 36.451266958010329
15.466635881616194 37.177341388118123
89.859668140649305 88.386775860244754
90.626530257996777 90.794066576080709
90.158547461319984 89.818327064259691
91.434568855656863 91.104172841765262
89.548372274559355 88.384890136199573
88.871195350939260 91.208278534076968
88.521100381998551 91.306154845040638
88.030505789039395 89.511901995323583
89.876022208718311 89.856877873931964
0.832354791722900 32.990491225735212
99.802953292190338 32.684857138232232
99.627546853112577 34.097464446426009
0.128298238855563 31.479301770950343
99.782118281127168 32.863057196178929
0.000019244274236 32.931662677790165
1.821791377516861 32.480164931136123
2.130973235900806 32.083955813100346
64.548728733186451 3.570373397655482
64.696219547990822 2.159214083791182
63.523362655302918 2.362725765152371
65.636548193812970 1.630296941670564
64.870448494686798 2.089056235197778
64.934277765309446 1.127987844129695
64.804252953071980 2.044317256492763
63.465027808484102 2.484737893004264
94.700047105966391 54.410204533428804
94.922278672569092 53.121573204136773
93.906502321297268 52.472527218664219
93.556867230139673 53.515224285762365
94.593002126101268 53.569924282133712
93.137035441357384 53.313481864796088
95.272594229935137 54.664209751483405
94.809570923546815 53.189650442239824
93.373194097452014 52.451201955932454
95.215509622736903 52.157779197674934
9.642666556038531 95.314118292217159
9.727806564926851 97.955274646331773
11.686509348962888 96.598951023414983
9.249446807552118 96.833264918434992
11.144210843487489 96.984970516808971
11.639806410130314 96.864215419316196
12.764439164241846 96.730731782156425
10.881095261019320 97.228389027793682
11.518599823900280 96.573111781169175
11.503961358528347 95.673120967127915
8.542207400765378 96.669638405193524
10.952339854514044 97.253656752395685
9.880226740805602 97.193657426941300
8.805097585274897 96.230600058984464
8.921683439562475 96.821632104018633
9.650041168546498 94.482321747730552
8.726810229425348 96.993979484487838
10.730777496143848 94.385358506200845
89.836313899619483 47.165626497284990
88.304856103209971 47.057755545589366
91.301934830935721 47.569144264274541
88.794510670771899 45.870405084734884
90.129542992423438 46.205524262518360
85.024512519008780 61.026865752055194
83.371892545204602 62.103808698794701
85.289405084552598 60.002377270579835
84.262616244086232 60.817485394000350
85.953900467767383 61.495617825065729
84.735974264055855 59.990804049401177
85.243086050743514 62.295015068637390
85.136893458347501 59.835156316267799
86.438659997496316 60.424190403577143
85.119148174287602 58.803490424192361
85.175611094194124 58.854364010416049
0.833723740075223 82.789746375622414
1.513593420507496 80.973328020243656
2.080660500745539 79.834810613106754
2.231882826302473 81.880715345758929
3.829897788131057 81.873442109792663
0.698577554438835 81.015309815811449
1.373310209093396 81.804416947787615
99.948513517642752 81.790127056463106
99.828053567663773 81.593304851872958
2.838232386621838 82.161034835665816
99.276705498236751 81.551260466288483
2.510827308758071 82.401897314068933
0.287636204681665 81.570641539263278
0.499206706455053 79.272182762395687
2.218493376162603 82.457623273399918
1.040832786212500 82.636978702577636
1.708098147243827 81.970808439784889
2.347566560138555 82.369285614098757
1.322926265377633 80.216171791812698
1.409666074319430 80.844316255576416
72.461745182311290 21.081368530541848
72.085200536702303 24.690500838855595
74.022285231264121 23.223485909851895
75.030192345728580 24.106912963397413
74.602716587159378 22.158836803888981
35.663057846196573 64.442882826815776
34.073438245121984 65.105777360210340
34.898468789513721 64.375590720638186
34.757036740531937 62.507505119362868
34.814295739562539 64.903575333776118
34.645624336145801 63.979717386321298
34.932102810095870 62.455495331820309
34.424988699512696 65.205884276018111
34.774703241121721 56.476088411873278
35.860601878579409 57.681663694712476
34.936815327050184 56.948374922744890
35.163688160466350 56.746465036253717
38.200677551418330 56.195100785500649
35.502643020315809 56.720364470822815
35.136762242326633 57.444299153174534
36.453661341858577 57.559991911683596
35.382057404589183 56.358028494530927
35.893659732148308 55.211097847955429
36.175926588093084 57.579254313298676
36.774564930006058 56.668412185306892
89.469187704766881 33.236245706872786
90.802849848474196 31.694153785257040
90.138224078646729 31.733549393587726
90.548865698834433 30.095233649016929
90.316673605768003 33.836117810736845
91.250363430762050 32.079530736514521
92.448957073569687 32.940379743500870
90.609271050419892 32.067990520683843
91.905546327686082 32.645242713102384
88.468124387726562 31.251061389928076
15.119319914613891 18.441429391330878
13.768886550668620 17.694498359358242
14.087463565557179 20.803090691133622
12.035960805206452 18.012351390463667
15.090922314275897 19.010903872725351
14.276964471744911 20.559607671493922
14.874688816739619 18.651405729243287
76.933042813688189 17.484352799032632
73.413289009253745 16.413850469368420
73.937944057231135 17.146018068074969
74.714328219877700 15.897993076916990
74.973412079959232 16.421617748866556
72.890039249343999 15.836871089229998
74.871440070828911 18.250482385703272
74.742972629112145 17.726130406845773
75.190143537864529 17.051388647704844
72.931877713086493 16.799671723822765
74.974272817461753 17.023835619048182
73.140731720236744 15.750710768902120
19.083584073375977 76.486382249365889
18.940495314667700 78.332236543123173
19.773892642133880 78.555981589000609
18.440776460300469 77.451745195088805
19.283193852052779 78.071163438400347
18.379697218578055 79.078965370736697
20.571781730596683 78.380246005238703
19.113592554479588 76.961770374492687
20.218047797633222 77.239725412609531
18.535989210703431 77.496253557190144
17.873490064638059 78.713780991406963
20.835685577365716 76.903992933216003
21.172264619176008 78.741384856030720
19.155545586254885 77.182659095780792
18.579865398370966 77.764239494289200
43.484328653307479 12.345604370597218
42.641119754992552 10.348679647922681
40.941815862769467 11.344798038070419
41.327437171741273 12.028204236665726
42.157523053481846 10.843381883797360
44.689500958170626 10.190372725568645
42.003824095300352 11.053782608946861
41.089553899339840 11.516169606990660
26.692478973639236 24.424607308346097
28.516694166784767 25.405980331970511
30.636279840764715 27.611019385553103
31.027877324215378 25.795409528526221
29.842738641152103 26.016206262259203
26.479296639421538 25.011187469575933
27.324009450458561 24.776130944675927
28.835607261748962 26.750659983711909
29.109871075995478 25.749235404819515
27.405492615700666 26.253320203246279
28.741872201896339 25.469371521175326
28.012121170131358 26.424492425249710
25.803394567821023 25.739191817292593
27.910537577903767 25.863385943964229
73.284717816372662 32.378641803420265
73.498000978621093 34.665835530319242
72.653065897654088 34.401447069261557
73.146445671884138 33.689793545820095
74.734201990346165 33.496354733335323
74.749974002744878 33.106762869211586
75.095692529082100 31.289139006209645
73.126502235222858 32.958418388861830
44.868431749289556 61.566683327290896
43.670271396480750 62.076876079012322
42.920603718909284 60.979738997671411
44.886448358964699 60.312978436903620
44.779871207609247 58.954774786160435
43.335661740340448 61.416383102099310
43.427908220659916 60.320314693538180
59.190892947023052 17.928937404249549
57.546248591176862 17.632818226017129
59.181400427947686 18.193304643720829
59.100777332450811 17.932440759164461
58.213333526723801 19.496732913184783
59.926819551562915 17.742048342810136
61.053632173959166 19.273084222021435
28.999179007211385 84.024063438821798
31.456859923011056 84.357493660601051
31.057263107511748 81.000756723720542
31.052494049489361 81.533445722864087
29.145718126837906 82.372313029717048
30.311501887600137 81.235047653412877
29.110636273451394 81.862650363636334
5.058927417243745 91.821824646287581
3.605441026571400 93.038579670432156
5.709636258532971 91.104463685853062
6.449212622254316 92.079689967954920
5.089843025160001 92.185735983547957
4.634954074617275 92.592070867062972
3.007305852718636 92.574509672327423
5.070360895481321 92.295042465047686
4.258718372451720 93.745641409241813
72.182967419623552 13.153331704766661
72.488806108826822 11.819260408229457
72.250597526201915 12.073236619990652
71.250778689751513 12.748627570917749
72.388048555929231 13.529454327262076
70.413882553243496 11.611653726026642
70.997575247766278 12.357707409444973
71.158292750377214 11.426684998720319
72.137243781324557 11.530723436243230
72.200549620932478 13.596428783393719
7.645744008393030 71.941998883452612
7.638305721052134 71.279490878524783
7.425341569625374 70.454656079109299
7.017971146409405 69.951847966391085
7.461100588166312 71.678840351120243
8.085627193298759 71.395089286898965
7.682903171215735 71.385259477818323
8.206224859931119 72.703920171444366
7.244701801712263 71.314717710909790
6.847786631324964 70.660900231597893
29.328650096334552 69.745413101669499
31.542962165049534 68.842332973089754
29.549845266528127 69.735912949496438
30.817952641684478 70.994695833368084
30.250190626870012 67.245801798168941
29.747269394322686 69.856104888106387
30.641715023825078 67.888457957431513
31.011480782851415 68.757023909539271
30.788989911951749 67.829571008169594
29.390221870789908 68.572065651287616
32.137700544634818 69.647265012441707
31.411854617894068 67.054195471614122
93.261280713832321 36.926498573631818
94.934426896666039 36.102651068248647
95.033506992664456 35.641229279847465
94.471838037175672 34.833597962928501
93.049688775828699 35.076532814532762
93.531961691921680 34.074213221364296
93.834310153260674 34.007504046323760
93.825829228365933 35.293272528764732
94.256413477222168 34.256070354469074
92.320529896657661 34.059299943637789
93.562639302851736 35.543027751712799
93.805183676526070 35.216958673502049
81.678535089597403 83.356213049884914
81.377017533584734 82.202587801644825
80.168997957497652 82.999918792827927
81.588698022730739 82.007648229306071
80.089311118359518 83.344048519132002
80.716343332912444 84.289708787663741
80.445077596686204 84.497764992100670
81.762075505341315 82.908631655618478
93.381110125075907 9.509481638634734
91.242135574428630 8.630169166800941
91.362473455658076 9.758105763498593
92.040077407207562 9.462741869917137
93.084897292667748 11.331438233496451
92.342460644574359 9.824379261502900
92.827704964007268 9.822750734449418
92.249248355632275 10.843543266204446
92.869043381752419 9.142735960866940
59.515005997563591 94.492570802791505
60.484850714552593 92.247847377454377
60.286469363685306 93.744207396246807
60.340053632578787 93.863221644119008
58.744282805991077 92.105865891338368
2.412896993707529 16.858351155663382
1.674663020294772 15.995752588851829
99.734822573526074 16.049072512131307
1.315506052520313 16.075444608117294
1.339407043954208 14.657660867679779
0.148823755006703 13.183805669538685
0.774990858234727 14.950006561211602
0.342471181624410 13.777278476308194
1.597737735819087 14.374352624068026
1.492828603183108 16.191035273464600
1.040963329512133 14.587589089838840
0.767672472230067 16.675245749685491
29.933041869109228 84.874716038985724
28.584391971542061 82.208325642368479
26.530567003858291 83.424938306279742
28.664715260418546 83.768257242953567
28.238962242379074 83.779265926717329
28.597895670911957 83.283626108723439
26.280187095326294 84.325363241434005
28.709374595340737 83.652756644380133
26.972378396523968 83.837264986114349
40.528282637737775 93.087374903150007
40.155804208890544 93.278883696272572
40.536600588332767 93.088745478120842
39.182998155447542 91.903217391222313
41.212129545249049 90.986448864308613
43.333558960747794 93.011564840656334
41.698392016992408 93.387253303194257
40.353597282043715 94.257138537217827
69.807595206709479 26.202312818616704
72.039476710670613 28.861984193709759
71.242455485107271 25.855334578558899
71.983970069556833 24.189183538164528
69.132712811127746 27.238967576006516
72.504276748160407 28.358988409491392
69.666718909093262 25.170348210570005
72.451790885011889 25.996535722791066
71.812193015992747 26.226234040280719
71.803100611731153 27.099267731035059
71.494433288623966 26.653693029435154
78.198872226930177 63.792365393009973
78.034676798021749 62.199339400728057
78.007711195745316 61.819026791246145
77.387554196950930 62.764279261679924
76.801113626010405 62.390967616745819
76.618921744828157 61.170199854808082
76.800735519660620 61.356504902462248
77.266514409614373 62.797079411076204
75.905486759492561 60.403776123659647
76.294077792992198 62.165603980252534
77.023052988889489 63.161824157760627
75.059824097106201 60.495628603577920
76.920653070307324 60.005286667344592
76.653531703113956 62.376023003106120
76.217464127516152 62.101775507068005
77.773950565118241 61.408307204898811
78.459188610585528 60.646727219950833
78.776214223852193 60.882376224338799
76.415692984382531 62.140805561052744
77.291205458515364 61.561595015057463
77.165706971774185 62.573478213720364
79.594272067247672 62.359402054800618
77.449994123300144 25.114715617268679
77.136226000745637 24.425721604114777
77.772860524889836 25.704540278926284
77.334435702264059 25.415165768575683
77.329517794023658 24.221774736982386
79.142154337969771 27.860474191431347
77.652768383143581 26.271125686271965
76.818224364366202 24.221562674193624
79.010392585128031 25.035188422472984
77.027998994236384 24.629979241833787
77.805176680517604 26.233017867410368
77.304640032747869 25.727059930799697
80.611665106250555 41.624585919541751
80.530665489269822 42.653318350622200
80.674085691806908 42.239011852610581
79.514863034286464 43.181698800094047
78.803336177749586 43.614305069209529
79.401585876539357 40.269142976957504
79.437649371221852 44.800551146728139
79.369689750625895 40.832132573218651
79.757135642899186 42.491302729416823
78.513945495443664 42.585264779017280
80.989228865065144 43.441098560157648
19.192061167822700 10.084543467294322
20.315400730115535 9.874611712948488
19.999019414518155 8.883386925972921
20.496041258900028 11.371617151917942
21.447220838244363 11.090458012946176
18.342322005223949 9.326261811010959
16.654972875559686 8.687595698129169
18.727874895229494 9.311319596049147
50.595658366458444 40.229033731540135
53.403819854291633 41.135549748105170
51.988216921703327 40.022066828836621
53.369328048191150 39.775056403959901
52.967782696564129 38.767373740616478
53.129766708558577 41.464814621357320
52.466616772075440 39.859682203556005
52.572595764773673 40.170138395113248
52.269623016722562 41.116819125477768
53.087233781399433 38.651587014835961
52.702754842607298 41.514202498720074
65.718250739452941 87.839888842632021
68.219512444411123 86.892085080198768
67.576345482345715 86.274882749517445
66.547679275155943 70.523536193533118
65.951718823175568 70.902017519843810
65.253366935851318 72.196359049055246
64.037852004906782 69.579391063052540
64.863979107452479 71.076426295003898
66.062169157735042 71.214096953466708
65.973462684576972 70.445287694869336
64.858893842856844 71.014803483626565
64.665264373695408 69.843445582111258
65.474950712051140 71.271226608509110
66.668741704273103 69.231767966788183
49.534433990801567 82.380729827987921
49.480940855462130 83.040006593941371
50.718079530902472 83.958012617207714
50.793631069814431 83.524209297298597
49.980964106275614 81.346628645722546
51.615811112988979 83.875359870954668
90.416810254142419 30.434731192365518
92.731520423876546 30.352705293409102
93.685856177579851 30.917938460152524
92.485416206479044 32.256281169695768
92.660629741220660 31.339823659204978
93.095297231855184 31.647633520446629
92.779075892852262 31.058365324055153
92.277384837681865 30.601852100463997
78.123043291693818 40.379900925285192
77.282363679794415 39.675631541530016
76.670107897096770 38.834567428962366
77.985302049249640 40.157799755275192
76.810685207728824 39.905777584102367
