# Supplementary material for: Universal hidden order in amorphous cellular geometries
Source: Nat Commun. 2019 Feb 18;10:811. doi: 10.1038/s41467-019-08360-5 (PMC6379405; doi:10.1038/s41467-019-08360-5)
Supplement: Supplementary file 1 — Source Data [file 41467_2019_8360_MOESM1_ESM.zip › Configurations/2D-Initial-configuration-Thomas-PP7.dat]

27.661287938674988 67.037428239272359
25.002778294287921 67.579472847648290
27.885618133219872 65.178400679615834
28.390955864850966 67.293260932748581
26.775211015826255 66.558344608283420
26.460895349573047 66.272034926256111
28.143192953819774 66.036261577413200
26.518534705563162 66.209940443800278
29.087569512243732 66.645590379377424
40.221088130887573 56.512650884738740
39.646159926533159 54.449623982028356
40.614767212028319 55.579597786481735
41.323201974758497 55.389475947844296
38.547515549560416 55.580691774969232
23.948740198071818 86.919510681492454
25.216796881672391 86.153010601312630
23.518302858086663 87.933126899691857
22.308539412180771 86.371725796179661
26.194637064244858 84.687597658410567
24.953818598441703 86.692041199070985
50.571969098007102 49.080264313642871
49.125149821823541 50.525237781573153
50.015453644783477 50.088058014322712
49.017950660546880 48.916398134998317
49.133967093201257 50.304619831233623
49.639475079927855 46.726194865038657
48.341343310263035 49.962232703561803
47.979167712081079 49.381969680513265
48.540421433777894 48.084508664560438
39.418015682343679 94.959346262104717
38.968682664326337 93.439191243829313
38.392642632576397 92.793516224014056
36.557810095600040 95.619132229441519
36.769528928566388 93.958058849996931
39.997263735868152 94.812153988477249
37.231070302841083 94.702724836329139
37.126071496158374 96.464276097833931
37.861323333370017 94.043999138865843
34.036307717349231 96.732117865086565
32.638372512034202 97.161918767737760
33.507156055141287 98.496654620807391
33.487528764869275 96.400141644436061
32.260388634851644 97.648858575341222
33.242701148648898 96.849603361385789
32.235728347443739 97.671108155534895
59.742718112683633 36.493761663915912
58.791112610030574 35.295499163833497
61.591865327320654 35.591143124224374
59.659447226005156 35.281900104265880
62.052944043116185 38.149453200300911
60.139745888604217 37.421324825308879
58.833723358535472 36.336878400909654
61.725764925281403 36.457583095376165
15.097416075234642 91.801020996050653
16.608098789878618 91.023242871963262
15.784966021132847 91.163917726187933
13.973271551618945 92.580931656387904
15.876925794959787 90.701635871651277
14.780400506758863 89.980553258607358
15.425955904686623 90.906763226654775
14.009634004902193 91.620774007829979
14.216621805020493 88.542231500589565
14.699063335268116 90.207516503047572
16.954603479157591 90.127307175578551
14.177177972140623 91.756568132853971
15.416498931979287 90.476773865195426
14.448203391200536 91.572883900091611
15.494327514721327 91.910849799443824
14.423121209086652 90.223178659441771
6.693692990320624 63.174244325959641
6.989937671367012 61.686679222012522
6.725957938196434 60.542643077291551
6.179259562347202 61.724585908851729
7.021456781167116 61.700900825491708
5.260466407046951 62.755514316385145
6.798501531687753 62.953683121497789
4.367429672764285 62.675837204314924
6.672999236250863 62.243745520835532
6.120241824716619 63.481505345162361
6.682611764428998 61.202777011303681
37.474233864022111 37.519258177012880
37.260632035018908 36.775862963473891
39.103884432373242 38.872484984957040
36.913976190733308 38.063506779094403
38.339298510664513 37.367419670215298
37.898269348077250 36.691005227031070
37.158883630035177 37.687387668391004
36.194156454948647 36.999233250340453
38.426413861577906 37.765057915549633
38.876292253796052 37.978114971183729
76.741580331924794 61.048273631102894
78.626336771805597 60.723987047556513
78.409663994268755 62.223950723327967
79.319905122723682 59.652857211580539
79.860901241248143 61.412804482715835
78.908364461201515 60.316428820631579
80.505369534793886 61.924195273231682
77.885344077983646 60.221953907959509
75.965544564405491 38.411525784575147
74.653885970109357 39.293506112186179
77.998936036299739 37.595455588985367
77.099609374157410 39.308577931246504
77.878789070366921 38.678481039544387
75.357449442382276 39.887381206912089
76.935037212180660 37.272980643049735
77.970632745493262 39.348194254257891
71.320993517923725 22.890382486761318
70.517268004059403 20.983156175546178
71.682264410050067 21.808395182648415
72.582660963207317 22.179814695013086
72.781240080713104 20.633223666329922
71.913698116974999 22.102435755918627
71.118634033286156 21.108743238374171
70.430147396355594 22.073622693731679
71.211000190505473 20.447513540249865
74.369816782597638 22.221168009185966
72.394876129353406 23.492612813588984
72.034087583274896 22.380130184298668
70.913357641433578 21.149979581028433
73.275329316350280 21.846424059398405
69.884084869433408 21.327407713722316
69.857261239287325 20.699698375115787
71.188542255077593 22.224587290525825
70.706846793384059 21.220153143366645
71.598219057100820 21.471717657526131
71.778797031398923 21.029258357252154
71.063997945052137 22.097977865972560
71.248549624667703 20.925005706483336
71.165800083929327 23.789751344703024
81.248040399226554 93.468304195396755
81.148108911975740 93.119606451885986
81.138930433430374 95.039541732110436
81.214583377832170 93.943067028773683
80.587542876800512 92.861238574481817
82.775925968673207 93.859671214168628
80.869559841312324 96.600498510424430
81.628312484060018 93.598688279767075
81.315969648234059 94.751917280709520
80.901631458090492 93.155207440076310
77.731910694377376 99.492090806408143
78.730405574369840 98.974048641261007
77.529551533417333 99.020210874778698
78.662226912183357 99.292253363932716
78.091976233796174 0.071270067171170
80.965202093943745 97.964441896328381
78.001247458973921 99.765966294898703
79.585468976921689 99.749308308806221
78.098252868050906 0.015589331720065
77.810532212461041 0.427373476262559
77.924592707802944 96.703249137314117
11.633877346836679 61.151613653764407
10.430477602824695 62.026201399798268
11.684864921858338 62.996079875343554
9.081702574265082 62.397452835991309
11.896606219515904 61.789601944992562
12.242571053008616 62.847054777059029
12.805581964218495 64.219195761022519
10.204240220727335 61.434409066446058
12.436254827198786 61.785496317674337
12.069240207809429 62.890674388292311
9.149311986537482 62.985279098429324
10.730322952710514 62.878094441533896
82.411777457246487 40.882449947423801
80.352255178291713 41.591385651900673
82.146965196261050 42.122916893206600
79.366726409819123 42.055600551075102
81.795220881717256 41.371325190750859
83.745630524749842 41.338021489613716
81.689671434326925 41.634301195518255
82.566316771930218 40.978509722397050
98.596093442561013 49.249433760542537
98.324302619644499 47.801064255593502
0.508031709566566 46.630428653810711
98.073799322341372 47.546953297436978
98.388150971382700 49.647868683240041
97.809879827760582 48.915572948359767
96.895322227763927 48.386025963518833
99.266938838839422 48.576740687988455
98.791294723593182 47.909116741403970
0.179803206662498 49.171481779924662
97.033837457445728 49.543075074136176
99.734694735263076 48.939979084961330
97.397928031493421 50.117348298496523
71.561670837857221 49.962634321394710
71.475437120741020 50.950656756900379
72.198753911079578 50.790187918278633
73.187107889779739 49.470425135720234
71.330096892072490 49.677096838797198
72.719279946902418 49.286958562299944
69.187467096287662 49.767366795506206
70.649015356860119 49.383953646449356
72.253012638376788 51.088146021791410
72.419023968830686 49.126317711213716
49.643140386867699 53.073907930775974
49.106095120265245 51.341531724205510
50.402460986145861 53.518845335073514
52.389779975088373 54.022297514493452
50.451741243078821 52.048397005498899
51.373502468767470 52.739167078820707
50.202245496748418 53.753609683217448
49.733655090528167 52.351319542231579
49.635154751925803 51.159344082202182
22.822726060034746 63.449551929779062
23.134205554480900 65.865589032829646
22.788291309388228 62.170874906131658
22.439086046013735 63.500728235738116
22.980432701054440 64.065882438190101
24.771924019801837 63.323358649524735
77.284872671453982 31.322432002571549
78.289360057610992 30.576586483521023
77.888573274796130 32.198584854733866
78.082038525395220 31.153050337838874
78.381933269083518 30.375527622708709
77.881850861584795 30.046796759193917
77.991775921448578 32.016511538575742
78.538971068563882 31.221810731379033
77.696391021305772 31.027062917794385
78.265204475128073 31.342088518019814
20.419765306019304 78.640771560528805
18.637756218001329 79.807173515791078
20.602277539261515 77.108688699899631
19.350476368704420 79.156918459781167
17.097268813237307 79.114983544477795
20.310758890576775 78.201331341085847
20.004347606230269 82.511104154290905
20.737887956543222 80.503077240642909
21.382067830295696 79.890383733904855
19.487601505777167 79.039951459315233
18.529296964475240 80.340718306399765
20.461524241496054 78.107180799385461
19.734148024719580 81.538258048428574
0.310568256375135 71.639796283054963
0.994610516722092 70.528120618819827
2.425178273808211 70.722600919627070
35.479625386969154 41.325440227304078
33.308842665744443 40.468882041050314
35.435850321532698 40.791061554075682
33.678446732824739 41.296411304378104
35.610604136218626 41.617124188492717
36.270876003280144 39.282636215549445
32.714795685486941 40.428354694308247
35.672745819066193 40.259349924391501
33.125356400822831 40.772435565665099
32.672613941011299 39.431078939856818
33.958855896604177 41.002314429874843
61.786260243511478 69.802855187344321
60.167128880472340 70.023255680411367
60.884458787909260 66.346350612020544
61.654774817666365 70.286507891292715
61.118667561878453 68.153427814295696
63.696251963761654 69.632178125477694
62.473405866690086 69.182434963963928
62.468227204334816 69.204753992122150
60.695342752384121 68.307011714851058
33.793635710695078 25.518497173077538
31.630672638777803 25.060291322838655
32.172450854135903 24.306773415831607
32.084896636422712 27.313782126940261
31.380369334485433 26.326073382210399
31.625321877344682 22.610519671287939
32.802798774063817 24.721167149947437
32.747149450225081 25.596393074641700
59.945952168029152 17.543038862884920
59.529374139753102 16.740310843930928
61.569965532162861 17.401881079461020
61.483977671442176 15.973664052968662
59.277274065778741 19.374533069730791
60.885785260525822 17.480265893701748
60.748941570514020 15.188315453129437
60.952067130029818 17.815860797278173
61.049410054998830 18.099029156592245
97.016366994059055 42.994252993112710
96.076295751369827 42.604462855996559
95.470266937201544 41.255265951983660
97.967652163714718 44.162046271872114
97.539650845905427 44.570696735921942
84.348876899121379 36.799266661831091
83.799059538737396 37.821495813256789
84.560865274068277 36.905301925610971
84.843468045536511 36.039308200992451
84.517370876704561 35.144647874279386
86.988618457958651 37.542135638581797
84.165555433447409 37.257030129105040
85.205520912330144 37.049132936217127
85.241248942506203 38.926929055132568
85.620067124355003 37.258311206146260
85.543135921633535 35.758982354686005
83.797139793838852 36.949769070184729
56.811403215332078 97.234616021604353
53.666388393570948 94.413774298096428
55.782988299668062 96.106483854164722
54.512074564257752 95.515893682492575
54.307431835500509 95.111746805479427
54.566138963816378 96.112929227086013
55.567808726374452 98.012872315350009
56.236453005868015 96.631853379562486
54.333359014263721 95.943789156103549
56.508552896331935 98.580756742522141
55.477224613981569 96.632842798111099
55.950724718604057 95.893845897701212
56.159223796264421 95.158626129217367
55.469555018396548 95.735054175509632
55.144983357531096 96.249905217269657
37.928688022112254 48.894862402253118
38.524398842809795 48.721468113544795
38.830231273926735 50.857704470280567
41.046585048227669 49.641475347658826
39.276925851311205 51.613563217041168
38.425597055412041 49.314154102380286
38.376148733934819 48.779278208843316
38.651892993472316 47.220661492004332
38.445511563802171 49.390242854514902
39.084938752173727 47.652884051447217
38.046172862041054 49.140843663005100
38.770967971348689 49.848435754923813
37.066794439186509 48.239967931531545
38.934719897860298 47.657009776246092
64.179384085779972 31.599268368773060
65.275110049935392 30.217635881871104
61.748971838920937 31.414273300513205
62.189163534775020 31.784636207080034
62.099696664705426 30.550672974720268
95.220636300493055 52.248279564953982
93.831527710938303 52.113849275966409
93.923601035059917 53.752624936580744
95.067208707366433 50.400086348377812
93.873618065397196 51.561402261918595
93.747252661535185 51.220030702853684
93.513773897695842 52.796841585506456
92.798666209750962 53.055576639302586
93.074309645072873 53.122141428588414
94.951622252980513 53.144663677336226
94.423280818471326 52.092182060780537
96.153256628759308 52.036628710747358
86.121496129981082 96.102508291745067
86.115455348091018 97.198907798173067
85.018147283522666 94.228919193942772
85.983948386477238 96.274786856779812
84.142533584051094 94.542326759919618
82.503720744803843 96.730051221902528
86.646741391234954 97.341133971503581
85.341953095884861 95.761594929357884
83.896879767546068 97.349366786797148
85.763569518269762 94.264726962547087
83.626860900567181 96.134214523410890
84.560521482969136 94.136478210672792
84.549600281129074 95.395562081360112
15.556220032496290 5.983872749895347
15.034266847891093 6.247025229949662
15.367973303313848 4.745448639909300
15.610952759137882 7.259901894411623
17.578006032215576 7.775225916340690
15.983685925785364 7.299213298104831
16.979202781526578 7.264917878636383
17.238071073063708 5.882148921443777
75.400613430191186 38.582297957461549
77.308179115496301 39.405923076150906
77.740043760267170 39.094191195055629
77.044463669065692 40.569487004865763
76.894506102844929 40.834448174635497
76.888350799941492 40.826512164111321
77.621184200630509 36.772318256258792
82.006193699127408 60.969555166322849
81.157211134732108 61.346257578901394
81.411743963810494 60.990327142512562
81.813780859752882 64.417642972950702
83.322960277430823 60.551787396152335
81.212940482092577 61.468763555061692
83.732152192149130 60.651517159837447
80.433333570881587 63.033827902734174
81.118720360932798 60.389503292579782
83.229389401101045 62.146836155538224
58.950223376812374 69.656514038449004
59.712781405615083 67.646806747457461
59.487621032621185 70.098469364220719
57.282185377523803 68.651710641754363
57.899978949435024 68.024898243610352
56.857278907908615 68.714013348458508
59.225516780068396 69.407307047776044
59.412166351715335 69.850079523660639
60.377078454164611 68.060359111042544
59.585149215085423 69.831129093606918
35.470752265620710 87.719999567722368
35.335688087449903 88.291630391946470
37.366268664574953 90.539067376561206
36.624741024689335 92.227363326965119
37.293714428403597 90.252502736964445
36.412473209276683 91.108199780410033
34.682757767225141 89.841047592780939
33.390270785017847 88.630540879111109
35.004265084478966 88.759668110116664
35.457502874287400 88.740403152961449
35.035281948367299 89.122253120037911
37.129380663264293 88.981359669957669
36.166924910206092 89.201719962975559
36.825353823886559 89.336716927483536
33.364279175668109 89.083875936219371
95.341010935041098 78.687315408025285
94.995768526828996 82.496652418471456
96.139645166888272 82.243291591369655
95.616709682614911 81.902826663829472
96.025727906542741 82.168878916836363
97.207889896330741 80.393111129769125
94.622597910705352 80.151736987773205
96.787652778929470 80.285185592870093
95.130522292282677 82.134632513534370
96.761637218150113 82.099891193678530
97.730036640880158 81.278923583213881
94.790906138665576 80.335490156617595
96.344980489808492 80.669181111105715
95.895584479456090 79.881616528370358
96.984020917731328 81.249684113208431
23.259970399528193 83.425422199593456
22.098765379382787 85.776402555028724
19.914900961590625 86.415286232208913
21.163824161125198 83.822267483727984
24.376622712956127 86.016470833234379
20.781522111261229 86.034153451398296
22.567919363432654 84.767339004525098
22.803210208976616 86.317722318688993
22.936237698900083 84.935616744652862
22.484917236044719 86.460787850091052
61.592072029508898 5.789069235129991
60.711039293375372 5.876575942479264
61.356551263950131 8.698826317871315
63.546461629314315 6.247684017605546
58.572703362871636 3.870864479618290
62.080402122175975 6.829621596505942
60.030836275485967 5.785778385307762
62.100713618319659 6.113054035826512
38.973529175028737 23.146782139911718
39.312368503711767 21.344526372212318
41.480587024557572 21.277867809930669
39.631082733545078 21.645883673898634
40.332304091099275 21.733927154158412
41.544401102569829 22.032662640399579
41.455675688977273 23.028438496551356
40.430808257575464 23.657569463914811
40.358219445712614 20.720355412845564
40.354481802340416 22.348411082928020
18.409399242684287 77.830759901618947
18.151372783914749 78.142854624861684
19.145981198580092 77.943399567347029
19.104857714691800 77.976217491156589
18.444134258309951 77.651991660813010
18.297965641178283 77.280665762333555
20.499503312233028 76.931146757569692
20.552354023740392 78.877864154122733
20.821836557136947 77.987148991817492
19.088921487549673 79.305439271170854
19.311957587278236 74.961789185106213
67.904496115865058 27.423360432120017
65.126365088583086 24.837790430520798
67.440082668822370 25.442623038439450
66.851870445929677 25.459795266322942
67.134176295695994 23.960750597007841
66.791661248558597 25.270440182256895
66.632576252797691 25.019090740077853
66.771214805647446 26.434549792858196
69.235436842054412 26.005790613110666
68.120299465070758 25.302662619698857
69.265953113286315 27.682353633242545
67.193837448589647 26.139941130265083
68.542930238496936 24.710047828064745
99.262157096334462 81.242788148920653
99.426218344768358 79.555923136300805
98.190883503616462 81.234805023743505
99.076223022780596 79.644471757442858
96.424121477874309 79.412501443359631
99.658427030211087 80.007650652950176
98.594457909500662 79.185227757353005
96.360392551383157 79.744348748065377
97.496915428250290 78.570580268364367
98.238449992926490 79.268767006674864
98.610365975138492 79.885645079068510
98.514795334129872 78.510364983198599
98.618037238881143 78.457285610716482
99.118255006173285 79.880713035433985
97.953800427667048 78.858947533815709
98.532369211164507 80.182765526507382
99.223307934564772 81.370111436992516
98.223608459513088 78.967556433213275
8.778617811515579 64.542487700349724
6.170884611935072 66.620540107318874
6.927534979727496 64.919786718883302
9.477060729863858 66.712210994418925
5.393957181163374 63.858798028855119
6.431520893449144 66.038012498655817
7.914177694463438 64.044875507277851
7.382858064649652 67.299424227159719
70.353156164348547 18.333549099419152
71.160652078985365 19.209559405019561
70.855563246635228 20.633123900396448
71.752678858624250 19.779250742714531
71.033907160328113 19.401472757552135
69.645925117443426 19.013461251729332
69.691298515367208 20.387412841269747
69.822690225297819 21.016638132190167
83.312145412256484 94.233443835004564
81.248862955308695 95.154181542659927
82.934719210779775 94.350865383192556
80.985091159405499 94.004794087788923
82.077709550360083 96.443107476191472
88.655889053688739 61.296566397350915
89.540470099428347 62.161250535586120
89.939097019665169 62.813963266965132
90.331288425240288 60.838621122855365
92.548517699243462 60.776570168851805
90.714604220256646 59.172483187003110
88.958934791318327 62.106570720006594
90.010723921660116 60.799950457733146
89.688518072829567 60.484601119808950
90.733230939239746 60.589442224470965
88.353764342131612 62.806867258088431
25.007659109013353 93.561264878745320
23.363879771953801 92.990574163704594
24.367178557241122 92.499950095777564
25.314150844690673 92.808123521241143
25.632168086121627 92.544701915723124
25.492043673207533 93.076710964596629
25.672122360768011 91.767176520092946
25.541552024520108 92.835898948299501
26.086791090660665 93.170865754228302
22.178320436166413 92.005931338933593
24.336145585243777 92.617889869924667
32.468833912968002 12.870371460004641
34.375521523114827 14.190754217886699
35.699423342383909 12.862659003504621
33.825661796393128 13.450920285711751
33.064827820363021 13.601600141352325
30.795797543142875 14.290861731975369
34.353331837039633 14.520079607733134
31.234111831945270 13.297385001875666
32.975200015250927 13.805322609687606
32.095167488217754 14.452635889138261
28.158876044722021 68.442457760736218
31.304550124286028 67.671813735075659
32.837054657763815 67.750633148375940
29.344409023495942 68.688505724003420
31.275138439016807 69.737555378777216
29.551048803022411 68.846148372728294
28.659537055746107 68.459568622982076
28.975426040277242 67.738376119685682
54.287175587818332 85.172884259505125
55.056187787062477 84.981527691458581
54.936344836470091 84.190717276668849
55.897753445130647 82.764875591830716
54.810866748841498 83.052494953461220
55.110388086813082 83.192296424860331
54.410488204686111 82.295160478869548
53.732171504623423 82.594505874746417
55.547704722898992 84.399816657707248
56.965934218633485 84.176917888336220
54.899676420580512 82.816201722204596
54.793958514537181 83.595539188724246
53.532760712442943 83.539982911301323
56.030163297520829 84.915874885399404
55.069533618917070 84.137562501078236
56.358817464578095 85.325297918941459
74.653097765148402 39.263302029311340
72.921491846644429 40.410300156580249
72.358530302183112 39.726309578439434
69.889109235283954 39.150635054060871
72.270748375949964 40.062217057595447
72.852182379633931 39.104076215121360
71.465859326333288 40.558278823122563
73.635613805065162 40.031886436474096
69.925414383806839 41.641690612184206
72.876721564339235 38.405504217708256
72.491256768978744 39.429992985208187
74.246914301700016 39.693271709496678
72.401188395815055 40.515189666695846
2.000103277765948 94.675890719075198
2.035097567006977 97.604019603528570
1.252021088069771 94.332584058265496
2.469649759427627 95.388441483625883
0.859433158379326 94.852350094719412
2.442870127831429 97.057577018747551
4.424402743705824 93.658316898773251
99.496599276191290 53.518081585802371
98.591689789163183 52.315761594019499
99.720448338717333 54.559003150597270
99.731065971273736 52.635838231068874
99.479755223034516 50.887617647335745
0.226603292177458 52.036882858304764
26.507982404525844 54.327347511796610
26.136843126237601 55.153720339005474
25.201209493675726 54.797052785308878
26.929253026210365 52.667718697503560
26.078387227438022 54.118518432871817
27.223907598336154 53.051770768822465
25.778336092774456 53.682733187574854
26.892951846012718 53.571782871419217
27.791569561573791 51.985675532704050
27.611649447781989 55.362408317442025
26.537488506434585 56.163571630119598
81.302411688380872 10.863359396178049
79.707017406898203 12.954484640083265
81.466929524695075 12.038747244288452
78.805322520252773 9.621509925576444
79.096435072791351 9.340933886015124
80.035338003768061 9.709367078552226
78.927748593590195 10.200302648378255
79.580180353547320 9.920488996484371
10.872590704006777 24.456271189373233
12.961182713316145 23.225532308088624
14.054234038629799 23.510800029066900
13.779727711304671 23.538909558810570
14.356890456784532 23.353275367853726
13.896432784422320 24.170642643829165
13.827863136444709 22.979799419332430
14.052066384042206 23.988652970313609
18.510082656016543 5.710803633043809
19.551030217949169 5.482164373328371
17.407699481705698 2.316538443778599
19.438222329279991 2.870758213487664
18.905922959601590 4.693769116373493
19.874114866837392 3.033863411087436
23.212915772460089 94.943162940580535
22.163098773857250 94.100820070842531
22.389587058499576 96.828149850744254
23.918876128745683 95.296475085771988
22.456539248440802 94.064804399263465
22.770245813591192 93.061916014923625
84.324885491638881 75.662461186322773
84.314343784168031 75.733418097981541
85.811566053077200 74.509124907912266
84.637897116959522 74.913936047757687
84.290927786009760 74.755562719152152
86.480521357063310 75.398067782034232
21.882765625061769 66.509386433440284
22.246581278540393 64.451137020831879
22.948221459561939 66.561378801082284
23.457554738033235 64.926481679544196
21.812791101438837 65.035632565732968
23.117363336830110 65.460387249366590
22.513896486467075 65.361763743674061
22.229135731792656 64.257189973859866
23.206639836629932 63.759672527915200
30.488059296415095 35.753878330948993
30.536577529611172 37.225664511643352
30.691715560277803 35.536450069628856
30.698187201770850 35.657281167064703
31.913370308557294 34.676737375843416
31.424152392514866 34.090663857712556
31.717688564305750 35.894739718548010
30.555204672729726 36.371309152290522
31.636299324829942 35.298503424293870
30.779141689290061 35.629996508443668
29.491404510126571 35.299205038057785
31.006413384587749 34.144906449315748
31.630537342181665 37.312738094686338
30.696240553960457 35.795389763528696
39.062934964250736 0.456596218823335
38.540987404479303 0.906765863268578
38.139010064272881 1.637954879925802
39.917955667434299 99.683046991531214
38.283655091663427 1.384173598553484
38.653200483071259 1.479050733800066
37.853981210448246 1.600680860239470
39.008920529969892 1.360507307049439
11.204975487546525 61.865637508821045
12.245915148834838 61.534098028929272
13.240723637648266 64.474059653896475
12.507553035149975 63.724798782852147
12.800413971928499 61.364563152770891
12.802965876278590 60.998818217379963
12.677764632859446 63.551842988254897
12.409539468132362 62.850623700129105
11.682780755041309 63.541096206642862
12.632484299006199 61.985828252333079
36.194503917453858 1.084587814851239
36.915944688585171 1.534891509040995
34.280133642113327 0.720253010615370
35.068932019073763 0.243227234426678
37.113977959556152 1.862713236022581
36.166444668927781 0.749129970705889
33.550555228671001 4.348294828170673
35.179648218826436 1.840795699451030
36.696710762638027 0.683516724149268
36.912568870989730 2.099955677344718
37.242799568868506 1.532742718843465
34.730675876606583 2.297347013409202
36.245343796621505 1.415317635350036
4.404521198771472 96.238175943952015
4.996877424509303 93.130705887717227
6.825159873704374 93.917892292567217
6.395183010403515 95.547592370772605
5.481987212365375 96.528620939938975
5.264384544842494 94.699266965727745
53.890145759555978 80.999381144271467
55.267261068730605 81.326798558412250
53.723389539624961 80.660227507018291
54.554099522675294 80.673354801290444
53.569438266164319 81.622479177445797
52.073091989052060 80.730086610156306
52.553489540152654 81.391938583751070
54.370860024027088 79.855367515884382
55.378421936204951 79.879218105195037
53.079478843205344 81.313527810257042
50.155493906726271 65.180846912245158
51.526063654103822 66.461209327211179
47.469047410370244 65.878707716548462
50.038979024184705 67.366184934872791
49.789559557215313 66.837842042025784
50.623536662925879 66.193616863663522
49.895372443173990 67.268920462574997
49.919982295696826 66.034893658947055
49.419208286445979 68.350826859858515
48.010535555145978 67.665137747668012
48.960655427184292 67.161810810413613
49.720668670047850 66.481470011189970
53.071912670963918 66.743465978349690
91.555025069266776 75.772124384295395
91.424536785048531 75.372365930748586
92.356849604725937 77.371526736167894
92.045843103493610 77.283312540685515
91.373412445190766 76.598704760160999
91.340204429149196 77.816859308703471
43.252132153950910 45.758346851872382
41.558177362200183 42.914003918911881
41.942766650842941 43.815142731851758
41.814027774651166 44.804178109702583
42.149006077103849 44.391309023861083
44.224734415618727 45.218760954318789
43.612547599662456 44.843666266773624
54.334375335410854 46.903455581236173
55.332616385644521 49.709160470196672
53.442044376709298 46.147047115651510
53.996422862330668 46.755091282145806
55.570274622587327 47.483118502073275
54.358519866741752 45.973150838669170
31.624361121439438 22.986550383245756
33.466636099234677 24.141756581726426
30.519431233976999 23.415055555953984
30.867861692166770 23.086476025116891
29.047002490463999 22.488702263436050
40.509341652829555 84.507996820296057
37.043366004365289 86.293541518264064
38.640534483835999 87.309410271181022
39.591490336377149 85.494465839659654
38.204464657595295 83.302174078729351
39.446061414133254 84.419533040351482
39.606253001171631 85.407417734747241
39.953082631569075 86.064581998060845
37.115221260000887 85.569425137845116
40.463929224402214 84.336174326487935
38.180069035702729 85.092220444998006
39.170126556562948 87.018665781063035
38.912268034963752 85.919887023423101
30.682020052511561 61.833480439044166
29.178196709468413 58.287961283229691
31.656598987435554 61.271678028942176
32.595334048601998 60.012248655033410
32.102208835955366 62.621542201789133
32.658296991381391 59.518852389290359
31.955012180637826 59.283865590781453
31.500340869957249 58.889707165092808
32.880349590982178 62.663161491358409
30.005677523650540 59.558248530908848
30.531688316568665 61.569352125507812
33.468329989895487 59.896386814364433
31.806354941861436 59.607571919660508
12.213105094681231 88.212098636459586
13.554689316725588 85.966640680926687
13.561613956327294 90.267380806100945
13.506718637789048 88.578412332827355
13.292258519536645 88.655897500522698
13.947026195870979 89.573271011364895
14.017912845096351 86.533611099913017
12.718443059070138 85.897989744133582
13.307974224262926 87.124026144689083
11.617616305206658 88.245944987397849
78.167560090622786 77.757103714772853
79.100047816892612 79.403838942524473
76.930170406076968 79.295846678689273
76.664658401056442 79.208787937044960
75.294049397450451 80.149927204659960
76.222064611667207 77.034391791015807
75.724004325840511 78.184514502430048
77.135820535932027 77.808171030075002
34.177734993779474 99.315810823378996
35.652446134677540 97.325697276889343
35.283746765590386 99.596216053407858
33.625206664738236 99.470114147630255
35.691222700388685 98.960493664057140
34.845951910640437 99.387826677271207
33.885282206711430 99.657516032731792
35.052595756448248 98.341092109487050
36.306589743581533 99.571801107052423
33.379253220116411 98.427169637969243
34.544697617764101 97.945545851221553
34.847158477996693 98.257169298732066
45.947932889451756 33.920361304312387
44.752288324051761 33.451304015079799
44.694188950851917 34.182850046477490
45.505048447749573 31.209939769970333
43.792300975417731 33.723016769687646
44.575564604733650 32.906644177246982
46.164651011510564 33.699543217710648
44.255944564045805 32.897624378687219
96.654377702236573 37.059053482920937
96.009397439151869 34.852132846901149
97.386106290593034 36.403639049523186
95.779552607684849 34.793727710917103
98.983730103902602 34.351899745433563
95.187631827773515 35.375654657361714
68.818985926880714 14.401430318203987
69.633963068274298 11.911851230361945
69.221567360296788 14.499325103548161
66.966334643462758 12.904478958769607
68.522589715060292 14.265217340341968
70.100210686576958 13.144257623513102
68.630746205898674 14.499382104161663
68.892142363099026 13.528295452120933
68.992525298768015 11.082768028800491
70.754084256584406 41.290878636483356
71.563062365298975 41.374033246115772
71.832807780355964 41.881242120457777
70.804194633437405 41.377892502171456
70.912990383531437 41.773955588390201
71.297456951040772 41.334726345894545
69.406858905339178 42.414652113292057
71.352224315718175 42.117010036020467
70.942403527690431 41.613870735073498
71.398240234653841 42.054978643707329
72.443380629500268 40.463162565300323
71.289206197605012 42.747761573663610
70.453367901102283 42.673214534295425
57.711517738883479 70.864750188834890
58.274962267417038 71.031323713478145
58.685595401704177 70.582311974477278
58.454585542189776 71.901711375093058
58.326582373297704 70.589874839331372
59.013874061674784 70.839790100859688
56.584877783234724 70.845306891992493
58.914081395500801 71.343625128385867
59.135419301074350 71.670973911757088
58.835941757630906 71.381323858956080
59.181104186026779 69.476404343572739
8.432586518782735 8.883538804868866
7.622107474847520 10.572971155627982
7.284042545944158 10.165745404987803
8.943185977663278 8.759595709922523
6.927954691628051 6.654775420547579
6.919266765487611 8.155113969982754
8.008534920011947 8.827882845484142
5.839421550631537 9.700490168405802
8.634357505220535 10.847941748787026
8.557816011758883 9.375896935237021
8.363647509873326 7.186032135710047
7.458216636897336 8.669334934212598
7.523083544850422 7.098735448700884
7.927203322338907 7.704289400821660
7.024130712708123 7.875748268857708
33.379147845183283 42.648592543456203
34.922866984578611 44.786109987155761
33.311981945631253 42.449594715647883
33.698600850563672 43.267581960916196
33.184544050776374 43.434170342581467
34.746156902095535 44.079750868821385
45.798129523601098 47.373490923772472
44.284177286960343 46.692692386349812
45.821424668778135 44.823989782159479
44.485523486081235 45.137426504714284
47.233084047754666 46.606570765382294
44.735017035632751 45.462187865918267
44.728475990646828 46.754837049460065
46.477690474590219 45.571228556272260
44.682320531537250 46.271661078459900
45.181159983013444 44.254857891348060
44.355314070892220 46.108074149312195
44.840775009387528 45.718493990394016
43.051591794217728 44.654716429586415
44.030516604172476 46.422520831368793
45.727264822890724 45.818117496381909
46.674782657914321 45.651209700046877
45.413718431310521 45.626569913905549
44.009353645428916 45.855103788488229
45.834558667373663 45.950559635555813
76.558156746558197 5.095453558231146
76.820001692075323 6.130705985763237
75.546695748417761 4.349656508490137
74.859322866104691 3.665941531519776
75.064606112604167 5.646953040355565
76.542995965107224 5.537864333393994
76.043711594240818 4.842767540206662
75.896180864738639 4.967517604381909
76.386966462320686 3.992413203056898
76.008414536582038 4.609432620040312
11.099604217048803 92.067029173355039
12.404833089406502 91.898656414884996
11.105684797716915 94.222865091689997
14.847508163260464 92.293634500008693
57.345743067190611 63.211741615927686
58.011380008435765 62.673922963433291
57.800351697464677 62.363570942700889
56.540069791960228 62.964475846597260
55.196060479296641 63.152344278929590
56.232614856681217 62.951598138517596
57.192489402045354 63.635038956957246
57.442041118745358 63.183791500494522
57.377878802783442 62.156321170226086
57.958151627720056 61.945023231289085
44.880936075173786 24.554387605861361
44.235056493749902 23.764714148876461
45.220636079117277 24.957337138133862
43.618556618670667 25.529386946885040
45.836015306178759 22.510399547314382
46.423319025069070 24.128214414158446
43.611654471305847 23.368333861269253
45.723096491885968 23.596773553275277
77.140657372378470 57.718172078273341
74.930166178745822 57.114017444899133
78.252749448956848 56.968149863751137
78.935047213508781 57.149745828059331
75.857738048293115 57.266353672403824
77.154127106535711 57.719669785388490
77.640652335569172 56.712358209612262
77.444796718741841 55.665943208835721
76.534430851626112 57.122584380382328
9.344335112813916 69.109647799387034
9.642625836584299 69.201934762143850
10.238451127133116 70.587675489904001
9.934912976802995 68.004043266057451
9.047555751890016 69.107131295639576
10.231561789225140 70.458593116986407
9.563335749710323 69.516109188478794
10.963480060769207 69.514665586301433
9.555217573561084 68.678937219854703
73.991505347718714 77.601549407525908
74.481343478236923 79.262478992566145
76.022530258942069 80.604477846391177
75.558645062315861 79.990108916938325
76.122494152520261 79.332168408510356
73.749116780627830 79.000815641865401
75.030770066518755 78.864931858194126
75.348537752467863 79.693929013565707
74.107970825500985 81.005662823582568
85.301736345334064 90.470141608981763
85.410407487383921 89.372634434113266
83.814063461852953 90.702027534192126
86.511985389185071 90.603689203130230
81.855101527871511 90.320380158282489
84.419181012217280 88.577292691011266
20.657437602439174 65.010739757510535
20.995798743866072 63.543136422753300
20.230963091580225 65.531251030092292
20.153628840186496 62.934587621868275
21.845634181991485 65.732029653488837
21.433217306740055 64.198890378545272
21.442651088351351 62.816517144043175
22.275647752519298 64.250258239847483
19.362786217453213 64.646746614321032
20.931063472874065 65.721629280604546
21.142595147212575 64.543213386664974
21.573291036918764 65.118201188843472
71.314312002187265 33.543507661734978
73.793617141025919 34.083538712837175
72.673761184567766 35.179283636358335
73.940243387737624 33.570350796294875
73.026370570470263 32.887303544483188
74.272642937267477 33.037434139052230
74.349291328965876 33.336253388435473
72.628110676288884 34.648564097569050
73.664029113011239 33.704347530374832
72.681165579530699 34.104262361885290
72.914227766914749 33.439595839497038
72.748152620469824 35.500657761577656
70.562229251258600 33.847996775153071
77.191645670519364 45.076507758660370
76.336081045312966 46.635733117302102
77.238490484534466 45.113571144058071
75.929784757695614 45.944019592348717
76.139984336139293 45.916495567696423
77.780151485698710 46.385964974885624
77.243727252594709 45.960413728091503
76.142419689973934 46.410230105566235
74.364228830117710 45.714652642778674
18.601596014495598 86.938881098911693
18.511324843558583 86.813756897946163
18.594068422049400 84.829497047638213
18.192899852806367 86.733268697413521
17.630892667761778 86.462354746064051
19.123237889067294 85.160970005267885
18.702968824962440 86.055427765019417
20.554726387370586 87.478728783182348
19.771204331646477 85.575197887543425
19.867529665617614 86.470522543653630
4.944108315058449 10.985607467095651
7.659548662579707 12.069964019166443
6.326515874549704 12.186855429512683
6.802002449155310 12.982091147594527
6.327391217281913 9.684564667769411
6.129039549537239 9.944594842351355
7.322645053306668 11.102768897262839
7.999454497156123 11.757835160090998
7.331905011880833 13.702274737623252
6.875971471966404 10.637874411563246
5.700627375910041 13.418995974410192
6.184179178515216 12.041866696553573
17.232583159147566 20.359191400056091
20.115324715573223 20.867081453306454
19.296280617481916 20.903904343211597
17.778596093204857 20.053759156703755
19.735620803654861 20.960653355656127
23.290257862544191 88.025879917492873
25.408084900856714 88.762812504682188
24.249818060106431 87.288175972476353
25.522661506697602 87.050532534362475
23.933817973234756 88.643277870230179
23.631813474994608 89.075981425506356
24.304634277771967 87.178605036696894
24.114793899080809 87.328563191189289
22.643690884416799 86.579870712336785
22.819214720299115 87.861837663761492
25.854937469869814 86.900798791096022
24.216813944028040 89.846276424603644
56.897852523663609 95.188627533992786
58.547938161439404 94.507408862514026
55.859524059997220 93.783695178069564
57.673070093402174 93.253930235781084
57.457618873440438 94.528988050729765
57.899212718536084 93.781621633110717
56.345933241259083 94.148211328746186
55.696200975811635 94.038002733446461
58.023256064605526 95.457651416695114
56.862471122044475 93.249920452946981
71.614828005665913 97.008236287893411
71.643197181780707 95.792954394006017
70.002534155711700 97.959457468095479
71.821338251528914 94.248313674600126
71.595547648003830 95.605673388785604
71.826093214040370 98.487995860817975
72.414044868584682 97.296890096369609
70.147347546333179 97.877459452041535
72.060215061523238 97.064239227971015
70.015173719336772 97.419247141004931
72.086650269170079 97.858790699692378
62.884686697118106 14.238568957742848
62.804524403086617 12.551806571419421
64.817690194582056 12.872910402510847
64.490844189782877 12.995722409565033
62.801620795314605 13.241400505131438
63.227931697811101 13.634269514451931
64.086324864605174 12.898778498171062
63.282496430120993 14.314793040967269
64.591055320192325 14.225635200849121
63.968385562024409 14.942819353241587
63.740346953255028 13.901138540164148
64.464247728002690 13.734565874159145
63.606283843160050 15.252871685700384
62.953630602393204 14.286001120872065
64.808891422517803 15.508328383075838
63.232214217878521 13.478717958160972
93.839907202854306 56.594990175436592
93.933996011845196 55.583866792285797
93.023560006014307 58.220575209549928
93.994378094801206 58.034540097614595
93.751869195471997 57.148224792044751
93.985444084783566 59.123714790879248
93.988054488205719 55.205489444196672
95.147368478715038 57.970910270755439
94.498818970836922 56.003155864412321
94.915032716003509 57.970967374023694
93.753744583893010 55.631412059548730
94.602734877020524 56.548138417788948
93.600907305455735 58.179513304245255
93.468515651884232 57.284614607724777
18.005545206475045 32.768497481746500
19.385143672013729 32.913585897430181
19.194385880547340 31.794231092082512
17.732001826157305 32.339124880860837
18.804910766387312 32.054143712782498
21.336192869502945 32.631969386429354
18.730508864071290 32.016091882565711
16.650696977496541 33.280996912056217
71.682511693505873 61.995618325868136
72.738744350221296 62.959694213459066
71.751495256076382 65.669236014706598
72.482561019900274 64.052483848939943
71.341561039782206 64.438503262062724
73.585854894744230 63.533626195440796
71.189426783229223 63.898197336693656
70.725215014224091 64.205954226593732
70.930756384331602 62.792207499639737
96.659020242758373 52.413460285931770
95.082781592010804 52.887316598914616
97.309369525461960 51.755921380044427
94.289277600366191 52.691987664881950
96.218159637378221 51.971479435998369
83.839228991581280 41.236740030672301
84.013969295253801 42.193129421658938
82.709939663895895 41.331802480102020
80.541639690506841 42.379388766249122
82.152193568295104 41.126833492835708
83.123373732234299 40.690999902844837
82.970011336283065 43.311170162276703
82.338726767301253 40.977675186801477
83.359305001650057 41.130911725685422
82.578808566209545 42.584607817577329
81.786856710151937 42.645836920211522
63.963072837477412 69.433455356154354
64.224761363174295 69.191597863156616
64.584013090872133 69.379218843967664
62.458442821002059 70.185832082894152
63.301044270001086 69.803398683573022
63.214592946221984 68.222746215837176
64.884421482709612 70.408144234655353
64.731012387553363 70.076939371261318
65.146247058348123 69.319428989466687
64.947352382454284 67.634238492431919
63.806225601277021 70.093382353957793
97.423417418608935 32.514083128264986
99.139488524968399 33.696537372118613
64.126181356103544 49.449402484381778
64.120341130769958 48.173624873910896
65.541316296637802 47.061665696111646
63.589735647377516 47.685348105123012
62.232219376773209 48.687769950117591
65.860595611674398 49.116133091922464
62.633353935903827 48.794560441407462
35.815205279976347 76.777078208434617
35.627421289097917 77.051674669210612
33.426881750301717 77.590582267896025
34.110545229573887 77.291767112714339
33.806971104824406 76.214566721149069
32.766994420422535 77.464544624553568
35.072714358617937 78.320019591511425
32.959507857859393 77.819014119577901
33.375298849152642 79.352608011014439
32.390038938848008 75.818435421521002
35.054874056880664 78.165392836462317
32.806569417949639 77.686718808524788
34.576894142138528 79.941349854110342
32.639348768959756 76.284750233034984
34.216083162216641 77.672028227229987
34.384298255342102 77.433448407056218
36.041873295656835 76.498962419060689
33.661528657971253 78.512340666816854
33.337788263099078 75.617438359057630
26.107459713817459 37.804488148085447
26.052596086900223 38.767631127203629
26.334718719421399 36.291127937801591
25.506979946183861 37.653165086430469
27.454259771575174 38.949882769471415
25.319566844093078 37.752808290544820
27.075300901707429 36.847246295720851
26.651997975633677 37.229199979375146
27.635121406965961 38.019536829081737
25.652402824682124 37.063887882843879
27.150103987911873 38.460275895235078
24.877933055297667 37.390197756202411
95.888124727479592 49.195630799471985
92.219326397056761 48.277085773849315
92.128638020705424 47.890946613967806
94.432811788818910 50.928448463305841
93.994794689419635 47.872400855138523
93.180515794972749 48.368106706583674
94.622207125039466 48.747184520853409
94.237974691695911 46.736665011972384
93.717000421162211 49.323771045848233
94.059740835054868 49.949379176938294
24.569457831274534 0.087653390460154
23.654634706342367 0.549082279447862
22.550746011933182 0.848493502627637
24.083852266093093 1.135821905995281
24.808958200552599 3.040283626571970
23.542976545877252 99.788090502792045
25.073802689431425 99.791242699008905
23.567952139315853 1.000907017060114
3.196359131118581 91.138699091131897
3.048957250087493 93.559489369923966
4.110591445121798 93.211881462732038
4.543773534056601 90.958638204948400
2.669311303730924 94.053784388742201
3.563047529606842 91.343780486842590
3.664132791298656 91.733170122353044
4.078282886962588 93.356277852727587
3.880019816147387 92.051121305911963
2.841492646711070 93.171329544595935
4.472449830845689 91.754731640016985
3.315198660615052 93.497592733586558
3.242257464619391 91.762011032421967
89.324706349453720 12.580989525215825
89.981683099256799 11.647687126107931
88.242707324314139 12.640607736968025
88.992241566227904 12.079100449083183
88.427460931431014 11.483252793604199
88.829127457974238 11.985014357819095
89.616245285235550 11.365130874948106
90.218664886610213 13.676889015828445
90.862071587239214 13.490426828859777
64.588071314000615 80.039789331281099
66.282673491830195 78.101013578545690
66.153112797102679 78.715839532352845
65.845937042468279 79.209785059339396
65.496202021629244 79.221714870634528
66.690375776543348 77.500456276236250
66.050666682572142 79.177159357136688
66.583862085853269 76.615777491218026
65.980494202384008 78.509747752423792
65.001350127674925 78.167944883196299
65.868385149500028 79.617182250019312
66.394712019451646 78.769908413486760
50.474659986125253 74.672923817901818
51.355320525920696 75.313107452351900
53.674699655309816 71.607374802753910
52.510459724435570 75.165651913284051
50.634682416368626 74.078300284079617
52.051108133211287 73.267720987748802
50.840997072681162 74.362846494565403
63.634101278878887 1.809818543475275
64.565440405921407 5.897028001816946
65.524318456721872 3.941547740990953
63.480919173627747 2.918638542264941
63.977712774727351 2.492243043588798
65.287558298017501 2.713069019866684
64.952768508198034 1.541346214259664
63.911717816672606 3.961078480002189
65.007982813376344 3.371278732859374
63.273884645594435 3.480004564670490
65.944229096724570 1.241390460003780
81.636863337011491 58.435892857526191
83.042058592825128 55.726564247120720
81.084841698583432 55.756489260192325
80.654243611062995 59.573905330540441
82.150000143457760 57.322043537513274
82.331447034942599 55.622195787576899
82.626610155424501 57.408499819807595
81.987902411796739 58.605003151576852
82.294756066662572 58.151885117660669
81.227745740033143 57.661988955155408
77.018658938931807 42.186384812959851
75.770025006568474 39.958912516067421
77.103695851836221 42.065003494105142
77.709815945416096 40.469837834937358
77.742780024485924 41.581684885561124
77.505319300231804 40.215434184474717
75.987658277836204 41.670706931422863
76.637493825643659 40.770342048614516
77.765776507228921 41.543752961891116
28.980576902756567 70.304852746287281
29.519614087046847 70.191140799128178
29.955057952781992 71.867164167289985
29.847054329394236 71.112096820687640
29.135806123749589 71.057354979892651
30.624717124128811 70.412039602324285
31.446593608871257 72.046398952682779
30.340782086747925 72.208531181006919
31.166617989645729 70.923913069406623
28.303685562179766 71.602157314108197
28.054100753313037 72.034487479380019
29.220193831306695 71.685882204550438
30.232349524409340 68.655682815766738
77.855572211246184 97.146645149013210
77.587802616187176 96.428992400194844
77.697696007983552 95.659054471027346
78.754615933451191 97.392000497126801
78.700417735134025 96.625471923950286
77.486582313855521 96.608425725389139
77.585173659348001 97.498605007717742
78.602307016080033 96.636516315198932
78.201285648634709 94.743398664380578
77.983099378880482 96.294671078871147
57.173491200057626 87.421451565213800
57.224533514299381 87.394437995163912
55.183761032487972 89.109451076347284
57.070152714850792 87.549974579920345
59.119690358485691 87.294967695953943
57.151782334493930 87.729368634582386
57.195810705868574 88.294095116271805
55.517602449823777 86.973076008592955
56.465242806447741 85.993149311554461
55.559568620591740 87.522258824345769
54.436483367679678 86.403016797897109
56.222803759074665 87.859469003572457
55.823397520031421 89.037654513230436
47.095896343301071 78.937383843051961
47.584046928432599 77.576108780157753
46.664506920380298 79.252099862179037
46.435005141997181 78.157276404505794
61.099509677233229 52.876364428805481
61.842244637130179 52.152744386277888
60.393407557241545 51.951135253149523
60.689465825297646 52.339643977122165
61.342106613039121 49.946530657641631
60.852283920760144 50.091057080882059
60.000268795819963 51.005110557027010
62.423273766228988 50.223115753923594
62.427710336315918 51.560176383928443
60.799506486389404 51.694136032123609
62.291747884789295 49.279734785390922
56.579223053820130 32.791335510339501
57.343324951929198 32.634933303227932
57.196696480628042 31.939743364643469
56.268458079587305 30.925539499145547
55.885011351009126 32.753981340019671
58.338280491285964 34.054015780701477
57.624584862570394 32.978340950208285
56.158339381304039 32.153121683092813
64.281405700163376 50.020903758791079
63.572406446573005 48.907332569886506
64.581087991557581 49.437808531135566
64.755743333654110 49.967863477244521
65.518045134190487 49.427726347350692
63.993657593922791 50.658947383520477
64.988907842631122 48.735990951615676
65.185326356028924 49.440539416802302
38.902721913388419 42.311983600994324
37.364314628677832 39.506819036287069
39.666063017197189 39.369427413677613
36.680430280892757 41.954281655774388
37.302308319769935 42.059935462755462
36.971099923047767 41.677377997676629
36.936865354396510 41.806788904176479
37.296563901020541 42.365205226122164
38.897505567658115 40.579404881157338
38.127463971470490 40.174916376027426
38.666071408436359 40.170317530282276
97.252523067893478 49.743917156813737
96.278630238082044 49.648983034585818
98.347589752415274 49.808324385028023
97.321062177958297 49.741635616397346
98.593269154144821 48.550466618151205
96.181056845474131 49.212399913857915
98.228124062932110 48.203312571032271
96.696705130289018 48.505166632188505
97.084848574927690 48.378480262279730
98.047091992547450 49.819920983417354
52.571749930313523 45.200926204962897
54.170888683964428 46.261632123934845
53.329825192808840 47.239463557460958
52.781391146099708 48.037822665646864
54.191610682702041 48.489691348979868
53.541395244905466 48.577698947026356
52.460236035251448 48.229526439557610
53.566803002235666 47.190154202588403
86.635318682603540 26.175156855805810
87.619795303673840 26.631126353162422
85.527296184471567 25.850696763136703
87.884393705332030 25.950485194749401
86.080342779808404 26.224969948129626
87.610804548962818 23.259754235898107
86.935318701480867 25.347804355918480
87.644344949074522 24.815975533656836
85.871692955627466 25.238873138219876
8.766568009087095 18.798215121578476
7.222722144213964 16.887666578699246
9.322301878467625 18.472285808977613
7.967891831665390 18.611713412866212
8.036278108972320 17.951056631219672
7.832329867170379 17.562482441980173
6.729332456017978 18.364766038853155
8.926370712903470 18.101707770859250
27.156004946140953 83.797467954506189
27.759814809574056 84.983998812585725
26.216359164531283 84.795567314711107
27.941574496049327 86.706769350903272
27.716903836139622 86.060748526007131
26.311795109189283 85.868615456993240
28.116181478725434 86.059845426753270
77.674477550312304 1.286368857731507
78.544821199871734 99.403760483310435
78.174012146965751 99.749994921378303
78.947344499089695 1.171842365244395
77.705516972371299 0.985560100137072
78.043435607670844 1.575692622605373
77.270393277385111 0.603415858849048
78.720930524047489 1.865963791064263
97.823530844521457 2.454298475257426
96.971697515159761 4.635037394635230
95.526255486947335 3.912469756386779
97.195898128188119 3.068722612562234
95.117498719516831 4.715829813208121
94.536604471612520 1.011544248747434
95.933564652667485 5.046427925978764
96.733356937131674 3.659595984204048
96.604950794828426 3.053289269255973
94.580479710722059 5.903420717988045
96.624672368108236 4.343642807719567
96.625376092096133 2.899738229798112
39.605579304399974 85.773806477599706
35.880505388632074 85.498122694015535
37.822705641255773 85.375066650152590
39.314647449094430 84.392745664136811
35.631778636915662 86.460745254106655
38.020588379911487 84.858035528343692
38.078654157240031 84.748949738898801
38.038398326364202 82.570904547371512
38.198906936940844 86.047167385850017
39.411010074424553 84.416271216255680
37.133456102611369 84.666262814757175
10.000382767169222 11.153711205568039
10.992134179814746 11.073320347062714
8.820808979248440 10.998840043714008
10.082099337802340 13.381173885463991
10.428042932757091 10.987582842735682
10.536976355414588 9.621485743634452
10.803387316524089 11.941128297019260
8.964916651106684 9.043220488846977
10.863009351323800 11.514717977403279
11.221758013591764 49.186306907877949
13.949048357022406 46.651555009498985
12.814185451754536 48.915346845785209
10.748195573074394 47.991967680809658
12.216346235781224 48.198470511015273
10.309118703640589 49.362815818722673
12.737914025021594 46.407014965350740
12.158811925681007 49.060122289901386
11.268228571087214 47.491686326287379
24.547604197605057 77.044102810019936
25.853827584710249 77.719463356751817
23.334771058903982 77.385210250951673
26.495911905114799 75.624965020873148
26.955425170129818 75.281794761502184
25.532215030950880 77.545830386769026
27.399952972723188 76.606972263648714
28.621692642042902 43.565480263958719
29.858071348847609 42.399253335254656
28.625014399633194 43.342455789358056
28.281359709326640 43.385096005128922
28.362926701565534 42.546733424171279
29.133729308299348 43.885634520820197
29.144881062203208 41.801118419198289
28.681973387461071 43.810276987056518
81.988013054533155 9.324526943564397
80.766717619431262 5.300582779760857
82.629195074565260 6.571576116352603
83.524449912558609 6.196848782469196
82.709875944347957 5.697617344739948
82.824016323649289 6.986480862464011
82.046609678314880 4.677855706003958
82.052087542770991 7.466344999661045
83.376476702336603 6.386584844459628
82.061800400553068 5.364008183936914
83.447548721284107 7.458129782303881
83.405981657303741 5.452669675334011
81.692476819198617 7.668979407151596
82.864530923604903 5.493875049708992
82.298064744233713 6.203315256977358
83.605983461087874 5.279724161299658
82.856517577121465 6.815950325060966
82.301159524402763 6.194100964105384
81.083609811352702 7.290204725802737
46.024489818233384 52.223537866549265
47.223899430903657 50.457296937680773
45.862344610165820 53.317271047467280
45.107302499771357 52.002378593441158
46.166542795030836 51.080373468834587
44.918645330067633 50.782306447370971
44.730656989989896 51.983259638026695
45.415892509058850 50.855714105076558
44.884257405989942 52.172462064107485
22.517455741676205 15.543463629567944
22.484105540597383 14.673391587997788
24.387575224808057 12.563323550882163
21.225239862959317 16.656809660248790
21.320113832928474 16.614810639759032
22.838363809088175 15.161552160850643
20.132309942600749 14.245380645008305
22.749926485909388 15.390754750379207
23.723321144193768 15.622052514094687
22.410683195237180 14.726178695123227
23.296327012419880 14.524063662147068
22.790778629600684 15.916555225752820
76.697180539716285 45.952800932470765
77.745506986213840 45.334326013683430
77.254784081812431 45.221654027821252
74.821358838366663 45.425423691101685
77.560994274147006 44.784091172991161
76.528094854206813 43.286973714012944
77.568621478416077 45.561620346311329
77.612256710708309 44.455971719441429
77.779048965869109 43.903235237776798
76.112706528530552 44.079846513513552
76.444900125308081 44.354198312153258
77.757656829929928 43.727261464120495
77.165928382159166 43.223199465449888
63.524819399323178 76.428209152893388
63.651502861781374 77.267820602599386
63.826474138231191 77.132100703647822
61.953255176773865 78.601863893258226
63.140638073924592 77.958759323188715
65.902038398811357 77.910284364360180
63.206507486906879 77.927024920450094
63.279191797806504 78.010473964480937
64.519332131016654 77.461366939019882
63.300027186080726 74.661081293013126
63.577943886433872 77.025712473627920
77.328839444551889 71.125113760694731
77.417465209206199 72.610840475376349
78.541284774824831 72.752034312143081
79.137537061423316 70.446120054354097
76.823746835749972 71.657364326198774
77.630572298270167 72.407919151068725
76.367412600946352 72.281541594626276
78.223081103949866 71.552354395989681
76.896446057071259 70.689475690004656
76.472202451736905 71.761485929218864
76.551688075977410 71.031947469437625
76.155798371657923 72.287913779376225
76.433881984489929 71.652309295645011
75.396701899374904 71.311939006037264
76.341616870498598 70.789990431778435
9.539810087996546 41.330020628896513
9.236511423408857 41.632836240280085
10.292421269779082 42.349850831733839
10.350748864854769 42.241684855176494
9.757754322140402 41.613846051627050
11.378859375800914 42.749257690584493
8.687084956950647 42.372506370728900
9.389926068334837 43.519287539164239
9.215548922539936 43.910539751512893
9.884752418294132 43.795076748991789
8.184103431856798 41.970842636708028
51.931582283362161 85.782827661474002
51.568323537259879 87.012758619685457
50.296853619832440 87.242850595391246
51.016025985432258 84.650985468099009
50.851346830333227 88.015912831926386
51.626673212857838 87.109639399168444
51.283849459399917 86.783015901398016
49.373899785478784 85.277196467684973
51.681587744381183 85.581026844269502
49.645098549922949 86.416011474972422
51.955298930751844 86.019239781464776
38.766544721249602 47.364667626990915
38.277517290173790 46.002651028140043
41.040544256625296 47.721674027697723
39.441228035213264 47.548326694793694
39.326761316346790 46.533092655715244
39.931172445993120 48.650328428941009
53.607028957279887 41.670826865062018
53.568722817314956 41.983714663961578
51.554663658574214 40.885989662609802
54.417800197190026 42.743364597432951
53.860279102171177 42.213635693255149
52.875666038450511 41.713527405223907
51.699010261824746 43.713413735573482
63.278504545682623 31.086055493445123
63.525012378393690 31.841742772195779
65.406841796626125 31.488746980633596
64.634000072434048 30.207896854860728
65.000479201474434 29.354760143361766
65.978638374211030 31.990104330593535
63.728545931363392 29.403448373643535
64.482568644295384 28.684897615258279
64.492374869866239 32.095462499957314
63.931396673192523 31.789036385832816
65.187971276923406 29.694390829209976
65.414103167314479 32.557065933190927
82.470245376598328 93.142882783201614
82.935278065302995 92.325918243635911
83.531151554959592 94.175190458909242
83.117002943455063 92.924401373436993
81.691544643331341 92.830851654682704
82.876936246812178 92.727306521068698
82.479354241653482 93.433086592649971
82.769995770932383 92.959671947194593
82.534245286396512 91.512688074949210
83.370698188898430 93.490594872892743
83.443670173167632 93.222478544524861
83.252487777768778 92.603229584044897
82.805598705998932 92.531549670657512
84.459563222368729 93.354948130020276
83.512654676569369 92.783875511960190
19.893940330526554 82.329716383709695
20.975351293200820 80.588983241599877
19.201130059885468 81.423780405841967
20.118577856831227 82.200426438737992
20.939423258385261 81.005992040815897
18.860798197688492 82.314687209265841
18.435910485750060 79.865765758084095
19.290542153135625 81.415484683042081
20.116544448926888 81.022915959112353
17.323211337950926 80.617323237432686
18.822794950209744 80.516535841151835
20.900282509724292 80.837161379546600
19.981868196523322 81.342154899501907
20.680145307447109 81.139070255417465
19.466378370655846 81.042931067494720
35.179637093207596 20.345517624917409
35.253045264339093 21.834616649023008
35.242827535031999 20.265058522936190
33.248968881954070 21.080096778981456
36.141351747204297 21.725676530094628
34.721356089130779 20.558840792326539
38.098063824850399 22.115192854667917
33.501745352422631 21.196020989517763
36.267529868088630 20.003099327896823
34.900652937274259 19.984401655073725
34.982554939690161 21.730857880092351
35.432792324884701 20.101533258354966
36.732451028545306 21.770006381310779
90.214520619296351 73.904806740340447
93.862801242525279 75.028351561949151
92.428697302755126 76.455648419767044
93.917421351801281 73.514121700914316
92.350478806675738 75.344744572788983
93.246571400831627 72.572876674533205
93.405015998332544 74.213605940432558
91.839152375498927 76.655740392734074
58.408047659014976 46.679275740928396
58.091504876357433 45.620543829072929
58.407002414045301 47.523270787841220
59.021233928961195 46.186819688773298
58.221322636778716 45.651703145575112
58.264171644018120 46.436340522769164
58.214943611141145 48.025461707507006
59.427297538230768 45.362347960158381
82.658566465380872 97.317267788100111
80.437998947308714 96.164599751786682
82.285908306189810 96.798385352678679
81.719567646267976 98.066712071128222
84.658907422834176 96.667173495437154
80.911574757419956 97.802786907223577
81.551451682947970 99.147578261981678
81.244171291592025 98.451924142382140
80.430687409824614 97.424513628651695
83.103228608989639 98.350654931067851
81.554212827201141 97.008168568745162
80.934563657915504 96.711308742649919
83.284038842746824 97.386534811553631
26.950309178385584 64.397380758148998
28.544810091371044 62.525657794778084
27.497390264452079 62.689276012495348
27.947120868020850 66.052898636507408
28.356257937042837 63.725912645514171
26.490493209813089 63.180575879138409
30.216231909202691 64.856493096885103
27.849718164532394 63.411382227374716
28.393937666495145 65.248223535476512
26.979760759994932 63.269533070776717
27.463110531112491 63.308877000386346
28.389489507743882 63.965604953546020
28.944137683141829 63.131077338920974
29.794837665214850 63.731755573739491
28.852492430506274 64.292339526095930
28.393022850306686 65.043535604944111
27.117463472928218 63.485117646674297
6.221595257520232 22.666733688302283
8.644081954461640 23.677298488269862
5.288783011973678 23.745162823952988
6.383797211780077 21.817457652464903
5.084805763118023 22.688084412862004
4.177273939878586 23.460926313545581
8.830626612420199 23.510685623874060
6.829850492869852 22.318025921500844
4.975086846075738 22.208938857478550
6.633343714097663 22.629688413766452
6.384284533340283 21.666556426770995
76.485640979912347 85.217056388813887
76.474102046359135 87.800367280287404
75.899671295157304 86.724018943983978
74.330002565345282 86.532097880477380
74.332784706208386 86.531622203270032
77.087312657800325 86.583854567575514
76.062956324943016 85.155543076777761
74.890484504978630 87.257093183876819
75.465533202299213 87.116226459092488
76.307419294423880 86.011871732157744
76.117497709240823 87.244628005657347
75.626321653755653 86.415047532439871
19.551183367024748 8.046653551575794
21.541443073460577 11.745517887516481
20.302953212029632 10.401669844686264
19.484183253293807 10.494322611979495
21.290671546257510 11.154277489062599
20.973170027780846 9.128450336683740
18.462289809110004 8.827714934162989
20.582133859927843 9.118643460530631
21.338513955988837 8.792755193647015
20.962366355529660 10.768601464666192
20.331482910752118 10.631306102311436
20.632872442821967 7.828427384842072
22.515665511191244 10.128018962036647
21.376198222472190 9.246891506160875
32.240843558672680 80.569545312483854
30.844526519812199 81.659011591525740
30.406309905449412 81.136731090624295
32.674750485454346 81.763775199520367
32.498532032251724 80.853480208747783
31.424633562649973 80.995216026302344
31.998242141391376 78.323535753092429
32.554361993669289 80.076882200150493
31.894410759451311 80.846216851091924
32.337838495116266 80.689806375053408
32.234151442765153 78.476302050973331
32.680032589181621 80.240111393336761
68.698703633424557 18.919841277601559
65.943257400200409 17.675297777781225
66.789474474268786 17.634516637034558
67.252740684294352 18.874800399981510
68.535237497802285 18.536192651171724
66.590934121337554 19.102837698651818
66.583671604151561 18.309588374969707
66.754595567485140 18.659917217527386
80.187795012682614 47.463165184026629
83.431160302020487 47.815020017931573
83.214679236695744 47.965611320639368
80.911943725794686 47.054430657376280
81.965269455201152 50.114710711304589
83.512783682793469 49.421900576675775
82.485620592621530 47.822892527191918
82.370907483984098 48.081442232958246
83.020297766397832 51.161169268631710
82.115246799406336 50.252159915557435
81.965789646029577 48.393094379785900
81.660886690600378 48.058878519426791
81.919782650726788 49.213354049410754
83.115177233097697 49.306887104170983
84.329134902574154 48.392931289662300
70.242976682576881 19.011794219415648
69.278647311320483 17.188206921152762
69.929910194285199 18.329884240333772
72.514547174271229 16.958861518603921
71.778491477213763 18.779837588999747
69.536197968950503 17.082746118540229
70.300890598231518 20.481467906391053
71.879777553265569 17.972041570915543
69.593907658975525 18.681051547136320
70.961721895141508 18.389447988372655
62.724455592465347 91.055925734088490
65.502357535303574 91.994927576546715
64.402846634568533 90.044132244560316
64.138129902718717 92.382678385307216
65.024645593552222 90.582107704911664
64.280882579006828 89.299897272471625
66.007859736068610 92.858543721209742
64.188668403388718 90.006914318000810
65.698844833985817 91.249909558360656
64.588528105211040 91.107198396718431
63.534346150627492 92.653751516488072
32.845891282082320 92.460168307011685
33.271331287103408 93.915249797613299
34.913876092755530 92.380321364509825
35.816096920659596 92.871842901824252
32.709026060908492 92.977986705928231
34.680585224717774 93.493701123409807
34.129616354534555 94.125319350825208
34.436108628068943 94.845853076637056
34.157206955622534 94.430313073145413
28.930411516679136 51.515378326766680
28.979277232044346 51.402158327138331
30.098836494132676 53.033430893815876
29.932078809842281 52.151353831866750
26.258142423092551 51.519801443216828
27.435172484026900 51.697447654816997
27.866063889781387 49.987097754577583
28.192378354746410 51.709180707987336
28.522602195452730 52.467882364952004
27.867854485059642 51.452811537244990
29.664983541059751 52.503457607597184
28.226138035610017 50.867263491034947
17.310342601550616 61.566232659332165
17.346751874507788 63.377042780662464
15.558291476034920 60.684082675213823
16.915571297606277 60.026565193816054
18.044202516854117 61.267615023510807
16.300328491787845 60.216633890395102
17.804623757013960 59.363163906829435
15.781799241288152 62.388034647465780
15.850341865352014 60.669051936027493
17.101280924614567 61.698763685005829
17.978157332464516 62.270694955368569
16.243118684692245 61.242556996622206
32.320262924548743 3.089241854084073
32.091707764246472 2.597019552422740
32.590601946892910 2.666821402277804
32.215141215270471 1.693197780454399
33.584704706460059 2.018142686173153
33.639609006780532 4.824967317872897
31.893550137875607 2.306373401855875
31.569024354517932 4.864432078713213
32.651362602657315 1.842738873216548
32.485766885891444 0.670498051684700
30.039954716129522 0.955869455787296
39.937793201651331 84.134274153239204
39.476929817886038 86.397447623466903
38.591509847778973 87.670711108505529
39.941758712166795 85.235705542191184
39.279231696422507 84.787241204772684
40.625234072773644 84.990262253332503
40.407578373844700 84.772923641452877
38.717744616375974 86.104934844176569
38.866247756588002 85.109823674209977
70.815732762171137 37.303636967192595
71.217098887922205 36.203313298608009
70.284700222678012 36.372155562228400
70.193245024763485 36.540279255182320
71.380508080762141 35.837053908281042
70.472015364422020 35.497308127312181
72.357457273403483 37.280647100158198
72.066825451250168 37.830671008228954
71.357721679144632 35.655074219160596
68.599472776453368 37.504416529587601
21.366396480924333 46.601409813684690
24.049804043081419 44.847780864735455
24.195085691636251 47.218104752072009
25.713896555498103 46.718862892069694
24.855912565729227 46.394334412550961
23.253799342571096 45.103577497286075
23.185593453211528 46.110670030720058
24.081616934351583 46.695950823582571
23.700304550775012 48.785606154355520
24.394406930613783 45.674110687033469
26.403187867593946 46.506498746339489
22.237401597043441 46.416133036803139
22.406445446881158 46.733185841281937
64.463336145637626 85.140469497366496
63.503146544558462 82.634769093370878
65.159167294587576 85.071424307969082
64.851714889465086 84.871757640864374
65.690689971200030 84.003233374708458
65.534711400880738 81.398327196457856
38.431396847420125 43.776105070927073
38.070406006700154 43.391118893155685
36.512621854021376 43.014311087969141
36.662615888856031 43.959956246497725
36.610732600311195 44.772717636670244
1.003266967405034 63.074318570676773
3.450138902682183 62.541798498619528
2.382667854790637 62.199615892793304
2.228798571866564 63.205461888247129
0.675655101389999 61.890424810078720
1.657301544959845 63.653230373619458
2.002941260256703 62.112807897223021
1.428637973087545 62.923115507751390
99.967959573539090 60.679584097811016
2.681773181277404 62.671923754434161
77.356978385497541 20.895334834181782
75.192912730105760 21.661246928925681
75.481918414429202 20.800488929210196
77.388639075056631 21.247459938714716
76.092126880488948 21.102988902771717
75.571891465873520 22.722618419833083
75.074658464240414 20.816929979243653
75.741328809041548 22.295004224419692
75.499748238058913 22.138254227436207
74.841303371123047 19.125206035693743
15.448022333944792 58.361016183631961
16.542639567141556 59.337017113722283
16.307689051772552 61.119855129910597
16.046727602628792 60.564800891091970
16.115250275163227 58.775971707165759
15.745413215925449 60.109746639048566
15.371024101483696 57.777927405946642
14.706650962926080 59.380877032097160
15.621221799991043 59.665249290297034
17.400540418514765 60.496823852564191
16.317846865916874 60.383163305547740
15.871568582430861 59.390514101299914
16.535064299117906 60.045734792247515
15.079718064630978 58.701925243280570
17.818037927187696 57.989851551025716
14.550400407007928 59.244984467246454
4.651850604429479 26.324890345783828
4.780158973073446 23.051284208030982
5.429140105811503 25.466417600698925
6.027901700156833 23.147351437779761
4.636242744675300 25.553950940188045
4.197739112520334 24.509248432634923
28.699588229145988 32.485482882151132
28.529831276443424 31.912733333557192
30.163062948442633 30.694547328214142
29.218686424521277 30.175701782106934
28.803367329428390 30.614809977385271
28.177425514145600 29.906740010743430
28.052760760181673 32.070843748926450
30.037310856635315 29.934173736138426
29.878535644608462 29.983243499542915
62.180799048428263 6.910974178849136
61.121205689676970 6.598440728096937
62.376572514166838 7.142726397064076
61.203786088466920 9.221978554340613
62.705414287071790 6.616791367510444
61.759998661457196 8.168692135184765
62.458356374052777 7.658002470826218
62.191232767496999 9.694573222139622
61.110066041454331 7.320645986666490
62.221064445977809 7.154531952679937
62.849357151619955 7.578516011970331
61.238953021775735 6.579429185088189
62.092891859007942 7.221560824305938
61.273309292931728 8.539426922323708
5.598436231401822 28.136082001744700
6.388474886330924 28.734496135731501
5.676420682167548 28.650137515958249
6.269015373905340 28.401683529800010
79.118791667023245 55.987213612486052
78.824922081531611 53.923947959863121
77.904559457917756 55.388623480632702
78.409215543622267 53.981460682958101
79.198166725231545 55.496077837994996
77.808171675834728 54.224908957623825
78.603041471674359 54.141102254407691
80.068440594650113 55.178215241627022
78.843814778151852 54.620290841844017
37.558372815029635 40.174568897021295
38.605332986448758 38.459484532411345
38.073479827453831 38.624736799421207
38.458224089303258 38.952184775162507
38.172633068903437 38.862919158786106
37.108808367271315 38.704953654143097
36.512456696910235 38.455225231594667
39.609432024274085 40.042010934125457
69.855138258271054 37.232029779580067
68.596356496289090 37.116245191629112
68.640873844207533 36.885901308889132
67.744793020551271 38.611244821532686
68.273582718461086 38.938564816069487
17.460254071538330 30.795943968061959
18.215749218900132 30.761744598606310
16.971471674318487 30.398853228070237
17.394760479097044 29.573493171680479
17.182138331730680 31.818649059554996
7.210393720111397 3.520669556603211
9.470745880333046 1.357677566568129
7.069489934003331 2.876202573806167
6.172111762461508 2.507990784656454
6.736644051414928 2.785819131853200
8.099150918894452 2.392488246211714
5.624570021361947 1.961017410593656
7.087535947122642 2.855939593352010
7.683719509138457 3.290688618090275
6.213751224519834 2.533235950807671
8.916642664511015 3.858776579180735
7.587157354465259 3.454469569555683
7.951360846656111 4.582291067146944
57.249677165736436 5.322527211480599
56.129370841160636 4.777629494220494
55.425325910343574 4.077702897956812
55.495073829173847 5.180407724879720
55.063739335773924 6.169675526718097
55.722950006303250 4.552111220907736
55.681479178700563 4.018393943748562
55.195759440238540 5.225316773165437
55.622278918980626 3.772594957365018
55.663034418628797 4.263493125806975
54.591894311829961 4.084024674325209
62.120485517957860 83.870525052115212
63.247828459138731 82.552177939296911
63.781538325342311 84.269030380008587
60.822697016078649 83.805782398852472
64.206140157877343 84.627783520867780
63.126649063576863 83.925128364057898
62.683547171142919 85.883443083873743
64.073843206414068 82.745171617136435
61.521463835831085 84.166473790586991
62.148220875509587 82.715426327998571
98.694258787979578 83.333851252150438
97.946223226499924 86.031162677603376
97.350810045366700 85.445293845097183
99.969897864855270 82.525619379193685
0.679237138041358 85.037113119139690
98.586592916108273 83.012938487019426
98.185643657790223 84.930780492288747
0.013193818877156 84.016128471694827
0.417198356167248 83.851363109215924
99.678163902521490 85.210034682456907
99.232928611713831 83.736198572955132
99.866490533257448 84.275496430953950
0.427456096008555 83.656004110656610
70.459299799933476 29.469820523553448
71.659029649134780 30.569858934153746
71.039600326249058 28.015680360945119
70.720852812320260 29.319032757244130
70.228602636773886 28.930630939774208
71.132992763567017 29.803973812633842
70.656776151138274 29.322414091518393
70.879802836846935 28.754634172945302
70.788724377041163 28.879351418267515
6.734508768758066 33.722680240269241
5.807434539754211 34.363631674249916
5.013535176004048 33.476976816506401
6.589426320437287 33.387414362200225
5.443352318356663 33.688923274549339
40.984806003514507 21.692135288839605
40.040382384851533 21.108814397630287
38.660389083479409 20.499333701875152
39.404368608148417 21.438173661819384
40.323549215392433 21.519936349975424
39.221759174695265 22.335413300610874
40.012779831499564 23.002403798929421
38.524074653677573 22.363725384313135
15.902974789175492 87.850574021255255
16.947350018657446 87.844701008111727
15.937048550673893 89.167377333468082
15.805042399759650 87.994450931333276
16.625882496844742 87.752818484441278
16.644630691497284 88.977226046807459
16.745239548817434 87.022845745864558
18.081404251078084 87.567498161706808
16.163154058735287 90.193494754045929
17.757870799298416 88.808214409815861
50.835174808696358 60.105217207030520
51.229632191121766 59.939289573017561
48.864560218853789 60.931677428763074
49.330559925317097 60.056735077183454
51.523626868810886 60.281200522518688
49.136213489778228 60.954334104136720
49.573501984812360 62.056311476429855
50.681498328001354 61.764600236545647
49.314579933135413 58.312121108656008
50.822151536586382 60.713299775573674
48.093600053030919 60.683332257505612
79.535281900019399 4.303994140551525
76.150292992258258 3.068839273492671
76.967913520070567 6.628915387142648
80.418678130011187 7.418694140052768
77.456015726783434 4.953861909741761
76.603023804629800 6.195076217995537
78.209214551251463 6.305718207212704
78.417512291566879 5.643923346500339
76.957326589088083 5.818609629142089
77.377198620663933 5.727999873349751
41.048636766577886 87.384776848369100
43.750365140430041 85.429521933450246
42.745410166765865 86.960983850957376
41.428795643563980 85.135152553366297
42.628518102539644 83.790785928042069
42.051387332322470 84.013844198102134
43.140197366920610 83.006458207320733
19.164456942304753 22.217768611274813
18.969044170857320 23.416665791727148
18.945071209797423 22.526124241348388
19.862308312219508 23.182982399166661
19.690484255972667 22.812026589687427
21.205771746259341 21.050802284336793
20.178102578080910 20.041053512003117
21.327607738660038 22.741507356220200
19.226867901669909 22.517124099492445
21.119551413371831 22.647536194456592
19.854662169460958 22.617602295922733
57.553264463035013 15.957645585597600
56.710390387969113 15.791362050180709
57.889180159972504 14.659900716868009
55.966542499522440 14.776030725190839
58.851560346067750 15.294467385206044
59.368214440696292 16.005918986030107
58.252601126130564 11.820836397617263
27.701134363223428 76.572599792938178
27.225620964398281 76.427586222479420
27.012938002946978 76.023215020289427
28.798457069698500 77.524599091014338
25.964458979285737 77.440848003549846
25.460551834409255 75.270546361923223
26.598912819681907 76.806390697489149
27.335183347104568 78.136784290860959
26.902470764201208 77.779690881186227
45.764923334937741 95.587340723150206
45.615986357828291 97.251916096437697
46.533994878341396 94.526572503020233
45.633977712729042 95.830001522544208
43.676057882771602 96.770204120995899
45.418086312519264 96.309056307708758
43.915552897034686 95.510811618370170
46.725078501005022 95.789660602898095
44.042849019555625 95.649568200774425
46.727158960955741 95.326917637616418
44.092429035048298 95.860788678480716
45.586743187616726 96.008902343768682
45.816919234341682 94.891443078373555
98.328158912918056 38.906974557058220
98.850886722493243 38.144987933412409
99.486054786435901 40.300481474729210
1.602844827560972 39.231049536648683
99.754979348845154 38.430921275740253
0.399331520822770 41.237899260169840
0.572184275711891 38.065839852534388
99.028659876206603 40.065831845147201
99.431123778693944 40.663632854697852
99.081796934144720 39.392278622990581
81.221033353919864 20.461422611667992
83.260406651598728 22.872806018169385
82.437878952085939 20.574050244235416
81.477527607591171 19.627682726246299
81.736142872387035 20.900137458982922
79.215152242305990 19.591967849500143
80.403668399702212 20.525844760667706
80.432686831356747 20.603990175084025
83.036543749180083 18.770411463099880
53.152622034013305 91.286981635544933
50.447606342207941 93.211122277118307
50.077566395237369 90.967811667732605
48.810225213429938 91.987052779564706
50.021241933382207 92.176080028941314
50.902370464150863 93.261497544951922
49.409653397923783 92.511771272092417
51.026628339085136 92.189346531760421
50.513633362207138 91.212753762566450
32.600992422461275 34.369307546338483
34.262874765633057 31.483480626495311
36.219473774013352 33.039466528880730
34.245898413835562 36.150541898873449
34.405290857551023 31.876312535519432
33.781453254800873 32.760290707138353
35.177956350151682 32.275528730355518
34.388860029773397 32.718239244885041
53.987313474711861 53.414854251214692
53.441062817047282 54.402977394744880
54.646950908412585 53.949305394378356
53.946872091547334 53.612012852019305
53.181809737245580 52.790634532980334
52.522855267247216 53.528163356939736
52.605963416932305 52.889363792057054
54.783217928504044 52.791057368839766
88.210620524165591 26.053635958285177
88.997692297013202 24.157346989239478
87.976342584043678 26.597828185954647
86.544894757594008 25.978216552313956
88.524680175123521 25.798899467111536
88.580126066894422 24.573722872597941
88.292346156388419 25.515821686033856
88.148066770766960 23.892053648734215
61.377132207080088 95.905682844269919
61.552173328183763 96.032022377676000
62.101373417367562 96.050602766516988
62.499282672054591 96.554215949993377
62.161856111424527 94.559622468417544
60.850788225599544 96.923753671665835
63.075546970318264 96.768099380453663
63.007445280206625 95.847388660481641
63.720333130304589 94.748592672590959
37.352458040059865 45.897524422065125
33.956779339570261 47.304534897540336
34.348373945383649 47.384706050906274
33.131309194331280 45.907340696757132
34.032303431621536 46.596289938073440
33.847089683210974 45.389403872406099
33.679566671899813 47.095263708532713
33.912763769046158 46.485627224560751
34.682472583862364 46.751482633816956
35.334194132324065 46.691990251540481
34.777022264606579 45.129109836346963
34.057773816277717 48.179928157999086
33.658898858306387 47.039773087147687
35.177495381130782 44.640617447783207
32.787678372916929 45.774763516567248
33.989597922205945 43.943612899297314
11.959171959080608 97.430634270907689
13.336264128851660 97.193489762181215
13.002708921529480 96.352893390824619
12.497013209451850 95.062328803905544
12.465936670046174 97.080591845766136
78.162650559690761 4.872248701811507
79.130923446358921 5.340800547706414
79.956737906017636 5.774728484361336
78.138040186632011 5.856947108717341
79.804856455224268 3.162831229661259
80.502613831688791 4.699027171387599
78.435813978584633 4.454095006095414
86.910534642906029 93.597576313770787
88.141353664865775 91.314421544148175
87.580610482122012 91.857563454828480
87.783364560416629 94.324960956778099
88.495386704398882 91.327525214570628
87.077696123381685 91.848815967625001
89.172662026206069 90.394438506794245
82.699684860784856 61.381397983187760
82.084122304614397 60.404209062001570
80.480418834432982 60.421448518122283
81.365862948936467 63.401727068642266
82.460613006903856 63.505523037080749
82.779459473419209 62.374425821917100
80.444838973705600 61.227077617091332
44.213376330460108 65.426821372864225
45.118855112787891 65.468891194268352
46.336225521066631 65.707627845711983
44.084281843250082 64.401927940584926
45.101713690608477 63.244297940913953
43.797517554194968 64.302849952196482
44.119360888915928 64.321194973767106
45.089874260401338 64.658575919129206
43.824900611498208 65.761338652966828
46.105246203853916 66.239908540697840
43.496580285666134 63.694720915291683
45.272114860476101 64.253797107111296
88.328902676457588 22.875903206228386
88.831787262131570 22.927698561122313
87.619299325039734 21.238399155862449
88.041650486786537 22.553310821984144
88.850943169142695 22.220297297305574
88.510862410237394 21.925553018240631
86.757772788193122 22.451306914161044
87.863411401564349 22.987298730742101
89.169853456027511 21.263311637779029
88.394647271002597 23.865458038587164
72.061821279239780 23.335124245326266
71.519172385258955 23.871079079774461
71.101871665090130 23.116881546213829
73.136034887763827 23.738574599541334
74.043705211329353 25.266684017140843
73.721227664893803 25.864538954373145
71.197168759355904 23.454722922589863
72.581593969183047 23.860881310300233
72.344264651245112 23.539319457883821
73.262637596028966 23.460042927324793
23.706831405508900 45.168089861951181
22.439510317583032 44.809444763707482
23.555892700735161 44.900478969944196
24.397149165360315 44.921462608483345
22.680731595723248 44.286134861146998
25.055424435819749 43.979701395873306
24.343751911268569 45.740558288058416
23.865861280259772 44.740345000217374
25.567017735129305 44.939576481966178
24.821763608491715 45.765337540419900
23.901018609747460 46.169787185272192
23.707893982028551 43.455194743692097
24.415733011245280 44.878177841424701
75.070302986849086 62.788355020326343
73.199232482312510 61.197913976290110
75.503371896843589 61.328193852182572
74.747722012146085 60.982318782262027
74.463771788987088 62.054506980536509
72.946956315179207 62.715555980667830
75.454734762590604 63.686995907355573
74.327345239149111 61.711652557383736
75.144437770617131 62.534080276375121
76.613373714956481 63.086684960809180
74.384777017612336 61.480984396231008
74.737500181188395 61.840307838490482
82.898946442000110 73.204615513562175
82.133792584439846 74.518738743670710
82.553167986615634 72.966767252756071
82.830680210676064 74.433911705519208
83.470050843417596 71.889689579558592
82.580220622053119 73.748661519236549
81.173918846604550 72.537182665743131
82.431482185147487 73.633472673380595
81.423891359049378 73.831624985403408
82.304273036552530 74.698339735201117
83.258548668168316 73.949475399058841
80.150365119790962 73.083039963328005
65.142126001202087 64.993808347043469
65.334976158430891 64.311095247610680
64.378389685703269 67.111553638929095
65.657213713855725 66.135216459400098
64.759890978537427 65.221865567208681
67.328292761785335 67.217026791932597
65.995506757852667 65.108441799001312
65.469602300825315 66.183415903951428
63.309187857643366 65.003755910543887
77.879632191516592 61.808249617797514
78.179452151591718 62.393677762908659
77.859698516999202 64.636172550307620
78.141552143549845 64.508258910162169
78.027430560481889 63.478381713889412
77.877287921086477 62.120767013593230
78.916337439820182 63.480054599736931
76.385824991672408 63.105780739281442
75.807259325408964 62.747813461308660
78.756757866009394 62.162920800863319
78.056125477652628 63.121860637765451
77.519034314621194 62.377393033799407
78.249598002888959 62.164312214450767
83.279327317964871 58.723913375410213
85.153733911031537 58.097933758465942
84.010401007313618 59.398625271945171
81.855517607852988 59.038738360809930
83.071511916912058 59.731018337842805
83.011985375330639 58.167910536114803
84.607474097765120 59.254632890250200
85.348384016476189 58.639943023164143
83.675903735082287 59.524338436979370
82.232984543679365 59.358688425663267
84.933051120322816 59.153770674926506
84.541209137704143 59.961852414568988
83.880064954803103 59.223716592933506
33.457651549982870 25.012568922523293
36.841724234136656 25.562518103432396
31.851286711564377 26.890355824797830
35.160230199653981 25.445149237088660
35.918370932099947 26.089806003303703
35.483597751911276 25.526607974008332
36.082467507694204 23.245766693629665
33.625610349970046 24.791409517822693
33.215949208894251 26.309698091606737
34.411226128174135 25.646958024696769
36.275899659275495 24.181452671478187
34.545181132262186 24.773574149518534
35.962559288968194 25.339249149173998
33.764348842847134 26.317192482031977
35.444781912474298 25.387433204547257
35.948211335534594 26.365823635737843
14.410913666539152 3.596746438226679
13.750222399787811 4.496461598284166
11.698476993711971 1.893522083333429
13.268387825006698 3.605428166850056
11.938123639763923 2.923430709035321
12.988186385144529 3.527546825796800
14.175770610094972 3.726733789313441
15.494333017363548 3.982829342683204
13.284488951114287 3.059032674949492
13.745181752689781 5.102278664492585
12.841787257231744 3.268753173881315
15.114680772470782 2.973985652366694
42.512620995765865 29.280454153849441
44.175891901665800 29.885676627072037
42.391828672436645 30.414067026738536
40.999666980361084 28.120059223910648
45.056524123926778 30.434452139207757
43.227037095633229 28.483735066341897
42.130382987364740 30.959272611806529
41.712739001729368 29.647480464492919
44.504175228671414 30.655225145371588
42.693884519140120 28.379634556243083
6.460905963153374 47.833594737936473
5.278962924437519 47.803923742336565
5.355260621541555 47.235875692817181
3.471708990943591 49.512591428858912
5.571159979163482 49.589059039504157
5.219157451837363 47.209867713714999
4.148706109813828 48.756864955807195
5.108198713542687 48.285976657948360
5.667587074538200 47.218510170065450
5.442470482592546 49.419978846751803
5.697540252459779 47.311662087064875
42.759681944496279 84.501527851140239
41.924381415803566 83.667242113170573
41.964476453458900 84.425426196041613
40.825991483551135 86.648452480587324
42.375646979225770 87.185970469624209
44.600316636335450 87.332618418296533
42.102240748716454 85.577503657602975
42.592592355898795 85.504339731527395
42.767580071862113 84.939022792992731
41.932261604726285 85.162404846976912
42.206644722719822 85.716958579253699
42.891668166832353 84.178802982045781
92.785835491212950 43.916329351958268
91.609027867302842 44.910988977384356
92.707148963200851 41.065761183720582
92.220433574705851 42.992923258144920
92.481833903014731 42.595866668222257
91.409366261552904 41.276435536795496
90.282849862504179 41.956354817404488
56.481083760498542 23.766045743902808
57.637243831000355 23.751900950383305
56.554589834010841 23.564709256356458
56.849857400811764 25.236526085488830
55.442049536848216 24.599997600894437
56.835341686070038 23.494844784208258
58.037433888031245 24.166295346898092
55.895839117794047 23.069122965821652
58.080725873644035 23.680501638657642
57.159395826969252 22.780316464083946
56.108824050761825 22.587488138882453
41.224179760366326 79.802830462424552
40.628556881739570 78.518641251036456
40.820094509772268 77.103761803981740
39.404173308097185 79.363435165769417
40.545918657841952 78.332864163011621
40.007119502956733 78.655408690965885
40.954855340165196 79.014679204777821
93.287244127871517 27.647894534672545
91.486863643224225 28.213461136648839
93.689421782098847 26.491748693892600
92.796170660256180 25.543246795460192
93.137946870954252 26.246346623017875
90.445066288472646 25.114824707367628
90.946847600470505 28.144792479075200
42.417939145606020 95.661776310122463
41.453635600030978 96.734521048698198
43.964850763144810 97.771033475818683
42.409605576959756 94.533031660525253
41.932385303186862 96.578036349331413
42.662920320230391 95.985293844260411
42.546674630149511 93.747854499779152
42.533418124407497 95.573790362976226
41.755791166354257 94.479689351747211
41.290184548966415 95.554860127110786
44.392104668357327 94.443513804133843
67.469723880403222 26.733323436371588
68.341636814955763 25.586501248543122
66.403517885052821 27.669032502058830
67.081972535805576 24.717227954017297
65.445475950505511 24.709324822631700
66.010133793898575 26.366537578477161
67.589517307114349 25.703452378236392
67.964788702675179 24.479601496955173
32.999163136173543 94.684434040709945
33.917358230779733 93.648037627930080
35.436557296610061 91.478241499523250
35.153630791638840 93.027213340212427
34.718483545991070 93.837489239236589
33.633397148138947 94.152387037631129
35.046542838969728 93.676024067878359
32.718525933967911 94.911785649127751
34.938171489776785 92.890200775380521
34.532455888699999 91.191624932918188
33.893301227646923 91.638815740994588
34.057697749792041 91.473126115267249
33.892372895102099 91.389374805031608
63.605665995201718 19.057838232975481
63.273300836446751 19.938432311124249
62.116894292955898 18.896281107197368
63.094610534326257 20.556078310769532
62.856819248020038 18.861385800457136
64.597702749231956 21.749290409336432
34.152635477881297 81.950296934240498
33.056184776066729 82.373486416392169
32.563103790375315 82.142950306233999
34.337857923369853 81.094901569816585
33.281644187442140 83.025521108801570
34.205332720419300 81.487451893001392
32.580272164339277 81.703863907138782
35.052733020543691 81.420927647637129
33.926584727827958 80.283694753617524
34.524496342222882 82.484238230831338
34.100401305981784 83.076786556798652
32.632560626052744 82.543120088914989
32.808011999951518 80.740903961455714
29.690619835570313 96.862583768550337
29.838063730067955 97.026252233419314
28.066295839682553 96.116099178304907
25.658729396369861 95.873824993634670
27.986035518762652 97.762719659857737
27.620653208124345 95.345219970403335
28.429658397853505 95.784927347169500
29.125773226594720 96.161485824952592
27.483526834017994 97.771232278179113
27.527086710133272 95.150972289669056
29.042594142214309 96.275526563191207
30.227421075526546 96.245736437336490
26.842345878115704 96.291110648561371
28.953643041426659 95.577228416309026
44.507078101496532 10.318308080039369
43.878768291175888 10.105816301182868
43.705474891689676 10.939666470311526
43.648628501367909 9.875532031174826
42.929061807072031 9.338166628415507
44.202362529220032 9.452733293450809
41.469881341934915 10.829462945193438
44.012162435430582 9.923720823763739
30.013503011305268 47.052454863342540
28.512678806620457 47.038444345675245
31.056492604798834 46.318321736313720
30.187895966711132 46.119292935986394
29.207669886916946 47.408809226752062
30.335071747150646 44.560543683445879
29.363145245893058 46.424981283831421
30.313224778710623 45.719771770512864
30.275875607242170 47.086341227946022
31.046437013412820 46.459188635080366
30.036358649156870 46.498687269455310
57.890065878236982 92.392835232650242
56.555897589707818 93.242472642439637
57.155811931174370 92.064989582737368
56.796631445321459 93.307538804033385
56.397025903571610 91.959884123521604
57.366614763734042 91.660118275667017
57.811217953652680 93.512809809595225
55.604220064527169 93.460059834993942
41.411184535429193 90.041880045154457
40.402436896546966 89.349814910873192
40.768958044506064 89.495442451621500
41.126913625994149 89.735191591000685
41.491626809911835 92.101969456288174
40.033744627331160 90.808055411842020
39.979011995523969 89.975845237388810
41.112766940407852 90.255289539646071
41.047494793001484 90.543444297521106
39.638062622878422 90.294376421163904
39.468603603602318 90.897667966147921
40.760065645613452 90.707621798419524
76.813711383659978 51.977546480041788
76.138198508459240 54.110506974391967
74.745265093728449 51.943878200556725
75.821126179026493 52.203736794912899
75.882426803246901 52.726246429547928
76.108287163105203 51.939556276310881
74.458323343900474 52.733408645776784
77.061097525618933 53.106689351265828
77.058726515264411 52.069670291299971
78.013272635122931 51.358606683605402
75.990897381152934 52.509485326967642
75.729415653286409 52.825438984961046
65.912594493822070 73.803769369718680
65.271474888248534 74.829774899933597
63.111975871526511 73.720288462967332
63.924940162938640 72.827376232434048
64.548705546521347 72.932982043393864
64.645323714625860 73.120213846435504
63.262427731822228 74.862974818092283
64.461132708820898 71.906740761387695
64.123531772324242 74.386016276790684
64.947482812939853 73.363300028572240
64.637722896996692 73.159693163289845
61.011128098049234 44.034182949773538
61.485994951489438 43.109630835202985
60.892783965365794 42.178344057691035
61.207965583947157 44.319565193120354
61.720775607649536 44.894377559936601
61.297769788913577 42.868276530416971
2.719057625941018 8.842018507742713
1.453366930231103 6.138101372865991
2.354848096670854 8.538652214813137
2.023515079200400 7.230083976263566
2.857469312477868 7.769641684951668
2.167270460485202 7.850860450089096
3.983078358748221 7.427773315640948
1.539635485634826 8.201278448381764
1.410881063298944 5.562995423488049
78.792490495250163 81.629134712310091
76.913441301714329 81.754714268756686
78.769284054259330 80.437308303518122
76.925642989256474 82.172131056984185
78.908304825868214 80.516252859992434
77.993878219325012 83.214665528904618
77.629546693677071 83.314302555563145
77.226835097218412 80.665345252179577
76.682184772720490 83.440216661340088
79.166610741371741 80.296730055087750
7.170405711344558 57.224523778200286
7.070860646532180 57.734110230165832
7.983644692503693 57.904952505983616
6.835524410608000 58.622796523362759
6.586904420018159 59.786081774539682
6.237562222751315 56.014230094651261
7.173938624368374 58.743644742561791
8.411189199314350 57.941887228871451
8.119659576144828 58.706294843380739
6.430788080995930 57.965505348405372
7.531567634354828 59.990623498379065
9.595290484106485 57.960912333364007
7.716406741252161 57.875921997237633
7.566999984216524 58.242485391664935
7.326717112510598 56.201768168437980
1.591759408770668 22.390219920331944
99.966560990129750 21.871437121491017
0.155190286743322 21.516738513382140
0.990100671286653 20.828843031998925
2.232268891574037 20.363286046281079
2.506438231778085 19.928967437727550
1.587343180165328 19.623201410662929
1.555426989487631 18.477277566924577
1.998280513355260 20.325866820711965
2.233042584931458 19.187611647396700
0.849664636229374 21.304304843156530
44.572905393837686 97.117258389999904
44.496945464740222 96.511047620326664
45.855260899176180 96.147853291960445
44.708140649525575 94.012272562642522
45.055649225914955 96.222711611291203
44.673995731991887 97.347596688282778
45.326965407502115 95.370434953986560
46.383254811503363 96.353898343162555
46.131053056074890 96.437123561050242
46.181192816345977 96.717475206448754
45.662716958354537 96.139636923729057
45.797904430917981 96.061712925755458
94.367950340694719 84.140856499665475
92.754587180930429 85.111230680988442
91.764968750563298 86.092091481168140
93.240423143270007 83.721484840932078
92.302097753438090 85.267787195036149
93.816297801888297 84.312003690656539
81.395634297886176 73.889188409360031
80.144197546754015 74.373095546867802
80.620363368519151 75.397632916106275
79.481181362988963 76.428684988555162
81.626041358253829 74.637745342752510
78.544162173707960 76.988584637091165
79.910389530484210 75.405121823958396
79.489441655690626 75.340890693530568
79.364129417244072 75.386890936842079
81.238567219392166 74.545920749763667
39.539738906104510 56.226364851005208
38.391051696245384 55.674729114068938
37.608923986054556 55.387001242788209
39.127688084023028 54.414397059101503
39.024480893003762 57.714723928306668
38.648236161616765 55.761653360362885
39.416137926586693 53.851559860343691
38.886044349385443 56.779607337211715
38.910399461424042 56.195305362495667
39.372649147173597 55.236108501169980
39.353124782648621 55.769041322314273
69.939453993722083 37.620495902802162
68.745509659840536 38.325382603682499
68.002099839469949 37.611484551469360
69.349364964191722 38.813574231613465
70.954501605816773 37.785993342915958
68.502578778289745 73.528210279089379
65.847947182525957 74.262224051506280
67.028499513628972 73.335918758590523
67.105325931213557 72.695186733373205
66.084096345955658 70.965428165411410
67.245726305790001 72.802869348330617
65.378776674030618 71.336243864389644
65.755451869628814 71.183210410866096
67.982979596028542 70.403594546079759
65.847567937209860 70.289947039143996
61.057373614739369 97.996293948108658
62.175340251404428 94.918481480276355
63.827462615027407 96.047094363424563
63.187718950579224 96.660628382532110
61.481500207105157 95.632729794702598
61.288723107970768 41.482922029092641
60.181664865948946 40.460942683701454
60.893873756058198 41.147360136760931
59.851263944821120 42.689084240924217
60.795879116774337 44.111883839649487
59.220732283351175 42.543807315035842
60.911041901275368 44.440730245854596
61.466348026780011 42.500780454575725
60.123972417737718 41.943484332101697
53.395260399366649 55.613443519735213
54.538062313065993 56.905313419258341
53.835505579556703 54.837820034397105
51.657252652320146 56.046697734670566
52.385881563742451 54.991139583820477
53.656059872620560 55.922833449638517
54.366829024193585 56.488663293475213
52.765633016772981 55.706113705609702
51.209394901163748 55.788455545412695
53.009899579582807 55.286011110568936
55.061447554573810 55.750184991550853
50.469659563820827 55.319318702172879
52.691763185952603 53.789527869347559
41.056638352232028 63.053453438453339
41.303236100864844 61.765453487547035
40.917670563172003 61.174687617183565
41.599300385502161 61.964646830713995
7.806558424639235 84.774897095762356
5.273829562259260 86.702992629603543
6.026014547723819 86.389233508552820
5.777228386163461 85.436390490867595
4.189826494046651 84.064380434059501
5.490638326869659 84.718434159150021
6.303165152622880 85.783979728444791
4.907572567090715 87.425644670097014
4.830617429799546 86.236904982522930
5.538625648685708 84.436476212186349
7.071148298270368 86.528513321655439
6.685522244858280 85.415112372084437
4.631849120803611 85.444652415369120
5.464116485927082 86.238061598403988
53.053551354369411 16.140869846749453
55.463410477863341 17.514047525308413
53.921309579824083 16.332602261587294
53.478170831285190 15.195449232217605
52.341266612422096 15.317279184488607
52.560865333700420 16.833980233654987
53.842401133035843 16.192119423648492
52.356045522294352 15.313079285148026
53.019907719434414 15.173122700533142
53.675676632883096 15.704593025233303
89.342719483721268 45.349473596856519
90.543633647154422 43.827243648383302
90.022165741051893 44.373599213567893
90.811535864600572 45.328430295781772
92.941739848482641 44.023726735124804
90.212956116201013 43.980302577054033
91.585225324556106 44.160914972004115
91.189693902095271 44.624417679195297
90.802860601838830 44.549780400540506
89.368857329278669 44.590295498706439
92.590759281336759 44.997776391113391
34.988935310080329 83.716812374989473
35.985331700467135 84.142506327358177
35.272505238451217 83.521890610590631
35.938814882676326 82.275265354173868
36.763790636984083 81.994029484738704
34.590503144579529 83.531887819931512
35.531009004739033 83.298916648998144
35.317642183413284 83.514950897797334
35.875364600554008 85.322026267722762
84.530818612502415 84.435102135101744
86.120420697773440 84.168770348954141
86.334584329342249 83.471932966245674
88.322758063076392 84.248905575336181
87.785457213102035 84.598566344897122
86.254555540760691 82.867337251261063
87.224365350748243 85.552127040757895
99.776214061020497 64.700698080108751
99.223434739738408 63.764461421818609
98.648228843306072 64.755475299116043
97.295164583465393 65.057498644301347
99.639705134597349 63.271435987242910
97.803042598017910 64.225558798368780
99.426109849199563 65.156595325569938
98.324431279930778 62.936836347128498
98.162398275308036 63.515478873914127
98.838695296086868 64.400397384339541
98.439902037730718 62.314326463502731
98.920218644396002 64.382620647024709
97.478962773381141 64.151709791811470
84.321483755926252 95.708491863020015
84.037291170890043 95.631008570296473
81.190476587943351 95.476961685812071
81.235058044718429 95.365049296640791
82.666421310272653 94.729749097366238
82.399012389756464 95.485049571391016
83.637167482319455 93.062104729023517
81.976936513480808 96.385919188886973
84.004639311409875 95.085413325647096
82.485480203659165 92.988574743447487
82.485073827301207 95.269936690305030
72.708599249365548 61.130109741559032
75.317159586741269 59.722494085050513
75.079279824023644 60.443761046822921
73.624335477535396 59.985733535615310
75.142355566329570 59.977293827611589
73.434012613286640 60.824408949140732
76.009206734416722 60.153044011291982
73.977540206896492 58.870515882206121
75.280592460518577 59.669133645815485
75.801614926243744 60.471819712380835
74.068543268589011 60.343713065826805
73.847320915805412 60.139706847722948
6.828081837094231 55.763601906065453
7.841508183803492 55.355610855199039
6.171924057701424 55.402708487352022
6.376899853763669 54.489315685699339
5.851046077565816 54.836254617993085
7.728016737018266 55.985996607727117
6.866374455252619 55.114574965091911
9.763609144525290 53.041003936821362
5.490375921259197 56.779440270669241
7.711525055871791 53.742253493011425
7.944785016133673 55.450859669415820
87.496925412956713 66.737152209236854
87.670925207361222 67.200043355986040
87.806688227630588 67.871414773896760
86.174038239667837 67.579457211756690
88.174428294584033 67.328772459448203
86.479795041938957 67.589935992047600
88.124408604742158 66.377519629103219
86.783897593381880 69.327710016863662
87.644965532910049 67.036155770505431
87.652942142089984 69.423670737319910
87.769593817839578 67.543869156559737
89.017001977871345 68.926186319319498
55.576421111337098 64.717211037627351
55.948937356243604 64.932684661532790
54.775692890249161 65.698544594009732
55.690278550065237 62.932052433102257
55.040869940554842 64.279157363175031
55.054189645786238 66.884249810782592
55.461035600270407 64.647451640880902
55.460334513376239 65.201959885763230
54.550474753628329 66.637184325341806
36.959263382241666 15.834462030941825
37.069219287088984 15.828869068631734
39.091820744059248 15.169784673216514
38.209944764475445 13.773228763325415
38.064975227513180 14.723910244924340
38.748669248945376 14.205481638177920
78.163139831405061 12.947630454286985
78.399306547976224 11.220748641591452
77.284662718879275 12.262237116071956
77.888560691993860 13.236110110138894
77.762845564559314 13.477629033486714
76.551081009544177 12.899981581960914
77.391848763441317 12.807144093404329
75.790886421347793 12.504374764242348
74.599175605135784 12.273770883788632
77.733306623607518 11.972269842606421
76.530728317965227 12.754179298294707
76.931656681322124 12.347132174690541
75.847991024543020 13.937338671319008
42.969545045648815 42.189597087031125
43.450384884910385 41.906112341608264
42.179715893168840 43.595339751485710
42.648281210489529 41.965024975332142
44.462013541566449 44.844949051942635
44.060394913941536 41.873398228154926
44.781215091779821 43.595654106616706
44.596592086897147 44.502188268002875
43.757380352268513 43.353095314592188
43.576631608188848 41.946094695888718
77.089596509973489 1.800828345378539
77.253771037636540 99.516222936508200
76.256698044739139 2.192939501704757
75.753329856365127 1.623714217572235
77.716830960053755 1.214182179219889
77.983558881726609 0.127377905797503
77.452372641083471 0.094580958801961
77.878467345598125 1.672853400389806
77.973423474563333 99.786896100964427
77.833809644409584 1.815108836972873
76.478202649152337 1.606325920939626
78.328962031740261 0.265751617066274
14.025599196484688 56.521980896971073
12.813758272945833 58.913108802974754
11.406792562236564 57.643316240888133
14.035742972039325 56.219806698332299
11.933302944912484 57.373938296356222
12.265034819153424 58.771290281016476
11.013410603038633 58.526482621267441
13.007786775316063 59.392792111013271
13.233116094015866 57.081481273793564
11.012930869015358 57.744905449323909
13.485301267896748 58.020592781081298
11.384909607105751 57.505963872945941
13.387231541206805 57.401684720016952
12.484502684235929 57.312775843391684
3.757233858154149 55.670212238670857
2.724350090254539 57.875494583985805
3.184563897613160 57.449777578471100
1.546265892107436 57.881144671249956
2.853067468945371 57.225703579912064
4.674982608571327 56.029280937241460
4.003518561246759 57.112891852340127
1.524093376976734 55.480258616598519
3.087314241831364 56.003592393258117
4.585844625040391 58.823490524798615
2.767605195302653 56.230277186540704
1.088561424153756 56.261688654751111
3.068845335570172 54.778274535411967
1.082722692911437 56.293034175564102
3.520137599186191 54.107257228423357
3.467621925144296 55.014758325355842
3.981340716421884 53.993184786227424
4.263629406980876 53.912806484202875
4.684905255770647 54.618134269886276
2.983451563289961 54.551821206533440
5.319986249492881 54.945972521678847
6.302470895547254 54.712289335873109
58.385666542353150 39.918644573749809
59.145263580414401 42.916975345607106
56.103165633815365 42.150445950045103
58.202218558635479 39.144266774980494
57.902893228938510 42.752107636281927
58.540312354064682 41.034819203256362
58.687158066761384 41.849020878767973
57.458759916909848 41.758397181025224
81.876892697935119 74.137280823367433
81.211014120975449 76.846435525621231
82.405317881588061 78.335428253880281
82.637926261419921 76.151773533803294
80.278207488806999 76.529652266158692
80.513804079906080 76.664483931068403
80.478983960039514 77.935062490415675
81.288871625921999 77.143768656684898
70.498104253341012 13.225625314216764
68.667378354737110 9.818898354026885
71.855807832268809 13.509789541993607
70.198402395807122 12.760057646566123
70.696009240973112 13.221821380595117
72.556581857665023 14.289613553411748
70.719742959160087 13.218865718823956
70.417985115766712 12.210586515597209
69.496376088929651 12.392637642006600
17.181589671793049 92.757601279907703
17.479240738002385 92.290018663215278
16.341119148162747 91.983047564390276
17.454744648997981 94.703288253227910
18.017925176066068 93.724662092747124
19.608001900422838 93.061021932257930
16.040242242067702 93.037626863211486
17.476568767931504 91.105816839067884
48.475049159277944 47.536842598968548
46.920798619291880 47.778249691984371
48.121983110738604 48.859576125167422
47.900372079665772 47.525912280170758
47.451822003390582 49.326581673421472
49.082385887228043 50.292573538990368
47.500095846293817 48.498285564161591
48.278618479879938 48.158890983122028
62.348123822433536 28.632807608128822
64.095375226008272 28.858797757958339
60.613610266485232 29.294911129306062
63.510177166998858 27.142629108598797
61.563169934906000 28.537128245023158
62.605769564444536 28.115969765140171
63.471576343285776 29.014903115504367
62.352456198729939 30.558330226183291
62.159211016598384 28.118490372500151
60.981133026557387 26.751389362469919
61.981684213528112 28.025561401960662
61.455888846318366 25.866937532042147
99.519586587026609 11.018143192421697
0.441298816182315 10.554909788402693
98.564245357594515 11.423613329845693
0.813501524306255 9.677247244351440
1.184281909187546 12.256460524555369
0.180566532388186 10.178754205772750
1.046800889207301 12.348905220126598
1.930625774723702 12.365221491749310
99.634813875354951 11.761235666329094
1.535102676256285 13.108062550691365
99.382683331835864 12.150783061293497
1.532288401449057 12.067671590920373
65.688823099074952 48.709023578201482
65.252464122445375 49.012098014986137
63.112093509978266 49.427223312489168
63.677276527883009 48.892162076795181
65.198619322767186 49.349608212036713
65.943210847103572 48.508773697735819
65.185581721068729 49.887908641077466
65.445669863387522 50.180322855532459
64.523109453550276 50.631436769167706
64.407851239572622 49.067434434539649
60.926045622405205 53.687352342286758
59.775618331025534 54.945961114883318
61.497107150462185 54.174066981400706
57.937805313998815 54.382804410049452
60.187155756819934 51.658729950555127
61.191897006809988 54.817635651940570
59.177110171563669 52.700245677557525
59.270252584156950 54.791031898913438
60.409472383620965 53.474890344063404
62.745237526877773 53.524242100601661
54.004166190350702 15.918897017972082
52.720467444755343 16.420274322674157
52.249893498337286 16.071403502950947
50.669196821549093 15.915418346790425
51.974531879141544 17.042555673700569
50.684891366470545 14.885727528114307
50.666090949073748 17.504845979121310
51.280137854559349 17.293063567331153
52.603991439030722 16.281784998993558
51.177775014127285 15.884132682561662
29.274865889236104 70.629718996540007
30.042001246236175 71.640126001191419
27.194595606113410 70.928924968430024
27.474728786812747 70.254450950323928
30.425373057951706 70.556895463841940
43.610856702487375 68.528606046359130
42.154254268624761 67.344261055670643
43.696168028497318 67.330698175503443
43.013730632669464 67.167072389140969
43.345210807583101 68.238064745374089
43.731082365577763 69.405612176436094
42.627261351631020 68.096099661436583
43.550441182454094 66.205182551032564
42.090236940581214 67.986347516212831
42.387482977973271 68.556471948741716
43.864444673758804 66.379158868922815
11.223184483741028 13.325142033566145
9.888991625151819 12.273156366845926
11.249549807953764 14.767028949703242
8.699577794715800 12.122736963031805
10.646924871008663 15.625510272334569
11.277307494296291 13.684142025423764
8.847603591421276 13.104411806472029
10.764822345002210 12.049469914917394
10.628204678536731 12.786825528784606
29.049864029965043 43.926375428300155
30.331982152197273 45.411637889054489
27.991491445731036 44.219076008430072
28.711544393556174 46.507813279790483
30.251392025335200 44.493807549610963
27.058142538033522 46.247626507977643
29.745710399149981 46.303278896121995
28.901390157788640 44.629193578773034
27.946574717601621 43.723891504900216
28.161669939767304 46.415413891888505
29.465330263078183 44.211076074912626
28.814264590274540 45.832285771111835
27.823225718427469 44.784723139898759
29.293556673160310 43.821038723449441
3.833473052616056 56.346462118694774
5.261792108737736 56.303166034713698
6.284045753929334 58.295882144087734
4.581705289842934 56.763927000163903
5.206086537324865 58.004168221737316
5.388222804698427 58.460626462274796
4.090401440243118 58.523450252666208
5.044697070299566 59.726142867241350
4.033949066603584 55.182805371334851
3.902421125820792 57.518338517934552
4.261584436284166 56.273368076213188
5.202855217197599 58.804213580210444
6.221322561919941 57.040816361524207
5.039331219874514 56.918412042349502
5.241801605954779 56.670408855921551
5.308787782028266 56.959891557538754
14.300965441439667 36.431770492116151
15.593186648790887 35.064845622802117
15.885530369548542 36.255505283019446
17.511157389509460 35.567284113139991
15.902810531951932 35.049037254173683
5.770834693462305 94.313879947649440
4.663820694960238 95.691719080989600
6.316642573699426 94.993535124220188
5.552380143878210 95.990326348138737
5.478449324601468 93.676881987216333
6.776266093557576 95.133130545732740
6.964293927745296 96.116771628526280
7.276744142292454 95.649299660415124
6.328012656931767 93.508863597297335
7.679684614573027 92.890302688511611
7.032066866137684 94.500231023171722
7.358893961455333 94.546411959954455
22.484983691388681 31.917924778950308
21.176452243735394 31.594906489262726
21.450541494841914 31.393362668330049
21.708956717267764 30.479368658661997
22.069088499193306 31.212080667658981
22.316788071845867 33.101818930211472
23.247074233187654 31.683223000070136
22.174119866876588 32.951171944059752
20.959523251411383 33.394149485373070
21.278616283375172 31.922117542443036
20.013719821143283 32.505413657430303
20.966916731136770 31.043471475960285
22.835838537545619 32.455327101852610
91.502234945072587 92.218982614581122
89.357904247307914 92.647518690817918
91.908065506033481 93.666577390655149
92.374817449150783 91.375847765535212
88.684455575051174 90.827017224537599
91.592759124474000 92.562972358916795
92.318714349842836 92.492258600400064
90.809184074781669 94.272672460767438
91.832047609036508 91.519324608364315
53.445828997338651 97.251441563089173
51.791090821582060 0.472921341246192
54.222465506341500 99.378572721183730
52.155055471957340 99.267313590397137
53.655882619137579 98.802302369990457
37.733461710670831 5.894413114189200
37.121369513380095 5.298898025704826
36.161919559098266 4.996645307396124
36.047955916981735 3.033789759908652
35.289309649162426 2.904880620947206
36.557993044277453 5.588168394038184
35.519315216297798 4.195592434581252
49.323648127390499 16.037063280215182
49.837416856161838 15.125547350334269
48.341887619326471 14.496359309259033
48.085385347513245 16.715157544456861
48.702205747987016 17.993242858216693
47.597264297992346 16.275609461966081
48.167258725718987 15.298612233115906
48.841965028873986 16.205633539611913
49.583958272436355 15.966636982430909
47.476963030123372 17.272773905383204
51.269127446607783 16.437571978340042
47.738046446654018 15.208845841340052
28.198183498906356 0.558726556243558
27.045223686660858 0.456904304938822
27.768289256362813 1.512830221513106
28.139632754912924 0.150615857839983
28.308372126736806 99.181382760618945
25.471918619381409 99.729768490829088
26.603055350036211 2.057961031571073
26.970425715390519 0.901292078875879
27.605152469516067 1.313895684330411
27.863501574188138 2.113149909608093
38.927936199471795 20.867323959732662
37.663631295186434 20.839267869417192
37.178056057194816 19.835362701189105
36.721542000340641 20.002175040387804
37.667297976110859 19.229231208518385
37.691553845806332 18.194174806979284
37.506301641155083 21.691068587060094
28.210017563424440 49.883868383446007
27.400140156301557 49.146646428337540
27.889065532645077 49.149946487524723
28.912177639343728 49.512951625748897
27.372427729201018 50.371443040324110
28.912632919406228 49.293764669802542
28.383374732529759 49.312212595173499
29.388817197115760 51.646537341801178
28.218396730251772 48.851766113752561
29.014998706029488 50.683462955912631
28.884494828744302 50.143260263806255
31.208664163522400 49.053035566773453
28.099090673170366 48.700419659742586
28.180857901823384 49.908177862803583
28.310106882898339 49.136797626111161
90.773045327391728 57.651716995854251
90.795947438797015 57.956451948993667
91.952769967445178 60.004021616836958
91.576336042552001 60.069629969362673
90.667419437237854 56.992602469590473
92.030341262740635 57.611831080852333
90.054752509810001 59.775430036475846
92.177406524482294 59.758975668770233
90.365098340883605 59.262740549468553
89.671824772334162 60.346560870046261
90.986559498608031 59.920340188645596
91.155048040049380 4.036597106057983
89.409138381337996 6.737931597736122
91.801831473259995 4.830505803434543
89.132398950856640 4.324567368755931
75.923500188561221 23.489626449977120
76.374091072527420 21.975517051585740
74.029893059110705 23.337760268934954
77.109441570252613 24.306052355669760
75.444511321846932 24.181296205836095
75.074991870214035 23.751044845462619
75.399989565975190 25.049475093748573
75.452584120084197 24.039096542287719
76.101917487555895 23.434950302553062
76.097902272678482 24.074951269857568
73.547874903177686 24.339836086309820
53.131335797899133 85.228415518363605
53.439129942491782 84.434560338454190
53.593620480964553 85.463345345054250
52.854626304885237 84.367040438473722
53.792914900414416 85.436504728524966
52.965696573787518 85.240957433770504
53.255544319561473 87.106134760590948
53.161312813090213 85.884742262554283
54.805385325411116 84.642501063289643
51.494085412305296 83.886203789668997
18.634426627961776 92.385508426206457
19.312517912247692 90.589449230299422
18.551154527229137 91.112773332498776
20.145464830307766 91.246610762653503
19.082548425931126 92.586881512723366
19.320629163969677 92.362673739070502
19.469150688760443 91.376941051648501
19.054069309405534 91.098239512486344
19.402378854208507 93.832894995886022
17.771233063106447 91.780422052986651
18.393789560666146 92.361472523431246
17.893206987970796 90.484675466817990
25.107942032291625 81.725584016387856
25.613919363622472 81.747069002212825
25.723797627390631 81.636557719995395
23.756466449952782 80.184084617921371
24.857954256154589 82.484577958141017
25.920796186920448 80.574618278896722
25.796119289553818 80.034362921740382
67.309564071491593 22.132505633244488
65.842198579349713 25.029298214639390
65.081051504390842 23.647435364242224
67.379624956221491 24.080437685724821
65.760380510985115 25.213569375663990
67.025790049853327 23.118430383444849
66.593475571548211 24.539944135462637
66.585799452690182 23.464474104045088
66.998242894131863 22.535596158066117
65.808995467035956 24.247073070135702
65.773406785433764 25.373806890012226
65.500863226526874 25.934764292174076
65.697393910698963 26.259938395239960
66.321965897662665 24.243238121253935
65.506495293065299 23.129670505193772
68.340222322188623 31.303049418598516
68.635958355260840 31.939572550355386
67.270911928899181 30.187099359056084
69.404539168889798 33.027741192853632
68.235040564068271 30.713624657748259
67.708466260407860 30.915699953010215
69.913985184524563 32.980681016693069
68.843770317964712 32.519213137626366
68.121594905060263 31.901365976118853
68.847041358916371 30.802936022791542
66.569846872644007 31.713685784280234
68.037226707053264 30.811213347519580
13.686787418625036 12.211989663418894
13.393173042936574 10.884858353217812
13.461839859611025 14.426561999644672
13.795017182346120 11.788477587390648
13.508583236043219 12.909236918090743
12.387390052137659 15.201246127500511
12.964484773243651 11.745303191254271
13.744283223606345 11.105503306194851
13.210759407021559 12.645810424928992
14.198174081436212 12.300230988651784
12.650298028006114 11.662229444685206
14.293219089072995 12.144736428631001
43.618052351919566 36.953400540475663
46.276569941801888 32.244448985483956
46.243060788046847 35.998124278892348
45.783879157344956 34.031307242425889
44.356833055879662 36.626856556764416
43.217889398279077 36.055011868409807
45.931587070167708 35.385910865734147
45.887008581499252 34.875112816727508
44.472997794437006 32.794673833130894
43.470919909167627 34.578655087778863
43.696944561889794 34.189243491887432
44.102415756677132 34.377198677500473
45.650480485926337 34.248041303660685
43.110533895373393 34.483638129377098
21.913952750904173 0.899143178016832
20.672253970819984 1.084810787579886
22.757789481830962 2.125247967790022
22.594054009919240 1.892762869161544
8.590851027333128 77.507236845742653
8.628981375895769 79.364057292087168
8.498226935620149 80.165615376371662
7.500085517839799 80.485238754779829
7.897912548726580 80.459154358448060
7.387602070587073 79.277934675033890
7.244054315729682 77.912056964346533
7.470150052648912 79.029130766594818
8.276221088845784 79.523865683463200
8.338925810275963 79.014091438855090
7.759066682785678 79.750166943461068
66.080393198716294 75.325595496677579
69.330248208502866 73.994368788692825
67.494994406304016 76.378430337285863
65.627673449083261 74.830070882971356
68.175341554499838 75.409578764269042
67.801116514359677 74.949025234979615
66.481804738583165 77.304961186168555
68.353320235629070 73.913545404420319
66.790278658454127 76.895230826367992
66.707502856117145 75.335818557818257
65.469697595111015 74.169279659793190
67.546151336277774 73.359750602068786
24.795217065227206 52.690694697781339
23.042826765824177 52.459681035523289
22.999946795306261 52.557628136373964
24.236628496178486 53.516550515919050
22.981737540844048 53.306278049520600
24.016763414916628 53.018746964058479
24.449450227783654 53.569039730920736
99.599278634633109 48.391310005089657
97.288912542833629 48.993229028346825
1.153607671173505 46.981663987921259
99.360218309467172 48.028948470396713
0.552345323186956 47.714731112252025
99.999278500104609 49.082251306798447
0.297023743059827 47.504196345423985
98.625731306843790 47.518744810122669
0.594423872605072 47.274712183087303
0.912397239767630 48.195534690840006
28.013580468927746 68.576364080752754
27.392747203067000 68.955097698781998
28.848083415376458 69.360217433449776
27.389336237777819 69.884863734970466
26.778486712407901 68.474108227430904
28.348314631026533 68.664480535829711
27.030617647286732 69.606936564955475
28.223261129527629 68.433237492991523
33.035599083499029 90.794533809488115
31.492169962574394 89.858795347363753
31.287720589265014 93.574062869561445
30.948433768251800 92.881910286102382
31.239201052690802 90.492898835397838
32.200125997122655 90.399915354249714
31.458109023559842 93.512581414383206
31.356841291292366 93.217361992248556
30.260573129657317 91.829377318245861
14.404199972878324 61.352867835512932
13.801033789853410 60.524225969980975
15.449950342311716 61.654585795068847
15.047000931130533 60.674209741829443
15.952506384719337 60.615280966515371
14.638485908866997 60.600666383139483
15.110353652654139 62.343139812265534
16.217265429026405 60.122605042295930
16.447034840488122 60.397303588387963
6.661350584131007 92.375835889569800
6.416869705710283 87.124015746845203
7.106573840744908 90.472491482272488
7.301616922867392 89.505610813303576
5.667772426687488 90.191788980376714
6.810212520231918 91.263950665217493
5.694006947913469 89.438390515153046
7.309217606050384 89.105438651382613
5.789453056173801 91.588033198981961
47.992432298309730 34.505682587104999
48.653761703117610 34.115815411794806
49.664912899479560 34.943429510566517
49.579512220916385 35.948835796474910
50.635274346990840 35.455156164282762
49.479000067978248 35.713005235306220
49.094470012174256 37.102753703341783
49.532011243598134 34.457201849460446
48.613629116846646 35.053704425768800
49.340882485639163 35.003841439022111
48.093699511442274 36.329707590941986
50.105463838673238 35.727328568767462
49.378440074221736 35.345660483402519
48.762925576507868 34.878732273329810
50.172911586961895 34.064753395543860
40.209137148980147 98.043020305019354
42.328267798722301 99.643953959394551
41.541081306360475 97.996959567992590
42.053383742505630 99.091567266991362
41.431237631493765 97.781548287831228
41.264742381263865 98.825150206858922
41.085936686220634 99.799904381544835
10.359152622353976 89.671426002507502
11.098103916039777 86.923686632702712
11.100805744652881 88.061694637611097
9.698283534337433 87.613560586724134
10.999404516869962 86.680292694940661
9.349485691851532 88.870041593170484
79.391719636738387 30.586799695330132
76.752805376069247 29.897259972380926
78.979502591036606 30.650243485316057
76.724235185782845 30.705719901519089
78.880833661610197 30.071800875728407
79.337879173960431 32.284089633552291
77.421284419178519 31.422401189906843
76.965045901050345 30.240892216588968
77.291850267411107 30.591207011620284
76.581074943712494 31.918098556669154
77.963546637360622 31.044371654592524
79.282497996864564 30.478209225887014
79.863158141509913 31.779107483458496
79.845166407012215 31.570412490590126
76.984139043457986 1.084930475636969
27.247623624464243 57.303643801628638
25.716594509167223 59.253381649455768
25.275239492278093 59.444905486716394
24.999993424965950 57.752034728186295
25.228015429098637 60.822708697702097
22.832464799767866 60.441151269304264
23.971679440279217 58.420377176871703
26.820389800485277 59.626285789089501
25.324699356730822 59.448024360953553
26.403301869128278 57.737156717689601
25.210244946134445 60.670679367595120
25.088233712289437 59.692545032190253
50.424064549707239 18.766045036524307
51.657778648682694 19.058830245138910
50.504592744476668 19.194723537031408
51.031310904993752 20.236427061714394
51.502331771734788 20.972552834593667
50.167292945143537 19.433666177181234
51.368765149760328 19.766386414079488
52.399224143025243 21.389807501279755
51.545298449949435 21.429904874809580
51.939510925001201 21.205153595976590
52.023138448073496 19.905123591294441
50.902343085198382 19.180104956831336
14.201918898229405 64.847884083730179
10.653390694678592 66.417305785165652
13.061642906921852 65.135221628535788
13.323506554656291 65.008295821101242
12.428395039368773 65.580033122947597
12.618999173691552 65.337115720838383
12.130015718853690 65.015481074901416
13.614310029688607 66.757190285519599
1.799664931695335 21.304260367280751
2.245837625333128 21.483119381012738
2.109246692366911 19.976094834209757
2.368989603707454 21.706260085259217
3.681393677802740 19.499619720010561
1.394282489294953 21.653652861084165
1.568773337208071 22.430279905149924
0.264630184603104 20.398872921921839
87.622720886723755 77.233406321851987
86.037894531183298 76.766701669047492
87.208100708387079 79.172719438429596
87.298531106071991 77.437014482820103
88.233942049067068 77.636389843465523
87.587813841660463 77.804483066886064
87.353254583585922 76.525582605573319
88.105212700660374 77.892833621763174
87.375628787887280 76.513347990502226
86.107540949089568 77.240401032432459
88.415358498961837 77.463552520967355
87.674789425580002 77.436521981206099
88.105908688149029 78.867131004964136
88.487740531695309 76.774714867433872
89.250539930663805 78.348381226473492
88.323297952595055 79.021140292635053
89.638021071431041 77.318580857869705
88.572239286006337 77.388554069975257
88.116398288793988 78.902442130677073
64.423260179934857 79.497138601288071
64.916513192868308 78.134271378097523
64.704961081975227 80.550900307627899
65.870012595493023 79.106053327348008
63.584446118873977 79.270011092379221
66.215534870452743 79.371744961406577
64.855098518047967 79.676462359717689
65.821242536994149 80.478064367016302
65.496490324403410 79.012770404532020
64.389002536115385 80.409409636004270
64.604590617000554 78.676681254162546
44.968548904505873 46.382974160379774
43.482078150764899 50.356834619151833
44.166866129552290 48.826363636550624
43.461577310181227 50.474618401670533
43.751839161446107 49.434400580484109
43.518843502613727 47.965844032951210
42.306723066892751 48.634992158668268
41.312951516661478 48.423218688088042
43.989317573163817 49.499071604623666
42.434387944383317 47.558616856465747
57.497618103518114 37.330132989373141
59.378238476968271 37.531408563042021
59.173181098632249 38.130829543634476
56.042872427230435 37.592330337583554
58.448384175325074 36.230419510883472
58.760833318220072 36.367318730939274
58.640404467383576 37.375227058270440
60.998794820370946 20.894673675894619
62.487804580966845 17.967519734871999
60.324772705650304 20.595823886690560
61.237196709358692 19.135707579410784
60.326427537516487 19.460882482081615
62.739840671345291 19.336821414727904
62.495289724882284 19.227617355738531
61.559644265559463 20.114881767472756
60.169911307399140 21.376226818681360
62.107674706343964 18.635297930986759
60.864507108891281 18.666337006773887
1.896081283073741 42.080443931691242
99.997009743686078 42.890616075377807
98.831634488876560 43.248927988210276
1.678845392970857 39.389194957477329
99.321625851989182 42.715912966445934
0.846286318979395 42.290757654582038
99.829673261536271 43.311389545250243
98.713186074401477 42.602431867634948
0.724955725841667 43.231367111077738
80.487663972943608 23.364656621776721
78.421229490025340 22.269993437245940
77.372755597651008 24.267791759693740
80.454899028456396 22.358891953601663
78.748315610345870 22.373678063407336
78.017984621044505 23.420106700184906
78.505798076560410 24.389419654163966
79.144704930192106 23.605671254978361
80.184337389942655 22.656529986357530
79.296681984268062 23.902517748840946
64.571615805524658 95.668306702292554
66.188841567159486 98.174314064973572
66.534843982443860 95.031923803799444
66.334325469681559 96.628534875357033
64.734890865390526 95.171195557401205
66.183462448135515 96.707218151106233
64.606072812989382 95.573797822875392
64.627781497598306 95.955935690986138
67.494919652754703 97.866710244025199
64.099387298995225 97.918218792601465
65.829630060174509 98.919531677142004
65.901083174253600 98.337695287553146
5.390464845808627 5.526465404448584
4.223740985398025 8.026352768580068
4.969776021647371 8.807454822895702
3.825019366028099 6.828056583154896
2.942600912595983 7.916345801950929
4.580266134554853 8.945750252760785
5.399509574372369 8.457549507518797
3.969573844123625 5.819699051651186
40.495586236269872 27.208711615059762
39.552341737311473 25.595880767475080
38.899210495025670 25.861288400436731
40.909718081990619 26.301952107621627
41.468979529744125 26.226006701036273
37.447130984548743 25.334786636448854
40.037399985514632 25.927129208359833
40.386522583644656 25.300677449935758
38.910429918067742 26.070984646695354
59.129088946305785 67.410502571576046
58.673433523489699 66.057928327795125
57.646700257966074 66.990481218905416
59.428137509233032 65.672892985277912
58.898383485729980 68.493794744039391
56.691645389263812 65.344928336785557
56.731387344347660 67.435515409382703
59.425008710120224 67.101363259655358
57.797625482749631 65.522284819321072
58.293967130056586 68.506863443320881
57.282303987168362 64.979951262891305
58.250363284520326 68.225009803936359
56.582002686448675 65.739315486228080
68.557403160518817 51.294636785493459
69.315403439554686 51.210372674463933
70.218447309058803 50.337134366468433
72.216531204774640 49.239316023812663
70.122248451668426 50.350431830951230
70.619402934080071 50.937879893708413
68.785462285926869 50.807031596047821
70.948565719440680 51.439029960531037
71.333499271419427 50.808741512129963
69.649076211212574 51.938894552424927
70.118057257072678 48.262749015740134
70.831993041985015 52.117827259926877
46.633974644734131 84.466075603809102
47.586204721856646 81.725896814029554
47.310371338912105 84.209486508870185
47.378908071919334 83.916363271281028
45.891077867382947 83.566343170245844
46.632489639570856 84.579946912563827
46.712856078711127 84.006317123707788
46.684292080538803 84.566985222345252
48.500138035613737 85.737069086803473
49.755551543853144 83.837543116435612
7.391577263707713 3.937849943935894
5.721093723950696 2.451032704465972
7.294727029837255 2.649290533297396
8.280837149020796 2.587113365849042
8.010741219580227 2.861572763891112
7.085050879162068 3.152053804385627
6.519474418902123 2.273331137378685
8.286601878417295 3.019734528211119
9.182830920231776 2.963981483677609
24.844069366146002 92.663267483264065
25.798630559472187 92.830690902668707
24.138724513923066 93.689857552655354
25.433794577484019 93.570241147082754
25.356894411993100 93.137606133518233
25.575084723369084 95.008843933185886
25.851931635250626 92.353118595239138
25.269078587835843 94.601275243676596
26.329443770484403 94.012494472695195
24.348107411426565 95.504735430189797
25.531424750198486 92.498750236044586
26.258434642628568 93.970794793502222
20.185480299813808 71.525076505818049
19.255980047559273 71.241316400831423
17.559770708531772 72.136542623590927
18.660062805840433 72.080984536704165
19.151997281472980 71.885676297860428
3.060051036380923 33.043712842330812
3.881768294500219 31.227513084105095
3.276255865470249 31.633163058885792
3.565522280292523 30.777089369198077
4.517556038612277 32.993344081910820
3.087262271487107 31.369460693883742
4.751544587772017 30.421004096579559
3.863339982491307 30.958987097633699
49.339943217558755 11.616190757694499
47.503597556914755 13.564355172468906
47.439662379927611 13.879329545324126
46.356837892075617 12.370761018674031
47.764352052580641 16.627057240571734
48.156458351304110 11.357472885309381
48.200887329506131 13.572159318796961
46.739078260137468 13.791623599321161
47.639796272755305 12.985943259272629
95.987575220176012 41.976815870588453
95.520630453144264 43.720193642946988
96.700532048840117 44.120818151522855
95.678438251930871 44.589037692166428
97.094955583266724 42.971316419656965
94.414535816866746 41.107146731211955
47.825871152453587 14.949337721286616
47.713281609059642 15.451478064610489
50.273482985460106 16.151929597891410
48.240989662700152 16.253520882450868
48.763830252373928 15.473283482973649
49.925694327999892 14.713001972072247
48.625307099852101 15.958675895888778
66.612108822243911 37.073455761477000
68.028351054756996 37.410409639019669
67.756445491723653 37.397932999663617
68.039104768781868 39.301717433116785
68.017833601104073 38.063359558108516
65.091794854350255 36.878288985511915
64.172313217002056 37.157659365077677
66.187919521441700 38.247779192316727
65.548324406123768 37.708631496065486
68.600409673203558 38.067309294014336
14.061803680614149 81.527670444906434
11.812526552405243 82.661379632518830
13.093583831535707 82.917285282782004
13.566689653214082 82.521996797562466
13.874137748420663 82.890862335012073
13.808745544627344 82.980820216315621
12.239850666363584 82.043397661633804
13.221028725068598 81.509045895809720
13.705595721289882 84.000730220342945
13.500882756243975 82.067249833053836
12.270451955161819 83.516406179476022
97.681722237056590 76.863720466835190
99.289779579191816 75.259387782711968
99.146264791715765 75.052898452428053
98.359364402105797 75.663770120609897
99.185924703802343 76.492493726622783
98.635338791490227 76.213839749218806
96.131420076368002 75.822967361852321
99.058043530724220 74.977618055217675
96.797087260415154 75.449284933471674
97.291215729656528 74.397422625842381
66.976182063197740 68.695965079004822
69.100397837589071 67.727091824977876
68.083962834246151 68.934676084526885
67.187436295574017 67.444077040504965
68.951251846619940 66.217759797640440
69.305919756915685 68.592848714540239
69.292074585220291 66.542183585990216
68.122864677916937 67.478572795215698
67.722588086344146 66.894123836180384
68.746843995202681 67.315795448703525
68.754655949086199 67.716463742273959
69.682865802168266 67.516348015604635
66.270511269783498 66.286860667121289
68.085667589202586 66.826948283223118
14.950244283282004 7.875012545857525
17.114108330410804 7.274711804918603
15.665388319994745 6.259771971306710
14.907265719139163 6.671076618944363
16.245757994013228 6.969385569945214
15.175917095457240 6.473733154620876
16.750730452290107 7.625271034636226
15.503884129508258 5.412617763317344
17.512112554290127 5.939678474229538
17.003416289061438 5.432179400020445
17.282900401546062 5.558886108864696
17.839424792677022 6.689161401870416
37.899075258495870 67.648725321015220
36.994288059544715 68.416687586829227
37.384844342675116 67.112972562333667
38.347502667293185 67.934711189516037
36.986989607935577 68.166655273051305
35.875114691052289 69.807630252388478
36.801958635425343 68.257290856292045
36.885955222418055 68.984144618005075
35.797256508962704 67.926437579765263
39.342227204531376 92.432495126393491
37.887668051839533 92.697998231015305
37.602000787628221 91.729329490498145
38.914019591271000 92.959233359607637
38.097984258641276 92.156198482886836
38.764017041132050 89.681339003485107
37.323961585237534 91.533972367602956
38.146689030078662 91.285741096497745
36.081144165212606 90.629915880302562
38.865809987846596 93.182031739122351
37.088820385775932 70.058494655704365
33.863140205911911 69.528166189863214
34.359080132384193 68.994145178032312
34.242776786719816 68.630677715261783
33.830479063433785 70.569931260787456
34.455227106307717 69.561362293905248
36.362267100248182 71.671399928806906
34.002330691689465 70.307107886132869
34.492978307227851 71.195250534402675
34.471407374369086 68.633816177092797
35.268668196481705 69.810368017808656
34.719885283890612 69.533504502176086
34.730570040406676 69.650889112242766
36.314474012503887 71.095141103752397
34.275224558600002 68.579994884667656
34.580539837246604 68.854918408762444
33.703122449302711 69.663167033503171
34.173601384722687 70.882287591879262
35.778461074351348 68.489088940926550
35.094152250951780 34.076713029583310
35.929980973350382 34.560934845971644
35.853884318323423 33.281299820958289
35.024466903554099 35.020891564324941
34.456501613177018 33.841930124872405
35.703224967250634 34.846438627258628
33.308838149943810 36.595593062216317
35.861584540311583 34.010799712625769
36.334726388367969 34.045446146792663
83.589329381875075 9.488739564092832
82.861949709495093 8.404339510332049
83.717831247120301 9.783674895156867
83.813962477558221 5.829462125666884
55.508850130788495 27.978319733093727
54.924908718170684 27.272353125396748
54.573056950874019 27.406881832230802
53.369024592526486 29.121150459582580
53.334281472123642 29.357755660907127
71.761558601642079 75.709414813881324
73.025953801476376 74.226156520423402
74.287398954728062 76.736951945930912
71.889664873737686 75.209031711031500
72.813494583267413 76.045993287353554
74.877672076119879 74.896892077840761
73.957554544753108 73.589182549368729
14.923193758791397 64.545946167363283
11.575243267685309 65.881298409644629
12.630981706182245 66.800767338404839
11.445492402994034 68.170797809229356
13.799482109117697 65.285138300167688
11.725171903415852 64.874298969522542
11.311772211658498 64.861008478144029
14.126000235250064 65.451674854207326
14.042023048191725 66.969814417776405
11.487514340274277 67.220002763385963
13.663827349903256 64.946822720435463
12.206441770255548 66.412906958124921
0.991826703155709 23.851322514478856
1.011975223079323 23.399059013867184
0.398822331316554 25.614027254632269
1.166241948105399 22.821268302212850
99.295869303453316 23.844605301527650
99.656077587395046 23.650203688176045
2.134862870436231 26.600044229387876
99.277704945445393 24.196709515544079
1.044712490910688 24.157328650539675
95.597156631735359 54.465893034082598
95.593167280603154 53.001915731255856
95.053165447429649 53.295196993186963
94.426248365051904 53.093469213943983
95.255353603085496 52.678871842047251
94.241402316942143 51.749225702400196
94.018175177418541 52.285295188556887
96.121635262927867 53.286126234246687
94.463963652401773 54.665242959191545
21.967899915576087 15.395816170289125
22.589053599917410 16.491694699978915
22.667869024921988 16.350946233277440
23.678706695225539 15.964035505241581
22.167292152966191 14.755408377683738
23.162325992333063 16.227322059332014
24.347391040461702 16.015437686793664
22.837120156327305 16.948257072410794
92.913445420200588 90.489362515973156
92.826681692758811 89.236030560865188
91.696941152345346 89.839625868900498
92.122422241935993 92.930648460656698
92.047358526125478 91.125169987739596
93.198769535326676 91.017474362326595
92.546426372326081 91.605892544562465
91.436807650079572 91.032336293813543
92.325197059856180 89.493246557786080
92.666680286518144 92.441346929100234
87.547311747993064 12.593117717628674
88.804739545481283 12.474013058364998
88.417355234495133 9.779848568346466
88.363466612495273 10.458794886000367
88.605497641027583 9.920467304302139
85.993698512743592 12.742375647605368
88.082467394363533 12.164556753241669
86.859019149164709 12.636672852666436
86.180211112972870 11.181985224948573
88.314362784434323 12.241409155330098
7.177044567184301 83.356187099265185
6.678031293815312 83.871161965752592
8.451699188860688 84.127141676145399
8.500635079087241 83.336141490117939
8.266508253046769 83.375876554818220
8.063802815818264 84.358876081795074
8.529383902832686 84.471616699228960
8.969236713296851 84.074692589624945
8.236864358227315 82.987059517955331
7.411715404208874 84.720483342113297
8.736481340709480 85.642983754795594
10.716801282859226 82.556774099394005
7.179196942762530 83.277873731126448
9.214993403861419 85.757285335653378
36.350404915795451 39.850440248245235
36.313308259820282 39.523166721389757
34.531015605697910 37.806520702571483
35.337918415135420 37.479922593285103
35.887723545376907 37.877167997742752
35.250714425203391 36.275099751290107
34.504765559363477 38.074782091002383
36.912668856343998 37.699526232775639
36.867774295291490 36.830239568610921
34.835567881370743 37.202162823835828
36.073871537081835 39.221004741025780
89.698556477711548 82.005661879720037
87.834858029914400 80.917490602125568
86.786462765142971 81.729518425010355
86.087762115856137 80.732771173265760
88.841986015129152 81.447950074579254
87.903592603562970 81.732406584096125
35.994958060532589 70.387077954588733
35.067438737874276 70.743825822253925
35.738161083025595 69.602398496146506
34.911652519825132 68.502941068636403
33.420295819111466 70.536894362725135
34.521982536573340 71.131647600424358
33.587660498530312 70.565969105851281
37.286253899831351 70.639041210333360
33.790539016988646 70.281348572205900
33.285671477220617 70.779583112067897
33.985550615281326 68.921964056233421
36.524344595489318 71.715965293839389
34.493530019760044 70.574384863639963
59.497446830839671 75.689791539519135
60.870314285450888 76.717738001884655
58.003802532360815 77.413840887214178
57.623144837251530 75.651208769072838
58.352640343792444 75.486332361411556
60.418498935634823 78.091759218434348
57.565963462484738 77.892236691577423
58.323106978894522 75.601784059595175
40.608265041254462 93.925897822153800
39.119890019716934 93.345351462320068
38.857592604998565 94.839792788810485
37.441082391496259 94.920008364586451
41.560217625423135 95.023882605021740
41.313819387398951 95.785865597054439
39.058724900462224 94.822214185994198
39.984197824295570 94.461721320859866
37.901708868390806 93.672931505679543
38.258359614076404 94.786408027563240
39.913047103465587 93.902199599287940
39.426883819105264 95.466432123342187
41.013081023149944 93.917601431496635
37.957440704006608 93.652235604985137
40.225472342491429 95.730095347816800
38.579195402066368 93.806590870637592
38.694017645318787 92.997712769437285
24.676472458465419 36.711441003218283
25.398086369088226 34.784746575633328
23.441062480904286 36.412337955418401
23.668486065647794 38.242596756103254
21.845147268179186 33.898666446571625
24.329884967633213 36.950787743568817
20.517276838596189 36.799738825360095
24.399448413174046 36.467617687985154
22.826368752705022 35.911869608551612
21.604491918244001 37.769753770187322
22.763461156516730 34.567107326362141
22.140172238671177 35.078454590402146
47.802319635218538 81.099890765632480
47.676474845158289 78.987226132527226
47.664204141653570 80.450540519301342
46.886026337536450 81.278863027653728
46.655168579433472 81.798859868348288
47.100459557777896 83.339455410364266
48.697419513303544 79.410518061273905
48.537775499271284 79.588320718092262
46.429258504150638 79.439222362426023
47.008573434611975 79.819039180895729
46.468613461054495 78.360293274382940
46.766071628231849 79.393019915214708
46.185121893699545 78.937912641755020
46.787629365993418 81.766889381145219
45.467976630596098 83.133984748565354
44.253357579801978 81.979535267058367
43.313595078389220 82.791279631342107
45.587253789233706 81.691911142051453
45.544394130343960 82.156520288979792
91.785578543663590 4.555870817395325
91.669321411701503 4.471931330308232
91.045391328868888 3.643276162477677
92.118770657932060 3.728143827631115
94.254240525190824 3.588669254951642
99.893402417432668 99.350509675712161
0.430564069803850 98.716433102444469
97.942367629599886 99.801158736449807
99.613698425553977 98.590852618379870
1.513593645955552 1.344518819538095
0.671061240393797 99.442629631883250
98.915072747303142 98.443596333564699
0.604849877587156 98.363366571382898
99.915210158799752 98.474851031787509
97.872487761111543 99.450437039940738
64.310870571712485 46.972042298117053
61.419135203901945 46.086629571377614
63.233066606570091 45.417341080527855
63.838857363502669 46.367346752873345
62.395122084917986 45.445366075740857
62.516722457911449 45.855417777289162
61.988621995541671 46.184551763097431
62.560460945540235 46.641412757548295
8.743219279845395 77.738665984038150
10.750342972848577 78.812961970078248
8.472437750411238 78.608475852561398
9.462670754337580 78.605799180717227
8.605601185040573 80.290228499476839
8.626726003078680 80.059884210577948
10.297313749956100 79.994412838572174
64.462108884293698 2.693791572012350
64.556474933637332 0.149554013002386
64.849181735497311 2.437655717369342
64.459674412034033 2.065557360045356
63.648502155476102 1.821620912060680
64.877188967600716 4.430828562570364
64.406337049633962 0.551190566570714
64.657205511349034 0.948573766870407
66.069151424860436 1.604197358283297
65.310610204680913 1.559422691263080
64.211674673555564 1.600093332774665
81.214557955868869 24.283867796716166
82.558007567948977 22.857215430982226
83.634670942106595 24.365102660641138
82.023116962336644 24.705130663870172
83.175798673715192 24.185432888074626
80.561836408039838 23.882662741150916
71.830239043718393 69.789340316702678
72.380289034682647 71.018610940386623
71.603580184683821 70.075006378277038
72.736690150987172 69.455600783319042
70.979005539333968 69.076882814061847
71.898098292713613 69.123504991713503
70.651039641865069 70.834605335921637
71.691903292643815 69.983638680527449
71.559012153293693 71.360514122998353
74.842963177131537 77.293571683587729
74.129198490144773 77.461153275647078
74.221346818719553 77.005211141804722
73.593747750245299 76.736163766071883
72.666452434385249 76.847163511283782
76.018861208620152 76.835229220197363
74.795722183490668 78.478348696097697
76.383359854175012 75.848270141135600
74.808294837677593 77.916736621811879
75.274914635269766 77.073778074137451
75.536556794812498 77.182177759347525
76.734338001372265 75.964398713903336
73.866663787870692 75.970157518192082
74.682469359153330 78.810401711037258
48.090074028712841 44.329103875554274
49.254785927625491 47.026113672718665
47.732658096841810 44.709051363352827
46.425426981784888 47.194957289052340
46.045329601785099 44.937105365704248
48.876963474877527 45.723421748035868
46.302512366787511 48.238177819510675
47.997321727607464 45.928245203485893
17.927435802828054 83.947887513724623
18.153750344525204 86.925380550009891
17.853625152970334 84.425672011526018
19.865351640980851 86.995010078567560
17.687373102973023 85.730933712648266
19.457486995797208 85.883869844552635
19.516758012386109 85.428460647330695
56.023370018357866 69.630764336825280
54.187534495718744 70.321802747683606
52.494238082666662 67.039502489011966
53.103181357058766 68.918083286175417
55.061863691320880 72.073653956770173
54.481378719752435 70.615367823909025
53.774651972513681 70.771627387186854
54.436488121347857 68.894229480760458
54.209971658775849 70.654968922568202
53.382830533707647 70.657711699778133
56.121703038385377 70.319130585799783
88.641763761997495 60.254346826450877
89.334669176352293 60.747762045411001
89.720743722048482 59.090112534930832
88.080791317881932 59.505666718039784
89.079900196636771 58.825760414415079
89.691290510429511 59.257494935986379
88.853698899778863 59.368367765358705
88.362735123388049 61.636083961596746
91.932032293379933 61.426815691342327
27.417260047132498 14.841536790819850
27.498775162244623 16.574516453065716
28.550514748164655 15.723584722700375
27.746555942342045 15.549573615462977
29.049807495423043 14.116207321755285
27.928871689552178 16.666582720348032
29.440305275549132 18.531181215397208
28.335835986638529 15.593970635979238
28.479765517599883 15.472552558639670
29.882780413015457 14.581908468354747
87.252955712951547 87.414965259524266
85.688371004974627 85.093654591241716
84.866593402743902 85.331779878202596
83.204718457784679 87.480390273066732
84.662445156962889 87.328551574051488
84.492729511934087 87.989668427401185
86.998898019527360 84.025017336856237
85.230003788247842 84.465011481249334
85.786954292225019 86.877073200300558
85.008321472106559 84.943155917084425
86.121786648182834 85.613605872115770
88.895401439839006 4.048383281596373
88.986968175637031 2.425873822353424
88.577674513060842 5.209339396523240
88.276242844003150 3.641944891516849
86.844679237569949 4.484969302507721
88.087499282492047 3.316114751174403
86.289303548215926 3.480900761027561
30.302350207546709 6.761426463646801
32.518053749846203 8.755525975217925
30.386061482935723 7.826646123971598
31.776183652803880 7.230980123040169
32.215959088140401 9.713686019698956
32.750427697446689 6.489506860607787
32.592425238709176 7.583388307980719
31.837862753610782 8.044345971106456
32.486453583180328 6.674983069533810
31.014435231438107 8.507291999361799
34.429012805394677 8.005233153278025
68.528424117634003 5.286576381530693
70.076199263835676 3.686434641963708
69.587417495236139 5.707085339057235
71.160297232594488 4.222785401807771
70.061103446147840 8.208933415321914
71.583340252313249 5.909067851843884
69.989754675979370 6.705891108561469
96.418635440059873 12.931006331607893
94.692407843402393 12.708126827036516
96.362611625244057 12.229731344727265
95.118179336596015 11.656579023963307
93.489721716820540 11.289802881541190
94.759578651518936 10.730751750765268
96.903517157517456 12.687572656307466
94.221389515561597 11.911887185161435
96.741038562103483 12.457237934889347
96.143190056042229 11.686245795205577
95.675569112508654 11.813165955243976
96.304377207223098 11.543228516601744
95.083793230308189 11.470954399222695
25.527238364301549 68.386160217394163
27.631608752637113 69.238213541728044
26.815218008894721 70.843606039406055
26.558273060268412 68.196190200940336
28.232237904413704 69.893787329248639
27.192135695496439 67.019798627290996
26.595729297609363 68.350403022555199
25.637902735218884 68.742361876729561
27.149298561545681 67.877097664992405
26.696619370534492 70.005750933147425
26.918894043677376 71.787661023811012
26.828790423264213 68.509880959821288
26.646259206084203 69.542652597674845
28.093961493556300 70.149081417337598
91.692261382832115 88.818558628409932
89.096252102287437 88.597220571596623
91.172366145027837 88.032006710940536
91.364993464706004 87.776212177546753
92.158890921852162 89.905321754401882
90.527441879928801 88.681547297560513
90.167276508835670 90.699655547210796
90.502221584075983 88.288326671815454
91.628105614427596 89.604985623443824
18.892050019470300 16.206901060898392
19.170835877089232 15.061167479803185
17.526119106812686 17.708216001207440
18.838463602027932 15.219091098720433
17.452883380883055 15.630952060724125
17.214079085087484 18.090800728530386
18.207180143465258 16.543753021418812
19.934150864688114 16.203158012662175
18.417848887075863 15.673455581190076
19.355278774990868 16.027352700481757
18.996895837478888 14.350831689874303
16.895335816001008 16.185765834261538
18.469958284929522 16.198213883283522
22.461258881202500 35.019183862703059
21.410987742634937 34.405948078781414
19.255572082492080 36.208166244352554
20.975183676815416 33.769603284105820
21.555216598952789 35.350227218788348
21.385411851034931 35.503208127358938
22.437551869626109 35.006676098961861
19.634383625832456 33.704510074614177
21.864937807077148 35.094048878967541
21.397838387728633 34.569681959204004
51.632724636312126 89.110039576110410
52.376472536506945 89.690549597414531
51.270584833212325 89.346636074646142
51.856012761263102 88.186248564164927
51.881890587125582 88.888377429481778
53.416407791935029 89.979960603250760
51.246571599372587 88.128270267438552
51.823393644477747 88.243658056712476
54.299020552142508 89.611960093530442
50.668981797984500 89.723533844487363
52.851209005631283 89.300034355745311
27.045642605599848 28.594401534784353
26.723214290801529 28.360724525097417
26.473344466385303 30.658482767501496
26.767073787321049 31.342736068579832
26.069892611383679 30.529782310410532
28.400487545168303 29.858672659248665
54.482149906471967 46.500761953543879
55.859946689142980 46.457682143867949
54.958551703067123 45.948521708227247
56.172547167400865 49.970513346187055
55.556662530074242 45.268328114148360
55.488781426908140 45.062429890688186
55.244886877025849 46.266906551555849
54.313419877490503 45.903629973811306
54.218836356766253 45.393248064914388
53.849462749263296 48.246270681743091
55.089492858052047 46.962219672698978
55.355026998758923 46.489097421321965
54.317635131884579 46.805467743593290
55.767994892512426 45.959613397842233
55.910092797441081 46.473100721492919
55.374705356805848 45.784549363870433
79.699765487862464 41.474079370807793
79.870828898531229 44.220711665348524
80.500022193965492 42.879041265014877
82.306007533804149 45.270217276978272
81.155080579411703 43.729121907379664
79.158214675896176 43.281513024361061
78.098911855603376 44.197425835493227
79.656858545994965 42.280843123011842
78.778091939993601 40.655265947162505
79.774986194623864 42.365990884612856
79.343645667299995 43.176100507746675
78.177686392267290 43.804093550605778
81.188502940732349 41.851573870305494
77.586323412597920 42.529045793818291
80.268293284683025 41.646630651302878
79.790849271261266 42.720085618139713
8.073163904697964 65.659407978115226
7.407272096093863 65.565963946040583
7.081081591555355 64.255671604700368
6.479484941336647 66.166412164275556
7.877813089000531 65.945617054052192
5.330884291957330 65.552649452916683
6.329852520368616 66.941188205501646
26.946826709506450 4.690200476153040
25.719734075622103 4.521475907344823
27.414709814523125 3.817411585100284
26.152458994277847 3.428967881236366
25.775475535381421 5.109452080688859
27.215176891804795 3.928891590648954
27.488506547460283 3.619129243844074
26.010646583677765 4.969680649915173
26.008012827449566 2.962237860137997
16.553773189902092 40.983746668306296
15.372306390058066 41.745144090346287
16.434213009291909 40.543840435486885
14.477453840582822 41.675238834350502
16.558532235857420 43.806007548340844
15.724276916377926 39.487901146394925
15.771698455647988 39.331525073383155
15.221280108786392 41.960466008039688
16.081469234094889 42.724429357582878
12.736776311895216 40.878174005403658
16.065264869786990 41.557355397467241
50.335410536807466 36.504807612009678
50.084229299083752 37.479055455912857
50.883172835768477 40.218883319426389
50.645996180283170 38.118112352617985
51.441195785142177 37.746408918431804
50.028930301546588 36.938515799511499
51.330022204204958 35.860917115923648
51.408685586220429 38.679376639134155
50.889266564229082 37.472880794499233
50.389631952031856 36.737159296612781
50.670722272739852 38.133968378543187
50.300531472295489 37.303241441986415
49.363506468643507 36.196822627600000
50.817477101767160 36.910978768150819
52.691219202798180 35.565923578130388
61.203111977796112 59.997201784125934
61.065289929892721 59.978420375622861
60.200075109067996 59.841664923071818
60.446863545537902 59.826389723227877
62.496746326601773 60.275909464359714
62.656419956322253 60.099035496569321
60.830632620458424 57.700939779381869
61.770939675635915 60.062948345058444
62.792478308299529 58.776597715988842
61.795186921574242 59.534441011190545
61.103282612862628 59.783349085921010
62.855749852131027 60.089579309024387
60.880433989788770 59.297082596500545
62.677590356351743 60.485136998605022
84.081060428005657 84.601432157665059
83.252167377313995 85.638761775615308
85.308369756110423 84.857801009704318
83.652196221294645 82.634352842483480
84.679731787457101 85.809277905191635
84.637340284690254 84.474839515898935
85.326014083239031 82.764335078575371
83.069798345051467 84.377004020840346
84.805943657163525 84.741531692605690
46.356488155652642 97.734631627231195
46.406957517670712 96.321987255221146
44.740060837635262 96.219995908999621
46.312744479094590 96.686907278060772
46.231492135154774 96.293199826868459
46.243471313133341 97.177603948074136
47.019898321935287 97.763582525663708
46.858201500866691 96.961893082339415
44.346801724342662 96.688239785196771
44.864510380985465 95.626357997178047
44.065190983226834 96.934033570738876
26.870745011662176 86.272473301149986
27.166076043410175 87.834101723134467
29.144947748587800 87.012591347844264
27.923336907067302 89.643315257205742
26.298308578467413 89.196291277701562
29.783225666834500 87.091290550456662
27.993204424083451 85.708423214813067
28.345121858022104 88.178279176036071
28.062230461874634 86.388754479574175
27.766103835858335 88.307789473707928
29.061430617185941 86.599588284643531
28.084613732300788 84.905913579454406
28.778998443366756 88.193605558588473
29.124030554287621 87.180713760988041
28.508308322038101 87.451996879390691
89.117598729920815 38.916483641128842
89.186662572182911 38.998418723753922
89.785420831950049 40.687114803367379
89.943042898618330 41.147435520616028
88.861881483185556 41.952132642728202
90.953838966193942 43.014787990429120
89.102217424187572 41.945941807833513
90.483085991055333 42.176221105324743
89.410580426148286 40.013957629383150
57.500202371479446 33.454557338870679
57.268179794187702 32.436825358282618
58.240416750363600 33.095985239142557
58.980629329995914 31.575722367278914
60.643835876023047 31.581182804409380
59.846968505938008 33.200145648481971
59.385372466748628 33.334041770036897
18.960558044981941 64.577296117933543
18.350065011858387 62.911986187799656
19.945539322759760 60.671043513210769
19.563802689719061 61.963399886496859
19.804968652791995 61.764937130230543
21.696081858997818 62.741621409888545
19.567502505208868 60.693725133322900
18.914079316440308 19.077511873248095
17.828350433218699 18.162018538727629
19.651915993440568 19.988331261879818
19.129424349667445 18.923744483512088
19.342920224629832 18.164694495978289
20.126752554847137 18.407661083948263
19.241130606503887 18.887355960665015
19.299422815043364 21.537265572647247
18.346902647052271 20.832658715774002
19.713320250895883 19.452980243615858
18.910006413107698 18.848727647621306
78.315445364829486 99.952417427536062
79.548826779366749 98.804789661041895
80.405679363455761 0.041423900459407
79.652452859812755 0.167290706007222
76.116840960996186 0.214749836382609
78.837566667581925 2.093792769478441
78.819794993686600 98.502762996210748
68.577733219915942 72.463295487265867
70.065361841643451 75.043636155899392
68.057695442901945 74.227327249065453
66.970935064917342 74.500410893352793
68.294090614687079 73.816900083717286
68.308335354741388 73.806938146898275
68.769146164435043 74.010269234373951
69.570568290375263 74.398327229340282
68.463466453633245 74.110796286060960
69.973468237561917 75.394252045092969
68.600547331576138 75.577786481798967
70.226077541676375 73.954194727566318
67.564148028365253 74.618983200999168
69.182849719508312 74.515621342902534
69.669733941660255 72.975751182572012
69.305418772029569 74.787119558802374
56.688117033002328 52.458675517062730
59.252852920648607 50.400534598065761
58.347017428171561 52.172510160014852
57.529976191611127 53.933792661790520
57.531119102432555 52.620235923558688
59.252993136971163 51.120602988124837
59.132090433898355 50.461573351835881
58.909263051319343 50.659585511563350
59.645738828844252 53.139304084529300
59.133582099685476 52.461104343390311
59.752291566200853 51.700125995656194
59.207715379916429 51.279821579083141
57.298114380111215 52.531880609185301
59.633816941705327 50.900311157548678
58.322540687009088 52.229991764018237
37.471280471521979 77.395023720463641
36.094213613803028 77.355169703438392
37.786022301598820 78.851543076801860
35.900466012598933 78.044032518889296
36.813183733586264 77.712362506800162
34.448566078238251 80.327335445917114
35.265052063650565 78.298567670745868
35.669995308130410 78.166673207195217
37.832896128024423 77.354969728188976
36.246542836529819 78.186527298891193
36.775736743357186 79.475350737687123
1.691833559905701 27.281622850567143
3.592041971329875 27.868136679887535
1.640952421828983 29.699777457336541
2.908004695938791 29.143576934317363
2.685280409266495 28.292596131895582
3.517752075186754 29.022661218325048
71.851478369731666 76.542096408466008
71.559696985336274 76.071952107565508
71.465873270624343 77.143889697130746
70.596148286766919 77.664212530862528
71.910513918126966 77.167625449526952
70.897352950476801 75.130673504778102
70.595477014705025 76.572009350729729
72.120174027761010 76.925829826056798
62.185061268152559 19.125586571529102
60.956422114165882 21.493123450236805
60.207581128533036 18.859136394947125
60.672771670213407 20.888475165093009
61.005419845718528 20.002811444566706
59.501378861456665 21.794501731019331
58.793309777213068 21.298344960483963
59.169691623943159 19.951981979620886
58.230637375925063 21.121408494011423
59.698536700481945 20.985060691129007
59.057193937835052 19.702850011826058
60.094588755394859 21.436170712560905
69.025532289243770 27.979705263632393
65.957692131939694 29.088183884147494
66.525118945432340 28.029087253952561
63.469560715967170 27.522808212770698
67.339329938800333 27.354858461656843
67.977684415356435 30.090357712065291
66.704555914244878 29.270932084326493
66.398628673883636 28.673441105476542
68.165772632801762 27.198132858060482
66.746463333357909 28.862571508271458
69.225204129173861 28.745061553600713
21.352757955431848 62.786188931864928
21.079528762914098 64.120244177465949
22.582937177349528 62.823013193005977
22.720389120663235 63.916970003000394
23.312538542801956 62.215934414123574
23.760743800637023 63.195410083605623
22.714617609898571 64.399198180253379
21.450340772645383 62.924757326744327
23.507093348139744 63.770125142256923
22.248450309766689 63.664373265106740
21.828620056335819 64.967322811138587
21.846303834388305 63.367799035303506
76.684148108224704 64.671016566645932
76.232197705993826 64.376501122867737
77.746952973392652 64.807679105620565
75.376806419124222 63.449304490064534
76.566480875741618 64.256474454776836
76.690231804217873 64.594571456031062
76.986802255210435 64.438253627140085
78.185667230846519 63.696871115574815
75.757671739656743 64.406908261580995
75.893999334702173 64.592159812773787
75.754348132347729 64.824460685469305
76.384715696434426 63.034046420335542
76.740515077231251 63.432658323736689
77.387020556878539 65.462167355790669
76.940860514522541 63.664548511330693
79.336728163069566 64.242883914945807
77.211513476103576 65.142850401083876
46.923472831063378 28.899342666918344
45.875772466065023 28.836056603482131
45.374947296056341 29.623079905659260
45.422674535214028 28.662478964199803
46.711304007227554 28.961311671984507
46.245338019505112 28.513564864056431
45.084174190368337 28.538539485861314
45.606711899845649 28.084617316037509
47.783542086900738 27.907499102312851
34.958030104725793 77.235217106796526
33.488965997337992 78.965075106351478
34.975637458234416 79.724054662629840
32.736075346134925 78.230057087371989
31.250560298605205 79.426574726534639
33.226171180545677 80.222749917942096
33.645204394973902 78.535424345550567
31.353503348774108 79.403921172863235
32.840114674536977 76.525003091093623
32.800096052895334 77.842305213864321
33.153147213338443 78.758513285012043
32.751741937094693 79.140143027958999
31.531379865012855 78.519233045740279
88.472962513658146 84.764537303720999
89.321530600385273 85.334723456548573
85.340594663730315 85.133730541320645
88.831904082598356 85.251189645980546
88.833589984033949 85.753987145132825
87.486801389932396 83.019689218074959
87.555895388001574 84.414335768196878
86.984048607114985 85.385388105500269
86.922127751380984 84.208328474876154
88.902254504762212 85.047630572122657
29.846432795786090 85.362081257244697
30.491735144620193 86.685428143147902
32.723110190533319 88.196940914839416
32.067472583829627 86.560577377416237
29.929254204664769 87.688150032431636
32.700147435033479 87.924071729600769
31.007494000880609 85.108200487552637
29.684868168670086 83.762633151784797
30.224654470335977 88.475097791060819
30.762597233112803 85.532391140335505
30.075996066703439 87.423095396664536
30.625006310436678 86.536851087429156
29.781632825976398 85.426371659554519
11.773011796602107 17.907122302330077
12.246003601591518 18.798240076017386
13.502995654127607 18.362411705224662
12.513892822943845 17.173931293210799
14.090786686479934 20.455766120254019
13.577719947448754 18.393245631848004
12.427129481887343 17.420611896037546
11.842527286382516 20.512039139937578
97.402373065057773 34.524828518029388
95.080402388491635 36.230814433393647
97.474572815941713 35.028740707824866
95.797596707597165 35.079533687050649
95.501742451182608 33.749335256017325
95.039910766578203 35.188805206798435
14.406887148118566 0.819606223927650
15.642497583673443 0.230014459543241
13.654530473367885 99.989753477007000
14.911307735525764 98.503042176302102
14.034628008723933 99.539343991326604
15.841523855222915 98.766718016935826
15.585792550187719 98.527520351048338
15.411177607394855 98.037850461822430
14.169103575626080 98.951141725579092
13.884424004307354 99.355947670980839
15.498924603905280 0.377988016623831
25.003299632073222 31.643377227792396
25.410147231129049 31.727354511281117
26.184729318547305 32.168843173179134
25.105420189767251 32.713874691705811
23.790472910406191 32.472093144018054
27.479054478578284 31.673556296065378
25.028425002689129 31.580883312098070
25.117386110838133 31.049141531401585
27.526460012351652 31.547869318575817
24.211101758470591 31.268171626508760
25.654401448539161 32.472019560031022
24.545478728869167 32.519352421123806
25.888818104981002 32.664228406827121
25.112815973574435 31.797562722077149
67.520685046948856 98.668300517617581
68.093296894318371 99.273679617737415
68.396527421538124 99.388068050034548
67.084522785646570 99.546166709829166
67.897075998422878 98.096307242413189
67.535462850067873 98.178132135478123
66.992267206887249 97.871585415177250
66.670671017345484 98.856905647671198
67.511295800168739 99.137574814227989
67.649864288885169 97.267975182358981
67.134195859788164 98.300724492219317
41.025036549689318 80.056436008318528
39.582531187373284 80.105656556790848
40.447482582677004 80.741132855889560
41.822254544238675 79.438068511088517
85.812937725699371 4.126270199821230
85.527311182648603 4.157355906475628
85.282172822531891 4.600373071195064
86.383385857356572 3.998663006117657
86.996958269312216 2.296303888450708
85.509474837356194 1.666751514293441
85.147431945981793 4.364199340027229
1.175485480989958 84.271286866176538
0.697226905222743 84.654670942520767
99.607957128222424 84.448121672623842
38.241330694993685 28.327478861654033
38.929832915378249 27.586608093976828
37.450363078561402 26.667557849199010
37.242603719584281 29.045081608752493
38.180943187757883 27.859817306386216
38.334148819180449 29.855711500406194
37.460253166210265 27.054069813084006
35.976937080509757 28.075678097478153
39.696019146744433 28.541638946796510
39.606934406856070 30.886824821838722
31.376918326128859 62.481749974116632
32.800272579144817 66.665936496771238
33.339796454830299 64.063148266091972
32.671211546237679 64.490702572183835
31.414963474728538 64.560069803312544
31.045048497251894 66.031722952901902
31.396536118055167 64.748580233211001
32.240366056648789 63.453344332706422
32.182528611809765 63.799805350027420
32.313583905224178 65.563907854341693
31.865914222135988 64.056231556549733
32.463870217107321 65.208222373439256
31.500083119998763 63.959695630158635
30.718190682490210 65.503796824292849
17.154196797982362 31.752648521678001
16.632765034321416 32.016905748776942
17.701609243129177 32.522052094168146
17.260633063347626 33.403842201430727
17.012501133011959 31.725273383731334
18.692105554173139 32.971722017749698
17.491192968194895 32.763649631228468
17.940168967149241 32.652751047792101
16.351200979155429 32.032799645698667
18.141911741318619 35.157751169594512
18.826385159969046 33.799279961883919
17.369768404770578 33.518993047712051
16.954008835840789 31.404045407369182
17.012182760425816 33.089004533669360
18.418756468866381 32.450109204083553
17.573618061016933 32.821319696386638
17.872441967513595 32.841349704144527
18.770370976367740 34.169941532063049
75.551542241044828 78.125253838179304
75.598154426446968 79.877541832184605
75.888851021005109 78.701020727051187
75.024800140385466 79.543720823905048
74.969569771236294 78.752368023796578
76.206124719629628 79.465972788052113
75.191139066561504 80.391644382801118
74.166342716579820 78.362580875224580
75.428174723325668 80.807888017029398
0.076987657011819 51.736176564333277
0.258548544418355 50.378953173744392
2.122186808834218 49.621121519650806
97.907230937759266 50.075066669230068
1.209435431329709 52.585827638189748
98.289753537204874 51.036247604461941
0.920172419318475 50.841323218393811
0.322801689892589 49.689980474881679
72.252318310213198 40.716863237822828
70.686111176156516 39.973134684197582
71.298498460342245 40.449070256554151
71.411589329735563 40.341300044634501
70.286242157361755 39.340949603632097
71.769512510225567 41.746769613024775
70.822836082758869 39.497661344321813
71.013436959036099 38.433304713054675
71.058335437614218 39.703916791119141
72.343350621748627 39.995678820462800
12.008148630265699 1.537810717608302
12.646768315943264 2.777692600692689
11.136731090308873 2.656934185942961
11.641368171325794 3.064106332039137
11.833848172788608 3.112925171912694
9.763513918625545 1.310364595581765
12.602418660753143 3.256237310393677
13.220162149446193 1.904972274000720
12.544820309071719 1.504338343775825
67.030289352253703 67.106674190495639
67.848007052462435 67.817055486965884
68.296650176826290 67.838974693402236
66.911087636811217 66.722686381879655
67.542691025924043 67.115182040054208
67.473526196755444 67.621191133290012
69.216974211539707 69.018150720986341
67.946703889142583 69.106985146397605
0.636603738771954 52.117570476506117
0.091723468594208 52.885014084667731
98.932863651524627 51.133693106972380
0.690124119802815 51.429461409507432
0.118251595547990 51.349338534114295
0.512790322147241 51.376046038257556
2.374592975830534 52.788608968506566
16.339221819477896 30.826054261908798
14.356280015527325 29.115635354085040
16.043400608823497 30.251350653784378
15.113273225315146 30.799005743589294
14.845382247791926 29.652278192128207
15.047660132957180 29.474445231989602
13.429257937969425 30.207565991730625
14.967394321557780 30.878767140285948
15.837569734778924 30.909903165246600
16.106397923335521 30.974466864245603
15.569306095672829 29.489996687291356
15.169982198785373 28.888531786314640
68.530608096144519 63.081795343002774
67.858306630367650 65.822612704815711
67.882836821606531 64.906107770318712
69.316261536340448 65.039564393215272
68.704531921011309 63.311306654543358
67.544216547425464 64.113299677996650
69.082648889009491 64.215598450799092
69.540058395013475 64.747121485320562
70.306140405750781 63.814530499886793
69.586858999507598 63.067261903558737
0.741868094486995 62.782402430324595
1.827543015319866 62.483947197624374
2.214145424490607 62.361594017625663
99.817509609255126 60.867772061318689
2.121584745474846 61.971340662402802
2.517433796016155 62.066142086437502
1.046183487565060 61.504129096896698
0.546308678011503 61.832876777862467
69.152832057704614 38.141631556709243
71.489983033393344 38.847716934664369
71.903776362834151 37.285731461081568
68.599920784283483 38.124510402694888
70.261240401936448 40.330469336396611
71.414371386808199 37.317681820111822
70.154073567023076 38.681250526327730
70.618448388308465 38.700514259582263
74.573285468196332 28.343997601514975
72.814537730600236 31.833981683529483
75.327479173001166 31.467759264377015
74.153951121181450 28.821681514236648
74.124003662109985 29.121494283986010
63.029277938546976 80.896595070674579
64.466065134582109 83.228060707723600
65.125709626361640 81.700596846054353
62.726475169866944 80.881071528074727
62.099632464202365 81.768203149852695
62.620238582311885 80.261956356427817
63.423771793637428 81.061042070026630
38.228089516143847 91.620352820236093
37.255352578314692 91.603137045534268
39.505624764777146 93.189279648349583
38.745102638546108 92.445403255953693
39.213488320081488 94.103771690489751
37.738685415852203 94.122262186236298
38.110105178019872 94.647009867672736
38.090003199947226 92.483449903751904
39.276539579975619 93.764284790290546
38.979864878404499 91.952576443413292
4.684272778283840 61.792007007596212
4.379821397746857 63.165800525432886
2.484342237409118 64.934505257494450
2.871585480296461 63.705687918578057
0.999758986026342 64.617368589841803
3.817067231373450 62.253838837239535
1.837756632329213 61.457838359370506
2.421091536579022 62.317501776214471
91.371057709186431 9.507173519288763
90.423968892864877 8.124623403751936
91.099593678097889 8.501291288322264
90.122654111592141 9.664061913201353
91.030031349348704 7.896743757088071
91.632968931946323 8.817983696678304
91.303730565578817 9.823388645332658
62.412853264613666 83.935975367159202
62.025975394079538 85.089089581741291
60.237261085795296 84.342617146028246
60.951809492000024 80.787216137607061
60.059047261799762 83.768233892438786
61.780576102870711 82.124981733963978
61.044654890286303 85.242853696834374
59.680741332285841 82.761873488468467
60.118262892002846 84.098398251329755
61.011658125062098 84.316997308734543
61.906368400894749 83.984668815432954
61.871509740385875 83.731119271519134
60.216607214608771 83.594579268722896
59.939113127870137 83.193746041260084
73.854916319011579 76.904244563310101
75.709951571838559 76.159905805745097
73.544584131716974 77.961332381500128
74.601423653874292 75.376961718970207
74.829415309797383 75.127962335679982
73.858153266874936 77.494405649971299
76.902090270063425 10.270238187763038
75.810168669563609 8.410622422062396
76.867872835798906 9.001029733583760
77.661658396706557 9.463921398615140
75.423188912038214 7.867963800112379
75.036875253504491 9.650392013838923
75.973143141610265 9.300569541723787
32.601779526074040 40.771228117531749
33.796749873383256 40.111146886224788
34.404037266992333 40.451245438948519
33.364069743960989 39.117807651843108
33.003221157938796 37.841146369728982
31.977735001088256 39.309107857237180
33.865566902668704 39.353704572214454
33.411964547408971 39.535994696344432
33.761826888517831 38.149831365911517
34.227517267182613 39.410446893618790
35.067961715233174 40.004427265305992
34.884874058087512 39.494929994758039
77.220615914932907 50.380506747820945
75.298661946231803 49.874639139004799
77.375648227485854 51.819385625214181
75.854292523234164 51.773614709852815
78.171266668975420 51.496271776375693
74.547954728346269 49.503022076298933
73.978430847618668 51.459269578914189
90.624655458233107 48.348195389561972
91.783179650352167 48.729037215947429
91.823341048286437 48.363625327781243
89.352930900988071 47.716620542503712
91.268257358871622 48.604206856684407
89.516401590604161 48.051450598050202
90.251061792461201 48.644695986709927
90.626132553829748 48.028433459598823
89.902136907087865 47.669344889894170
81.317680031337432 91.108368826740517
82.661041123777906 93.705064373397803
80.796543232734138 92.153727174802142
83.816337478290620 92.305895419926955
81.522853170241689 93.040226629838713
81.059373511459853 91.372316314999907
82.880106722528112 94.290079468845377
81.449634419074513 93.419139134989535
80.207549567284588 94.206180610155172
81.949861726638247 92.209343706146655
81.527546265912278 92.926195111191291
93.001949739494179 2.508579487269010
91.319305244247118 1.700961387413883
92.928526203054929 1.956621350948079
92.997778112087389 4.065391790919005
93.945167320224002 0.718052958489772
91.896414199205935 1.708994343735447
91.756812170390802 1.758757134124214
93.875690869399520 1.184521979235591
93.675930015543955 1.711673005071778
93.112988945790306 1.551928321044911
93.316936531389487 1.937899514508677
92.805224854764916 2.571525542956928
93.776158086806163 99.380605122561448
23.390737795096285 5.716383113537817
23.154190363145169 6.628534063974683
23.479130158868696 4.757851858212860
23.631507870808214 7.938571230311990
22.672558410610524 7.912342576418702
20.914326621240182 4.850457164883947
23.602005976637347 5.484299863660187
23.724971657352494 5.202960629243515
22.596459084305334 7.019874103625684
23.544048573669787 6.200459056289533
22.291660788355653 7.108696064735329
21.922272406290578 7.078097513241346
23.598022490902068 5.601768429608842
51.395718331193748 72.717681982229777
50.295709002475483 73.161393540106175
50.029684029618934 71.967576605916861
49.093259072376291 70.660596196990014
49.980038853569070 72.750103644554528
49.702333949466357 70.620369812313086
49.109185311255089 72.394733991379738
3.317514993138823 1.161306242452084
3.818194869414401 1.463983648551072
3.563134957969539 2.826841913954770
2.776684702976060 2.294683453480758
3.482044955883447 1.922508288367889
3.221374674982997 0.391877937470045
1.018218706721628 1.326662831670497
2.923573384417355 1.297596463208698
2.880264725181034 2.795572630650715
3.791836781087203 1.700534504852640
3.759153753950367 99.935338927986152
2.684778431026763 2.036505266509429
5.390163349261080 1.320564870410323
4.126138921254926 0.877191941633410
76.795917123125150 94.666462222591335
76.702798710437747 93.784740681990755
77.453101070430392 94.655956801815535
76.114437960416609 95.041890934967626
76.608463080013379 94.650352988458877
74.798768626547030 93.923865878869364
76.328025439109382 94.051597065691212
77.111397203650384 93.996796715765029
77.946974414821810 95.932047327945611
76.612917403146582 93.391782203239899
67.716459124191076 54.035467235807900
65.684504308276175 54.554563964057543
67.589159924697512 53.554497586643897
67.817130774683704 50.469849420722305
67.105772934778912 53.679754665284705
68.791981081702517 53.889272461007764
67.547939590136551 52.710768439456025
64.563389943532272 52.699353017864389
66.379437638848458 54.563160340808075
67.678797062046442 53.460837016943472
68.828306666108432 54.899492203734198
27.044837217897847 28.620820276051330
27.679248633973302 29.492314338719748
27.442339000053128 30.171612525673758
26.656716061552764 30.859451923424050
28.567410049566217 28.744442251881647
26.939849057983164 29.589245548453373
26.144501358601975 30.568047686280327
27.579284573531705 30.387637697806483
85.966554541162353 48.784340484033272
86.353915757521733 49.098327527944150
84.629590685654833 49.196624835307851
84.101862240630851 47.255184031674489
87.350371495751901 48.671238912677055
86.404262914023874 49.009351623516061
85.899976991916077 48.990961939720798
84.993213917361899 46.703060845221408
84.640774801899894 48.007420337290803
84.835327763461081 47.717016336495021
82.482216947372223 49.177267580422651
86.611119312276230 49.354429076897375
62.332581221629198 3.569049508845453
60.139889452221695 2.732643479736084
59.928545264371955 0.904523150549084
59.768167005704292 2.833912700977351
60.891848692659842 2.177700646170755
59.197898239834061 1.169570566063937
59.679016483620721 2.990315100392118
58.692025076595321 2.346025572412274
59.255372699028683 2.050617755826591
60.431584595406562 3.028852494040237
56.694817604753226 68.570382393544961
54.452890092282615 66.677165919019529
54.624751472185579 67.281337187438652
55.496868130811436 66.085627847615143
54.153203889777323 66.554511314615084
55.830443044566593 66.142913678808654
55.710406151208439 69.027906301431784
56.636452434387245 66.291448253323779
53.572698540318108 68.539539470107073
54.927220585243276 67.070782534806412
54.857326869945688 68.029911749833516
55.876176714779824 66.498594003371792
56.035589866769669 66.092845722607777
55.206061072411501 66.626299850335457
28.248030237908832 27.426571214680511
27.653816677252280 28.044385072924602
29.026547976924196 27.206853219018257
28.208126138246399 25.051031881238643
29.537649898809629 27.898358819060583
27.892417263200727 25.631039950334802
27.938330426039911 27.504828643873207
27.874544062327860 26.985923228291270
29.434022809573506 25.197934140650563
61.480585511133363 82.583355187901162
63.355554811666110 85.750723781273791
61.193112704808335 85.054509002474333
61.906682557752859 82.981356025716451
62.640922916579065 85.353884248625548
62.334733948506980 84.216704056925138
62.544496013605716 84.795775686712332
64.291157903355071 85.142016705094974
63.982874923048101 85.184905794317928
64.369065043946122 86.609613009765326
63.078360483516114 86.953958863205713
63.508989574412261 84.140309102376946
61.564643942695810 84.421146278859894
92.032425406699417 95.401984477540282
91.057776780893263 96.609563588581395
91.982833264275897 95.087819925136770
91.998934335368233 94.187153988264583
92.156568991227971 94.286724336809627
89.383705319128538 95.621308935138387
58.769673039035304 67.334300420024192
55.260028507391020 67.160550460421831
57.445631824760881 67.667264339247126
57.241549961470291 67.374063019080367
56.955558891835651 66.686236852006743
59.108553216657469 68.685644301262016
58.191038013491841 68.052147934049643
57.115421033685784 68.421762019177081
54.922752300733507 68.717839294026831
56.659447529617232 68.459659532429896
55.456494701652268 69.396007722814886
57.189332067938373 67.077612155753897
70.634798886611662 47.464447620490851
72.935313016981524 49.247167464738595
68.234536673886197 48.269282958845587
69.264281966285964 50.236792891055366
71.190068527203550 49.428485682385812
70.441844811045115 48.537768773305700
69.975310754639281 49.584080525130062
70.365762329297553 47.044524072507159
69.611861318193306 48.724417791917134
68.991833166318216 48.318040802660754
36.008041658839623 21.910349139156530
39.211373398157136 21.402964578709067
38.250331254070687 22.409220942827194
37.115906419209587 23.177172116675838
39.202263482996159 23.369596305316655
36.544634585864266 22.466364582166253
36.288164714970762 19.629462300714820
37.775069843923909 24.162573427964276
38.774844476910289 22.307364918612244
38.749468019263652 25.361652426627746
70.093191829497300 30.288169811709633
68.922598231515551 31.582260925733486
70.680904873568949 32.028584722570976
69.399658451770094 34.830905863108107
69.835362038856616 33.546208435445799
69.555943174210412 32.957411022942090
69.802183765718880 32.617837647764610
69.576030361581573 32.414496851806753
69.123080309494284 31.374404352639200
68.791528550149010 30.871158783025834
68.631341871946034 32.752484850012593
68.050818423560273 32.576948592085607
68.759984264717730 31.743394396030400
33.935780582196820 49.568724295822989
34.238998398587910 46.955859663946889
33.938158901489231 49.112282313823606
32.622931949263737 47.663389476409918
34.050879785086678 47.414883451889146
31.560914719211585 47.804896543098735
35.361393206413084 47.816121503520897
33.277816909445839 50.690501672721631
80.443706744184396 59.707849826375544
82.051299963936827 61.835240292384384
82.385434140213249 60.332040431519133
80.527745982572441 59.406788457934091
82.216453603908107 61.591096119736164
81.483006245364621 58.931657720365948
80.464515335201497 59.797644381044186
83.961490208934705 60.873236414819388
82.345169662695042 61.823832273557286
80.245822193343315 61.175080409667807
81.212832296838087 60.842345291617839
80.826090094793486 60.360142878949006
82.079241288473156 60.326011373353737
80.223916815051439 60.043627611048883
49.136875500374622 16.655038627914543
50.779496453736854 14.691092895319837
50.520955369935173 15.275613871106268
48.073825354611941 18.743359382472605
48.721269131571539 16.103971359248479
48.634963522491773 17.040916897892746
46.375884181662315 17.353026243613755
45.759040326107829 16.569052770163637
47.401040061764412 17.527568746837915
49.611247099818300 16.499391416933694
42.256558529736999 66.544630925140396
41.949061190381059 67.970842968860538
21.126094415069460 8.568177209988173
20.557047437408986 9.655279625083606
22.410668063391807 9.794401045899859
21.234016661294575 9.763313345030593
22.453421126645228 9.127576881670372
21.132649461911278 10.651767376601107
23.281680324472358 9.635707821543042
21.541776425221023 12.057842425260816
21.804506697983619 9.355235209883020
23.429479040501501 9.288239083287733
22.831075390330447 11.141302506492135
23.074469156561907 9.567409914967005
68.407491294335443 82.949806125248926
68.329713678889462 82.561789189408202
66.877153720253617 81.619373452731466
68.378058227238057 82.260394537302631
69.147207493015074 83.279547665453279
68.032365948509252 82.591955440184705
67.240238351725324 82.418102323991505
68.847229075383026 82.268510157389400
65.920339860987980 84.091906032490172
68.341745274626263 82.612667503163578
69.250389971683489 83.396812534703628
68.959444069086075 82.619525697790678
67.456809787551748 83.173118711768851
67.990823878835272 82.794671653991841
66.492501515016016 84.082415696625020
67.971622426955264 82.244714750872149
66.692883714250812 82.068886203100050
67.383724839022179 82.700167546214857
72.675167063162590 79.378738081120019
70.939749163909596 78.263965553204329
73.435433478400981 75.597599742178687
73.730637300737513 78.594275391180943
70.647486070802003 79.285627319931010
70.914169831784434 79.410849439555122
73.433754356033674 78.120938644271575
72.409437683953698 77.397443168598485
74.099602389144337 80.246479548636614
72.595412847265010 78.752873006248748
72.394266600354783 79.645889456712169
72.723283228878060 79.085012794599905
82.974288031625946 82.128024440839809
84.549009590722378 83.711072114482022
83.039841844505659 83.099454625061156
84.667669547893595 83.774991349904099
89.007826680556562 1.008732479172622
90.999428976914103 98.348952619727697
89.931434832907840 99.190823728176923
91.287729915538776 99.916578996345208
89.339593834799899 99.613621178664815
90.321699649690132 99.217972116316119
6.686046318930078 9.396568169260680
9.234156025357413 10.744241007458331
7.500600406134589 11.905390165155497
8.686228565819128 10.599309914562120
8.209949337232247 10.869815493995057
7.016477757770714 9.489616732833728
8.971509953462041 0.414748592364328
7.921402411143735 1.426351052458676
7.010348896050388 99.473245917955694
7.703586182118259 2.470038243341883
9.654902722672485 2.577117559634877
8.828798801700856 2.540246177063350
8.503240751802299 2.039628865469947
8.739189928894810 1.088505464565580
9.007269874045850 99.821122992161435
8.457532860885165 0.049636400366017
51.012636335825952 75.122443225668789
50.959693826184683 75.135554217584968
49.464683848676884 76.554416207236017
50.507247240291299 73.051765311578777
50.003460449191692 76.279192479749966
51.294851839575294 76.494303366142645
50.970706191083096 75.530199223447298
50.288417365453085 73.462900859016457
85.352880690673729 90.252779826923771
85.029333460077780 92.873615245796586
82.784166531726143 90.729176394829253
84.928706864501635 93.316272749698200
89.057006916899809 68.754303854380694
89.348322801967981 70.760242117231968
88.492035457722608 70.749306759487979
88.314336609777015 68.543590705858364
91.346898102134233 69.417836714886292
89.272002385620766 70.208624797879864
90.930222593536570 71.077014210201170
87.906488435392220 70.205542025281702
48.226074337305484 58.496974810867989
46.972293714356411 57.810266999828023
46.534789676528312 58.765783499919884
47.024154520549715 59.460475819301898
46.070951749757668 60.175949601694136
46.232482596853657 60.068724343499412
48.181870789807547 60.093627348039718
48.067407781040330 58.478060222274664
46.727078947983266 59.075535029493658
46.748160127238492 59.419096054515144
45.931365513020054 59.853387530394158
43.010024405947746 29.580270310687879
42.984460297616153 29.671701008536147
44.047059070865316 29.662707284145995
44.306913461335803 29.318715001731352
44.193889227373496 31.373402176572636
42.173616644295976 31.310150313115304
44.095546049287123 31.036469101704999
44.222035204970851 30.232109510641511
44.259841088054358 30.025761137624862
44.355799438312062 29.346322130157581
21.270992509920227 28.894416015810641
19.968303824683904 29.332460091872111
21.175548623350583 27.610302461924601
20.868656017631320 29.069394647369748
20.516956412282308 28.787997159873502
21.800154103438153 29.281643407786397
20.027969602249701 29.847880273429507
20.114319537660485 27.739224649541953
20.668691296471497 28.544439916465556
21.104024490404957 30.230853539387766
20.629055055113891 30.708801376033222
23.179840680541563 29.305817321148396
63.581120004881853 18.976147545583782
63.052384973723854 19.852781418581969
63.757726347453470 19.129302456244211
65.298519206084151 17.443251503699667
62.303932190499836 19.782604075756513
64.175278575767024 17.692639068113643
91.373173947734159 28.021270052991504
92.615382572567199 27.281733137622727
93.536274109415118 26.353381637794264
92.408609982575072 28.127405917155038
91.448381891427914 27.782551799973874
92.917348079131258 28.505457276482534
91.725537331689225 27.138910726182868
93.759633670206767 27.601102680811778
94.270728506639827 29.359078862396238
92.543699184146092 25.925507883556044
90.442569082235650 27.503689672406050
92.456942845570168 26.518147975695410
91.879025571958152 28.275708969386162
89.515968594523073 27.206694672172581
8.802951420384566 21.032660096777608
8.914195990170343 18.939830155376271
8.489292351084760 20.751808796194879
9.167215721761306 19.534486825911490
9.687688583634902 20.309070991653297
10.128073572544569 19.287403025794514
7.724054372802902 19.530422032567046
70.732003569834745 1.390403117275304
69.241555481043122 99.748787813882956
68.247953146446079 99.507590356450564
69.339183300645942 0.070008759667039
68.467309236337783 1.360779492497005
68.413035598204857 0.515505965424950
68.675677044305615 1.464979967303585
69.008408872084615 1.037179233141164
72.324447766279491 1.217480779444727
20.238286923709630 23.730949072640438
17.312050457258092 24.742463255285188
18.148589717036735 21.693841153715379
19.578468826562297 22.524607874319535
20.444251331133010 22.262230026597965
18.943305990978086 22.563448691527835
18.094012340598450 23.233332422346102
19.150584542912380 22.949497547963315
19.652648256997633 24.983267941298728
18.149157043952510 23.686418506636208
20.527086171516046 22.294356704307916
18.563072645290056 22.536992670991410
17.857313693089289 23.371241711855909
18.975936664582402 21.809332041997127
18.819707526833536 21.637872124240630
35.456451631758554 90.629708943600761
34.212994668193268 90.776626136801752
32.923307769637816 89.719222503999191
33.242310766551554 88.133652530221013
33.384736952816006 89.854838714626581
33.985616332599882 90.173877727016205
34.589250546005751 92.180058211015123
32.663466931555320 89.940840979811668
34.215150213540852 91.410482394097599
32.667968358094498 90.399643106437736
32.489701771311807 90.017061536410495
98.227257110846139 30.826209873664002
96.086420120818744 33.169846688349658
95.907190887609161 32.105894699462738
95.758076219066950 32.052792980812804
96.601301528739342 31.665415959646225
98.235716407521608 31.207008232414722
97.121286641872757 31.485375164929426
97.356359637764172 29.568125691650184
96.147037305262828 32.517831985757468
48.100251609326811 4.661759265227767
50.704363985461342 3.812323695826700
49.109361646298098 4.393052440129762
48.719007840473502 6.934978293153793
50.789428628801993 4.832869172615706
49.485000347797865 6.063620414996515
50.614364501592092 4.427582142095757
48.373402332453296 5.663926856868736
49.411292158320897 6.575304490588908
95.853671050546225 97.239441844713127
97.010983535745652 96.033619772656749
94.817949156461538 95.102308832131641
94.920243082825323 96.838554026590174
94.809354186898119 96.144432844038093
95.215594341414544 95.593267493273771
94.764808355448210 95.662314020389886
96.678580407275646 96.846641832405567
96.423312402236647 96.205327227363625
96.122403949339216 96.170030590305743
61.444818766353016 88.374148268048984
61.041438143552043 88.105554853233642
58.641681543884673 87.545884152335020
60.155489802143848 87.290121186466308
60.271175302513541 88.742674652628722
58.863309644581207 89.262972391325377
59.997752133709469 88.170059462569711
59.648978438984237 88.482446378024960
60.701793203319014 86.686046268854682
65.555700380077994 46.117372961109233
65.882020733656731 48.406897595905377
67.566925595459878 48.251215020550632
68.939699992466203 45.682804723736517
65.739545158715075 47.836776093592185
11.423618242743448 65.722706380622213
10.451372246188779 67.874627243452792
10.755530596512980 66.461585483555865
10.520446206078162 66.155170797379654
10.299400279619801 65.766838708992609
9.072639577362629 64.878761190734664
9.485733625164341 66.083509608206384
10.361282047229745 65.963025225431565
10.770107130278035 65.787551288107835
10.445954816148321 66.591558972416408
9.530739991238306 68.168031091826279
82.251691968494995 21.612167404492958
83.121635963952542 20.335936878137112
83.510040204242728 19.520964062406875
81.281951930339517 18.940256076156675
81.779181461790330 19.163279304699071
82.577979333877707 20.193133047564807
81.084665770074324 19.603373750815241
82.263979341908325 16.929850340964158
82.048343769043498 19.242323097607819
83.229905443339078 18.384390619723803
83.117879607919662 19.469727869644863
81.772143782344969 19.641916102146702
83.759482772684066 19.137227631132525
32.283635123036866 80.319815893036676
33.238155475539976 79.068066343125963
33.176750356319836 79.614737509432857
31.233416379162691 79.351652398293993
33.877046593082788 79.161971831566589
32.691730577924936 78.924925948684560
33.919252260790039 79.576569660848108
33.203076108931626 81.996974366911218
33.516445594794824 79.843497633838794
33.677555022391694 80.218776699816203
36.390005248274171 80.267557320335413
31.945117733973703 78.960396730658147
32.670702561287854 79.302424432854806
32.185251257456073 79.292442659399129
69.662650584094280 39.367986954955775
69.605959249993887 41.902895523450638
69.474428732348798 39.602875168063356
68.254035345892973 41.175098146668219
68.406984251861061 42.776510778336146
68.534893008621822 90.760758269345814
68.555874825526530 88.712520848178201
68.649334944419905 89.174529168450604
70.079924027517137 88.483657612721800
69.346115494026236 88.184219153922513
69.654259983724941 90.040153220449156
67.872976698308619 90.909935135187808
68.610745963736719 88.496254693004488
70.107789347248129 88.121329828738695
68.147919481575229 89.357801816409591
70.434290191302154 87.827655326032527
68.494397944466982 88.635876179974503
68.748174473452607 90.215484975231291
69.272643122825329 88.490439308252320
68.548338694367729 86.751051903163599
68.527334442090947 88.322575145822782
68.869940961541801 87.595711039829084
49.627806213565172 35.634313873817661
50.898484508607496 35.902827657704535
50.574648374318251 32.861362589363772
50.040280425718954 34.498615003116093
49.422098902935460 32.164217321569730
50.134963325267712 33.311815450813143
49.304116265270565 34.091220467341870
49.374558266028707 32.156479085103349
50.083017831915747 33.429213835623464
51.072199984559880 32.354693148778686
51.755064120733671 33.649481845629097
50.901686607262100 33.393782000931068
48.823974170757005 33.918525728105088
73.059118892847394 90.442269243752690
74.079199733969233 89.212325646604256
73.870845248103848 90.518337754078587
74.686859252445387 89.136486267688383
73.521128876918056 89.086105772508503
74.484051999968344 88.951896087820913
74.459521206678460 88.980301210608147
73.465904963395701 90.723225102163966
74.428630999594233 88.312587344992195
74.023499396110211 90.829500676977190
73.707072834841924 88.705390114581050
74.318496805390410 85.429054394142923
14.628775808597828 49.030305313363996
15.628882512963381 47.977712568065293
13.408430052981819 50.370406705138571
15.800417949618691 51.171145766905326
15.188494746651234 49.237756832957892
16.944709115915447 48.539885826644415
16.180520528272279 47.636281649711137
16.265575618891511 48.972163133227745
15.136407241226868 46.904847110458817
91.408174962373039 74.453652617465821
90.140754288350450 76.230255985809222
89.970168583146801 76.832979856238808
90.707696924963926 75.902326248749503
91.151546584576494 76.143868293243543
91.614464063520415 75.990611283842455
92.454599133308363 77.556404988175871
92.525118668707989 74.985100670386657
91.269980516534616 77.810544768227572
90.372335165480507 75.269134032293024
88.816671087997676 75.764756314920433
91.979587093636297 76.166307601680415
92.463681167020368 75.540011550137976
91.742217551461493 76.955731757453776
90.987239926828437 73.495415617034965
92.773695432393637 74.955536627177409
90.058857826890957 77.345376890692748
91.336896674583230 77.286312879912941
90.073250388292195 76.963377801491006
31.222694348236740 27.396070185956397
30.288586830838685 28.659442452579054
30.235886436033830 31.325613129544713
32.200924498890082 27.542083777017339
30.971399732017524 28.112003140790801
31.142146927541795 27.634352319229876
30.215389978374450 29.921631187227565
78.030272279120382 68.818938270189193
79.753164752986081 69.370246645361775
77.107586833703223 69.262537346770614
78.760258442997241 68.962627885072436
80.442839811857368 70.127919780341344
79.822363121454444 69.899641731276319
80.334932785103945 69.623999657323836
78.722434354164164 69.604331107383814
77.632252783735396 70.597602205312228
78.377688385870499 69.723968744536592
79.308784532288854 68.280287245564253
79.814630639228369 69.168519276831731
79.691394646188598 68.363889011899616
78.416440786237345 68.793618635029887
90.778557765531104 94.205800751350552
91.145328603148499 92.778107624091760
91.448907422665187 93.436467413105049
89.700952613378405 93.343733118702531
90.480527753376975 94.573537964846111
89.919089265761173 94.701223422024853
89.427941739324169 92.632636196659135
90.090892236308008 92.239392083732810
90.287961686551370 94.784288172030429
90.002896796090383 93.617742753388640
91.198205534443730 94.512023882771302
97.756391365265358 37.473399287669878
94.692154661302880 39.604349879684762
97.497440078644118 37.430281211407035
97.645962676923133 37.990669191063930
95.086345816900916 37.463826905647828
95.936011280485459 38.860704813990324
11.840146352746709 52.841872271876007
9.740772428185529 53.477788765404505
9.577203896137323 53.818630577609227
9.035880395332162 51.390517232072561
10.423418783367461 50.860242669492692
10.842722320438730 50.631485551761578
9.199884620244488 54.708369325091233
30.087644780123536 86.283509994667710
29.839300388685853 85.760903533547264
30.086306849257181 85.278562193300615
31.072972186038847 85.018038053266764
31.496019556196604 85.443025819441189
31.051086231268393 84.099684690504759
29.902661932426742 85.092507043390455
31.525445284953641 86.632719585572644
31.280900855839533 85.144913396741401
28.559888297502660 85.827977708598780
38.570223059345977 83.717607041988956
38.558972476654432 84.861400239624288
38.467352813055989 82.191896851376526
38.067938246638590 81.965639836700618
38.034051421958267 84.319502586933282
40.291556130268013 82.801043102075965
38.173699386084323 82.848513792505145
40.030789625083465 82.797082951399219
76.362922050891314 11.451559421253121
77.336615076254546 10.771855417489860
78.734867287762413 11.468261747076447
78.380844557262691 10.949078460791311
77.666117501615332 11.689313640821638
75.782328472550759 11.532281658956164
79.083887204084448 11.280806369064745
77.884891938824282 10.934551125633289
77.243848532031677 12.471122056871380
77.122401463596489 10.831469046841834
87.395044092999839 11.083346120592028
86.797583299037441 10.336048718570535
85.027119936312374 10.473906605309628
89.020598848887289 9.723162574407921
86.168030531531528 9.913643631000058
85.762174694180246 11.295963547098218
87.043164734762883 10.420138424391757
87.524139142262769 12.694425961556071
4.484591923258673 58.878049751010877
4.987648139765997 57.704130123181038
3.684635720551650 60.199051803659792
5.108189493275996 57.851741439431116
3.703523012056625 60.066775518172996
15.248167239518851 6.976453936512470
15.589970506425935 5.379149221106637
16.624556094937535 5.153467602111347
15.392211716673790 3.138874572113960
16.835541888636946 4.226824385142154
15.698489045251584 5.627515560474015
15.845136624974417 4.858437779671368
18.163775923878092 5.543666187841487
14.431786058250047 4.494661714224759
10.902868676180702 45.810022967249239
9.815257939565866 46.723416358789088
10.834273309836554 45.997962784066353
9.949454476234981 45.786069235007105
10.561624115511403 43.740958160249541
12.909804690503911 46.641790434470224
9.806767842075910 44.197560621471297
11.454725066898868 45.431119946755508
9.991416065438573 47.144681131406955
11.714817952796684 46.744011403887029
11.926045561716096 45.014394165080589
50.465598577384064 51.472247923213907
49.458629001633518 51.032134643878976
50.630007080122532 51.689033095877306
50.575603793841225 51.332921863910713
50.360426396328293 51.278264457581663
50.077921019329708 50.965049115999165
49.937171544030612 50.187205506320261
50.586780830973701 49.704544869897958
7.725229882659866 2.706818766757460
7.816617246148208 4.318312466179432
7.554809779340036 2.568219137469667
7.873561068758009 4.179867460281290
8.209464754338951 2.357883761234113
8.087108191566285 6.882175618493154
44.249949826418224 59.425906433022348
44.755512034659979 60.904339940031804
43.915543913388014 61.219787263911705
44.489223933482847 60.735709846809570
42.381514791051359 58.997086033185930
44.085041640695856 60.279259807927836
44.976300928592195 58.263407946278448
42.602269286581034 60.212010902811677
46.359930949338377 59.048097736887179
44.521464205253977 58.390227993819913
35.156520149035934 80.970241714397190
36.244735167062743 80.159088503992990
34.527806799693074 82.297477295910952
34.799674348035481 79.006601385169290
37.218506003501261 80.645800900910359
36.756951417415237 81.353414295250815
36.364752813917740 79.290236638377181
36.392059217747345 81.008129412986023
53.420710860403936 14.157041403940088
51.454592350922347 15.681971370161280
54.116958068759665 14.607824550508676
54.255752687124428 14.227969506557828
54.471381504770726 14.388302541671685
51.864869872381661 16.440856874189677
55.819984351308882 13.762037375925946
51.305857838309592 14.704734066903088
55.011829825785597 14.400551190822194
53.055941043053267 12.297282671789500
10.551652645013252 66.594852432040142
13.670480315722259 64.338240466016728
10.659218800554260 64.994624223524184
9.225108032517110 66.394537257089851
12.417245897137663 64.172175491547165
10.958200625663387 66.772034377540976
11.603682615286482 65.888836632006502
25.600957711964217 70.304917928886724
24.507907984095855 70.953318273354583
24.967769032546197 72.214013304410784
23.516726627807039 71.359548188970379
23.406209216436753 73.491978021372944
71.709099058211947 82.278515500490158
71.560957174256586 83.126168554273846
70.215586335791272 82.076288258678176
71.765791864478686 81.021224578341915
70.114210260668557 80.066364476611525
70.304389641300688 79.915452888583829
71.059522842306905 79.709380634394577
71.048571916469513 80.168182631122448
68.846336786287281 81.113144214061606
71.051367575348195 81.153802564826805
72.713180507745420 82.715368541331330
70.513549737072054 79.969649182849082
71.579076606466131 79.731415141983732
72.184198976937367 82.650665046109182
72.340521547348786 83.761764538416799
71.837597395020268 81.198341249475916
72.364841843257437 82.490395004337941
71.637328107217442 80.544519214589030
73.076613523857290 83.060816300624921
52.606826139789533 45.589540913544340
50.874624861322090 44.352033874567717
51.774912929140164 44.494269736243680
51.917050976590588 45.686097362537744
50.304879529186010 46.184925661176962
51.898127864870261 46.788802189024544
49.535734884506383 44.648540229779712
52.207802421581910 44.812033622191649
49.195428929551483 46.540733751184590
50.218852595875966 44.472146904962685
52.014789731747229 45.695256555314529
51.646935713448165 45.794905590571602
51.499306579699372 44.872138499011776
52.841352146514851 45.317358445759368
9.929334664958002 14.821979862368098
9.025354925786713 13.926964663122071
10.048768170904783 12.309009194889160
9.818533646841992 13.023166738367522
10.721182895081506 13.237006529167882
85.891678985681807 71.336676626682916
85.486697941568352 68.586715522083068
83.875372648004273 69.483023179398245
85.029415868636406 70.389613829790747
86.236502203936993 70.251535825943847
85.027670885349650 69.418192061779777
85.352011179180380 70.128520143289734
19.700655231279320 32.630287955627949
21.881621239880495 31.505648022434226
22.344931758459150 32.091264695331930
20.515204445974568 32.266580844153729
19.650502966611210 31.895251222055073
20.036885128077451 29.913918932300323
18.619780987373204 30.672262094095856
19.606782515694722 30.727252024343684
19.291334829694119 34.375921204884833
20.493956593261323 32.643320780898627
66.169701371552947 75.089032638462484
65.262337811135055 75.480067539640629
64.435782525262965 76.696178245507284
64.181350217327349 73.842804436315149
64.897571243988210 74.370387309739030
64.514216624080390 75.916472269915715
65.720290925231822 75.580909146210956
64.701086403961696 76.462724596857839
69.069559452147658 35.248830917410999
69.514854410496469 33.216191867556191
69.852047330632573 35.520475825910900
69.630877479241306 33.514646841948107
69.385904031706005 36.405462033962181
69.201974145108210 34.950093020865864
68.906945433944031 35.116463734170758
70.236916203478387 33.610064578293930
70.095822454675314 34.373955799899676
70.924106489738193 34.005553325544284
71.642439972641128 35.749610629817248
93.988027806238492 62.048950511802275
93.421470798850592 62.254765791911943
91.612908401043470 61.850940376564452
93.973996134445514 63.673328399859528
92.306131163998430 62.098150311648276
94.084998724089459 63.178043735339493
51.634907792748209 60.308052515602711
52.996580278632869 59.554793423143039
53.149729008130528 61.313288527007700
50.394865759819552 60.764911529901269
49.240831652014656 60.416871740709190
50.563422202416731 59.963967531210002
52.258393932257334 60.830397652656750
52.354846446011848 61.660704575551932
52.085040569727077 60.307279566310100
53.882274427488198 57.321756205364935
53.045019079973102 56.537697222056352
55.425281133252646 56.027877505260591
54.789824074417368 56.964183898598044
54.118201771430229 55.518723987826981
56.681851792589285 55.715176347177483
53.648499772092904 56.914716459788359
55.698556558305498 57.017262371177175
54.488556497764421 56.823709436577417
71.995438543281679 16.748533263317608
71.602714593661986 15.543022621161203
73.183459464519601 16.666935967352327
71.416606174229216 14.686814096525611
72.656687858730990 16.915957132840379
73.119063527773676 16.515902916170695
69.621665095444030 15.302133067049025
71.003957835468981 17.455528129581889
13.826246224153689 73.077908068597935
15.275622021764125 72.645076351864716
14.105645432930972 73.033547455178692
14.363936274974387 74.573087798548741
13.687042415375181 73.684049709027946
13.257628794449044 72.567213190229751
14.118361135311950 72.841418976360913
15.118433732650836 72.844571657407528
14.346854453783305 72.513831406391134
95.787231462321529 19.947872854679304
96.716601751888675 21.259711689336864
96.982910122130590 21.152488209187240
93.153655104109319 21.105137560511082
97.965609283182133 17.981325816737630
96.239489930249661 19.408579417787053
95.978232533876223 21.186773312282657
93.349759869474227 18.700865770860656
95.598769893526807 20.422735474724689
44.313699160131129 92.500317669695235
45.011940177866400 94.196786272970584
42.649905900023136 93.972624943452857
43.460558968965117 92.750422486129068
44.596588948896830 94.819781557383422
43.859907370831188 92.598486063199843
42.990954852086986 93.868449018309050
43.487348035298218 96.341319790261636
43.517284748838549 94.483750203772388
42.544651461894176 94.839186183582356
43.832103257808761 93.442316585000825
77.621231656233192 59.626021235264687
79.031523151436730 61.761355452178805
77.947284291504459 58.703627758545394
78.236066669009858 59.571387502752849
78.877219961613321 59.337602655151535
76.733087192040699 57.732390985590023
79.536220056795472 57.457979215531616
79.141745680896122 59.453497218982349
79.123567459430035 58.942038893631789
78.813518037949933 57.757122327301296
32.796801988801128 2.940480852802808
32.406059423185319 0.855454427797335
30.879759863354195 3.466060741178870
31.589782163545870 5.771304122233996
31.843059557346240 1.439511429275511
31.831570333708381 1.397480424370813
33.012687435031935 2.959663994131033
32.711299250785594 2.909537952735441
32.609058499404021 4.377105310326390
33.097391307272026 1.005107772943089
30.309690187221570 0.258141841877227
59.262965832017628 51.229667252898096
59.520671398881817 53.075469696290028
59.750209405000206 51.013731346407795
59.127058052370529 51.934804382711206
60.212940185772261 52.985537480816589
60.157875019197036 49.247846218847961
58.883410818896522 51.813631850152547
59.891575807093091 53.289237744902564
59.794679835886420 51.293560971073852
15.090341373873724 25.153305771203758
14.173625535315921 24.866615603985075
15.194013666702791 23.085747999729669
14.814308586667568 25.433480014019306
16.026082123745024 23.501943570015552
15.912305707202963 23.601144675975490
14.657615502140748 25.633022668132664
15.237979934909866 24.633380665441123
14.728843687737502 25.151961068403249
14.167611175486291 25.661338201206192
14.165992776199426 25.525545381202928
15.594710038980569 24.416578422828341
13.025609309099302 24.967371349131341
14.538961285547586 23.144912367489241
14.188083168797334 24.618013187791199
87.450544760408235 90.811534572168981
88.440633038847935 91.554846082660717
88.328924527894472 91.386589011290440
89.497380281678545 89.334740625762777
87.340986281994915 90.637936217302709
88.264549775278425 91.709368727926105
89.292258551402284 91.750730801919474
87.120987467625994 90.735264497766295
90.829233295063531 89.599651306977222
88.329239449973102 89.981268757791540
86.919030306395001 92.446105152849768
31.983206193172943 23.454927325654815
34.613097828614471 23.047225546652260
33.639893841827778 22.874711092729740
34.071082632362859 22.361369492649171
30.965776762833169 23.010286920889079
35.032785741807054 21.539498455981821
8.223014270754398 33.598608489805422
7.300542500102447 31.033269698229613
6.909789006969920 29.363183881715706
7.851763876051725 28.743490482069326
8.370298924875554 30.431698538194265
7.213249669245720 30.549847503552257
7.854118428394514 31.417648763628264
7.386788630384100 30.340584869105406
2.933691623642225 16.737040994165870
6.126980868602205 15.458248710209613
4.577890884533176 18.327877839426620
4.837849954121056 16.285906810397481
6.062832526110562 16.658393432298602
5.975015205077816 15.366576423200454
5.158533481576176 17.306219481948816
5.718612974057256 16.642333233820821
6.396158919023779 17.161024200538847
7.596445210009675 16.291690369339779
4.984739186688509 16.158691827807353
5.591692534290734 18.061710291571934
43.865256764284773 63.741632687047876
42.771174299807683 62.953590418833841
43.653424761275964 61.696736559439017
44.461346206743620 64.473466847569085
41.812593984444248 64.611543489640468
43.614232570382299 62.923716983130625
42.195052198525516 64.328608323920989
43.106629888997915 63.373694642656574
42.047509715664766 62.070530236352326
3.221207069493933 87.028885295967683
4.389896418692768 87.794916297308774
3.049145947951437 87.592130922245147
2.103299660118086 87.674095118960807
28.681231068834666 20.143921399341949
28.058046934278771 18.975793871065800
28.511648056207093 20.447666784545142
94.177864235159859 74.416381793786201
92.934272807189899 75.348825374968911
93.320699259817218 75.018897849695790
93.213486515268357 73.806801275535520
94.196489671874758 75.051164718503685
95.545383089353862 73.020106243659555
94.166852619171365 73.617776502352513
94.254715944489249 73.347171182363866
93.401277182550288 73.166870842957820
92.098472053479711 76.318162914847619
95.029691861504702 73.123752069064452
92.841295400063458 72.675462762242006
95.419643456251407 94.265446661756343
95.440387595855228 92.683587788613920
93.722755375690298 92.808139855162366
94.629431535157337 94.072450972271909
92.990093632450538 94.859859701485931
94.734902894125923 90.766130409745614
95.414015953410953 95.055706742821783
96.168045913902318 93.309788603384860
95.642208583077533 94.551351234990037
95.929360244594989 93.320243796614363
89.347415028774833 69.720465029330640
90.140704007676661 68.597665234178379
91.272543890053015 69.713590701666547
90.167702678334223 69.667742081355314
88.708407940788220 69.588166713336690
90.920104223076919 70.349946834824877
91.940499757126375 68.306943076737767
57.767834605312110 73.287918975908724
59.234470627177785 73.817406909261692
62.195848699283772 72.877096338019470
60.116925677803700 71.224787204014788
61.268746959945283 73.593873259240695
58.661951814609814 72.629156970862368
60.449585444534044 75.104048317974602
58.835430687968930 72.237588846027364
59.282144100902535 72.918462476577417
58.673229322255686 73.866004569749094
61.349220995081396 74.166120287883800
59.592733024023609 72.724705451457339
57.868777398080930 74.533153634141399
60.560256664070899 74.834633088124463
58.899279890528881 72.660708618558118
59.052847094404015 73.555242436109339
58.194603649105588 72.979752363573070
58.963880825195595 72.979425110160605
39.821924909604988 94.459954525979811
41.047315525197796 95.248671681322094
41.745934029202161 94.268609670784826
40.037417062048789 93.507852840330457
39.592409828313194 93.960358958038142
40.896933179436232 96.133965256094498
41.812429721332812 96.220032003951630
40.384784059371512 95.992370833426946
41.741731512427890 95.958287155244989
43.183967056144397 94.376963733913954
41.798914359419825 94.427948231527921
42.177027260287630 94.933963607718837
41.437203241993529 95.880297338832307
42.946379469194291 97.183127919024571
42.504187885353815 94.622708208979105
44.100405898400638 93.004147283326247
42.720558566182461 93.516361230404172
41.506618773546194 95.423391639532738
36.773639511000205 82.962453984559829
33.178755129250646 82.635585373179524
34.364443175187517 82.129654520392535
34.319519768130398 82.313542740995942
35.505346554303500 83.570216677738415
33.550863012836338 82.788848408895873
36.478198256535840 83.949839874855613
33.585833968480053 83.265190345420180
34.363798320852418 84.243231967004320
35.294613996269653 84.415841737790970
35.055517592333608 83.991625459905748
33.404099295965061 83.221376791268625
34.749376879930338 84.656137096800990
34.407527446766792 83.762050275818694
41.745742002291195 25.583002162804711
42.710550292543118 24.717542474984640
41.038634686217655 23.615661456244098
41.433258834844651 26.235300594263148
40.853722909992150 23.024249630733628
40.854303014478035 23.665043330271232
40.978137713761598 24.578025856131635
43.050422856468820 26.931998036838628
40.860664011997535 24.084291110457134
40.504758461393401 24.773998002828137
40.190736451045090 23.127493383684744
42.183423334919745 26.572251131388850
1.344588894218805 29.665152198161319
0.308618395372523 30.430964657531764
99.857277723943426 29.945989631543824
99.963820592887146 28.137016948958639
1.074954307187975 28.464400730406140
0.301496013754313 29.470114349991036
1.436625439384537 29.609553776887058
98.865037104773421 28.448276008868540
0.978123372959000 29.569767817282678
1.300424418978062 30.277103224069815
20.218717506170250 66.072701229304457
21.025703691849110 67.369324019710973
21.944116623272944 66.412270072510893
20.436026456865203 65.555545424010759
19.326128020275558 67.386241177577915
22.162543479444253 65.251194214012841
19.409146040712844 66.416365863090235
21.996901733006723 65.538700274768985
21.606384600036588 66.217205162082607
20.251361282101513 64.188416841925971
22.094572032036577 49.309543687988565
19.888655310653238 49.898729890140828
21.228738985016225 48.644137158088697
21.119966258873966 49.746991950733836
21.996677124280442 49.389513472343054
21.637807591934294 49.321679289557061
20.508843107470579 47.162613944590035
19.779289397314098 47.716380962591181
7.328705255034500 98.499796311804388
8.557478820012452 97.641308933432114
7.409019212022096 99.899041968512293
7.997287044611956 98.904576478921669
7.279776198751197 99.040415178408963
7.163996029502832 96.643518077368029
7.059120436968871 97.017631620183096
12.344283588756840 31.784465005916754
13.568955238122452 31.857407741008771
11.403376209747655 31.932019985428290
10.721311393478247 33.623169623014419
12.447789547426520 31.545050804924898
13.078759698937473 31.913893601471898
11.930218360322376 30.834678929674872
9.979064588425095 31.884135938929575
12.425177541873504 31.171438026462447
14.038010979609982 33.083640056281716
12.702668806178337 32.379659128570339
12.275280065707685 30.975399508301511
57.587677116192701 58.021493788078971
57.739617923095764 56.567453525995738
59.349546690861004 56.487711921107149
54.781341616472190 57.223904938706362
58.395467504055944 57.767343131352725
56.995445005519393 59.144864656994187
58.187003545396273 59.268963026490425
56.260048826745560 58.671921701664047
57.757850988599216 59.201652511880539
57.927875659451956 57.649335443806351
58.541560883853151 57.532936140600867
57.848580053461497 57.409736810366027
82.043418449089515 38.448827464921870
82.158416019484960 36.925103779563280
81.420686191197134 39.062490789767999
81.696351561850562 39.098142255371059
81.414173499065953 38.519152668123994
83.204674042248158 39.124108896586272
82.391791612444280 38.587814761693387
83.697525165172578 38.649393391217579
82.268014059653552 37.763853039015324
81.186986810310913 36.499533386082561
81.564263837963921 38.450551117677335
83.753416903496245 40.320499209342614
82.086316041458403 37.937653950568695
81.022865599207321 38.015808705686155
82.997403571727830 38.971233150229715
49.518749229809238 69.378304234715074
49.927814940727544 70.062272912297061
51.936986686863918 68.906383349655414
52.530271972788711 67.424912447974705
53.000379028528968 69.026166927405001
54.169398662943955 68.942450571314296
50.868630014714959 70.717655289164881
50.735448397724930 67.325079910646551
49.829916820595379 68.999573745411169
50.379159871789632 68.851006713675758
51.809227868578809 69.055974978415378
50.278432926964086 67.735310044308136
34.946931154581684 75.021958771229919
34.550649623212969 76.031260398932432
34.056176440485906 76.767253228320214
35.202655826098635 76.875135493377456
34.311338326396871 75.296140116703342
32.891445598464472 76.428996104484540
35.076392723279312 76.311787568122568
36.142462237447226 77.962372378660419
32.781057575071678 76.150873762058637
34.211791762672611 77.469487347204321
33.788051256093972 75.389669700155693
32.594342140698309 75.963405491217230
68.625351804591077 66.385860818803550
69.205478699554476 67.752619935594154
69.716332082737125 66.753225328479573
70.536007113083159 67.059756573195614
69.134228367384665 66.076416742344250
67.245952774161779 68.331841587378065
67.780870701303698 68.048724628008699
70.958900362176948 65.349426363681658
71.260214305383315 67.488219524902433
23.583215466767339 32.795320178856713
24.775041164869410 34.503498199572554
25.065072793434002 33.383986671132647
23.527474039317678 34.025950553915038
23.317470331488199 33.933071822960393
24.605279770097766 32.953568492840958
60.091465879206794 10.592310799520668
60.145662200338037 10.293248391438937
60.165635137512147 11.472771026070411
62.113263108237412 10.272911352235971
60.992613679899897 11.072968868594497
60.743382186993060 10.385942342474458
61.821772011860254 8.820785518117695
62.090357921881143 11.750051626813045
59.442712430685482 11.761007005305714
61.706938695675724 9.877504543142262
60.702439994132639 10.081253930860544
60.515849758639014 10.427466531473431
61.405780914292940 10.939034625288098
51.060974024208647 32.925223855934448
53.367926421207130 33.929987095778436
51.273365153747008 31.842941904856737
50.434837723905581 32.753162016354651
52.851311055729859 31.478521005447305
52.293476087412259 34.342326394871620
67.069240778181239 43.384236668376637
65.051175097288976 44.579411814206132
66.227209758396725 43.964115494745243
66.181017628772011 42.486200309435887
66.356201123644922 42.467062202626160
66.301194878388827 45.225687046328815
65.932912222993892 42.969960826464515
64.210011774969573 42.765841995762223
66.848438604681860 43.054443619499331
64.979772440366474 43.217742875455265
52.646800856865532 46.269904071397448
49.652110071683090 47.014217106671872
51.612855746554622 47.119004931320028
51.229019816406208 45.160373571691487
53.586889457183830 46.908998434730648
50.529155886331452 46.087951049084978
52.250567826333182 47.027840255890588
50.923635350227677 47.208590152811787
49.695582784791256 46.702874486186651
52.585833996986160 47.174668766937280
49.532475806891966 44.660958155948208
19.836912909486458 44.546008224059634
23.254050294336682 46.095678209429643
21.746508463222899 44.205880037054769
21.797459226824447 46.651719571406012
22.725466811446633 43.539324797606398
21.576103639336147 44.630870316944836
20.101533957262525 43.364988439114676
23.135497420699984 46.235170477272042
22.702250926196498 45.096136871656014
20.147247970310783 45.219157129030876
21.424177983500812 43.674995817735024
22.877806624715966 44.580986790792274
20.830105850594009 43.900317120443155
18.441447475493057 80.777492824222108
18.949313894998181 79.808085521845484
19.881252863688683 80.933355503389535
19.406157153911572 79.912478463933653
19.969690272393994 80.652312415612343
19.234192892746513 79.605951313949305
19.009547696805118 80.713711430244786
19.474841830518574 79.345036336067423
19.674970601679497 78.992129248273088
18.831276931016546 80.201406002834275
19.509227602393310 79.236836505983163
18.987353736157008 81.770984390983983
29.868487477921825 89.246255596074235
31.691695645693070 89.968056400803334
30.547122246039969 91.749188682432546
30.362336114019520 91.157631749275296
28.924697441219291 91.510314338994348
30.599036665920973 93.548078261548852
28.635407954807558 90.631160028945942
29.960102878857210 91.340681452045189
30.384556134025420 91.211908324487126
31.519665043591619 91.626375745956480
56.632556532624655 94.185752850927045
56.029406196175884 93.928696967043734
57.494631343556883 93.745771145907213
56.522130460359925 95.680952566672886
54.608215719749445 93.622591490005277
70.810864256711724 75.085998047271204
72.272962351465821 74.838996105716944
71.232994558740756 74.853067656905992
70.395472087873969 74.651439679622015
71.186514893803107 76.657865603753947
72.528624083263196 75.876790044387590
70.664679374046756 75.546055515675022
28.279188899814073 36.549271364050590
29.436602771944443 35.631255405368343
29.252696641509477 36.446476453911636
27.680695620719277 37.673033958019595
26.775557832656215 35.521624159891083
27.745685937581001 37.429418323823860
29.127153376210266 37.244111985804466
29.781139112826981 36.867534856849886
27.734844856097176 35.950320136517533
29.488226488524042 35.782308775145502
51.999251548681173 51.580480282722931
52.021039434101425 52.181315915839214
52.189958464165400 52.180269997538154
51.901581965301993 50.623423080331797
52.979333503115470 51.315555734207344
53.373510503979389 53.225766668927250
53.453205413822971 50.336030949137950
51.799233970654825 50.391683272585077
52.404885438729515 52.290980393910282
26.606501216828487 92.930508621430533
25.158623387094938 91.101829941213055
25.056931444324373 93.362230338327265
27.215360857309019 93.352917496989960
25.043364849976612 91.888555032981927
26.935986904181192 92.633571466112443
24.847238130144504 95.290028442043663
24.811985136421708 94.615325417340159
27.858785094544270 93.260646415882007
25.195199916502041 93.168558978349324
25.850941507186885 92.689613328679684
25.934560885845027 92.058491832821900
25.807666451510578 91.535538625164818
25.608199936242819 92.126913489104297
25.236205221605800 92.435081907012204
25.323386035670538 94.897454069857957
28.007388642477359 93.294519052306185
40.075815070338486 48.476299005190157
39.676423139802836 50.797648990361623
37.757749827093747 48.802932319243446
38.582506684828644 47.898091373842178
37.778270801981627 47.866220139462136
38.367621460135275 46.128114758379922
41.304225801318246 48.013768084470044
41.140276138737164 47.584613033942098
37.892071916035668 46.044236429094894
38.696490332180616 46.539145420724658
84.497000672245406 52.634433879264044
83.488401145089369 55.043426961171654
82.849151830716309 52.261702078798407
82.903476475218469 55.336640832567795
82.362550714215743 53.787068073402992
21.025505283917624 90.225619937206474
20.749292919306050 90.924032821167273
22.675649246364568 89.276630773209703
22.501938436634710 90.420409061111187
22.088046327353410 90.474101280372068
21.237873654543169 89.833290962993289
22.928627402943096 88.518627436436347
21.079058400014400 89.467839338125174
21.582138485170049 88.616053270811662
21.066456860977464 89.233878757466044
22.869787891010269 89.562870055271816
22.151508387744741 89.761784053742943
21.857993098742607 91.185769977978481
22.074306019442627 90.777595243547736
22.409496840459980 88.418226081942407
22.636972417847225 89.723996516859586
10.170365609900072 32.496272560890141
9.075814299996180 32.056812806407173
10.248037583315950 32.336065894727682
8.595618079130199 33.227404045860027
8.602786220027024 32.461841511337255
7.481635054998359 31.339518265555689
8.462208239861814 32.740276691880318
9.069924866407995 33.028394837338332
9.328657549649396 31.644171664746239
7.651862227493861 32.931032868997967
9.742984432853461 32.621714662483576
8.006459601724293 30.782014920079533
9.897073053697818 31.462290583615399
7.778480107663028 30.738444111633402
7.962031125733493 31.591732941413774
8.657214060245352 34.195382521991775
8.322363586288425 33.148916601768697
20.875859849260959 55.897407547043059
22.444798796854549 53.439106546322236
18.927094136159273 54.255320463997215
20.892429155301638 53.501922244157463
20.453861184466909 52.497396219200418
20.766263054130366 53.710826771548000
21.133445802369735 54.419554434272698
20.961379102641484 54.884643547424517
20.821120374086494 53.383368312011484
19.861839026993628 54.259314021654347
21.138488333385158 54.245875330248225
20.250548567732302 54.691720840689626
66.661370971741391 62.948958973790042
65.376670437171100 62.000776996070933
65.189911270642654 61.918039199194148
66.129734248984320 60.634356512091742
66.173193103026364 62.114026664013551
65.166601066112008 62.216531278107233
66.189309587547513 61.013114885470777
66.180365903357782 64.050321470243787
36.524020258187392 56.337753388477587
37.702860215652095 54.834463700328797
38.354119914611907 54.896262096410368
37.158316486611547 54.369644476014287
37.006865166344404 52.643009158485889
39.378901875064045 53.889651115477093
37.836133013348395 54.487582209854786
38.711510130913098 55.757484738377393
39.146445794995053 55.121966419953154
37.708605106868490 54.454131210523755
37.843628749310525 53.977054688595622
37.345853464811299 54.909177857144613
35.893153010038382 54.267805782708763
47.475837498264760 37.843405512454304
46.304710450145826 37.453561815257828
46.675258484912518 37.899621220807937
45.472987964029379 36.564554054565242
46.174429701243575 36.406000285563366
46.395321547988523 35.697460720451872
47.703738344052411 38.203252356228191
47.070258186479016 37.724740199790432
65.834871735417494 77.471137783517321
65.099079431452296 80.889593171504359
65.303776491652130 79.315447846227841
65.295231603562158 81.168851018674872
67.230387575660032 78.925686715608691
65.253773352973894 78.903934034198770
64.878052421838447 79.412878749014112
66.476294672661552 79.919086092366172
20.133031893265596 24.943155276425490
21.688835537874009 27.334184613480101
19.739360811833333 25.899231048088783
20.144634521922651 26.464790458714798
19.604815451704830 25.237018501967533
19.590635798955987 25.624616002572946
20.894630899942719 27.318098172719726
19.733334697678838 24.652203234575619
20.585429019855006 24.492592703922039
20.560501733566458 25.411177080668779
60.120526653850128 72.658445066726813
60.091476769027850 73.566966070781561
61.424246336397957 72.305780108302571
60.784159083026331 70.854704554898660
59.031420825343645 72.711246061741605
62.069602278428611 71.544975164021182
59.738466523046178 73.108370570505343
59.270943269022453 71.137316593830946
61.678065689105551 72.730971214836245
61.044352596735919 73.137810271130462
60.867658076150846 74.419559928679746
60.786555292926622 72.745034693718836
52.203633489648368 0.883677376783018
48.932593729432249 2.086443592309989
48.261147930480995 2.264386540381593
50.447037870259216 2.073870263285695
49.446858193281727 0.586530456483836
51.734995043766070 0.912528821040859
50.874654612307374 0.739926461565177
51.454074929337764 1.339818297901197
50.991980933285248 0.903239498911243
52.665192571302512 1.767427750654073
51.662440037085787 0.371465040209214
50.906207314442206 1.804197062940342
51.313027277825213 0.688196197604156
51.663735081356144 1.153179356695851
49.443995178203430 0.155266516023899
3.218119266107444 15.432566321587748
3.094753767755428 16.186165283150498
4.071656691812546 14.378867458140254
3.790432588916051 14.197428412666859
2.159409763911801 13.885233549931579
3.488669797562441 16.553633638208950
7.346658737791424 4.713959587673295
8.471464784746775 6.574211842711587
11.363375169640614 7.543052177193714
7.926129687849008 6.635328719273273
9.725210860828263 5.771610559937087
9.955769422796774 7.519818761998613
31.174267539328063 22.962469147402818
33.266713891140718 22.616867908187444
31.840361112878249 20.967893070698814
31.476451519580245 21.731200434945247
33.243605815133776 22.696196407566074
33.755699452735492 21.554167457374213
32.444956204178432 23.963860368041129
98.130254569859716 90.293274182687725
97.964016128167145 89.942387661318847
98.735788846729122 90.179763284525208
97.997493573235246 89.935050848665270
99.282665225477089 90.680789636470806
99.205058611945617 89.268154227486676
98.904243978023587 90.373152768393837
97.502044062296704 90.573453665512787
98.546670555668740 89.164820045385696
59.331022696914779 63.797494696047416
59.381416505042161 63.199755162133513
58.381255359645820 63.495246348942892
60.123911593464044 65.958672494153461
58.851966991228018 62.978070511688770
57.944147977739846 61.328041152907886
57.472852416173801 62.791068241358971
58.818265722574587 64.388903120118513
59.622531590847835 63.537352386509390
61.097825343327678 64.358606010342911
18.425951354815293 97.372065811733833
14.853839795268854 99.071958590583961
15.474383940303667 97.891374772805534
19.490582398028536 97.780756817471598
18.390404951467826 97.377364222582614
15.689121425460927 98.960259973362454
16.208799235391499 96.451567685338091
16.978334993388479 98.781362132356435
17.915632863734420 96.854177425674138
16.992577767972254 97.008223440319682
16.384978396522154 96.547896530270734
18.537635111083205 97.382854114123148
18.187403725743174 96.630875507387955
15.520636544566809 98.137842624121348
5.670381235618819 77.721706106682532
5.684842789573039 78.839015283171008
6.719029932332581 79.309000449206394
4.703028632156251 75.774645030068712
76.042431371492839 74.763865221059191
77.099585860820724 76.330862060355017
76.563160640134285 74.908906246241315
76.467477381132937 73.532851064045261
76.955955907404601 74.336188511420076
74.815194645255019 76.851206859593702
75.202812251310036 75.085920091044187
75.801303670767311 76.812878403652846
40.732389338736411 76.392352379717778
38.513437605436962 78.501193363118915
39.092729815304310 75.399218532833345
38.379131421392145 74.766788186748215
75.454077216577119 21.861962903492035
77.275921675590610 20.965412337754913
78.120143399104052 22.948543937287322
75.120944836611116 22.426289899657128
76.948428245100501 22.078547572840762
74.877940711031144 21.307430588400880
75.909967297667293 21.639330358162280
76.528031960744514 22.348293254364631
76.736929118411254 18.930220796899910
75.892418182230571 24.347465180850968
75.619764716249676 63.668856059912237
72.028999939766408 65.565486453712410
73.899700828299956 65.387145563742536
74.083725976142460 65.418097116050575
73.820781582845569 66.488013967298457
73.912356309014044 66.668288184461090
73.868154560198576 66.710824668541960
74.481825267427723 63.471000066471809
28.432688694779511 87.642197671813804
29.566372714775603 88.995605724265076
29.475144044618119 88.751880405194385
27.495062214175476 88.460542545533727
30.945298327855308 87.174054220325729
48.877161369541888 59.125888815489063
50.201869649106776 60.444988321679155
51.157362964271563 61.213083276991824
50.004404049258696 57.552698296503415
50.699987875733775 63.418358864112157
50.620660497983401 62.294996372337110
82.049979909800555 57.439208099042531
83.255568977008792 57.542424452113345
83.278260540797973 58.971112049195405
83.435136405183556 58.674423339004548
81.672325823083227 58.501720801148394
83.706316715646537 58.608313709673062
83.700123458599919 58.520486691698338
83.821037215042622 58.724938143365520
84.199777776486087 57.233825538945169
83.267664248937834 58.022137657676396
83.473374134390042 57.876972072209618
83.748455226785509 57.357543738400381
83.001371770681729 57.240205087764195
84.474246674207862 57.742895634103093
82.592697985181445 57.923767538136921
4.596974949857107 25.052725264299788
5.696549505378127 23.798113202428961
4.444560429789767 25.055758064077466
5.780488350448169 25.440741871063153
3.991628399801392 23.123049325508322
5.455786718998234 24.259385804376109
25.158306344882892 78.246891498165525
24.390349287406256 75.955329302769016
25.093416267212611 74.864363629867995
24.537789663480176 77.141058591894605
25.364655023512412 77.307909239631542
25.954846738966832 78.518676323513660
23.143074049707362 78.841850853645724
25.659463659531408 78.671796356021403
25.692824371736815 75.511917600717439
24.478506770841125 77.440396589244585
23.552408832683561 76.804047617435415
25.621588873789481 1.024842886408229
25.506879612586751 99.610532850372053
24.791704074807548 2.263863454011993
26.856631846427646 98.634113711463357
26.295409939414451 1.801155884880643
27.982648423396551 0.536232379942619
28.057724774914064 98.229867296545677
27.806149521024963 0.667279293263759
29.128308085030795 79.460568701616637
29.068754081443771 78.026188148937564
29.338401287623345 79.460711800525843
30.992779661007766 79.730732433677758
29.109725090927441 83.484461457907827
30.488593165482371 80.089031444977309
28.813272021943142 79.382500656483714
30.560273444284228 78.906953962481651
30.399257821580452 81.334732266571919
30.368120081079756 79.425484752147113
82.405431966535900 13.763499471104224
82.453248460894386 13.211837963612094
83.710602324375273 12.277878301955402
83.619218439424913 13.568181823511519
83.405841522198514 13.075752825604020
92.141786231242378 4.853273007091387
92.817008505062503 4.430225714305410
93.944583638954725 5.957868420059325
92.405692551915166 4.783856839903321
91.381358920769557 5.432021433835044
91.699224807146763 4.726462984612929
91.335128609575790 4.255582067646759
29.720140755551860 59.299221179952710
29.080603799660057 60.010603980856800
28.692143879772541 60.131227700625274
28.902281666429225 61.714944456441771
27.472014134564620 59.610482945825396
29.024883950331535 60.854860573467143
30.473773349872467 60.663741141046181
29.015353722558704 60.597965803047835
29.016818666989089 60.170547220026428
30.082476637103447 61.772670874505060
29.538247658895973 60.689996237105539
27.727669538981392 60.973774940805761
30.420809330155748 60.172593774412093
28.776046296231666 60.831252384194570
27.970132075748097 60.303683971728177
31.517540835329449 71.869854998378656
30.794002669131604 72.680352061939061
31.895006589941342 70.566099069245254
30.539592860948808 72.978162260023936
31.539010637971984 74.639860498660013
32.391900648597428 72.100358874430498
30.129624578785290 73.841267496062883
28.964637781829701 70.061636670164063
31.072926294603313 71.021912817359620
31.011881225950688 72.445937475103676
30.087507787480927 72.082194166627602
28.232719713457712 71.774971299445667
31.062037927829099 71.061553642580847
63.686833288057713 42.063039033579429
66.281138804271848 40.383664414627724
62.044414792240403 43.150462950918772
63.214101344883602 41.485954356325927
66.237038645648568 41.930064919632194
63.526155745825839 40.872355668051163
62.757125084093630 41.646178677649303
64.939839281036981 42.084690154747300
64.100804805998123 42.232504702981061
63.239375039578476 42.258123044124154
63.436895104288837 43.235861343288306
62.614807145816464 42.882186493377795
64.406867647469241 41.072306619280333
62.836745821248279 43.944396740704434
33.903370879990113 30.598201455693406
32.530691993999419 31.123440140419255
34.090070100116499 33.845229356738820
34.975496792818348 32.750980017133159
34.853615411774328 33.852904480011723
33.298085448178462 31.514550960591652
34.454653709534334 32.203746512209108
33.496612109201386 30.249469637746191
33.079156611310253 31.555116087505503
34.307087830966658 29.069495770644018
35.890936576042151 23.880713713108214
36.333871067234256 24.273840557985771
36.429055960079161 23.189471704246404
37.198900872858850 23.397096901053963
9.391482914848382 85.808944753161398
6.639545880886774 86.568022871598629
5.852263963165724 89.746894915449843
5.395090291351632 87.071226155493235
7.573013181588768 87.464299020020221
91.677043333192756 75.398983705391501
90.177678738976738 75.037063571716999
90.695487135307403 74.718746557789629
91.276217515387614 74.877341897975498
90.581209288150546 73.144919308749479
89.450720034584265 74.650095395895477
45.919146585483468 52.430297813961928
45.240743064365624 51.650763164600072
47.710760692029673 51.257448461055091
45.781534062646315 51.993733697789153
46.237659979136993 53.404595606333046
45.885967204672852 51.793319286906844
46.233994208541858 52.769380808240030
45.457569993826738 52.859171986075836
44.321151826820142 52.412470151254496
44.471349936975876 53.387305450362717
47.020194885437036 50.639763418791766
46.486237846527906 52.005181936098374
45.757607874379048 52.311743189935477
47.678632946656442 51.633145965540351
17.979092995790207 44.278804302278921
14.757417783051515 43.325883122675187
17.373971534755601 44.101959447523832
16.428082948657501 43.657984200995315
14.551040364046923 45.159225582199895
16.179371040924448 45.367091959321719
17.442637846193250 45.606563582360408
16.924213635690869 45.301577344734397
18.314403037495872 46.044513341631841
16.491263844854888 44.673785633778657
83.557989459431568 24.028408080332511
81.992527763942562 24.569533344086459
81.268605479229635 24.481957225673106
82.629959769209648 27.102890175629227
83.046026273341084 23.149426027147104
80.913070340766012 25.656610096854156
81.143532684194838 24.734698787127172
83.140832482722786 25.573022573114557
81.618360115897190 27.123588241330381
82.172905400391627 23.977506938295555
82.685321693813350 23.641832841013201
82.332236881430347 26.029149086080317
2.740679144483623 76.749741861038530
1.532667208477229 76.399665333354775
0.487176794406880 77.485118782728961
99.272672339163691 75.493947093173816
1.091065315665642 75.157049997701591
1.496960145321593 76.326585154136851
1.151424798401507 75.809564880885532
1.270526801794150 75.254840728192036
0.355337196412944 75.361791078761385
1.228455455989379 75.204808927243889
0.567799883668607 77.145282807418354
0.439244166196219 76.597555730100837
3.049427817983624 76.341523612745192
99.468728259786445 75.377679350758669
2.229224153393422 77.878688215679034
2.029325165701580 76.831378218414159
98.983858140631583 14.869814102202637
96.625523750327076 16.831903843715725
99.610937602574438 15.478981544180403
98.153018037496082 13.982991658782186
99.116347239586034 14.729542910340747
99.685361084057277 15.396770821490358
0.456906070000016 13.485302579343964
73.731879373502508 5.999868663637715
76.298768222058342 4.041120831123182
75.796504588131057 3.433139169846149
75.452437263598370 5.292693709695683
74.080267461197920 4.348080127117618
75.343913130830501 3.853823038010201
75.155013095057342 4.189899201550412
75.607613747852213 5.561261938112949
74.979415149864252 2.504210391128933
18.449127293471797 26.911744670866199
18.145028914815068 27.359362564359529
18.912087706431794 27.361194768032917
17.371623442228465 27.277923969435818
17.202690932962632 29.764046358187997
17.852050635555607 28.494987644224260
18.024042386221776 69.585713784304318
18.929684910546975 68.848229103974830
18.677935522720638 70.038562861003058
18.058007847758134 69.358347174343635
17.013836724823115 71.573966063330730
18.075104111427933 70.109430344848917
17.670041213916260 70.165282441848888
21.606324641401997 63.710390934191217
24.495309265885297 63.828302381139245
22.712705789152061 63.109942115222388
24.113093681393682 64.338185687676784
22.108928896929790 63.961821036556202
21.874511294965682 63.820797895971879
21.602059811962441 63.118887235957864
24.603638331678095 64.371689495301140
38.744690638386530 46.884248958929675
38.713407598470504 49.936271397372835
40.871129928836659 48.669305143499756
39.522719938816451 46.474367056594197
38.427163858321137 49.007708970997321
40.174924794943323 46.499065732587496
62.016442167939502 71.313137540539032
62.776739973260483 71.806732977814718
63.004829908312317 71.697729253477007
61.923859744438928 72.357195975034500
63.144486321265838 71.675726027480081
64.376916093569235 71.127926972807074
51.127927276462458 74.181224822218425
49.995970555531549 73.066000226656854
49.954584695270157 70.455963760692356
52.134134985551789 72.027581216792271
50.233404776442214 71.450583532907274
51.143913305829606 72.733344279162594
49.723698489309108 72.030310432562203
52.207243006850817 70.868029318767697
51.563573665576193 72.764958396327685
51.999253356695533 72.397525875078557
50.979496313207953 71.450046105392829
51.924562829919672 73.154953335844709
50.974641232499870 70.521242774412315
50.901344107192934 72.659426487900959
51.614957100267894 73.706670862118983
87.486603896313667 27.453406271500214
87.476183406395606 28.428333603179059
88.662451012091722 28.997781547244831
87.511610093515145 26.317317505811022
86.704029900422739 25.068571890927771
87.814121214216541 25.404321959639425
3.137240080176601 64.333951312260510
3.795287523787955 63.576927788046255
3.747696563502324 64.532831156590078
4.960287720211492 63.695622680230031
3.639717280588211 62.522381963547979
4.993491577894516 64.123009513239978
5.609136136034628 63.268373359086340
4.404130278832374 64.239162100785023
5.151893853900313 65.249644242657780
5.600787174184651 64.855007881872481
3.666350229064218 65.900511269776757
5.517820908349261 63.373534574691661
8.042860219009620 10.517427528956654
8.774698627568448 8.743761482277717
8.289464250127672 7.384241909372140
7.902119314659362 7.912768088478409
10.177485720149752 9.880369182122582
9.369155671104972 8.205661990211347
10.825398211399719 9.255797859376228
9.546674435188107 9.030210949889547
9.715567811714374 8.583400166625552
7.330419303826770 8.374021791003889
7.091653257908796 9.380430886095457
7.563703883107544 8.595348347954442
8.232661077621902 7.798943788850124
96.094574574929467 39.332639178217363
96.135031223223592 39.715870989942594
94.743962610933963 39.833468749773012
94.651211275157635 40.548830225550802
96.772419437402633 38.983005181293692
97.310470099537000 39.302440885580765
95.947712146704646 40.356685576244125
97.518041497726244 41.885329414144749
96.581756799932961 38.031259299212593
96.741349072989607 40.324767986291157
96.141671339564667 40.435187675862181
95.849725067580948 40.822065746373468
97.538869812304966 40.732407321486967
97.225684415032845 39.037692793890812
95.990154490994897 39.642979888974978
98.614925612150344 39.346203198329079
28.074212102389449 27.875410274926502
28.138911312942042 27.149961902903939
29.062255095672487 26.895088208327056
29.332854165300454 28.114014581606366
28.292338060309920 27.280682338563853
29.563416178861672 25.411625680993062
27.382396916519127 26.242333062461977
28.764714753906343 26.681774118185906
30.131183744007128 25.052045479916476
28.174445715625627 26.689768683941725
28.420179273030623 25.953233335689156
29.285482609400155 24.113439169103398
28.027605345580163 27.055550975685208
28.781585627264381 25.306961011453328
79.294889772064266 59.136962170436988
80.956999886406123 58.922650112496775
79.917823886478558 60.942214962740856
79.045609379039789 60.098845422416609
79.568234568059225 60.881341760309844
79.823949945293393 58.651654900684051
79.265889220385517 58.694862067636507
81.653758629780000 60.853929219571071
78.923109653509869 59.858447782565989
79.384610388920933 60.305721998661504
70.190594315705084 53.031570811839813
69.850820949995096 53.108642959156285
70.107575164991601 52.736573771875165
69.588330537963003 55.447902158217858
71.899114260122715 50.846480280811946
70.858084244486434 51.852103524657203
68.436313598034516 53.640786259239562
70.738778742141648 53.347284761131128
70.806202445857622 52.720014524325308
69.193134933305060 52.130737436151072
70.743950779235448 51.547811293290728
69.593732980428442 53.331176735805542
68.111605486898185 52.544649165416025
29.783107878266659 6.502847692241708
29.771279417163999 5.019831906946814
29.220480768947006 7.261435619118572
29.554372429229584 4.352164291996798
29.626222797093195 5.348381788272814
29.693076778716023 6.082681376387076
30.160785454889798 5.890546074083825
30.976898465319859 7.190440633983830
28.236947580715999 5.694897531328907
46.498847237571916 1.014304185302336
47.306201157388038 99.606354218586404
47.320102721658579 1.149061754486823
46.961233780656571 98.867198407158369
48.072283523368625 99.541621268120636
47.297574423942002 99.174409535463525
46.198023864662900 98.275065259519238
47.051299203544623 98.948666302694562
47.199141055085690 99.038887900151607
46.020125768259952 99.402709587074639
85.530403829868462 72.044379264270646
84.446134024711313 70.806661620558927
84.676813822931919 71.215653957442100
85.430167913689161 70.438469464869570
83.885821593330803 70.539656928194987
84.825406700236499 71.979142577511894
83.351109852437062 69.613804071813959
84.919564894852087 69.928639416894313
84.665144829417187 69.229435403852648
83.771711761926710 70.902778463937722
82.587692195389693 71.315662192545247
84.266253334393298 71.240015949949196
85.872579623996046 71.714713453883775
83.538634521050227 69.519394173869927
12.493455193464886 86.150123987774705
10.384557642620861 87.073008857871599
10.638657858833509 87.476008232904078
8.984022878642975 85.935647244373115
10.137398366917530 87.091762759681700
9.856822899984872 87.952891110482284
64.925634599096071 12.541257602953248
63.637998870799898 13.406158147873199
64.240012124649894 11.303554660340646
62.619691833771313 11.013315340091978
64.855243021909260 12.046991822566495
63.455116373007066 11.593812646485491
66.268508697786217 11.339085219640248
62.669828878234235 12.012924029024793
64.883890467225001 10.982453401229522
83.748683289821940 36.892876614859922
81.575269996761918 35.142539957013049
84.991013212865028 38.413343147515533
83.735082515543652 37.676115031527239
83.854299564502526 36.022155377803422
82.713089340577909 36.706454782970937
34.401890385058820 34.805800827088518
32.387995656697811 32.990735175924847
29.287035136811593 33.884978071117807
33.105730592301647 33.280527407230728
32.585850866548952 34.689505392411611
30.838796839528353 33.722041338710589
31.524462689622432 33.029382568505284
31.620122824041154 32.499209449908278
10.476824137758369 26.997354833409162
11.173539354489845 28.991931487565687
12.097866784681234 28.372995200670601
9.756287801740072 27.812855569426244
10.126863332514889 29.086404676057867
11.645494591679210 28.358058287701461
11.778966860195499 29.385842641517563
12.492828097025667 29.235157148349828
12.571930171476472 28.268224494229244
11.866016064605899 27.221631313946840
11.602211444718732 29.288749313514366
10.765724110082422 28.710408371534410
72.901556072552040 19.206465791606679
74.902400007132314 18.353548864173323
73.605699771339872 20.448641283720633
73.229465165766854 20.926069043908218
32.270224949598408 82.634046597149322
31.496853050646159 81.700307644015638
31.877301889403434 81.452578997547192
31.289144341797726 82.331896620993959
32.812670831601032 80.986801053831584
32.795801036373952 78.962845342221641
30.705556654427461 80.912064788525299
30.283621307947033 81.478838824638871
29.858348762307820 80.450019002685210
31.550574082845770 79.629593676484930
31.951313310683442 80.890147588700032
31.944661012561777 79.082167894444211
31.109347250558336 79.928451845524222
30.521382285698710 80.671257084199013
34.452037915082116 76.037714046061168
32.938485498502864 75.526788628441395
33.056556292255998 75.368876205598980
33.962840554675410 77.269600269051764
34.578785390893302 77.562634430024133
34.362493312532926 76.809986904698405
33.394783161675747 75.849741773136003
35.850307638056471 74.113016140642202
35.786030415890579 75.307445143440987
36.595408756084971 77.168996275491338
33.414593143263176 76.663104502314297
32.618970091970688 75.258098450657272
31.528286774808123 75.930176868582990
33.559381514536319 74.848697110239982
33.361741168674975 76.971690446271339
33.874758618658262 75.898565162872686
34.818828274559898 76.187050225219494
33.858423574710436 74.538327777681189
33.244184573765821 75.066511040800265
34.187702042132166 75.419585072924818
33.856019621305066 75.622209234849748
32.202763228110733 76.460579815160699
2.224199728276028 83.966577537296942
2.765648551701304 81.532939317830454
4.055561811077446 82.092208159526876
2.823323408006513 83.120309841065207
3.398222057255812 82.874954098598238
61.497711710207760 91.874543067639550
58.888215509947415 92.217130871604851
59.861691321717501 92.596022487635764
59.834956564786062 91.822217628390717
60.816665996061829 91.073939397650264
60.522002108756141 91.697756567455912
58.159586619587714 92.539817399532353
60.099016373794420 92.588541221490544
60.503635360706589 93.135464502741030
95.068038273617958 15.982481183039214
92.938500222461983 16.123640194485869
93.371660266888597 14.480300346814184
94.638092366257808 16.614263573800745
92.559973670047270 16.130003884850410
93.159867165518605 16.484646889017327
93.125091749601893 15.508989524625017
96.128457568744182 14.974911405791440
94.362210518946810 14.776833777529124
94.065474696916084 16.613096087028676
95.302961355812002 15.307468209462055
91.840709501011872 15.793471325651934
93.668342399217963 15.881610895419271
38.952138581175639 67.167808867513131
38.332765593389070 65.678896509820646
39.416119982260106 65.464563199315180
39.647525209680019 66.257303737227900
38.737231343658387 64.271202450991780
38.414232787541039 64.640747631420481
39.552369076636424 64.194240376568501
41.008106974465363 66.343755473975747
39.012643285778928 64.407210315343718
39.990540719091726 64.834498514459071
38.800142271460096 64.244695556984837
38.795542355093211 65.040301093758487
38.056912890731653 65.792679016625030
38.069582611919273 66.767194664815250
37.900408309632965 64.245727186580012
38.490477894450095 66.835165440559734
38.735430699837323 65.725211925229715
39.625237119084602 36.551612765109731
43.185780833242021 35.253989660912900
41.996969074135613 36.085629302422340
41.716197986313254 35.203423904906131
11.797088309413571 58.693570247463001
12.055861914048974 59.201673707283028
12.235319469328832 60.726079130942971
11.588888128107854 60.061591149946025
42.193521571459016 81.121990167831697
41.310251015381503 83.217996564453031
37.317526428417708 80.867146810738220
40.107066427007624 82.133008512823437
39.343688627796354 80.600854077822419
41.079682752084238 80.631301307751116
38.435617043440281 81.824396574956552
38.881314077342637 81.504312504761103
1.307550295622481 16.027335544984716
0.901133220794069 16.896074415772613
1.005497419283949 15.809869969610276
2.712274331265711 17.011128163918681
1.689412452943796 17.513700868246339
2.009689844929589 16.990522678825560
0.840202454832725 15.935862686683560
1.979090985240664 16.811078088414607
1.210258368563396 17.290177770368974
1.474580034113585 15.607987587052866
0.693771137079503 18.517758841201733
1.990116496044468 18.124056814541444
1.890666768924613 16.564860056621978
0.667682756645317 16.411542620547358
2.059521608216071 16.888847463858440
93.941898456975849 40.774390060011669
94.647877632009028 41.625721918188624
95.343975857671651 40.938636533114376
96.127669255754213 41.225521752225262
95.607001401716261 41.917871829614270
18.542900413428043 36.501138941664863
19.370834596902203 37.344295432416352
18.962670620105104 35.909886527590189
17.253556976308765 35.503281058832343
19.360486630453345 37.867058076257159
16.480053109816904 37.523988601556745
18.532375441624996 36.406393876613507
19.082409504709350 37.820634414089795
17.804614329619763 35.402228902838360
19.564983999133652 35.636841590191857
20.069224541019878 36.491989876869120
17.830270421474353 37.918636890364184
18.271304451632911 35.880761884492827
17.836114358987388 37.790374751745070
17.337591070191710 36.983470613849050
68.089050446540512 98.757160926579246
65.985623261299310 97.145304834281234
66.454311798037679 96.457675977968776
67.896097593036913 96.387586752159464
66.954294594220968 98.037413398947862
67.970184873934926 97.889910598521212
67.042613059584767 98.629056137559147
67.179610386425992 98.778150409088468
68.290173776391953 94.957209770545958
65.679407340555059 97.160495711614601
67.868394293875909 99.043191614635575
67.253437394375624 98.119739142552675
68.272247233028537 96.430811580886044
67.002437563241983 98.249860966503704
65.674910111135503 98.645771541028495
66.600306232449370 99.728952504699592
66.441748240308598 97.893805715572128
91.808747926838166 22.375726656397749
93.624734409439469 22.139548153417454
93.419959209547528 20.898426904227993
91.933493522597928 22.143996053855858
90.986066765657853 22.645980979071503
92.626980149919277 21.772004347471718
93.676952027089513 21.756633042882072
95.353042025125717 22.978354891749738
65.181843386779676 80.178820142863685
65.430463218246686 79.369322883717075
64.502596700579659 79.985395517616169
64.819781216311128 78.975575065317344
65.175531831694073 80.179479454778686
66.995366049894812 79.332154906130697
65.726599350483554 79.999707439545048
65.484717641527013 79.281059790593176
66.499722480131979 77.830060070859744
65.843697670797738 79.359246994103060
64.600650704206700 79.602822673598112
64.284151810035510 79.196782974662923
22.190413999908696 98.051043132089589
21.420328397090550 99.205595735136782
23.295773652712953 0.521895430884989
20.267106744093731 0.747292101740714
22.891562678339596 2.465179778941592
20.562610646691763 99.192001649286624
20.579357358869789 2.429342962435710
21.072661747858625 99.602193102955567
20.074137865843266 99.982509629773674
97.769101623058432 76.133607057604422
94.855767924886251 78.299086986748279
96.489768397039470 76.766534655635851
97.878524357710319 78.350332923620513
98.288658959224790 78.398051999343778
95.582472569025128 76.384961869478289
95.676355024121804 77.155425384914253
97.450613737768563 77.585272380992507
96.052096262481669 76.167129152530862
17.752650584507176 37.815376704879256
16.593805625099193 39.317915876163845
17.010224596865424 37.260014289594558
18.313399488118204 37.960716583089017
15.773883684599301 38.029025313543279
16.856379263679546 38.397607689237795
16.705325993360333 37.296034447851639
16.523978911097640 39.493744229699111
18.986174979703044 39.222976149100418
17.039215229493205 38.905350325678782
15.943096025957036 38.896216080069472
16.343674510806867 38.565866097912291
15.959481891926165 38.611692002389823
15.408266828746930 39.815685014420190
70.991300786644487 35.936665796422595
71.653993641974893 35.289974413619689
71.074829552426692 35.825314179178477
72.806891267689693 36.558534717448666
71.281268172945815 38.239038994901414
71.593701076462480 36.591960644128342
71.179704311636016 35.334214261060865
72.799538190707267 37.192562037147155
73.284440255989509 34.835880406444055
72.690197962195214 36.420753612242500
70.655953914894340 34.562959395941419
73.054759289883862 36.424723613061659
71.246221606989394 34.934181098508596
7.312370350462510 35.259022052444635
9.929507223452717 34.639472755347704
8.094226739344547 36.218561500416051
9.062080253700893 34.578115733255942
8.345135738267757 35.994569414994729
10.345885647761012 35.977279074932504
8.722484995725797 35.519367411486002
10.605005318701625 36.215378043118839
8.400601655414151 35.507672880609078
8.493687831803639 37.217690986099861
6.266337040786627 36.129716739741156
96.671345443841801 45.711760436404063
96.459939008782754 44.791160410172012
95.276488623377617 45.813603940986702
96.825644122933426 44.586122158938686
96.818311665370501 46.510780299103068
97.181790363755653 45.269607128074419
94.561695433179210 42.364557835712297
99.440320337214828 43.714909317673317
97.067241217809382 46.561439691548109
65.724384466014754 27.254582892124226
64.941252869423550 29.860916268723095
69.258230141751810 29.661638272358164
67.260896185240384 27.795192534986644
64.959346952746230 29.055842134551227
66.799633208543312 28.207331762579408
68.710982531817550 27.369035584521590
66.560441058216782 26.802663694485990
67.578090558762639 28.685726625821232
64.690659660180145 30.492976246523988
90.842781882810755 15.864037810372656
89.488539800297929 16.879870540591231
89.422530968152898 16.751205926797276
89.823966040818519 17.500686282734272
90.197678575991247 15.804245469951224
88.375770863087766 14.358015739933585
89.135564811357696 16.177543554470681
89.100099696624298 14.988502546549936
89.571727934900508 16.636827628450863
91.063416561133963 15.998115006561314
88.677272767804595 16.879833825648927
88.830489798894519 14.152279322861528
89.074751521504183 15.478976480569248
89.743631607179267 16.990294762554797
89.953604229015696 16.469152147064822
8.138653361221438 46.477822831312885
9.798469765171394 45.892627119997343
8.514777190257055 45.932425699967233
9.419851373797465 46.617235346927565
9.645455997871505 45.124531949455722
8.781146419160981 46.137832377755856
9.141958548254621 45.873586598265931
7.756120410020659 46.039635633458950
9.120739843216558 46.331359918070916
7.105144216583177 46.127491205976376
9.714700351020344 46.479283109856006
10.362767868836430 44.873997479584503
10.183815809404511 45.251647306574782
7.948619438019360 46.579799674413884
51.974814727645807 54.252275168044719
51.580858629311102 53.198445513491876
50.083842952655672 54.006105454416577
51.693022019362978 55.520343610370773
51.055117837011629 54.286171607398387
52.533684961128209 50.567160419933472
49.536732656120705 53.965598380307114
27.143359535618266 78.279820247168630
25.920240825966989 79.050561165677323
27.903679198321267 79.891530371481664
27.808154899778380 79.531271917424789
26.832524709383474 78.503151452402975
27.064743994534140 79.268416826955786
28.570882996281483 80.004919086258440
27.143651632926773 79.276333789327836
27.622430463859182 78.306271923057807
28.486464087256778 77.201825746357173
28.311931957050412 79.870247947544925
27.583497354796016 79.849740096755980
82.051449676031893 19.207045857149705
82.381819143507073 20.639389576035406
83.554206493629920 18.288937138317284
83.062573505379675 20.720426679602458
82.099780950448192 17.185819804956434
10.471692116746270 1.780425031188180
9.760720187541427 0.027696199349783
9.856244615833017 0.701916980987248
6.528769834237879 0.968880707179722
9.256792358106226 0.810994817482966
7.819217673495456 1.113181189495479
76.584048538088183 47.666768182367804
76.577534251450388 47.124083212722127
74.590708815066947 47.270647634884043
76.337016770067635 48.210422198013340
77.617565979774213 45.975261601553811
77.626790388438252 46.297673327304430
75.463846054576621 47.189574648075819
78.137598610786711 47.468071059393090
77.297984980921655 45.257876353195542
77.548389604274632 45.946494550260454
77.593655945792705 47.561655121415441
74.911274982297783 46.447853482231132
78.406269525758688 46.451307459410437
76.997325248387554 47.067682255009075
77.377030779205853 45.391876743312430
78.138578752072561 46.414034167256631
2.548072337311954 6.144558127212102
1.774448163960187 4.760821212391815
2.083506499302079 5.507135205636039
2.171035879048413 4.996772177816829
1.112631374615527 5.447076853679991
1.699690550619381 6.561208731593643
2.721357839022286 5.904382905581734
3.150141420283440 4.715118574297679
0.946265754756122 5.144929334013037
63.338872510091285 30.424742695142967
61.472407508348347 30.053747551448133
61.683403666532172 28.706932167642663
60.522734081431821 29.507580094701371
61.123644095821305 33.166812720920781
61.118141480006656 29.748248902796202
63.956360369894789 31.275901210101477
62.728356201818130 29.639557499413311
60.572768380552176 29.662512041810135
51.312357797809966 91.479355703881481
50.360042410201835 90.470498993751789
51.945060520567161 91.110526301688168
50.356128397411752 92.512413313764327
51.417154771342688 91.887598454522433
50.028272169525792 89.853085724451589
51.331307640743418 90.540103693297283
51.306210664632388 91.652759545968919
50.607459201456656 90.760342612495222
10.171941315144693 88.578094318452827
11.306757616152145 89.869583661209106
8.180854974607870 91.511093417402080
8.901752459514434 89.164817086748428
7.440063804634726 89.175890392568704
8.550348782917196 92.202359391246915
7.678796703574260 89.311759032893619
8.329436506363884 91.571928572123483
0.075585713849563 32.511115096885767
95.910281108806430 30.871438929202089
97.907388980349509 29.922228943596551
98.857134355219003 31.145508837346412
98.950781779224727 31.837889523833496
99.789075711563527 33.894345416330452
99.338110774907776 29.642039712434681
1.971130473212497 32.470679178705311
85.289808367057091 96.272285824495555
84.955911383933298 96.766763669071125
85.491153037974001 97.168155121759227
85.165484881303641 96.453228748725437
85.941117460008300 97.350341870313883
84.973362572255525 96.339618593051810
83.831208421908215 96.136506558548973
83.853947274987149 97.828762823598140
84.483457724181321 95.290462565297616
84.949191589430768 96.818502725404443
24.141390518502103 62.032353827832942
24.728204434818768 61.129670443219382
22.226445304761171 60.920355344017736
24.040966860720882 62.990531259781299
24.316015353189226 61.136249918590657
23.611563010467634 60.343919712975222
21.605764230975570 59.216146541198690
63.948139566286187 66.212553804569396
63.737024052815151 64.565578457605866
63.036584201653845 63.106325496803386
63.271117585573911 64.613193153154853
64.661051719671605 64.693141520163948
65.975812010308047 65.628923007520356
65.643840646446563 64.272490725591766
63.231501893343371 64.472785891548980
63.001487522489505 68.008936539596377
64.262977735319268 65.356587718750646
64.118066089605307 64.600622754931038
63.774837500183430 65.550189940282991
64.491075646788971 64.196118939294607
64.035258614495547 62.994328485734826
63.767044671313606 66.137943674747703
63.338544383838141 63.126696285866650
36.724413753417046 36.388706169635803
34.571359355379727 38.156578810226982
36.051520301606224 36.589647376222963
34.655807791935651 36.293826896383962
36.053237808645292 37.762254236323706
36.185587264700104 35.419130661644573
37.222162462770484 36.475488229072369
34.651988463558006 37.163081736955888
35.117129458090133 37.552751517662664
32.335259575194392 77.992722535548552
31.277761634504301 78.028104706524914
33.948273418921438 76.578930632880898
32.863366382198578 77.942065330937325
31.633162897736138 77.179299247139710
33.161270627766385 75.142286061300481
31.955339652231999 79.173421642407064
30.211725290312202 77.890445637509515
32.966672133103032 76.379893746546585
32.284941996776780 76.035486991285453
98.625073395152725 6.701061987873716
98.611593762242734 7.088554710603298
0.432518821693208 7.650753847826222
98.134060934820226 8.516234834608753
98.772005826561440 7.091024316707967
98.498899113956639 7.002097707603504
0.304101421107575 7.242575300348277
99.867939613586856 7.267456783721523
43.808772413439385 90.119892877154300
41.711309231038513 90.197303256034544
42.141200658572330 91.232338755905474
41.432648982608818 91.142763177754162
42.613182849120470 91.140000646970634
86.351616155107862 70.806755916183803
86.346362416254422 73.135713749569476
86.404950739383196 72.054722369423359
84.516322080196247 72.592145799751933
14.766369455316060 13.358294362605157
13.058321853508577 12.518860224392954
12.896616249901646 12.537831757342497
13.243454394251161 11.446634219857719
13.176917023994887 13.155263350423100
10.195105986622060 12.325882125921325
13.523849090373453 10.153398913159133
71.099192422138813 4.006777500159958
69.399287389854109 5.911094974286711
72.282265778227355 6.819601665262226
72.016890754132348 5.776504148607879
70.582051344231502 4.439401741099897
71.169612738880218 4.677368023719929
71.026295433299865 4.755362977969401
71.409531216307258 5.061192879828235
71.616420974259924 4.244768366986728
69.887278803148305 3.761744278173749
71.222587801810590 6.506230193754676
72.648171944737456 4.350363289656277
71.486429948818738 5.825818936158206
70.900572155147884 5.161977131926000
72.275656953254071 6.112160133547190
71.786638743659125 4.252085128661900
44.823333935921994 62.506494098690318
45.517217770872293 64.769061901251476
45.624499935175997 65.720857020732353
45.316847123531062 64.243591030485135
44.578515614533885 63.607584434375589
45.916062689736130 64.328311414683654
36.178195408244925 92.702748005532769
35.698119634962730 93.089884171552711
34.311425890087676 92.250301925034293
37.347628816734897 93.814503273904180
36.552508068724066 92.844501311442400
36.723535701871860 93.833239005334605
35.454570850376093 92.992119036701851
35.044605418938595 93.769358026484113
15.558138073781906 60.935782032285537
13.877326777221498 59.458802857073991
15.059094690766575 60.831429146386839
14.160907613337708 59.408749441459996
13.202018401812470 59.267520546758121
14.289951721817392 60.930024300490608
15.004452827031608 59.706447429325131
14.920385798818291 59.540682442359845
14.439200032271557 61.443971442544289
95.636625164992552 47.679704158501707
93.673883365189255 49.497577533747631
95.248315228555384 48.047883822554851
94.959425519798714 46.568549718941902
94.521397347249689 46.550890361775515
96.655789569586844 46.600438563430650
94.948733614008006 47.626791239563772
95.338316860482166 48.361623852900237
95.022169300575371 48.577765491730723
96.279409468064657 47.053655567307494
94.398429502948687 47.113539179049702
96.009815705225051 46.552754404734287
95.620042659426787 48.157597248106264
94.817565618091024 49.836973594301767
50.838233004974455 69.813766216178237
52.678158892274091 71.041223373784774
52.424795217258229 71.686101454881708
50.624778386871604 70.780227354023438
51.918754815702023 67.472529487130728
54.705254102042815 72.517885959869531
52.976122552559438 71.531436180346148
52.884532832677174 70.528055461757177
27.497450144700789 42.394966162058267
26.506036321073399 41.888047480793908
25.618320858415672 40.418468720612893
27.851662851097739 41.824040623047118
26.961486939473488 40.964586792861660
27.531994438063954 40.657569073128705
27.605152722697571 40.830953594642104
27.261884394677793 42.341449531130458
25.309274665960899 42.509513660053493
25.510440243517632 42.222451000603520
27.739986445067451 40.873788058709614
26.640848140341618 42.169153238682725
27.499833526568967 42.184910742836713
27.382391337854077 41.292970494114464
28.008807657958748 41.538883219585784
26.647457263395612 42.575499754443399
33.275411128529200 66.299082391492703
32.245968358356741 66.214386609814909
32.880786817373000 66.420849921900540
30.712901102045961 66.968083404056529
33.001500899841893 66.859174258136562
35.221505170938670 66.960445909251249
32.704112331918971 67.245530250517248
32.155164770542982 67.613359290332681
66.766930765586665 42.456384747427776
66.807160792294155 42.613554246035079
66.043957609050253 43.488667810819138
67.185223636684682 44.418756455410858
64.983463748896384 43.799479290590547
80.037356299157167 21.167650427318037
81.277936587553583 23.286988410264485
80.526400306302747 22.088824759933605
56.195249547363197 50.361312281227598
56.375803582548521 49.089640656806850
54.893835560809890 51.542210402050166
54.042611974297508 50.583340644089759
56.283745452169960 49.756954731535437
55.919366291248750 50.748609013643197
56.509884473798628 50.709368593609646
57.713839133544056 49.968385118297618
32.004975225425120 40.936736120119249
35.364621466454729 40.282910124623015
33.617258694994014 39.076448878205412
32.551841804063791 42.595430788336337
32.804790684762338 39.303375374205615
35.871340943673687 40.373414505325783
33.787030640983097 37.834750722945600
32.868497489867067 40.284677495728296
33.893798427434845 39.729228607931923
80.320817641670288 60.610313737096867
82.578767780334545 61.048513098588856
81.889143140783361 59.897141984751109
81.806062888779906 62.256096336168135
83.088119187170804 59.526898056058819
83.502918306650884 61.934140188565458
80.940627696023981 58.215207454124119
82.882545810656339 61.418590281056360
47.443953254709044 83.603274411385129
52.006480785567071 84.507613463775130
49.303167564507440 83.634172215591818
49.967386546258147 84.487281891403953
49.673568383952428 86.212740423411333
49.162203273929620 84.125088818331307
34.056307060167370 18.646852016766459
34.485677814177123 18.903954618640952
36.211294839997066 20.332057314671651
35.519947948614778 20.125535218751608
35.321787634008167 19.157974361540937
36.785621805348342 21.184518646215167
33.062644117880353 19.126050082071387
34.580420248896239 19.794250298548789
34.980369114796673 18.606880203000717
36.842076013668027 21.839077276341165
35.553356797061696 19.810947494469925
36.408981076477339 19.589368097162815
36.716342209304862 18.369721816701841
34.243888777677263 20.651631995973045
35.953571581131960 18.940518140509475
35.507184302185799 21.385251617709610
75.138986946890995 66.051483082548756
74.555516077475730 67.234105430368672
75.005377342803328 64.178203218456844
74.494164624803034 67.557650294423851
72.658350420812681 66.796960906930096
73.722457507455260 67.501316925880658
73.893299440998817 66.703307759609032
74.379966773470329 66.004594444334501
74.630393599572685 65.619467501415841
74.851081313726340 65.667065752686042
73.436155435230319 67.588068059635191
73.799123577514735 66.418684510036201
47.722242078575114 33.031681500676804
45.791017202285232 32.805173499165377
47.757564554503055 31.860367927571094
49.350587764522544 33.731846783783581
46.690686479321833 31.988704640861542
46.392240423305893 32.217525343283604
48.861869604107540 32.513577789872990
47.040950499433926 32.754184680953088
47.208642930630099 32.490327856986248
46.957054750934233 34.028726569745110
48.324525002766073 32.679723501031312
46.577877905996253 32.641953620193078
17.655475352832298 0.243561407124665
14.172282962133933 99.740771698396500
14.087059060995806 99.615197196399592
13.393362178054051 0.209017807803597
15.239616826909160 0.742520264794795
14.102877760241885 0.203904884331457
14.778366407286139 99.705221933094293
16.130152244107251 99.621765069822075
12.567695801381980 1.329688503541402
12.194065510226102 0.242109630919847
14.699563078020532 99.408334491394115
69.053520920606061 34.190361574278484
68.233681291905057 33.111296294904662
68.001449745718105 33.967139146435429
67.632047862555879 33.769779801192016
68.553959526841140 33.185909119496131
68.272746132636584 33.040653532890289
68.913875529975414 34.972944340958279
69.419680294871966 32.801894325377788
69.297481889388806 33.704908572431805
69.352512303863435 33.009719995505996
68.897062772988264 33.235644707897869
67.540657133925876 32.553792698103429
45.287010938115884 82.797388409280288
43.718917328512845 81.367346416524555
45.243767753520515 82.535166583011048
45.935503011955085 81.352320547139612
44.914119893719871 82.148044620194611
45.198770064363217 81.705286070918930
45.673869656331483 81.899629036099881
46.039572485936233 79.470746101546922
44.951169744342323 80.342553182707576
45.211146701989399 80.596953431396216
45.269586331999314 81.218174652866367
44.178481423996153 81.551439482394926
46.857059866233527 81.985849787460452
45.886858608850901 81.154756282083184
45.483268235364548 83.205380768375832
62.441466924140109 6.832505785973554
62.095253430785007 5.735340361376748
63.652307894269590 6.439347535582067
63.630016515751741 6.237070785852099
60.350722170701502 5.083542420987197
62.539784132572898 5.650035928243724
60.932959002860159 6.791131094403411
63.560614255890059 6.241506612828138
62.840282340980174 5.359195980519480
76.183076528287458 24.513811692740411
74.975691934761173 25.426023265350860
75.021468493300716 24.587697179458058
75.827541566857377 26.405080996199899
75.067135886033199 24.160544214577953
75.627273492777022 23.748708118904094
77.176167188142713 25.786139621759400
76.637135085046324 24.716208724865208
75.863959861037813 27.782249556491831
56.624783628898697 27.862783516410861
55.051425718149254 26.769584251931359
57.360920782429403 26.380734145634939
56.340203692052746 28.944479344943392
57.434324003447458 27.478457288711510
56.554959622573463 27.584979096970404
56.667148238986563 27.363667113505308
56.047236559444329 28.354913109234278
56.175666027239146 30.646157049769311
57.395741563483242 29.831681010094677
56.628232226161032 26.938588759161934
56.569226041353410 28.041999319022125
2.266530481152075 31.275607735882399
4.578812871293011 27.064954261547218
5.483776465142850 28.129617261210132
2.090222370976059 28.660596060342385
3.470016803511180 29.046059836849846
3.394580865621311 29.222360627552682
5.373642123858463 26.165781936021354
5.213583324920853 27.064119784089250
2.105333821960341 29.312131835502907
3.903339155709306 27.845635099880923
4.233154580925730 28.533671211947315
4.295519888335783 28.607277411424107
2.276835547022724 30.007327686101231
67.528791351892650 11.916334498072732
68.565753574404724 9.982787419414601
71.538088958663792 11.709955306063778
71.410259607236682 11.574385543081263
68.920269820750633 12.476545962552152
70.323293219603272 11.218340159728088
70.573649384405257 11.977517759795070
71.390191135309394 12.848644080526540
70.554033093299410 9.593198951825471
70.012020560754323 10.075281070381319
68.030989554939893 9.616016748633513
69.922596950305007 10.775469990783240
72.166733170245223 10.973021685691993
68.637425735220930 10.923912731154820
70.040931131189808 11.105660516148395
68.020315155955416 10.479983296314357
98.656862769396554 49.661357168184495
98.916367813716434 49.755302682313847
0.573958414558930 51.513326065692262
98.095643023781932 49.671293991543877
99.064319532899773 49.282009348630780
99.116154688032211 49.625386939939382
99.639696256031712 48.878118789667781
99.406322525630316 50.650043684892054
90.554605884756398 21.769274496322151
91.422917993046525 22.656465260425712
90.563304400251440 20.586888970095185
89.887848961223639 21.850173610888085
91.405884912009213 21.256712624366234
91.341431417320308 20.565158102187794
91.415504038370102 24.018071800420287
89.260618873514147 20.217995883675769
91.049596333532008 20.257663629369532
90.384965705189387 22.272319963122271
89.586113981472451 22.990716242148292
3.794487600104505 68.076824425292827
2.091847576632514 68.745910504236249
2.011551074703165 69.052664518796362
0.580190711709506 68.243200439958116
1.426460971691506 69.242381589453785
2.205818007470808 69.990104469088578
2.531965432205319 68.803267449092687
4.353977531604070 68.952787285502865
0.482171490190050 67.448551662745373
1.468291334228985 69.749440760908627
2.884222507206225 68.896278415976170
3.158778857805219 67.756783104297170
2.759091807675243 70.274810735179940
2.817689333961010 71.826136222309103
1.646435664557148 68.011738999241217
7.111535042617849 54.058676130362315
6.614474360177533 51.770854153299759
7.632343114830943 55.270449659338858
6.744744005178998 53.419995521843759
7.615678215985890 54.857451846770786
7.102654503847731 53.871479246529454
7.891661018107234 55.184090290997958
7.479480383740226 54.236894657446143
4.933587271585493 56.245083097826949
81.351642975876459 25.497078019440249
80.743929652880581 24.310679172770360
81.504926990517745 25.171553168561026
80.745620466130035 26.835415645598374
82.372418811739010 26.211229477134520
80.543540364476641 25.630282908310157
82.264691284463467 25.920630759321295
80.893727670715634 26.859201482759051
82.594996002875320 25.997011898821860
84.351178290796625 23.454774598977664
81.803795961616814 24.895679895798359
9.106656745447815 91.684779968823378
7.351886370320476 91.432808205584664
8.551358550767331 90.595699425320788
7.588183924889785 91.978958866072247
8.206901183089373 91.760397928411052
7.196140740512082 91.418662759690378
8.815241916678673 88.818766729772477
7.223694775946347 89.188708356961314
7.426852993309831 91.712676792140087
10.013141874415084 90.438628231755970
7.927801382370153 91.862054502340953
7.350044648097039 89.840285244285539
85.886076088792976 33.786636326810978
84.392054494319495 32.659791188963958
85.200501460428725 34.286484062449048
85.430995737585263 32.211669545518724
86.354171755072969 33.580445119307413
85.363034668712729 31.938096570877075
5.414592751482408 83.106612766125153
4.344785571681713 85.002289237645272
5.998211960328612 84.046139790008183
5.104343595252098 83.772248637713588
3.875755527045579 85.171427199991840
5.418914167971825 84.562309603796592
3.834074262652385 85.205539409005638
5.933804518930875 85.010650833994092
5.264734588253309 83.223639626809614
50.761400514944242 35.796614249917710
51.482808665600650 37.571610194884514
52.242403675204891 37.974430886190007
52.313742715134559 37.045145135527761
51.927050904402925 38.197422124441594
52.377311131982971 38.180280017752828
50.581196267156677 36.690606799163632
51.752860079494539 38.827122952342656
52.050594520151670 38.604536066939581
50.991099644453328 35.411891742193554
67.822271480810926 43.124333805861042
67.940720837341161 44.874745007028899
67.206551052869983 43.819344880411478
67.965158489193911 44.759496446539970
66.213242196651208 43.865027440302953
67.546483435021685 43.898060050294269
69.471600588196480 44.699899360468351
66.170840709786603 44.966286712682205
69.002005117555711 45.682750271447546
68.344428569681128 42.883137989408823
14.278285051011936 65.367751695067639
13.040183935551342 64.082368807618053
13.466113926983182 62.687727043183948
14.535114213212941 64.908454301078478
13.139372312780122 63.393223790710543
13.942338445630664 63.755299793093968
8.075492491765088 9.898156139366352
6.174895972955230 8.868948241535152
7.651522635104645 8.866661912493251
6.085381451832636 8.264315201219727
5.149688409061851 9.031780638485225
7.251212452630766 6.999137595110048
5.543973317992418 9.740301479782145
7.430941270916311 7.202581935931428
15.262872771940060 40.219586210989654
16.618346028649384 38.419013747157003
16.335252313293449 41.974152450932095
15.136713968524653 42.592777693960414
14.985597326335629 39.425720699267707
17.014150751108936 41.437591059303628
16.448595160228933 39.939296076897257
16.087402837366874 40.209452805109677
76.453924566586750 37.968311591590442
74.643235952700934 39.928809500080270
76.955349458474515 38.744596149037505
76.462568295726314 41.130860071469712
75.998510291388911 39.492763226689476
76.020177925233895 38.245473476056816
74.937196746061545 39.406708245856684
93.410980921398604 84.370759702442086
92.382038076263328 84.351195762589938
91.635020521638154 84.313901911529868
90.748555302282000 84.115531096839177
92.064803768129792 85.669530237307811
90.822575809350766 85.785938384702504
92.462996948734798 84.397186462481969
91.904555906922909 85.788546859214577
93.031172908893609 83.581634867070207
91.322772828562023 82.853784319435377
90.681946723425895 86.013068465595566
92.697444203581753 86.062009940591111
92.483154458199607 84.810625710000622
41.231055456951893 85.750204865549080
43.005144401882745 88.004782485998263
41.880245382698867 85.737546998592151
41.321229630287263 85.446014607391504
41.625304164379372 86.440585774983802
44.206137378317536 88.064837987149232
42.431646913992047 86.100608652121181
43.060804633930225 86.374001764445850
41.578945714625874 86.598294353385114
24.840996006869325 16.378617149465313
23.446046549542015 13.395182895001867
24.616855102654821 15.408836086876505
21.974040304499933 13.579427303841832
24.549093283262515 15.021460259472294
25.689655910613194 15.459504632682957
82.305073056483138 24.691682223174986
81.096059229417321 24.898745038873749
81.536265870030945 24.626533570297656
80.365682611282878 24.165329815423071
81.807724033569372 24.737113929221390
81.857905315615554 23.813756008298871
81.761499853263047 25.757624731759527
82.267395091547868 25.567496157330819
62.628097913046084 79.581112892680935
62.387630010530486 83.038923879469920
63.838785467001657 80.387244877333274
62.503655492017494 82.272045642678833
64.166175507718378 81.901801350364565
64.019269595016468 82.125331303135340
63.025413180997440 81.890143136316993
63.436722398039457 81.101759720869666
64.134717174260530 81.513836653231522
63.995306761759949 81.359993862738449
63.290087373818430 81.076311092438530
63.183802295233797 80.788190131530456
63.167600559196224 80.816199659914361
63.977307563200938 81.913921586608467
63.433307053077080 81.648076912561180
64.563367341395889 80.264463496993130
55.023214400820898 82.217317568480937
54.712676087196954 81.585407512746471
56.264302521260880 81.797785989621573
53.504811559094584 83.237800438663228
54.905062093443341 81.847125636136141
55.273631118328481 81.916226055956315
56.012448202600929 84.100105089448419
39.850587225235799 17.189330872873363
42.595530446696316 18.619214612147193
40.545796838524389 18.593383604404590
41.184361457450258 19.538986868801071
43.066409662200662 18.239529468769806
40.603863406466139 19.209295112230855
42.125944883153103 18.235783281077328
40.500416264938373 19.150101400763123
76.161428002471496 83.368542745204152
76.406864409307317 81.973370488189033
74.461170233543754 83.186974518706052
74.919594630990971 82.471189501776578
76.349745018261601 82.464283757524143
75.369251796284885 82.147405840719344
74.718284929007339 82.287883311919941
75.999830010081737 82.422687719079676
76.312897426423135 82.489246907856781
4.574643263785842 12.383318039435357
4.430206779704069 11.163610708848335
5.459981388515056 15.483461998705842
4.152642925051518 12.953181888828555
3.962208241935511 13.328777462897849
3.799503834076067 14.692389180895116
55.061353975479740 96.766210061749405
54.794146685565650 97.875615070432659
54.729495362764759 96.965962720359656
55.440570601569966 94.799377307237322
56.190408973445940 98.185183969627786
54.364053691560592 98.356109833324481
36.247413702642099 78.656075574790862
35.183025652573356 79.422548830425384
35.810279886633168 79.024534316512117
34.382719082941492 79.743644760026939
36.391941864948791 78.562497000967909
33.385717045006338 78.633827307595283
35.814039461994895 77.803994328150580
33.816708867304968 77.479896724562778
35.193943414918820 77.875416333396871
33.798200148137020 78.518981153666331
35.003944776039290 78.631003889033252
35.696017241806402 78.266247228688002
34.960159707768589 77.676348916805125
32.612976979331300 77.830890106397447
34.523597603365296 78.417300484928020
35.160683336819666 79.448010092553247
45.375242653964484 74.874281067929090
45.514394742302706 75.283605671714909
44.391292345036675 75.197025253084689
44.842598194535498 76.177429106563196
43.230984553861163 74.809285625298912
43.825231711983797 75.734518436050195
30.361178314222919 45.905809609087235
29.166387887019273 46.434266822382348
30.998310630966039 46.830204898554811
28.809663311337989 46.560326883849690
29.852796708681154 47.179690919375261
32.290472270889438 46.924837454423802
31.656296965395665 48.476470521794958
29.680104845527563 45.532411445422767
29.594108456188049 46.171603263801977
20.183929981548744 85.926642088364346
18.281630817359698 82.964267840711472
17.808728624816013 83.699511807706571
15.937075720384053 83.671897071158170
18.997441676730396 85.893991807812725
19.337969243500471 86.211171704456078
17.767016251257399 84.232838559283422
19.236053261824893 85.556399458611295
18.792132956653862 85.875968241636897
18.357249286710946 84.314143164719752
16.680768286392443 85.122129946550089
68.265221073863728 8.605571189933872
67.936685964649257 7.540308591421594
69.930232010614077 8.183219124771673
69.409103659533102 9.955195434250095
68.594538622585929 7.257455824357612
67.602810233016342 8.097014363843082
69.418529390240906 9.443209534707092
67.524750093211878 9.459394168121392
85.120648409476388 10.165582737883549
85.647645864007330 10.942847474142178
83.877501761038303 10.522321712652666
83.567316149581572 11.589728799715511
83.571233211261202 12.771927911317990
84.026132080490271 12.688678366111892
83.078426370420075 11.216792703114139
83.981587616807232 12.542244937809325
83.520255979858220 11.497050804488532
85.230286118437064 11.813191950347701
86.423773085174432 11.523668790445727
85.406826342825823 11.257124794277839
82.598245648318624 10.681721800079995
84.478258703863403 11.714387012066773
85.095587488154052 11.015538905997968
47.797886085090475 2.916574957823673
49.985677405059349 3.018040406154014
48.502570076612400 3.056082559736337
47.355036584210602 1.579162451017283
48.675894757427031 4.101182340916468
49.219597200953004 3.360359314969415
49.781853975148259 2.092885465471644
50.137534322873428 2.722521959173043
49.257129101021881 3.335097321733216
48.362496433900148 2.024455834843269
47.580553819172565 3.073674265254417
49.806108809179435 3.009751545373708
26.701477392834782 79.427368244412207
25.002431866534515 79.167489416557828
25.605844571428207 81.021200810807912
25.442829772600884 79.340488248915378
26.006076170856723 78.342635649064633
25.759984031874311 80.658687404890330
27.241631757675933 78.674843797317195
91.484730716901538 83.186004306097175
90.810898888715428 84.183652417666849
88.980439114618733 83.138925652526083
91.505511278582972 82.456060259477695
90.695933445948370 83.032042729625672
90.236590770733997 84.042609971118253
91.089111983626822 80.793448897035731
91.127756758837748 84.853114970741615
92.819588554523435 82.007899806714619
92.411512103211535 82.890478464152395
88.406969587676826 98.296400145395680
87.755153943881041 98.754477436173062
89.268586562587259 97.376440332028253
88.341806450559602 97.785283420867316
88.022469694001401 97.619900750207549
88.767862644985229 97.812668267521303
88.785887339701645 97.823534475519338
89.621885878015931 98.437727040631600
87.548725855435379 1.242587805913260
89.521021679252456 0.104588175668553
88.018098821637906 33.264380241199454
88.916984067102675 34.980600637396243
87.972176085780035 33.531936565489318
89.710120484708497 35.822966598133895
89.875191324816228 35.888696687052921
87.595866552823423 33.549655345895339
89.978308584334286 34.399978075172754
88.433915928338934 35.138846626268652
90.249065578049539 33.739757171730581
87.096297267450936 34.549343903320086
89.130083116566723 33.694234631097132
88.438140100982181 34.315120270423975
10.790694189053987 94.393217577215381
10.376622666521435 93.853700721010782
9.049023526978528 94.933405012481174
10.340894161865258 96.535592640464870
10.703202175482810 94.086244313282450
11.057498529912467 93.388740739738211
9.357287088516298 94.645859678572634
7.902937419443722 94.060087357173529
10.043077664891879 95.554226474383697
11.640135103392300 95.424753603779848
9.977707639895350 94.502290942052468
11.334458632562345 94.990647171007168
99.598032029229287 97.680633894294331
98.327931422292153 97.179855504753661
98.209830806895596 97.674490746329141
98.800044847564422 98.747615216166608
17.437865398862073 75.044426778302920
17.936482893506920 74.056393888407811
19.660416669340542 72.427578125124654
17.693912674024968 74.006616331950241
16.775459565998826 73.265445770674191
18.740421219183617 73.250781959850372
17.773932226972331 72.782799596522949
18.245225397417940 73.525721931224425
17.393547897882353 75.314224867807980
17.202894646308987 71.939216100379866
16.801991006243917 74.968730963340505
18.774023040658815 73.622590108843042
16.565092225732538 74.679324657298110
17.764878764616139 74.541241817120948
73.803932632541802 96.593177105253403
73.212484749190509 97.538191726366151
72.577391695216448 96.773189085057567
73.253475640658806 98.868505822241829
73.700881227635506 99.851445946282908
71.940500869639237 99.531713897428546
72.847270395952989 96.944771632965782
73.578334196331937 98.197543627040190
72.331817496180662 99.667456070527408
72.517399285044476 95.680459269256275
72.896042495064947 98.753434150414009
70.755058103445265 98.331794253187780
9.963460593050792 25.992299686568870
9.044036119597846 24.197187358716832
8.680355752045347 26.901247336094531
11.897302223082876 26.285725798204787
6.778491479882964 26.094082791812177
11.300878799274253 26.554981640214493
9.731407457984460 27.171072238372648
10.049971346171592 26.595989206310851
9.778168315673161 26.130855862755357
10.686496357854610 27.575826393692719
51.244361850964076 73.282457407962013
52.709895569380947 72.252012217187925
51.063625089122610 75.057763673101348
50.758509323149866 72.985826181349424
49.993948838328897 73.826447932923216
51.593051243004901 73.811108588146354
50.706937726974360 74.268822228711841
49.756704552869635 74.620106316790199
49.256515264154885 74.240140140106988
50.182412351882284 73.610684217150208
50.438720755170102 74.732263381869544
51.057578872478494 75.368424687809622
51.088716131941695 75.495850179219673
53.143924161169743 73.954266197453435
50.073274215648411 74.737193061896193
51.690805132695886 75.279265330636562
51.323650400155266 74.932551306108664
51.606744022269517 73.285938362311157
52.165405651034185 74.784736012758756
52.973447233727882 75.924658657050188
98.288170314623542 49.857012384700383
97.239727386885988 47.139482871631706
97.022470650158709 46.303348488732048
95.965880651812384 50.211574784148695
97.831486965800011 47.273471788919224
96.971132285919779 46.140271228064265
96.870232377903150 45.545937656398330
71.487263224786915 63.419651558797405
71.774606086432541 64.112691744760838
71.018584364587994 62.391025957557396
74.089860129638893 65.641426325760833
70.895339716171691 64.080502267033154
69.898908367732815 64.274087049246617
71.534126753929826 63.737994377498467
72.109470922194987 62.888453052078255
71.160467055499367 63.305378395531832
69.933329414189984 65.195075169747781
70.782211150636627 63.955150158864285
72.228404947282286 62.914623981811850
73.297317737024400 62.730452189792651
71.639368478384156 63.928143915390109
97.126583657767270 26.677616820826945
97.016367094955697 27.355919122587338
96.859741765138466 26.767905676668786
96.618405120592413 27.443134842947515
96.225120006641859 26.980388190835900
95.958336634829280 26.991076219606075
97.207888710090458 26.435525765406577
95.014843939330518 25.938498110735537
96.069480521569730 25.687475561933379
98.925355926544015 26.121214575013838
96.633483364245990 27.460205927356220
96.022496894604615 28.313358373871235
95.695781907551861 27.096915010230340
96.577572513441524 27.274992829396492
97.692442216739323 27.621586239968899
89.358131425921329 11.814983216752738
87.756161783034997 12.729429875389128
88.821621800438535 13.381326462743695
88.801688627282431 11.875397477190052
88.503751610288631 14.271215208452210
88.828708427713494 14.384252084736168
86.999532451751620 14.368294746766102
89.500422729472220 12.687753585733967
88.217347562683457 14.249291112181703
11.881514531562397 63.421075639719845
14.194185084352611 62.123687560963525
13.318684199720996 61.412742716441286
13.085660910805954 63.010776246443825
11.908858633211359 62.749359402015202
12.339672740975713 64.241152316248645
13.298271282912735 61.759716258796118
13.394769914342611 60.004603634423631
14.173168693191245 62.573767888321527
12.893700123476798 62.260247985126000
14.258261518540504 61.909228987465411
30.764560716662182 97.676092774557688
29.864558479145728 98.401224611791122
29.561437728199138 97.940025431699965
28.695126892952683 98.417584413106781
31.005206371313754 0.813201851134210
28.767565990966009 98.633739904801459
28.929661773375152 98.870894903482565
29.847506734548848 99.201433848029865
28.634755225391661 99.198399623817181
30.176329092842725 0.511428367236036
43.372414117821606 93.802845516708260
46.025457439475844 93.262678137492856
44.882671572564881 94.440183439926045
46.674145046045652 92.390669294792318
45.779767214656992 94.564650475063004
46.811557958231973 93.302920618745418
45.894555407398393 93.194601178450696
44.177859411628738 92.399727421992552
44.891826696654562 93.823637947041604
44.793314895658163 92.602752685920478
44.329519364604636 94.529056553263516
66.567835756078381 53.179505726997533
65.892898291253331 54.681943982831704
65.227508648328964 55.083188117983561
65.330682870005305 53.836332277306461
65.125073342245400 54.859777196113654
64.241788150542988 55.566721033187115
65.157065321046332 52.388026261257139
65.916613580864507 53.226105160042216
63.624893508708155 54.842130630194852
63.926305702118420 53.038296300405754
51.630635038024593 18.350329257256437
51.398744581656757 15.329677962960547
50.775927697223963 17.205266101457411
51.385696186328630 14.642675219039157
53.486098141207059 16.427257188794691
50.127044431298629 16.639106766325888
52.469449603632334 15.647272169858343
53.447093721658767 15.207363928602060
51.311587048109566 16.527323137105657
52.042839995600602 16.521274554550558
51.346873039771374 17.302572384896056
53.282977746065164 16.821118238569994
94.929528804666973 11.695583261928313
95.159611611707589 12.886801200875009
94.920165470308220 10.434204872729103
96.713015150921606 9.266487412722192
96.069571904632170 10.585106246368573
56.230297841683438 97.738885628590168
56.680334422156264 97.679175257024042
54.038827090442773 97.662875473475353
56.821405499471538 96.693783348522444
55.598418824912713 96.911091242652603
55.963614279437948 97.188727406760307
55.346354425584757 99.147919186215631
56.285340960490323 97.814061200109407
46.831131530058897 50.975828003911104
46.339345036633922 50.037803711972614
46.908264933045466 48.504886673651143
47.979034399382002 51.710126006708506
46.740741696036295 50.171479811387293
45.834371086999788 51.674558816132716
46.159955119877424 50.397856728381001
45.911434169665526 50.378603472361974
18.399532488220125 44.342198178677620
19.128286095498822 44.174464702151866
21.279674735237151 43.688551251404995
21.258181757208121 43.612273247530638
21.148174055544391 43.809208698969016
21.484160454544529 44.002651897196557
19.607134439630908 44.602451810792090
22.115054223422323 43.366525717938330
57.085635548993274 64.628082715321568
57.202584045266093 65.181880785299981
56.901170726852023 62.577299129995616
56.522251833268122 64.501640191593665
58.929366421407885 63.404876323156870
55.829145574539488 66.632142053476073
55.741182406702833 65.176797595582215
56.652069685279862 64.409475130748291
57.564869196163627 64.459394397043880
72.017297388443467 54.610298596838000
72.556761872856001 55.623447821126511
71.172270585805919 52.832659223913382
73.603369929779888 54.890053394276137
73.416943035729133 52.382130962974664
73.862922671829949 55.102251942520837
73.329076483335825 52.341282336123989
75.074566560595741 54.637321942948731
74.529483445110770 55.372495277470549
73.157116071225232 54.987996303734754
70.753755117343999 55.802684582401241
62.423586631681083 82.776550287303607
62.815182293857262 82.204905223434906
61.325288874314410 83.658055601292773
61.426450038583930 83.591323216134114
63.348162605764323 84.063379289825306
62.134279941513924 82.876246706211688
63.521551169715252 84.161850383527977
61.863988373421812 84.528930737671786
61.149199745210829 83.579444029600324
61.972997114045207 84.706861527206115
29.418590392545518 86.649822453284784
29.008275498607016 85.082165873825062
29.413462505437753 85.044442281926621
31.414161306546688 86.710115516317657
31.015936143503431 84.466802501951065
30.751060774573268 86.215568587983427
29.046567469131546 86.198728089264108
28.547407223233041 84.087802815852839
28.100511198094789 86.629107546646779
26.447301542224636 84.416046632558150
38.219046770749188 10.269330657901010
38.511275042297633 8.476237613242107
40.298952196999885 9.806465407778646
38.791921569943007 8.239023145170147
40.491397597379674 9.894530751349102
39.005474472198578 9.318051879401700
38.131144705242292 9.142430208082807
38.961972497507155 8.605368621716678
37.329487371235643 11.866385359609964
37.665096902414618 12.611007000651426
37.491912463482841 10.806165013702270
37.109004255945941 11.932287718286680
37.312678482365328 10.800031338510848
37.664396478554629 9.586034106950120
39.633130464662564 10.865193472373308
37.345003575448168 11.967134528277750
38.065272511863299 12.142953964478675
38.357787014800863 10.302049165454211
35.671397132299276 36.707329235993363
32.287792042859820 39.030373749270780
36.366301681529002 38.421832817374941
34.149666075790229 41.221160198941149
35.113830553630748 38.565984007689991
33.994588652250229 39.244817951392143
35.698942065401766 39.679257568227577
34.390140275042327 39.851199800668972
35.240298660026276 40.105811225620556
34.456511419111045 39.525830083626090
35.087362235469172 37.815802942833677
33.237144348888506 38.746952059238481
33.921553671058589 39.391333584551802
35.995280703724788 41.187794861710877
34.281332276595762 40.227130474854476
34.988491941663625 39.395118453395014
50.901643500819567 38.874544987602370
52.597499742154945 39.563488397380077
51.976383205749009 39.458745650245476
51.781926994049094 38.384823902954814
50.809160601878254 39.906447327007363
52.207367869373044 39.311076733931763
50.052323782758933 38.884630933487728
52.527482434195548 39.357470228740112
51.852953549868516 39.145377643654889
53.165167984658645 40.536687766327638
51.024190563334820 39.787861362316249
51.796384627752204 37.603295843741677
32.246895460782646 45.394600937976030
32.396812707652892 45.749085024776321
30.915285132987655 44.439675702451794
29.386390627611121 46.972186346161365
31.103699528762522 45.846883276270866
31.625181508069225 47.277222392265628
31.123588128793447 45.643716504508156
31.488568075478778 45.489377030058272
32.145841584794461 44.856531482913887
53.801614515599304 44.452816308053436
54.300691987587740 44.146957819921745
54.809690407343197 43.327726099266741
54.829766361015437 42.987336978094532
53.977170279390165 44.061038765099013
53.483929463629316 42.509895665044581
97.656734327769186 49.609321664578438
98.185119966308406 48.095022427634376
99.521803814668218 50.082180487904544
97.480926424911900 47.577217018093876
98.123462680710645 48.551941558403293
96.477712983239670 49.033490089960992
98.934215906433806 48.869420267646952
98.441043259523966 49.616930181218912
98.864038379614527 47.514883956803857
98.301856968743863 49.413002462137868
97.786701321363665 51.146165528198487
79.030632204689752 30.363412647609064
76.183578956493463 29.962312390908291
76.704435064515337 31.248680258190820
76.542164685543085 29.010572637467277
76.628769740610764 30.218635795837841
79.022728879137489 31.389202905905385
77.228500535077004 29.973714498620488
77.632203766540073 28.711927216974992
77.346036637039646 28.389078827797146
76.626334596181792 30.087521741693987
75.047030852275228 32.260823910345131
76.838943212101185 30.436611994053948
76.937314893298918 30.446651206220217
77.452048692661620 29.151600406408043
77.334491080835747 31.323575617269061
83.159200341084130 50.796218787717891
84.225173375485269 50.903310461525933
86.217322023505204 50.271004438471749
84.081009268564614 50.684399019157254
85.201567596219590 50.021254321173892
85.712319263094074 51.717800757436834
85.544952321363894 50.579673346028898
84.469524007606736 50.342660608735343
84.271259631381739 50.440802624697838
84.404376051770512 52.701473506917480
58.360215508386887 9.803726724641631
58.918967920680906 13.538973421280833
60.106603067247413 12.967269128090123
56.880855000605258 11.763043666654223
58.696092884671685 11.135903353971997
59.517714403727524 12.725518735304382
58.785337002342992 11.641590447062976
60.314729119717363 12.597019191028560
59.657812430730665 11.317953921071146
57.019494502001677 10.883493299218980
59.866793262494546 12.154030464029162
58.546317202648858 13.127244651765499
58.071256202607756 11.111521085493226
73.893176857494979 53.025682022810130
74.746719589368027 54.537069163191902
74.035473643331116 54.253666600351202
74.019071029488998 54.060876225291025
73.223599339748134 53.355232183908065
72.526340320398191 54.932464630087424
74.917662107820206 53.803127675386058
77.480536420521190 54.069295165706897
73.097596205735996 54.283068259787413
72.107814823033948 53.797355747913024
73.960891029276766 54.330254526783435
25.400639423529608 53.464509817853596
21.211047418697643 52.961041602363238
22.743548836482756 52.226958923197209
21.494611755484449 52.780427307642519
22.615841479716654 50.864859920670106
22.028755063359842 51.299008553915989
21.646246980058812 54.177491071955004
22.540122740607913 52.529438595545138
23.789626790737184 53.392228059462582
22.856421948451633 50.953888381694462
13.826312672950506 88.293775062492202
13.962370694695895 87.422221477862323
14.782797276333545 88.997346515135916
18.164451374419151 76.608062190691371
16.590442764396965 76.082064847046524
19.071585642093936 78.283258245917324
18.366247409556593 76.032463809265423
20.601313126925259 75.656955144276822
19.284277509819908 77.381776144080192
18.948218388239951 76.460937704501191
17.533618369831601 75.884161365154313
72.336945321435721 55.988930144713478
70.145765188393355 55.235188495239370
70.470242979587553 56.112023013475152
71.054120350537019 57.509068973488773
73.218934968766021 57.146975955006027
69.794946962304550 56.469010945660457
69.949947019474081 56.157880307796304
73.350649869374465 55.676487227594102
83.566966856804939 47.217057248725318
85.045334929410743 46.172078208683629
85.038372481281144 46.347246011832688
85.029624176179709 47.262284919321971
85.817027618263168 46.550767947101889
73.705547500004428 34.606849181967519
74.311389853226757 38.597225880319492
73.286267056473818 36.555725364955308
73.810655284360266 36.294409548644182
73.920771448911466 36.760982345538451
72.416388335286541 35.708073198641756
73.831950087730533 35.283848368375821
73.673117859374130 37.091076498394379
73.605366996869463 37.127290933887522
72.054412044531702 36.132178888813819
73.392666620450228 37.148450986040899
47.081260780833105 96.504016010657281
47.156137214063989 96.117096520384237
48.578576712554693 99.120752466560802
47.166432474443646 98.475060215014622
48.783943848589495 97.091652492555511
46.012366675096182 96.345663308672783
46.912698414953546 98.515548181239666
48.488621936828615 96.859367717130411
48.023199201713986 96.734787448031028
13.437940012269035 65.601408872530584
12.516603142007320 68.702972137768725
13.214740875657382 69.485545174565459
12.886572772334544 67.628129375668806
11.846775410220403 68.218145902281677
12.429328663880939 65.161137973826300
82.731737664259228 83.721922471482102
83.078359009005496 84.648665150071196
81.890438387869679 83.899627331728638
83.009036430223631 83.819937247698732
82.819747100081145 83.575978331661318
82.699625802308148 82.087000360554356
81.921195776620266 85.293876736461442
81.863144063178495 84.280837625939910
82.067535865847375 83.423822081715770
82.341297462598902 82.636417817544853
65.881161718032573 0.320772272933381
63.818337068472154 1.668480272459219
66.130990362150754 1.409093618245497
66.534310683884527 3.367402359723494
65.083773822770084 2.577228093839344
64.548546000590662 3.139052204135620
63.446030566531448 4.050240000817872
65.567407832109950 0.556777337838676
63.476016848526335 2.346784292140596
65.113225615750409 2.205425017761820
96.488910650677511 84.837808338411065
96.117785277881794 85.216135836623167
95.753208243771979 85.044244564957665
96.174101250057788 83.379434877270668
96.799735810446805 84.574336055163954
95.711069747674586 84.697355278179785
97.710133678164809 84.218435257749647
96.119484738051355 84.013808098200002
95.107126999628292 84.014348575539003
96.704506801192025 85.580950926130626
94.727583758975840 83.900521747048344
95.420681632825634 84.803349973031885
95.473143576151045 83.314235265676913
96.044492491661046 84.780932860674000
27.878983069530438 61.298856220317923
28.869595973203683 60.351228779733212
27.654100393674554 60.344681396271270
27.990241927890700 60.708852246415049
28.439724183684504 61.681107841343241
26.347455852726490 61.942311945384766
26.635090333002132 61.725075809071512
28.883723339811372 60.588813045089601
8.333048721262717 70.697341382536507
9.035986282170320 71.573278894775271
8.734071194343743 69.864122931345790
9.139305708627493 70.833764236971817
8.120155041400530 70.780563003818486
7.917866769350845 71.169316205217129
7.409242450394032 70.623139450490356
9.658822568968883 69.704587306061114
9.482588283032239 69.596938399144875
8.407969155657092 71.212585442345286
7.586618310236389 69.574453916640564
8.139186566685026 71.330327219770240
9.359481321989987 68.729979466000856
96.753702308990682 68.149179643130850
98.625615028112890 68.699271696510351
97.616726738138084 66.513309158835114
0.355539397030711 67.785915115048596
99.518497222537121 67.726448119783157
98.193229730034744 67.960156527032595
96.809525776897544 67.746522482742805
93.282923273495783 79.060974129466658
91.068940500509257 79.030218420345378
93.879102361529149 78.578518431317164
92.710836787892134 77.952195583795898
91.801540067453814 78.826582480505877
92.959539498611491 77.304164699567508
91.494012874158045 78.056316847846631
93.578694647298178 79.786663666113441
93.261219329176257 78.079885648833425
94.681475780493301 77.546890519324521
91.617889429162517 81.126235471014525
27.090263906408783 71.396924371363795
25.427593536623817 71.577658326525025
23.495943618089989 69.343001639646459
26.648015275110282 70.976190308793747
25.555054071668028 72.569370800668906
22.996813251818196 72.127466723933892
24.218930548018442 72.202784131614237
26.301482949026219 70.786479616528737
24.592586150669771 71.184971462672593
26.001576156914425 70.941280380980714
4.440399020676140 81.143939584334191
4.208871164179442 82.442045575203338
2.178530453503865 82.725566836711891
4.914455091899917 81.927677732374633
4.820790964337617 82.254302847317135
5.258510437122631 83.416495940891281
5.361158135519418 83.410654589817341
4.274003801718131 82.026211278931299
4.717971992885767 80.562110789093097
71.289629807909932 68.929345553610773
70.189992712072780 70.009818085458505
72.233925959264440 67.632819224742860
72.155290663723378 68.463802179626853
72.645814831799228 68.575092218477764
98.787773271036556 75.516723474652551
98.236859903920447 75.044639233222384
99.636434665690516 76.190718112723772
0.370512516682638 74.180503467146835
97.702007206664021 73.676595873104205
0.207373576809061 74.239448142403774
98.751151069595707 74.299456761184743
98.772485310273808 72.881974252929680
0.213683171718088 75.096514716527153
99.466019814844699 76.579926244035207
96.566353702113346 73.521309123420608
98.269148278048192 73.969586318903609
99.438583736816796 73.733058978776214
99.540362809457278 73.677858337923041
92.886872032669956 67.444735957620949
91.515533346148132 67.903088240955171
93.024929932910268 66.533430981601583
92.085938976076292 69.003729985096896
93.264374566460475 67.444725027053380
92.426339405442661 67.152887028779972
92.401884893641451 67.969863685405485
93.217318357001616 65.841027632898488
90.838674575951373 67.803680161613869
91.307980410666659 66.889133852454862
91.498719606775182 69.850990945540758
94.151980894865005 66.209306162205579
94.133234550490783 68.106429537633403
12.187929070719347 79.309411770669982
13.534187046540668 80.047613812961927
13.916509702653203 79.417458078782957
11.950568660653056 80.608707526737646
11.434243061901521 80.251493756323029
13.202390189121747 79.604144367196355
12.109730123647317 79.442585815767515
13.922517187067202 81.122634050179428
12.890690516453086 80.701271240587658
12.894612439483849 79.835342907858575
12.911860679171880 80.795640907441282
11.573768426430044 79.183471965963477
81.114291946359614 91.109611858954722
79.672395225254050 90.293758954269165
80.498353740823092 91.162000206193824
82.386138587759504 91.847488468850642
82.333418054726650 90.822342196778791
81.455053094415746 90.891416929514264
81.140547528666318 92.010431329496484
81.468960535498866 90.538752212692216
81.476592000466709 91.088163585413639
80.094383734997251 90.619662063157250
2.999537561779655 12.533100950216454
1.904414656638368 11.834278708109117
0.578780360743449 11.841020715756564
1.664924108666664 12.274831748052444
1.566814415118671 10.174254997286313
0.896325612954195 11.779491004563742
2.106335453220711 11.045659468589946
1.731863857171257 11.274395255082643
49.313942510548671 1.429275466515386
52.300786099406224 1.249735108869360
51.016681107031928 2.460630182515908
51.723153604567159 99.556827793896986
51.570110851343642 1.005319083453582
52.443006323651012 1.079846489044438
52.369550603799915 0.697309733463494
52.775868089846483 0.551843832306607
51.745237837021932 0.532697750955363
51.353475403119873 0.120527066537753
52.643801337209503 0.703049099009532
51.097128799891031 99.995439294818013
51.920277440932978 0.314549207609107
52.294853071420114 1.287787241680572
53.167698349109244 1.457275765038098
51.510302798390960 3.847982622831807
52.012782867656661 3.501407569391781
28.431995742916282 94.074124054549358
28.294080040984095 95.441324962368796
28.321391243691224 95.179143999001425
26.394719998126121 95.505410767818219
28.016744865919925 94.290721003582163
27.563817372383710 95.518341209975702
29.660989873904594 95.875690207481995
28.685452270831227 95.719440542485941
28.039428702792705 94.948281176873138
26.555556946466996 96.032704948812366
99.728948458395934 15.824007432475033
1.518888440591368 15.787732617642824
98.492345295347349 15.358356973856264
0.529737644688112 13.926472621770872
99.955173393370032 15.497958088613368
43.611696868587096 47.525460753555521
44.255848870999799 45.832376419704758
42.253672945652923 45.968298504935319
42.995518599713506 47.469771511356186
44.796953846829311 48.216408962233317
43.356670859421598 47.948171062559339
43.358649639685183 47.581259702767362
41.676162795668148 46.378616330789612
43.031041373138521 47.833581473615709
23.625120792189168 12.361936967715980
22.888260655226350 12.000843213597451
21.869639874352568 10.393624983996073
22.368045438974768 13.771689371259558
23.696388672100667 15.116716847232336
25.172228108647609 58.780627740396362
26.369953258301688 57.098852144676023
28.586621816034487 58.746808552043191
25.131252129892562 57.569016985946092
26.690406483641198 58.786254110458984
26.375636197095396 57.741638522506655
26.186423254466622 58.886479476788971
27.829434909008352 56.734161157827216
26.625884811646280 57.928183468134002
26.690213264989165 60.025653009128959
26.289536079259495 59.356488943242702
25.498173040244914 59.738426300978830
28.366574644262347 56.067776503336802
9.512123076457305 35.742020609561195
9.952253755298651 33.994989805665490
11.021434382518102 32.968165841374365
9.413153676471472 33.973738335095554
9.801952542896899 34.487450176947021
11.974488206957576 33.603152455957009
10.644678639309738 35.345544424450338
71.067875252252733 85.292624397009888
70.072795182491816 85.099440373509509
70.076659116019954 85.654418976777038
72.663742959190117 85.903034425191635
72.882075827117902 84.981565373149863
71.381150810145158 85.201350958746275
72.255769980888289 86.097094374317251
72.682983364093303 85.466220628527921
0.394741171873420 57.116395259852325
97.132397916236286 56.190829520900230
99.934839784841586 57.440183198813031
99.711412197527522 56.906412462198773
99.725650163421292 56.778494783683158
98.608704792439227 58.386520690962662
99.556418059933250 57.176090579534439
98.956132888139877 56.100263171188274
61.341293689756597 15.630607456551724
63.860612694822997 15.978479552284753
63.671995375290578 15.354526307571902
63.099813004487757 14.835584101937057
61.318435076704496 14.243825208143580
59.602411569629268 16.787202827608294
62.202321042359848 14.820625023446743
61.051432245752160 14.693361685981360
62.416102612636344 16.313071100339251
62.053754298220476 16.262633374500354
20.681144378269934 37.718070355861407
20.624701856088176 37.792607174126232
23.303889844843056 36.996815737059094
22.172154562738161 37.975597684602235
18.911955981086411 36.406014085095364
21.221709644945140 37.908383700086112
23.038424527862318 39.136351096919775
21.625325083503292 37.993893564773458
20.788306586670803 39.128606787644614
20.722200592784116 38.269052118826444
70.910948235437544 99.403938820880754
70.672753364760467 99.472618757133063
71.478186620531204 97.708207628427303
70.042637206684788 98.280035842725042
71.909608872706897 98.912064320456111
70.330565489290223 98.131250416249003
70.369359775279833 97.122686668340521
70.276448885691920 99.081857542758783
70.790064066653144 97.381282045706641
14.250641138522436 90.188361819148398
13.596129316243042 88.187778277618349
12.663841053265971 88.195579347529488
15.686314541996282 88.004644852074449
12.429642207640311 88.602087542997580
14.762554372449246 87.831538211423918
13.769075402523844 88.203646200761611
13.291400638906504 88.470688044124074
12.684184810498834 88.876307980547807
13.857902676912804 89.838075767483147
12.501241532393790 89.456556183167123
12.466714563403011 87.778548556689572
81.504556413579436 29.493851518551381
85.232628913556852 29.157164547509126
81.749673474089960 30.486804085804639
84.475806651470151 30.425647383410876
82.761075896082886 30.194835633000860
82.382724080929478 29.027712279947512
81.376742694947779 31.061401727101462
82.275278189616515 30.599899897962590
83.180714423996264 30.600694866729217
82.050637357889158 30.816008093813434
84.006117693245713 30.256529277920254
98.725150955618901 33.246625175544999
99.397920316510678 32.625293949850501
97.235888885738078 33.382729608823489
0.290380498351766 34.237270450975629
98.083962071531246 30.399819663177148
99.012539558957556 33.693877380052378
99.265213440002270 31.765794685926185
98.064503784933819 34.308103972506629
98.573815872637979 32.957864460439360
97.711657061536641 34.623437068137932
99.253619731235446 32.868278372874400
95.673332728828669 59.134491230516744
93.989635532418163 58.802323005146171
93.750286570747960 58.910673319990480
94.126860255390895 59.298135473769769
92.999221947511728 59.590892386826603
94.631137135602245 60.233412967722124
77.608506225314798 38.989625254401446
78.445460744044738 38.141532077804946
74.641851562431142 40.204585657270030
77.135498975258770 41.611576701268419
77.238550043996227 38.621677181909511
76.648453433283265 40.277924163050209
78.393150039307542 37.809172071690178
77.945555807186025 39.387591094649615
78.774557448897298 38.823682521521469
77.456254844168967 38.662680826475182
77.765281147094441 40.605885704185205
76.187637251716296 38.896661015271079
33.634038185501311 64.682534573471926
35.084264101449229 67.691455174360300
35.156863560499950 66.347030576249409
33.022966715578093 67.157747439602375
33.775109216328481 64.859613871380134
33.568153798615704 65.622745525008625
33.096486836793709 65.150488933295179
34.596797451522249 66.069157232863887
34.366094437709187 64.844850243202046
33.181549487690930 68.437190073560913
34.165472125909815 66.553999198354077
34.472850942250489 64.741417231477726
32.023590658416126 65.919222197813511
36.071756459058655 65.343721534710497
20.577416480372829 43.956048931371932
22.301804074018445 46.054424966856864
21.150852355470157 45.231075798202319
21.102845608889744 46.473173430376747
72.831354401761772 12.917555910804310
74.375045078972590 13.160294461566755
72.827268427938122 13.361957781059147
74.455695146432802 12.900123255959270
73.219222347894117 11.524702991066214
73.091157722500171 13.475857307474813
74.155404196265593 12.249343403194016
90.417713320197294 15.839972747861742
90.023343416888409 14.317234746987616
90.367361453359436 16.531643607242483
90.116138808045790 14.764047180070467
88.458430556103281 14.442204619033211
90.332241839189876 14.732300676094233
90.071958850335051 14.846390773604423
89.250344268304943 16.749776174895736
91.531813672583638 13.835749289497461
88.918071643741214 15.372435180229576
81.746957360292583 37.564885896599222
81.553568927543694 38.142341107964448
82.418492181649412 38.910074410016620
82.322000089923435 39.772262173040559
83.302227990316396 39.077577843985331
82.441376059185302 39.160769795404256
82.061553637681584 39.088005044224637
82.918139337683442 38.362563383729501
81.786347308892417 38.620144444228416
81.858605352169107 40.408562797177133
23.343292504956409 27.841212795211288
25.089685575534983 27.844465206562962
26.219647741003818 27.713921445379043
23.667820923572286 28.471441672798779
25.196435726023111 27.318262403804123
25.124763539610850 27.784271462833999
51.275341173859012 72.141402530628866
51.795329393279886 72.722941072144408
52.236848106464066 72.071925363760684
49.924490053276152 70.611086839435643
49.985262151232625 71.359238061281800
51.593331237930272 72.056915333346012
53.094483099108757 70.221443534855297
50.631821897962752 69.608523473384125
25.680291249881222 56.872749982752232
25.713151209833143 57.219425006941457
27.190954728290354 56.372888112289530
28.040906442255444 60.333253151598882
25.874286816195319 59.302331990473618
27.092636705381629 58.245966214594944
28.398601566543878 57.752004564867811
25.890453565540721 58.013764557994101
26.439215234174533 60.001522908700338
29.033663658006262 59.974833957370890
26.173048851779424 58.184014494537145
27.014493669351484 58.328887852619232
43.438202267700056 96.711358492714822
41.576023993930086 95.163531413466728
25.325919174891276 74.582490434887148
27.019504209738070 76.478576724885201
27.240289863663538 75.337691208035451
27.147058558062536 74.875447122904632
26.595072521624118 75.326622789431468
27.860482795750166 75.618960768008677
28.592932260139328 73.500570758872968
48.381867241905745 85.774592805445707
46.430004789933037 85.848107939932589
47.609131116211522 86.160925943241509
28.724960538561859 0.431966261756388
28.442174786761949 1.216163560600739
27.044737756326864 2.170372001066990
28.073893117361685 1.159896756545430
28.473043100232982 0.274829969822257
27.056431963908935 1.118468425711347
27.844915191678240 2.573022467882290
29.674608204188061 1.931812450080786
29.028885774285143 0.956026641728024
29.888843116667303 1.843032905589495
28.838221479893313 0.916078640665241
28.342041548467126 3.424681816079824
28.160972648607981 1.755594941727322
27.794584469743327 99.512028537894778
27.605472706133440 0.193534594429604
24.932747238129625 1.117733045760766
28.297557334338656 0.404743580764080
27.504949026948598 1.329882632936801
28.753491952801998 0.282136214910613
28.455342507251110 1.274521405550582
84.724425055116811 22.665570355233740
85.074026215992347 21.813303843392131
84.371161837382715 24.944194270630661
83.400048867020701 22.062632171748163
90.611896432354911 38.756086069942427
90.404780065100113 39.071326801894067
89.569347606742994 37.842934484556899
90.350960829144910 39.506763238696337
89.885161339395978 37.598688941517160
89.456616985357186 39.146776667876608
88.765361072914402 38.092318995017678
90.705511096221016 39.664715923861273
89.883617075224080 39.239889829647680
89.346721274407315 38.805948983831698
89.348183497728812 37.779730887895894
89.859392399305605 39.962947838341854
91.832668745203407 37.917406987786769
89.599525864161819 39.046389537873310
90.510597309604009 38.756845728500522
86.668898647657230 84.339845363658469
84.757459064039679 83.326938348789852
85.250223343942196 82.585413760646304
86.954814474758848 83.745715488567313
87.850268109470306 50.845346980338803
86.571431951906220 49.502754641722092
86.807396910055289 48.105857933552343
86.164337150670193 48.816883321137546
85.061699479404311 48.879106226626163
85.213428282322894 48.412604321672610
86.282912237231869 49.119320999742278
85.196110250370040 50.600609338070164
84.107279188309406 48.751205529007414
84.610487877975928 47.362433676345184
85.669705342594554 51.226969611079916
86.992564695340874 50.333085899941373
31.378801801266448 99.961272177717476
29.875179029966237 99.093003281742128
29.473706740268614 99.365313194244649
30.610536055942404 99.012850411327122
30.181061969516588 0.063611209397152
31.368768062810886 98.143227277005309
28.673437785380823 99.156895437237736
29.483809642861715 99.652883954911132
29.862138432797153 99.708766237586289
30.333406272118424 97.817267028192589
23.878066972507181 57.425052741338177
21.777270785994137 57.590081800053518
23.562289659621317 56.882239400466254
22.032457497725730 56.029674835693598
24.919399928482871 55.645010913821167
23.779352446898610 58.067827203455572
22.801263632912548 56.415510969386638
23.179672639337070 56.448334466406010
22.956112168278288 58.348678147496628
21.136029334937081 42.723416655761909
21.805709881156318 44.970747221893326
21.271892787747873 44.290350237615442
21.491718787014968 47.544727356155143
18.792545485916520 43.027957280096622
21.165875146686243 42.743482071154155
20.962956485533628 44.222591084471198
22.015653889249862 43.168658779745506
45.850965301563754 45.478479489857733
47.812319426485658 47.310538592802416
47.291593866369396 46.311180165329240
47.342489062920208 46.445443450279477
47.273896569537847 45.270283412495210
45.858495378839528 48.411075979498570
47.203162491295338 46.688642431729448
47.359799961407028 46.078132401239010
46.853035928812005 47.117952507371385
46.513285114555266 46.356922216595706
48.477084926583856 45.546460500478254
59.062624569837389 61.087014132161897
60.604333081927464 61.126555581124123
60.847298581336418 61.500919018815750
62.124868026749766 62.332195026522093
61.022142543293910 62.067289646516002
60.823877232930606 62.136652764489376
60.034030772936262 60.943039078623869
62.983532751372444 61.956412757233970
60.056232619811354 61.675947719860780
59.901380092257625 60.310874961475662
59.166025346577257 60.647584292772024
60.248217430234966 62.047028139377645
61.126032241011217 60.648136814291021
62.494054807915774 61.708773122709069
60.592858883401213 60.991152406842247
8.898767246421531 56.065083542306112
11.207326884445463 54.735092257640254
11.426353877465155 56.065508352458288
9.342502716812549 57.114016609158057
9.043677962954540 56.838554955865206
10.227821420572459 55.538134566567315
9.273839735271485 55.681380781186540
7.863811442177763 56.443044038852818
9.419951298843088 57.318716486120714
10.017935433593678 55.047655430905941
9.099543504752051 56.003828418569583
9.019546983035772 58.184567675345775
7.440218990003886 54.642594472955210
86.604115957880751 81.077613715413378
87.055366886561302 81.977250879328977
86.181772776330590 80.832636750804539
84.925909487971680 80.718349002523453
85.744327410773622 80.890626729137324
85.596260373623224 80.796139485492219
27.798052192775039 5.958938053635181
27.740157843886919 7.182994759586656
27.296800774056653 6.124168234073319
28.833728347949279 5.012964935766678
28.771126921298066 7.597113155519094
28.191834676908147 7.872273484696602
28.966486614305524 6.872444109462049
28.415967356613539 6.531048426005706
26.405459522596971 7.528276823657114
25.270329153011577 71.720895238040214
28.416411093962630 71.446459995996946
26.081098483967175 72.934704095160257
28.279227166351163 73.141010221803228
28.048711071209723 72.833859143493754
28.329006322963988 71.933459134665569
28.342518117712050 71.493553692871899
9.265009292668863 23.104372596722499
6.018184693047094 24.842731089818020
8.366143668957625 25.454873652387040
6.980080192356698 25.393527150864813
7.997249469512692 26.205679019417992
6.644289951182346 24.219324489266612
6.469376378262202 24.930089150008531
6.730836398755756 23.302441826570405
7.154062876869059 26.206130542395663
8.652612403844397 24.219423362486438
32.619925066925077 58.282694158427532
33.707674319556709 57.908821126377916
31.698770122418001 58.741282083185304
32.619194751473032 58.585184495835151
32.753167447036560 58.688786312562179
32.010665504979627 58.554268155941728
32.923940356644785 59.264860727858974
32.038853160592069 57.962179647629952
32.121494100301042 58.600781054590904
32.711074647534446 58.507164385525414
34.456522306265462 57.743759327692047
14.254720764694538 11.206792885356785
16.889266264324235 12.807599648150120
15.309991634732665 12.779871029906685
15.252767301759043 11.661511655033884
15.374052289830447 11.299753674294264
15.421413814543817 13.412336427003529
13.824391535346320 11.869463180019045
15.050637376955345 14.855766453859374
15.147079766256210 12.328069895605839
13.363411723725973 10.480656882556175
14.862997780721772 12.186335739379393
14.770769039620387 11.146926070706614
15.657316055342168 11.812571174775224
15.147741565309410 12.777359582871245
40.795439340069855 77.007774168613125
41.169915547004294 75.883462067731401
42.046517740153931 75.499703755444173
42.157777047345654 75.547955509614980
39.999186139863454 74.456898093387935
40.947901278865736 75.822944663823179
40.606171046057696 75.733323098452843
40.811213445587953 78.476322526188497
41.113175541097377 74.603081431537674
40.114936515384834 75.979462341974028
40.996374531410325 76.233126255182754
40.096208974006544 75.481998013714829
39.742505635855174 77.292270509043831
41.011958657415768 75.549749455546447
92.395913333953644 72.590458625283603
93.078425980559260 71.468635016347648
90.925987409683586 71.918052401074405
93.820973056452786 73.978507231761881
91.470562059973616 72.204439380811849
91.719941899713348 71.858887039887009
94.468658218210422 71.840969913936050
92.467253095377856 70.807396550824507
92.104606088209067 69.597029638671614
95.007933783523043 71.256731157083365
44.506112872348680 2.939889053327769
44.193116607566765 3.258364749115144
44.684814234777853 4.090903918796839
44.449007678335292 2.573200076135284
44.804212665977602 3.863070472009491
42.930737676552646 4.264271370930689
85.484631125507363 46.450975772887439
87.850087002338981 45.701375513969758
87.154106654648743 46.280135047565231
86.105496358050218 45.947469052527751
84.542372872701648 46.684820946659634
87.846741903797636 47.068814569307968
88.389519825584372 47.169670414635469
87.019044914437018 46.838049152217728
87.192890761332180 46.618931425741998
86.734871556573154 44.955152924384407
70.684074560143287 18.760993941816139
73.739485143985490 17.662670769747383
72.300498965380683 17.130963853808300
71.156367296307266 18.174570267600991
70.685512590137023 18.203738601496998
71.888635123474401 18.510504489349952
71.203359184644370 16.710900495156139
69.356164204398453 17.841747640381207
71.905928651678792 18.144593923815989
71.462188706200720 15.754041802565032
8.888849055148054 45.946083285903832
8.523248248943951 46.086208062392593
6.233400901687968 45.147121313237733
7.946783553622425 47.100235191755587
8.113571472778343 45.723087185688698
8.327785592314555 46.757590983138535
7.334520923833163 46.238928750601701
8.997086287081579 46.839516400725991
6.356118531548182 45.770103953993157
8.064746937426182 47.228376320094910
95.587351496068877 2.204836906436461
95.261988444181625 98.997957987400753
94.411759551447574 1.323510853961034
94.400301217870307 1.904801911121313
91.917571545753049 0.838575840139403
96.439670788914071 1.736251914564340
94.746788592371544 2.163282879320361
94.099544713504329 1.445537017312749
96.302810817668274 2.985443321301962
3.597431623148077 72.003892430159340
2.340982639211820 70.920418590193719
2.431977577406339 71.142204596025124
3.812849275751042 73.318142996978736
1.965920799525030 72.294591723981924
2.916626362952232 70.115357885824238
3.797944670494974 71.748536392203505
2.939250950023531 71.078238620076917
3.094573226962963 72.396740962643747
3.876711620144686 71.007104933874132
5.340012807852389 69.190328272461002
1.597586413591412 71.241369645678134
2.284291073715887 69.432183017473861
4.704149694942830 67.126487038518690
3.907044289141496 66.581875504017049
5.497779986849967 68.142469049790819
1.408209009153591 44.837037049212618
0.349300462678841 45.361320604970970
0.178032235188945 47.987465601380002
1.840879414024481 44.725196159504883
99.119386678139605 46.079543428145918
1.063918846338002 44.831277638997051
40.665756621603016 42.189934600232689
40.743269450421607 41.287105297574158
39.826217081255820 41.736616550867900
39.894116945904898 40.948568381682733
41.529830545809574 39.350378553606980
40.975114120056574 41.211330670703035
40.592835382708074 39.869555559131044
41.677478280105674 40.497237444923755
47.986563976646572 64.175536872030690
49.029380732319247 63.932527492215826
48.542250022783392 63.877831168771991
47.769458341703398 64.005741303159908
46.728462134126190 63.931507123636834
48.682887862467879 65.956084750599643
48.832504805079004 64.811597993779657
48.334065716976987 63.824743202996586
69.092617512215725 0.754149271292178
68.437835454392683 99.867279177532680
69.494436557150806 99.150814295045166
69.000898217369638 98.163326001874808
69.288420911808757 98.665648436924926
69.439246979886732 0.538491064653130
69.102781546450913 99.051143852719804
68.757937777884038 98.954635619343037
67.443012598700193 2.190083758398586
69.323344404619959 0.634919987610587
67.921228044767432 0.943640874428155
11.152531911066713 73.657712341074358
8.717724055002920 73.884713935058315
6.691397983225118 75.926927723273522
6.345734755885918 76.078076688183714
7.929564101399628 74.946235886318107
7.770753711117634 75.154452920553453
8.555890344616827 73.337008958661599
8.338110500736802 74.435735043989851
82.935971866472940 47.325469825426893
84.903122328743976 46.408693328025180
82.518054960078658 46.763242344928209
82.832960460960095 47.179416415115519
83.803598641665261 45.833384322523095
84.702611794480148 48.123750741498654
84.232509694610400 47.359825059499300
82.323540137187777 45.239483958986412
82.877545883013426 46.785725658771710
22.142599693840154 49.249800007683909
21.471179306200767 50.182232010798195
21.470726861709274 50.735264784712101
20.888162229431384 49.981566592536474
19.789136000794755 51.048637370082744
22.538361283786987 49.956526688911715
22.096210183715399 49.502415840619385
21.084263932356247 50.311435031460391
20.180284467361997 50.345902875361787
21.175383087580617 50.845088037655557
21.002415567236248 51.017786874497936
22.290268683220823 49.410200890881377
21.962626132087816 52.090732269414396
91.885555801413432 92.924955724904791
92.037865474238089 91.422685277633235
91.638539093141617 90.542531729100730
90.215898571808424 91.043667735374711
92.956326772407039 90.176740579024042
90.429802937056820 92.141078573499513
91.853851424027056 93.675479915586905
91.489653048206165 90.175298098168440
91.047704265034497 92.745467640648386
92.068316507582466 90.550965714718927
92.547935206856963 91.922121737471130
98.763752913439760 93.047777957137896
0.131357069722768 93.340439642072866
98.226415705282463 93.140584826719618
0.759223339301982 92.689758779695410
99.450820681993576 91.945015916536406
0.214559526012096 92.236106508412931
96.881510340744029 93.443074708696841
98.036826157994469 92.962716614787311
97.248173068411020 94.005536985398777
99.925795885277651 93.830798062318507
0.380389588835897 93.747202527698775
99.224820090701996 93.261499167525372
99.988503934143068 94.093544771196520
96.815806424642787 93.887905152749127
76.563019456415489 91.078081275704662
76.823542116844777 89.772937748438807
77.091351551941699 88.366757097894833
74.845758376876049 89.704104553776830
73.661018538246523 89.741819218663551
76.892703019133208 90.370171981384118
76.377982553426605 88.987512320357169
74.982511437410324 88.854111077096221
74.094797883841522 88.958733866186066
81.500230007748286 82.705584676889686
82.843328996661711 84.275726157218827
83.005417614405758 81.516787566329398
81.313021657158671 80.898103836267197
82.478736314599672 82.295555904821427
83.460995059051243 81.118958712927267
82.616142673492618 81.090632262682192
83.595232392036820 81.290245473856103
83.048289948983708 83.995388823089868
14.570592192387291 65.356380079629588
13.846938446000147 62.688734226421630
15.873809311133680 63.855379503793039
15.055965736217148 63.658077650655429
15.116486493511136 66.020641683121198
15.192901330795724 66.741704524753274
15.454604054762966 65.504554752040207
13.863136531702281 64.884385619731717
15.109229591492316 65.114020291059646
14.473672897605940 64.630652346604734
15.495605927197776 66.339720558200298
61.479492135235795 55.216863994807667
61.988226177716477 54.762564265208468
60.081739046932526 55.363258459326886
62.359684054888461 54.367803635427251
60.944364528150153 55.523535926288169
60.151535907639470 54.345529580503424
61.623160149761354 56.292574934804605
59.610271938317460 55.568450173475071
61.376203866476779 55.252941319112779
62.710553008585890 55.484114701983245
61.076474008444364 56.042669045638050
62.814851264027823 55.896464636034601
74.813666000520485 68.851472650970933
77.479615418224398 66.468319157774488
75.752167579637486 67.661285253765442
80.146576115498533 68.409740401910355
75.483943555328779 69.185104208664612
75.396581924577205 68.043220787213301
76.384327472208682 67.655748108948615
74.640008033520687 67.437729985345314
73.636599909965710 69.994402140694092
75.937969389764945 68.398441871285556
51.458639674818315 73.666663325958780
54.344041236088010 73.490198692748748
53.526493157096780 73.348599993942429
53.652077739259148 74.811008577068975
52.823644042942824 75.431518059167715
52.733413852489591 72.546733419568284
52.827659259806119 73.967845649452187
53.367111182230751 72.766640690305948
52.994409758354635 72.593807519340999
95.907892942186805 86.471552753657747
96.716864973263483 88.054626691738648
97.551321177385375 87.849602547347189
97.908334793756225 86.493934085203762
97.362502633269642 85.138908500841652
97.440624835308867 82.670873827170468
98.228854991355121 85.963742681084696
97.076739470073292 86.278000230511424
97.472303889086874 85.882478040838478
99.574688534747352 85.471860378253737
69.258776500930054 47.951503892821641
68.015340744746766 46.563093063475755
64.861263827309912 44.851472197610612
66.429380027595315 45.086148268052767
68.254861369434252 47.004676285643157
68.072189057245652 46.605551337638694
66.583750602664679 46.794082263977970
65.649318851508468 45.235692905866777
66.806877825332137 46.366460331171893
67.374685937980459 46.950462566336043
41.166128226440776 14.192646118256643
41.087459936367324 15.161619987122270
41.438466228227412 13.835986777910060
42.868625615331744 12.510518288604807
42.313322379103830 13.859595784180964
42.344402811048930 13.956442746085546
41.858015295166211 12.672722878973223
42.234850428994505 12.636489674427676
43.312272797550371 14.939160035168159
42.237067384593431 12.674818127309962
41.739589760890453 14.659503606471020
41.934464323309477 15.276025414266220
41.918437905257683 11.179249362286289
41.592928054408382 12.262948110988072
41.946599641296331 13.362301057074294
41.170439187129503 13.242712287090258
18.462379688093993 14.294738046189556
18.062735532386121 13.403988018644320
17.720380027423495 12.501524579524567
17.679395086911665 15.398662586400155
17.441185330454786 14.199082419810827
18.480137904916052 13.974593980872701
18.747026276470571 14.714724494782207
18.686611161509205 13.633326310196496
17.545458537809946 14.787753920039149
19.139271951846041 14.270191500187924
18.372092014677012 14.149115771833097
20.954408445490355 12.751769518725609
40.247667918786014 61.540439961282061
38.383195008100671 62.302465314578001
40.349661022369695 59.369689283387110
41.305592125871115 61.712153768363699
41.134913320017453 61.867293670405658
40.864129540879524 62.724072629730166
40.781427995327704 60.722316106480882
40.851288300908820 60.700379670284065
41.706273069307159 60.395620266061471
41.535115377867541 61.067337567225671
41.701093958404158 60.999987818553009
42.657842135639818 61.919485339813555
29.449027906462860 33.400896648675413
30.195420469313337 31.936718663690478
28.953117175860065 32.838637876324235
29.137894616639070 31.666383926840620
28.958123663491573 32.896779944971563
29.401807302262924 31.937681376849476
28.607100156883366 30.674946718059463
30.077092720000707 31.593428990774907
29.437006749156218 32.788606121442754
28.408541137200711 31.510666044599695
28.005578607094765 33.804706742964470
30.995289050428525 33.399508748951483
27.956179539694414 33.342965003832447
29.723823492760530 31.144219981623870
30.162994035714419 31.448182097178488
27.411163178174448 32.258382738403341
29.690192278036957 32.019998743874062
30.495152694659566 32.205518259352807
30.277056220893144 32.085012455261626
98.140765128279085 31.011338461169281
96.794990043626498 30.997550130465431
96.760688006623809 29.598361906553961
97.039163956641829 31.034729979794026
95.169077067450246 30.109945104170201
96.869994512073362 32.573661153601158
96.751752194621901 32.349800395456079
96.090912169521829 32.696193058121040
96.810816771912116 32.184039470775829
94.277296534322105 30.483963891401562
93.231721145953074 26.162253094226440
92.957427176584019 26.043262700599776
92.962345659442192 25.857522069309340
93.399507517027089 26.357663279750223
93.317532431264937 27.223449218195924
92.991940685859916 27.590482010142264
93.079255955427470 27.596665212925316
92.528964925130708 25.983094848580684
95.150827610217476 28.670031571227248
93.157682329080458 27.241558821053122
93.248195740947338 28.718249074031746
93.242320293697659 26.804517741439863
93.444169490507107 26.408338697632999
62.114819767113111 50.264737484195656
61.274723596664643 51.356942675067508
60.054784391413790 53.153856814857797
62.606320425087354 52.157466621155592
62.408909234578850 51.601321991733769
60.876990275815771 51.192141158795955
59.962346621845583 50.917317231808106
62.037803307446765 49.799279557322194
60.586268911172787 51.928085847730557
61.624735714675353 51.442485688105279
61.740833275889742 51.304740847319131
83.739640247200057 45.013529297349599
84.498052904389326 43.827012829586046
85.064214356674881 46.783356208490474
83.702111293339243 44.826720301314417
83.277648978875803 45.546983065516102
85.309125637062195 45.578540820515570
86.934044376047382 46.523404499285164
84.064658235934644 45.495507875091718
82.524620474397352 46.188062736339830
84.889792294692285 45.374598874267974
83.818360028602541 45.623700571880491
84.678103563962438 46.287231425471717
69.252368777543154 41.591859393826930
70.430748124097079 42.362177987373684
68.944700980643475 42.969281437608288
69.172844238127396 41.971200906227317
67.459988554728312 41.675570435412958
69.694180992452360 41.679903320279870
69.539703451653040 42.819961210578811
70.162339114191241 42.526280613798285
68.137384507223715 42.439474352273912
68.316424284150500 42.117231405609189
70.326395451739785 40.403770256118165
69.477317629806748 42.755075866205082
68.808882592120398 40.522676820935558
69.188323322623262 40.024461099418929
69.443962718345105 41.648296177273238
71.468555915214310 65.926183091849083
71.043020505577474 67.215382648060825
71.309538958412489 65.689774139369717
71.664755858330665 65.297686248005434
69.491171411729866 67.945849220210391
70.557569518363096 65.814992813002434
71.465499160995705 67.759262010789342
70.865505214048866 66.324580050563384
71.535819121410881 68.348125534888283
70.375908994444742 66.205965443926758
69.565128440625656 69.970292463707025
71.453943888403487 66.796326973545959
72.039714905230156 67.901102002495705
71.577910223136797 66.100748369106583
72.638971608090202 67.852245927821627
76.661262367903518 44.660609539798479
76.117310414237053 44.824760873079221
73.472668556128738 45.475141422070649
75.281757855326234 46.116162310438803
75.830222155278605 45.658515645716889
75.930185067203269 46.675133286609217
77.341910317093436 44.923502408411927
74.180209733436158 45.527434574072998
75.171061302767129 46.398206852089771
74.269744764567932 44.311769226573041
76.864770665945258 44.584962709432062
72.299338814938736 12.544366043301531
71.908140522007002 11.453536837649240
74.444831056938952 14.425295712392707
70.905925270510394 11.070711620165598
71.187446738707933 12.384531316906140
72.491588801695102 12.426729370720736
73.246072902916609 10.941049615875134
73.500522477332964 12.277968195713859
71.708164600459227 10.994386547623732
74.479231787280341 10.842634801653572
73.642422924675401 13.962848205421791
72.539349489678088 11.398381523863936
57.121378047688189 64.113118334911078
57.564362326280538 64.110510240421519
57.163617436629337 63.588423608077022
56.076775205253000 63.270561562038779
56.880954456829116 63.382471519177621
56.736785842429981 62.449094513639047
56.257594424663715 63.126408767502717
56.834548989949049 64.747662727080780
57.877934978082529 63.513743536946095
56.103066393222122 64.184183668519395
57.437876736351804 64.401162141652421
56.728020769473027 62.412972708570308
58.105714407768744 64.028785491609383
55.327200150720216 63.158177818737741
57.837515647115623 63.939540987978951
56.094963399060909 64.112417220789339
57.686407455088734 63.661237361876218
57.960921742062112 64.234887830181705
56.809144239017577 62.748563165507107
71.082109072569935 4.149226745959703
73.031924550862556 5.416895664222763
71.685197834530285 5.987060062680775
71.077189846621309 6.847445378995420
71.352497094490118 5.720655989856761
70.281664186818773 5.759508302566226
71.419607999430625 5.077134765693576
69.555932991255602 6.097500827070321
71.158245858552434 5.088225990065483
70.746404320699483 6.357195739910837
72.237695818055911 5.427424964201014
71.141666984252922 5.307765462551604
72.256082181608619 7.679881063843186
71.967710116837281 5.487274022213986
72.073461959956987 5.460689407204224
67.983669990630545 82.842206845279108
69.744599621455748 82.222094516008909
68.835537729745610 82.055968847591458
71.239768585766939 81.755580771438773
70.264424301658778 83.553112768984064
67.755998952438262 80.658808210024205
70.941547370999459 83.125340005460970
68.281245085119579 82.949327927326095
51.973915968337188 88.216948203665837
51.764878702817327 84.591904241188303
52.916873076369292 86.720786029335741
51.505766372521386 88.197341398888355
52.484017786601171 88.172536164631595
50.515168729036162 89.011545413808420
50.770488666454462 87.266672043393868
51.470435160377839 86.723989553360198
50.281782973955664 86.344372425226823
51.937192564148724 87.662514588638345
50.692275497657889 87.249155756260734
51.111068179064453 88.404119279895085
51.161412765866594 85.365059847355681
52.975566652623939 90.191520495698313
53.936766988108019 89.924099646414589
52.034045965872586 89.119026292202776
53.459156164366966 87.998604820980688
54.743671449069865 90.000451681250894
51.928673560085642 88.248084601524411
53.396450482526738 88.735831538799658
53.461103978748362 89.017419179722410
52.839000520966493 88.316357587120322
54.280885310728429 88.839722395899429
52.367823047739776 88.308860685184982
40.014191853192806 5.434994992165111
40.207895786643526 3.066555492633084
41.360249103685817 4.331608405901125
39.977331879959955 3.455121144074263
39.738828341296220 3.505157859615367
40.144754953115928 3.599908538016199
40.646181452410652 6.062367106934142
41.248900876099185 4.421774311801735
23.938509867886129 27.477333479292405
24.975152154600178 25.766800991973348
26.384987603549355 25.882972597292945
23.620216550957323 24.419707412097317
25.151946679976671 26.607370820635481
26.392685867915059 26.035029716502432
25.038503993780484 26.901752922873872
26.157863329351301 27.623429786577425
24.401323245827108 26.508095438276587
24.506172031781691 25.379379034243108
81.325882332198489 99.480432343126409
82.077473766877191 1.331023923103044
80.879347517725208 1.803650896709862
81.511195990086449 1.026064506467152
80.261612614798494 99.253285225010316
80.167201315816030 1.122000659145679
80.830152775921263 1.640335279907666
80.790324277150006 99.749944127315871
80.932956147463045 1.834582404418649
81.582555212275338 1.907465025888211
80.168486875892015 99.629275347450672
82.423329426660388 1.822965285747853
80.876515264990587 1.431393270464560
81.106162624833814 99.836669935091479
79.977480987608502 99.534181678665590
80.451738333945286 2.209149853884180
78.297628364980611 7.761519771749848
77.045210189949501 8.217918274186694
75.543042334496647 7.184501054188106
77.070771580716425 6.450747041571493
76.180098273288550 7.075666218345397
75.137962541784447 8.981450214439091
77.541152841484049 7.310922161817674
74.783334023657190 8.522190761485403
76.691606068737912 8.339752542444396
74.320072459448383 5.684978161239238
18.511989804744410 22.021969108988301
16.530882186488530 22.388289315284279
16.962220084640087 20.325680982457051
17.241985889938100 19.414146446907608
18.666553419604437 19.334162767048561
18.238453694930573 20.330604342570616
16.268653716036091 20.593268484651656
18.663865345281746 22.902884086575103
18.493102627330174 19.491510496157563
17.783580776516299 19.358146669103391
56.231715164214563 67.205958517246302
54.219433097860176 66.809776670816120
54.231484980484701 65.608889401620516
56.960667035155126 67.204752340018302
55.069583897809537 67.268587625539993
55.898104953086325 67.325944265097846
57.372464530961111 65.381061860794048
54.919594673786150 66.757069324182211
54.964483803497437 68.881259620072314
41.548877295339580 21.951393749040687
43.157727095112485 21.483272085077949
41.465203314536843 21.147277550968962
42.985687520896263 20.383723944719303
43.205406175585303 19.193142884041077
41.279011942720672 21.746831572507237
44.430012105468805 20.831136862235031
43.455850527936938 23.504213930190712
43.919034965149002 23.450176376786342
58.610835911683516 52.563237794202948
58.196614031907295 50.439641751171315
62.691279610113739 49.318423885903833
58.999816163072175 51.454518599002277
59.756942937449082 51.831523993195518
58.748691400817393 51.326748727374422
60.378354282386326 52.368332330548768
59.156094571404900 53.040844673598286
58.917429051566437 50.374356878262738
58.392667792912540 52.484704258275414
59.128147754114302 53.111167346527452
58.399071645028336 53.103951403634866
58.478422969732080 52.297292041274098
58.311595189267173 53.084161847111446
56.970816115470221 49.667982711762896
90.487452113565396 91.262219628464536
87.044309763663193 90.583491388691002
87.103812508479990 90.188633188414187
88.128296633598396 90.652771406584748
86.765693232885681 88.999314882396575
87.149692572609951 89.887571168169814
88.138301309164092 90.341562784426969
88.881270283123797 90.510623667075052
30.765300948470784 12.853910539505165
32.745444798533455 13.411688245368939
32.608093269324677 12.018100318375204
29.965498570417264 11.839361332349357
31.972840504024187 12.193292721789696
32.558750079934505 10.975970544624909
38.268266935370953 46.881009669499242
36.192069060527203 46.508167347212591
36.391708832139855 47.408017660782484
37.903098207431292 47.018303670713053
37.920226147477280 46.494739087037217
37.369583389521132 45.974421973660895
39.094670300716430 46.874686886048387
36.277314768734207 47.680888716279412
37.100188943537567 48.011664408795809
34.870961426734624 44.756205728904703
37.821951855710623 48.480516908063890
36.656426873709108 46.511170535089747
62.339205552582172 74.024893779198578
63.535168285339950 74.445143425260852
62.118974387622245 73.272763382179548
61.023286175396784 75.213986905795991
62.759699739669649 74.321298745465270
61.378939959166523 73.918570206258210
64.396483751078705 72.574872715930681
62.493738466534587 74.171741375015671
61.786416939895147 72.801710252971873
61.789760065042522 73.165661498465795
62.729707820441767 73.454594593392528
73.650135119837884 21.265836068970891
72.588398048148363 20.920941035673639
73.639528391181983 21.134935603591369
73.008443248695016 20.593706266338724
74.184181255267461 21.073350033565813
72.396156600385297 21.647621228839970
71.442637315429252 20.551865007270276
73.149971475680104 20.903171348702777
72.106446268139479 21.216099384717332
72.689817485898502 21.628185625243471
71.433789091635205 20.718820549012563
72.682478244423308 20.537781877048630
12.808253752708813 47.558094179779765
13.162904908307956 46.528268997267787
12.456481838676138 48.230074445527642
13.117299917808142 47.277143501804879
12.174097151700456 47.254739382039411
11.839448690014404 49.124601099942062
13.165116452340637 47.218917527434279
12.701326524393716 48.274599793869427
97.111770864107910 60.071345233317430
99.621694285731095 60.675728688092327
98.164582388182950 59.001281519948158
99.195109599244844 60.278880898568680
98.823739555141088 60.212378600387304
97.819009450580737 62.319642341406677
98.426501163276200 59.223772036277893
98.997868874367811 60.089178165268613
99.116132045928580 59.848243870388664
97.138581987896686 60.867030654103701
99.524034668757309 57.562973156684421
96.409885920687159 59.670289690516128
97.911096849054431 59.708146480562654
90.907626208892822 95.256596177308367
90.240982274609507 96.587590627673251
89.599206651302922 96.134751139390673
89.563570425243057 93.968966699860388
89.608668799464297 95.426027042893921
90.802952808170872 94.463260121881177
89.891154948496620 93.978899991430808
92.984537013342916 77.191543397687923
95.105882379599208 77.471936581777541
92.606974916007843 76.083380059344776
92.558295087578671 76.513780913317461
94.749171060491136 76.886239354982322
93.034790153282145 77.698900227824112
95.019997837557341 74.393288491808562
93.717799146316551 75.815485463989660
94.232906277837870 77.860284175233573
93.434469849059042 76.857458425011401
92.635381306262332 76.182567442467288
93.715387865505193 75.425841457282019
18.382428124249994 23.912916156027055
15.164919649481014 22.434078084333802
16.318938086757957 22.433161999314535
17.353741220914241 22.645657697763681
17.539930327871041 22.212778247105984
16.489072921852358 22.201165301556468
16.021169441557891 20.501407214956892
16.828029853979249 21.731014839494417
17.167735941236696 23.405309842571736
17.656049185826379 22.323431860425128
16.057340899316259 22.263724620172024
16.680315249484629 21.842888808991919
6.879048629180156 0.779833919360339
5.491961324970394 97.664264374905216
4.779198562438478 98.816664955364345
5.625361096020835 99.792827580753737
5.891913614196895 1.247234443054681
4.862527870334609 99.845277302941952
10.278982084529666 49.737486562037489
7.868624276945166 49.221967659204473
10.520039955864529 49.234245727593589
10.352271935467904 48.804393177788015
11.468794305739319 48.216323636483118
9.804251539566300 51.211366178027902
9.240919602792616 49.287750710691888
11.545363422460497 49.416427732418704
10.905413581955687 48.499540389376932
10.374042060502664 49.938227167899925
10.888912888903322 48.759294122881066
97.081033057096164 35.735221750442669
98.015709969202973 36.159338817322691
99.796525086187231 34.996896799548189
96.687867606220138 34.182253279404406
97.341453719601319 35.663686975155208
98.346983229614722 36.024776136005869
98.740367335834790 36.029567197971261
99.346376768251147 35.707268059023832
96.463706276914792 35.631013163851485
99.870953666804567 35.897585858093592
97.067993392847853 34.934102728061752
98.344762843948786 34.909432717916118
97.971485190705323 35.204943976802603
98.463006786074175 34.385517968682848
83.677077747245434 34.911078606080181
83.666839053651401 34.952857797439030
83.888587371480469 33.759549463357494
84.604168273752578 33.882991750301180
83.887428383640426 34.015488052646788
83.469837142830997 34.739443649559988
83.388058071272368 36.256428779710717
83.774222081165718 33.555854506991523
83.327677587074362 32.668612529504856
83.452119357357731 34.312871782334639
40.601797110326693 98.171802209140296
39.258156843583961 97.049735089342988
39.371925032796455 98.384181486491329
39.311076134425619 98.493908222314161
40.140720370770225 98.352065846139311
40.190660277659667 97.299747389513740
40.262863887144981 97.492495419341083
40.194459471364887 97.704884481823740
40.994694839970499 96.975132085618114
40.788034942132235 98.601168065785913
71.226264247579678 21.377987006344572
71.712677572540827 21.601950204508739
72.540439786757076 20.312637683517654
70.480231155884638 21.805651421013103
72.150726903259113 20.547617674091022
72.830249929134922 21.422635936023120
72.318384307992801 21.973685211972064
71.513730294801164 21.089817123504414
71.167180710466624 20.923961071276363
72.446484066700634 20.481789180895014
73.099087955329281 20.380379565064601
73.995435895769504 20.805786828510822
38.152675843834004 51.170187398240451
36.493921687347580 48.892440395347464
39.274999372265654 49.857056171621068
39.089030375959119 51.060169529046860
38.506869820991390 49.852559631359220
37.061573951412555 47.655494910262142
37.625149333913228 51.260758449668870
39.063941770087702 50.044443559390515
38.790115308387428 49.971533794301649
38.793896449822292 50.314266746014205
37.817721100753246 49.400942057715817
35.935734539028715 49.130526071743795
39.028774179922642 49.799694955917168
39.160036466220895 48.889396730561899
39.469368654723745 50.495834470533040
38.794128450919146 48.901677736525194
38.511193000167502 49.908467783999498
73.382897490733569 60.969237736778339
75.637984975649857 60.682094978393629
75.241706267949652 61.029864165426055
76.066804297679937 61.587101030452764
75.360079430841310 59.524929424252939
74.674739731642063 60.649854682901797
74.062205017627505 62.142259092218112
74.660206002884337 60.744489229747501
73.182601578218737 60.302145461558545
18.242184326332126 68.951522976565030
18.833693006034714 67.925492937989773
16.528586484705841 68.369842687342256
17.446185153107212 68.587222133383989
19.041024499662331 68.979016340182056
17.061599775808453 69.855717993138512
17.296379911390758 69.075632964907726
18.195246633091912 68.120980162555782
16.207628564364029 68.278961594270754
17.405148290616719 66.745856335738736
17.404161543412272 68.596696838415468
17.010284259954542 69.832038947976741
17.879942742908586 70.110144453387917
54.779153012664402 98.979963197631477
52.375229131320367 98.996220737024089
54.300702158967603 0.969663493368730
53.511134820847204 0.519375027017401
52.717515147749502 1.744129474448135
53.852507532083770 99.709181907899364
52.965697799944017 0.660414496469001
53.562679925140216 2.348955824052957
52.376425349704590 1.979594590577955
54.813838400279288 1.676730269849787
3.866560893088861 67.284646940540171
1.128111996776268 66.069302496368309
0.037575289409496 64.668291188295797
1.426395437749485 66.574517070997203
1.239763762918204 65.015146947680719
2.489627733811742 65.384367094852479
78.905802307671507 92.532676974312849
81.113090528658091 92.705015850000407
80.356615730831592 90.332951034017924
81.343596237622023 91.322365517614628
79.644400252498187 91.660876431480986
81.376749247279349 89.876659713610778
81.581072086264101 92.442377824902664
81.857709310670927 91.865922398219197
78.413171737265287 90.434014856419708
80.014945758510464 92.107483876060542
80.944049244916613 93.062694493595913
8.811114759667174 53.488711502841667
10.641585355993611 51.492874463151843
9.404044176799308 52.179528506254407
9.258586976135129 52.066781851035202
10.948664315353588 51.113756190249831
9.600706727368834 51.595856793039623
9.929007881355174 51.522177177163002
9.860599506484050 50.770430660608646
79.679619619871175 42.818391654661241
79.195595493518297 41.164364212881132
80.391671502431876 40.223347724694236
79.944147689322179 41.520605854154105
80.326606196912820 41.021202213137144
80.715461762314831 41.075311401680381
79.644037700587532 40.858048276002911
81.290504667705264 41.611864655398307
55.460873385172221 76.527652785006680
56.560945284787195 75.965225853607535
55.959923850436113 77.018803589393656
56.047791238938224 77.620917065490119
56.010100474893250 75.016671733100523
54.767619528665882 74.402823726889679
56.305652000646568 77.475640112857036
54.948271898872107 75.884304699268085
56.046600961587906 76.581055805252390
54.932565159539614 76.747831516683789
56.617524379904964 77.084771663177548
28.762665928833389 71.045811233541471
32.030662864264514 72.417855025362854
29.316015320992861 73.680572150492210
31.589245522719647 73.714383774215349
29.469063983501037 73.301451317617932
31.265909956081966 74.383879480637901
32.093131871004573 70.808584313771860
30.369070526555614 72.552655833491386
31.826353270046475 72.472403815457795
29.272725935384297 71.860271111989832
4.541887774152229 69.612932952801998
5.783819315380572 71.547172866225822
5.602465325330345 71.089108195020486
4.322702155472856 69.923095374212750
4.799557933472802 70.829713184756145
5.135455991002966 68.767606304015544
3.509243392214696 70.272587737210827
6.195635846427300 71.405507029198105
5.398043273761030 70.604190253213574
3.979915681053596 71.682045238525745
60.408163165206076 96.561559901117732
58.551830669027424 94.350537467682869
60.439295377858443 96.746257080560696
61.185890363184114 96.326307827653110
60.766471376150548 94.682601438708929
59.724789645369462 94.340398891017870
58.697457894247023 95.049231495381136
59.026000612516768 94.565914123070925
60.892790497938769 95.648549200112555
60.164521023244959 97.149947027319655
58.452495418100327 94.545178274013423
61.302339782697125 95.291628554617958
61.932552946744480 94.649567150668389
61.152536372307488 96.501844007419862
92.661304861513131 3.882563082433214
90.964844876831819 4.872242897543593
91.092907951800626 3.798798223005936
91.809115008249648 2.157690146122153
90.992448234266163 3.507612070022510
91.520220531902183 3.055921887478157
92.025485134490367 3.909171184486126
89.862923933360648 3.051318375975019
7.602571969904790 22.726908278273495
6.879290583245694 24.002250692464884
7.666645711375740 23.237671117597010
7.364155061967122 21.951413708753002
7.454919835234988 22.780125867114677
7.144180695530711 22.347881822935722
8.003082340258695 23.018602016194482
7.937750157620137 23.382304332513598
79.739291491032432 87.869389642398019
81.057979681314805 88.844333768691570
78.658760215679280 87.280090063461572
82.045831128674052 86.085326200226987
80.129076168350380 87.986400979036503
79.677178460115485 87.770589586798309
80.979565465250303 87.462362038074062
81.309049091544793 86.954448156502195
78.471034790831524 86.895022606263495
79.767191544039576 88.905260657433161
79.371530553445766 87.373150066220177
13.973790503968347 61.527032841763422
13.814681108496261 60.869533747606226
12.553245161330013 61.906095527328453
13.114225506660491 60.678185004662232
12.628255853224786 59.700317399292253
13.116701182739888 58.395759207353237
12.493292293657882 61.703953879361350
13.099776609263317 61.432546697533290
13.124300992190117 59.656029328123438
88.694529758693591 3.014875492700479
89.748048028155253 1.253372731254748
89.011662729963021 2.497604745225313
88.723795171860345 3.162399244566982
89.436918317120828 0.733865980596767
88.492261856311430 0.294524690712488
88.438181793613850 1.753713536050490
89.467870349171250 3.467807811354306
68.048012145525178 28.731239650534953
67.051905662254327 25.718326042882335
69.943802774819218 29.037847247066033
70.940646461025196 28.758585505417525
69.224038565010687 28.588807859977770
69.515162023917469 26.902712094294706
68.037209405684436 27.928827193161823
68.417556352315174 26.077067345641574
69.217143236341087 28.830039309828532
67.612269855076178 26.994591630655979
69.306730567754656 27.111111628864084
68.268228861147406 28.037396776849622
69.634684068056757 28.697197205367015
70.019203091140497 28.501199986408302
6.436565040442130 96.288849720115650
6.015631713930247 97.911985817872889
4.628197274185806 97.433676272756472
6.369032566399818 98.819208292694071
6.741372139727447 95.687334818058360
6.014016264972349 97.483998747702302
5.620102723862194 98.797058649253984
7.513152195951911 97.586524822329636
50.783383629334274 94.407062075670069
52.204954730897768 93.684113184045088
51.514823276932695 94.539406599072848
50.588689585952935 94.495259770353911
51.737230803713921 94.231080177089297
52.460893712468476 93.918217273065025
51.454312142102495 93.565335858133466
45.668111620355091 3.172983477344055
45.938490891010161 3.471665658695538
47.250599255691057 3.831614531435945
45.651583315880607 3.849992614181244
47.597732980493014 4.276875850871970
46.458046855617894 4.121620415006396
49.107812130617830 2.079541740671628
46.091493768666709 3.780815123015814
47.609577029531124 2.008365534228361
46.544418293309775 1.672632677326691
47.807770843248591 3.153286583477850
45.136121096439396 3.849500897524718
47.180741296189069 5.323281520371700
46.669934485161129 2.527847160347151
48.959870181575539 2.862097873297496
89.811363729297909 46.708715647407750
91.614423461221151 49.167004677030270
90.304427092286730 48.214532154261143
90.517368834203978 48.294010942930591
90.901601188256279 46.915849835495251
90.938879580636964 48.343552697182638
88.946584725946778 48.989068132201034
90.797937188856736 48.471857704222721
91.515818853231067 45.964194731079210
92.033366098736678 47.545249300466601
88.797107041991922 49.708153131981220
91.039228513952636 47.076874413019468
90.473198203304833 48.399784756793750
91.141410845248743 47.684734186846541
52.631328035733695 14.554922364654498
52.274055417600728 12.263554160489697
52.306038935740673 13.582996397547397
52.748914958025750 13.398366745125276
53.805415034392936 13.804982505036822
53.810942154221820 13.976177851717130
51.823715822747509 11.381298641334414
52.899339309188967 14.146990976670331
53.448120107117703 15.457213243194449
52.798969016822362 11.440753567402453
51.154606501348184 12.526967817981536
52.045184925758008 13.676173744442790
52.725290352553245 12.619604962219888
50.649460460788333 90.884953835241902
50.901609302770879 90.287424289341942
50.649075693105580 90.785859677844385
49.705817990062940 90.338240311507718
49.480289169182555 90.831065506322815
50.524711980891176 90.586229670961615
51.375093740531334 89.655329094464889
49.884210098066362 88.650970509070603
51.537453734485183 89.684747464055491
50.970561311718953 89.926561705987737
50.925206390725450 89.601095532954858
50.807039343348720 90.641243586900430
50.387050730131428 90.560013526212941
75.546592551234937 84.207684676009023
74.897900042588802 87.790318848061290
75.308202106099827 86.110974189597286
76.289310332019753 85.043220529445335
33.073197819818745 13.588286633322358
33.836861236510686 13.545308286351171
33.572686602229027 10.315770932635585
32.324157414527335 11.768266072073198
32.732939368652929 13.004726321946734
32.866637045002378 12.319033200120789
31.503158963165266 12.548849057241418
32.910832114606492 11.664387480894066
32.146552385644114 12.187026499292916
31.454877351142695 12.876293694311924
33.833433399870096 10.308237169439742
32.805680621086637 12.610931141183256
31.326608263344337 11.999803725465130
33.839122172472976 12.243691611061712
33.895536464689208 10.564618756860963
87.057763375549172 32.051890079405574
86.358109880093508 32.331791712053153
85.027812126858450 31.967292049247952
84.464002753349192 32.003334368059626
85.230958349902295 31.540576091334906
85.862187276339057 32.985421758533910
86.793202489932199 31.588230974610717
86.169769067852215 32.867560129606645
85.999969819882637 33.236890594672417
86.453008322464825 31.464329397767020
86.310672515521702 32.629599996333994
85.542462389287806 32.054604177372120
85.920900903795001 31.698861841353420
83.768798222777434 33.740536821457241
41.826580731720917 77.531623042356344
41.053729527558836 78.609170168901073
41.110699647559791 79.092960936059981
40.877548471342067 79.212727495587146
40.641329919618045 78.391389068655840
39.747775414097994 78.377637536545066
40.927032285039679 77.086606338335812
81.248487705829319 43.836448171063772
80.690344971418313 43.932854331289782
82.244276212902236 44.520338139227583
82.405475046002508 45.511695912508955
80.423245390156524 44.068258169838622
81.890155522083433 45.007111758945456
81.293866316999214 43.862800967250912
5.657092319332120 25.355704093756788
2.450287824446486 22.284979961487767
3.727732531230000 22.295229857360901
3.637816193790560 24.023313102315651
2.861484061188879 26.045707073833789
3.237208407274053 20.317840990500358
3.494419024969447 22.097442754016438
3.648362279551313 22.955880816210740
4.835490661963501 25.121227210511041
4.822964041509893 23.519781325556249
53.654094061386225 59.725561073737765
54.528558604967003 58.749582009381776
53.409703366891897 58.101279750134907
53.849414805621649 58.378826702217722
55.387665220850593 58.711207794966022
54.034600878204834 58.780052367045748
52.956224976881913 60.108502632111076
55.376262458552020 58.596818143192074
54.785515783297519 61.077821339589669
54.319756787612967 58.729630326593231
55.072822964599453 58.738342106872359
54.576304937571308 59.880601661110617
55.412467503080620 58.134452494784284
30.530492051943014 74.008859603577548
31.036287657613745 74.680480260848924
30.491304475861220 72.993700161416172
30.015100135253352 73.841029444387502
29.209331477747092 72.139656467284510
29.748639710378260 71.636466698761566
29.398206836995918 73.981452841540218
30.517612177824269 71.923137391692464
48.286421387968815 62.685239567461231
49.623597755158826 63.638692808831813
50.603888336152032 62.837940845975027
49.109574732324099 61.706534051715451
49.357963972052900 65.020438832125222
49.083677481524319 64.604891628153155
50.106812444734793 63.628150381651515
51.080665417053424 63.928728314956786
50.855489521668204 64.699478951640685
25.026137920543086 78.327713229763148
25.997277060142618 76.875802968740331
25.722628262076775 76.709443706717209
23.610944997321031 78.598340052891089
23.546655136312641 77.331992035520329
24.734015071487036 78.883487914119868
25.708639264679668 78.095113586800267
22.301835246457490 78.180681128938133
23.480393398952927 76.964216674894431
23.755189149380652 76.640447974079166
23.137898821656599 77.715689421069015
38.075717854214474 17.427452923330190
37.517838924686316 21.044052836697034
38.959539045228404 19.444648305126975
37.183258032799380 19.606526091690462
38.691583026423764 16.987409635170078
39.787305491094315 19.065486126459717
38.195027932533037 19.587106374681671
39.308623304251050 19.442597992447542
39.338765037259122 18.768980613357481
40.382420039619973 19.933161524960870
37.899537124063031 18.184780539374554
37.904124607044473 18.149643532640294
38.825577109273887 17.918829715495118
38.083020925084199 18.445685014459514
37.430637071259326 16.475188052721698
27.011770053294931 66.353183583613585
26.973740482407500 68.541397340292690
23.940944239975568 69.181599380488791
24.102566956760281 69.017696684315538
24.871483665545394 71.107783065112457
26.018747112520963 69.577357800856234
25.149335811776123 67.672649129838888
23.878825225171475 68.119922091743604
26.646609276378403 67.658016243449396
25.345575384234710 71.012318983058378
25.858022818067937 69.090283340572810
26.661141992726737 68.179185191621883
26.950499470406513 69.327156753731444
26.512342813327884 69.731103274542988
24.490781738124543 69.176166263709064
25.170371060384543 68.901124220163183
60.429183444342641 49.611438254648107
60.797557375214183 50.435171085517297
58.421939002007413 51.986695227680670
60.150008487888506 50.784804961965406
60.218032459931592 49.399500597134882
60.808794101238860 50.292883442584866
60.321262854435091 51.364782679106135
60.534823949110525 50.444297124232222
59.418471073356727 51.707299197235251
59.717019808213884 49.330526186975987
60.777218914020139 50.913740947254141
59.657296558807410 49.955690715206977
61.480443309470267 51.728374022319493
65.032515912954665 60.648659931214176
67.435978134793942 59.731660428688492
65.429019229611924 59.766269934062713
70.872233301821126 18.631881321162812
71.049942796058588 19.421928408366004
70.612468645600046 19.232198814885024
70.935416866681408 18.767122761784492
70.114772089084525 18.360324139691315
68.791233380694038 19.073886814731317
71.424632014132072 17.688829965865342
71.572666531138282 19.843147981174681
11.780616079336035 44.503491685586305
10.788906389608176 42.519380104759243
11.768456415247384 41.834959951813318
10.056992250182404 41.132625162926267
10.350135725488780 46.415189235820151
9.756425047538393 40.857064303018269
10.860884493255108 43.973099765975533
10.453068026320310 42.807579526495793
10.720442313720474 43.135938564157151
11.928797498105155 43.126453577085243
10.499195087176055 44.403283279163297
9.124175955779378 43.106138935482782
10.238152255087069 43.416787664653192
11.099075437723398 42.777004088736135
11.281538942914542 43.111201123311901
12.467496812209221 43.469287218046730
10.618902225959545 43.020288843474951
11.352620811751246 42.758432024142770
91.668137014229657 93.919918563990208
91.468945618885826 92.126632568292081
92.469750010724240 92.837378946050293
92.942173284679015 92.498440700700343
92.063503240750237 94.726768958727646
91.510314412446093 94.475826844943469
92.561999799178182 94.386600149677989
91.570304461577919 94.125823011123430
54.901347036140237 27.779827961173385
56.628291118122860 27.985277338146496
56.151603449508691 27.050207464397666
56.248269880281093 27.208047489340828
57.817265375803395 27.658089205078273
57.848898830935283 27.881734006455620
54.790969596070539 26.736399767598936
55.376309722840105 28.266471580899736
74.806970556615298 30.138190466566908
76.213004783537500 28.143044195352168
74.744677987065458 26.686899474863832
75.657267499613610 28.574543153718821
76.397005358867361 28.688839156965784
75.385795246877620 27.179627168756081
73.088606192244427 28.333145809088265
75.179149471150083 27.822787290401696
75.386343198204770 29.459842901716723
74.553798731527166 28.432028316991733
75.744146485719597 30.003331523676813
23.745094403247240 84.567343065770245
22.278747537614372 87.255709121410106
24.102065323922655 88.945618369215964
23.036240577055189 86.181360867382566
23.004183093353944 88.888790623548388
23.698067223191629 86.374549666954252
23.091664106628976 86.806646516533590
23.510472993118643 88.270950399745615
23.223759880898129 88.099678719674415
23.022970234191856 88.785339341396963
24.102550017345830 87.472814570626610
22.483549603907999 88.163562379106168
43.623780530687554 56.858493693836280
46.170622929888552 58.559377051730166
44.042859472034763 58.704169208289422
43.813048488331127 57.327701603032494
44.815306417315760 58.133920532804758
46.584661071015482 60.363102345792264
44.471351369196761 56.910283130441016
44.615095012327352 56.513873324917469
45.299004959939310 56.853241891829043
43.877849301931555 57.989403908814936
44.720974682725974 59.460785562167132
43.871645117625881 57.777640604894152
6.995295438538120 7.696149270273565
8.350049132119974 6.526506136639285
7.937066692045320 6.885314792936863
7.708260240830438 9.360646243600904
6.390750216214868 6.435162830676097
8.003230291609604 6.943923625197272
6.218126204077991 8.305089957910781
7.299143873539205 8.652641661068424
6.399002934721469 7.429567509115919
9.035330318891502 6.092468635838253
9.139078757393142 7.713818195819328
7.681899666733971 7.446890215615482
6.873681857335347 8.065562529393402
7.310081256621882 6.868293735389383
6.843113227831935 7.055588111891645
70.331201915141691 74.777652284351419
71.938581967824263 73.897098333978818
69.117813034746504 74.244446164363168
71.940161359858706 74.925093359734745
71.325203938068285 75.742213172075651
70.805734824142675 74.465565974403887
67.950943165387599 73.861645473573503
68.757798814343346 73.701576718929601
69.888772829154647 74.366861888578924
69.993161029943209 74.262774109760144
71.308062533908810 72.999742900743954
72.118547636598251 72.484942496491598
63.354041136014430 71.391905840275967
61.921951665188011 70.908107032365024
62.456753464082283 71.216605922240660
64.674321247648720 70.660530348919579
61.268100563345278 70.580854632376372
63.258868151753468 72.536657711451568
61.084421377514452 70.567355482604484
86.352020718718180 64.673667195546187
88.621573152666741 64.167763078286555
87.751245541119488 64.079618539332031
87.648918788824730 64.162428499271215
88.207956627487235 64.714286137594826
86.142767476799932 63.097390980004498
87.751967322826772 62.695267572801477
87.331844987153445 64.030049083585993
89.536333975320147 65.568974715438202
88.320935038896010 63.487315043706722
87.876766956470988 63.714483425533963
88.574776424046064 65.063849777725522
85.702474824038006 44.598922932214101
84.745928766111476 44.037103797080654
83.992761475483803 45.592293094674353
84.854757831235318 43.966532269746423
85.396309397586080 44.194225091777625
84.608552768121825 43.721851730369004
85.077457601096029 44.375269606769223
83.660405276969755 43.671523805255717
84.334183545487889 44.309732869416244
84.271896736975549 43.643870670468779
83.822731870442738 44.785190521375846
86.727988269350320 43.850116596422154
83.363490908026279 44.823832033293378
43.302486061747665 7.692508659367874
45.187753725023683 10.358480720186819
42.624253890069888 6.354894990375509
43.201450441013954 8.840835239392547
28.812092091668102 24.051207875241598
29.641743181392446 22.775627995169199
28.688208021722684 25.244939910172651
29.740393338165298 26.382982968792007
29.747131114582327 25.169092174683559
28.636372369713587 24.942497942310577
29.415754835044098 23.771351583678189
29.043290968433865 25.217854732802618
29.228758132339582 24.294755822646149
30.797052078625061 26.045296891080746
29.406675636127360 25.563932739174167
31.212850201260142 25.242565094743874
69.819970768170961 67.546407809962048
68.904407880956683 66.838598123919454
70.002861113765704 66.172186864989072
71.168216416905096 65.432521542289251
68.776845531345060 66.243542024039741
71.106637743894936 67.518326570661884
71.172282907526593 67.916259465199431
69.927202606918641 65.684212772370401
70.409238549154537 67.080741779182503
69.767930711326116 68.105337903437430
70.834333519118246 68.441040831008607
69.151998359260091 66.589400342699960
10.517549601428682 79.477900903885057
14.366726270453745 79.560724666157029
12.071494149909119 78.495459133818741
12.064632457715801 78.271958619007691
11.588754264701437 79.463916033511097
11.026777715507347 78.409825088773275
11.830695598203354 79.898678269010901
13.563612720175078 78.431336489353683
11.716860708781020 79.908355101282524
11.193398607586099 78.303879073748575
10.600994837718407 77.698603713827680
12.562673567252299 78.442287889849339
12.409654651215718 79.465882558225587
10.682232339485155 79.954829632201751
11.233708627967651 80.912074199401857
41.288428153526908 2.023870669440722
41.020324148644612 2.600603697470681
43.657577148778223 4.038850221259164
42.039784139614341 1.516564221261121
38.439337087667795 2.850761244550211
40.439717780937883 3.247745585023611
41.677323006436751 2.819145799527651
41.493197414211586 3.588598671074950
41.119294123443623 2.206082642147328
37.469285503462530 2.473770939405101
33.288008094936885 0.762834756313048
33.278836854726563 0.146580634104414
35.417471277675467 1.449897723155706
35.173688379483153 1.376751321999417
33.697908142650022 1.057531195883383
32.904796780234570 2.649775915366636
34.336830019846040 99.427044979392718
32.205808345470707 98.862722989618021
82.210947734045391 49.685096374613423
83.122323571748723 49.334623326874798
83.248406240701513 47.388114856278165
84.867072081576836 45.110951390392771
83.520367997129767 47.429732671608768
72.318988092140614 93.869985272834469
73.008993765627451 92.860692964684986
72.315919350194378 92.401046481823428
73.328834030776605 93.866438122981677
73.729215251913189 92.075826076476915
74.217959336797094 93.901710123845731
72.473253052651486 93.677028658633361
76.005150659781648 91.664964342605373
74.643257268964973 94.148952574395565
74.208194566956024 92.457829843629995
72.793026698629774 93.036854908906207
73.308093272346710 94.865511385731921
73.616681371835597 92.503819071399477
