# Supplementary material for: Universal hidden order in amorphous cellular geometries
Source: Nat Commun. 2019 Feb 18;10:811. doi: 10.1038/s41467-019-08360-5 (PMC6379405; doi:10.1038/s41467-019-08360-5)
Supplement: Supplementary file 1 — Source Data [file 41467_2019_8360_MOESM1_ESM.zip › Configurations/2D-Initial-configuration-Thomas-PP8.dat]

44.550062027375624 14.177650466796102
44.278599939780477 17.093771924414156
43.814771816126203 15.984663858999557
45.664807897630268 13.779299573277958
44.988452510714005 14.837851681480617
43.996067204783422 14.212947395108859
43.351611575317037 15.162958474871910
96.894188257101291 84.478563502054683
96.960000609835475 82.970367101622756
96.747786002937119 82.016927302421053
96.473327033584596 82.848097523369802
95.934006402554360 82.272752203300897
96.516284826975124 83.375816703782448
95.086415217854920 83.385669757178874
64.903205478794348 66.858993744969169
67.247591339058829 66.022345376837720
66.047656109403192 67.238089775108890
66.528944275639859 65.177486033643873
67.649014476030032 65.323208796063113
67.201935878845120 64.318202656033264
65.876702595920946 66.745872276203755
64.812420165432286 66.311602279217766
66.449740329425865 66.149197438405906
96.099862674799525 27.304458126842455
99.136345414073844 28.583995468310892
97.867060249805448 31.081206424377744
97.596748425420685 30.257793414095197
99.116449562625334 29.487216381365627
98.314444715993432 26.222002838942242
95.807753781866722 29.248925360578994
98.563941200891577 30.155066095869518
99.874236993786070 29.887499820400937
99.530257764899389 28.422732127470031
42.509649010650399 57.772620568129071
44.822138408287387 59.440484838121883
45.156188853251606 56.121886440344134
44.681815536712179 57.351657374251445
46.498081429131986 58.055458902040208
44.418134670248016 57.823367908034662
44.234208935987773 56.414644937613673
44.767020407322448 58.555081370561297
45.562935253917061 58.044633548702734
45.325864056645372 56.050277553368289
43.697508595993504 55.560965835136685
35.972977647252819 33.721760562150891
37.544664639581420 34.845404430750555
36.971711831533007 34.128881607633424
35.689737765278352 32.798409548758976
35.193964646054063 33.971371410311725
36.811892885522553 35.103017022450395
37.837829372606627 34.926113918177116
37.397619916229104 34.047392480569101
36.782429438381584 35.153700768076746
37.059346026632433 32.414643994573659
35.418518426706896 36.260208577601674
18.010921431097490 74.307540545150232
17.584375521989450 76.004030941956202
18.064576691169645 74.540158659588386
18.401378646382231 74.767647846258058
19.034407837895358 76.679937672693057
19.625035071278599 74.184198553463162
19.397707415170821 75.368197966398895
18.404450152601921 77.116450491096117
18.705714164808544 74.094651453806023
18.191760168382025 75.181040803809921
93.911736322869274 84.019952245692053
94.322847781359513 81.864814861604941
93.370098321469342 80.584439928514570
93.830269219197049 83.102060134846852
94.017534089555809 83.204980801410997
94.435218607913214 83.452050765793530
93.901144882457828 82.566294786464496
93.706997442692739 81.268321723620815
92.355827602445700 84.672393791676384
92.991429640202114 82.849610578972744
94.264098806104826 80.508132941094800
92.781378412996730 84.807778721996812
94.456644767085351 83.403296036454734
25.374201386511778 94.304857917383558
25.437426719564016 97.103117831169229
24.448087191038173 95.727603492154728
25.585579340049485 96.880631064142733
24.777950182285636 97.775579462382836
25.418901449513140 95.714989035521015
24.028828774770464 96.265336920637068
25.167460018700346 95.056862692440291
77.562648449724804 61.438372350549720
76.513576296533500 63.238941459019820
77.406119225219015 63.624082225771311
77.485682644978539 64.136559956915747
77.544983353039569 65.267320118606733
77.336032917512100 64.887768665315505
76.505309953431890 63.414631754653541
78.351000954197417 63.187845136359492
77.605129925351889 62.079252093494752
77.127286481896860 64.193478169344232
77.420699721045551 63.315442441577673
78.011957851168319 62.638289786805231
25.747487448221079 62.606005081819191
26.043496322056811 62.083436820139809
26.209365244605330 62.998866737462784
24.453160611030746 64.761526289034634
26.757289351369806 64.074823488479097
25.849327062356114 64.466733255292539
26.406651592705529 63.620210929920667
25.661808746193167 62.954139307008546
25.807427911874743 62.303701926114670
25.758057125248381 63.968175410732727
27.184682585027154 63.424343321032445
25.464835627025789 62.710493613162370
27.247424800961241 63.385189776426344
93.664282085636657 45.467919056954045
95.806652606224915 47.282921427462199
93.596982677028421 45.870435725428685
92.133039474490488 46.700536611977633
92.907673351577927 44.996483225256007
95.633567316505037 46.680855608517703
93.196475327402055 47.107311113316257
93.919741170763984 46.178039732234815
35.953389134751610 45.426266452609319
34.957132460642981 45.875485190208565
35.728976408031166 48.470870556005011
35.941550895238670 46.607288979966214
36.774995185470672 44.812412499240388
36.507376312114609 47.248341121318298
36.282048475891969 48.200103249607700
34.844859165775944 47.321689786555858
36.838012612444359 45.466358274246275
36.132902541084157 45.579713063624112
38.174669993463390 47.441552364537351
67.282167639446627 76.695428595854821
68.716141874596360 75.354145124161249
69.713850943785303 75.943876524118963
66.695276146546561 76.589722097181593
68.297637012228421 77.432772011457459
67.675581637302898 74.657153554208861
66.364418415490761 76.506094570525946
67.356648099114039 78.948503297753035
67.700681609044125 76.537351337690012
67.161553639043774 77.230456526838125
25.412993164278490 80.113831917344626
23.881021488430662 78.072282765650542
24.021243180684017 79.931038214306696
23.016653628397279 78.217106653231667
25.535793849115915 80.152049552236633
23.864316261394613 81.284812297948321
24.811762704393754 79.213735805253037
25.944238525401857 78.828656316897067
23.229351974245738 80.704365799951859
24.260971911829039 78.408068986253340
23.014026233181280 79.559323544926826
23.371871791759020 80.095556083777211
21.928564498517915 79.237274712318481
74.333045279253042 26.247344233577270
75.719196534447974 26.911542008069766
73.291298556448282 26.064265112427424
76.115721436328329 25.022381216448593
76.094818581420100 26.425768085910580
72.986958936415178 26.233138905533806
73.285644775534053 27.647927729269171
74.469061940625352 26.409530404576245
76.351285710144978 26.318879180137301
74.359111034272345 26.856198772668048
75.021506178514173 26.435642632665321
75.559182568550781 24.498812986884943
73.535044699339210 27.566733539842293
74.989864784777765 25.862644383777344
44.818624030663663 35.973619279857786
47.399578949278890 34.407959787392080
44.167803259056171 35.764080689053941
45.692622598959161 37.733393581795966
45.314322489351255 36.816485081013916
47.229210782395590 38.878322891672425
45.584985833573342 34.556818554190677
46.085035929170928 37.271646601953648
47.749291294469380 36.674641457553740
45.505112961628114 35.125610537212836
46.847696774717463 37.943480051670370
33.609888449845478 75.241625418728461
34.812252563189503 74.724096424271039
33.700451208084360 75.855837010083846
32.685368301485980 74.838377434959796
31.780871396889491 73.203645550379491
32.497438880343942 74.919324587547067
33.933068357269818 74.278777468497580
32.871419092147370 73.819178085247728
33.280253228421977 75.864957726711836
31.936316613961523 74.808282473391330
34.056815311522030 77.242800808387116
13.849358830681705 82.176138691145667
10.227672260390587 81.130538138293531
12.493981525047808 80.810788440332459
11.534575028349412 81.476694456313425
11.276899032402474 81.556843215453384
12.813160681389210 84.292956889727762
10.618835281230082 81.565601939738983
11.693887188162984 81.733712594837542
49.120559360510413 41.674421488918128
46.708712580091927 41.767255051427917
49.324134115096840 42.277942998124082
48.425509678243074 40.175937336984198
49.380023169010947 40.451604848576011
47.179694344090379 42.361739314153098
57.936272021222962 18.377225965072693
58.789975274999321 18.248412440323072
58.466642186370009 16.253892156806199
57.924140907320059 16.667475247132746
56.863666036980739 17.637959235365194
59.356679495304817 17.110033071337487
60.868306311117401 17.378765187471291
59.504455364225208 17.705842161831765
58.546847017221964 17.472298783921463
57.747619752643594 17.952213123173610
57.577901723772577 16.441912412158235
57.105795547450612 17.086319716426377
57.556435167974868 18.181871309541069
31.070655748097284 48.192666148565849
29.836643281485809 50.135016102774330
28.669784270071951 49.971723530001903
31.188170135146169 48.822514045145788
27.965581863358963 50.615007994080884
28.662558516689462 48.569606012293342
29.432566079512981 47.461318761974567
30.510722963018594 49.527752505778736
29.218080035304951 49.330228852640175
29.908072800110403 50.510721623405487
48.040293671195812 57.103335693710527
48.541547771543165 53.971892007648414
46.366227270049230 55.165251889815053
47.044470123156891 55.871931789795475
46.563953564618870 55.664029472108957
48.078069434200437 55.941469018477420
67.460858864988879 97.980459863297497
67.951491507915705 95.435250047129429
67.915364678036639 94.227020965829212
68.905272616002634 96.730946806599860
68.264705122108225 95.073333430275824
67.138037131480317 95.353099441578621
69.105094040984667 94.837538832128374
67.953316164875844 94.762621137487287
67.473369605279473 95.227241909551978
68.883810039449713 95.305168750793953
68.486968053002556 97.211569164855717
74.328877021618396 73.270576579383587
74.829878066785923 75.153858644732537
74.549306810490350 72.751468760775651
73.863489871342651 71.844288353625501
72.648627542494822 72.625966318311939
73.479078696565978 71.801053146634132
73.933938538518177 70.822786472636110
73.751373372803855 73.213857527704477
74.195247560727921 74.911040587686216
72.760111094373670 73.810356871083272
73.212327224411425 70.748054099920054
75.237367002201182 71.604986725201854
75.947291942086039 72.048812050346498
73.952801603646094 72.566375939172261
75.213814536553926 73.274703061919581
73.376574835825224 72.554920259112407
74.941824141181598 74.105422994301023
73.995346509582987 72.671478982170356
75.746625241848719 72.929648565855260
76.160643733510582 70.741525566252534
75.519466906231813 72.557295618080119
3.697170389710268 46.871350635853432
2.163368336719336 46.553678022508088
4.613123108983386 49.792315587673059
4.983046634960075 49.564107508676258
3.877362823814040 48.382769989303853
2.865876631006786 47.113064311956258
3.401672978358234 45.308121114888891
1.948211075281878 47.342325178795264
5.735499278755253 46.245238682850598
2.937839681386407 45.624982697084931
5.217611096867378 45.337284863137448
3.994479117259573 46.194412742975913
34.395687880186472 33.465157720833702
33.997968322691889 30.887565244762687
31.822599070012000 31.421697218304846
31.259999780651732 33.198351909108240
31.536511354972362 32.114525335612676
32.529100424801733 33.669181306890671
8.166417720338178 35.268271785485538
9.160375505503184 34.677203627251409
8.299941249922149 33.300675231746034
7.414195413875384 34.329939835718008
7.707351656112954 33.180963399891070
7.335964897784605 34.738225692951005
6.574389097294715 32.901933021409803
7.988901896769458 33.231609414746728
7.312050338068183 32.581227431778601
9.144109779950123 33.754558097730943
7.300293609183196 34.965077930758341
7.736196357057266 32.627636917800388
67.101717062384850 34.900757310488153
65.560116787873838 35.268071111436072
67.931127240977176 34.985444464564033
66.766556788736224 33.807302291578637
66.586176242402900 35.292782861360280
66.920376349822391 36.006574562843937
66.750966217980775 34.267269804956541
65.335655262028766 33.396782880322156
66.348084264726182 34.323034654585832
67.379738444374524 35.020180886640148
85.370430725442162 30.454351760892013
82.543854258970626 31.288467691733388
84.416031849331262 30.414151477155322
86.085658033421453 28.794714716600701
84.620943399271383 29.811909542978150
85.306423164326546 29.969115205578980
85.100982898506345 30.236549095106991
85.103081841035063 31.577350420915828
84.973784541245251 29.535565869581749
84.896068171136250 29.879266823770493
85.137887217252683 31.756673299516290
81.664541281649790 30.072656049286874
63.957847323130963 35.889024824310944
63.634584404170752 33.083949322292725
64.966147641659717 34.350167458394395
63.810182798344073 35.669392640643217
65.738800805889909 35.178948946096959
65.042161836538341 34.956810474522889
64.543647691242697 33.823764398093246
64.703736539064224 33.396185485014676
65.757993272167070 33.450202910508381
63.787133739826935 35.176743153584241
64.336192507640973 34.658693788116409
62.814235464039470 35.295570099666129
64.315615120538084 89.594132177027205
63.091399486379856 91.360815792777714
63.839960275799214 90.359482041433552
62.359989342978402 89.132779531834998
62.849280354005927 87.274812012533275
62.490513109022757 89.303008057309142
64.227082994557279 89.215096904040493
64.416539098420941 89.564362656442555
64.417642988117493 89.950766433775129
62.109226401168222 90.136044329556924
63.171232472855216 89.097675648412419
64.483837407100552 89.761798430504570
42.037061449497124 44.526916474014762
42.030496628133250 43.950928237412263
43.992098600655339 43.697010071516665
43.157448856857684 43.271790749829016
43.542484179430737 45.996838960334784
42.597293588894253 41.329510287423275
41.543161689126023 42.434107165554224
42.344580109664143 44.489082610886989
42.354545005287804 44.007934258849652
67.972046661681560 44.327784910672470
67.064379110008062 45.478985230785156
68.120377611286827 44.784216904790291
68.606986209850461 44.699558686432020
67.917967932034230 43.307425167707180
67.611001169251026 45.116500092898228
67.518651987024214 45.251665106798939
66.387320578866778 44.574564926452688
68.220313322166092 44.697627963111330
67.372698873465879 43.855696181549796
67.030135540693209 44.593317350511732
67.201606684838310 44.576868204834447
66.910361080740429 44.156041081505364
66.830411840576332 43.148645116069517
87.529866128068349 99.305338426295990
88.002995446501330 98.226384581815481
87.994420972274568 98.440861986460561
86.744880735638972 97.118678156563007
85.967996542860362 98.866019448159136
87.856918452710531 98.797635100674668
34.388729857267428 23.152117665022171
35.461817366443334 23.750321972489630
35.221261600065887 22.944892781083414
35.911198782393846 22.159821012366052
35.529752105908877 22.911045650298277
36.416114542164841 22.301576883910801
36.243943103149839 23.277382629787382
36.748654322372687 24.065249050050920
35.005197012135334 24.005900203341803
35.684228547646335 24.006587576189297
34.749352017342041 22.880251773439390
34.739890759465766 23.536773610465669
35.638201960212918 22.058358329227296
29.288066362212817 65.779620462509172
31.487311887141587 66.096838519409090
32.259130264095610 66.285552599882905
29.335477624141866 65.378500294274758
30.842055365400398 65.550400297844092
31.046003810266171 66.154053636705768
88.239054235798761 82.132827535340866
85.914849913340134 82.073298725293753
86.594743359057375 82.119900693091651
87.694518208046702 81.237232792045191
85.236536464294261 81.672462262088345
87.148772014652863 80.884076949604264
85.251518347093167 82.305833911380191
85.879916352053812 83.335649169951793
87.579371043104317 81.046473005894271
85.745034822054691 80.256045234701475
87.590338389637083 82.329026853520176
85.610663318072497 81.171138230556920
83.991753406959859 81.679667373937860
87.417249759277198 81.484657421586789
85.744663898275022 80.427513097255115
85.267581747998506 80.529534708718927
51.534862688974343 26.898542528983963
52.087460881594552 27.136703097042812
52.571062316260708 26.474038941194031
52.574302653572310 28.194935413228350
51.600148216066557 25.509412868423926
49.979619503689506 26.918865325741855
50.469390068974917 29.389590911061394
50.273628241537949 26.009841220460068
53.268631666890634 25.785141673726695
51.295013079310344 27.384133795133870
53.867384164416507 28.902164871837783
51.537748600632590 27.954716760210651
53.361462376879686 26.730840639711559
49.323925788222780 27.485713383643763
52.225096340839386 25.878042299829403
67.015270131941605 39.546995294961803
67.461213749773705 36.726117825543142
67.514205930162390 39.393786998181412
68.621169384519987 37.825185777517085
68.508675335905110 39.362852039649887
67.046162746404320 37.587576443857941
27.199116127053060 37.670129135641574
27.964371858707054 37.695250672891547
27.655218978793162 38.032674557222386
28.244950106518061 36.909409273923508
29.092255541147001 34.884575226983536
26.384424770352009 37.828628155688932
25.734775876054499 36.983914140228634
27.327577066108695 37.077981461886324
26.806179464818477 36.425364702130665
27.608800739239516 37.317808625823844
25.974009042353288 35.679601704808590
25.272495111404268 36.006943960104046
25.190078707692201 37.530802342282598
3.343349502411809 24.897880558498976
3.151035036916971 25.600363870196045
5.112512972147902 26.386425355204860
4.819827816877424 26.106551929174977
5.451520859402321 25.432243977423546
2.425993281483364 26.287781723725946
4.621637029474824 26.326058951192358
2.304330721041055 26.537791796084903
4.527567820009380 26.778872200409978
3.962272070617121 27.003590793904461
2.714616503854101 25.703186581832600
2.559134159036175 25.295623346477640
4.597749242399292 25.133359282244545
61.707449657244510 65.641334471497345
61.094353282980251 65.321559808290331
61.930775410564564 65.134755903919981
62.936852135592517 64.729243844728472
61.367386087916330 65.626654046339354
71.805151173566045 27.404489307789976
71.060274069622650 26.865076277514060
71.968683485589281 27.243053863530136
71.579207539496750 25.034090303555239
71.336483527380949 24.463081255946083
71.580265379459846 24.270170589280216
11.665184361757026 0.635353973940464
13.284535498192863 0.364262149100991
12.267148816821059 1.764878285385560
12.143892289023633 2.000144700523214
13.047917711256302 1.519516418504312
13.186622937639553 1.151042254545539
13.193689077789196 1.300215219034455
13.831954251367865 0.842842813195310
13.579968383379615 0.225165844012074
83.929763604002474 16.648540496617166
84.486905915613406 19.128635908466315
84.155047162519992 19.991429325750282
85.363966836767517 16.791741654570806
85.655766691939817 17.267509631992947
58.882655908324146 83.201132262196850
61.284811198687379 82.368266860172838
61.312687051497342 85.575049950684487
41.662596463504748 52.504804085585100
40.821168642540755 53.267553811981863
40.986879902027617 53.833142818222015
41.829580485296049 53.920671325263172
41.557634623166209 53.361785182503965
40.315921415556190 55.529287049497647
41.780403756108591 56.501173343362304
41.289835960673727 54.926977723393932
42.407694221785178 53.957668033967487
41.371407759473350 4.766381705619532
40.489372258946133 4.873237625991962
40.817058490792917 5.635625250429888
40.209695630925445 3.917750726057865
41.051929092073628 4.624304695954057
41.412454147059115 5.798566768464260
39.000290970676339 4.630722982854890
40.039790673373034 5.421130672098275
40.850388330255377 5.359406258429070
41.893303601310400 5.659618963969556
39.471022470649132 3.799754932506747
18.181029984744963 40.792278365508743
20.230543115591079 42.146981454644425
19.456049727457511 40.721991228267903
20.458736458643536 40.973510434631883
18.552470276287057 40.768987995922316
18.723123128195901 39.915930728229505
20.257155127242918 40.953899836954506
19.445799490554915 40.544334555552524
19.161815614359444 41.935926690402738
17.835850108316038 40.929167501287694
19.589286918658846 38.745999371529500
18.617630205485785 41.056873511689759
18.356696264776623 40.735705073419659
19.973762205102666 42.380348905509912
19.834142319429333 41.262236303898298
18.459867578905349 40.545157422599338
21.501186474341509 42.264990554877897
19.921361188783031 40.539693347251728
42.348313733455562 24.485380069948917
42.611998194219069 24.498733509096787
41.169188478640329 26.301857837944112
40.407108197619259 25.705269628093575
42.701548272185043 26.043249860390571
41.857149775042068 24.660785496358525
43.502599175358164 24.573589414246285
43.801627152114960 25.316579864534017
40.776658669130761 23.035555047117274
42.162563417925952 23.395978192434303
42.425855266159473 25.461261602823122
41.834483664111850 50.873446362681939
41.519324387520527 50.128508025250291
42.427555451023672 49.540878126030904
40.762635888456991 50.865511514000147
42.554927930845601 50.887358391217319
41.929616060742099 49.966401998537449
40.610757571550302 49.504798458993768
42.215659578718132 50.269056249960244
41.752899819152468 49.605443834064921
42.036820680512790 51.573656341200127
42.043284234561050 50.452848498494937
41.982464175512753 47.837670504192864
41.200375341198509 48.566278141051029
70.954707881821776 74.679490494152958
70.785068319300890 76.395104724356429
70.464812246391062 76.760941861245769
71.771056592448488 75.797901924958637
71.705570992432968 74.790917240377581
70.929524949439667 74.324924362048918
71.171508218620559 73.346700690263106
70.177374002521049 72.547819582650405
71.861375498395589 74.217214951645758
71.181501003006787 75.809848782155370
46.127248733091200 52.810084269334901
45.732058158686336 53.185359793654882
44.164033660575008 50.919519977355463
44.819241280662375 51.685385686391470
45.066860993072957 51.381931562959736
46.320312793464225 51.508075707475321
46.222191408031776 52.856364734328650
47.509279014857803 49.489457075811593
44.061239974437946 50.851651065833586
34.180584488560214 84.042751795354562
35.655930325808157 85.977359242450675
34.598826355137689 82.281821085903431
34.207676032518094 86.005921241050558
33.768878062707380 83.498578487945039
33.413820330225661 83.073787373456199
32.687549363601477 86.359837318177497
54.041336490102829 19.024689784866261
54.356859759590620 19.763308904295787
53.363074895924804 20.177258791504642
54.019395069369679 19.364799596286367
56.106664751311001 20.948191780333374
56.477539214153410 20.196220594126348
56.069695643940719 21.092352953871103
54.524580058672356 19.510574159460997
54.429316109599924 19.010271767022044
56.574252454480082 20.407976670422819
44.399811042421121 28.841063810827379
42.703851849216655 28.075354482713486
42.330858711770638 29.323101528440407
42.600427091081563 29.467847514489502
42.701376833292024 28.414133069527630
44.028711036344781 28.334394717874087
42.927825895063265 27.820720254237290
42.312722225211203 29.495093648089579
41.444246712778593 27.991010486513144
43.355242491915625 28.232362789596614
22.762953919867599 47.707536410370395
24.368174603432337 47.301118030516456
24.141937150064038 45.172533428991599
25.528149561445382 47.241435904336512
24.983209313096975 45.412432830022404
26.000309046211115 45.070368750592117
99.748380308376909 16.916958508726545
97.271752753675557 14.665737913219788
95.587330443938697 16.638903439817305
95.400809634124343 14.259005487345776
96.263744861109174 14.248939399327169
97.370610935832232 15.206064979724184
96.392110105340834 16.724774207776711
96.595786327520685 16.320547106198095
96.834908348877590 14.145315797405079
96.699508656626463 14.412552626559886
98.896517814560767 16.072397579009749
97.268082365552900 15.614971839007795
95.062829919609896 14.840181556313734
96.948900156752003 16.517320404459682
94.904904167724681 15.624258163101771
70.814511091905814 32.887657868662380
69.721025021090000 34.176801199797382
69.482842848390476 33.064124473371926
69.114419893811601 34.210127237979407
68.239795767073119 32.262329336150557
66.694700720009621 30.542288810301113
67.961978001430296 33.616692727528864
68.575621193438579 32.583723628942863
99.080593935069359 66.862368164156948
99.931816798559154 65.608700786271612
98.428889011411059 67.584329591304382
97.513366066639108 66.094470626178875
98.045155994810557 66.446983208946804
98.334133197755619 68.044899795528963
99.660983720509520 64.537497156460091
97.978703530940564 65.060488635736220
99.999959267811576 67.197490107207159
97.712932756053888 65.108124491871024
97.303897091905370 67.192139568287871
98.561534893729018 66.357869772192998
97.909294852545003 66.302270476724090
90.618193169352253 72.065372867410915
88.126029050926377 73.892203876191445
90.971189369503634 74.236729161309071
91.134228439524179 73.673462154091737
89.808277211415060 74.782824768607767
91.645359139572648 73.918334681073716
88.026985590748126 73.471315436138070
90.258393763043088 72.861240130470065
90.179635898689710 74.153753914454228
90.319492088587623 72.493609901211002
88.244333444896469 73.094639099007964
91.210946936622534 73.826086677991555
55.354210261428051 20.352851447460012
57.423024425305911 18.907548768954829
57.022056738827317 20.123583441962666
57.775866782867411 21.210722916968539
58.261980434703496 20.757770610279735
56.126598993515195 19.469844554455054
55.608383293788691 20.164699915478369
56.911755808812401 20.975204169562289
56.047021471458685 20.141709828618865
55.980925777549992 21.675931075535065
56.434138837394109 19.489873179261849
57.406180087452242 20.110506148740541
47.793499684211056 76.648767485316014
45.959614409685130 76.099638553532714
46.923064510301629 76.169938934656429
48.441814510276707 76.902433386615058
46.768602756479709 78.108947124218133
46.455629981559582 78.883137076931888
88.599206909182442 2.148651038582721
86.892477884474758 1.221756364144266
88.130376203650684 2.097383175749302
87.410998674322229 3.069196393305380
87.951152645808733 2.658929976107661
86.991010527589523 1.150839809285004
88.353540918417465 1.983234990283480
88.646627230141689 3.077814062039602
29.468338082500424 2.441053783098941
31.351585595878532 2.992763899889009
29.690584388873173 3.991750485812797
29.917444628277050 3.050790779863684
28.751060669055054 2.996226198227400
29.541626409415315 3.632482911060462
29.555199133372813 1.323926801836398
30.722764127081003 2.288346278285919
28.855707172093531 1.882309423939454
30.063437892383817 3.937512757871100
29.869378131040108 3.868693807258985
30.308420122047419 2.385373906484220
32.444991153923013 2.488727152696329
33.129382773797580 0.089939266624871
32.982311882408844 1.764174576611042
34.697779731501797 2.247026968914545
33.958173928025055 0.325405259711676
32.339271140539083 1.550388897751905
32.052144519976821 2.807681758512395
34.420982857874598 2.800438314703560
33.912282446901415 1.992959054572464
34.110929459860699 3.341968346359183
32.601000776985920 1.060374133841969
35.095771209898032 1.538819138523989
33.388636584379881 4.400473052915492
92.458610558134552 95.395495006736027
90.665788929487078 95.239404013202105
89.855757504124867 92.832676737988223
90.812427472871249 95.697807842484082
93.317993326100662 95.883838175128773
92.813201574026508 94.141666798139610
90.007973111368045 96.012438517310926
91.607543283760052 95.009542498032431
92.619951510439250 94.382560743207208
90.291579555529907 95.822363905022101
90.959110823821632 95.957511744642943
50.871419507807900 67.083017102992642
51.681724059813455 68.697516066614000
53.040375377811706 64.814317063940265
52.689854966408454 64.666513925359880
52.609933626657096 66.261545414981640
52.450212731846918 66.008707044951080
51.494986051132386 64.706460787822948
51.928838190724385 64.380373735935848
54.321874320972491 64.737443259267948
80.458953406873036 36.135760425082353
80.840725510953462 37.258411133717175
81.404688674439186 37.735178406278671
80.870219011100389 37.296586144986655
82.352661373322434 38.052464698958744
80.951226964800142 37.287366690435100
80.920629757535124 34.360665946605110
81.972433928653629 35.269438789977116
82.331763006831920 36.583968682004823
82.037127980777882 35.738669008656629
2.644839667134910 77.996794249907424
1.758187802311726 76.478789357302588
1.639005911753477 76.326183498454327
4.014901467476033 77.189459639877839
4.377458961111063 78.990859847065977
3.486165479132835 78.714204348516731
3.083752696146273 79.846541661610303
3.160322724663192 77.658963051396256
1.704482798537442 77.578554259768637
3.821812491078088 77.306773843803029
2.668793669251326 75.470667542330020
94.739762309303430 16.468098016042791
97.535259451378536 15.359917999855069
94.752800045363287 15.244371556871661
96.646802195110993 16.295898822210155
95.185523409486038 14.743775551307449
96.490823908141465 16.878512054648478
96.713641298215308 14.393532875211591
95.550641996506712 15.498481439655023
97.911627598366451 13.849979042601241
96.826556690848676 16.700812025142042
95.772025687481886 14.957251199231260
49.558898831580564 29.171299696888106
49.167059327314171 30.059340301501784
51.165261817026355 28.573499644800158
48.864274892902884 29.105396035280563
51.210996259329555 29.510503120189401
74.154301825794604 77.271213650844444
77.930369938968582 78.890210355828771
76.284769786446873 76.384742136737188
74.567283599791665 76.228479113174416
75.698253845076664 78.618196500167841
75.540498358506184 77.663064011267494
74.793705549420807 78.830602799582181
74.409878871817284 78.512183741603494
73.136531125544437 79.037399115381305
75.315575072236967 79.361252798388023
75.822415914712892 77.560009701518112
30.163310128015635 59.887773243898756
28.406792136387203 59.706262440931425
29.675427136819042 60.979218580363494
31.280909918206049 62.308190505505259
30.930218802619375 60.559074536142397
31.459730591709409 61.555310050909625
32.907434331128762 60.190596093384613
30.400729937206499 58.696742953548281
29.858401708549664 60.446304039540827
31.008253877626018 61.124670296735211
51.844957523289324 94.492942877743914
50.909915805918551 93.618373584693032
53.428797583138874 93.530933301038786
52.649613004128369 95.723712609964508
51.435830758408272 93.607131675521359
52.391968033169306 95.253469543058245
51.387245785500333 96.219974656868203
52.019003930804004 94.481872126614491
52.054157317747396 92.654252921228462
51.015795920957409 93.340206364853628
50.819869977412388 95.025139603418864
51.152299463543713 95.556819464351292
44.016468861658460 53.383969628962802
41.957667997240819 51.676301347359754
43.883142450674782 50.708910469928661
41.028163806282521 51.055645784897003
44.438351479257399 51.160542676500945
41.744995184532115 50.201078518842955
44.026283215591775 51.429720806598489
42.527464005999676 51.635554655821572
43.402908379918884 51.362093359736477
42.749749559370173 51.945283584555277
43.381715804731108 51.221023790169951
42.545371276298660 50.524708304906760
73.607421761900923 50.293315051440338
77.421448937243639 49.157209816902117
75.958322086321743 50.400802994281626
75.808300512188623 51.098459170220444
74.719544850944033 50.337024870738091
75.224980383131935 50.031600170416610
75.350384463693274 50.660519377230877
27.617561231363421 96.615033968481342
28.482108404351514 0.026891815044166
28.773544707870446 98.290967325217196
28.333171126499128 99.842934538832594
27.869375871217994 96.447959976786620
28.711643769571850 97.539548861640569
26.713236877938591 99.386841080536328
27.761330695087246 96.776284304466429
39.668400405449340 5.098659298407616
40.190316620182337 5.264466118274888
41.216278330439792 7.490097285105056
40.510386035916227 4.424096077783868
40.266861571978772 5.139613620480859
39.959755268455787 6.279986545160622
41.187370800967628 4.878237075938320
39.700020619025253 4.735623960892065
39.563318095007574 7.028262847364285
39.254721441066543 6.711610746663926
47.303552030990829 40.093258443961894
45.913950274183918 38.777005952316941
45.371329959430980 38.723123955426480
46.379791611660991 38.218929724881768
45.111606784656949 38.770246710995863
47.045893063651619 40.065781507536897
44.109731072120873 40.279883651667156
47.087681547302410 39.861803247489505
38.540344290951971 37.547291238717648
40.821140419177446 37.171698844490756
41.067776992323324 36.314651482693712
39.951303499030345 36.759934354884358
38.248443260016565 39.147735757205531
16.021913279716237 46.242884358745130
15.751657331789065 48.818278327267272
15.785468025583556 48.653862488646425
16.520434886131564 49.868650850976707
15.796802158540094 47.111326700069156
15.995758899745802 48.991166920309787
16.135601874740249 49.492642632489591
16.358696042137410 47.686911278060471
16.839536340552208 47.080728038980475
16.216852888973857 48.903343733433083
16.558454550435250 49.957983696840046
7.090130845317077 76.474692434284592
6.358879805312555 75.881988520395851
8.656548528151292 76.851261604024515
6.776416024258677 76.322127560089967
7.213767902231697 76.502497396883598
6.111991908368166 76.290403400822839
8.910307236189682 76.787891325246477
7.078646061025842 76.412443079249599
7.756403807093566 75.413563429552795
6.426564546659156 75.477449439509641
6.128857182144918 76.356752495892351
3.828798572714690 76.559084822765584
4.929021796781663 78.177537038202317
8.236835548239220 76.316130963546456
4.832579294148161 77.389278460501288
7.860900732328768 74.809842743918750
6.887421449134881 76.932009033878046
7.338022087578812 76.769531287164625
5.665650655802137 77.273377837141396
20.609458311118889 29.640243362393299
21.539969094062890 27.709112352279085
20.765931263012810 27.525287917882643
20.216240667788352 29.403681303413428
20.767945418597179 25.924704080974905
21.036509132708883 27.692130917303363
20.472809218192960 27.112365491567648
76.952076138585980 23.066308786255231
76.564659294087150 24.303352451377002
78.962490094457351 22.055076483772094
77.754788820826178 20.151099524107934
78.652175500542910 21.223106324420186
78.206740597879431 21.483402178079317
78.714791823854497 22.154422620093204
78.400107768271454 20.521281765633205
79.960818485359596 20.361118836706851
77.580834209928014 23.341733294609881
78.140525728717066 21.903252089289687
76.631869491983792 22.357707912433124
9.599606347152346 32.122661599272043
11.024909537982751 32.560990017175520
10.816154320784136 33.500632724213560
9.930243140648688 33.672888884931034
9.637481697928875 34.217255451819327
10.436065583139573 34.543290325327959
10.270044468969374 33.407384144928301
11.748021304007016 31.453110319774982
10.358513296097509 32.133749974101299
8.181632022552414 34.448501093437315
10.871346906063936 32.804080522319786
12.158788009239181 35.544657258676928
17.361798910086733 39.472818102370560
17.820983817812987 37.183504013671929
16.749428240315183 39.662082032442385
60.135686521124768 55.176703685000419
60.094038121097718 55.413676525732001
59.091386145292930 58.810001918279191
60.032989247479627 53.782506627201805
62.289364241676495 53.074207313154325
59.529411602758984 55.293693789824914
70.377168337013856 64.343938989922364
68.045263497793854 62.324787792894440
67.314690810285356 64.073521973418664
66.637777069034613 62.248885355097791
67.965913484556907 64.872965700123927
69.928935186421157 63.358870448697964
67.647449638987126 62.285025853456318
68.466235144901546 62.762712911534543
67.465549550722940 63.915859887322284
69.186032041817185 62.050767531609580
68.700707994464793 64.082954575566461
68.591886021327653 62.628779794656204
69.460301747483683 62.568341097116850
52.445519925515100 28.685554700148764
55.607378832719178 29.427900618134530
53.205950658183703 29.917217789278418
51.655547871587970 29.778416640382616
54.439536411767243 30.298618220450834
54.030014667303959 27.145548594992473
53.999748297462297 27.682994458403112
52.558168349009989 29.318159559621570
53.922973941958524 28.655321747427244
54.983444593859630 30.320137241818987
74.110318106519458 27.188715192274536
74.884003675623759 26.777266083847955
74.669276035748339 26.526940989890619
74.604775896280032 27.866828705156319
14.532954832856229 5.911460616852819
14.237136988181495 6.106032119311976
13.991786066518044 6.690670710255796
15.261820221292021 6.401468805936445
15.020116525270202 5.944574177566259
14.500167496663321 6.604138991014021
11.878274526838045 3.929853598403078
13.771866733810349 4.568474768491983
13.555596870655529 6.245702090726643
14.324310511693236 6.124361930555813
14.451217357386261 6.078759870776760
13.192613616461488 6.399786502230517
62.450066639204195 81.352626064538470
63.217803616678985 84.740710970454487
62.654913037285588 83.253560191789475
62.820821661972744 81.483191617630581
63.962489014968128 82.078071104811073
64.240491402471818 81.318971518636602
63.407945104796696 83.594697100811800
37.799602422358063 70.568615927955662
36.976180314270408 70.839549888755755
36.699292467859735 72.273937055131668
38.979645135612593 71.022699343469256
38.395175551240655 71.522911097804510
36.466202236182575 70.209923506151029
37.139858870969668 69.963906032791016
38.321913570687954 70.893494229870754
39.195897727982825 72.154157781912843
83.109129315245909 18.921399048670676
83.421728210834857 20.541380378342698
84.226817816223544 18.524530421267315
82.261961463704480 20.097846340104169
83.391996610979305 19.737930404913307
84.202494145026563 18.289358924249562
83.150455861886499 20.545403381918828
82.766430374874432 17.992604963380611
83.775500817973082 19.743385641541419
95.469483546368934 59.073515750279789
93.831385244936286 59.667356017720600
93.757167883332201 60.031106853826472
95.314391136103524 60.608722283029792
92.515698998099424 60.873563953017936
93.711909123104860 60.120657722437521
96.839362994180959 59.737346940263642
99.293314797627147 0.636007172405055
99.486293372046816 99.934619509622351
1.153155539578435 99.492912984297902
0.728223788684645 99.877159763706160
0.642685851078426 3.155641618829368
1.124925105389266 99.691844661016574
74.203750311619942 84.806035271726870
73.518582527131244 84.164705072703441
74.005054562292415 83.378080570959625
74.255476245939107 85.952917255393757
74.039162798926597 82.183949660164004
73.148364998171147 85.976524593989282
73.681914419499535 83.123300233247534
72.482380669516274 85.366145004579394
73.867701372248803 84.564839987937361
73.994301708055531 85.421497529039570
72.087370864646203 84.505374685827590
47.227759880604651 37.704161786400654
45.392470818993345 35.317762733278293
48.205721770666379 37.016453965954902
45.940981024662804 36.416378632631911
46.559916804317844 34.460594389013650
46.464821712588758 34.764524939761586
47.503534056220190 35.957058263084562
47.358572546863691 37.267190299184570
46.350032816955299 34.764669724289853
46.654841359744829 36.941529190699171
44.765709605716907 38.392997495731244
45.827092328386470 36.156654033981049
46.449849638441997 37.317185659070262
15.690178488533789 43.522988579855472
13.683857403382797 39.455638141725487
14.864735635929080 41.575663064256062
17.795368304683766 39.821100354435522
15.221204122200053 38.287512097223420
13.972456953568928 40.046045434926064
14.370637559671378 39.310010939560847
13.621653367229616 39.795832663055130
15.497419476262674 41.421712894938864
13.641150522105512 39.605028094683497
34.092009461864990 76.710119481558124
33.100512204015899 75.066056459973211
32.102877683645374 74.027365535000541
32.917583341784727 73.450836411857637
32.016607726264390 76.361042397600727
32.273447623535240 76.922059787466580
32.486110530695186 75.703400446671694
31.336937545824547 74.704398580995331
32.440554722991052 76.370939546216874
32.307041657223706 74.573255479120945
0.934733293392882 60.585645436253728
0.941353426326953 60.403195340256588
1.192767781251657 59.133881829025874
3.426206705365848 59.046968765749199
0.183936256212500 61.594869513845929
0.139925443221321 59.593311074773176
99.969154686173212 59.026109076015409
99.899337276510693 58.701005735493759
1.593155804438595 59.398733361598836
6.670309481718045 50.862886540370141
6.024103409790579 52.114195082119892
6.563545623245266 49.769749917817471
7.486439153074739 49.137396137816559
6.905753330533215 50.103794638287432
8.046806171194014 50.451719843749714
90.955329714481678 70.659354432320413
91.511190818395306 71.224575500535011
94.086349530799794 72.806352316250127
93.196648417530724 69.779514622463196
91.780370233231011 70.432763543174289
91.810664763347376 69.292137141044222
91.787051328767689 69.814997411207926
91.844389721852551 70.145628047639121
89.455721408541606 72.321981468574634
92.046066033182484 70.459386042393433
12.808239368682687 25.686383899235178
14.913340638186359 27.750034889857293
14.758736895681698 26.693272003644662
11.048773403471255 27.330315449641269
11.660261559126415 27.132650929528761
9.969226179537639 27.018073684236136
12.120187303803998 71.383391547614579
10.394201333288118 69.180009957984282
9.321143866848169 69.624610833028100
13.067392166284051 69.344512235020147
13.491537618148069 71.617733015625532
11.650841062304620 69.660484830673894
12.712591788626936 70.029451940948093
11.236146103028140 69.758499624087065
13.779661643475995 70.001137524443180
12.179490710621991 70.444093224373987
40.182123312363181 25.845761721632982
41.110564103026746 25.759327986824438
39.769297426936824 24.933237600180465
39.519129322929871 24.620407987751168
40.314045715920820 26.164699401471957
41.244303106307342 25.281440478914021
23.634463968030150 9.669702184918869
23.370900452343818 11.099284614639341
23.746013875799743 11.092278912094473
23.405982087654813 11.219160490414932
24.483123442740123 11.131282685298023
25.869393610403009 9.811027161516472
23.845277242475646 9.931458329463711
22.137056525124773 12.564017424699738
22.694633123397789 9.266864228068314
23.089523798089246 10.260565655214567
22.127593097453644 12.195626374812973
22.973952576905120 10.057167466759866
8.617460681795089 15.342871437539259
7.554446095382076 16.596955197408086
8.422147967359674 14.780806881494140
8.938598286176758 15.320220420636240
9.029872503054365 14.514392696329812
8.084111267430089 14.628572822404026
8.983422832967273 14.353586180035954
9.651776935786375 16.455891247377668
9.269454830232183 16.271259708131751
39.566523901512369 84.375380186575526
40.265967280046716 83.858548135434177
41.637556199625088 85.589388819206945
39.946279798602411 82.791469121426715
40.070600445976062 83.019385828879763
41.144789845602816 84.665942021871572
39.874640136101846 84.869692700059304
40.559017975567848 83.319319290754436
30.887034033776079 38.514712382890735
32.068522691447981 37.856859554834038
33.320487776441901 37.255425505891516
32.167386563938862 37.404549948834173
31.237926546683713 35.466588257604201
29.272714796636496 38.992130335922667
29.994172408514569 37.410149490148648
32.031597600973058 37.720629215167683
29.508410045816149 37.851130714273722
33.620303979514624 38.756362853312794
31.646272440525745 39.226340961900661
31.494905841503645 36.501935932168259
50.721581165480544 90.347043786292360
49.860604740185586 90.572588570399006
48.960370534945369 91.750456099478910
48.070352430651099 91.465903360538945
51.494250278421767 90.570290907720761
48.913855343099151 91.716752752707379
50.583386887106720 90.199443322631979
50.161527868393676 89.423702728929655
49.503055118152844 91.926839108512112
48.882433498076253 91.339932520554726
50.370764562524215 90.456924090754882
49.466099762089378 92.329666044589771
49.590175812937694 91.507011123246230
48.729461118487976 89.847031258551056
49.246697610698945 90.186401073233725
5.063750087508838 84.030703284588213
5.788707864964707 83.878306862798453
7.126114507110324 85.447334101324316
5.142163862749157 84.431258231195955
7.528898135943496 82.647302507631352
5.733537262644310 84.740410578268836
4.780217517276607 84.483021993415775
5.773428453971825 83.185256922937640
7.153169993063900 83.658487066905010
23.857313936314569 47.819416239672776
25.415710060239835 45.580653225770334
26.998402982028484 48.103114709819828
27.659172270198845 47.386530949686502
27.632174396609969 47.905115206179708
26.169080701317242 49.170822687796900
26.257400253949619 47.015408712610053
26.868818947592533 47.426335314646117
28.061095485465049 47.804780556884538
26.596033457397549 46.496464317714221
62.973143245115793 34.291893540003777
64.419689627008225 32.231342490307227
64.528193552315841 33.622991983458355
64.973999003285243 33.501972790411415
64.161947203172801 31.590159741491135
64.348763605969125 32.006290967779798
65.135729811176745 33.924376083497982
66.612569117521332 32.271561220571741
64.798409555225760 32.946070660852932
65.115529238127237 35.208679390707644
65.223776050223606 34.449142876388684
88.122314925785957 39.048378760405249
87.402321575013062 36.959413339861356
87.864716663028034 38.279096856722248
87.357223635259558 39.501022199084225
87.917279677616136 38.829304363194318
87.171306141981773 38.321947097301539
87.877824402234012 36.912496074088288
93.143241371052270 23.186808205754485
92.543892383044764 24.732101766032443
93.104171081569859 23.950967722754477
94.251909172176227 25.359978105943206
91.899212376878197 25.937568833215092
92.576799180676730 24.275801449778829
94.866808527853109 24.191537307353858
93.364546240400969 26.386868961797003
94.780843182705240 23.962295687162822
34.668136303283404 76.254876903644188
40.391509555599882 76.094785165162577
38.716000862278243 75.991680824061490
38.923233064259747 76.843690395336623
38.256476448601070 76.391634932039054
36.069771026169818 76.246688300559967
38.841850722377607 73.282785809404430
38.411157281665389 76.833634683302876
14.600526602630048 62.168992326491846
13.203072127479368 62.896419374030700
15.570856659977379 63.063537935093514
15.863630463004210 60.077166253980728
14.952977995356388 62.867933416537959
12.690841352309675 61.418970342130869
15.175068139137323 62.272289878327889
13.203200318132733 63.392691536441461
13.325242921014647 60.649979971694499
13.611337817378935 63.324748473193900
11.436777745903065 62.811093648729255
12.316043621070412 61.147766034861171
14.125489965345389 61.993201483727461
55.834028214945000 88.380307102555747
54.984812470676864 91.458348273315337
56.289315718379385 89.196162941221345
55.070471344179090 88.280564598575040
55.129554831633008 89.480845486730644
55.759692786123210 88.104966040876107
54.149527562045449 88.480279591716112
53.806388952322649 88.956516791862313
54.416032524883683 89.303243166210024
55.715071231682430 89.840561773546284
10.989786178781813 20.032034861413134
9.866518556246206 18.658501103127549
12.942099641160656 18.782882620704104
10.843286119332237 19.893403814823237
12.188443367641504 18.589753583671204
13.434280184083638 18.850279274012674
12.327697616640799 19.756477925749106
13.581248719673418 19.824529486034240
12.195136426708414 17.816604948627830
12.451030557038669 18.622054564532668
11.019544287223475 18.559338120268094
11.778759880246595 18.299019053356371
13.285879207895356 17.895082549491217
11.323438039808288 17.478042278846690
12.984927849615215 17.471169709289651
18.523971476339419 42.194860892087000
16.312711744294564 41.745216701387086
17.409695924869183 42.691377726816739
18.707619707620360 42.378692198611958
17.343247808269268 43.353165524764705
16.815329189719670 42.625967770149387
19.156346153770741 43.446796904840902
18.534063349578240 43.105711031612813
17.741211438405131 42.454015674437329
18.165153680531017 43.359097810305450
18.389981843467186 42.347613726195824
17.469884157392123 40.921014431327087
16.644537268980077 43.166764195608835
16.418933405349136 42.985702473985818
16.005796599208956 43.660034636039818
17.200221189117070 41.796418185022901
18.133735504725511 26.769613520826663
17.652061872176553 27.614836059062625
18.583957260770287 27.394780853900212
16.301756559149979 27.035468471008894
17.736641129660914 26.208334700757998
19.278719635758797 25.609572636071047
18.867613672895367 26.365052394715697
18.995758997467906 28.133209123907616
17.768084374088286 25.709929011927294
17.050786372738227 25.837221804576927
19.622741031331671 24.556859629117085
18.588622572290486 26.463321752512869
86.235435681475778 19.251335862206773
85.420299563220055 18.859987399602460
83.504003934740922 18.227594617880985
85.339854363584706 18.714131190234308
84.806167198637780 19.562579386891670
84.495551615336524 18.070995030540427
84.203965324759466 19.615995944087434
84.268379130190311 17.836506105567484
85.200840561163787 16.806683680749408
83.812746309343154 18.355597199019584
83.926974021632901 18.931907867999207
79.065320958252499 88.446935520123517
81.943898814660585 91.112487183584477
81.803703394499379 91.107293380364410
80.441722187935156 90.935668763268154
79.920365143365473 89.903470915972022
80.167041994437213 92.113306926840352
80.421319821675866 89.240121652285126
81.038665878347231 90.805795002979551
79.387041385379518 91.758552366427622
81.888367508523970 92.194147699618398
80.534505349686498 90.515500222495348
79.952920094230947 90.194598859663813
79.709425018191808 90.612674092362056
22.297498184390193 13.232590993483955
21.431508343214034 13.597772161778384
21.643527636488574 14.581733821378251
20.740021222255574 14.016634295997315
20.474740707705209 14.635597253832890
21.479722787073044 14.622705194585077
22.958968027211853 12.384183410335030
87.511557983735742 51.560979098370382
87.112229279620777 51.585224354489846
88.476393363774307 53.123939299578872
87.556399483776858 50.220946007408564
87.790254334730577 52.937047866489081
87.952784030455760 52.380368745016689
11.281423938714735 19.650945694213394
11.828221265090766 19.388668892238940
12.851104749015533 20.510302297688686
11.973600587183817 19.096993039080967
12.429125582300893 21.891428671719847
11.034868053150142 19.265762964888633
11.953171690006510 19.356497527349731
2.211883668184163 76.223342812805996
3.493572879237798 75.627646474235092
3.067754272539891 74.405767822606450
5.243228584693345 74.602018952945571
4.333985330555272 75.517000714589031
4.642837266563395 75.546198362511561
3.386167637811730 76.814593566019767
4.884335622182125 76.798165544980023
16.779340528699542 24.516228966652886
17.657731992996709 22.176448113827245
14.658315243819034 23.138824776144922
16.423505498915560 22.404899453680610
16.692008060453521 21.571082588290423
16.639422067889853 22.363015905435319
16.650664895965548 22.623669386809819
17.170651126020751 24.480238368625784
16.578135614533906 20.174731331019320
17.299379692252536 21.631600484803506
17.853347723068243 21.033358885147525
16.796603665669991 23.280584703776686
17.066216701598204 23.414568914411873
16.664490792394556 22.452247209604970
40.476348303798062 90.649978327167972
41.321182215714039 90.421443618670750
41.750681522545634 89.432057146351156
41.525928704357121 89.447563434713786
40.469067771196961 90.456614683522261
40.478496661766528 90.897913789496755
41.025507392121412 89.845151213131800
41.656683783621759 90.671385358515266
43.305799841891307 90.450210500916327
40.411528495591902 89.780013832237145
40.361512501762100 91.970012702766667
41.201226908292163 90.489115810505368
92.890726676565123 95.408720011060268
92.639783111367677 93.777015138691695
92.319227713253809 94.528484220119807
94.199358719354507 96.527266151565073
92.854754423441548 95.469697340865167
92.926219770616044 95.436206516469099
92.325018679370729 95.309019387278340
91.901710359270311 95.435879153913888
92.703489857181694 95.732867566803165
92.403224554324893 96.926592923403007
95.053826974335465 95.151592107033480
92.807889738640924 97.151843896643044
92.194886231095936 95.275317477438179
38.833925774441909 34.446341405936877
38.710659920974642 36.397671213434066
39.819661093729820 36.087851533529225
38.335613291489253 37.225614493729175
38.589913901386474 36.011213125471500
38.617157301688145 35.082104347217495
37.788113026656468 35.861325895372495
83.517597429400183 61.628277143726294
79.069021264607045 60.255640768921722
82.071817629407576 61.370685704102968
80.581148515642496 60.922924325961084
80.433177693710931 61.325145836936024
82.579227703575555 61.180660421457716
81.729426834136888 60.446714073514208
81.101053051033944 61.612975978099314
82.588189476511758 59.990301103062727
60.539857460796405 68.449556911833469
59.662896533633379 67.802565125433873
59.608985750605555 66.288867773073463
31.446877922039256 80.981060205692671
32.901678897417860 81.587611145296350
31.614305053659088 82.585854200625732
34.266474028500703 82.509065541592477
30.910089133541476 82.737601219537211
31.756719849815166 81.211532324292520
32.665976766121716 81.250858839596134
31.177651749422854 83.092472408003047
30.830998556101157 80.466173353529484
31.560925851970065 80.501492151083013
32.650818226720396 81.336390908839903
55.838664653786431 7.068364243302169
55.885813647382172 4.593879280734008
56.643111120231858 6.116893874656668
55.917239568250160 3.500684260027028
55.679468504547252 4.479090227581990
55.537662612565008 5.874252444330465
58.579211532396045 5.682399830471303
1.744649550631365 47.408193230884557
99.810233874783009 47.039163797792206
1.339282462260497 48.640336784837601
0.821978757136108 45.782011074595182
0.525747720361135 46.986356994315820
99.664216488372318 45.789664085202382
2.805808393942334 47.022519163763263
1.739647265651315 46.305564957651725
99.600503774666890 47.917301838389989
99.139524949421840 47.529548653801172
0.371624623475040 48.112329742922469
2.571881356644852 47.438949983978596
1.715227418422257 46.621243287428584
99.629920276903420 48.507628586908780
0.917019462041370 47.100040447482385
12.310909645749103 89.045253234411035
10.913008174794989 87.303973451781687
10.994622325410743 87.202832095228288
8.501889606373204 88.212589835758934
11.244625886416404 87.822375328714784
11.442162030528864 88.740902396806050
12.683326113341311 88.143887220481602
12.198753494216200 86.872473793270743
60.789778258548324 83.472975545308714
60.834976754194891 84.714413612543268
59.716884261338258 82.134390441674981
59.568538719429817 83.715383157711472
62.367505418194320 82.961174098644307
58.249444796163303 84.587963007859415
82.086449312347199 41.426025297457869
84.838357749780400 42.370142369323887
82.464521420813156 41.700103099894925
80.961381369004513 42.885326554811499
81.694258181575037 43.038055442117575
83.613642533449109 42.156994309453069
83.627024506880886 42.739467650979378
10.917904781757127 5.955511062144659
11.467534400358140 8.428746559591337
9.742705835347875 7.853409499185310
10.090328205509577 5.858622597359318
11.009613722773731 8.363380584313553
11.324615332276782 5.953780768175109
10.190760821013393 6.317531691085110
10.808879107395061 7.125008050874793
9.926521147564591 6.060168479378516
11.093225844341589 8.625244291489407
10.861552943076049 6.327403472720670
9.949883554727467 6.665484270968689
82.258642268200489 79.680394211090402
83.011702846183297 77.498695778002300
82.089796518899306 77.825206909344914
82.283073673945822 77.008908403476724
81.389367251440063 77.134790221892857
81.807599790907148 78.360648078340986
82.607271610763206 77.078569029934840
82.220665283661305 78.855693911258129
79.986010938840394 78.662496055530241
81.056077266981347 77.054465612611097
39.596824742098534 13.401152370519307
39.278790427958462 13.814766560379967
39.309929599154046 13.656720613538520
39.871617537668463 14.246853358437088
39.994262861046415 13.899654783281916
39.535761180872619 13.726870679223719
35.331399368351924 69.723412035406483
36.598118311814041 72.597671616732882
36.006892705843811 71.630450199416899
36.104690279278714 70.799895425137123
37.406183266335788 72.415381022345684
37.683457469326363 70.502576888489799
7.693807828606380 39.061206453931497
8.353918697019873 39.543185323019600
7.035323414577059 39.190729156539739
8.777056162540507 38.707574859580426
8.357135045105073 39.970991182260335
7.520210100758609 37.098400183209115
8.619081185474585 39.368695076177936
7.600993621087530 37.856243651094545
8.882465233286734 36.149640074761820
7.377277627075617 38.685815167572436
7.744920274521778 37.960400460168572
8.091362086358100 40.854013527796845
7.516324079904230 37.552762862687025
8.185137352039792 38.420560204950533
8.626729809480130 37.917942531853136
8.717318847703069 39.936755794801819
38.111893023437055 30.610269689133293
36.656354157470041 29.268223814237484
36.936702767759748 29.965640588947792
35.469930932360178 28.365149489523368
36.759170672265562 28.284664813728305
36.323888426674806 28.509803985536657
35.184294147986840 28.441979988294975
36.622273407802837 29.271200127510259
93.078991696794347 58.856771733949543
93.706589716964800 60.048476720015515
93.125026111539626 61.345465078742244
93.275716269521070 59.309967490899766
94.716265248023220 60.056322918087574
93.302393270431295 59.326311414758479
91.324263115945016 57.307189911917838
91.469767788214455 57.509031326212998
92.254580645462397 59.036790398859644
93.755837787959194 60.500681416629043
92.609724970799093 59.530206480240786
92.407626909055722 59.396301620660445
92.724260141831422 60.041978943488829
14.167739569378462 60.121556174518197
16.904968285671121 60.366305148197661
13.815573614805611 61.120182031845118
14.992008029272402 58.203753735345714
16.862572797300245 59.537501090558209
15.741899156991879 62.409542118642698
17.416545284102433 59.902907695730597
15.614606234993504 59.995049596171583
15.578078543669259 60.111378800643266
13.746949567742822 59.906749182424093
15.192618809347412 60.465835597432779
16.245663413623756 59.733478202547289
13.757465653646916 60.213211754687862
72.047820617765694 56.243407739030118
72.994296544005778 57.384185469541265
73.691790613129442 56.671592830043167
72.139933537034693 57.752934237970130
71.965174820069336 56.282015706493510
72.246996731370714 57.278396416281247
70.850816032062625 56.847954970475321
71.807293633698421 55.783988311778742
71.318494809661516 57.149599617794529
38.704980231838569 68.480927191729904
36.509369898123012 69.189294870881952
36.480630363149508 67.655864142410181
37.511628929694595 68.481613107135530
37.814030833790248 67.122883343973598
36.617136415917500 68.260168521188149
36.466542784851249 66.682484062235744
36.679119350683486 70.081373365899353
53.830312643358759 43.078649140627014
54.296449002089751 45.319320221211989
53.213303400643937 44.325190804089267
53.617370094862508 43.553449861511567
53.396117983516397 44.630298107502888
52.066516315452127 43.152500742477869
53.351089257979048 43.468008890167603
53.443561018347978 42.892973930993747
52.776256329123882 42.983274565476492
52.620874526017076 81.025371776196280
51.937977176686402 82.948173183875596
52.012255910748458 78.716241197431302
51.970244481599444 82.868116088232497
52.501969593185528 80.937183043884929
54.196721678335344 81.153596070897024
51.270706914713628 81.049656821826602
52.258642501872394 82.071878597979534
52.493163219077928 82.031425472671259
53.602289568387839 82.528326364435230
17.828287257458573 86.549576947452792
16.590631799689582 84.590259966260135
17.421277337885975 86.777240550384477
17.089741351035080 84.628914128168432
17.403126244644039 83.785332240538608
16.680686111117325 86.862169207728115
17.449264717195966 86.635414563490301
17.483774835105731 85.013134912169619
17.859684912622253 84.559951136809175
18.934695116739526 87.295562326386047
15.763959221914938 85.745179305377164
17.405533668273726 86.970974662326228
17.795849037098787 85.928262315853360
15.878962089679032 86.000651343553528
17.114418675976360 86.823026977885547
17.693316202780839 85.281026071172732
17.639403637575484 85.931408730214955
51.381916072054651 55.817927932952962
50.129657994303351 55.159524997730848
50.248442612248333 55.065946353875368
50.978689719331200 55.029299782237800
49.662398877742291 53.445149064864900
50.341836605017157 53.120089316938049
50.545334384550756 56.525723231413032
50.242791380311111 55.658107060789241
49.322158943460714 57.086648148016820
51.064903098978341 55.192286974286262
49.027945542756832 53.410246798079349
48.353338161819124 54.825207021052087
50.315843028521520 54.712404153362193
48.835809153693937 52.181351635421123
48.023779472910867 54.594803136248856
98.390641437721044 74.924595745240040
96.994655892426024 78.546402877761025
98.851587179767307 76.543470497308221
97.911215796775267 76.811126058231523
98.011911135462540 74.585498964170156
97.481856351484623 75.489082075093577
97.774329967289262 74.465300652262883
97.860343451919789 77.202359450143504
96.439659863454622 76.716236477131673
96.538557741598041 75.112822474802286
20.267643997425989 3.729397663509307
17.215792409732810 3.959729158583978
19.451537852498976 3.420539774718563
17.270739712639994 2.431947033671482
17.824345706832776 3.177076690607680
17.088221566840772 2.352239354207045
18.339549333248655 2.865212094013288
18.933931041884019 3.513649350857357
20.338754938331370 3.714550403587904
18.723224887297512 2.544762757653349
17.513959114298959 2.774738157750062
19.602643991786241 3.092888323771999
10.370378663832712 59.675231964949930
10.168031198191608 60.121073179540382
11.222574495100394 59.111259746159909
9.361131397164840 60.721302204546610
12.974702365224456 60.058034444087959
12.531902482392365 58.552448491665139
11.874460168581331 60.337174267825667
12.041685072043402 61.740268507894015
12.277312185484742 58.491575517673937
10.199668313279377 61.990529758077244
10.796293970998033 61.370200897436192
11.694717806033458 59.280602807662966
11.599431289774573 60.445787422943091
12.002123904860190 61.498246490434148
2.043735949249506 1.187216088422193
1.415001671576921 1.785141985036252
0.414531835258801 1.725908205160634
1.905908850780464 3.032104897866724
2.728572794252897 1.303311524017976
1.923530879481187 3.931542248082255
0.318954654164110 1.029886833134578
2.685324788618944 2.270426482939148
1.769598322565559 1.972555739918389
2.273281437313592 2.689323023054318
69.125529229584757 56.425201530534963
67.142312840284177 54.621893129735774
67.372827621811624 54.668378989636857
68.417470895590469 55.642692586578669
67.003789153709917 54.571896135040689
66.581419001782564 56.480846987550265
66.546011798494746 54.209343821366481
65.347844660298037 54.825397981409253
73.255921501968643 14.344241107371841
72.322725332113308 14.847039530588763
72.606628418486423 14.611883781440920
72.582206661621910 16.103393592642163
72.542249095067959 15.219466254335982
74.384924119449025 15.396556865477635
71.510438752846824 14.836213550497540
70.111595119413153 16.670667581891326
73.796199990048137 14.873820600895860
84.671046685043976 53.600674996641843
84.971044203058725 54.850779431728299
85.858749784561510 54.826175342252952
84.590808966294446 54.202796667523103
83.100334773972648 56.069885020228327
85.639199510405064 55.558360729842832
84.811735334576483 52.658601612068807
8.882906638201273 38.828367056945730
9.244152167850421 39.019129413685604
6.291644937184431 37.457096619389212
9.115736209896198 38.587848409295468
9.416122775665789 37.688089351540597
4.938372173310960 38.447969960238119
6.368577582640298 40.354369211412923
57.971535915678693 4.904609424172730
56.948420716363458 4.081611968892386
59.221279341046831 5.659721193930806
58.131763692144439 6.797349678984624
57.900339049896644 4.416748796211246
58.785509885434223 3.733962043901238
58.371446604516308 3.177185003454710
58.544547431877376 5.867450778191728
58.588256640538233 2.549128151317713
91.946249794958192 35.549085484650327
93.929589265016162 36.057965382859720
91.077142660358490 34.311727199924839
92.811214152397156 35.951547687173999
93.202023987289124 37.753162603982233
94.583294066242857 35.425052060933147
93.370248272600378 37.567449658588444
92.409232706464678 36.189363831052432
63.116496020130306 57.791734878908571
65.365922935736904 57.677407851834531
64.806828688373443 57.919216973762452
65.420838992335774 59.395956578672660
64.648058790308795 58.040014773962106
64.000123481230418 59.648112761379082
65.631313577995385 60.381737793239481
65.198422938093202 58.604820313214447
64.063927486415579 58.097372344092662
66.010632917684475 58.740647836067851
63.695995823973007 58.630428336771374
20.293302750237082 31.895644364865312
20.058249689436067 33.213136707991353
22.614169850399211 33.489297713475622
21.337352091186727 30.943741027661513
20.446584913200766 33.327446150268855
20.747877291959281 31.075675486759891
22.685229042240923 34.195143823962098
20.143933558717301 32.864634321054154
45.833851874295839 87.432025270990692
46.701293528964257 87.964875440104365
47.148622939997473 87.700052682029636
48.789035276073051 87.542481472761168
46.576631347631846 88.623281603227809
47.307605865193210 89.553921354073765
47.583289590600600 86.844200461360217
47.122298106284738 87.113843024575928
47.149873040220697 87.962350110220001
45.986047085478894 87.735551671361662
48.854795772979571 87.492027058571779
47.924568300445472 87.476146015831986
45.942475992202716 87.029033546098603
47.717548504339604 90.213108099443588
47.492786378712765 89.619457534387735
46.922959013374324 88.812063001368159
82.806116168764319 16.375847481959305
80.916067292881849 16.309476567068881
81.678437525457980 14.292236728750561
83.521442748627607 14.887094609291559
81.376331093748050 13.843872875133361
81.959991815015002 15.362842072443376
80.195201014164041 15.349839569856773
82.242622665746040 15.173497682929638
83.269333825664887 15.601817043558931
81.840337855985041 13.748654331600187
72.946494844366910 84.004861693723797
73.915018210505067 84.759068349543327
72.224600658304723 83.544015118744767
70.711279200769681 83.619492440976444
72.892729839323010 82.951999746871863
2.205982985444654 10.512444648841388
2.820690029864423 9.715652439179005
0.804351353349692 10.397151867969022
2.974854972243013 9.487000440774407
99.670033372862122 9.543991802344522
9.932958596007039 78.613796750770035
9.487344940645487 78.237765694697472
10.751162738448418 78.339762121430056
11.827633667871011 77.425625976511029
9.692779127976348 79.344484187713931
10.450380641158036 78.161440648456818
94.291097170152639 9.224134192181774
91.598070935288021 8.459054571244726
92.311559017718182 8.352627146247672
91.009654417067111 8.598788811988882
92.229896932626275 8.433933168051691
93.296008466363958 8.748830448951185
93.359468456571122 9.426345022108217
91.887339218189368 9.458652052401685
92.332334051847610 8.136028818494665
92.076295280548578 6.937758558823895
67.716587377972331 13.432648877943539
68.678859455020628 11.128819840183635
70.280988273698583 13.666985851207430
67.216853287398152 10.836745057758021
70.337461956569456 11.135274871665413
70.145450561505371 11.810553442074394
68.782286262175560 14.312320772599712
68.129862069469510 12.212578726450646
68.465985332822584 11.698411741205042
66.965804536928559 13.933496496112580
69.460370352182892 13.341496026328759
68.411159073629662 11.441357383006519
98.505313134287235 60.357596546092331
0.064972086550100 62.370202489013032
1.353883288274460 61.780899486713601
98.454882813724893 60.950068211092862
99.350020791412589 60.496060676901649
0.584090729164089 61.039936129356960
0.210619820988470 60.185983408650969
0.617177508613821 59.313136886044504
17.509483413431980 52.464316044007909
16.947734680381959 53.065257721219481
16.493687813203177 52.175729986116416
17.447184774925454 50.366885094139661
16.057034477832484 50.827514964632201
16.732791932625911 49.722663394372404
16.156224332508181 49.177678287206128
16.458804881381830 51.240336429618203
8.169042584761165 32.922403681248795
8.021890567198739 31.697106193969013
8.882464329291690 32.000068099407336
8.810477791134062 31.855584384627832
8.872947595105625 31.718108484085782
11.201544219261747 31.819234285524050
28.256404650506472 23.883504598666420
29.226707788856690 26.623032787798575
28.309297296279713 22.969788994228772
28.208734304294449 24.781167855842973
27.904921403035189 22.810811556262493
29.999830137704887 22.873053689927893
28.675954787824615 25.626428607301424
28.704735562040121 25.363638450939092
28.753609508197858 22.661875523662676
28.178560544239662 23.890243035492713
28.520983956184551 23.917747066601997
29.036349588045212 23.936268541075552
30.289035951539507 25.450442738302772
29.241262457076289 23.289341137195677
68.493085991530137 2.250314991382625
67.381126747889809 2.504855751405156
69.345502071302718 3.319182547473247
68.493589863414471 99.901701103341992
67.531657935370262 3.258480763695240
67.601642289466398 0.537325547889173
66.804448575571442 2.116869988872226
65.407987734752851 3.601192125914087
67.329221945318864 1.790713245725597
68.278308444753563 2.055155324981965
68.847640394172700 2.819528037400932
66.041026210494351 1.421728861376319
69.131592566083881 1.983363234438062
79.158514701185780 4.810946844961003
76.609662552362153 6.235191720992431
77.064788935764582 5.840942343521607
79.269722918091901 2.861312803280087
79.197451961563104 6.359272381220449
80.059846506491354 5.610794765860661
49.666365137903313 96.831439342946084
48.585277096716723 93.555141425969254
48.866892845588964 96.153046770335976
47.848089215373406 94.727151764007800
46.800899261016752 96.998922503679665
49.842031328569661 96.109478277934386
37.186799001411337 87.235641064503369
37.437401341784799 85.457299836700869
38.575356596348797 86.505551976352805
37.043654379151633 84.684626514483583
37.564799337777153 87.229487289685807
37.220291325799778 85.761932045289058
37.097502098099703 85.674423312943915
38.193539070219437 87.925096540645058
37.374919585269957 86.333389161047592
39.193524564237869 85.526332655084758
47.898103272856765 16.342068594705928
47.832666786616997 15.829560361883638
47.020090673519441 16.285388175264750
48.094957930318543 16.232143985268287
47.723734878177900 15.638409952394545
46.815647688584889 17.424232571970471
49.412315595247641 18.023549581629826
47.633301962959706 18.602873569755225
48.050204922415070 16.580348804919893
47.544977938720223 16.498090534856658
47.450841560775679 14.588194006535399
45.997883850272615 17.983136954464303
48.317896238144996 17.940531677872048
47.000096364653679 16.475758736219142
34.183376536144273 97.904254030529103
35.376646215975327 98.738615102472863
35.106996666552348 99.645826191461452
36.257781945061957 99.678725882093701
33.341464274322362 97.853175086876092
35.425846279697467 99.736459509157655
35.218288761098414 99.582707359282367
24.403446504512807 93.388327301080494
22.498670948806971 92.690767106407563
23.860742279413156 92.998210719523684
24.897602786004001 91.396261518523687
23.844980097137555 89.196116585985393
24.669400881678779 92.823652371938820
24.352899057519387 93.711682473687375
76.132600731384471 21.958483080143274
75.604534220444719 21.855775566045946
77.240419845951365 23.422235138205878
76.171786965878340 22.810951436940552
77.003790614074134 23.145658983263104
76.811055390885883 21.144009725426628
76.734012138648126 19.030930947039568
17.279289557741610 68.835133217077868
17.270193233462365 67.570949031759667
17.490912862552157 67.681876938139482
15.579033533516608 68.177449125633075
14.771049750591480 67.592511150338183
17.697261586439808 66.506333106775415
17.541313363840814 66.820571561873678
70.007730200487572 0.034543267051949
69.768940215685120 97.831793838709871
69.361557393691541 0.915321969825715
70.644439876986524 0.554847906378576
68.203255712520019 99.781689849242625
68.879538837266324 0.032762997347688
70.132909502742592 1.509438406708163
70.429568291355849 0.533398773143180
68.987563200745370 1.854904585834627
67.592560756097285 0.608716441557938
70.001968689541329 99.927109294222191
56.211832396275916 19.723977954725161
57.297822139421271 19.022891095915355
57.582956910896918 22.494187157308659
57.427561749560319 20.780432685048662
56.699951404537543 21.130043597045134
56.239158487278317 19.724930597029694
56.046014457685878 19.532056127699505
57.676277032771438 19.922661899686965
57.497386132316905 19.958718487457386
57.205155520342892 20.323406626003646
56.547352578335733 20.253518535445334
2.408607105972829 23.422451268099728
1.589809522721128 23.416532523264006
5.098179073982290 23.599439563622344
2.880698746241561 23.123778734122670
1.980690681847980 24.474941840248380
1.489446784419003 23.969723797582418
1.843447971577702 22.348833152219544
3.188166202429615 22.482551870814529
1.924183515141546 21.926955293595228
3.075066372477227 22.428528866192231
96.603792570993846 2.353136715190518
97.429963023846682 4.445599028114287
98.259734108687724 3.223710771609554
95.933417641192079 3.695269736550325
97.698546422040778 2.855365543718505
97.668346765391036 2.776340195914615
97.740204105648544 2.775152486378054
97.425496659728751 4.934419750778790
99.099723165463175 4.327301819069787
96.854129345917755 4.033626797204182
56.988018682342165 87.680175826911380
56.524383972083328 89.115184432409222
57.446267320934687 89.400266795616901
55.967554218591140 87.244668025294857
56.868939648447451 87.717558189156662
54.296513950692372 87.508290544309105
56.501884229281089 88.024540285732101
56.070981808095169 89.097821833175544
57.084985354383669 87.972772818684930
57.739987152120229 86.174243675481350
56.087383534570229 87.489972053559995
56.361031088120676 86.744796096123153
57.406143969510815 88.849523636858592
56.935388697686484 87.934701221196917
55.474211310279173 88.566507575854999
56.364176471903342 87.286457744905093
57.518941055636944 87.686856524683904
33.799548066791957 49.403213874483420
34.591489859529588 48.076178207968042
34.330899306300147 49.908725061200194
34.547555703571902 49.739710635051573
35.238504724135652 48.361104711187167
78.527448584864587 44.224024584391884
76.679062560078833 46.041837144526568
75.933610269067799 43.394115747287877
75.053825670089367 45.535103019824099
76.753072318520154 48.785638009192205
76.628222755345888 46.105543605133839
75.049808823185131 45.791570539015858
76.771113139411540 47.826034103343652
76.553866412493306 47.753868273514584
77.375455505920911 44.076212352458008
67.409546193315521 7.908481803453783
67.275817584822676 9.041692038281679
66.685268904465431 8.585885712719580
66.133729460934262 8.577342984588352
67.642032882373698 10.397080959800800
64.603498563968003 7.284464650074320
66.537688278526772 8.027756264665133
71.835630081559103 20.297341391002373
71.742900434889052 20.863935402294715
71.969541336294313 21.868694803010424
72.405017109008043 21.878858775884879
73.025104375367306 20.773601932158925
73.083530397240295 21.150276655178608
38.471200509991696 75.003442323039636
39.432709668497601 75.019193640171693
37.691817293233044 76.167962055315229
38.946926260933509 75.417924629103041
41.196843386057957 75.297549789197149
39.156213415314944 74.541244160212344
39.894443702595915 74.438134164146433
38.902886171070051 74.821926728104401
37.155037443753457 74.292107825089175
39.060242367098212 75.430944157950478
36.978468176497088 75.201095491307839
37.435891799429371 75.893130569767322
37.725423191792757 77.176363871439534
38.392760487262279 75.720631178805391
81.541916971815795 82.179011039474389
82.524576399715684 81.554071930470471
82.550132879497838 82.603312775675576
82.681337762103468 81.525367605605837
82.938656250795006 81.449739217955695
84.415110723814522 81.366722303174996
81.606514909727622 81.875198375955918
81.884603757501225 81.660168917382336
82.632317905184294 81.562720569220176
81.445977743020634 81.365507213265971
81.753569764734976 83.323525689316526
81.498388104956049 81.528393896131817
81.091834314093234 82.161687070512585
83.183183109404226 82.728831544686315
80.295701640952004 80.815247319147247
82.687142470513507 82.346563651649831
78.148760231178954 59.613648785604603
77.812612999710993 57.765615522198779
78.645367425620236 61.201519854653668
76.977373288354627 60.901725298836936
78.779279503090663 59.771137742525788
77.893223201503602 59.521060607456249
79.371424784175062 59.689662100430681
79.529987460516637 60.176479895189345
79.713040392625899 61.393270094387695
78.991452480895433 61.349992571138756
77.724467319421976 60.839019933196987
77.521797855432823 61.489694884785479
77.609610304351676 60.273610655795054
95.413400436551356 10.243472467093998
92.850567616900946 9.348535432582910
94.532532724208636 11.298779474829928
96.198171575957389 10.848904816079285
95.849514188840175 11.361332366802959
48.573580545674147 79.865621357282507
45.958169975804630 79.835325421595115
13.266938342662222 64.813330875645121
14.697680818811415 63.307641412256594
13.004441519696288 65.457628778925951
14.781675898775644 64.685511515153166
13.675883108025456 67.728158288506876
13.682699685283481 66.017814947274232
13.625310266800085 65.447455981683518
14.983444945443164 66.247723740562336
14.693028815304153 63.715294054056706
12.865527175372852 66.438131690119789
14.509619785796271 64.477550552144649
12.478656373588716 66.557796657458340
12.584890711107978 64.444900523545783
13.405540768684560 68.439175201403060
70.330836423120360 66.121092315763434
69.366572634098333 67.154289547579992
68.568961847138766 65.410467906700148
69.752371593638870 66.504281660661050
71.267420300231279 64.828822828231154
70.550662170245147 65.577411214319042
68.495146722379104 66.045589595839743
55.073585315789636 48.708337957184213
56.041629908651487 48.280723454330243
53.266120361195846 48.246722981120165
55.387249826195486 49.862055051861624
54.379151898117073 48.818816864104548
52.564712825440225 48.658226857699212
55.300537066647351 48.597149498626266
54.314090433533963 47.158802137849179
95.861165201028115 13.688186431938595
95.225210512917599 15.180760413217936
97.929852884302633 16.241737524450144
96.581479736288202 14.810881450856295
94.881155494343332 14.342731443885860
98.576144331418135 17.191310018584950
97.632519413387385 15.798525035093816
96.570103190702397 15.010064298517412
98.054053255440479 15.020125777880452
33.576950786826430 68.052829845421073
32.820072762218281 67.988387609764970
33.055861551536296 69.720559387058401
34.417669235455342 69.240072025660965
31.139658049983673 69.121646859410831
31.736033032952314 69.852272765793330
33.141532082023581 67.875144273371902
32.617681870087956 68.602805214272792
32.757378144998732 66.640136596973278
33.747496670425413 68.099864540908257
32.712209990625013 67.794092710976372
33.485363606022730 67.646989161679159
39.391295627273898 7.797737064469296
39.265542818142350 6.527000483846447
40.065529761467957 5.693929204006119
37.338657121596789 8.003757008139468
37.836943790556425 5.445719787005774
39.451139071591278 6.852684227189298
36.865669792580057 5.590315536119249
37.672803141999978 5.436830922277123
38.800823604788505 5.527738987276672
38.376425216497587 6.121586975022468
39.174580430921452 7.162168980386866
39.657074049144768 5.910072342825617
38.787058948584658 6.434962339273328
11.658654031334732 94.456341783137773
10.282390178172101 96.007222478980793
10.394814962146370 95.793451012449395
9.061184830111351 95.404671754233689
10.330404427409686 94.061011062419936
9.701554211765488 94.210546357093747
16.872219927470884 36.083284152945630
17.513906887991372 38.112050984353075
16.542678117074139 36.286392179405581
16.615517637977383 37.703632771555135
17.641822495939415 38.107099329635176
16.800190077730139 35.934964766597986
18.529555406121435 36.058365849876573
17.217606864636071 37.933402570066740
18.040575773504383 36.162730608809056
17.633104047374950 37.105674515549012
62.248013465868489 70.444156634993661
61.546352318661675 71.073576609623998
63.750253308747823 69.968372676362833
62.935822687934326 70.620266826504121
63.014428532983615 71.317973548083785
63.032504015575782 71.315393296841862
64.069725056827977 70.334218760759114
63.000067915061685 71.458833222558525
62.559393148108661 71.364506551916634
61.530405715530343 70.777101350337688
61.261794932599564 69.217259992446785
62.612595845496834 71.108135635853259
62.429394683197053 71.484631739579910
62.123081404587779 70.146148671191696
62.589458770719631 71.274637401484100
61.920482586450092 68.421688310469776
80.468696205672444 17.493060020935751
80.697832358968739 18.971913944650421
82.601074983116362 20.132230566873851
81.058883017268997 19.186255606448295
81.948844540944293 21.024000297831094
80.615383507514736 19.120167062543974
80.123414096760854 19.178787752161700
81.838521445683980 19.657339697669691
79.749580073755880 18.404640366525530
81.530596836043742 21.158363222106804
79.840246868181211 20.514318919016933
17.776947117312513 15.245971978294893
16.760189741689551 14.422461332658655
17.401314867786077 14.680689215036221
14.427303112732561 14.909516882623441
16.834329907225897 15.451433026444755
16.627447762453642 15.023276665779548
18.080715830162237 14.967376782074400
17.855885318131193 14.013396541408296
17.196977108770962 16.146268973130752
15.757016530322174 15.119449629702579
17.515962173296920 16.688037719166935
17.336545406359697 16.578758867873177
15.496504368069759 17.242013254062631
21.380660033374355 3.131101513023510
23.813085684006271 2.041730815149146
22.974056631943917 4.094953227660647
22.593678728058538 2.820830357060775
22.714913085754645 2.477786787656592
24.177866875687506 2.853695226150371
22.769573977539761 3.405786251449327
22.735075386246407 2.839767103292950
21.978849318372941 3.048529959597651
22.425786592101804 3.240960610868128
21.650099678617803 2.507066151747630
24.536276167181892 2.815628098942338
21.075909729774089 3.933226676596883
20.642648171026888 2.137659840805590
21.413404174020606 2.169904337697131
96.674024832640924 66.402780676883154
97.018170313304850 65.773397046791956
97.887887590061453 64.721775056420768
97.092668977072123 65.405165944593094
96.135354640018107 65.852604914032170
96.527720335217495 64.616131312563738
96.744798767201019 65.862661874329234
96.537108616494393 64.255471989022112
30.444273533769781 54.268574325595736
30.722383470248282 54.345409276706221
30.843472474166152 57.408312561024303
30.130537062812788 53.228304398531378
53.893341945217934 61.399823190432691
56.204619310928280 61.037096691347749
54.963378436744463 62.685848031229895
55.927571602770477 60.191325972531082
53.153838535755895 62.228803730304421
51.006607519837878 61.655027325201957
54.737650673482115 61.727378178781642
53.649463017977411 62.418772403460288
54.046183746235457 62.690053332976930
53.852126578448583 61.845189446924728
54.912767622186237 61.735546041077946
53.148118027098469 60.108397548149000
56.369922047596731 61.853214309173239
54.513019740532179 61.318231350931470
10.467895309842383 13.716690433332857
10.467154735566853 12.139351810879297
9.879053017381853 11.866513049695286
9.299619430880922 12.196593376058203
10.737504002761067 12.318965026222646
9.768166523051899 12.825588215797888
10.638692078185422 11.788535997724171
10.774017148382802 11.923368697074700
11.040158483195913 12.083567243987947
31.369533472594458 7.737231309052743
32.985691433486181 8.608651588357425
32.657055512471963 6.951872858193091
30.816660853687139 7.541281128346117
31.420182528779858 5.886437966489094
29.287233390550448 6.086715549130570
30.312233659987065 8.080227278847683
29.796402335418016 7.167886326266715
31.731855503041459 7.309218929011858
28.936420113363095 8.372201250785043
29.118458281363832 6.413538461529587
91.440137152551358 26.285754547972967
91.852984217766334 27.258694879781352
91.597523004602181 28.999746998724113
91.483813305593813 28.222623981538977
91.433664082914262 29.162453157248358
91.300110303718554 28.000046558845693
92.487690745461634 27.223945502726778
91.593463754018146 26.919886410047823
92.209236304990938 30.010199229515401
93.037017036026867 27.247157797077314
90.602315750493020 28.877931085585178
92.801021149683322 28.136690024469175
53.294501824698514 3.198793283412654
53.755798456293824 2.407231881008085
54.627487558792737 4.374932991929027
54.038173892793871 4.209069394192775
53.607742325709907 4.350827147223709
55.611615356942032 4.822669151530568
54.810801173829475 3.261815399938587
54.677848629860129 4.517987574470984
53.209251206189201 2.711885933808732
53.702360507339669 3.727970704341793
53.472813010382538 3.164728322922960
54.115005480944454 2.660355575403468
54.191638020086863 3.167228797677265
54.827501851190640 53.419123109689849
54.005787502036114 54.264562307621468
54.070826088822706 54.668874268522970
55.361734698745096 53.011280021392693
52.681959885470697 53.888088179720704
53.750309994817982 52.027763034496196
55.264349166176643 52.171438665773941
53.116928003365352 52.822474773077566
53.817507825033715 53.877443913709421
54.151790805511475 55.248603365143538
53.065514282828239 53.794652376940505
53.376646653678215 53.171513179519479
54.059563380385391 53.984061867990192
55.940159909713707 53.363632374640872
55.203111694326459 54.269268339116543
64.358017086915424 22.292587887468795
65.818266537086672 20.532602174349933
65.487777264775829 20.591967284604635
63.696553804101818 24.025445196276916
64.546195673025153 19.359013152491357
66.129186419213511 19.756247063992955
65.214107899726045 22.043532008304037
64.004655775916774 22.143572642069223
66.058055527411071 22.626407283972696
66.211037195301046 20.668136783085831
63.755308012261139 21.889164053841398
59.469950927520792 7.916129577980372
60.302048698947374 9.078529202664880
59.761700837568192 7.050149039595517
59.846766089851165 7.564597409838028
61.457777958450976 8.887040387436057
61.469003408868495 7.557068109253564
60.029359728044561 8.048504644424307
59.736393741621356 7.497062427740728
61.236155080712521 7.907805746321992
60.549356854935489 9.721150691915318
36.218410952995129 51.416196052200249
33.634306607296523 53.264059623915053
35.811339396025865 52.878152225758903
33.188349167241128 51.428338192683711
35.204312351243942 50.834288690526328
36.310331275878745 51.082408285014395
37.077506891315466 51.312163118040118
33.881687652386368 51.258770045597387
33.606178280138778 51.929599444528193
34.777340196787186 52.254329838542020
36.522756203135046 50.673136511289698
34.474547857146128 48.888601008710587
35.421653290743293 50.020294860444046
17.872080791150037 35.534474071022515
19.253149850817522 34.432877699807648
17.809219449076362 33.178850233720880
17.419112069486772 35.485143285000724
19.789131965083033 33.563878262943547
19.191582970753686 33.066802833393304
19.186308962260963 34.082653630011251
18.265216386752442 33.526916331659358
18.285716496524643 33.445012630319603
17.753869092482546 35.806614727606537
17.485189170779819 34.864953252070464
52.330570517835191 96.326512316276123
52.571223298091155 97.893977716006617
52.006779600498575 98.563645508569977
52.817278311919218 98.114057217094853
52.442774821587143 98.114488254433866
53.876808884313924 98.915420331355691
52.782738350144868 98.424691059877205
52.856524340644910 99.035155965948007
53.520900349930400 98.037097231787087
55.816728351065130 95.960604667004063
51.854771585022590 96.982371374875868
53.193648706612180 96.595725112927397
51.986393355763283 98.668479653986978
53.876618404066846 97.657982565307066
52.033393191978696 97.657948844064350
84.110325693265622 41.482750954993399
85.029310523015099 39.352272458259293
86.032810699276737 41.787733626238733
86.216022916514660 39.339756781761437
85.112455788228687 41.801567260261841
85.713292592637870 41.695744324050501
87.052325986999179 41.632138012501194
85.876078684215088 40.253097847178836
85.822236147751354 40.110138312480125
86.542416683354361 41.008972954251490
54.175918889747074 29.193237853121090
55.537358326789850 30.902312026622951
55.268443690956921 29.888356314927975
55.481871335623310 28.843331785384809
55.403158710523634 31.169443207459697
55.897632154997936 28.897919354775023
56.901743935075864 30.686321658511083
55.252142199028789 29.164920012793171
56.698096592212075 28.522655400647967
57.789055776294390 30.042727857939077
54.942106695529944 30.289556214753492
53.751469090164370 29.030907948739866
56.545426319678640 30.004981490018423
56.093477682574360 29.832162584796091
55.236980327073255 31.532632653670010
54.905657229945454 29.436288386984579
54.501338285782346 30.685195457650238
55.088748694049706 30.947145716624949
55.345812424944299 30.125841464011330
28.219486535898280 36.514491353759936
27.504608040656812 32.824055256486332
25.536622563419233 32.821238875626825
27.935729230042320 34.240978544504046
26.359369469204193 35.275431835606163
28.089345952995860 33.680649327453835
29.512319141263859 34.093152411306868
27.244605270737470 33.706853003313256
28.178415064690913 36.298499807239480
27.559088426329897 35.523387161724237
27.205119554252462 34.620887021534571
25.310809181664322 34.313050798179823
27.051043565124093 32.003941434703250
4.729736578929447 58.708783718616665
4.103623914863740 55.851163041742502
6.800859410643361 57.180758099694977
5.664365542848867 58.290668409263482
5.234886060355528 58.010047583067966
5.136186758779917 59.188431451752585
5.619065169468302 57.828774841153283
43.792526515963388 56.181481265934160
43.916956077418277 56.515451204814390
43.169728587494497 56.314183037926973
42.833169164503367 57.061731945792296
40.800218155758166 57.552071644885871
42.539489001884199 57.912737546320130
83.117688941504611 61.326654239739796
81.378108528138100 60.136331716819456
82.825908560271216 59.609468983825337
82.417913224244188 61.535059791990889
84.778283624309864 60.332798544459344
82.695873561539216 58.321732242286252
82.611312760805916 57.721180164556991
81.203299963336704 59.190614872477695
81.633812915501068 59.871828551629356
81.532476517703131 60.715693427174145
82.304874999678461 60.925245078522700
82.840456864890868 61.650722398360791
63.660234538078100 20.182578578875379
61.493232662904603 21.326560089375381
63.292856980468237 23.040614123103303
63.045230563454339 22.186911942927566
63.110880620263131 20.651342999114931
61.731602070355450 21.107465895219452
62.170625820478001 21.311314006505956
50.347022110115049 4.272081153988950
49.698024186992704 5.223754643220551
49.611653142914420 3.448562061555209
52.268988596925603 6.137137528334985
51.106212695126423 5.655009041453441
51.416285264589838 6.023567496484256
65.123233769408685 37.806816914072066
64.205764828911242 34.494827106439985
62.404832161239980 35.087936163805217
64.587652037073511 35.168884960777547
62.106027688009924 35.686439635603627
63.430132228875138 36.628225533286155
63.264005617122216 34.321184432914379
63.852813622466108 36.549518738707057
66.432178959741250 34.858524346827309
86.923592001074724 3.689982863078531
86.837260245424403 4.754400954356658
86.534048465509770 2.529073327447037
85.924545185667412 1.582658428652267
84.526980663091180 1.483798803769588
86.652738898314823 3.142988219418905
85.284510952190544 2.528388933591951
85.209691668953511 2.060927898022141
85.357087894016331 2.514198834982067
86.481320240997491 3.122490223374053
86.582825822279290 4.366545132075110
85.411722853249913 2.948316966251928
85.569101573725462 2.345188804433556
36.590484114387181 54.402407281172287
34.113245245950807 54.173032505781272
36.351896501247055 52.525171876071390
34.817283017289967 55.695022476670914
37.654022810409202 54.812351328634577
37.266309509489346 53.619106430499620
35.650434637029697 54.039590539889176
35.964306467399844 55.370514468292392
35.845945346079702 53.644324516299946
64.167931361649764 67.568603527136503
65.820207827028256 66.966110016732443
65.249113069175294 68.348289453456516
66.567818443207926 68.307725956441317
66.310341120549651 67.039273742810934
65.366994415843678 68.718483737670851
65.788643225498831 66.433350199905604
65.048233785677681 68.055341013136470
67.781808253037440 68.050198799026930
87.392358180245097 5.815792952285246
87.032637748697738 7.941733878166776
86.077430900955235 5.581174238224472
87.529566896596862 7.036025897705386
88.277162864209771 5.813589519891662
86.043373461780448 6.731599338873938
87.607042727219323 4.794995197282304
86.999823015682878 5.451247882729104
87.373032864068932 8.566542656238280
87.686761584406383 9.183079742409824
87.892595161190371 4.730414256519958
59.349377627842848 96.116743110006823
59.616580921595094 94.790153184075223
60.985006867057102 95.787574059449653
60.139457074937894 95.363951089733689
58.853063907833061 93.971931796296104
61.897884067308439 95.535608854065188
60.034317261412077 92.981473978706077
60.671517432959931 95.770118931086230
60.653785435242753 94.557823404999141
60.119972898778840 95.248535958812070
58.260102524107808 94.115134223701418
59.475242687516868 94.648853306946549
91.779987564011392 57.543934044105058
92.427618154400236 57.383287091971916
92.065800318722040 57.146663268005675
92.596663540140227 58.283901629142818
91.442671389956701 57.017583182777713
92.490999554191561 58.035567406890678
89.832199966766069 58.190565401949499
92.211864864752229 57.617722496525971
24.722406805481750 37.781708558093356
26.890554566168639 40.872997774608947
23.741813237522894 38.820818411293018
24.472743570085701 38.422248298647695
25.745044798295069 38.874101824650815
25.735736944785312 39.498823249579054
23.344779711952160 39.651915031578852
25.071396143244911 39.184746103778707
60.578904527774640 68.912778825943207
60.002705535357450 70.123544424649467
60.453406998884780 70.195907967540535
60.102836265785122 70.367799306925704
60.826901347248302 69.639087358896802
60.354408485727788 71.225326331506423
60.249501105272891 69.426654131005051
59.593629522230479 71.761580571728359
58.975704122591509 69.294446685952565
60.093590210658270 70.448265888622856
58.513159807119585 72.081204797086670
59.324537199588917 70.834533677212463
59.701181426880751 69.279010859294218
60.286187623001375 71.507571702691578
98.908492856624619 2.257858718937640
99.762229422800431 0.925746910676411
96.906076654071612 1.401592113280088
98.752142796139992 1.980941501734272
97.981188107759962 1.546286178916351
99.162551728837002 3.228472399335997
95.973423535009019 1.794268775031465
99.036184496198373 3.236307568764761
99.701269827773245 2.180255892496628
99.365730156049736 2.042663148628255
0.397118994355964 0.986782934668302
96.454377445635018 3.466241470803969
98.014211424215574 1.907235262484965
98.202686663077969 2.542805527911161
55.389829164639252 78.130964912898591
54.196673959364269 78.821983466654189
55.702848980262360 78.937653232431373
53.550004430102618 79.599132016193764
55.988790770225151 79.832264859913494
54.764103618137170 79.666174283859576
55.844276472662784 79.852838584883528
54.479205878035721 78.961309563726715
57.485830217661935 79.897416885015659
54.080935132246445 80.654496520533314
53.586128763977641 80.228609515197988
55.111949680228413 81.770919520286299
55.861075844367541 80.486285682950069
80.730961639407880 85.718715483011579
82.805911365201752 87.628232440134795
85.032771519901260 83.799080731595794
81.535951668954979 85.581503703943838
82.106958893893548 84.208255127835216
83.160705238701752 85.100219211594990
82.722465594653002 85.001868588448900
83.154656733010214 86.224963221145998
81.925982095437647 85.394933683074029
8.240357028276140 68.679241839259618
8.662814615892984 68.330052985163888
7.512039749336529 66.905129414844026
8.855617503160447 68.223724837943053
7.829596744953495 68.320259620647363
8.179462265221103 67.590608920579768
7.659760061865413 66.965127337264946
8.251198926520654 66.449607932720326
9.762811043198372 68.516509009985214
7.978227631822230 68.125061484605439
7.872955424299859 68.507307527015271
7.826690111708489 68.652396903282892
9.588708658865421 67.939360935421576
93.623962966656620 71.351805692747746
92.934055193350119 72.897761609588144
93.627217052849161 71.599415421337696
94.108460989550537 73.193606488751925
93.694874267734704 72.162226805085481
41.586578490136915 93.914043212913654
39.559562720685378 92.989306876773881
39.442187005035287 91.155350909659717
40.497825851580934 91.889657711434538
39.189852479654476 91.432045424224981
40.457168046869526 93.742409191579341
93.089622360974772 96.478369492322756
94.858769908768664 97.055720248293639
95.276953096061803 96.378993952617719
93.669867368011822 96.076140448872181
91.524523126675092 97.671091154308542
92.886284354045159 96.564231945008871
93.623549059511589 97.347457800114540
91.845181410541414 98.743518876528000
93.942150022847272 98.567126649859318
92.853396000358657 97.115795182490530
94.493476295350973 96.664266614410039
92.357759403742406 97.901490066636924
92.301757296451171 95.857090800511955
95.139835912318802 97.859428140598240
35.299703037760487 40.727311097603561
33.273940241284464 40.447403645974184
32.898821025855511 42.270006842311489
34.827880735743868 41.493074626887243
91.663610922520306 22.668345365186852
93.359527462130160 23.218606461675524
91.472378519020410 23.693723219400709
92.940440766062011 24.829854913843491
90.936013606002689 22.361872803285749
92.974798668306519 23.839592138940560
91.081453793906022 22.537072904250618
92.454165929424320 22.128840657275131
91.849100764847179 22.585695020557797
93.285385158162100 23.227526599885717
10.879248977713175 49.364889831004952
10.517708892145944 50.720109388678793
8.773751568425503 50.151892743172617
8.854963649706136 47.064414286929050
11.219969165754842 48.327362640847511
35.577483241401680 12.570344501531400
35.413038902269271 13.607952786196266
38.838088918227136 13.069485883335432
36.965735678151304 13.082703913188686
36.926702015359389 14.895028042418234
35.773152702134226 11.108634066331193
36.453948240609037 13.792853062689007
36.661495358680043 14.660726085813204
36.628632450352676 11.731407414772805
36.287213838090892 12.429962623765542
38.178865499410996 12.804598437418326
35.829946089886505 12.178534566483437
35.406887783246468 12.805392262303206
38.222411831165033 78.980539482301694
35.031980572457748 79.824523090439172
37.724856391751850 79.281710924173339
37.139500225392965 80.071731068572333
37.011814920790322 79.389956163443983
37.905001844281649 78.632343742548798
36.518012098791985 79.824132812264196
36.679712942018007 78.327043273441930
35.952988300992260 79.765300784692911
36.655806255498021 76.614222721635613
37.150286755803450 77.916061773142303
35.592208575019640 79.792572767785629
36.151362795100127 77.724122383522939
36.029852203820582 77.661261096496759
60.058668716651539 13.905240503353820
60.726279613066879 16.325207589066554
61.349567180882474 13.886245933741259
61.352840705323629 15.682283486850432
60.398155500934230 16.786420534153539
61.533114613608554 15.266215020794370
61.927626700209487 15.170807731954621
63.314651927886622 15.885010215535571
61.240845993713791 16.052233596315613
61.712524044701141 15.463191699211400
59.964793192181240 17.152892809719667
62.223046150360808 14.739948283515206
91.846186845738004 5.210484145701212
92.341885311928408 6.247175432815574
93.398395034543697 4.613819154405089
93.946646672325485 6.217350554015488
91.978990638301966 7.173870886554869
91.139061109725205 7.259865861822364
92.462770768808582 6.983305562085420
91.425846277189592 6.023181855546730
91.186770196560559 5.486082768704133
91.603856474864401 5.112258969923658
70.254725633348201 84.454560267973690
70.940633786375301 85.545403113188087
68.253791997040409 84.739045821318143
69.757247923899072 84.492935356229196
67.669474041523301 85.799757587111117
71.402013010367767 85.529652695424929
69.350454202340401 84.248583434326022
19.868287503130542 67.592183468935289
20.456319249217611 67.683529917768581
20.338863498844585 65.412249570809408
20.971035483755699 67.204328199259777
19.848305567910423 65.847858515724440
20.093092113742316 64.641482376885406
21.050738906634649 66.591244505528252
21.896823987792118 63.700953906550609
21.318253095920731 66.652989807353109
18.870749379149895 49.825278042352849
17.226280344451915 50.130800570248653
18.792464837746916 50.891811852497199
17.010282151041594 49.527925578023329
19.617747636835691 50.745936862420592
18.791100729413021 50.122663511845403
19.691232239375708 50.633206386245618
19.245512338313738 50.872547411198290
18.390509481763768 49.486254743367176
18.933074111431434 51.780103196721470
19.820427677863972 51.345610459505700
18.385229992135407 51.362778860458619
99.004503644446359 67.224139053020934
96.876322238987711 66.433155565372189
97.624289592024908 66.368370221931428
97.461233612973672 68.214865694448051
97.944257270812727 65.305897318855898
97.793827117849290 67.698260526137659
97.692345131804572 67.501689119054035
98.860506299655029 66.717814584683268
68.528046763578516 91.058376790588980
69.434588271529805 91.680686315726149
72.663729075126611 93.130802543608596
69.596645403114636 92.063617332574609
70.533658761681266 90.376527818626528
71.135248040138791 91.845254068788705
71.005582162792152 91.389771705190071
68.355240405757598 91.228599497543783
69.731688797878817 93.890163992197799
68.270722566098300 91.965737253525958
44.440527432827167 61.266614869864590
44.523834084153656 61.745612933360057
45.897141388116552 61.139082130405143
43.416916277491787 62.400677590453277
45.679870455627189 61.340117423970398
43.153827831501374 61.659365241634987
43.001577177216930 60.059000409884014
42.891348537959153 61.673991070100364
82.643904835622592 23.515379540243842
84.753874934996176 23.218772095484482
85.041842437770811 24.090087567781438
84.967790370042408 23.638564589246368
81.468346852800266 23.902593930609694
83.410748327377945 23.607579109262534
82.256353856585775 22.345958843121014
83.571319396622741 23.477696456474799
82.914683581188925 23.808727246411891
28.853282276905432 5.601085726156727
29.895222390456844 6.768285160209159
30.249194927813594 7.096006295025159
28.512361645017357 7.311163543842915
29.950242819677634 8.039696475433765
29.295943180708271 7.310600191144889
27.389529771736093 6.297616216812625
29.362787425502162 5.531148770263644
29.126169632218613 8.140425283264243
29.375429716673107 6.222231517434325
29.686993913052561 4.831643416437760
33.195194675988589 65.459128885997245
32.532153540561836 65.228768528277470
31.590520686628842 64.245809685121984
33.735749660229885 65.661087035108721
32.952209115070289 65.666509089113632
32.383981021579345 64.704949315011419
33.558828823119761 65.223841504066556
32.348371631616494 64.978050546741343
34.007459765008832 65.640903246492400
35.458383482783169 65.397001107920147
54.974299947678453 38.365579948148941
52.830430368531346 39.500770073162492
54.332436365488221 39.596712653995283
55.491939298250337 39.375575647489619
53.538437214971843 38.280005167767740
53.913463604763876 38.542808819727561
53.481436400349502 38.813200558050852
53.711474837170172 39.286106561731700
54.077502260450750 39.159615358748596
55.014633715070914 38.915477072583577
85.841125546252258 35.965075428297617
85.498632607599120 36.083325832631758
86.546746130079796 35.899692852180920
87.000219502022858 36.489013790974404
85.856781664872088 36.864118109272049
86.247758304535097 34.555118635288153
86.078923646167837 36.013432757735117
86.650799598522738 35.921754629918887
85.770299149767126 35.272186877533514
86.659244883148716 37.159172766253668
31.169847448954709 86.225873121944119
31.154742897199046 87.448075338923672
31.592319892606046 85.389368516321710
30.494287365510147 84.032446109589372
30.462190701229851 85.839949220750682
30.969338810314067 85.995024763039766
31.974772188540172 84.907076058431684
30.142109885471267 86.446648429467785
31.619568465778919 87.420928804142505
34.113795513007197 86.923628066599505
35.671146580906893 99.196643828074556
36.971583890984661 96.488470283165967
37.295229798680374 98.987541054704494
35.723176049470794 99.093383437648683
34.876618342923777 97.345615761534575
34.967604099854064 98.372772109642852
35.022307650422817 96.268165493842318
36.723411878955915 97.957445115309042
35.548463772869638 96.216114700556872
36.485657651407621 96.977657979872532
64.539858676319383 13.857526922046333
64.371993766737702 12.281705194942312
63.439956606008565 12.573859049067172
63.090244048798468 9.409857616974849
63.752481911783484 11.565891574229390
63.136325991896648 10.444097513161402
63.341017692719667 13.485129485024187
64.035659623782919 14.230811498338173
66.308677546345862 12.508155948655430
64.216770826725281 11.435034731301471
65.570803220588289 11.686993997392896
65.067010395148344 13.144980181231192
46.834179706600885 89.091883638626456
47.013384986244255 88.025636258703287
46.038908531813981 89.131947876389901
47.107684406605728 89.282655978663925
46.486008075145506 87.305478840417365
46.195351012759879 87.616881935901603
47.490004338436187 90.302541691040076
47.521642834889832 87.288209119898710
63.919184609250216 2.035237957632023
63.044217652400860 99.306410286700114
64.617762650332054 0.753472998741109
63.869354261141844 1.511270036887322
65.116212934478995 1.995680021785372
66.091815412688007 1.658622505692281
63.302072742855778 0.435595759996743
64.594293151094973 99.232107480552500
63.277049268457596 1.973273155683197
64.391797290493102 2.095058624476839
63.815275340906389 99.963808917633926
65.247178802853782 1.057302183340837
64.529951278010941 99.825789294354735
64.236491278054288 1.368862487497986
65.587858903729611 0.922391730334154
64.500783704443649 2.195100953088673
9.943838058159974 46.428437382404489
10.332061619853711 43.537769517474359
8.479138832108076 44.115392837873024
9.803407990164491 44.314826502882539
10.492522466424818 44.425155580449065
10.422273032158820 44.987205007380268
8.712929706341681 46.333075064840443
11.058883251268751 45.899086972338424
49.426762579862995 77.219429682739118
48.301222932736295 76.941498777689105
49.984193239609567 77.057519425376626
48.390701785710149 77.114511263621267
49.582385591258451 77.312122730274112
49.170264361017239 77.941021228703292
48.002304701244149 79.015186438689682
49.454083444820355 77.256004693344622
17.738061460463360 78.898852458161741
17.518414148454056 74.738166177489575
19.614896824439292 77.384703722163977
19.145290361794217 76.535283766992976
19.994248341143962 75.453145321554558
18.813166684965633 75.642150591239357
18.702230361884403 75.856297767722111
15.631401765603439 77.056932740444637
20.115979535652613 75.867041698579300
17.016149032723860 76.371471527679915
17.597766278827859 74.812205815538405
19.777961449225717 74.977117799617687
19.500020011161087 75.619249692861288
16.980745927057267 75.291919921110406
18.069868153692195 75.753542458870385
17.315146731637885 75.096767695975345
17.930158644347575 76.435947355787320
91.196989194904461 12.042771963400899
89.990227342090833 13.300612431510803
92.464424166809252 13.219457342132689
92.307466719217516 13.731217787117005
91.718099459057740 13.799549134510261
90.472999675790902 12.889355390548522
91.726937218762913 11.591130218786191
91.160764168700652 12.838748708225946
91.100736543443119 12.514986567866037
91.768328332568075 13.629238881651533
92.259792290903988 11.732059589523415
90.931104574952130 12.860220816581956
98.661236644370774 25.510953739294695
99.044744613784886 23.360133339393165
0.093971761886039 25.922086691354739
99.121215310344567 26.019194555095499
99.855136804227300 25.700021162912368
99.016912724538415 25.672631347638387
97.957506896797213 26.495256454859195
0.558265163244698 24.501320597424254
98.513222516803523 26.180453081078397
0.049266812552162 25.298787923387959
99.159317500141285 26.999817689258105
98.993622472415467 25.261003282717557
61.966384589208126 14.520430829737100
62.630109123989229 13.292476783789979
63.906842063015773 13.736368368934551
62.711987615628296 14.898290621108751
63.646748486757438 14.009388576319081
61.884231202666065 14.773873129209322
63.626364513834403 14.417849719719687
65.174837871065492 14.204209790443747
63.562163173695410 13.492283023601223
58.074055256462799 58.764873899960676
55.965604476821547 58.136694066683241
54.495451608706546 60.152158312350714
55.133829923347371 57.678125032071200
55.001297109738168 60.177600342837273
56.989373000490943 59.673289594617493
55.383114100578496 59.872661272639718
58.323572833305867 57.892909800743723
56.035600577106493 56.978575643391828
84.112458142173580 56.868513282920063
83.410972767062930 59.233295114647404
82.795061369864626 57.263518098079210
83.976054898759074 57.067039458646860
84.176707888076209 56.347732221131004
84.486447932115226 57.846258427169360
81.380403289947935 57.456231650674745
82.482456724766621 59.695178160287767
84.346127827585292 57.099928114448261
83.842903690596131 57.956165875929528
84.868499268124125 58.092272265771491
82.101703652212478 81.650510604566207
80.229674270723578 80.650668621890986
80.678792745920859 79.654912719628854
82.395483514232197 79.852564201814687
81.790632823641232 81.039071959229076
81.155558497734688 82.332008161186366
81.983319099186801 80.981189497279630
80.609911301559634 81.662903975526717
82.070993502756266 79.957191628867477
80.683271211033059 80.721585708409123
91.554939513123699 31.271254296443608
90.918462952442496 31.164438217927351
91.753424046242912 30.263884342975018
91.907321919098763 31.765938208998357
92.591568573079925 30.483372944668613
93.170555604949044 32.678468502716555
91.815184687650444 30.664546030734428
91.408863871301747 29.318627703250520
92.080516579090357 30.192730197620715
91.477587171138353 31.458391998742741
22.374150634644174 64.887077442825031
21.220685680510226 62.751500228401497
21.686637369537870 64.732569043558669
19.662500108767166 64.036467703625007
22.033260229919094 64.843613945973772
21.619753733872248 66.737398310031764
23.306648797538948 65.897127184747447
21.342729176198809 65.580399543181713
21.478930802633375 64.685711146177226
22.613944405477444 65.437695989447050
22.151897381061332 64.938465608766194
21.538874126897909 66.564066030876802
19.927368088859332 63.389913071636499
59.523894045790286 59.448587904526981
60.759173890292509 60.091874691419605
59.718571267270839 61.333401966186734
61.115089081827669 58.523295726963589
59.611628391006420 58.432615348566628
62.067167313723878 60.020819978693474
58.957443395796936 60.924529271060251
60.215796469800438 59.073745033286791
23.426410867381239 67.699720912162604
22.690830450978119 69.002672176864166
23.035821667669211 67.006224426274400
22.864013455092149 67.948436664599726
23.437738638756667 69.017939202461207
22.876008802965814 67.682279380138084
22.351859454151981 69.330374451328311
22.205002639434696 68.295218479622974
23.632126618686637 67.276386464099545
22.958077567164576 67.258071309860384
21.111227048022602 49.542150722081040
19.929830241703403 50.756078125783375
21.311484589428826 50.446078317763828
20.237469487288593 51.770077222065048
19.277796588198839 51.129685497146824
21.770081039708742 50.579449621122606
18.912534252025441 51.672835170467309
18.600279031343604 50.819112988293092
21.220657718909390 50.226199035276892
20.769376063069849 51.524938107243933
20.284849709761872 51.248085384803417
83.315351997331916 14.612279780992349
81.965178859246535 14.163883862266648
83.428631195175370 14.773793249644751
82.633233688737079 14.671864634655835
83.170279593968701 14.177792336271912
84.537039321576842 14.434271518418969
84.845374542444361 13.007039633776854
81.592629901586150 13.840363725382952
82.990279368852072 11.671818358763280
82.882193016101624 12.438510626308060
83.428229396639068 14.054112046814135
83.243888404735245 15.340602893075948
83.858857530797962 15.648957448283888
84.122255944084685 15.222014160369175
82.648374725957723 13.909232652870077
83.031030967478088 13.747895417042301
65.090893421325077 33.642083786635709
65.424285492696399 35.053153293923096
64.657166113834322 36.017290212700395
65.473152370310771 33.958154228174223
63.826337665383313 35.910617002594400
64.277917658456886 34.887368939561242
63.264324297036971 33.834271070258254
65.133649107369664 36.563688590434126
63.201203961516775 34.876515499433339
65.503544894610926 33.675322834340591
65.289542462005912 35.830013258266746
66.704396778969951 35.770963574988123
8.876031400543614 19.300581921665778
9.267366846737570 18.220898972406907
9.692088674830956 18.580699403709403
7.176032252869235 18.587160699793241
8.576300759642850 18.517144011134153
9.449986207125768 17.847514254823192
9.375429200252492 19.037010267780602
9.020048795162495 18.758803529547372
7.973670919339487 17.930751346316214
29.400015687920611 55.180244071113059
29.298656488941798 55.433833528227659
29.749279688307553 53.329057268862648
29.946376225027880 55.279701884878342
29.843496489615319 54.965341728241761
28.894118581234782 54.654148284848034
29.299884893029656 54.198905985278820
30.269898762354920 53.472812134047665
30.675256423691309 55.034084943546986
28.685638656501336 55.532647734698230
34.626242041263673 89.659435343587973
36.143403994640821 88.755804599190085
34.664229054878639 88.484721580495716
33.819438125032562 88.983912459464349
35.515756204811936 88.058746630356836
36.270022997200648 90.383205119125705
36.097150495802062 88.108694933730035
33.832645196270462 89.047184710611319
35.483021439264192 86.942078151079841
13.607261355504544 13.304971151516906
11.265524741057611 13.073986108390956
13.412020622895852 13.276128622682030
12.384470608498326 13.626252088521685
12.723534869131949 14.416749539911889
13.535839970359664 14.715386856161031
14.034416751288571 12.245816729617378
12.608824003556551 13.009042039664452
30.381574557149065 54.132615285457646
29.585231307056674 52.750463082021859
29.872602203544457 54.198533754242845
28.468267663221663 52.301351655942227
29.901076123333443 54.830046367256656
28.505381207390759 53.353882907111085
29.854810438752036 53.139692928410923
29.640230906861202 52.233658542283514
87.718695062026129 50.198425763570967
85.738172508690155 50.358150078771644
87.730397198095574 50.669395633735498
88.524653693169384 49.865610185384625
88.517102647262718 51.002462405855795
87.136737399228281 50.823201995670367
88.967266968214659 49.106865011726981
89.312174003334718 51.115726195857363
87.529158044938683 50.617159393699680
56.480150326661374 47.232903062902295
57.085434556150346 48.474074946303759
58.540294020096788 46.419786145868351
57.244089922669616 47.492399176124330
58.043834871683629 46.330471443609632
58.529653865603521 46.674828289128357
56.860525270543654 46.332966575522178
55.977496792417320 46.574028461050979
55.207534257775166 47.271929776216020
56.475179481378639 47.783584002023005
58.093264050901453 46.720501439565638
56.204863342037434 47.255381056403593
58.574611957480755 46.853052642044609
54.665055302659681 46.538882971705455
57.995613121436342 45.058565961931848
56.510532730129341 46.256595699573552
56.720916461393820 47.521032746785934
55.403008261971912 47.908341569703822
25.889983969967563 77.518659225347690
26.911812854091089 78.231868886000697
27.486820022216115 78.827649771572112
25.220151831629725 79.881412022479310
24.778741401643469 78.347621559417377
27.047650536554492 76.521364697829767
26.554296490651186 79.603652619057897
25.929613988802103 75.018361050240330
25.800154553198823 78.096525899789768
26.686525566646935 77.467914884566795
26.479953417289408 77.166888420995193
26.572058736830446 78.240736702916720
26.763040938920390 79.628568753100922
25.466601869314299 76.054755771332054
25.642126304361504 77.030965219937258
53.577981534337503 59.742672927317550
53.710664519300281 59.878242127508734
51.294218276358428 60.778047118899735
53.181845806179616 61.746538591032824
55.113362181932509 60.262671052147276
52.692394966932625 62.112174425196329
53.321261860952113 60.086817140416819
54.126872937647498 59.639629569951524
54.218692291125365 61.323530117067897
54.217900978648359 61.472328424106927
53.783515305655598 60.720823476105814
52.826442940351967 61.949629768303794
91.828742754921407 56.113841156901415
89.154664681812264 57.228125452281098
91.035500511294899 55.344457563398649
89.305065308372377 55.000967062893650
89.240095293582016 55.834703989997678
92.101881578008530 57.237626102062052
89.591793356649660 56.823722723040035
89.755598633681316 55.522056448991705
91.302628366173323 55.232614904676147
52.235494108333519 44.700179334158634
51.375145282603192 44.439949689953764
50.734686872988824 44.156521616539010
51.529013072387990 45.927932711079208
51.359489852183550 44.176536565825593
53.982125771649535 45.376563774372165
51.908337819468912 44.634220245343826
53.044085932586803 44.310277488069033
51.485110020560867 43.379783724243012
52.840149369419194 43.309646581140704
76.774733218958261 93.495652127890068
76.031697459976016 93.529874240592790
75.437660585583529 93.520498323690134
76.703928290734652 95.556790984833057
75.429157079306520 93.507265166136207
76.939421497728375 93.122001508070696
76.537754995585757 91.139165845919365
75.676879964614599 93.359152232565435
75.382157201661968 93.467495641060040
77.756003983446362 94.189674783750561
73.439015255178106 94.015304412021777
75.602661084509734 94.690383114484462
77.092506522627204 92.620305045432829
86.438927679868698 2.590854479156850
84.152314970965350 2.685926962024396
85.306166176867876 1.854065429054436
85.465572847582152 0.917944316164532
86.592190619639013 1.367752902624416
86.183631904959412 1.491333568073536
87.225532209283202 1.225212651920787
86.055383582100205 0.988707877190280
90.101015892153939 63.341728192915028
89.287076609472251 64.734978259015818
89.603164725409073 62.648788045185320
88.902030075397363 63.821523782165038
88.965518583028739 63.586117126102593
89.580614678229281 60.795168852751054
88.251101740433413 63.164372444833731
89.020859110780265 64.493131536336762
88.660299944026704 63.095141568723442
87.839920528295934 63.319852430767945
89.560515071577171 65.178214919739119
9.341795425640512 86.654514514357331
11.158602017031086 86.571888159474057
10.080929482931079 84.755681160201050
8.398810051160742 83.601822032176457
8.795191563774747 85.178436101816317
9.123409124855650 85.815852590143521
9.910456605457954 85.126836234725161
8.873828781379709 86.539859805037977
10.552684764643802 86.648849616464830
9.444881357418359 84.451717659818456
11.023011560533641 85.106078612665300
9.208834509531933 85.685737951207884
26.022714116628524 77.253479243838271
27.324974726677567 77.260728382037499
25.543775885870520 77.901982495065155
26.749136082310859 75.815289558565638
26.840882129820294 76.242279458227515
27.093742360588926 75.358627091862274
26.401922710822440 75.568637209796137
26.493778714467595 77.888327445064490
28.376838843508150 77.441535227024048
27.642534572156745 77.700441725428504
29.623897119870453 5.233416496230402
29.512356032030716 4.052862475971179
28.716221862990412 3.490673213793001
28.785467668845651 5.522394200367394
29.185452150519247 3.731222859631483
29.571348987951815 6.006451976906291
30.193184413207057 4.144382287410853
25.143430317957353 98.194544298732751
24.044167439940352 96.583334529387614
23.245042151274454 95.561137004691915
23.886659578559502 94.938422792345762
24.286459815072455 95.685004207804013
23.796707737936526 95.822473761370347
26.084301301692619 64.086220744822526
26.706460328233074 61.943201272618175
29.380473159190199 62.617978569421638
28.385844662522768 64.235564327555807
27.927042420285385 63.220354523924918
27.028532964472600 60.635318586190998
26.109984034580695 64.035142381587931
28.344081740260364 62.103443173438961
29.502702490263133 62.158312089807893
27.459856880084491 62.638157282777243
26.803354888332169 63.796844515374246
27.178092084702680 64.127420298619313
28.210614147367739 62.810885577213249
36.123174589290940 55.699324046584444
37.554993186133082 57.761786569704775
38.455802023767383 55.907746398264976
37.352618140470710 56.818278707594509
37.621508171563946 57.601031619981136
35.379793297952645 56.666473712073525
35.858308875597054 55.270637959304558
35.829542776194941 56.772677327335174
37.022020277602195 55.445302993676663
37.727666901984612 56.525202505499649
35.350744445766367 55.876736734105791
37.858700209997146 55.814923412072638
35.168123567813893 56.149473771966697
56.984187192607870 26.471609017580555
55.025334308335111 27.546808826135621
55.858477803151210 26.877884488052736
57.648868185484879 26.227483245122542
55.641278642365535 25.480530195033825
55.907867688686338 27.316173429540282
55.870727612036731 29.144353263396034
55.514369894388970 27.760938872217483
51.714319237625162 15.018327434846565
50.359207393441004 15.474986667802325
49.893078822508301 14.936616947187193
50.532802993983111 16.061708631780036
50.294154769015456 14.919599135531815
52.800960955964335 15.535380787955805
51.999766028528938 16.394983400945506
50.072955257256474 15.807944734660985
50.299956103449929 15.256975661855746
50.698892419568274 15.220563701288990
0.132197734366855 59.072607948771989
97.541406236578084 60.154041371304473
99.081220453099178 60.671964165850838
97.781236243435046 58.668779658131228
99.828908497637087 61.388789222367656
98.321774646207999 59.474166939072397
97.609736121671133 58.619653385470777
98.546768412198546 60.115501727120517
98.838064002757321 58.780943782254688
11.244671832618545 5.056643644996633
10.897202694520331 3.511236256636495
11.993598701547961 3.440568274729551
10.693275567365085 3.389417290308473
10.640439672685581 5.441382722963933
11.587072671869983 3.936113360805814
11.513689858404595 4.553743509373397
12.043588863425310 4.883449730352284
12.297435090828305 3.035329130094492
10.617265175404148 3.745521954421879
9.521719720703231 3.484328717416071
12.016441887925591 4.218884459131020
12.760154527698125 3.172852462509986
11.400174236864625 2.847800772692878
26.385198558569137 51.193112933255748
24.598091283025006 52.565344287538828
25.246871602648707 51.814833284298686
23.820594196380917 50.799933299938836
23.394715395218860 51.104739417352668
24.959105065475171 52.419551292810446
25.933092822602958 51.523846127534256
23.350486552870453 51.471078925616915
24.079182539474552 49.056342111449212
24.814230403494793 52.832683751933139
25.241671549652498 51.285319323556486
24.504554407273737 51.348737125456459
25.017119657749120 51.646917764744686
23.118871054430851 50.636231455381285
23.749551245579173 51.337486382078524
23.689966220268655 52.097388632353002
20.482893479868252 43.654608643064094
20.027258938399896 40.934191703969965
18.430942719475954 41.851816262916984
20.089838312273113 42.786496383464375
20.154657648716455 43.343516138983944
20.907192561191636 41.762027428164927
19.167614663262995 44.386905285384593
19.087756904845861 43.003562338412948
21.395762866679444 43.264302239938488
19.880063287577290 43.860167495133197
19.422605477630118 41.330567652426772
19.172535146966723 42.690225783765761
0.738617987275831 26.352888995257594
1.144318692918413 27.375175958949459
1.153094997460040 25.011811112227868
3.270543589576818 26.345897945879759
1.210524220857040 26.509226569593253
20.961774273866190 7.585602963262437
19.474257619868446 9.046614173706782
19.749177866986994 6.548908401521061
18.365805113347246 9.390006132973500
19.098775441501449 8.366129550692005
21.890690369726855 9.471710540089195
21.557100281833648 7.799008071327670
18.287047816855559 10.243403378375598
19.714871055810661 8.969315504368899
20.120136846994424 7.305796331380053
7.496003104003828 1.334355733191368
4.686546559258043 99.372084736756364
5.837417200563042 0.887359623337726
6.057536590716660 0.164914043860427
8.318887077268014 1.711677972362070
8.347283600408455 69.086597576922557
10.378602313441789 69.663531458541655
10.618726505044421 71.466616533000959
10.933457034206569 71.729583364078565
8.810261449390856 70.209534416933991
9.919111818024028 70.539134693693796
10.309681090621034 70.736762652805979
10.991883439771907 71.124451563680609
23.743339821700278 2.912563673011354
23.877967579096413 2.330190715069182
23.188016555381918 2.045469428948525
22.068523303720930 1.077752993093949
23.744044729492014 0.271656522332063
23.989243698117292 0.451126098730258
23.037547432430600 2.288509418595095
23.988669645893161 0.935933519881723
69.836740550496387 85.136013511210578
71.951765904062270 84.547982651615840
71.053462264871001 84.907569293494376
70.519530985762543 88.604718930800544
69.219682798463580 84.034998874144264
70.437523235167433 86.957210078276120
71.022208900951739 84.981214982388195
69.994356454389603 84.764978526206050
70.776549403725681 86.264433600772335
69.018803746755125 86.382149988645310
71.326268469836208 87.509147177221408
13.271116109323897 49.488052215133862
13.289304271618485 48.549786821869851
14.166379262439486 48.169855364723382
13.638275061620407 48.054039263506979
13.801151488573289 46.955526653590461
13.374228267732189 47.588110324703713
14.851638496707940 50.698607906112827
13.492543431774884 49.294185464203380
14.524345650829529 49.469285723159800
12.049308714807280 49.016909963054154
12.793632095505624 49.200411638331424
12.810059390468327 48.369908759421953
13.276753303218097 48.726176388489769
89.937024034446509 72.386884080042705
91.567928136249478 72.275727588222878
89.421892870418461 73.498438410328120
91.667039150165863 72.471334679342675
89.485302417596813 72.690483856126505
91.689969180626449 74.042370373443049
93.593152305182315 72.042705546000448
91.924393630202033 71.809474159183878
1.492083816920528 33.809061054159805
1.031049648852517 31.137300145149087
99.961247738688812 31.409584124385898
99.795468699925138 29.131820786232009
0.876926122907592 29.028109916658732
1.411284739113531 31.723127985959273
2.299161992499152 31.003039979849422
0.972299230973867 30.809282194091772
2.637708079995376 28.622744838947241
99.147204191776765 31.303501332052875
0.543600298090285 33.036624437798380
1.705695732794951 31.246285704289125
1.714257811357303 32.162817250116589
80.845110794149562 67.974216426457858
80.794399678377658 66.506048653712824
81.831050318818825 67.016052089598332
79.984510612319923 66.000153249129369
82.695375058243656 67.032724908569136
80.026165001815826 67.916286354383189
82.146940978487109 65.677369185581938
80.672623173575104 65.594051153239661
81.194817321329381 66.270540263455032
81.164686296976868 67.108732466615422
81.377727949473922 68.605905512659447
80.336907375063632 67.312483241542807
82.013086795365737 68.007514176733963
80.347157211022633 66.917966519946930
80.546550704574017 65.693008909841382
63.658084947656093 49.755910785884218
60.721621857337766 47.315631896285012
63.247489143818463 48.860489989827066
63.406797651157646 47.627035790335100
63.644966371236826 48.081497817182807
63.848756472907567 49.736360629816076
64.930400305403538 49.448902184492795
64.528927171231814 49.774238079198270
61.477209212731637 45.742179278234921
62.330897007389275 48.470325638014131
63.632709094608934 48.695583768285651
62.715415831261595 49.557388325815872
63.841454435297685 47.481769210691731
62.544694326414863 46.885050249942431
63.398894011872393 48.810121165859421
37.679332133545948 18.585014768111588
39.253258167332589 18.919342815104212
35.572061005921547 18.200245938236215
38.231843760651621 18.130537653451444
37.180185238719041 18.499171384434490
37.908997320088368 19.276058888266071
38.061063079747520 18.193305164791695
38.668435862484820 16.751807391720057
34.917331761750042 16.309186271734145
37.763271168900715 18.699668339615258
20.302047589517617 44.727451238344884
19.436149805942520 45.829774429110785
19.184374762914256 44.023063531652198
20.110905194525536 44.229769072889496
19.937048409024701 44.398679066575184
19.553634112806705 46.707534230511456
19.921564426878330 46.812757885820169
76.996674884325472 6.662315860976630
75.091579547730205 7.000190516277274
76.091955882739754 8.653182789987678
77.468841702159565 8.617142560639733
76.821773425488672 8.521338385486516
76.205733840742070 7.292717344787797
78.970366379411416 5.718829928033895
78.603929066287833 6.903838591750648
30.641273822121025 27.230733865671034
33.246612645673814 25.718894564184883
30.601802039033938 24.795369834554375
31.669321300827441 25.733239922981191
31.078708844285405 25.256354889619349
31.371793311344550 25.864871688867179
32.795628750966166 27.699875409566385
31.218480382473832 26.024326630852496
31.694081332669747 25.319087853734100
6.440446848581509 71.255849081580024
8.330591902878229 70.360311196907503
7.802864567853609 71.808908735911203
8.110148804429171 73.339116919030616
8.832337103334904 71.830501090910559
6.612880665751649 71.353527302952884
8.163373436389708 72.563467209496892
8.568284946523942 72.952452172354171
65.330853254946291 99.180629619350071
65.761398077028105 2.317570024891251
65.729132782996956 1.682777560319816
65.235831989582806 1.785991702242990
65.899536692948402 3.090724718117336
65.938045912831569 2.872896901326722
66.606486996520204 3.861776066135355
66.233770468704961 99.992626700162049
66.313738768244519 0.543553385398497
66.182833506104728 2.645811058220080
67.119394269392757 0.973053127296822
65.606915583345696 0.825015149570109
66.148069004082885 1.188415840190741
23.314710100238244 37.113833932677167
23.659487350194727 36.712721980107588
23.901053000541381 35.325833008624343
23.962822509355341 37.248937600971495
24.114344505085484 36.412355910468150
22.746725416783516 37.960520763658657
22.859812249416382 37.168861432542663
23.559499533917762 35.614522292516824
24.554181281703386 37.373338859338496
22.660827645638154 36.736242233107070
24.101628416255974 36.234798005689214
24.824814707150637 40.280953094346295
23.663376791712899 40.588056886297387
24.457350176135343 40.771820686601799
22.087073968451666 40.254102286133843
22.364206906444092 41.292012314036178
98.043242261510414 4.988338334219778
95.161176765094609 7.326470477014263
95.487204671501516 5.789735730672005
96.659642779271479 5.729138651106898
95.322863579747477 6.560728068397747
96.537246511781007 7.811137085290836
95.266854615473093 5.362823108333599
95.116610535746602 6.169298671150107
95.308549878964300 3.929215069177502
95.658266231272307 6.337347593650051
96.737991320218271 6.270946504129431
98.629939972001424 7.270142321333704
96.756190362942348 7.252085438640494
15.011814853459384 24.104098926978452
14.898093580840339 24.490653528712734
13.971616134983993 22.836770512724840
15.180146857985406 23.588662285478993
15.896190736914972 23.519691461843294
14.869103626069540 24.494242584208955
12.940312376813431 23.308534600820749
13.956080676055270 25.688489282382747
14.049357271887494 23.967425469545045
70.267527016671622 41.009467964287460
71.307936620209333 42.233882245112227
71.930656585151837 42.800634385328863
69.880046514466571 43.194064274568895
70.142676784228172 42.067994394243470
70.671057405027966 43.848814997158257
69.221766453141981 42.903746012323609
68.191732371545257 42.676161202386403
44.143688819790285 52.171809653242001
43.934675010822744 51.038182346063913
45.305382682821609 54.660848003383713
45.154916948564818 54.530713215827255
45.237929995427578 53.426431488577379
43.792064516705366 53.541564437764954
44.205852136292599 51.917205922682442
43.062827914326625 53.591772704614414
44.802428864723986 53.171127228771212
45.503496810571640 52.955423064403533
43.721397470130086 53.788443784914854
43.502430823928272 52.862453732321811
44.716367819870918 52.950965600906365
43.088645461471053 50.958554017571686
41.919277480406677 53.606982386019666
12.963524813182827 96.133077645243574
12.808359479465853 96.842644857375021
14.091004344118033 96.824336762905574
13.242364823955581 96.539155148072410
50.924091338226525 5.867028178463016
51.303590597438365 6.303146865222743
50.815876351747086 7.244631483263015
51.414002762895009 5.030338184655779
50.148001379071708 7.903374367830443
48.616604142867416 4.990023972542510
50.863475656625617 5.670219196450867
51.506679433580480 6.478177164582156
50.645830226426035 6.569392551701652
9.199106546552427 59.815709755548930
9.026205296146715 60.476369149442547
8.391153228436314 58.275055735151021
10.822508817064383 57.541843708274939
8.064594575446124 56.593937141576895
8.227306869342797 56.778657157476751
9.231215126956689 57.413990052023991
9.178820670756910 57.372562023161770
6.791615407637589 58.662942579824310
8.059739622049793 57.366841553325827
8.126501623415534 55.614400686112134
8.881428045569985 57.974000804693908
10.309354406050501 57.215219320229224
18.473636015291234 71.113122163511363
17.190229848470803 70.923367868501202
17.453123632607824 69.496400447006181
18.342141337934660 69.121858223437187
19.046088695747780 71.793432493742941
18.155207587204259 69.595773891239062
16.354232787517212 69.810847208737655
17.856072643830178 70.658720338461904
19.286426782544680 69.305808279165021
19.064532782873368 72.133808074648968
19.049468802616225 69.529516051205135
17.961725935269772 70.995266251291142
17.569169773136810 70.486246609074712
19.669891024206006 70.541584325655805
18.659881908859582 72.041748367767980
88.999636378015708 18.330510790843054
87.947819263662154 19.033740822314151
88.902403151658177 17.563138537972442
87.788241522431576 18.508381394593371
87.371865997891135 17.621246219600074
88.649816328685603 19.186452736328626
87.626089303305875 17.336375996004691
88.867271454171345 18.675475010661877
31.769988479175165 59.174596972866780
33.381296466158545 57.536473201912457
32.159210824810479 59.164027135360271
32.143901457535883 59.596338426021859
32.278335596463393 56.989972930819725
30.453658879190701 58.046014435051873
32.946952327455186 58.850904948366377
55.974527119491960 77.766671584270696
55.881416049182754 78.076736020463244
55.665927438005895 78.721540623047702
57.396782560402137 77.836422031333527
56.217250480588433 78.537910515198249
55.993349560165363 79.222267246270675
56.773308928956865 76.709393298604539
56.405692849103524 79.281135236490798
55.656305814097209 79.888627463948168
53.478627906519243 78.175946542590793
56.954611524885024 79.629936515698759
55.821883550008920 78.516606823226311
56.370250203206012 98.953368430220721
56.531341938481198 96.947529830343214
56.487717240949713 99.570000740865623
55.060300150742030 98.862723691121687
55.974111971186879 98.548844997350443
58.164833990822636 99.380825660562635
57.142404705428071 98.287846675086897
55.735925682995209 99.943162444610678
55.891292889159729 97.842104323975846
55.461983562627800 97.206921934701754
56.614541260340047 98.293363844651154
54.647651730189061 0.168458260247064
56.876017420399286 98.765624746039649
11.933077186669326 9.635607685514952
13.365751342034233 8.032085933860721
12.354731670611267 8.144910296247195
12.270065214634878 6.858370105213539
12.455439463282406 8.946687952272777
11.765608637365782 6.473870579202069
13.573363407267168 6.541568327387512
12.735864698802887 6.662003281086262
13.920684779697030 7.980346101849380
12.910294740994846 8.520516067026630
13.372327661438822 6.536442665154149
12.389143513414421 9.463745580646545
13.520460411942199 9.523911064937485
12.289300466785877 44.628828211846042
10.751529354503880 43.342656595873393
11.717900971845230 43.235507178643125
11.190295748241684 43.568397594201649
12.877577295618508 41.842386853323632
9.447325527066708 44.453394290513408
58.489840883207087 91.547133259398777
58.379328354945109 91.857040025581369
57.527224289097795 90.893568101305888
56.101451408389558 91.629037882794790
58.932734345898346 89.821842331967176
58.349777627445910 92.033592333255683
56.618208645533372 91.095613066713639
44.521244141764221 42.335069943602001
42.967232179588116 45.134369208734562
44.225341002102731 44.458601909123530
42.360493888882239 42.864433331142990
43.340516673091457 44.236514206225237
44.132347907285606 45.484909345315160
44.087884786005723 45.034714763028141
44.174013078843466 44.609859075594557
44.753124085841492 43.575529109802481
42.500494263907775 46.899910239516636
80.282373007645347 68.314854808456815
76.909174172845667 67.318843756444267
80.952762498239025 69.422834275474372
80.255720608088708 67.139539149025069
80.465912608950063 66.981353403948845
79.083902387711447 66.173202402579065
80.966659876743549 65.843109108421999
79.100844488707693 67.539268944385910
78.763307214380902 68.710487088138095
79.171951194810802 66.713253636218340
7.637222413806301 77.050528200377258
8.338492366816306 76.901026309925555
7.985661859293112 75.105302804960175
5.032707026349762 75.482431384119664
7.037791604828906 77.697838606271475
10.426296242756774 78.467304487333166
8.223855014929878 76.375311606478817
8.624339684891011 76.246473599812504
7.540648561903002 75.763872021415054
8.642596836668286 76.612087711179029
8.021451274835936 78.029492907515177
9.287033856776368 78.272080573696883
6.661718820499210 78.551782567002007
8.194437640072781 77.189797260522340
52.800587548884565 94.053387126942980
51.544440258441661 93.474328446691487
52.256945239431403 95.177018177661495
50.653015947791836 93.388836478013658
50.025050159660211 93.918220601292447
47.604506172773995 65.659703808029178
47.270826892888877 64.033656858265488
47.473947025385463 64.819292605578042
48.263561327916221 62.506265785293905
47.475261567511417 63.894344334260566
47.579761974574595 64.846357554390991
49.689440966487048 64.397959364518925
47.434844631753357 64.245102028644709
48.192581497849929 64.004601803351605
48.325350573016330 64.336091172472379
47.700490494425047 64.509612671321932
47.229791268748393 66.017450355328421
52.065984419095443 76.300874601858894
52.337815102812208 77.745067091418704
53.342961417743538 76.273419116532466
51.727252015996719 76.952090799415387
49.678204407358514 78.188728944714725
49.633870692796116 77.244491450965654
51.919864390840253 75.619736808216302
50.570996251528747 76.848772881064548
51.769499824154096 78.393053204345890
51.112680101013964 76.328053507596792
50.956662549068284 76.865048565293577
52.124564374566624 78.379559309889146
47.010828574620241 86.524171729762301
44.997467051303076 85.212186475625558
47.675461524873448 85.319508100927493
47.221115913911085 87.487560331888446
47.478341427162164 85.442250124453338
48.009621441079631 86.151920889343756
48.495303948830504 84.622790269049545
46.116300489285635 86.005890040359276
47.809806142456992 87.732158290343548
47.475028122459761 86.610742515740355
47.314622635866009 85.158567357009971
47.319578241650603 86.017143770544010
87.911701809381682 11.820592025130324
87.579679605749902 10.782095672393746
87.553362268064745 10.080505525443924
87.761903334003932 10.293473116363268
89.051041803578840 10.720513184934324
86.353960234969634 11.193205007707359
89.386754871900024 11.870304809664544
86.916155653909030 11.110851907748460
89.188033928188403 12.910459542254021
20.576442372097503 41.059527387376619
19.647452978810449 44.232592102170784
20.694272664954831 43.209939189045116
19.973130537419685 43.373697775306319
20.832114995483835 42.673033261742674
21.063356492823402 39.981053526691348
20.923570214438477 45.526486818752936
21.362349419244680 44.189336302804300
81.136043555362278 20.628431756365160
78.947641094117117 22.596863220027306
79.563407615034848 24.672152219096560
79.851475849533557 23.064714456632366
80.223675963284307 22.388586722148041
80.598283555934586 20.527605062052260
80.293315524977459 21.075161755878344
79.135792566087630 21.460843083064852
79.991543084641918 21.113849372231773
79.761557697641123 22.421409287460897
79.961912349075718 19.278221638861726
15.035401492239588 2.879518004618325
15.629056963276287 3.481412723666788
18.664507712006618 3.234148013378397
15.550949869054215 2.283226410363863
16.621292131852957 2.696020091894252
15.171009925193534 3.313521923687527
17.355472929315631 3.950990050029715
17.725798018218775 2.941800218628514
4.961571623612793 38.524615188805960
5.463160816605930 38.569880905076538
6.059551312276965 36.890147178081392
6.527039289477222 37.237986360354491
8.043325677471602 39.336366777174710
5.681153335850603 38.715730447800333
5.947429797072222 37.697916953089845
6.821027128255641 35.933174471045312
7.818700897942731 36.252565274001419
22.366966495470418 6.530675991567463
22.536557446096264 9.487877998186256
21.506318726784809 8.169626394784565
24.420518769055299 7.804698946723082
22.651707675205518 8.058514754523532
22.686372864842397 7.771390511329768
23.828608051570860 7.189143839162896
22.118751097031701 8.701162821213037
29.119336461829469 71.441776295770651
29.283354728687485 69.874238859843629
28.064759465543229 71.151883046366208
28.511640524529810 70.207000654326251
27.588231131492389 70.218745992497347
27.622154368293785 71.385467089806710
27.845664050405286 71.270372545246133
28.323236448781412 71.072403672192664
27.743416357040239 69.911098612313140
28.040999549687122 70.151253838506463
5.967159085951808 63.628340789438347
7.180245569468679 64.936092991264672
5.524348000710634 63.210425642166491
5.614698705909233 62.218888015430750
6.481687003430845 64.342484476412693
7.606388996921186 61.289195763365854
7.239050014581098 62.953427638241713
5.657912986419616 64.687878985384046
6.827352970401650 64.467129649352358
6.679697578647827 61.886465556373487
44.850976472312624 10.471436476777022
43.753872035879162 11.514828783489486
44.566705115914324 11.206904697013007
45.982504390946936 12.065963100796145
43.136097754939215 12.606760813586835
44.253842076466647 10.519156399315898
45.119013726036243 11.170715590173417
44.490081546987483 12.245312696372817
47.088576152942998 10.823179285127269
81.858381540557460 14.508542338688295
81.934262465970804 15.149707577646932
81.564005146691485 15.481367815877732
80.756904538363770 17.559947396855165
81.048574702663274 14.657750513336994
81.507512116661587 13.606435859427865
81.388584003905450 13.471880106564354
40.426839814614333 77.730576459156865
40.459027592543791 77.907539298858183
39.402889353133915 77.091953037049720
41.192437052002390 79.361246852619033
41.471976919916493 77.344502037821158
39.300461205234946 77.959984171257958
39.466384461926673 76.991235949109338
40.295822175147293 78.005149943336775
40.425453124898489 78.156106028611703
66.876733480198041 58.000330431990591
67.094487545361616 55.462700045170671
68.065778724795365 56.239361543460213
66.171937942379486 56.718176747225534
68.327063030916960 56.312558185896165
66.723422363054127 56.202480360334640
67.789658174025021 57.787346500487615
4.549507568336316 7.275838334295254
4.976722892597144 5.905591787356136
3.849775393176146 6.964653176397517
4.952813960512875 6.183749625033481
5.001156481699335 6.055704403821164
4.840565687116056 6.058684113570694
4.481212173182580 6.507543659675118
5.283523299776750 6.389139774406833
95.333829929497782 63.492895353406439
93.260665467434208 61.651136704054828
96.485995161203292 61.521719428552693
96.146855097844195 62.942549812501312
95.024797992405681 62.658503142064944
94.016737954322593 61.791407043690903
95.062995721442945 63.919768372934492
94.145946397861451 62.399584977982386
93.662379511683937 62.395243887350830
93.011878844644343 61.495224249394326
93.645963921595353 63.787598053229836
93.484900422641104 62.293398955408321
95.967407761055682 62.369801270115495
95.046014989224773 63.440574124297171
90.801724979507341 0.837275576830024
90.764842213226288 98.873378737691937
90.847990788325845 99.736527929328048
91.079370862969256 98.732101329044440
89.887626923175048 99.416112275802533
88.876010197558415 0.007079994366293
91.619296071197056 97.966931442874056
91.349357790794173 0.319969161014328
89.769583775675159 1.738049072999218
92.761753444512863 99.691536182063061
90.313595655920508 1.190733938238736
91.968079959786834 99.128871917882336
90.736498525636165 99.801836728571331
89.909155366615238 99.945784527478523
90.129709803490897 98.795336821004355
60.617541180513385 59.462262978037181
61.068951334532457 60.215723222416401
62.395765138580565 60.726209642415398
65.151714817815076 60.026933685949373
64.088892986916036 57.865578320012531
62.151216807526644 60.299298747309493
60.554696930362844 61.791665036313333
61.274839012844623 61.582902839946492
62.927429227742145 61.703638967578826
61.409238287437681 58.998897613264290
1.376862731550681 81.460716924607411
0.521955554880542 82.206800746321690
98.630590184703664 80.900306159784805
0.873473392060461 83.156092827847232
0.965484714520284 81.679085316831149
0.216379517111848 82.647162162837247
0.664565202472390 82.921170829322449
99.534772149199526 81.931954051259140
1.910867765436842 81.824648840380604
14.880384789974677 63.932861586921206
15.213635691019622 64.816534761137405
14.810375859993465 65.607160138111382
16.474264478867596 65.912051699988723
13.447382336973059 67.046235716938654
16.215156231360840 65.150529752310447
15.305086943418802 64.590706982377228
17.067650464847578 62.369917166182404
35.197957600406880 65.926309686598984
34.143839474606736 66.816415118085175
33.515060957314169 64.261813535922300
36.541496178045449 67.146391309907699
35.416253957676368 67.217260440115439
43.292209039646245 15.021782644822895
46.013604136484922 14.720041931353183
43.717879809594251 15.309610655087987
44.855517872512941 16.247114094162765
44.139103484120803 15.326286328594533
45.525932789415364 16.208139075759110
42.848034318442146 15.568280298020996
46.424731899016493 14.718677158498163
45.697906068695552 14.491945526426544
43.666079893978910 15.309949565155264
43.592610506626087 16.008686805266628
46.016676988119585 17.111725012294094
44.677004099623481 14.202806818801559
44.980175670889388 14.634178022524011
45.143801541296725 16.017028970862949
88.037543828991772 35.166964535202681
91.199264288888742 35.082337529720327
91.142484695208481 35.289871767719021
89.321813879854332 34.407747106208539
92.009502404354862 34.883822195628198
90.593089424586339 35.847715022183188
89.980007723799361 35.316424370866201
90.312250075507151 34.091545083082728
90.786410589764770 35.475689156625386
89.639869392562147 33.933300072960314
89.887708391640288 33.209947102000179
94.617028695622523 96.889573689006170
93.711158368322160 97.663986351841857
94.992994569389538 95.422658321194092
94.634308780058106 97.333290339469656
96.104424746695841 95.557783028881246
94.376409838627211 94.880751640120891
94.711969405235479 97.204307269602523
94.946131128137665 94.983233717493420
94.015860558169635 95.607044411359823
95.676427674610267 95.132097337075919
95.490946316883509 95.838937421352341
95.226227276439474 98.142507715799397
95.400195154389223 97.050202636261716
96.919379111961206 20.588038909751049
95.033823490918266 20.304443621931675
94.842926985463521 20.292869718018522
94.488106785773240 19.199818661998101
95.708454947532616 17.479365795641844
93.212925125726329 18.732764728182435
94.477122442997540 21.386144752904862
35.163199724838577 99.876879158742284
36.220483297572585 98.358372096358551
36.141311996465866 99.309546639070589
33.737497211583147 99.901779080347254
36.047353587331529 0.023004414088831
32.877025527363131 0.230873834444964
36.345226264867790 98.871701312430901
37.177890320065302 99.735446363041746
37.154250401740043 98.643452338059518
35.607506893061355 1.068160536815739
36.086802511807953 99.374938293833637
98.851960279972019 21.718504640998031
99.117643680121517 25.451850612794594
98.829235839522795 22.195303938956052
99.121163730390379 24.889880950000155
99.787650104424117 24.671807852923436
99.035154234347630 22.983889801440217
98.189058717254767 22.146474962703103
1.262659667069769 22.712937936949722
0.700850123487129 21.976803257634614
98.748583865664557 23.309058151844226
0.499462141860747 22.966480583342360
98.556589803026370 23.864817120566233
98.693605627302773 25.182721226770720
97.164597136608279 24.172529959744853
88.677532377837636 51.703202399030076
85.089427166480490 51.162310470105858
87.482245044111380 51.153862379745227
87.578635773730724 51.686461745158738
87.308729375686227 52.066362169617875
87.481442232246394 52.464750843390135
88.103052374686669 51.533426742124945
23.079604499471326 56.666455026323867
22.444809563454072 53.847295022025158
23.566601592119866 55.206578196478652
23.833221845210847 56.088424660149037
23.385203436858490 56.200883098828434
24.994673142867669 56.007298213145518
23.144869790623776 56.469990074341673
22.755041599073962 53.814228643254197
97.402543165340575 16.885438516366158
98.131850820057281 14.432237779829086
98.030727791708799 16.373158841297144
97.187255421469757 15.398407980119929
86.156844517620911 3.469470676303633
88.031917905196224 1.800829128452124
87.579832371224427 4.215081068270170
87.573915555782222 4.175165883914291
88.681787911498986 2.523064279827847
85.679242313036582 4.423953127112969
85.639738994118332 4.296709578631495
86.412578576786103 2.896661442972456
86.824524198903759 3.134514535795589
87.875718264947068 4.327997456071838
88.681639476981061 2.891808878425378
87.549054419916914 5.102958774443513
86.441172834441730 3.806194591291195
14.046406229486285 73.756214687211084
15.250912866155740 75.127515703947054
12.756641403187587 73.366551390718314
12.746235106570724 72.701230468130873
12.430924858152965 72.626263536284725
13.658038469506758 72.298430692259160
11.283565540536332 74.740911611811711
12.771057843007956 73.285366956404644
14.754605437162773 73.649707106128048
13.071860822826066 74.661121445450078
12.013091407707817 72.858377471212506
12.764606755394230 74.490474964127102
22.986745634721185 78.109671287790647
24.185564658473570 79.019210994401746
22.628903007055790 77.814156714655681
24.228873587845932 78.360708090621984
23.076260894461281 79.563582012013271
68.915969691094858 21.132967952851825
69.974450101794815 22.029258910199903
69.387635876489071 22.184391905514318
71.134326156795453 21.019766782656269
68.945691532904817 21.541146881137848
70.051531404529896 21.574784657269955
71.756758935742880 21.731837931124684
67.869171429335495 21.505191300761162
73.703617943010400 33.689852742513487
74.984299590246025 36.111831279824578
74.626579557630748 35.885325279997517
73.529529200185323 33.608862917146375
72.567476245940128 35.095637422398156
74.384794774851471 36.475592894910406
72.423884392526787 34.645915917672127
24.130649340048127 47.947014883264366
23.187371439080852 48.376710371200836
21.861749094555794 46.581629629740398
23.925227326715696 49.554583439226093
20.943070053261739 47.827822903956339
22.661389167364998 48.484220293418971
23.074586755462043 49.218239793023805
21.169396787065104 48.131624124673905
39.309342515206914 98.397981593048883
39.200954439183214 0.225514139101080
41.919499324486594 97.744142894943025
39.795436488180961 98.996707299104415
41.060193449365251 98.406230340883866
17.759120818298214 22.619186082579333
16.795359313493343 25.502276774464455
16.727712523328066 23.979307086510421
17.047729037344560 23.098231195174105
15.763023900990484 23.184465823405336
17.805324774219883 23.160570448943059
17.312092891252426 23.024892767029545
15.861161364209572 22.984044060767683
18.654419686491032 22.833617894633331
64.062274297056021 54.275472965138597
65.686549645758276 53.196921868820588
66.960739644477087 54.732941298365738
64.504848489806150 53.795863236833767
65.906075419806257 54.287535430514069
65.163966626193059 53.402059547426170
64.378392831765609 54.717068410672347
66.196652619581954 52.972072849983263
67.452964977016322 53.431112289877198
63.758190642780121 52.269324289172367
65.298882558123637 52.975463211762673
65.238960067509055 51.809639382148319
18.419309467471198 88.348322020700323
18.425636846381821 89.324996187154241
19.436430132421883 88.196226476691834
18.388105862392187 89.834798900836233
19.318433770383042 90.356049280411298
17.917609249413086 89.764550288933293
17.483565048452430 88.440403844918819
28.541354174416167 1.337736011507311
28.424597072317411 99.431365281766276
28.882610861811010 0.081258746140796
28.293748414790652 99.762139231226286
29.693821826755826 98.573946596949099
29.894226230409767 0.126332660216436
28.235010032357835 98.471076601816236
29.796325792902280 0.358114056772920
29.185450462196595 0.911339606290215
29.530060956834273 1.431441101735094
29.885067901565037 0.474004480645468
28.467004474788418 99.945192156822372
29.828940270951055 98.810762057542206
29.312298483750983 99.945374079473950
30.262410184087173 99.657036536749303
30.588753160813269 81.505489380738283
31.701426310250362 80.379580358608294
33.342110846353457 81.343670299872969
30.568529341070441 80.340029875718400
32.496118826649536 81.756592056906754
31.315754507493786 80.205809215028083
33.259957581432261 80.660162681773102
31.021538695833513 80.388880547478109
30.965905277237006 82.316604536069462
31.975240742760867 81.216400183679397
32.391005464416040 82.664930662930814
31.355917066428294 80.671934350884243
31.642842575593708 81.848417736369512
52.978577118589996 89.361029106218041
53.821828863040828 91.719664381118463
53.669064326854652 92.784432820685566
53.482132956135715 92.080832503994188
55.692660915299903 89.979749623848917
53.063960054998212 91.237520248290650
53.798148620023262 93.081391631779169
54.241562035156342 91.023880118572649
52.890979162108707 92.451173951730340
53.194389639151993 91.701640674144926
51.988510617188787 90.623992330008633
53.322982182174918 91.837520303908974
52.499864032650365 90.243485858833012
55.013153185529909 91.204593209110257
54.501983708455427 88.426756348192853
34.804826156799137 1.152930984222307
36.011155014001211 99.879285511911235
36.773645253176682 0.945179149829254
34.910517859951334 99.857661122063448
35.336008909008171 0.806119653856575
34.535329836529947 2.016014692443350
34.328104292888462 1.462687049212791
35.586897911629421 99.386242209833298
35.138237352698248 0.153240260684752
36.390661103076766 1.369690260358462
35.232811170499133 1.675736266467409
36.038604767591032 0.262916688378300
37.279537920974448 99.821732054377833
35.453500421637315 0.398363048244736
35.606809821318819 0.117088388810916
37.628426321928096 0.863475933651963
19.312139175611289 78.503825787526893
19.384987766430079 78.796468778959195
18.984285621633379 77.619769664090839
19.754378752160545 79.183028924467166
20.155180067476024 77.525349060294346
19.427080463611212 79.313328816823685
21.161596635390755 78.200881499161483
18.836207936071290 79.437653324550709
20.306430983021585 79.048497259574120
93.055027495400324 59.497589263581325
92.297795999509745 57.025379927959634
93.410073957305386 58.899787422486455
92.739070401068219 58.835364950214668
92.766504408172878 59.958071713440006
93.451884599068407 59.388602403303196
92.998450132683985 57.677284860600487
93.268545347360686 61.397929524937908
92.686413643232896 60.974695157864289
93.145219325785817 59.793205733881678
92.870320519704819 59.369072800773147
92.728889794390682 60.217973858751883
92.187689206252870 59.604602838080126
57.064081007294917 29.707978428011124
56.980135229974920 30.903111981003470
56.248915815263437 29.243500794642628
56.616330863477316 30.223270176646487
57.683769772861865 29.187461874714263
82.090330689632310 90.664546856088435
81.909927844716591 90.412139285718425
80.691049271145459 92.092336266857316
80.395699688218571 91.252210203610048
79.149870980915622 92.872559517282255
81.670465620210209 90.266398314987072
81.839097589078435 90.864132851911592
79.929878724772294 91.940884454593643
81.999755885781923 90.054241047943179
80.255153986770068 91.401925874741309
81.359765619324079 91.909060877903926
80.657807339700440 92.297873704401155
55.919512309278730 89.549828715110650
54.301062636142220 87.401599752866446
53.247877104010676 91.924006155493529
57.755474231508330 89.630251356565637
55.185054230862711 88.040467546902406
54.052816875329732 88.258333092553329
54.088091476536604 87.228070639103407
54.739958223155035 90.967503994630974
55.177485969640848 90.156749888783352
55.461077532410918 87.685631223267151
54.915629918519983 88.019112435617913
55.717444724390191 90.018800790215948
56.847322804027378 89.462759673073663
78.859177630915127 60.116506693397639
77.563386220160496 60.368808271942015
76.717564903318646 57.789099209447919
76.893096131784432 60.736956290734092
77.664401488675736 58.314472647506236
76.110387747617494 59.641009724437858
77.717409270703826 58.806690590589554
75.503551845755581 58.817148377744282
77.802518953460023 62.564284411284596
69.718716939913136 21.950610502148354
70.923193422874277 22.930542288398932
70.167799965394693 22.790832466010837
72.205491569775830 23.419147638353422
71.374651783103857 22.935026529959448
69.802225676836272 21.976756801925418
70.356190563674204 21.642145236666547
72.576212496608790 23.964943471887935
70.960057293361771 22.437907720782373
71.155918228107183 21.572095116804995
72.993527106678499 22.986693955718156
71.421651470978333 23.428006718324148
70.699849492003281 23.403907764986194
70.789382479302290 21.776095482784569
56.830272221126243 27.050554174846656
54.911125736151924 26.842245266255841
56.216627350496850 25.805037036642776
56.000195091599046 27.714204188346763
56.634349297461888 26.895094891640753
56.977722248709057 25.731238212077038
56.076254184208487 26.494042267713645
55.954738925205568 25.642409166119762
56.120073866178437 26.468409392054895
7.809165200674909 10.897468277355404
9.036722402062455 10.897666021762706
6.525599639722289 11.177409873440572
6.870875811752761 10.112190071824678
8.787086303237135 10.438529316692339
7.329418033584442 11.796912792419066
8.005359167752868 10.280080953256254
8.331074794225888 10.950164001512308
9.515027553704112 11.036532514107094
9.028677947375902 11.442253058499670
8.839956620583386 10.054061977648669
9.609535854840985 11.868356418205295
50.428292443041947 37.553147391120035
49.276242955133931 39.577476578383404
52.773652986538060 40.498570098506086
15.856782120852133 85.421661075516852
12.026379087349731 86.024906462803273
12.467739407240588 86.924047089191959
13.114287310330861 86.787972946125791
12.813935534451691 86.976550946165915
13.158604215961859 86.643728352050758
12.977804551482864 83.717804696473976
15.401452896495035 85.451502502456009
12.771908969619680 85.698527855734994
13.585152216959754 85.579140424858821
13.205665756580872 84.578035787126240
12.535088882626903 86.071949953568264
86.079722485412375 65.108184200057067
85.852191754313978 64.059188652338534
83.923513942754099 63.361707506837199
85.104478105726173 64.650864525144414
84.874786838165903 64.877489771892613
87.857037822898690 63.069700219636196
85.767486723848037 64.139714600731793
85.046976064788723 63.871093550003245
83.565579466071625 64.819189468378639
85.086568037735276 62.343671074452963
85.601538347793166 65.829641809993859
86.050810721833571 64.362121180325985
84.908989644775701 63.323116140260339
84.624487480383053 65.082988373434475
83.892843257936661 64.859027844878767
60.036876949753427 43.624537957827307
59.007521427818709 43.009073962206223
61.642861947690498 44.609693841830136
59.851767991835260 43.426481742646359
61.953485771726562 45.302272853518488
60.492196818136300 43.723189672179437
60.536389221837112 46.539074940451350
61.604823581742913 44.237606335762237
58.652385445771479 43.334900547417831
58.258865897458136 43.973656255148377
60.557051339807664 42.988101287731780
18.130876425787715 13.856987664795154
16.307032984844195 12.676884353351232
16.409109337948156 14.114604376175446
18.467626593849143 15.215423531133691
17.275824761880216 11.143562874576723
17.139768234457982 12.808807875835855
16.431413213941362 12.145667252150897
42.536313454283324 59.911634849305749
41.824894152620040 61.466202342971904
43.209861141856877 61.174049384442966
42.178993541878768 60.472619499008580
42.731021067786443 61.771324534151603
43.390149228394009 63.010157048319591
41.801164265054517 61.389210738249041
43.352392208921863 61.699291604159157
46.588291806248485 12.901895123247531
47.423269576670364 13.057082783296062
47.605163266469845 12.721718754393903
44.657045929645541 12.174923256675633
46.068105918974631 10.894454307368878
47.858961010696405 12.622541990741585
46.914837739627380 12.051322089342545
45.102145129390401 11.658015549286832
44.968874105511503 12.105710958830016
93.359213573702093 92.031680817161416
92.730248533078765 90.389007205860224
93.815503116344019 91.431937146558397
93.612080923328833 90.746399390943509
92.108225489617254 89.550521587389042
92.189793961399474 92.112016761453233
93.410393214493538 91.328326931970778
92.174662373517478 91.418850651530803
48.251329369173519 84.837862752947814
47.833878129248745 83.867646002731007
50.121767662199296 85.283783815941462
50.175377665274056 84.326447241333810
51.263278463560937 84.370439600575821
49.020661358007992 83.992071258896303
2.944629267929095 65.158388019082395
3.756989405921428 66.324643791375195
3.951144184995409 65.592334772117056
2.448009363933795 66.138114274373436
4.499735491399011 68.244671438100170
3.190758160857705 66.995720548111251
2.464092595714640 68.053969847602318
2.542856979910445 65.012184620168824
3.769087726837388 65.277219333115042
1.949499571257545 66.247409446741457
1.917194466697464 66.330527229833081
4.233710200167429 66.562193400203867
53.590830023048291 2.487846239207592
53.750549914092538 1.774636568004030
51.785373625375385 2.415023950334795
52.905796219885254 2.223213769293548
50.680695264579562 2.016647046253670
53.102230308932874 2.907634554164855
51.359121316384972 1.324683228740790
51.416740982482736 1.271167801687191
53.289032437223206 2.073245898861282
57.145842870744325 97.186857164188993
56.434124340107701 95.828300959813333
57.595668967355707 96.476527799027380
57.294334961714604 96.449146900367751
56.617301028425963 97.285992110508275
56.859219321234555 98.021177806071876
55.375409080624685 97.559544073153859
54.648959480804876 96.078404224282622
58.013862570435514 95.414872073276641
56.588049373141232 96.174565343620614
56.255510299317407 96.336042603953160
69.767657148507681 80.749204622680907
69.762366282832616 82.715495829309077
69.402315712638739 81.407959160651401
69.868863247694975 80.193046552842432
70.264697693737077 81.331635024181367
69.607916994871317 84.423111961731863
70.634699954434993 79.756053993147589
69.371662621570849 81.281658360883213
69.108174357198422 82.029140753944105
69.159643909245673 80.666034742099171
70.095002835490618 79.679818175410489
32.637350010751575 49.622196616431175
30.558006282748991 47.769996355319094
32.235542722381446 47.669590515702517
31.535188925197740 49.067360022341298
33.251296949402075 47.703727196378182
20.159894820614408 92.584198486751049
22.524439980959301 93.215904700699326
20.187375277775232 92.016580850703406
21.245882711184439 91.234917322309911
20.631514096743626 92.786901208586173
20.640391754932303 91.866700294813938
21.450487125655297 91.813113158266262
28.760835119090753 31.762627011191480
30.224308764209489 32.905486327624160
28.204231735102926 33.270292580028602
29.143584228697559 32.642823750110487
29.213052340672032 34.505212174884996
24.852912782402598 32.102417051038600
28.478653586222300 31.127142291592396
27.551209848683101 33.925378234956021
80.923794582699585 74.675569250889936
78.714297318343071 75.758382403504356
82.937961407467625 77.204011614584289
80.760520509703355 74.333048128566361
79.883259479130544 73.921516106353536
81.616281339223150 76.023837726832411
37.461526664565305 8.853263779971879
37.408411981082722 6.539631269515676
35.201727581050214 8.385026720187813
35.910229051042862 8.728784481400425
37.878703846016272 8.485564628217816
35.396434734836937 7.283644328050655
35.541200511456331 8.435577500174277
35.604530752257141 6.322559215272427
68.793664818308173 52.309916717377796
66.014737242405729 51.065302926954935
66.425392262783475 49.200426479408655
65.896841875556973 49.218617853795244
65.357604056361424 49.755864109512380
66.612848491397457 51.360833549451584
66.193432275577862 49.067878533010251
38.435647463024488 9.699649625863765
37.603792936530986 10.134141491983412
38.057165758467796 9.575285328501655
38.210691528238257 8.250251148675334
35.494092106009326 11.029866353571611
37.963657265497240 10.262820652197716
38.585457913357928 11.191041212666098
38.006859957272063 11.044058016248217
38.140869225328359 11.220559384385245
37.847465527756782 9.991694073951050
74.319323876199363 62.762646962988512
72.588089754413588 61.874456256759281
74.595472521193471 62.102293817523091
74.934782759800228 60.295638183757475
72.513745719074137 64.156807344201070
71.794201631220616 63.632045204965003
74.146057153688986 62.636361204686793
71.929189456589256 62.698152020804478
72.737609107073055 61.666282004718695
71.751842028002457 62.414280144874198
72.772184258479996 61.817064868959768
98.397474395534729 7.457515269984158
99.131868857953123 8.609061920628911
97.867118872484710 9.114916041748733
97.435285154823120 8.472963326904821
98.739026165590829 8.613167916313358
99.795935133033069 8.479540524271236
98.575535571158895 8.682126604623614
98.417669378449091 8.367948904020730
99.303310504446642 9.743501745290272
48.865248488419560 55.755317328853735
49.528942811307239 54.765073081549858
49.050288641179336 55.613139900794820
49.385962329218891 56.271955543399969
49.444471406601608 57.109442966643925
49.485740353194494 56.456716337858531
58.105360024090452 35.289675411742870
59.393573816246381 33.549505650021956
59.725545636961478 34.337876706819046
58.173660156397723 35.175820773103027
57.692475597181321 33.261889123155427
58.287129553120664 34.144687149075082
59.461944496094510 34.489313056166104
58.350141376087613 34.654787421371005
60.495937372030212 34.074110479906381
60.136642850085920 35.502463836460080
60.817833988578712 35.003909004903235
60.417802112243848 35.149961312730930
30.367868525083132 51.407925264854654
31.208622280704642 52.382292202478048
31.653396248535650 52.457639676635175
31.602420493869687 53.310930192319027
32.823233829341497 51.705778319338741
31.425666437718494 52.660924789674119
29.611682596270153 52.456498398872725
31.083904687718288 52.642856546191410
30.339482697989425 52.485916672435650
30.427777614471893 54.561718924847206
32.082248518348194 51.484821901496176
53.047856740190483 45.852327196557269
52.012018101805594 49.748254275395794
52.578455681167426 48.277477873247697
52.126636033002718 49.993121753440711
53.765971101406663 48.155891584714773
39.454013840957110 70.972853666206191
38.152616975840289 68.824218121142323
39.794330988396261 70.983453444629234
39.168054497510056 69.481511914371637
39.840315505059685 68.328110524613223
39.030036924551986 70.792774924675001
38.941771087840650 66.128085431868129
69.226466331234775 24.521185677430683
67.668168508566453 22.838523184674056
68.356656108850501 22.132535613139805
67.538267321528892 23.525109346497526
67.326732682855635 24.106884737192420
68.851454864150270 23.423828126217458
68.222877874235294 22.683389599715593
14.252765930188705 51.918405299610797
14.487580660987286 52.034332122756467
13.880194982906248 52.052549765535069
12.966427538679925 48.996710540844845
14.521724761202760 51.188680726465883
15.660418902415229 49.782696785959587
13.661875883169813 51.948789674157965
13.813257864897453 51.126312339186661
84.510396513012665 77.452850943257872
85.492303576709460 76.125494400556406
86.592857108564758 75.056309615700883
84.656090566531901 76.547314222843866
82.771971583551419 76.829142521710082
86.639762079506397 75.278872952333828
85.909047116922821 76.006710484424232
84.476616413557167 77.375614699696854
98.786890035061461 35.191059518676965
98.948283515048587 30.603386256513389
0.689206351875882 31.828511125484216
97.596043340040211 29.632349083087405
98.061287535083309 31.628881254664794
99.085651281676391 32.014806354749780
99.818444779373664 31.526379535829633
99.543652554978820 32.737931127997626
99.540132225685554 33.362840932942234
84.112302472495116 58.222365918121326
83.793161777655996 57.840523540617937
84.181748711931604 57.122672093742906
85.123641418206887 57.762744774505876
83.219019914595606 57.526922892993383
84.772678242246883 55.676782957377497
83.008584612679627 55.346959276310180
82.655677324066076 55.934910649836795
83.176097725557980 55.102373072703806
83.217591738331095 56.339472234818949
85.471178926716789 56.939833909426660
82.684498097183337 57.401524803894240
83.047127031797800 58.700212947912284
81.972799874032646 55.405990952574477
84.347117252219832 58.246089038158743
82.693520294138310 58.539176034824550
53.118738626285854 97.201931348752581
52.372306073349925 97.618361601103842
50.898465668045382 98.299634627069253
52.395031091460687 97.741974341102889
50.134859991109167 97.402879468131829
51.802530047892724 96.620281082647892
52.223043428171565 98.163217397099359
52.357633215679186 99.147640182805787
51.535998677771232 95.999065442492466
90.111352990283294 83.150918881304037
91.226988098552610 81.978445129679400
90.398169230731455 83.341964942809852
43.175357684989223 19.993289776758850
44.421530485181698 21.090368525132718
44.003407391403414 20.388132946685491
43.332137719480315 21.550711635133133
43.911962707282406 21.490220164129873
43.897728876521093 23.184070282223082
45.137554759093199 19.804762061293534
44.008231621986518 22.176851281792747
43.051410137690290 20.779066083981991
43.552687694548837 23.321090454581149
45.359302763871042 22.092202135150853
42.986172710759497 22.249476354264466
52.991267981136772 8.011881918607290
51.446537515138402 6.253478916507503
53.259553540933659 5.383794292704658
52.242356378488900 6.556899915826172
53.216062363222235 6.722178233987850
52.927437369630837 5.405085705385603
53.198008851229723 3.998794433227542
48.960861180488692 72.371415851237771
48.695484353738159 70.796294425821429
48.935001361331118 71.010845449155170
49.604830061175200 72.204016533383268
20.150553432677235 22.706164469834860
20.179931875980881 20.855094291001098
21.716968393163953 22.658703404507051
19.844312549000758 21.725725688194000
19.701196439594678 21.506997996359328
19.838389805556233 22.814942439336992
19.890127832630299 22.548624932611862
20.623123901529553 22.711998096948118
19.140702373926793 21.165337669087005
18.888642346423893 23.379310506904297
19.650166044204521 22.332626208318793
21.260877850693049 20.500025779982515
69.924664078429672 23.528071061487676
70.934098225597040 24.088845253746431
69.057783903252897 25.566349205149223
73.237102490072942 22.305868248210970
72.281746677103513 24.539419972308689
69.651174872453595 23.176126574257960
69.322833446567103 25.741675530594001
72.104857845497193 23.855024859869715
72.295677006472701 23.244509628463028
72.396963778664087 22.805776050656657
71.291703343815371 24.260972269432326
25.036592865925773 35.357113314244671
23.146946305492197 34.585735182410687
24.316657443348436 33.962610230405879
24.268771982650851 34.568691324409478
23.908418608411861 32.423153324332013
24.255914282735688 33.886952282397147
24.698050186255990 32.835498039130684
22.942827716105928 32.304592196752395
23.009803109314877 35.082692829774345
24.430894295633561 32.977925256232602
24.295749414449428 32.677756705830184
23.014746715164719 32.630628664804213
22.829617579971803 34.395201071440383
54.741006617198174 54.157721405687212
53.391414331086750 54.331716681802739
55.227428167308595 55.516795901412195
53.512800870694875 54.983013666034410
55.843255341109383 53.431949355490204
54.923086312109142 55.682830877195009
53.576441459116459 55.324893276729142
55.806891423671978 54.366840578942195
54.590418390039275 54.319799280084410
54.718079671226590 56.175505342671208
55.195153651815836 58.056267124052432
88.524018743297333 63.495893364015274
87.709592618409260 61.976567073047470
86.149928748334915 64.363010839278843
85.960468484179700 63.071558583429805
85.252043348756146 64.206008862513016
84.931595221981709 63.411856729008655
85.896196835945887 63.922536043138813
85.021343725981851 64.066571506286962
86.847129562065959 62.777904256870357
22.763269494472308 59.336744921424312
20.666778826346526 57.241255026557795
21.585734494788067 59.527258435447088
21.204411563683170 61.025259171380299
22.367948522271611 60.351504755539572
20.277286010774340 60.072274546925357
21.319948462226815 59.402030051339388
22.397876600337916 58.284248939059779
20.502461765285059 58.114236090838773
19.148548557341950 59.522031478741162
21.708577287978439 61.135081584621659
22.610760547633571 58.255428692800095
22.596476934686152 57.078028498082354
22.434392960724569 58.664855209853464
91.737285757809516 42.551389453312495
89.706461889354145 43.248732698235884
90.656112247500346 41.498819961135666
88.619897133892295 43.331535851009036
92.218187204123680 43.155885926404679
90.301347850579560 42.880176949614032
92.326155655122832 41.468775988598260
91.086308557999786 42.569579180523242
88.362997258765716 42.074833685868199
91.880731905854532 42.551591918716802
91.135628605900180 42.223950608203268
91.503297359927515 42.388929314227575
90.070435724367343 41.713795274049282
92.689576972537154 40.791099983860420
89.573097440904377 42.723427798544471
90.315565345210956 43.471104128454805
89.946468187511996 6.231053196919499
90.245268277581189 6.528088234744748
91.955698251606620 6.244830984757803
90.499061567867315 5.033141196548423
89.352377285535994 5.548963414522362
88.528157881137702 6.430483825896862
89.744002269497585 5.031337910023249
90.681304327662289 7.218804215748370
89.108024641681624 4.668005155120944
89.637680702562349 7.620854579867583
50.129389043245958 81.088910728668992
51.643669829704116 79.836623272630433
52.386066321896493 80.890690802296390
50.641626374223854 81.454175412461780
51.564592901412652 77.335632036213383
49.814726175503480 78.194594408908884
51.128838757253256 79.645719941582371
33.765732221267186 52.477321151835064
32.558653740751424 52.351130726995173
33.073229571667049 53.605157310765819
33.099729066743613 52.158019560568285
33.153462991923185 53.192248246721711
34.621073343913913 53.561181862936905
32.685740484069790 54.560106340225019
34.503338213024591 51.739930788988488
32.349875406533442 52.312480466885752
32.789517008325383 53.206836148190114
34.739866525254754 51.510711972104886
32.994449339124756 53.494379046660697
32.869091444733257 52.914768009456630
31.907996280561033 38.966031149488252
32.675394543201286 41.565359308257825
31.756831529949270 41.487624619190839
32.029268559187237 41.040974947427891
30.988002396171883 40.986103878058763
33.336699003792219 40.537630130416723
31.458404913358475 41.866297429368508
33.484707131069143 41.302867446066976
21.259716428739335 90.843257570867067
20.423957488642777 93.499831280060093
20.959213674377789 93.319332222348436
20.333048341232015 91.367881543550681
20.990556531403211 92.168704763102852
21.722738260398835 90.505648015636581
20.941495214480494 91.480830365397367
22.320781448716382 91.554663787632222
22.104614105874806 92.115064409491822
21.672586007025103 92.946515535574136
20.352501032424456 91.350740400641897
21.031714104883292 92.168759239693074
20.033331347179718 92.841413305501305
21.228077335753117 92.365866010334841
85.983772391878986 44.622290403481486
86.736385480379440 44.681111784761249
85.691585703289363 46.124652404353654
85.543042334239402 45.129542785667809
84.622166415318631 45.689217628618245
85.381316274579333 44.580961559598251
85.464576674393641 44.724843585345731
71.520239189809857 29.774707988391107
71.030188893270704 30.257409279757621
68.946866323923643 30.109534317170947
69.548616907325666 30.468852145171887
68.687226476717854 31.352311068882244
71.375384574645750 30.412543932552818
70.196722872460896 31.256952768484236
70.214647885082840 29.740497360612892
22.425974012081802 77.297450004762055
24.707403809850263 76.866174601821740
23.851597773839430 76.074156076282762
23.307225766574650 76.034122341586595
22.166096980899123 76.817834764456734
22.946550056411290 75.852378943401234
22.711706832660891 75.225641444537629
21.961329278478267 76.785283166677161
21.339145406098776 77.138533959659426
0.766420799021669 21.200100977318467
0.225787967057413 17.336991042036377
1.859715710599872 17.675789878844284
0.794844455400417 20.430089673459818
2.227805899229039 19.909851961319223
0.866857606373701 20.407290506897947
1.064077353423099 17.936660891803236
0.526352684625684 18.862321865949298
2.129936861384966 18.795679958687970
27.168019200398653 86.308711606451013
27.286124183112854 86.439002197713549
23.909181627846031 89.003171423359532
25.103337245352286 88.542182298188550
27.329201463466720 88.231174216112535
45.175905474179757 76.938094615348092
44.940261766978985 75.065910709581274
45.298922603023129 76.739802285113200
43.658367624244853 75.084989332986993
44.891035358080423 75.728194985738668
46.518142837694455 75.846653087809173
46.539925786710249 75.485667223754717
44.181208373139860 77.126458194949151
44.934563182056124 80.228892929058262
46.029413368932282 76.113351873386733
44.880830410159071 76.404239602575117
45.912366117733555 76.283613949450114
44.294195579322448 76.065255730503509
91.411943601400608 51.384024906699871
92.607803002318036 50.695573264090918
93.524068977458100 51.971077031624191
91.925871812733973 50.882369486057968
90.329957054814784 51.563437695517813
93.378885856819693 51.552583375495786
93.024083582576253 49.813176347020416
93.405678473689861 53.918770555633685
90.610131984227976 51.628081558175921
90.933798995332992 52.574805017370473
92.081133792232166 52.172158415577819
29.951057279635446 40.064117921700458
30.443166883549058 41.660425115553942
30.742067974928549 42.513068711474197
29.094531084458222 40.839178435008556
31.610074965079118 40.412287143102247
30.174212746573208 41.635984647488705
29.658024078319549 40.721204394462539
28.949427642748564 41.197020980926169
26.970662191425752 41.011408576545740
29.582152143155064 40.487478899499571
38.022875984940676 96.218942255930585
38.490288858264421 97.385152281405780
37.760443327673613 97.092922704110364
38.217871204961064 98.273193297992421
37.636058739127087 95.284494553672886
38.682570816487143 98.146749736851916
37.960128762126949 98.144334426193950
38.520781469010373 98.164600052031844
82.780118896564460 66.868715798464905
83.272537522001130 66.069961503702672
82.759869333758843 67.404954724603556
81.837144075527320 65.700249439333135
83.244099273876046 66.671682226653218
82.803341087710237 66.486195683547820
83.545609408623605 67.174040864071387
84.263680885984812 66.425007201426141
83.640069416308421 67.199706921531387
97.395634719600025 25.616637860440232
97.948116016222059 26.514423799256683
95.585862486712642 26.770950029982167
95.862762570028636 26.718942117322346
96.422460849013959 25.627051095412508
96.970907729092005 25.453090626080652
96.649626888516536 26.900262505617185
97.451056990988093 26.235294769950464
83.053247920864720 37.930298574691214
82.977177413505146 38.456440220071947
80.881440785195778 39.009115402095041
82.194000563116234 39.797487053334642
82.963704394657043 39.864886141983028
80.964385848197324 38.884251683625621
82.017366401803926 37.967084170277431
82.920633803663463 38.727570842776110
82.468669442848466 39.238628736194933
81.998200177855779 36.508400882173333
83.143939053407152 38.319417419615405
82.075728144935155 40.023116738437601
81.885769233155628 37.447535576866237
83.784655854963489 39.497960599700008
6.454513231107629 18.584805895581706
7.062850814709200 20.049951166568757
7.941558457304608 20.551520175856453
6.944087490492558 19.600212429410483
6.412932729586993 20.211642624762494
5.928000981161611 19.967431327476380
6.041033393075019 19.793096987413072
8.177144473396392 19.140452395372986
8.138727828346488 20.729422107663829
20.828050015980345 5.171049411482495
20.656039628286067 6.115873100870999
20.191019749624559 4.863347816106011
20.834464875319728 4.921472144276473
21.609896577009959 4.434446181544258
23.319390102194987 4.126607126663787
23.572554565134535 5.778607266090662
19.848303655350904 5.557926795432027
19.784588615683802 4.549328887589686
22.701865068724032 7.020450021575339
20.474005072597361 4.873185276657066
23.005720594165609 4.432832145209551
22.438184463049808 4.966003418434910
21.532971750887786 4.838236022530412
20.620369381272013 7.659785130821302
23.127242398490154 4.638046519332939
20.903626980006162 5.754307226323256
50.882118968108635 45.886941411197611
50.386185325341941 47.554742224941393
51.597625822992029 45.170401671431215
50.225612894443081 47.829249475808432
81.812103956453171 44.453201479000434
80.281475313404968 43.543200989117729
81.337582819824618 44.144260415965867
81.986831735702651 44.988103185394351
81.854641021273125 45.358126057093990
80.046228971133658 44.161851375395386
82.003827297939054 45.384341861605506
82.212548143140310 44.938811349819375
81.447823333812480 43.046297606829782
83.846343941483951 43.717404648848238
21.765210407040154 48.559220514380804
22.186562530787924 49.079095749604761
23.901173848423152 49.769034244146759
25.154062119750005 49.462849473288934
99.291842112193436 53.113403124568627
99.004142685073134 54.417291213020832
98.468401610540937 54.897505737448398
97.851728335783932 53.587155316865299
98.760516484833786 52.970677589113080
97.275333694649490 54.310009824872473
96.992066035338112 52.536586300953253
97.860414511189973 53.140111011213854
99.259558548800612 52.386501034227258
97.773055239875589 51.067520391233565
87.037331109527344 59.923537861368658
89.392727434873606 58.931018574149462
87.795799243289991 58.650650498274914
87.392502648900887 58.283002527479162
89.200259371698081 59.626901904125717
87.901207141541832 60.341841929720736
89.337687931956580 58.631978825063733
88.277718674114794 58.384632460406465
87.369794475962024 57.757614549740339
90.774450780700050 58.504053721873781
89.402116009308600 59.525888620327187
56.474596160728403 90.636751673273224
55.661441081536147 91.094846803324685
54.330357033215023 92.195953545642709
55.480495074130111 92.634411844296480
55.901435068865673 92.791389848717387
55.817309569288540 91.959013837610797
54.647327948758438 94.769065391080986
57.673877466051678 91.918599943902237
56.475768640143265 91.760840877007695
56.851981055647919 91.419489554059055
55.434715638397591 90.818097162501246
58.572693555072703 91.634564974942180
56.934319501222006 91.568097953103091
57.504370021622101 90.378710711854623
55.852270679892129 91.060773845952568
56.150816664145069 90.479003229236397
56.358707597140459 91.514821061749132
99.136475796838070 41.824778115184102
99.919908355932662 42.734255006499687
99.440432577636969 44.105743282458242
98.963199184155897 43.934462026336305
0.745374626664443 44.131750915443249
99.877504518657901 43.169539823233244
0.231160581507623 43.012934994814465
79.183835579852399 19.783753410745945
79.197989443746138 19.209980623890822
78.318527020210141 21.737411730582462
79.636080409890312 19.197987177436264
80.164171609433424 19.552839378172148
77.674297226294414 20.509974187067208
77.357619480382155 20.533078339090967
78.208439995241079 19.794356541109778
78.842230085775512 20.340870629289089
78.645536902105675 19.218404091122522
76.345096342377445 35.529658381340944
74.433849455030312 34.004442357958894
74.336994175761475 35.645858102392957
76.158950544443115 37.220633428732675
74.554158044485604 35.748717639675249
74.666629914086741 36.505933222694814
75.575410657951480 34.459900665370434
41.174684299381525 0.764257285827753
41.952130935458563 98.959458989750317
41.893006303023746 99.678078596613133
41.530080252966187 98.508836264758671
40.004434462779635 0.389836205682684
40.660920907813647 98.329101403561850
41.077850270090345 98.264816721411790
66.287600122281219 75.137616757968189
65.863067384313865 76.314735656300542
65.899536207393410 76.071078711932927
67.603392464564863 74.415634139321725
65.571536186894164 54.349288452149217
63.319697012882045 54.075772326333009
65.959323661026986 53.561976190111238
66.346502245954383 55.619603776548630
65.537839947847061 56.102503034492479
64.175112698449112 55.628221327348136
66.067782107322813 55.966603017435432
65.630743073920627 54.616507838637958
65.397276057697781 55.974188631092815
64.596626358243327 52.912339169751085
65.163568032289263 55.673546369964271
53.898096657976829 57.158848835623829
53.023134353724984 57.290953495060741
53.937499493723905 55.747993020209130
54.472579711374408 53.904445412073699
51.425687273129704 56.380807354761608
54.778803423829473 57.044595338158508
53.222854847885522 57.643930309837494
53.111079389196917 58.265031552484764
53.290683974076380 56.693016201176420
53.431808728606761 57.652745931312097
33.062760597025218 99.901359950639034
33.505688596987689 98.748795377345232
35.553336255355575 99.808719590677484
35.062408511981907 1.367228671338522
33.921882600397844 99.013525648224373
35.124956722462450 0.098403421963134
34.078195596250467 99.569863599522918
35.123043368059932 0.254761534797651
34.195927717511033 0.772787735061204
33.633889899595957 99.332536774011899
43.588539069574232 34.388683438698010
45.293972757377304 34.422441904492615
43.721667415757707 36.227439580189085
43.189901886658525 34.941866588245681
45.407179730885574 35.707665205204300
43.684395850445441 35.771053055279957
45.094103627278692 36.149980962278427
43.165813653118107 34.618495312460141
44.686555130234744 35.114825631502789
43.492767798832325 35.469225180168557
45.130715167627145 35.554589331671217
44.165529100833155 34.582067686394140
45.159571154916726 35.640869458497747
43.436554797460424 92.723029600719912
43.786028357128373 91.910318216553634
44.160608202677274 91.664993951036010
44.766544075840436 89.144430223505807
43.599518864316472 92.253967038228780
45.260196661752467 91.175568434626328
43.218237532762842 90.833851812526504
43.244329406889747 90.561485089323043
82.640469317493427 58.157475958892654
83.228473288204569 60.858115303693353
82.026713911993554 61.148541954952144
83.033697721470404 59.245118843944347
82.434762643496541 62.342830818351878
81.222246940541254 59.845530223620088
82.383213199383320 61.862487908815687
84.246757759546568 61.160424192259619
82.482423509243844 60.883081859696532
82.446663053168379 61.231967567665578
84.751200036487930 59.198999376996952
46.654355094911558 79.598167563260787
46.980746263931337 79.697075009629472
47.382226676066551 82.124177446151990
48.036156525641751 81.957096925428061
46.061017471727361 79.019807397304263
46.833821732131398 79.832818484630593
47.407098727476118 80.528248200518846
47.855652368095775 80.599975378149395
47.066942255916246 80.228295965666803
46.239214636957691 80.327264457618256
45.976146568746316 81.746486408567634
47.032823438827762 80.005270233462440
47.553787514738012 79.011394356616975
58.713131187401395 89.046531941465986
58.209286037225972 89.324355285207858
58.210356207185583 91.053481947808933
57.170249551459513 90.670377668136808
58.323971808402895 89.810288685052157
58.861577696606176 88.361353811728819
57.788296480859863 90.233617502565409
57.444614295966993 90.167575636415492
53.255965291160543 27.620607274955201
52.853128686475515 26.527277987386981
52.757668440459561 27.842909674263890
52.485814818701449 27.154171502097110
53.605347600177161 26.714704620836962
51.853374235071584 26.755898520840248
15.811292231173367 38.279508563484924
17.939093070067003 38.940998568829080
17.736025924632866 39.715445033016536
15.585488156015458 38.094436909289001
16.426587813056628 39.271109163957213
88.381533234324735 8.868777430812429
87.329638527330516 10.484964537089805
86.995544961651390 9.478305058098243
89.021971942913709 9.284136171451044
87.012832880971473 10.213740154833689
85.912172705002376 9.588287928269450
87.000790662184968 10.174717408150940
87.967001999654372 9.570092793790746
87.808671543424893 11.059968037439972
87.561300208520890 10.751225888480764
87.963372263826031 10.898761304884975
88.870414368576178 8.018009986034748
87.333065625625096 9.619721615452935
89.163931775732280 8.847057790025795
8.576391256231151 44.648419231584825
5.121303952370709 42.921014601007940
6.447360375636550 42.428237006407912
7.715538769224827 41.755446449694105
7.176542984038872 43.266772028728901
7.040148327039666 45.929836404022538
6.946705491064012 42.765354130532643
6.564384095723844 42.005333196474432
6.713775549018880 43.399829859760779
6.880145291062932 42.522114537693426
7.070785110041927 43.656494313951640
8.312194896687172 44.464478150875372
6.447364629663162 41.918483626023793
8.950237303572365 42.536556784611719
5.067923539354595 44.597982207116210
5.803535361202639 69.744174397158744
5.672327298066957 67.634205524360766
6.847119712885314 68.559902298168026
5.335554885908608 70.215927808468962
6.238157220292943 69.558216735558233
6.090911186329311 69.645144525591576
5.479256752455269 68.638042556269156
75.517993038471332 0.277682786368180
77.234588151384031 0.302500716903263
74.986720029060848 0.938226540212318
73.817275603698604 0.879361827756928
76.050808976169179 0.161473691411065
73.885457766956193 0.566106627609621
76.018891200326877 3.168700510525802
74.387757369465803 0.047668299652046
14.379236119109475 54.948825783357535
13.718251023102269 53.760976501845725
14.590887606353988 55.117925210762657
13.171576626836519 56.619854562672757
15.784038857185088 55.518697409012141
14.600449342165978 55.798002229111901
50.801446343365512 80.845549688245967
50.733087615040219 81.235771955415458
49.826338489518385 81.931166472130187
51.341633647389827 80.651033778176910
23.893328886546591 69.951309233631065
26.640290158125747 71.437292637460857
26.224315940354412 71.365926425033209
24.209613635277222 70.090536652492403
24.664952686334086 70.081050364436933
24.057924282787734 69.270419409446404
24.501809792637797 71.407465545208893
25.954781340731529 70.290775712404709
25.407875125188546 70.171580960868141
90.788637266515011 70.903567975507372
93.527680715982655 69.985826231224650
92.298587178050326 70.359204355660253
93.017573198223744 70.791153806517016
39.347524419395000 28.040359682543134
41.129366069374164 27.440624171027235
40.532730697867507 28.645402729523422
40.436138068762062 29.018912396215175
42.128226901035632 27.484568854261674
42.262804086492771 29.659330624267202
40.306051465367624 28.614221645919731
41.086902997204660 29.172154495052602
41.071906164459456 29.427564497900878
40.143905123240842 28.185133415917974
42.065598494327730 29.641636413386564
41.042939918933385 28.005232189368176
87.124063569367664 33.838261304109977
86.975961736886944 31.982500898310018
87.100737716054354 32.000405340904990
88.466179239712858 34.561326588228042
87.700114293360542 32.267039220252720
86.051201047319395 33.370074578404989
87.176688658668652 35.482104938621823
87.419471396062050 32.024903466512860
1.327247962437653 90.459866375925415
2.121498880799588 88.919421969959984
2.249343763049943 88.716550699680823
3.611672806736684 88.136773213578849
3.228524322655972 90.232658539052622
3.399570985294483 90.676006790714936
3.044192086716755 89.729339488824195
2.157885570412951 89.482911755405752
2.774372201638333 89.193572576432004
2.400256155999847 88.430544892138983
54.927538975973690 37.937093863527863
56.572714589950330 36.743303682027346
54.458926364338424 36.392342223169031
56.520008004033649 36.662737023382448
54.414823068812431 38.019086268437711
56.460454554476769 35.420802104569219
55.389062899648771 37.849140058940989
54.950017981360347 37.685557969389777
55.893708071382925 19.414216356207991
56.199124911323494 19.222684673649074
58.196420174680114 20.219148392592075
55.697541178955596 18.362344781490233
54.498475211400567 20.766982030092610
56.817808786041546 19.281959413170000
57.234913579760757 21.504808718763510
55.430230278076763 21.137006078834670
55.366691552632567 19.850880713495982
55.145310273252534 18.935569431013000
55.557077647857241 19.366866626446782
57.045178643267342 20.619489552286847
56.627357586817276 35.234221204600225
55.863489460282963 35.248966260821177
56.771183805771855 35.483807903823411
54.178540342737442 35.849618955421356
55.422827651304878 36.433046512648396
55.184160968424315 36.308739322055260
54.451460212896812 35.175392767657755
54.475350255973261 35.337717833215954
53.825484334887250 34.402328937306471
53.773689116599314 35.817817917598028
23.043918854257093 46.297704164719356
23.711662094897704 44.596194278489399
22.226766980795333 45.512673222390774
25.476517114900062 46.064567519675748
24.196999793507452 45.034754568051554
24.289492639474282 45.665300896163735
24.347854620710574 44.570063267845008
24.492052090194314 44.172417953018993
43.461931127856182 30.332031626500946
42.338384409420762 31.362227108233341
42.969987594476940 31.822633510798305
42.981273973268038 31.591988519191052
44.170389128332666 30.235229261652467
42.680684046749292 31.654812480295487
42.607870481845673 31.301145605672168
43.150076623112767 31.151300159186682
41.928307696332396 31.363286253772070
43.697739348596208 32.178940380542549
43.289569075558482 31.419844841014804
43.220706985293397 29.116757065552189
42.288649898478418 30.341851288792821
31.983757433150963 65.220154463501046
31.164138633988074 65.338422742678489
32.756687277092574 65.441559572964280
32.889505973987269 67.045544742524044
33.138849039746859 65.001197685921795
29.909856342712754 64.698871586307888
30.423412971759856 64.464246190602523
93.405460916518479 81.544480168389981
92.359406086616204 81.088089505509473
91.271401845618840 80.165550426068549
89.802480741473275 81.373459695139786
91.668986100660476 81.481468800926251
92.208378874763014 81.479634028832450
91.139932662853184 82.747789763938684
93.025611834365677 82.734153350398969
93.902569708469414 82.217775766995871
91.340161768430789 83.752029533882336
91.774342157832933 81.562002797107183
93.566219935849830 81.124679725572094
24.939181674320892 3.095724029431556
24.680647255124455 1.983645743923295
24.054040374361847 3.094196990007835
24.147354983253436 2.702544803950923
25.606370081576614 1.776637656923380
23.785463729527308 2.317193104995987
23.918876238209329 1.428108022696453
23.651363972080784 3.424792857026122
22.042441910790647 2.047730477938563
22.848309704226118 3.720201591230621
24.501524888609570 1.134391093256893
0.609575781187593 47.404179763261801
99.079130980745461 47.657052818407728
99.116044734245520 47.032784856048757
99.919460952363565 47.854182931123702
2.069602430438277 46.335068921356431
98.389488602637016 47.279861678367887
0.636009916565456 48.871889224764161
34.418359003305888 99.241761920313621
35.651381855533160 1.524670828470537
34.646483020691427 0.796148802225972
33.041842029760879 1.224608485444343
34.169981176109211 99.982266274810016
33.429363871422517 0.411427988260004
33.337183616734876 1.058224685571688
58.001254604750194 42.468140157477833
58.657858494388940 42.404471388219299
58.717429320750007 42.079842243197376
40.621431319689414 63.037078266908637
40.693911247787881 63.308487697557887
41.978417489217698 62.760501321728434
41.545025303026613 63.020711172080965
38.736599023286971 64.683529751428537
43.647258429219455 63.589119280928635
42.641978578122391 62.962549374525018
42.805748124773658 64.028189181495947
27.566244832513615 62.866223835459579
29.853936647025041 64.243022470998056
30.364638990359474 66.354702057271382
28.683118710037853 64.448390147393326
28.469650394597952 65.261873158184471
27.182779119720816 65.362943901372020
29.534585847226353 65.106214904596698
29.185445368782826 65.599361720356271
28.943310148588790 66.554558983995449
38.854658295190823 82.816994796460904
37.218012368469836 81.031053611817370
39.214551141115038 80.955489318143179
39.795871846997457 80.895779038002686
37.132784775248588 82.300798675481943
39.513140309934485 80.285153249427324
38.968470254731663 84.842619064436803
37.776570590304829 80.693128144580413
38.852505971304517 80.678140232715293
41.075704697879189 82.953044309490863
38.027755888487221 81.973681220354180
38.509679400637147 83.099544927193605
39.924895748142902 82.209088915752446
37.818447164815879 82.584468739650291
28.859369325437694 52.629916029296794
29.340030518174309 53.711752458980875
29.120423424869280 52.367291708124718
28.304417462614889 53.546946984173999
28.667250069777001 53.202607256422993
29.725359562116719 52.284528830947764
29.135997649114525 53.068878061138356
29.684225014093954 54.265249085437574
29.749585977289161 54.436182101718188
28.813992605982200 54.089774602751817
29.965192254846833 52.018062299939750
31.170347341861557 51.976558212886893
29.890236321739248 51.225559972142889
29.365708955954240 53.648572888307847
31.425777400650684 51.494055465736118
24.702004293826910 69.410975332522767
26.636992672001128 71.543028215254893
24.399987809274172 71.577858595863162
25.763196407580644 71.245338669259709
25.640388924696410 70.349251676531878
26.351575794772554 70.871268330149491
23.321284515128717 70.024161781256211
24.471578405816501 71.333428254647060
26.418333545874834 68.988000640013468
98.481738583604624 45.894652714991153
99.765411994800274 45.010450667225896
98.689669138685133 45.097491974425054
99.116968889799367 46.761735530556578
98.752083697900204 43.762385176225855
99.040721376841532 45.310614533320368
99.168499040182240 43.471012700038465
99.442842814326369 44.191040647722602
98.652954000249011 44.279866846895288
98.191520156895791 45.175873732824179
96.634741836491486 45.398081035788373
97.190235457937817 43.501273527470126
98.272010979300873 47.167715519040250
48.217267565402864 26.312781250475936
47.837999338199545 27.342059366443639
48.695655014852264 26.113146050702451
47.501509249367771 27.615529703353317
49.494932869313942 26.596372260448177
47.501277489428936 26.929184086095809
50.202433644415187 27.858462179567518
47.313244941415206 27.798299255935977
48.953185309626349 27.136058430252689
50.095021742686193 27.578949478452568
49.721934770271488 26.758853036961266
49.346291112583565 27.362041270389863
47.404247538393200 25.745498446534871
48.142746714493491 26.286733520080190
65.004539676026141 15.419364099116660
62.284261214455491 15.321050296253180
63.713904605835943 14.913627975631769
63.337796886382215 14.819753800686716
61.340902551013869 15.905277891741804
63.128795559771206 15.648569094483106
63.409734890261646 14.920551594891736
61.939361734404983 16.518116142164907
34.986303432434504 94.033589532087220
35.960672158312143 95.983735812978097
38.468302058524969 93.406373438413439
36.983005939894973 95.423418959827487
38.232575693433539 94.520743123360333
38.883686984286982 95.623703111624536
39.216942236112033 94.212662426099868
35.121210857061428 95.170012163076507
37.340865735774344 95.225895889722906
37.733388995446290 92.650012194127896
35.830932215209749 95.393620075722012
37.654477140013157 93.451527569687684
6.717232537070798 88.007813915285411
8.918795738592296 86.207273846765403
8.814528050945738 85.782252138695739
7.179643205360684 84.576566603329013
9.073729673557482 85.159302187519444
8.579978749246271 85.898731419146458
7.269950730959538 84.252880656387859
8.605173024905266 86.854063013476491
8.060112355526853 85.644080357423448
8.169993005270545 85.247912505988211
61.319417162920764 37.346389843955052
63.196172152530359 37.685119196587372
64.726702224760885 37.836770807519073
63.047917084146626 36.474115266014699
62.400736407634490 38.208732852632281
61.254357644966966 39.729319550604409
62.505504793721705 38.375787620348781
90.895750339699859 58.790438656378207
91.016709974047501 60.738763048346215
90.749230792310598 62.224545371745350
91.092142034321725 57.143025223774686
90.695066040254190 60.230363284860658
91.046992813211347 58.767679459701021
91.371078940323159 60.236657521175736
92.222975825108378 57.814543007496006
91.250275185169372 58.217426656618898
65.692543784998321 81.632226870382155
65.495613598277757 82.219693638425994
66.394467281736382 82.699660486141681
65.991649782587203 81.796689018382892
63.442736832203970 82.076874734023505
67.039244808865192 81.789356820292099
66.715159937695176 83.175461782599115
64.221984324377019 82.934205348783394
64.291165273158398 81.703107840730354
63.919283830042012 82.979550843491495
63.909484978501808 83.406056780583043
66.555089433334615 81.610282244418940
65.788529292164952 83.169840320839597
65.359368277963597 83.536552599351410
65.878167048495229 83.197328600214675
49.299229916937982 8.146190725005983
49.571603476443983 9.031782914164461
48.411054068420441 9.404404597217020
47.521863512034905 9.246592660610222
46.299232503482258 7.292971238777028
46.509575832779134 10.566059830386310
46.646842216919929 10.634350520620023
45.914213288200543 9.449543896595982
31.851184566883159 86.589292921597860
31.835650464939128 86.346214795412067
30.653573748708808 87.561374748443484
29.381117770196763 86.187198547067638
30.118967914267390 88.812535667233547
29.726240263254486 85.934361395459163
31.029912363700134 87.396930266538007
71.969486870675382 7.279287175647355
73.749884243964175 6.795423849759655
73.804163217604454 7.572240424960156
71.073008871501287 7.180082798886132
70.557992050938907 7.948231841281105
72.323223388665269 5.283950199917549
73.890687072402827 7.243385811446646
72.135678203922055 8.688712143143585
72.947725531192177 6.587615210404644
71.548401975693551 6.305364903421260
72.914768392793761 8.452490508435254
72.179438943837098 7.618032240913160
10.869663813977487 96.920419395099216
13.681206850313124 98.753098225286777
13.346553787789960 96.496350770701071
13.204010745940876 96.408193826442073
11.067586528238600 97.461531879707195
9.849290632855976 97.574484135366063
11.942407462359268 96.004694598773810
11.061311489882685 97.284772431361787
11.083856226550676 96.272901649953027
12.207348992732451 98.176678625024508
12.347366249253229 97.423763461093230
23.020772184039867 39.539688782106886
24.174201038708905 39.169721651559222
22.917957756522544 39.441351680291049
23.103235716349410 39.031276066886036
22.112916778264406 39.884880152938727
21.612532824500462 40.577423517614285
21.819665885029931 40.085973441246658
21.192446357911770 39.574762094013458
22.554202715298842 40.341195671036552
21.072453866725446 39.624010040682393
23.236884024557668 40.003300722969435
21.519908117380798 39.052551078195485
23.448454379647362 38.119018629640223
24.603889193358661 39.690026704386590
22.952532261017680 38.866831660190257
42.263248034260748 51.480730369240256
43.059378368344099 51.302122936543860
44.330056162990061 52.204733033730712
44.022729947534401 53.146051453202936
43.796387813709778 51.990821890802401
43.885958252776469 52.408539122599052
44.679315177536580 52.984937569345661
42.793249579926723 53.958416331050181
43.734723126141098 51.499512831738116
43.431543944076630 52.950213800393669
45.270324366284584 53.591834694626229
43.625729142517713 52.480968313170372
44.176063622236356 53.741662632112444
42.052526177353748 49.990805296231940
43.424863889731988 53.805486755694766
41.577750074284566 52.433945633122143
88.849681467109178 85.757838230021875
89.601113079248762 87.341444930611772
89.837988035078297 87.281120386603220
89.762048854663050 85.178030193451292
90.981131857923614 86.135135386944924
91.123389835132556 88.803417722088042
89.385974723129891 87.377322156050568
89.794224255159222 85.032814042956275
88.606672143741818 86.459434926178446
91.191185345447295 87.326691538502374
89.866551649325075 87.451222037365781
48.531603431949598 86.696302140484903
49.542297097000315 85.083160474330995
49.554788728658579 88.317150112456460
48.352955714194657 86.924331128307742
48.087661862642037 87.112662938506091
48.069836977560506 85.102791347365539
49.819998819384459 86.830042141309264
50.316833787028202 84.985647016717280
47.926978019113371 86.647509884213065
48.540414806207458 84.372899769197019
48.699576026501795 86.293564302044018
49.057175831632698 88.292567983380323
49.962900355851538 86.701146508480790
48.885326110427066 86.754531400571807
49.813743033534564 86.039758940762582
47.903464925118897 84.051857182923911
48.869210354294630 85.018304391079710
18.843807034480307 85.658448963911411
17.910625630146480 83.936575538950166
20.381752150126541 84.005091654428909
18.640876729599729 84.765070930556789
18.594893991571297 85.897406871403192
17.358718317115724 84.496717455252195
18.007331942664525 86.273644562842932
44.032411749868565 24.547847343962836
45.504637978775754 24.744789501305121
43.453512576928361 23.723756066075147
45.146030978267689 27.107277905507864
44.165045000746716 24.462727991903233
44.647599279506949 23.920347034128998
43.455703120798269 23.655315711786145
45.732613134459910 23.786042481151036
43.515672515142789 26.008016260002741
44.667868085839025 24.706867609152674
44.133342754592022 23.945324658239681
43.755071904782270 25.844650455930569
42.078790164861850 25.720848677627004
44.708072120432398 25.981986379391078
43.540159909652495 25.316135132728164
33.060298474748450 50.761618638403561
31.228453201338496 48.398846546493068
33.210976556154108 47.962675395187425
30.028761768580139 48.874707611379122
31.768307974747998 50.186868539552712
32.404322971081406 49.478770067938029
31.832654128567626 50.217254832843174
32.038905660925529 49.325522021749897
98.348012560434000 43.001935564026766
96.185401377019957 40.017596448272634
99.517455481067316 39.119278658687179
98.179040247619724 41.649865939309727
99.471313000572749 41.592681404100013
98.983582353932917 40.770547719923570
2.469324587275416 69.581987629251614
3.060281464880422 70.301698664891077
1.127391501397608 69.681359620055659
2.648077253784090 70.377132016576311
99.769535573259120 70.097781583374740
0.128540004156515 69.995007739104949
0.511476531692055 69.581890379521511
1.055962985621432 70.625282194809174
0.550126163579520 70.255802338197157
1.868819792558809 71.182149330816074
1.511060487637680 69.608863836969874
1.287295169826466 70.336323449312189
2.361444119022453 69.920070868315065
1.179805318924267 67.775515832987395
0.236029951137705 68.166816518707506
3.168530205266848 69.073117474621171
1.894017080932357 69.360346560377565
90.737193076234220 22.278382756796805
94.077598387880514 23.287336185960715
93.160319751206927 21.850815768681297
93.706762004621368 22.308134715885760
92.403746821649747 22.639780308971186
93.135031988960364 22.048946973030208
91.725212188815959 22.804665057410357
93.582854204787594 22.823356255017863
94.744230845568865 21.689205185244777
92.430960592147244 22.178357774963366
87.117139977142472 77.919977258361058
87.388505932946657 79.012195361898549
88.515931546210894 77.711935638862329
87.087591365364659 79.228574485256118
89.062720415983804 80.892819200638044
87.430744612103027 71.534669724647415
88.597732882923395 71.244647290912454
88.594641861646693 72.364127065339446
84.904020291615609 72.428943206625632
87.512182613292211 73.530905780358879
86.429683441284411 73.800641496021015
87.457742616096382 71.842187642488710
89.467256463710328 73.578789044376038
86.845310447871114 71.693551142327493
0.809168173709570 81.757805684636693
1.720901397175409 82.813997459967609
1.409243811402952 82.278192442439362
0.907818040514154 81.902322816616660
2.108885037105150 82.258326665588029
0.770643197541534 81.605508611332354
2.074915804121692 81.818726490048192
99.775105371388392 81.574551279747723
0.206785296160519 82.529556305147821
2.140742396461560 80.516048588298389
0.045861022043450 82.866409483981002
3.727672313915031 83.168494152851636
0.612890388353361 80.092074030953427
1.115404546245742 81.047662334371594
99.438209167098833 53.761516149638823
96.181425010078101 53.155735259400807
96.748551132875647 53.156983454080098
95.649630281156732 51.075799010358004
96.958264244973975 52.084282912034368
94.036463980360381 53.165345800683305
95.150849527199611 51.889233256387676
98.047367045979968 52.657067772020262
96.765052220486197 51.855592233066787
96.949592722575517 53.683115690225833
96.165296522304644 53.769084836430252
97.780118060172740 52.402151143549240
97.000901729610050 52.707131108909294
87.505258621970697 21.171170485841216
86.328562067779089 21.936127397689784
85.518298408088597 21.319332915093280
87.910714853726247 25.356369760206491
87.998875527451347 21.329642262131184
88.086155573684650 21.675300610370346
86.401935622669740 21.993751479855046
87.667191143838593 22.397579962463876
87.912795708174556 21.924760085657063
87.169203697256421 21.712131004961815
88.296069584523352 21.302224483543924
88.029992422407148 22.603419304847499
87.421425418197700 22.319945196009780
81.806620513141141 47.851091905558178
83.122885921180568 50.482545300983837
83.441270500088976 50.757433801104774
83.610800469321703 50.383179306220839
83.613736129982996 50.185533674071728
83.632909907002471 50.180989723068301
83.709194512124881 49.051626546308214
38.049569178078698 99.874119506658033
41.545038912193114 98.123035564192890
38.888045851510938 99.564072533086531
38.706015336716192 99.352300589996602
38.287490301400311 0.986006948779500
37.802446812076631 0.647682821389495
38.395970637628523 99.218494631057936
40.223437668725133 0.566812310951777
39.123390185201039 1.311421079183923
37.460222317276532 0.133490279858521
38.295709906728014 97.822264226624313
36.755040970351331 0.887182926371042
39.766641297162316 99.070566433963535
84.871728556578176 69.084095561550328
85.424399900998424 67.853425752379849
87.318220192750871 66.031388456667585
84.883116975437758 67.654393708983420
84.547022809833834 68.729247747597256
83.322683448105153 68.678107247947949
86.778528910535158 68.881299553406308
83.737574120907638 69.837895686515026
86.767553228154867 66.017447542367734
85.463069529610735 66.113040102590176
84.343901415973349 67.822897565252603
95.384264783355860 96.788029538516682
96.822499387523337 95.865639537103775
96.904710228239153 95.483968282556887
95.083330678581135 95.559646087141914
97.323888255095852 95.879787534473664
97.629232836886288 95.726091311557212
94.530458850244287 17.764429519061682
95.518239261043007 17.437104584916884
95.632645578800535 19.564986055026090
95.295117322345519 18.903681655453909
94.120945397471317 19.038944441827685
95.355053703722575 17.842394935994697
96.747363735989893 19.109355641633840
95.262951224979020 18.376194678084758
94.616857803167832 18.974531267182527
94.675964103193692 19.608068570277059
95.658105103962356 20.865711841565904
56.091243958124373 24.149171452489441
57.345968502446688 23.210323620622141
56.448614105324062 24.468856695898985
58.348568783886222 23.790414726659769
59.928069916380366 23.794178524522600
57.296811278894111 24.114430839942283
57.540874115445163 24.816852807311008
58.607546047316148 22.561258796782468
56.775136952236700 25.647745389934073
59.103391404504663 22.569177763623244
56.928147266531504 23.822915835957833
14.524247451486984 32.981086390171619
13.925821521568368 34.106363213491242
14.046028183429106 33.740085824109045
14.138978401126765 32.492925301600259
13.212548334383705 33.505437136227648
15.377671146184142 34.645507320317478
13.367408559509730 34.222419905987792
12.719225100926195 33.214764685677771
12.841201665512306 32.847918679562056
83.846313210985258 72.829369779287873
84.547771885920781 72.102932026680605
82.533625153467241 71.324476182077404
84.085700319387357 71.429964956729023
86.201571544599162 70.915670164325419
83.221526351878481 71.186489877647318
84.937792982571736 70.816085708727698
83.073379708417050 71.600125968895057
84.501058216110039 72.057675680486980
85.662663530942751 71.520991228006736
53.488030277907249 39.321901943356075
54.708511173939087 40.318739480922709
54.463872547894390 40.536995281690011
53.114749536799344 39.907480770838113
53.765391142410451 40.540308371401792
52.814925746133362 39.317723220671652
53.807221788474621 40.942012793485006
52.303977728201069 39.696655748634939
53.092488737002000 40.258188931743483
52.708774844489461 39.109896218167790
54.084197231268874 39.059990244995156
54.493371500913931 39.655931575474035
57.377222302370257 76.914363027515890
57.238533130617135 73.735067149509419
59.493311811521423 74.604657096760363
58.133072838444889 74.853503378860992
58.430888285550537 73.049615874564765
56.514121451948910 74.700035130884970
57.909451197825284 74.612631217586070
39.395891362780930 58.279808929827816
42.652075995799741 59.784001535400435
42.522217835288465 59.279607224429633
42.148644274396553 60.406908443421791
41.819621063367705 61.046302073920003
41.229267069317942 57.249347677179109
43.346801759126137 57.875695537509316
41.526939486626489 60.089754189221253
43.167027407865000 59.075663422184661
43.046279828083925 59.715276631899592
41.332202730745813 59.674733180525600
41.337547961425912 59.423480084229354
64.825947935900530 16.183205245446040
66.155633017718216 17.839503839601850
66.259526103392218 16.769544463850046
67.109349737025042 17.348983949118320
64.998753166754611 18.668516543098832
64.454207999960374 17.864571968460094
63.600870952987876 16.450189899091274
65.959468747104225 18.105652373001682
64.791401087598928 16.655839589834802
17.935583970943622 35.674554870644592
20.957114534495751 35.414286159386727
20.401060202624947 36.670242412826042
22.080580187329542 35.801727565798885
21.381780258423316 34.551051486751739
20.457065983360128 35.354631596165433
21.634288191404725 37.685322679531936
21.762948777521135 36.225835070689364
19.010232139216548 35.956085912693261
19.919145817456595 36.552693667591001
21.633448865061506 36.514454945406364
21.160093136123532 37.180374437963870
18.375301061031109 36.718611882842055
21.148982903645010 36.333147041094058
19.372685059111308 36.089638782768453
25.949028904523171 94.876779168863649
26.741246070817645 94.545995727849331
26.010607959224956 96.728331739688826
26.969003638515392 96.651629067490717
26.456791900042635 98.006097680707711
27.150286735887065 95.661191657620662
26.419598111444891 94.950160217933757
26.804028361378304 94.980514736277286
26.148776151068152 95.714593335147924
27.622759474893574 95.743773763368310
49.393858868874723 63.967431425446406
49.145988270323770 64.059746387392650
45.075931815537871 64.283574925803876
49.112891411126419 64.177240761465185
48.075166157310143 65.020730648543022
48.089761029692092 63.925166613514321
92.619669120931334 19.656471221312987
91.676367286589709 17.844829087883813
93.152551015741835 17.757332080870782
90.411926649318829 17.695126217929051
94.264186695330494 19.064180101013754
91.277513877978521 17.522728293217522
91.960587252546148 19.786136580013451
91.699917317923948 19.309899862377158
92.072807381384592 19.328039211558089
93.955968396263401 20.765274135691499
93.724535629210948 21.290671756791923
93.706971844332330 19.721601941064151
93.773434459094247 20.001176386675553
15.213709702026549 84.645049128179139
14.372244743115276 84.460789673214052
13.690683387435968 85.679878420752090
14.496052905994349 86.531851059292478
15.652331071164499 87.403444696213697
14.693856903782528 85.634253738753401
15.188365622123415 84.913014956383449
13.688555792379399 85.490322717221602
93.492005656629161 66.966523139848022
92.229219052821975 67.533382210159601
91.777693392936612 69.685849575992364
92.270134562099429 68.489918320038569
89.645744291032017 69.235329112995757
92.897184698061920 69.929306089109161
92.194207878603564 69.690185180475467
48.160378760312831 41.424103579719521
48.169871591206324 42.681693650416378
48.512089691344720 42.890647926033878
51.287035098833876 43.136312821657405
49.406158774754587 40.975659346385058
48.103623432840962 42.945673754467578
48.441556380984480 43.665070047422738
49.686020868373816 43.843940157958876
47.322708017838011 44.036633357877747
50.495862473663962 43.131023872807248
87.006677841222938 9.884462834615608
86.942440564533626 10.737490199058035
88.432022673122518 9.252103870470700
87.432555571060149 8.778987609540238
86.795732204940393 12.514050476842979
89.847579507948154 9.557580026662293
88.042658468934391 9.812506232069813
87.768113362372858 8.508484470682623
89.285536812067832 9.724828155314599
88.149004768012986 11.125937622644399
86.306014492393643 9.714390918935095
87.221466547593295 9.969388362671543
88.832194805450726 11.006620937578502
88.116475140013151 8.796158689638784
56.569738272502015 78.799564734711765
59.227738988009058 79.904237478800184
58.870339978529955 78.803234184522282
59.380118064365256 78.651849984278044
58.639100979065461 79.402139522914581
60.198527279671609 80.563851191655672
60.806661064886768 79.831656112071173
58.078080638076962 80.729140792538800
58.925617057182009 79.693493443365639
58.841443326878782 81.336303315810198
60.081395794418285 79.137116420070527
57.343182380577161 81.140932474979124
59.416461497469577 81.549857121524383
59.187924152757866 79.654905466764561
59.625306984516044 80.247942255977591
47.163583540401106 65.111376756013044
47.172783244929882 64.913021078931664
47.474653984927663 66.124244196982147
48.362551007309541 66.119835039878780
48.127326539156464 67.631884229150160
46.032293600475377 65.437664872289773
47.356105588925303 67.011413717172019
48.106110319193874 67.443425314366777
47.212320197463448 66.409076955436618
47.472648021781993 69.052334158046477
48.640332004029155 67.530906227962234
47.951859383546612 67.004684837375436
48.412937690418403 67.970473020988848
0.581761250110166 77.198269562533469
0.583765316220295 78.534338708446271
1.095170198877815 79.062570341659125
1.860717569234631 77.057030302572713
0.717053684134601 77.606825132713624
99.222408592114363 77.002066167151696
1.421305233126591 77.794321271310537
0.464019961408725 77.133586341781694
3.994951324696600 79.903819037586132
0.386140358484143 77.010278315891114
0.388124974757952 79.338186960951120
1.751230675856522 76.787405594095347
1.476709879612336 76.517686174347077
2.556553430013345 76.947093679540217
81.134231000195442 60.981121491477857
79.825261969506684 59.355656534809377
80.656792627195671 60.762305894682449
81.452782387001520 62.107731943723557
80.756256918976945 62.122422354845192
80.485878366884705 60.245825533693093
81.109481088639185 60.847329416739051
81.331968672775545 60.084197220558643
82.522394344272726 59.777876029682680
49.216402826291507 15.658432795400932
47.438514092584214 14.740513520220626
50.102421644377053 14.598487839595894
47.205877914310342 14.073392331120056
49.918050990933239 13.462736188562722
49.516626547873138 14.221197506389835
48.540405327699141 16.414466361587525
47.610660773298292 15.793127464856047
48.917972360408662 14.730061468457530
50.824752943393158 14.585238170144363
47.252546132926952 15.900451524169048
84.694329201341645 57.649830990915504
85.022457106400779 57.768215567257897
86.044723298421218 56.460495947492880
86.432440702375175 59.100496854872411
84.366040526718422 57.234451426030660
85.155217204152464 57.364119444194500
83.709216034171178 58.964023397255993
85.812597850381849 59.656393601790114
86.717220173245096 61.214561438950433
86.771353717761158 61.699614562050762
85.816935178327114 60.192027176601414
89.140001250811636 59.507492312864315
85.385588049164596 59.430487600526064
86.876694701116790 58.695029497738958
86.942122226141890 60.611492719953276
85.954319208899165 60.794218224618611
52.156547483305950 21.527726417429452
51.371477084146974 19.293495612421854
54.431912900883674 19.849472501009039
52.282282712250996 20.014597649976757
52.007744648675860 22.715576723584714
52.339151686550188 20.239662337835572
52.294924390727779 19.411012575910014
52.618417809575540 21.916636926499166
53.475656573899691 20.047675286202626
55.028063894448366 22.351905874856552
54.092366576914216 20.763897338063241
51.383269993694860 19.691219878400265
53.187864019338988 22.550636019293599
52.128629183742270 20.039362971443850
51.275020526245072 19.436723362022878
86.753518765630901 91.295050734434142
86.280516766787287 89.635364192263779
86.959360009509567 90.081787459505833
86.371367514683385 87.267224334946604
84.918433579681320 89.916018743534337
87.669526335780034 9.009833465786279
86.953115257438142 10.792902030667500
86.041195303489928 10.870786843824421
87.103101608309487 11.816029346400025
88.478042949449986 9.602496121786229
87.398068139586385 9.702991552221352
85.763965893027191 10.215991474636391
85.997629511124515 10.073982821931718
87.529541151641538 11.998731433877969
87.673537344468983 9.894221864833343
59.017887395015840 79.909558685264130
58.537415892474144 80.295237350210172
58.635334687484232 80.787932086301680
59.535759951232912 80.588399869697284
59.261296668895376 81.982682253913026
57.870432497063163 79.799262469683839
58.043753905707703 81.746932182258561
58.212611860070730 80.040781444797517
75.435158325881190 84.934089061196644
75.200295527031344 84.944709397797681
75.394039270627658 85.200837273759291
68.657388716617277 64.839323768057810
71.933505006249703 66.451838875705917
69.732687627037578 66.573189969942945
70.324228097866452 66.069160447237564
70.435832690923107 67.457510909777710
68.587291458002170 66.171035975347849
69.145690213449328 67.611493946759239
67.342745222146391 65.905217100727583
69.345310172672910 66.430913531216191
69.584711926446488 67.133953882266539
69.289961175459794 68.441596877819990
84.897229294203868 47.026310655481559
86.493617743326965 48.902495688504509
83.976414675591940 48.415714939477837
87.303822993875400 48.036347954565159
85.526119120080523 49.829556805009339
85.938663209155379 48.813080859092544
86.027528095183769 48.830544246717103
84.314813888493688 48.696750889931629
84.979367235129288 48.259714768375957
86.552575901499495 48.437670137886819
72.816536874069783 2.334632953208421
73.897002617816867 4.636872984569225
72.437687977751978 2.952066187243752
70.798148758313587 2.258924262565240
72.417889824173159 3.331587553701970
70.787953180922671 3.037374797552899
71.963246692775670 2.529885717014786
71.244757316468778 2.650722515055463
71.655307743475475 2.235731320320645
87.100712776071234 75.844848920040519
87.614461393853105 75.625189943760105
86.334042631332423 74.063705876078345
88.036056814862050 76.219424756672296
87.979962869393617 74.550499867568092
87.875198416461870 73.568171848442432
87.920358217750433 74.797097094933477
87.700637830236019 75.004577338114018
88.763977271610585 73.935593057113991
87.807003117879646 74.966522946093107
29.107598877516786 14.003780524920476
29.244776592777654 14.175312860235172
27.495342325102531 13.246831041263682
29.810534738731203 15.786073662877072
28.663851340278377 14.620072840715823
27.960213370006919 15.115533443508806
28.872971446249021 17.316159694896399
27.442240883073758 13.707021244053355
28.966466839576416 15.843646360683216
27.989240943363196 15.431968103102930
23.497811601216750 67.572242202887978
23.836413193420185 69.439730467250058
23.897362612308818 70.136720777232441
25.182919581828848 69.593120914027295
25.054505708986163 67.670304853283369
25.093502431403053 68.339195469035332
82.093949355847286 55.928914463519327
80.910584448716463 55.314547293333789
84.002751064545720 54.926451207008924
82.006810219900458 54.275499437209334
81.716619310092284 54.781126807786166
79.902785879474763 56.082899605401884
80.504946775870152 56.032171825453716
81.643379940011812 55.883607758055852
82.398587106989964 56.225465990057408
81.337302618146836 57.212939982930372
81.945716596961944 55.422320414746423
82.178678773965302 54.901604377917238
18.829063339154619 44.133268401790495
17.747296300771058 44.185250297635463
19.244446720340253 44.765284736118751
19.738353062386434 45.094826931642451
19.041732782460727 46.046923712315063
17.424230211251921 43.174120683177499
17.356350104722338 45.914035744202707
19.559824312234262 43.670796982291307
19.626936959722475 44.275778488368665
17.944813390794362 44.816587850466895
47.282536450095876 96.299447564368407
43.191935799686490 98.125245946161044
43.465494897301497 98.391566002464302
44.517436050582049 96.883806895368878
43.554284183622066 97.307739754839773
9.076598111274226 54.968757477840612
8.758167830528375 56.639239912811050
8.935602774016825 56.666522309807277
8.655213158388865 57.914393170915986
8.669170788574483 55.416213674784792
6.613595743991737 56.942431372369910
7.923431457106057 54.875501905141689
9.482514759058672 55.419800393444419
88.920397622240827 30.940800636880947
86.913308472069289 31.077974107137081
89.102248023822099 31.896875824639224
89.728237103996094 31.606253339352417
87.985848653237298 29.347787768674458
88.222534229221623 31.057745033876348
88.920440892561629 31.667947234079840
89.044327915977988 30.441400846897970
90.017501135838572 29.670074017492791
88.083104558514350 31.888624381345529
89.483023110241447 30.996456146329596
88.495928510328781 31.339898866178146
33.995761658780467 49.467008441860187
34.169846842257620 48.314512414281992
34.811599797964867 47.910956162976035
31.547086721400159 47.446215035309265
33.851476702420911 48.307555893954550
32.195084782794027 47.026896555559688
33.441810750087789 48.219293141985503
31.840097192797348 46.328370419206777
34.313882203842709 47.294913826466214
34.175020170208185 46.697549392728007
31.999775679318322 48.209898088151206
33.030070768377627 48.220783716705434
34.547235144533474 48.114495133677025
32.341758456246090 47.763001022256759
17.207163665623295 6.983148456004208
16.861271071715066 6.286059235270175
18.533607122801850 6.185183267735928
18.160409898180895 6.183279584702304
17.911463399294405 6.584923337742538
18.776848838307096 5.299718471221883
18.813807326786161 6.472702151258425
17.260025364272316 7.862659648705954
60.771448777897568 3.441469514112809
62.145695970354495 4.501695920959222
60.487583978802306 2.442672657833529
65.033405079011146 3.659942961670419
63.321843818169675 2.971084883553206
61.250146860275763 2.314344735183443
61.433215492170824 3.323641542350796
63.269519719252379 4.586918757606966
62.698925225675843 3.056088257737885
75.949283893272124 19.759776517146104
75.997780735638102 16.583271950778322
75.507367826252903 19.644827733401101
75.923974180979897 19.216790490716296
76.392083327574795 17.579644729103805
75.983080826058881 18.795451121373592
75.308881281231493 17.658699119918133
76.363696486237089 18.165986849068780
78.572141431036343 18.168433559860240
83.212322428215884 47.405200622608795
85.981018434990816 47.744438028111659
85.318858115398953 46.253467636462112
84.723418108937580 48.339249465901830
85.259372649031135 48.466610856952322
86.377401057863139 46.416660956408947
85.655220518836643 47.617651596712598
85.307902868795054 47.706669404520106
86.395005799690168 46.951596774076961
0.711875483844873 39.262600549145390
0.615305688457070 42.202883781789978
0.412701229968966 39.459495745876190
99.664299697411153 40.405033632609353
0.547240797128903 40.095575587236290
0.874753096324011 41.374257134371959
99.336476553146639 42.190006865764417
1.364053516096316 41.806253767938799
99.836042449433464 40.075818094907930
0.687962484642757 40.524052967837790
1.566738676209925 40.330007608521953
99.947823628144135 39.943566736019505
57.625781185876285 6.842018664367036
58.228358520784091 6.658225793612658
58.494269572074792 7.410023344797438
56.320846819027430 8.062234897439868
58.318237817968367 8.249153058685474
57.075128127744385 6.883572081791525
62.256848072431815 56.697106797974776
64.581527315557764 57.868945689056702
63.421943663966616 57.407076512490612
63.451375082104462 57.034235839168979
64.361915730879218 55.565989723308398
62.318771653628367 58.476700346686130
64.983554107796607 57.432872272259317
63.754669680869654 58.035709947962019
63.430550334757491 58.034866407310375
64.873084842674317 57.987787565218937
91.534852027305377 16.810884338157621
95.337171044995912 16.963619393185336
95.082095263699088 16.955027376071676
92.145153542709906 17.741753854022448
92.551460912313814 16.316820198526049
90.969064477399641 16.487614019071216
94.113608146827289 17.405303515286992
92.768760036779568 14.939492713057078
93.439247208178656 17.887561850847121
86.801014544787549 17.959781024237703
87.737900802837672 17.397176563326308
86.853122838477447 17.690248219795375
88.502334528060572 19.136884149049084
88.081661605065136 18.330637812736871
86.601013724624764 17.750612203626780
86.647413023404567 17.406543578365440
86.859682158915788 17.446675975686773
89.751748760376245 18.909855761662882
87.724430204126335 14.843424220576756
87.512407591348605 16.813940234590326
3.357646066547226 38.265816956105517
4.156503459770616 36.878458209737559
2.406271804616053 36.843356040514522
1.815989160461352 36.979887868177052
67.374947674999035 92.124726662681283
65.684484891726100 93.769973169486818
67.234399907984198 94.574163831209432
66.403116523001245 92.324645894814537
67.512330188115001 91.022924048826710
65.042519340634641 92.865464386549533
67.026514277984319 93.415074412184609
65.929526540883415 92.975082295306265
64.708740750225090 93.710359281264303
54.428080426226778 36.046665412389785
55.902950107303461 36.529896047737807
54.702992616337191 35.110489508589346
55.291707554532621 34.514842430651363
53.498120741670455 34.855947965660626
54.295639169485312 35.011857899246493
56.854517896530041 34.017487414020167
55.315021009091154 35.117778013821649
96.390802490955181 80.017331709305154
95.208935835472758 78.648623058873270
96.371991060162486 77.732738825052266
94.406859596656176 78.075685178514590
95.529975192225152 79.632714564863477
96.501664925729770 77.049442322137125
95.841114268067741 77.062854019309839
97.999074245299141 78.806265207035025
96.096007490507702 77.858318019440162
95.826996363597416 79.072863638873756
95.828841775550828 78.657137650443531
95.365741843241736 77.503089860310595
76.772922884051539 66.217658375136466
77.645244779892707 63.876702270933990
78.955720605662805 65.619486190154461
76.088461033892031 65.921835292830934
77.791609466861331 62.982017004257386
76.063985519644291 66.056699091753202
77.737295584211253 65.491420969714639
76.393783414893278 64.611202481867991
76.724594842715021 64.992012752436366
78.755971703201325 65.413311013236154
76.464530070730774 65.573673641003083
77.452084240273393 65.679707014465052
77.161260820989511 65.246647406602975
76.688627860311669 65.602220242292475
77.799027195532318 64.646812853032017
72.804277901254721 60.491069744441802
75.807935885203108 59.172092466227888
74.623886173510186 60.849167141947660
75.114802751310833 60.809330421823063
74.899732059283409 60.301048908982558
97.960413143665178 57.321519980615513
97.736318462773013 57.132846274187273
98.567611337676283 55.597508154866439
99.272287375474946 55.154505643688232
97.518682822017112 57.173053549609406
33.494790242041120 3.802888894156871
33.980303171124170 3.672995020382238
35.252107810552758 2.767481701314789
33.214426721879725 2.031475972982550
34.913873015264862 3.359275404249948
33.246536081463312 3.763053972690924
34.350979485224009 4.679488904860859
32.213905458468894 3.940696405849064
34.238247132035660 3.674735621016893
33.538865472479458 2.153265983745356
33.421230688524744 2.033159498686474
34.641845193734206 4.910403731463023
72.745119351455429 65.067178169930401
72.426286117006782 66.104623191650589
73.854248964287166 66.505591954018044
72.660409890094897 65.225200020742903
73.131553767998284 63.506640562579570
71.237296690125646 63.288418411315178
73.532812257543526 63.525213501360319
72.585836550076550 65.149255647056464
72.807853939685373 65.855398984622155
73.990087436165666 65.092025034776910
72.768420075951255 65.144306759307881
73.831255821834091 65.431938878426578
72.370447347394673 63.805787881994291
73.107142410256998 65.228385486098574
72.834938384215604 66.573670642771788
72.530928352019004 65.382724073788964
74.152611656361017 65.600847280876849
81.894693922658178 12.655466248954930
83.270339567501097 13.480394483179539
84.754681331841240 12.700031869282608
84.046782140232466 12.679565269326865
84.408571795734233 12.092014441079682
45.219875732228537 58.317993229308165
45.700869046151155 59.522889088730174
46.189643844767616 57.367443082877244
43.843769224163282 60.940493475991715
42.670321380418827 57.707878229999046
45.009866020757634 60.367882831633963
44.353389461527506 58.983137698239048
44.722166065058467 56.771264076369484
45.678478140604625 58.194676774068085
43.372980300244421 56.086244014770180
53.309699699350617 68.949461765430328
54.358739885414536 71.403014087442983
54.569125934671604 71.267140452648277
54.616598127050928 71.702442536450619
54.622075794594089 72.093840991204701
52.616031245576039 70.252760328304475
53.719787677607762 70.237477882592202
53.602770637177521 71.876722549934883
53.750246243430780 71.546002837134225
55.555326986174897 70.324940368126903
54.931684491038247 72.454193509481954
92.297331384930416 37.552008609463769
93.661172216723585 39.366434063275868
94.048201895545461 36.917058991251118
94.655691702928394 36.809203750445647
94.765190662576629 36.725146511108342
53.650892388945294 40.527339816993127
53.576042916018920 41.308979660719103
51.384068649099802 42.108093023707085
54.416113328281234 41.086000677534571
54.614518848903444 39.931764247353840
53.982554827351549 42.411453235843894
52.429920446029371 42.429666299657072
52.620512263962986 41.619210662107619
54.490396256636899 40.821233659089025
53.033904196817666 42.143244286303428
56.643341151000755 42.042047176495323
5.255664531879908 89.057330155759217
5.510147961002601 88.697158362760049
6.617058518443615 87.796831139049402
7.591104892525802 89.323534055813582
7.920710503924576 88.907064166597934
7.434548985667432 88.563146768345902
4.533978200975775 89.352460183479707
5.544562662789547 88.977749711104281
5.149047663910332 88.979318152237397
6.546906054190132 88.092699979022711
4.099787941245527 88.372596200646015
7.243429142718970 87.544175248209356
5.364660824566267 90.295173144327336
3.203598582776645 75.832273509046331
2.797343261417648 74.637264204104639
2.975210946148912 75.683425387771081
1.707368034743969 74.735363301178538
99.932319958457214 74.459011245847222
1.275180197227099 76.653948715510865
73.471332280398187 27.574842186202090
73.904255107845259 30.608630425731555
75.608872305799153 28.324147293499855
72.478268001833257 29.717929723814244
38.923715596124531 11.702770734422311
39.481135748652036 12.321930725851907
38.372899258106386 12.940884985783258
39.833139917671964 10.324765158797140
38.419846734766310 10.255879947357432
38.461988296746135 11.922019106280512
38.540859747777887 12.937893098982606
39.869458945196413 13.324172597760340
38.469947513149535 14.412798619990099
37.617414786164197 12.815938036863386
39.854749642076875 13.680413079481264
38.385377225627671 10.092617858304591
30.312548886947184 65.086134673426315
30.918483698761548 63.781315806560166
30.196015406762704 65.738803411139088
31.234149975845721 62.709426347950149
30.557655556881350 64.190839661630491
30.932966659025993 64.457182424852917
30.046378769175011 62.974107647035659
30.000160552954735 64.913345626292639
29.673220548013145 64.870811424505064
29.943853937514969 64.894377580403940
62.291080989893544 84.596088253382106
63.565132616020513 84.554709003225682
62.576221042353318 83.352300739022638
62.446618387846641 82.844788992377318
64.564381815955372 83.884462034986171
60.526680836711151 83.141380912968984
62.472987636972540 84.054199556953179
61.024396068124886 83.875577364968137
61.930586900939467 83.562210207025288
28.075883567801185 41.281160411505645
27.201505589976943 41.568106903908273
28.007793063721355 43.120047097911240
27.631256077805482 42.217862543576032
26.109199116718106 41.332439092521085
27.310562172437887 42.648800228557342
27.587011295263931 42.362266898301542
27.118670794921218 40.913269694864923
27.492237325517145 41.669388908850920
27.081960317022396 44.120612378196668
26.196552565903627 42.065825784032839
27.727777505117501 41.547742126701124
24.185887347439255 41.878117954488239
26.775102212224173 43.284407974834984
74.879743802456332 66.767028224057640
76.493038186553932 64.428580105284908
75.140903434661382 65.321435552628145
76.489096805299212 65.375437005544896
76.590575661087968 67.665885272101065
76.963742806475295 64.994956874668958
77.784227493744751 65.419475730910222
73.771638998419434 65.041064774939514
76.246815617993647 65.768904175316763
52.373242006959401 78.858492470291594
52.299731786464406 78.882232153355233
52.603768665163791 77.562597821161461
52.419158986056473 79.819113767221154
52.213183729070821 78.202636077366293
51.895147046065041 77.879570799853227
53.046965780094489 77.721972968289464
52.866822233707296 79.369133016625838
50.158195067257054 80.035607126644379
21.540186286317812 39.347282914476679
22.251542911303492 40.305295997784469
21.958172282568967 39.354041401719243
21.660249619968027 39.758403211285078
21.843167783245494 41.684178832055487
21.156425671338440 41.720532263780314
21.807426531969387 41.316423314732170
33.526814891499527 71.046946072025946
33.812242518473568 74.416570231257339
32.325574935639459 72.370100417197733
32.338125044237948 73.565870181130350
33.063834604211380 73.793664546398162
32.789660582722576 71.692046117692570
33.811280368666786 72.608234572868199
33.769648698133174 71.651467575449644
34.024662367510004 73.840503729422721
34.698672931590096 72.539301324825274
34.255660543761557 73.835132023105018
63.997537275591348 5.366330669536508
64.066509439510639 7.788873291573587
62.726838405503635 4.964459910096443
61.709401320134560 6.953647054425324
64.475044477205714 7.000389443090443
62.713072818793748 8.693505786927879
64.141299609322630 5.959277258861226
12.477501933577923 90.311762149471022
13.258887709044934 88.585973287202535
12.799316764925235 88.436827185752605
13.970616541372291 86.998567219795021
13.515063551418821 89.066336246025728
14.540233614907020 87.443378335370156
13.482580882957999 90.441218812148009
13.356309797183231 89.127724314195390
14.386371727876401 89.368187421719227
14.176992035479838 89.148123899857040
14.144052780282198 87.571331299621889
14.970717439010922 89.650632723917795
13.592853853208684 87.840045595569819
14.779525076484823 87.362146140976975
53.807703678666755 65.781980555346479
53.596819974527037 65.794886749602341
55.008716311246836 66.568673613816046
54.868513780031073 67.269357314122033
90.068334787411459 52.684682693389519
89.517510008114940 52.194024964188905
90.078566615455145 51.936967220004142
87.237595768209744 51.670775430583397
89.561898618356963 51.345848655292272
89.020623117890182 52.956700249185680
90.731728406879384 52.750111955443970
89.338353813084879 50.647109353188220
90.409228514044770 53.332428542692412
93.865672438237297 42.432116541870080
93.134624983545038 44.336643482120230
91.270457002704148 42.168290539837848
94.615042695953761 38.942453049908153
92.281433577152313 43.642353558453024
93.305498797182523 41.016600748652060
95.400921217327351 42.156689009061445
92.610435881422049 42.460897253984939
95.100624097817757 41.317922453740735
95.474339635975923 39.900262000178181
94.861331293725968 41.205117397018341
3.915304035742835 67.819014577902067
4.995280204644865 67.306770015462391
4.230082459591925 67.141241375008420
4.778118469875805 66.035764051607629
5.368816915008585 67.279588689165280
4.920342684877269 66.889014128169379
3.200945543725516 65.704010195051168
3.982589336759615 65.527527179640998
3.751845157455526 65.725712729130152
4.519204643238254 65.590377160766479
3.783100024667822 64.871617283199299
4.335759682914316 66.060182607711056
5.988840340735839 67.116337986571949
89.070318378178357 96.054845852290342
94.629568052258151 95.279446639564568
89.572026503726548 94.386697766471300
90.735183021541104 97.281395994990959
90.956079397377877 96.046164845550663
91.530546894453209 96.178046374804964
89.800664769262070 94.522005830086599
87.617597741443930 96.075679708392727
89.767743714486841 96.831132351931259
91.147332318981171 95.394617189060767
90.981761156321241 96.728595864704872
89.434437255639509 97.339663874154922
90.758863637978166 96.201103122788183
90.142202030913083 96.143801316214166
55.208612319851945 91.565499741290864
55.240488131008611 90.653360751729210
54.011386926881094 89.153349605279018
53.523149710848593 92.190232149471242
55.593516715602732 92.345203683168364
53.971769384998879 92.216703027553976
53.999365621408408 92.235843890548907
54.126962299434332 90.722141996434146
55.452817472111384 91.608511220810172
57.389586854589503 67.406515007316912
56.912434002413463 70.047816806459423
57.568328804124782 67.937304404231327
59.919068590522492 68.806262002560999
56.335975519920694 68.776371650003796
56.366622196335243 68.808026399162699
57.025841646981370 70.847529967584279
57.197193924502649 68.002407503170375
56.793408793690915 67.600859271452620
58.008384179460087 68.173483496204838
59.780852059095842 66.694084786617793
33.815216041514105 27.890873911821455
34.720526512756699 27.887566679662442
35.075693101466669 26.978004252227816
34.314872561468121 25.533626379798424
35.176814601959421 26.332672220102147
35.575190546642553 26.311632297141713
33.110713706102487 27.305129824660032
0.289981248001921 75.214340246421386
0.502573903467489 73.279931100184228
3.909214199461347 74.628574497594101
2.194907579972244 72.628296530808242
1.818883248910570 72.254327216181039
1.750971360382469 74.831661282827113
2.289156233087603 71.231590877545273
1.131696072759706 75.364073687828679
1.252096440492295 74.821280167610624
0.320962468477167 74.804989212571726
2.757787735034776 74.435013437999856
2.485956032110186 73.192705416762379
0.649494576134092 86.197810239105564
1.676205206438262 86.138819752227505
2.792134347748468 85.902139709321958
1.187209844908658 84.865205346789608
0.462792558708118 85.637962509042069
1.595124607375402 85.526583301203630
0.346313259126665 86.705674384591873
2.031560544081118 85.135170457237479
1.885002798431512 86.479575508870028
0.019396556277071 88.166854256312050
0.322990897854012 86.958734009603035
21.666798815256669 24.821141603536628
24.164000843018737 23.109688646887740
24.965923366664324 24.766558895318376
22.291404176311687 24.621759217243834
23.755480362698378 25.192968620363910
22.204117403617978 26.072757229335938
22.409964724457492 23.001266546574413
23.867105385756901 24.009230159597255
22.929676237293091 23.882646568431248
23.503574816977665 24.652548514546677
61.392183155224721 72.786232182220218
59.215559093226510 71.625492533968043
61.856634247545045 70.963429373536300
59.531459202584216 71.124732805133561
60.238671551515097 70.800692769846535
59.470844999527316 71.998995634789438
61.233179585749070 70.575260798045136
59.664180952617933 70.312503281870207
73.104577144897405 22.315943157399776
70.616637261288716 21.133641605492333
73.303995634418740 23.624144693420913
71.637864942941917 22.900891944573164
71.205601338729153 23.165415221808168
72.133231955573862 22.268373695248933
70.818557649190424 22.855472032604787
72.802675446444994 23.232227216540377
20.043595177607987 81.267990167353588
20.462564186587610 81.892470551606152
19.771083304894482 83.422588205064187
18.348992284002829 82.578844867661417
19.858173651283604 82.026017681169293
19.550379194527562 82.461637629801189
20.026563008774097 82.442143365972271
19.311557344585495 82.953569117721742
18.854330866677014 83.251723229318316
58.419871593301579 89.399239556197642
60.404065819125542 90.778846699635892
58.447435527299398 91.203124665157063
60.114872800235034 91.638704707520034
58.957544033249370 89.862592080446277
61.030125158105108 89.687882384683832
60.029177440426025 90.485317503965575
58.275603934431643 91.602034235808233
58.805418472521708 91.353179557628081
58.776698713274619 90.333300378672007
57.416020555637168 92.812358165741912
58.041005968026177 91.605295176348264
59.000270789863507 91.574460058400760
58.639260632525783 90.587432690051145
59.235018234419080 90.513851582574006
31.732655914238848 10.722452430825044
32.488245487607671 6.526774510780168
32.860873179817567 10.814667187137998
32.431241315313493 10.081123908213851
30.904369950504922 8.621825451739424
32.372145020853893 10.302074652765590
31.993554305725866 10.589809629738552
32.114469917619317 9.407891971567214
32.714622242698056 8.477358634357184
31.959074325538605 8.275696840992659
33.551608952720237 8.940384205575125
32.505974572757538 9.476639473653995
32.280805864147936 8.975480838120610
33.187572656660436 11.107605132274445
34.283779340472499 10.725881818713553
30.898374154597366 8.162949388507045
32.114503202271180 10.377809747023438
33.604161810290790 8.731732697028331
40.907561357883701 28.262021710123790
39.789182356348405 24.706309311749408
41.007321468325827 26.300885217442165
41.076752342000695 26.384146716168843
38.949897762654366 28.737965665266685
39.900336374852728 27.287245460026266
41.219612016242479 27.564861579667646
40.209095436679803 27.748777522152650
40.744996563833560 27.523041975730830
41.114679474094601 29.327441232665024
40.257821249192062 27.400558495591302
39.111531751348608 27.373388390281217
53.293739003573037 99.762839452341410
50.951309172210301 99.012271610317299
52.852677445698873 1.077142698394653
50.654772159851191 0.322798177476201
52.084069103067009 0.265467333377870
52.141635499242952 99.370010839536633
52.268472161732831 0.926802858798311
53.574384322514021 99.951169618442222
51.375685137088638 99.756246797896878
53.068672533266088 99.697370472642291
53.950173968035315 1.232805870067040
50.905798869787525 99.757493818027527
52.240390675693078 0.022014424042453
80.211097485449471 87.699046885580515
80.888039012122547 85.848795314342411
81.572298796641945 88.081487308175895
80.489540869179038 87.680678401701059
82.383977586013529 87.575071344616205
82.394058158686633 86.142295276725477
79.820575823044607 86.851735719783562
80.882863097983687 88.483919962795454
80.403685999939455 87.360352515815094
51.141991811985953 9.918358317835439
51.452259712505665 12.009809119646109
50.861439643784834 9.858173357431092
51.859506098845799 9.645090577701062
51.634298853681543 9.772748811590926
51.615080459548743 9.471195179600901
51.197417730852784 8.243448462285157
53.697118814730757 11.266410163756298
52.199029633272531 10.163070932390960
24.381951488992801 42.319761819590617
27.088658275089035 41.502955836726798
23.425394064853656 41.608198451050605
24.009336464132314 42.442234387730672
24.887755860406923 42.516299396608090
25.051612474863191 43.872132797998987
22.493808628216314 43.479285333804761
25.547672759879568 43.963837622402963
22.910533265938831 43.104818241051291
24.514267610440136 41.141738457095570
24.003643972821365 42.755342940126482
23.283960122334914 42.370066671048193
24.101331695867216 42.558559998783913
26.266975615076976 42.471211728513012
24.504409977689363 42.561137632086030
25.230717081426548 41.803216159347457
26.425426702443648 41.577657926372652
11.254642754634823 56.659411705913136
13.734530301879964 55.781405540486638
12.939724877325776 55.463288596400460
13.490337987594025 55.497426924074873
11.164612406526192 55.528629022088353
11.409743653315521 55.996756053508804
13.003563177472138 56.764330889998789
11.825794983208919 54.940640997125044
13.518585716421029 55.364830498308706
13.477086494318872 54.249315006722973
50.179661927750239 17.658752992896162
49.620871462382027 20.040214233542656
50.601461291370910 19.963598637032966
51.161829801374154 19.936038975463717
50.283637817458832 20.559926545549608
50.803123915598484 20.503391824399181
51.130933224473004 19.814266915390316
51.854782163053137 19.684183747933822
50.158869404384603 51.620988751435334
50.213791251993285 53.742593429036333
49.564218612421207 52.560595601101717
49.300735437002167 50.028637581991596
50.545628641262333 50.068202264007702
48.712751669560532 54.330782773966227
50.070232213595148 52.610901380504565
49.818808067149781 50.991111742852773
51.509537044517522 51.994808187866219
50.150022255813575 52.038706803392785
62.984629784897535 25.053608313650898
61.866734608710779 25.225024172162744
62.928355983569894 25.062676737756924
63.551336338001349 24.623360812743137
63.125413626183850 24.507646188935986
63.967064917194108 25.350007653212032
61.659308620187616 26.025835122171870
64.075681696422336 24.749854674117469
60.361861684151670 24.951135012716254
62.950992018064653 23.649505553446865
24.583966335806078 41.583478390727734
23.586452240945984 40.722036757197557
21.655555934213453 40.979245559911952
23.819508326915575 41.333785613656055
22.256553678625817 40.525773178043401
23.081344262884809 43.095088355252429
23.244976058354954 41.262465600005484
24.114618608573412 40.138989717171107
25.246163954344077 41.699853222265553
25.326406180071022 80.963092953447386
25.634111278577436 82.896155179379733
23.783810831465974 81.524726895736393
26.305013211516528 80.878606738207779
24.480315182553916 82.899307426278384
26.992071107816969 81.524000108074347
24.097419333419765 81.128732411456610
26.594290977468393 82.046794739796567
24.353443054554749 82.974004700121043
25.570825042246643 82.949084954441730
31.855010394133576 74.122488551092317
34.914666062378053 75.145879754146861
32.391132720294628 72.061253321500885
32.241777745750333 72.434406326067815
32.318863679900112 72.557781239393321
33.203654305432046 73.388270084293865
32.963071779224492 71.137438301093354
49.408074952919932 90.688606277056849
49.871267122680536 90.320054420930035
49.968877833433169 89.752993982882316
50.906871014977128 88.941866747478514
50.335879292744195 89.371331454871822
49.384645594440627 89.662435634629844
48.469198188473577 89.411213255274873
48.466611227435784 90.388356078580173
49.914899551815246 89.421295285039449
68.541819728575192 56.385123898443545
68.130379098091126 54.841455186108725
68.059280407037591 55.181655573982852
67.420534708592896 55.643513135081818
67.658783480876210 56.395956703279040
67.809181292152743 55.108667475073560
67.279473693397279 57.174277620192946
68.059452151562141 55.425028154479442
66.073205017052700 56.948827868346427
66.705470276956476 56.850827694684639
67.702618764895902 55.030538697292343
67.267251583290090 56.403648592208064
67.706812545669109 54.370425862672391
77.100022783008811 61.827302033164401
78.804282903395674 62.348974397799878
79.592025936092554 62.042270251859826
78.814609848343977 62.957095352702780
77.784118579362854 62.777640199674636
78.633690713677822 61.398284374130398
77.356214917315313 61.461334105937688
78.572477053797030 62.107761374250060
58.567490197058717 19.385492430797306
59.795960264022753 20.360167389938024
58.076104432505076 21.828515142146294
59.157765580216761 20.835989213771644
61.005312764159889 23.132504502194280
56.431139294876374 22.349833241436578
58.325155739146979 22.135889190690790
31.767836243604076 95.233195055860207
30.364122706880629 94.726904926143533
31.914076087544153 94.270684765774519
32.221270016610326 97.070119540893870
32.691047418558725 95.400823718631358
30.467243332024605 92.960595325194390
31.527002270117514 94.731884785916250
32.178616191292988 95.600118178880152
33.337867642464175 95.681247929578547
31.969064592097315 95.180530252638945
33.420171717617151 95.281587411555819
33.194745558246225 95.264550949385963
32.769191013171429 95.973189179244585
49.230626054707940 72.597215575913211
49.442805744581143 71.011028288900661
49.114437044620260 72.610778533141541
50.074680420821608 71.280590727411337
48.987039685331801 73.864430109295014
46.765149806843176 69.771722824448275
48.751551268929695 72.814911451581295
61.681731628795319 85.326098744231942
60.079213826091262 85.032162018924609
60.120789112829229 85.068449472488169
61.342681698175532 84.652222675137182
60.250655125538401 86.340840577020927
61.113197738579579 88.264826070102146
61.164791563978852 86.535574418885176
60.706768003976272 83.937448886442539
19.986682993301539 14.902581966613203
19.783910611492317 14.879406225749747
19.603896913588695 16.150280762788988
18.197779488247527 17.727083565249004
19.063618969369312 15.492019024186117
19.751843524259417 17.197369789454523
20.108445685036241 15.495079350915873
17.908902230425323 16.546365386581876
19.650253845130177 17.090510399250725
65.013499197854344 91.607385336562572
63.469069132695026 92.078205121499209
65.142471306261399 90.586983311354331
65.637614219819866 91.081639236767046
65.631580556032119 91.399286032571197
64.170090797841581 91.526882283555679
62.997790857834524 92.413775199027427
1.076861520489158 44.677561577144630
2.788946922385992 43.257276092687192
2.761023798369481 43.406790560095267
1.089685634954673 43.215948677576641
1.940070016468115 45.182367050674529
3.318442219137510 43.993921291017315
3.196933791346120 42.962964984900289
3.288514732775035 43.630232901578538
7.164498475555660 76.058856252042176
8.398212315330579 73.461521944860010
8.209913725460746 75.042945030691072
8.211859117278388 76.267577779432742
8.672552183056569 75.293130221171268
7.148261932537362 74.709230465351794
6.460444329495764 74.372072232749218
7.643130814906532 75.107993681288193
92.977556875286453 33.506501752737783
93.540394171485573 31.845022046478576
94.287701223966451 32.568097146316816
93.399397506011297 32.417029958612183
92.932693847153089 35.661679225128957
92.472243086101486 33.775300710638092
91.376356652188306 34.720622513658547
94.139352461820650 33.845338846523262
98.451962114557176 69.629412374240161
96.686728329030700 69.109533084394499
99.255062759531796 70.148925450240725
99.135167003903732 68.544033795399372
89.938266028852311 47.029488810597506
88.951988435304798 45.156224432448852
88.558823053305048 47.242485485684028
89.864665899785848 48.834980289792718
90.255421595576109 47.461217199651870
89.340066009184554 46.792927260645463
90.471660881237909 45.472279339427459
89.447287503949909 45.415048152188987
88.659313539932072 46.206852046345361
90.802019250176897 47.862662470186223
89.940690843124955 46.998285269266340
46.229658547579234 76.449023420349121
47.565526817852167 76.456273376713781
46.163714745912998 77.240562926112474
43.159246291105632 76.519645460241350
45.174181439360311 77.248660161297380
44.739522733284957 75.119020242176347
44.174112883389888 76.623131952539907
46.466038408334548 77.904304102786568
46.543666126418010 77.016373541370555
45.264743665505137 77.176485829474288
60.605204857805042 36.438830300808469
59.199801610840979 35.927547848862496
61.659420826547937 37.259803032995606
60.947006963005315 37.387786614935102
58.779925613347118 37.165424241722391
60.275852334863686 36.213757943880815
59.888664093171286 36.480087726872270
59.496197252162261 35.334438059403034
61.158813836337401 35.334251484166167
59.798662610752771 37.525509341678962
59.184614281896792 36.295264697757872
62.548390772648837 37.886248162508835
68.015833290318696 85.587129743368664
68.725553234413042 87.080586621086496
67.306494532921278 85.136596756405368
66.974220112174237 86.796584325332333
67.717202766787167 84.969485951719165
67.461857650693176 86.354200417011043
68.051633881307353 86.353315778358237
66.338277203203901 84.171264378141046
67.402890543906750 84.969814568772392
66.860983524445942 86.639261452225142
94.605119033517965 6.436858272196311
93.842512999072369 6.220152550355010
95.288659975883220 6.979334919652317
93.520066785118104 8.528422795847311
94.846640283884639 6.588355682096209
84.059395790121471 3.240224912184247
80.916150611128799 3.332674837265624
85.076774845753249 3.189095187571180
82.737421290133270 2.618822135998056
82.490989561632816 3.052001602226436
81.363331492702642 5.153702171360311
84.623500285129111 2.182739550574008
82.883928010396076 3.765889889226051
83.080836006246628 2.614275800762135
83.996568058701030 0.315705471277593
82.770404441891472 2.859887289987931
83.290262804506142 3.855404922247101
20.895954543812575 85.902303614212784
21.635327381200678 87.060084136120921
20.470170477665359 84.836880905423243
19.469240553530376 85.461801124307470
22.698015383577285 84.502139257481033
22.587688661834292 84.525608350784310
21.794562433509292 86.077058908068636
23.081378514947264 84.686332790552726
21.907148614414375 85.819533545442837
22.510370627785626 86.531086828583767
22.909813411186377 86.598577135789228
21.361815159357910 85.643274574108389
45.080019259856165 36.988916235771661
46.685210661312439 36.710830496397008
47.710130666527270 38.990148794012320
46.527829218332037 37.661514424924789
46.881259275304188 37.819273782593761
47.102361645682649 37.918270429676269
32.064997281468123 69.208743394655670
33.483306830450211 69.273897249722438
33.281709179879684 70.978667215833653
33.884908002407180 69.862922797424616
33.773245039428147 72.455655828844257
31.932244205945036 70.748622800247958
33.025888503606325 69.907748516460089
32.932559503961663 71.337265526693585
33.906387345452231 70.155858849315337
89.144482004320380 48.399904898732423
89.993167002180570 45.730024604116281
89.858461922004963 46.361632241054380
91.160415092671926 46.889727059564514
97.752940182046800 46.298252022650949
97.209588681394663 47.266340136195048
0.045489335430460 48.412879877750704
99.028934109593607 47.263701894423441
98.426044439515607 45.513927567100424
97.935774401212313 46.338280955253090
97.436226349914818 46.924700580695372
99.861732541193760 45.583013770134215
98.621942970049972 48.108628513193857
99.002338061245752 45.859481804679582
98.977894921904664 48.602372073961497
99.809361030174557 47.339063992694207
0.045441462656754 48.166197696539392
43.882142484443641 15.098574043063760
45.462000174985228 12.702550002871805
44.901642168563967 13.851578126888338
45.422720338642726 14.084179112917733
43.594893923874714 16.448430863645303
45.743163431913999 15.052078466380982
45.726376828980960 14.945818628544197
45.007817939157476 15.715012608099832
45.593073847782357 13.521081246077447
44.335393363721103 15.076515345296675
45.404855640992324 15.633051121259742
44.573474267659613 14.022302174923670
18.534013431861712 14.337260423879446
18.436880557425916 14.169660204289089
17.570053718197993 14.755907491985552
18.380111581513219 14.640990332823399
17.396996969054523 13.875028962939265
19.528238170972635 15.216855958542300
18.009446499360521 15.051184481342332
19.378011710297937 14.030460774418176
33.598241073383413 74.119697042513096
32.754280114088225 72.661162614473469
31.079666968497303 72.386275648197909
32.725244892677651 73.514819467521548
34.649871893887862 74.188038198946515
34.135626839312664 72.509077911913380
33.826554111654488 72.465126742422825
14.711609967933772 11.666572824517713
13.086279949902963 11.831002698889849
15.459059509412574 12.055500515226401
14.083125315775147 12.982166812808817
12.953468278885255 13.505159442957758
14.565343991902962 10.927414644317725
13.023134788604915 11.268979072781061
13.658094661171109 13.309588796740684
12.032003539417619 11.700473179148448
14.666603994964333 11.738909191959358
14.775306385513302 9.920716887386885
33.262396192916540 90.819328171366394
32.814301361116520 90.347007107283162
34.431026486921631 91.022173114805099
33.953460820379505 88.672789826455983
34.485776203785079 89.763773378980574
34.925088531812413 88.953887298427063
32.628024923487565 89.994855141319675
80.741495630133031 92.575873367441957
82.484981034929206 91.730638340336341
81.977923803755985 91.950653085923790
80.749055461606531 91.845900232165135
81.141950410429729 90.535167864677035
81.805313751143103 92.105263571053342
81.798149536815004 93.762326477723121
80.601751992270735 92.563804532064992
81.431752122260320 92.113166175709594
81.674677582383040 91.214471864259110
81.470994708451002 90.968820444642176
59.485711632718711 49.296796222424717
59.267805363457100 49.925722675225408
58.308408410344633 52.560669663146498
59.574133005571262 48.149992365823962
59.469745559977127 51.031116591213582
58.067614848444343 51.090708346913907
59.967739069164651 48.582086004280065
58.293376976065773 51.545222030606624
60.284379216096319 49.238489580236731
61.612773402493723 51.772659140986484
28.251003276996631 6.342381873305008
29.209833686602508 1.488903873379140
31.064938342377573 4.369571566151026
29.080219420834982 5.598273607852517
28.768966827972520 4.577990584688993
29.531468399658067 3.609417062903003
29.061052718439640 1.458955926326407
30.766376194130551 3.382774248193666
29.178786438451894 4.921515169741104
28.579720994935666 4.466533229231386
30.052218019402805 3.535912540014091
50.901640492875771 93.727590454762932
53.041263997794566 92.341328926060243
53.057054908122943 93.218234587281444
53.634528173377767 92.447057011995796
54.275921219710902 95.388201596099549
55.004537193686794 92.890231987117986
53.986906326488985 95.107894647412294
51.582892725889828 93.803415517354338
5.494765552347609 25.857349158560886
4.442214017203646 26.515331184710483
4.524782560711728 25.435673209037684
3.602125294850699 26.689270911227734
1.960087865636853 26.692324220205958
2.797522173411742 25.549618599718212
4.693997237424711 26.861143692143205
2.365916428985126 26.731989311355189
3.173354877078575 25.915762208983566
45.964350513100186 5.866426736901951
45.433758545411180 4.771666399504875
46.610179402096563 8.617223178784659
47.244079529031282 5.740819970343761
47.630634016450067 5.855653840233589
45.904677511279949 5.489383327100515
46.898356951517471 4.662921675547064
48.086752014613033 7.662424881539508
86.414147242469113 16.333424665039178
85.139363240049931 18.512831378428793
88.548021247797465 15.068680684290129
87.129065695432004 14.411514537069737
85.718068447673431 17.667436785489102
87.416405003616717 15.378389771840842
85.718611847346068 14.888303807766095
86.654922649570736 15.473619301598710
81.960707610420755 21.824464441963798
80.518306054218797 23.588479328645185
80.956675907242243 25.019294943931165
80.214066759180369 22.761690949374977
81.970065271219184 23.224366875503659
81.827544223278224 23.833550878052908
80.113612885339862 22.860783414153097
80.540545387675763 24.734098131047197
81.666373305332229 22.397353827382751
82.203984652111259 23.506175451272412
79.611474577439864 23.399022574758835
69.025376439249087 40.958742987252542
67.674758311587155 41.603600363886436
69.071209473954696 43.432853903071866
68.390188914441993 42.098818515349926
67.466458381941663 39.882747668080590
68.642020501845664 41.676447357011639
67.772898995510786 42.195130944327929
67.709815769210593 42.443398757932712
69.251917052230809 41.025638462176673
67.390789348016156 41.679200923588581
95.636218895782605 64.618015051338261
96.291096130484149 70.245128308098259
95.478836045068022 66.147901785420373
98.015353790200137 65.719650397310758
97.597789601205235 67.306183994742526
96.218067618233690 65.848786201570277
93.947123270916180 66.704698170198171
97.485456744054190 65.852759237309485
96.709363833104106 65.612065099255446
96.912869629559438 68.149066955804557
96.108235715926597 66.560313856525511
96.515799826322990 66.652062046302561
95.878533070532782 67.441321103216126
94.775925689724289 68.210554859058917
94.525917653581871 67.818455790311674
81.663368605400819 71.580145706356078
83.463422928718671 71.341160599333037
83.762160204801731 73.953233238105000
83.461168869182899 74.141738627046749
82.324129586069986 72.060860652505283
83.172221798320763 73.002759080039553
6.881595228784622 34.658540099335127
5.130733249441952 33.302129152975184
5.877834339022778 33.673300961814071
7.881629250454511 33.918748328537397
36.175354018697618 58.079414002220048
36.986575228637953 58.094470781280542
36.501884407390435 59.475904349249348
34.887468750923688 58.190643988509677
36.438212308538624 58.414820545177065
35.744574081329731 58.778517754810217
35.610261129571057 59.798524289488192
35.868379522823481 58.096007797874996
35.949926442078564 57.600353880009564
36.476341381721973 58.595436283543222
36.065016593619816 58.059096315176689
37.092791316072287 61.018240182502176
38.436481799372025 58.581132129551044
36.194941863405717 61.220565668107177
73.646260102026460 15.905528703757129
75.247892403565032 14.924701995944364
74.136188445427820 15.780347855215926
73.461783804256640 14.222689837844928
73.519605173352957 15.409223659067585
74.369036919378260 16.565349422692048
72.200157707262292 15.096735208414939
73.949146653369425 13.752178151561770
74.261535857134973 15.206957784145793
74.046490822394375 15.507693532294690
73.044004436347706 16.510479673553942
35.600483109669199 25.396216455193340
38.597419757800907 23.042356141480685
36.730495196526718 21.215327469371836
36.946399378313224 23.420914341135809
35.725271456297179 22.590667448251196
38.136859743345880 23.478719196030692
37.613515004768672 25.039600877060575
37.881349873299925 24.921995867108642
36.881827590089586 22.896105882731515
16.350861612234617 94.155170312271338
15.995188205776701 91.430316502650200
15.747022455227233 90.588323408192437
15.511695397522987 93.465232036928413
16.427894571791946 91.782729713464249
17.744129951759479 92.703604074236509
16.929340791474377 92.908543817285192
16.527516898497431 93.083888155947861
16.162084031520095 91.790793390507332
13.938820651514193 92.289496632156656
16.031475274088542 92.530828514762987
81.885171385756550 54.641478274603998
83.211024088426214 56.370137852025721
80.916690577293551 54.145705966372496
82.440317434800534 54.538471158028827
80.783599300112130 54.936451197932840
82.449734400982237 53.923680738857520
82.320404325683043 55.424384109931580
80.845348181186949 54.884946465287015
82.689706127768588 57.751252678276003
81.782331607056761 54.048198783010548
82.752146472194312 55.688030912148058
81.694555460727244 55.509507330717199
77.290529075358805 66.195796381369107
78.577596852957114 68.646470304380145
78.416157856925707 67.925510760714744
79.013616612027704 67.716041973905945
78.596520126214514 68.463799833583792
77.041678012320872 67.344429729795507
77.156452403802945 66.769081209765034
77.826385705871132 65.817573768844383
76.879562613477916 66.856040549242366
79.511914880522994 67.534759103441274
78.117266642401887 66.786269328009212
79.352839679138341 66.882157600660534
78.006902937873022 66.581116461470231
77.895374296415540 68.155506223428191
78.375231485883717 66.466048079587850
78.139239168900431 67.903338944483906
77.531038577447575 66.894945684797975
78.938776940405958 66.862135683476367
78.679133195731836 68.239733948607977
76.122165149046396 66.976316561632231
44.618990377900047 20.192245840632935
44.312461469993423 18.855419535770661
43.441524053230246 20.156501790315613
46.336081455768372 20.092547717028349
44.347802566138434 19.881992505357484
42.747362764346910 20.388555587693620
45.817627463371274 20.639317900127036
44.028505677329633 18.501644261478617
43.590159462975564 20.013485322011103
44.750158615947058 19.319198170918316
43.613378194130391 19.113407491265530
44.765739117358116 19.758268555243891
44.878154895668629 17.726093674334969
43.949195642054136 20.104023813253217
42.990601940422074 19.048568294133677
21.216803736495255 65.814435710584490
21.773093808625930 67.394548611546654
21.734471550422697 67.486849675621542
23.686318532427450 66.546248547984831
19.655727322450847 67.084194124835790
23.083343935673771 67.047034993980645
20.629151329493450 67.380705279548650
18.902185320669584 55.227436194998454
18.469894110598005 53.674714923313289
19.413714073462017 54.396301684583207
18.950848080707154 54.990965712793091
20.470777149405901 53.800247895716119
19.363723130203425 53.598362702270805
19.820223052712592 54.267895131206842
3.695814825701117 48.072788452495217
3.992298847524188 49.212884559769861
4.694170345530710 47.830324472977807
3.800745560041638 50.841098426380682
3.174838100206796 49.010484554718218
2.234990775817181 50.287519700850581
2.262619702662836 50.259948119559340
2.961792432533930 48.835316479104506
2.192081079905376 49.326259169187736
2.437116779610448 49.610821497050509
4.128742607404898 48.698403695620286
4.037425152235284 50.260809530859859
1.004836471347179 50.717898328024638
2.548927817376538 49.131153993765103
43.309807753412414 21.853359429791155
44.440700965828476 21.519151470480264
46.208629567869359 20.594668670214716
43.345975208137247 20.801625773259278
44.675182670159820 21.150790097322808
46.181460220926233 20.813294626157493
44.325465005425905 21.187743636457721
45.301586011461488 21.596380635859017
44.325562506642278 19.960925496140796
46.075374315264519 20.474276920723689
44.236338748343918 22.229218598786797
34.833860165573839 13.351679033272406
32.597451856718600 12.523361869071138
34.462022693044261 12.559409906703879
33.244628202908920 14.589615775860791
33.506705026135599 14.082848722675980
34.948613527577379 12.994609740300453
33.674285370575312 12.246568443957779
34.398098041750281 13.218736524612854
34.312445222661275 11.475637904150428
33.070462379360464 13.964560555135805
32.853808627979994 12.527596158678625
57.533002406593717 79.425005650240180
59.652344674896405 77.724197655646307
58.893303231513585 77.905294306058195
56.468700048786602 77.101279730128709
13.219561101572458 90.296539671923952
13.029323144638655 89.536207815708821
12.731666694359109 91.860319592579046
14.152379406728878 91.558706518820799
70.655102163122265 91.587381294819821
70.337667439955993 93.037132504641747
70.747228123531173 93.331937646935771
70.097277208809359 93.149834507319298
69.641736008091002 92.588993635566382
69.904763094721190 91.581055572256687
8.960444926647158 97.302343809736414
8.220944194056635 96.119674730565833
10.466140209865719 94.963477219474214
9.227767941011564 96.392927226687164
9.741115994090084 96.019118574012111
8.691043157499866 97.860129910913756
9.149599013400447 97.284204891951546
10.132992254143717 97.872752637762801
10.649299506812346 96.573554652834517
8.132045776524459 96.507243463112133
9.678344965551817 95.932053900274269
9.994853168271225 96.543177698736912
75.523684964731288 56.133440902516973
75.311510447688875 55.322048882599304
73.943336846298848 56.977855640501048
73.812080044065681 52.824413633107028
74.176652386272067 55.497065794257793
75.939826216792156 53.566919078445665
74.849121631298701 55.023021788807441
74.841748768270193 54.576345761819290
78.769132057284310 48.739401509422706
79.376607977351966 51.154613843500613
78.281948083792045 51.384886952053812
77.602916064556155 50.389431113700383
77.994050153344901 49.863606440298298
77.954975029032994 51.216094914621635
78.293491171099546 51.476933573897313
78.323326734771271 50.976956728559713
80.444331316342655 49.482458288783555
59.656330902477450 83.911494419388461
59.497756932771857 84.260522015378626
59.671539267417323 83.946836734222089
58.629456316989241 86.729298134034494
60.295204398229714 84.200926832154678
59.765729512209234 84.000315598981146
59.027001668491778 85.362268059103471
59.860287634750890 84.022068157963986
60.102614101041851 84.542473597277393
59.451020335524603 85.332244929638648
59.976426829584753 83.431963535359188
60.260415083893903 86.367395468079664
75.468044583730830 88.690972300294021
76.132932559782390 88.132393299649024
73.026838180885150 90.645696527372067
74.384450398480638 90.380680821077547
74.002776012930923 90.595726130121108
72.763362354168038 88.900394791921954
73.387213074797813 90.108991990171177
73.868200056908165 89.513564529323986
73.970606542399949 89.720551981175959
73.321217812127188 89.843439552887659
74.020255756263126 90.840186541867837
34.424589114822304 25.798179679338372
36.405537294257478 25.924884503176639
35.454411877582203 25.894556725656045
34.661294130964905 25.219918415349746
36.969242198165055 26.113297889261581
34.001512914775752 26.827325090744523
34.282480720917640 26.186987312356468
36.889709467807712 26.103284717023268
33.984174880015622 25.456266886174820
33.085139396655698 26.505815678779452
35.111526856593819 26.536588502093981
34.364594587793583 26.259005988801725
33.987611798129329 26.991061389993853
36.047095952668421 27.437005400662883
35.107765330482323 27.105107471880430
34.417058171500862 27.334656280703463
13.891402675026766 63.927207943697049
12.157842655906135 63.357151056363840
11.335592636684531 62.361284737818998
13.704807781538287 64.552500925765699
13.468289706950891 63.240838320426398
12.924317898619032 65.260042548844496
12.007644631361147 63.390929750916719
13.321862926800890 63.602683573731710
13.287842372256822 61.744624388533147
12.423142054662906 64.201040818746762
12.544139484135123 63.161212661472291
33.594707221590411 30.965018493609868
36.605954327500037 30.508983105637739
37.020223870429732 31.008815924451135
35.132390489914371 29.421447820438079
34.626517145703701 29.654078299005931
37.556645132749303 31.447591991728011
36.314705995692670 30.265821814995441
37.469580928663227 29.403792820378939
36.378764781598370 29.938934458820945
37.088544567879467 30.039109081826936
36.279882768179441 29.352160872234943
37.588880899899159 32.157774927547706
36.704151314557315 29.933375183697880
35.141011751303097 31.141147439357848
34.994067491919118 31.021997990287741
70.653363476973368 33.940934920028639
74.077621288363389 35.414250712839113
71.932887720117577 33.118151449799740
70.457879250256667 34.928660859986692
69.860689120243947 35.478214202032362
69.333603641534779 36.324378423779720
71.188311096961016 36.588093651406815
71.367864028580442 36.987789497019151
71.757424177915468 37.542301377181651
71.253761206023228 37.037204900217169
97.538017371408912 70.514974814109578
97.513615390812021 70.031595615962345
99.932649384636775 69.726289637249096
98.411300968839200 71.387656977147515
98.406773202525386 68.447082703503909
97.910448348928483 70.194418084580747
97.880032478879045 71.191795257656878
98.235556319899686 69.933637757737003
98.651359324968027 69.301029897510574
96.432410533784619 71.603950810439869
97.931322227365825 70.499428158724541
56.315656045169362 45.887155265297956
54.304024466738802 44.490428145804003
55.949295003162888 43.489320054479528
55.191269739330508 45.386111902489397
55.700880830776732 43.209749884092162
54.267843835039919 44.265958734527985
53.094144590389924 43.758234003995753
55.387112331180454 43.861737306327100
61.771726969799190 24.774944936368083
62.085848003797800 26.722448422309466
64.338974714171115 24.692565899283544
64.191975184499427 24.004076009676329
61.296945498310045 24.354197843378238
63.475247735380719 26.055244167456351
63.572514350951330 24.947610909871962
61.817394189192065 25.160003394600761
63.645267834683587 25.176406527761966
62.135853464562530 23.895878972192698
97.328121684891741 50.170793662252358
97.802629784410939 50.532072084406103
96.729734187325491 48.994330918995104
96.489694335101902 49.980946598847773
99.422458557717533 50.695609891777842
98.680385524453342 51.100213915253391
97.762878780455338 50.166604204258221
97.599120250527065 50.948890017667125
97.907738276614197 48.789587313583674
97.287754384930508 49.699363603142935
97.829441768406340 51.303120005742507
13.618598684439259 13.342740140648687
12.870162169333891 14.910918952095447
12.780482487722546 14.484569300275993
10.888462911786293 15.608109794156110
13.904698470300405 13.364223094350519
11.632879302352052 15.552294545656181
11.745262415302170 15.872723461463831
11.855264351773787 16.452891599477390
12.698296545154134 15.413685244876607
11.961749505924759 13.217739824111328
12.130522181500401 14.425687175049854
12.707825092373357 13.940869701094948
13.261980758960231 16.113765358629863
4.265297244278171 20.950743564402227
5.782513946082615 21.715134736328658
4.128806289620377 20.704090820680975
5.818075596660557 20.328431306754002
4.906692255461326 20.000632566485539
7.089049561582606 20.791740895227178
6.611239044574819 21.564250249180596
6.469662188624751 21.462747408896615
6.067954446830715 22.101781958991126
6.497854566707599 20.763073195910774
4.653236064798317 21.644452074035101
5.919863375136639 21.030872531063665
5.380974503766393 21.998331664378249
5.188793031916080 20.820227388958731
17.671813477961905 44.452256480507486
19.125667444902088 41.612500073767052
18.390053222869454 43.421094027368774
17.232690796166850 42.388513833653612
17.239860035198035 42.124590398486355
17.644289580377038 42.890350008969392
17.494975010615221 44.192151165438808
18.531067378926938 43.075994054895126
18.299795402830707 44.322160223169654
18.694705783643265 40.168221126626030
18.708067874491938 42.575585343194192
20.561625301038738 42.581755889277147
18.672184026463157 42.577475577827478
19.944241474370656 40.363092944990569
21.119689572267429 42.023729209898406
95.369705902284522 11.579397693813695
93.852768016850121 11.910700949341262
92.544316431266111 14.221865344473848
94.390895806615603 13.818423060264374
92.778519006608562 12.757244987228445
93.091845072520542 14.160450043941204
93.885774094580185 14.164409560649551
56.776341639547020 79.400914646946646
55.705812522628229 78.908729032577725
56.740251162779145 77.624880141866058
55.907111947665079 77.429204969334862
54.765348495043469 79.444451203016200
56.300982077164974 76.953811367578254
56.397335564243974 77.023685621642372
55.840392828401008 77.644575248401949
56.973542837776165 77.200005042370762
54.250528922017018 77.957923156495326
55.972323061074306 76.548539049716354
54.438676111854811 77.069996433521311
53.916390037734104 44.647435651522031
52.588889468340383 44.300479184826450
52.669946999951364 44.046671739908277
53.298983211981813 47.017216990050144
54.062330419608145 45.718385626799368
52.256331737412182 44.570035496037463
51.545134427085401 46.704157903587820
53.912211108640776 42.319194234067609
51.979255732470499 46.730960296326103
54.855208303723991 45.987173445255848
54.253541291800275 45.606125454081443
53.726085958762170 44.811363307753503
51.379998411516361 44.753997488077630
65.718516576483211 29.288187755664463
67.847661221072343 28.689767629504711
64.982402943363809 31.039577960615055
63.805283016424475 27.892304047669306
65.617192848995956 29.179189287173699
64.732951581766073 29.628722044410861
64.975453625842817 30.682878094111697
63.725088592195867 28.782661904069009
64.307910427200909 28.480783860965253
66.227704641951092 29.637773622154175
66.337174326604227 29.337846830236117
65.363496521845946 28.332386212558767
14.694090195921454 17.831372427788150
14.396203425256971 17.854236073998763
14.462551431714148 17.427466632833550
14.626950192547012 17.004258120669991
16.898468171373295 18.337200415049452
13.491857395301651 15.929473092208895
16.632186054883231 18.241768417707853
14.205179259159706 19.523646713171637
15.137601380545059 18.005514751999620
15.086476632888099 15.595130620768288
14.638408649036439 17.199582611132307
14.934716649567447 19.068321664885790
16.212531748620634 14.721157526806875
73.520177873389642 75.976705227396110
74.414108413132439 76.918096770051449
74.663280664846624 76.086592808914659
73.592990202380989 75.624171992014581
73.173129283693498 75.930988846918282
71.374457718847580 76.517942160277926
74.666080473806176 77.129377987962172
73.843731644821261 75.622444819765335
73.777951742952652 77.174306396592968
73.513251031503998 74.771498213633748
73.438766479038279 76.558920524274029
11.212286695190947 81.296665566882353
10.651887320184896 84.653343171446366
13.101554016422661 82.445945674238544
11.044260849937388 81.860283318879652
12.309008011141849 82.151961529848379
12.428344311339565 82.333348058642216
11.961937022945973 84.008961734787761
10.496896210310398 82.365933002345784
12.478520556302708 81.486510257670730
12.951011974569617 82.210551730151835
12.330492875515924 81.605496501663708
10.866078196499561 83.674583861829859
10.698453700493245 82.737107856000293
46.016981894475975 66.199455585740154
47.055506040201109 69.100012611490115
90.692361313478614 96.935171488527672
87.766470939959248 97.764188513845525
88.135605747352727 96.311526028832930
89.232135749921568 98.611099296762092
88.908439200831808 97.012264713057988
88.558318432729990 99.212531450338602
88.355667375119481 99.122898025665322
88.348620774350664 97.407136899153855
89.195102326540962 98.078784929900138
90.270607329624809 96.431737782389263
89.973220874676883 95.295073752371465
88.136482650879515 97.438009323897660
89.993861273014403 96.348792174655202
90.334175142506837 97.351530304654801
89.262590540666920 98.427420241468113
45.469212723369914 30.074188231554160
46.245262755693773 29.230148654128264
46.208084331489133 31.366226934686303
47.189144599325111 30.677184262152302
45.934360072822059 29.705547526064098
45.523672228240457 29.981533229172570
46.232063443103726 31.148906128475620
44.829176738984728 30.377543138801283
46.568557636619538 29.625026095129847
47.723692227337722 31.141338272610682
45.220603740119103 33.256094348605508
4.122714391747249 9.688035411150135
5.039805032077286 8.593305124303804
4.069828321442211 10.104425962466710
4.194686790075753 10.206430964986319
4.112919307421811 9.918492620928584
4.962443628632119 10.724864480321664
5.734348772053987 10.463696183579202
5.594751365046946 9.094929276854977
5.395904920410766 10.158931959304850
5.783339060592076 7.824902220364988
4.951206574576782 10.011675158828909
7.187217966272391 10.348262989654382
5.204382206350152 10.573971424478149
41.840226045548576 75.012633139529157
42.187288431031028 76.485277232554495
42.621375115219081 76.191564573785172
43.461751690746055 76.068230050422073
42.764603634551030 75.116867061420649
42.618241533594627 74.160529866738372
42.262865447722312 76.461884126314487
43.577444206744950 75.721993585488164
42.535317550444162 74.987630478207635
40.718951996598001 75.341674963325843
41.271631246804667 76.160000648751534
42.090419801158255 74.215525685193185
44.310768895345845 75.753441183566650
41.695035247824450 75.649104415627789
47.328669093859290 60.021519502946987
50.695295864929435 62.394180641676840
48.767750737465178 61.208001609934485
50.546498154950172 60.165271985395862
47.918110168209594 59.526104705044020
49.912015210831520 60.120650026942641
48.517486065158032 59.276700687479078
48.047479875494098 59.149823690955841
49.462318567386092 61.192293801864530
48.855924162744216 60.911413688258250
47.194149823837790 60.472535420031065
49.624230853719048 60.914744070326584
86.000851234787504 26.378357106943700
84.422090740334326 26.641311130061819
85.090120646770131 26.712416532831185
88.288335581387642 26.913071156262461
85.634114721213393 27.400304345355540
85.936071806740287 26.714548709067657
83.438400580904073 26.201155896683730
85.851824153163321 25.972206615906124
85.234947237035072 26.563408077887551
83.494274476825126 24.973912571096420
84.645274758247368 25.279338660952416
2.173489510544030 41.793793269099645
0.900529968170551 42.241586677760125
1.528545626763196 42.501587817896286
0.989271235009482 44.078572834482138
2.814230696476387 45.255406648122992
1.346801753244066 42.036609043964816
1.821079096485791 43.729286385519401
2.571955370018171 42.514514065797869
2.801127840604335 41.972313779269598
1.298276545169669 42.389834490588555
2.817463456490828 42.713917929278978
3.064044430796959 42.637610306628503
56.709431478596663 67.900404953389838
54.223846794627676 66.310258997285402
54.372884336964269 69.041134451387705
54.497830976017859 67.938489638230465
55.203315773626841 68.001254824238686
54.317874402923138 67.916783735866161
57.267015304717923 67.927582845896097
53.704615269449000 69.549795968118957
54.212354754316550 68.449382716251549
55.613723722566668 70.254873757884624
54.421271995586288 69.485179428464548
54.940934513431472 68.575960757094521
56.131076396092453 68.500595049669656
98.267384423612782 79.366358599148199
97.341993654220801 79.555206300175428
99.011052925851388 79.215450118412477
99.460870735374129 79.083583390201284
98.995362427632685 79.716401032267655
96.998187043294337 80.033898772468419
97.600001898793053 80.425084506004723
97.148050524502935 78.821116743621218
36.760924183405969 76.851743066808297
40.803753465392127 77.336505323235400
38.856796212192656 79.164241628453979
37.016637031279345 77.276070498033349
40.584260480741506 77.005586693676136
40.176209653907023 78.077907012506941
39.237888176860089 76.736960763515725
40.752967694612941 78.266457065012432
5.107582610455480 51.881243552867716
4.222743163190190 51.636216487060359
5.801330091131510 50.957990461625421
4.121126705634257 50.205395426319832
3.763652272276019 51.790241042486763
5.991485977383824 52.161845698042555
3.742482589540112 53.009465828615092
3.569238505454083 52.128785018666427
4.802382522759786 50.765645914420112
4.922872446311315 52.152286149458817
4.571178039214848 51.141306192877906
4.778606140389679 50.392928221533211
3.889250476536428 52.266274112350260
26.252957659912536 94.801763282977078
25.148745418917812 93.955371247645928
24.305502547682785 94.599169835811963
25.187739993726201 95.192964971921441
59.274344036048554 73.198810066040849
59.523310187358170 74.472430296024513
58.145096979407164 74.014550697239130
60.199865541951411 74.331261998431415
58.171631814660273 76.407921224281040
60.814939430571769 74.031209388026483
91.517188589672202 40.831231692637971
93.529139338785441 42.093070756271231
93.788694819026787 44.090113733378729
93.356670613646543 41.644838956892229
92.852471525881526 42.194423449178224
92.914469992269190 44.248008475499091
90.266685167011246 41.564091874694910
90.613225908055128 41.997029710150549
22.713783171816146 72.398619859956327
22.104924503682749 71.938647037520767
23.773348461937587 72.561578870365096
22.001223667837170 71.445654221968439
22.009620006873746 71.179301449520210
22.222651870445027 70.294748274744805
22.083261504517221 71.112144074098637
22.393481999772373 71.227597334668232
23.294915388918959 71.064332146983304
85.230909113253333 78.384150799649831
85.440734694912308 77.487973142015761
82.124365620733045 80.165037462459296
86.374809399175348 78.063708684618788
81.374775481103597 79.177483885675798
82.939234726806504 77.999541852865548
84.955217715917669 78.004083553033894
83.679479652815658 78.901613303224011
83.845854984023802 79.748392120586118
85.687158723459632 78.557748791584558
85.049560396197492 78.925204794206721
83.254649897112728 79.673777270662100
59.041599790927393 22.224025950993347
56.490790517557436 22.091275639651212
58.738535724302487 22.665386357334324
58.474137888818753 24.619527744229227
58.121589510394678 23.750155734557442
58.338287953400453 24.518510007159350
57.493629663710806 24.818419387582715
55.461410003736653 23.182662370960688
57.227601964398218 24.039371886408230
58.810228921407095 23.616976393349763
58.293900060824065 22.512655563612398
57.543674296542846 26.504776991095088
58.200061938219690 22.271786137288714
57.402302138493056 23.809525033162849
57.378120890965583 22.236720188827718
8.646763730289564 5.606244463633610
6.069343102859733 5.431520273784844
5.620236447100861 4.574369424257183
7.782531708870915 4.364103855499033
5.863827045365491 4.334053426167906
7.546027198703601 7.929891620014123
6.160762637477002 6.901839083814935
9.851400684448665 5.657296350129227
6.483962299740692 4.890093499221732
8.099346316850031 4.839393891181160
75.528218528056527 82.949600226945336
75.192563531459840 80.378688181412016
75.500612338067327 80.676764766892077
77.217269713075453 81.672398071029107
76.819662261610731 83.059795345493740
77.649884203132444 81.248841217662672
78.347176523836140 79.983081787921577
77.002936467580753 82.341948874864954
79.517175229480145 80.954244854397942
76.965482869889854 81.375954483282754
43.734726701843698 5.273152419503885
43.113472572769439 4.070199424065590
44.391849448627305 4.827647812953911
42.848118924147663 3.160874236902580
44.653454174168786 3.758666362687342
29.004193664650870 60.609160799114854
30.045562060788701 60.612049770519036
28.147118845884435 60.204164565318926
28.265502584522626 61.744068318752511
30.178992005568780 58.168807935120839
29.248050014072064 60.390921142336261
26.841336614174104 60.424332808519381
42.391004772516403 74.214239743870010
42.057526386245236 73.562162964636954
41.111013156424491 73.871473811928780
43.242334134056350 74.383729754761447
42.345894020686231 76.099625800457048
41.304532090267223 74.661187153343363
42.355488655837448 75.424878167048803
40.952886727895219 74.806683184796171
42.262401453235597 75.076135784236087
40.369820869334418 74.410756148574563
42.010894727477073 75.556135253621406
41.259561327196828 74.275323223992501
76.991428209694405 44.050634963683912
78.327862160242930 43.677684826057003
77.972360141516944 43.026714961118813
77.874333047384653 44.122893946148743
77.949098370093608 41.596439397159770
79.305477497921544 44.932916733504783
78.002411767453580 43.070485181666783
76.979634827598559 43.373276900732883
76.576443401182161 43.301731813835524
98.851832865667291 64.688444350321603
98.451761146535247 65.471278499190845
97.773806642332474 64.965673243197472
98.751622634424137 62.614419779627724
98.719302859294913 65.914094325825971
0.186800729489917 65.684699762752928
99.471566549102221 65.735086636460139
98.538833654447060 63.877897942199361
99.700606707018267 64.883966907781641
97.841235413371862 64.981896151246900
99.050182657364829 66.272240963652621
99.623883206992915 64.043134113650211
23.207300968841444 32.787767107672281
23.247505300628873 33.223262949485459
20.985619086525354 33.959347361313711
25.536767747954681 32.387606615888110
22.839113168573554 32.258289010169669
22.710152371461330 33.030928778866013
22.354987040175594 31.669249716285844
23.182976750847960 33.079537847772976
23.613492746302992 32.180088820227375
22.517118968988839 31.769109770521961
23.644107769371075 32.040459128607772
24.321028754681159 32.617013583944818
37.195748130440101 13.705599393623768
37.090360549779987 14.065395085693954
38.170894178514992 14.588136647220820
37.955476559719919 12.469872474496537
39.269948597236940 14.981292647859416
37.359817069531843 15.516829415823192
36.117057399175025 13.802901283947641
36.468096145114473 14.594454302315517
37.795081241445430 14.411766349474584
92.068855480312806 99.918334551376489
93.519835307270128 0.595063323225361
91.542071266371835 99.506984416189567
92.452344941701682 98.808915583698223
92.407440742558407 98.296394719262821
91.940149121873944 98.765685434931370
91.945167767551467 98.023306918067433
91.520101793624534 99.235941722674369
91.224120003902939 98.321545511229189
91.961625002549283 98.967874147741085
91.970767656797378 98.648925444332946
28.020283157321323 99.540880206254130
26.149175401152618 0.582020290515729
28.058017746116938 99.509641787014615
29.145104914587741 97.722935351571678
28.204237995181082 0.222504811676657
28.811999040019124 99.922177336947541
29.561531256210646 99.717421627484967
29.147466640366002 99.229793153450885
29.460733789318201 99.968228502929321
29.099387133550930 97.734944757995777
28.914797262395471 0.034758328717487
28.521046961667519 1.190628748148555
30.383315453370756 98.158346940370691
29.134340444946595 98.367532619028765
28.036594445390627 98.995087066345803
26.937538035912283 99.152419103065540
29.336511018296640 97.603744475214384
43.089334539087780 30.932869216340841
41.606525849645919 30.290366175405392
44.435117632285490 31.211121423709208
42.721358944473707 31.065778756042310
43.932407207301011 28.552864958652592
41.553881721540684 31.552716470123038
42.030409413506959 29.666709446541606
43.958904061934597 29.332387529905780
44.039287186657795 30.155226164656465
42.789193580693635 29.072939624977316
43.705179476492845 30.429127055691204
42.045296580308005 30.724491064905919
44.170965241283660 29.331154818642101
40.943966296576114 30.142835794630116
44.425748733433103 30.277055892867025
5.591505357281879 7.086292460448247
6.135018722728920 5.414430127247341
4.356313688689830 8.001132328875176
7.373142978912144 7.746329344297211
4.957711602552031 6.496305741515247
6.546047068509079 6.600315681333835
5.330405031850654 8.117415085030830
29.602261485015870 87.417432897463954
28.979860927958637 85.572377577623200
31.042562550508006 86.206269153793201
30.065747160305989 85.801884348471035
31.553829141788551 85.989203225263722
28.856933003381833 87.959455688487921
31.185326615656624 86.965423010826271
29.037694272572089 87.882673777170055
28.823673682928337 85.598522538632793
52.498311572352499 2.952672089589710
55.706241265308442 4.055128589853003
52.460204226320094 3.938296204436633
54.433434499586312 3.876231092573172
51.938956428764200 2.677366744235693
54.121278157899077 3.478940174320925
55.320809566338887 3.754381364815996
52.290764426437434 3.383233354470610
54.077017342140607 4.678964443010013
52.505470664346909 2.730363481506243
53.570128704387272 3.422213292048188
54.811197338218115 5.010149101016324
53.592533299322248 3.497771157025178
36.340685240444564 40.670277221320312
37.536865884332713 41.031312913730297
36.501650545921926 40.366806490803228
37.451716119237801 41.495115289026231
37.960235331654019 39.705321425749531
38.323064070263541 40.812225636747478
35.912969236295048 41.990104472722706
37.282554446696899 41.855682073512952
37.923718972471875 41.253422335452576
96.878293054342706 62.782422751632360
95.631924430128507 60.908190769513418
97.010079159411291 59.478602263680379
97.501639726908977 60.534950492445155
96.491463376702541 60.053058912082363
96.248709825232794 61.910489347466388
96.182220010811690 61.017436316075020
97.825438596544018 60.477158757227812
97.585276451631671 61.582560840067067
96.431302894983929 62.033855831529685
98.352575762390074 63.142318600512787
99.269904024941980 61.863098423022741
3.085331811424684 0.414449305890961
6.429940553493483 1.872945147504423
3.539300135965658 1.094255130184072
3.999204444409685 2.191745980999177
3.191307779495007 99.462706414089254
3.610873023439120 1.284419687848419
2.885694257414924 0.441068842875129
2.010021170427198 1.599977108370213
4.910381944486875 98.803080737933314
4.190221122067221 0.076621383583662
85.402923012032403 70.722109386041467
86.134762247984995 67.849789693109017
85.138654663702212 70.172558683323047
85.897041024918309 71.349990278120160
85.275975019347456 70.812750855145310
84.852552206628303 69.331237573847204
83.852019021841215 68.220592457527076
84.003307215020186 69.325263942561392
86.624942400504239 69.089318264422872
86.035502699254209 71.066409434001713
9.916307931549662 91.796013365767152
9.524087299603263 90.640123683938853
9.845619163026134 88.392069343762216
7.843664418550031 89.470396942024522
9.291360604265718 91.289661752868895
8.506741623616426 88.522123380785445
7.513078380700057 90.976911610764219
10.343686131841894 90.839759282933983
7.595951731480609 90.306873334159832
8.158620958758325 88.411438011387332
9.597831711009919 88.423180824249712
10.728259573547081 90.401054573698929
9.424929251115261 89.981733147034149
91.754586614895288 43.463105072637688
91.594694970307145 40.505655776871905
88.946413560828532 43.837268312988968
90.084803135450088 43.537733326689249
91.265191667072457 41.243621051864842
89.920642372052299 43.164796162924077
90.154967950987356 42.828872515133384
91.021525708379954 40.191397741478177
90.538901272265335 42.249060695296727
37.988436084604146 49.030921744619555
38.104851272670899 48.004722382589236
38.305463788377146 48.796133234549245
37.432778434452906 48.299777516684095
38.796456776860460 46.442761857774926
38.350491684705887 48.662121551823340
40.242747998462619 48.219757136529552
37.954839892926600 47.004790647711523
97.831050048731186 57.469776919621481
96.925187047733701 56.351455308473042
98.232320291497899 56.492891259844107
96.718042353523629 57.401971441397691
98.569289071117609 57.526034283681184
98.713254973867492 57.618564847165651
98.927275873879822 56.161942612911631
97.348840932042521 58.843504154866466
14.365358054132814 3.061495028777514
14.238621994105603 4.632864137065189
12.922140671703849 2.664565497611873
13.198569213463026 3.150192342220490
12.488461203968569 4.061997898814816
11.747402565256808 3.291429016982375
12.036396724376250 4.894454589770654
13.090742716686613 3.557239657804594
14.042647228066954 3.363523711531843
54.421469273507860 79.079895535822502
53.402038147148943 79.384140074781243
54.788773325162218 79.296641026075335
54.233496306960248 78.279430352300636
54.402871864832719 77.664673859974286
54.699864011536306 78.810660322147584
54.598714703505074 77.604451235575013
55.618667090644053 77.620349362284571
54.200358804037457 78.167975517506804
54.702410425961197 77.917019914217732
53.882761819525143 79.294694660648361
54.933087401657346 79.365302072404006
53.678497789506125 78.555392217513145
9.540991014988370 49.443119901783405
6.492150123624866 47.663405511877102
8.631356200095425 47.013530096018592
8.133208537985693 46.622915221092150
8.517733039093823 47.904721071916804
6.895193619068901 48.852165387062925
7.482616199151025 49.206858665910687
8.502419398028099 49.549094708188385
7.389894373577452 49.033065425028852
82.226850538224909 14.933515100811825
82.004892564654128 14.187623717776727
81.533276458552393 15.512671092264172
81.669354760008332 17.159066809959256
80.643963377365040 15.397827852578143
83.297375600126344 12.477266235928486
82.916252222363738 15.545791656622832
81.519521078811195 15.568351652524022
82.362174352730221 16.766847694181326
92.539434819297242 46.980147703691223
92.502429295313590 47.515291460482182
93.286282208997847 46.481220114125229
92.981670374791321 46.639427267689328
91.962483015768370 44.305732546371289
91.469715929718632 46.344048071654235
91.277057940852572 47.231012780544326
90.869854733927866 48.019293534184357
93.400208083403285 47.875973443935372
7.888002157607496 26.097216473124966
7.547109464202434 24.981249849883550
6.596594664859137 26.309030805398727
4.998794167885153 23.742851850977075
5.473161451043826 25.058750045073303
7.678772623646371 25.436599709753473
6.361287078408457 26.405815717101326
7.036099812702830 25.333364374936163
4.492071587341673 24.675821449878789
7.247892825163223 22.917573682869989
82.661204913569833 56.274756695528900
82.830785765055253 56.232717270450145
82.225138067352972 57.243185091963390
80.969662641004362 57.494679773856404
82.694614982942724 58.412910721435054
80.902182622097172 57.658869156413957
15.355745445266228 64.052707866504306
16.529648742724010 62.021728260100396
15.751294745240910 61.274019698353236
14.488987319143215 60.849977047642149
15.440333132645328 61.428802344327167
13.295830893630146 62.347272838376988
14.245076382847571 60.989185487687564
15.414863402386704 60.880160512882810
16.239699251472381 62.934593122502442
60.606584217276527 13.525137072177591
59.482180655553620 13.195079422579544
60.529699683305900 12.473982069938883
59.770487533308014 12.676028468382070
59.635667647196044 10.281043008165037
60.296513626381476 11.825764513519777
61.142554309491977 11.726557704360301
60.276343261289327 13.398236780462948
66.347225152387423 25.238279667411142
64.157673202641732 22.082505827569506
67.953499779276413 24.323255617681134
65.597819677183381 25.301181514393619
65.973181783994391 23.198192439736260
65.407849542387524 23.418643352308305
66.735602370858359 23.541583974200098
65.565251580926088 24.528303387731786
66.809061284421418 23.903218582745037
68.812147302874891 22.394699900840468
65.862781658540371 23.834740247206067
68.174968761975393 23.219480775117951
66.959642258018008 22.746399713331485
64.710358422452956 22.784660468846663
69.006581120943665 24.175039731470168
66.890992009594513 24.765959171820551
68.017950772122575 24.653642144449737
66.980681565632040 21.958248729487490
22.120710585373708 37.163341435505806
20.813214083822405 36.897604112101995
21.169880183227594 36.245989814419893
22.970915265205214 37.437078589793209
20.420264137398284 37.429432973056173
21.603487052622274 36.781817253412861
22.101278380340652 39.794507194478804
22.457800967229975 38.362954005575446
21.869572096066175 38.298252897707094
20.445402690433834 39.084687408868312
98.285837721554188 64.027547111329241
98.819349532665683 64.984681009466357
99.260658125265806 65.999218104884733
99.580816191564296 64.582827859549553
99.433867823823036 66.940995504496684
99.058846328357333 64.259123757813342
99.025266441490530 64.339093669196288
97.719483148610067 65.528948516331070
98.002424756421590 66.700025303221224
98.792939680567798 66.307357119007335
99.636021639167595 67.049730160671530
99.621646514942611 64.800696421240389
9.011905667987342 0.450176011512378
6.093192451913255 0.934598357516571
7.394637107498238 0.237337527272674
8.073305846270054 0.644268053937709
7.045413231218610 0.492747667364239
6.970009587546395 0.746260347907976
7.407325880593840 98.312183271787632
8.893317939890734 99.148813274850355
56.367627148603553 20.782590826663139
56.659548611317064 19.805495648993997
55.629436682997074 20.450073966644766
55.374949346297697 17.665173883917710
56.408414759476891 18.530672916221974
55.018095390142456 19.081970190173724
99.619423639003003 15.434565633030605
98.703732801766662 17.398438569591505
99.831184188636968 15.690569120406055
0.788641302964905 16.195238147663538
24.923639832883367 29.170830861412924
21.968655860202901 27.466478635477337
22.960714788857445 26.345802086732789
22.314198444963353 28.699609145968186
24.171161444821010 28.040466223345824
22.534467822411457 29.798152929362040
22.061341139421486 27.106356124030828
23.651741514805011 26.433937649859590
22.651507910421888 28.230306748972541
24.389592005771622 28.182113382514785
18.459097896706425 21.711520630783578
16.845781487367294 20.490572177200704
17.949760255303726 21.350400323608877
17.443461070824164 21.550170897336066
19.984988066386475 22.229081899854403
17.037953364148201 21.120705412412356
17.649458556613034 20.817336800654800
17.114308441589408 22.737344271267084
35.989245044878409 94.472642536019649
38.174429785804030 94.828063019850816
35.227454960773876 94.542628933778275
37.170336613929528 93.077046681770724
36.896187137889044 93.994389616502787
36.974045699940625 94.782475769976884
37.277685100048764 93.165968911785356
37.665442596057282 93.642237613379137
36.498696449427634 92.020934686219178
36.538025304603629 93.465452149719752
36.825030341266384 95.468632153708327
90.470822496296051 2.736214429635386
89.960315294672398 3.730655346882872
92.413153323501390 2.325312827474232
91.080654113927551 2.326755379454450
92.782249485376198 3.425296500380554
92.619997628907825 2.815083667631133
91.586445389596506 2.744912915073979
90.825751453962752 1.082436358046182
13.452186326331580 61.320708216471928
14.631212398679518 59.077147802212480
14.266981060104357 61.109995493848956
14.849204937102609 61.972913693535162
15.759830178967508 59.517256229209906
14.415955389986728 59.820803430297666
15.098979417353624 60.575125322891715
47.656171780254255 35.864931147245720
46.301357875355059 33.708088632538882
46.454421518639201 35.105590170823369
44.257424002762207 35.659244724676263
47.312311191471736 35.136160459171421
45.583313621873693 33.965731268082706
47.274981098767086 34.614356601523326
46.937313483074313 34.804853321440397
45.419011620027653 33.049803377597257
48.486801074984932 33.009639053891448
24.967419368625055 69.263830075358442
26.029383556254562 68.474819051674999
23.286624773058506 70.480069092310501
24.929365865949912 68.567257124732507
25.640877849514730 71.593386535177601
24.653507502106219 70.492295529105107
25.269424429805312 69.757954275755793
25.214937091560895 69.954308775643597
23.984419079581219 68.342832352171158
24.230416262813776 70.538068187616446
24.450478573481821 71.352470038659405
90.560928255319496 4.033912819641934
90.624925277415130 1.772338656193456
91.977189086989142 2.938442632025030
90.182960138038538 2.084188773396162
91.077475525342408 2.796838960437783
90.854358265877579 3.647287353043795
90.253316798282498 2.949870497890468
91.836364560291997 2.267611139497019
90.918925553513915 2.541936284888235
71.570655922611664 41.900137104606593
71.988833035180889 41.105164770949933
69.655177404123037 41.013789366524769
71.715111925973318 40.851137821800513
71.132130902639645 38.981538096758847
70.467028484508077 41.322898999653368
70.031370792936741 41.385199900263380
69.820298734457026 41.873422687484279
69.513342019133475 41.963674881030371
70.522442668738421 42.716037426137099
26.871385420513466 68.143059152763556
26.198485123951095 69.032278312781074
26.280147965344582 66.922538551887769
27.046954814073747 68.693746145129168
25.885982098710429 66.157399648158403
26.199915266039127 68.012896276245797
26.657905925882012 66.969974730521599
26.302462928706042 65.695101708426108
26.077683270157038 68.608871647028465
25.488732975521543 68.707782341213573
92.740033179749190 71.262843689001272
93.561888061581669 71.573342743659353
93.367344790183594 72.393651879157005
92.965202953154517 71.610051875110827
94.782012424808215 72.128663726317342
96.732909604049425 69.387400047964320
94.064277787174703 70.696560423748807
17.396912726611301 20.145460838147137
18.536898444307241 18.067410063228206
18.233755131941521 18.882274026414606
18.837464900602523 20.394098209808146
17.010352413621497 17.575865363644855
17.373332103100676 19.201266568972333
19.468309925678668 17.057693261985275
17.614598852813860 19.280495316482053
18.457876705881809 17.992197809858823
18.203132848603417 18.522938839740942
17.971672319822581 19.047218234307941
18.763475845298245 19.845609085168427
18.121587039169398 17.882549998864825
17.651371175315660 19.188884319329507
18.252817946637865 18.442843169885048
20.174807157678217 19.716174397819525
56.162455493909917 38.252400382508739
55.123777169816101 37.563647449714885
56.540020549944401 39.067498673665483
55.799412603176997 38.022418489748503
63.733501494088259 74.746253454514346
62.335024605154700 77.864882407445052
65.146889732927534 75.609490357117608
64.443929496942360 74.463408986525479
64.463899271409090 75.865120262577179
64.198220328868018 76.441751750847530
62.406615012408174 76.792480151451358
63.875120306565385 75.919214453442734
63.908386103353678 75.392557091907022
64.467451434314256 75.324315528129688
64.339670543558654 77.024879783226922
62.957095503169349 74.220373250192623
64.836956989078260 75.720034840732723
63.827044691272185 75.311156758348659
73.582665661760515 96.010168240352343
74.709806407232975 0.026096763593614
74.581774616096311 98.535638075590597
74.110804958409190 98.798836317433370
74.358308124287575 98.221243592631581
25.417601764062276 37.231825804206501
25.708526718792207 35.338639453415261
25.947236636678699 34.708976709745215
25.001640400996749 35.227023633103194
25.010085373803417 35.909680990138277
24.945904992996695 35.624602398796760
26.333851923807440 35.172220923671802
25.489287432908323 33.278551061975953
23.646131729574918 35.924185655158638
29.358863217802757 77.773271018059319
30.458447094030646 78.053007747956215
27.709468726599169 76.700187180968115
28.538385968302521 74.112860126304781
27.888730791700532 77.409960104456474
26.987905998421539 75.395941299067005
26.985151140652338 77.195793624337000
27.952281817096431 78.486476962424447
30.019309700034832 76.382200142024487
27.841338695031219 76.253712449764834
29.191501919955684 77.493940834707530
52.505491004896953 32.098157832757963
50.850859842113898 32.660368175880372
53.392682481536916 33.512802653945833
53.561126745274720 31.955482959258696
52.173932821639490 33.298362669209162
53.379351548166717 31.507596081363292
54.313562175440993 32.381815949327667
53.781239966717898 32.228301282353222
53.332978982710877 32.521886524895606
51.355195874083925 32.640782955906928
59.371805660620666 29.275879379863078
58.481685466801011 28.105416289370755
58.930635858017645 29.176879883520879
56.818088532639699 28.267539577561664
56.608862190687375 29.167640632424519
58.851858474474589 29.339125340603186
57.654430702001328 27.448299461042261
58.313453597685104 28.685476782198506
58.730515252687070 27.698292843703143
56.996307374722051 28.692390283399767
55.516286718107544 28.872323526177297
60.699516232488307 16.495288565881438
62.758757521668166 16.988321315933302
62.254348887121978 17.453647067756354
59.561041417259155 17.938416021141375
60.942829038690633 18.594379049420141
60.444956147205481 17.325172214718808
62.270235734254499 18.605131520666188
61.628688515897750 18.658272719423195
62.497362108524747 16.984257685174214
61.848169437275288 16.726969188025528
69.764034012052946 69.925512657470634
68.850770205448953 71.377591178799804
70.235589379582507 71.579449559349513
67.490539039327615 70.988178824057954
67.395679840667242 71.444761669438122
68.647183553451384 70.147956807631829
69.608884086068798 69.071421448050955
68.182085927473537 70.396405652660135
68.518111816438022 72.837915017299451
68.863589323385042 72.926044300651228
68.965031920969182 73.396988691811288
70.108467600980049 72.397907085437325
68.915726552810767 71.214755270427474
68.854160148776714 71.142308042552216
68.359814562524065 71.068826124588242
67.788001974630546 71.479113543644360
69.416633481130233 71.592489280784775
70.343752061793097 70.462713683409504
43.429828378040483 99.302195480544896
44.440850172772997 0.001576378035864
44.823548685204329 0.086587871574267
45.694602401837948 0.529243967058491
43.314683044968966 97.614615220838076
43.910522936703799 98.870453705711896
44.623151614940099 98.166783217370920
44.536222590232981 1.380439230080484
44.876289996785992 0.550824073988622
42.786160241450808 99.800599067268067
44.338279666813847 96.637552174472603
44.071353350201790 97.971627724161522
43.303203501601942 98.143262245182413
44.559374033362708 98.783774597069907
44.247590534567436 0.917430018081319
44.458287030992565 55.767289295362474
46.081860782780993 54.046004384323588
45.229609125175010 58.955958720415452
46.229776631400469 55.428615400456366
45.540801808031489 57.585323552636105
47.521784864755162 56.540011292246767
45.888483843130288 56.551356367960530
45.738902744509552 56.566356288479284
44.705279754852526 56.218596321649279
43.960388171000019 55.445290037890310
67.822342652926466 69.372586117958676
67.582856667334326 66.680286673302888
67.616829252674535 66.093490537138777
68.422347846817587 67.346721174461734
66.764713526399106 67.356763095213566
68.184709320539966 67.621485394699377
66.926733937388150 67.153272079439461
66.636697946864473 66.693843990605529
68.855069865697914 67.962059645047532
65.878152765574299 68.843149473236522
23.057693903129159 59.474781591779440
23.945847486247217 58.829960896381287
24.493317198061252 60.339192669356528
25.092598157996818 58.732475101457517
24.154717755412854 61.628355853225720
21.974209026042580 61.261689781484137
23.094556335907725 62.054149032782753
72.223282535467064 87.856942880576156
74.960240862646586 89.482092775963451
73.824618662836741 90.354077914267975
73.023971693792234 87.443558293241708
74.586810894504765 88.566980479093175
74.313298722888334 87.519572874896738
75.316697494125592 89.754386747965086
75.005685491721636 88.720838999575335
74.677777458885743 89.739965299645974
92.930271437959206 12.823349812714195
95.476964287624284 14.004871817996214
92.624001832746757 13.390302438475567
93.780033738232049 11.318835690209262
95.308420488431707 12.723000491665752
93.799571709961313 10.109578522800970
93.025186246300677 12.544887188752220
96.211904869038335 11.769578572893348
93.273521901378388 10.763938787242871
94.285056691867069 12.246122190417029
95.249085553549648 12.547624754438159
10.965882877471621 63.087603894351894
8.592109419655074 63.423570360678625
8.742067239910805 63.914477190067061
10.117803796188079 64.360543807801079
0.390697570340777 20.175672641767257
98.329343652000063 18.693978170370926
98.442274629737369 21.974277586370633
98.558682723418471 19.088586132290775
0.864583220709363 22.813348173367046
98.600730227431953 21.032929616309080
0.335278549014916 20.313443736379682
99.282572854412876 22.820114133547012
1.505455969874092 22.361848495983239
1.543040969279701 18.852570260666873
99.361322019266254 22.025877355338356
99.970891357950876 20.891608774180568
1.855328856407056 82.881556719989149
4.034450858474734 83.127425387493247
4.110729603707811 84.369573397628471
3.817048001492421 82.825201722866225
4.607692303719793 82.161578514788516
6.222597555650935 81.574026447548363
5.784189853886385 81.832876793963422
5.538276435622615 81.798802999422406
4.592570611172197 82.255277814318916
4.203578175523472 83.461665479774354
5.127520777006165 83.210600457378192
3.233996116333699 2.652206223786636
3.131400650554324 1.208595521894592
2.031628438401763 1.262126859282308
2.999900579930904 2.651666596791983
3.807640186204970 2.898566189933311
2.718068443254672 3.526047221382027
3.177773748489706 1.841587908329214
3.347141237723704 2.190762129810100
4.898488057997691 3.385695709311588
4.480351889805279 2.227196550810566
2.708981532806021 2.367348521350659
3.381530852121460 2.469625863842348
2.456356314224726 1.904867261307385
3.158204310799918 0.960363378815295
95.390952316227953 71.636179535919780
95.321349235314841 71.581772993645586
96.748792994510623 70.492802107346932
94.912374335160109 72.294009647707952
94.095977683484733 71.022562028978683
95.950788177657245 72.573494271371572
96.402276370108311 73.283948224171581
95.515739398614357 71.729813613704422
96.610927741616948 71.390835093830063
97.572762777136163 74.090402655168589
95.830401886692300 72.715727117772261
97.771963881140991 71.637322477355823
6.365720810599817 68.790041319449870
6.914670117378196 66.777163688949344
6.051358513876133 67.650574787297018
7.109626789302554 65.585206176430120
6.985444031241792 65.702078218915233
7.027847873489373 66.165749792559510
5.597708006306851 67.469542766220684
6.802103040065877 67.903488349005698
7.137509042182136 67.834555819848418
7.964397095399122 65.656632241092325
8.592846249116390 67.393628220746663
4.348778253843316 66.888288962187431
7.619947024047201 67.573017937126309
5.262407937148321 67.354744488672793
4.634987679306454 66.867208668223142
5.853939810072723 66.774092568814837
91.244754401184849 40.017583994893840
91.055323265565463 40.765348228306415
91.550819308941499 40.650509327661752
90.729241730147677 40.079871636948518
89.978098528714057 38.875350072173426
92.920302625705261 40.330687619034890
90.151875922964521 38.270597959120806
90.771650743617982 39.509332588298392
92.062350094695560 39.690282000208903
0.225636898905890 21.854751795025038
99.050143091122976 19.002908669507445
0.218388508809980 20.099183906453650
0.761463680713888 19.814860632224224
99.954102005271523 20.799133773467258
99.524476568547328 18.069048385961139
99.927624201589666 19.586794433109723
99.843585695545684 18.897051767129330
52.267217082458274 95.383193532344620
51.976046370986424 93.515339305867187
53.981652914464284 96.855982462984315
53.327277301459013 92.615735570693062
53.304064206369567 95.607474735670522
53.079708419753295 96.169913491803840
53.061897599568766 95.688708681187492
51.710312644825166 93.527043153891654
51.928395531842241 92.396249540996052
27.702790320519483 6.578806804846506
27.415908856869869 7.049598612280141
26.717385074349114 6.498843557725181
27.629481427233188 5.125333396031763
27.861985935815817 4.959328070472115
25.638702931211721 7.718306912338855
26.483055864314039 6.259210081006424
27.348212332201420 1.521094623293849
25.250706132746778 1.840956114489033
26.948185232479481 1.406671292152309
27.565404556545605 0.062891856573359
28.039523548770116 2.575070553348833
26.093707355712649 1.559138111236125
27.260442582844444 2.734715933317706
27.512783887118395 1.678132028044704
26.350486582201235 1.883338191527822
29.322335598066829 1.243443829400131
28.592317856117951 2.448401950527280
27.840015508821473 1.462466440951485
26.769853726729103 3.743379785522555
26.669639638495447 0.916033456229002
25.686354482568110 1.576661909766677
26.420488875207287 1.041229197762286
5.921525225793616 26.541584011771505
6.096747605368451 26.231058323984239
6.206112765459489 26.885038932941658
7.677161570309956 26.691316130439922
6.768166308041097 25.231686036775152
7.096856645175682 27.812513381311376
7.461472240896411 25.887795655278822
6.101132382289768 25.004109515540293
5.853240986735745 24.738132828847686
8.402348452743944 23.969024847953275
6.177066118844231 25.339028545753987
71.824409888545105 18.613403591647021
72.800715384703338 15.474584913440307
75.172824536836430 20.612748467204341
72.800569507083040 15.046474586449863
74.303183900492215 18.037965707061392
74.539250989013169 16.616657080621668
73.986370959837288 16.538361124383954
73.742841507631638 15.518862566440678
73.452769571511240 16.916319405020733
72.420385742646943 17.738238223428354
73.401017697361013 15.787524174119037
11.681876114193157 86.410910639848751
11.516890249059522 88.992991480837119
9.543788684951950 90.668861375049417
11.118435578432370 89.418121942068410
11.694564217343295 90.311301536447985
66.661217411505291 25.623167598943621
65.121590212754384 24.154874767010543
66.689663365584138 25.148723146853417
65.579510944766085 24.675869342658043
65.241911591710348 23.609029095541295
65.556633120135245 24.425610460231457
64.396622967316603 23.854627866579730
65.706685670169051 23.932706950338570
65.187788274922440 22.771156176893435
63.928776401288154 24.715605101444012
67.224035473876526 23.313002907652049
65.583392693707964 23.308460342231761
37.225450394934235 83.837336881362333
36.252593828705415 83.116049480443380
36.516009158075917 82.983517640010959
34.975949115397462 80.186738056384996
36.477952619343597 81.404384496648490
37.717559426520047 83.146162815924711
36.831883746836667 80.089861452524261
35.606513914243266 81.634332871053019
37.084023367451799 81.333269090005729
54.632787785729207 55.871584190059728
54.019012907833179 57.346189360326285
52.789242848598910 55.888031485026808
53.494993429433983 56.836791907053836
56.455096118330189 57.767524596474672
56.004109978243747 55.968823916485483
54.351871366417392 56.347630700685819
53.753137632117870 59.540610371125666
53.608592985851899 57.529965551545430
54.407176448050429 55.720002634251230
69.284671484790636 33.509456952094119
70.241920367865120 33.583301792172797
70.072258219909642 34.328417209219218
69.208624890256615 34.454560987411639
68.579451412582785 33.634561185691958
68.129192296823106 36.363802460668268
68.553330480809649 33.568595721990910
70.676795837924303 34.419042149503618
69.225326369959987 37.290217606408632
69.323690005742037 35.002315614182621
71.339552724470281 40.272121300272673
68.829212483117345 37.832921981762588
69.636081767261260 38.962446540611246
68.856495141901675 39.884697461770294
68.171060836005637 38.240687481993085
68.857366255323683 38.102933057958715
70.075828515934063 41.158103139285771
68.738036386332496 41.148027131581031
70.116887893253107 39.815439727065268
70.585628519520270 36.669474652976945
70.464217851307808 36.892618205991155
69.725658762510278 39.857265355481623
69.654028076929592 40.004805739355916
99.709251396231082 32.732867350130832
98.149003593819955 32.559494248664748
97.996543059772819 33.003800009141493
98.357470843400733 34.238285390436097
98.439318600860616 32.791030710025453
99.482373362333178 31.708282071871661
94.859760726918012 44.911212913576385
97.176567015144215 44.406180982006184
97.029648576570139 44.608391985683554
95.786720356655238 43.470614850983395
95.614682386388864 46.169411879562517
96.056043230040430 45.924538640614919
96.531553526571656 45.859599595983219
96.371306250610431 47.430337598257942
95.870680617993344 44.490499324835547
95.964725685355617 43.494061477718745
41.314136787200731 15.837444292189373
44.177610178128027 13.255600016077622
42.426059252513298 14.996234828397588
42.176395163965161 15.252918554290977
42.883895250813723 14.464606663038007
40.865548761766313 13.751248130092854
43.020435737713264 15.509769847204190
41.550700082494991 15.263320090873153
44.895141007457767 15.626020610410592
42.177128985703931 12.113677619828191
42.919082792282424 14.705624753893934
42.514624026236547 15.022421867339800
25.362748512247773 24.826373386906500
25.487042461338557 24.942839613677187
22.101098573227361 23.607329757438947
26.156891413976187 25.910066583441356
24.128296379464643 25.582319558728429
26.665751757466786 24.991616205729283
43.340213620751072 1.185238281759308
44.714443800287192 99.565022757505758
42.041052479491540 2.721077323221659
42.961562716134374 1.611286781059275
4.296232292643499 23.916003913833560
5.288337464336665 22.961822527626644
3.993947263642405 23.623771399731133
5.188833091653539 22.465065148591542
5.322910291345563 23.234572457634105
13.693925917291622 72.029306057250380
13.958184011778062 72.591959742956575
14.789541124646130 75.291960855913999
13.553279863946909 73.542506898358795
54.491956780341575 57.921987376194593
52.919274010703411 56.820556068888870
52.802118390965560 56.219182019742192
51.267589889791715 56.702825495577244
54.440480943745975 57.921989486343456
55.123188477986723 55.885789365608851
53.339076475181500 55.728139569193928
53.714699327213893 56.910845751367660
53.376334792632939 56.345566165109958
53.654965019243100 58.202572349249053
53.992013800262193 56.868108617577242
53.160758687035113 58.007772923871642
53.416190168394365 56.228348953704177
95.481634431458062 68.160055747281362
94.295730833204658 69.406066239367931
96.990683617784796 68.662052501434317
95.018332213877528 70.455797013839032
96.502445137605235 68.634060679876711
94.460434900157125 68.268610673528116
95.310187364293995 68.996560434723364
95.191118877363365 68.643354865711885
95.640026202930969 67.884206545615683
95.500938981741811 68.983815364321302
95.948844981353304 69.956611774207218
94.381845995303522 69.848804932886082
67.035880184128189 88.318989315279282
67.940344349606349 88.821171923992253
65.138957669569891 85.869345078865720
68.454841241405049 90.167995947446684
68.014748435446776 87.207755600284941
66.299843906739369 88.073934119660109
68.477978488783123 90.625018986267477
66.765848926488758 87.418268304961074
67.157487998105651 87.320360888996547
66.320439569910391 88.384688575318549
66.418769719736076 86.775595677332475
66.265050832785903 88.609161582314471
69.967592861335987 87.253115745284816
68.010170426479931 88.336091022769807
70.232239093657952 32.395814426121710
70.924462450320021 31.328033426867297
70.459768810794571 31.936354397315085
71.283903419420753 31.119145495111205
71.931067352570309 31.965411669226732
68.217243516481105 31.702628698019836
67.834228274694112 31.667085907203266
68.673943836285375 31.941995376865144
70.764273933539542 32.380134255503449
70.804714484163952 30.967598924376212
40.627797379032458 16.346653057212116
42.650753092357512 15.552645344995582
42.173163628206709 13.268732894993304
39.956935170622302 14.729215174743969
41.409327886496811 16.025739961402945
42.124496659182675 15.108824006638535
39.230369667010947 13.959771448836868
53.745167016076323 91.463074525390809
54.819838109332991 89.754200871031586
53.990624133615910 89.385477362672361
54.006657218883696 89.126387658251403
55.322421820690565 89.272150379025078
56.033947722410652 90.624809807644894
54.348911215738205 91.133010858479963
53.812491088197795 88.817154954610373
31.234427992950771 18.372430368311807
33.075282483698224 18.072437975039669
31.505432382605040 19.015397469926313
31.707307011209124 19.469687103329104
32.215839230681254 18.094511826375737
30.340781905026159 17.748297061584552
32.819936050764234 19.358425198538889
92.728894297979423 21.935048585601095
92.671283005087474 24.840475970894975
92.526090923298895 22.661574488703604
90.661318127843998 23.578925486712254
90.454973358445741 23.700525745948159
92.085466827821762 21.768829223618312
93.474270729069957 22.228919492615798
90.954901489131345 24.272230246480476
91.412798664996828 21.020267190738601
92.374261328650476 22.854945537127048
93.374801517130109 23.897188188847199
58.350878665552933 19.690617888908292
57.266701404328998 21.154923818190660
58.062856294238422 21.385233623084545
58.658774397007967 21.471826257249457
57.724676348682650 21.830560685708171
57.856239358502762 21.927884818362411
58.433866994138349 18.908528222812336
58.524843801908446 21.038177372230919
58.611968387522971 22.342592315473951
56.919167347932884 21.368257150003050
19.373587864314590 1.010712747108716
18.896957159814029 0.255944730100552
19.629397957164237 1.007994517698553
20.041405406316038 0.339683225894108
19.278138850291434 0.994552972411344
19.626244550284937 1.336732401935502
20.596620168414262 0.894847660272260
20.987929358041651 1.792589978782421
18.951115625032230 1.145893030295335
20.491526046199578 1.423267039034506
19.622515903585491 2.235555425891754
19.512330484220968 0.584784346147090
35.523421916660773 81.919787473020989
36.110759373926513 80.002813417135485
35.689776640534653 82.626523570146588
37.395006269447990 81.575223916799615
36.956448703077214 81.916878640594376
34.228938904772882 82.144060510676809
34.921660676249729 80.906020514121863
5.115771428963507 37.423138600040062
2.416884382214409 36.920414198496154
3.196460904903439 35.735091324818235
3.764196501993287 35.591347342327985
3.847559966622048 33.891379920865873
5.716337047659015 36.629620932673731
3.783968913624179 35.998818212679303
4.099442563351897 36.738343378718568
3.954539160211576 38.575466359504105
2.867316366310178 36.791383260130750
3.303073899297383 34.990559111924696
4.306552567050519 35.779311436633172
2.670034890876487 35.140864828828839
3.953231268515297 35.120773990063597
4.047924288465119 36.683171055451183
4.969288026230632 36.893449647442736
97.563222119955086 61.967066345349835
97.905598391563046 61.921177569730496
99.035521491247351 63.793055686778906
0.503897597169498 64.431936668048209
98.483420861130071 63.222705896678463
98.520161456979395 61.100797277391209
99.262497264485731 63.326842446214549
97.223953996806770 60.869083585975787
97.321311726740930 62.107130961600944
99.667752678964916 62.989233285312167
99.319810281401516 63.490565835972568
99.376263674861406 62.034033922765296
98.271823727349954 62.531557687711064
97.200876771803777 80.218609812959173
97.948507455224188 78.927157531925232
97.903309118228989 79.301886208245492
96.848997772402228 78.632416309079701
98.992957897919453 79.431367534400110
98.830373212085206 76.924819779689741
96.672857504114162 77.176089152332608
98.497365436449144 78.173889456973328
60.613901234230546 30.852768914741297
60.673214950547433 30.730957095498177
61.350344188075347 30.963136313671022
61.852195331180454 30.051398883482982
45.417704504465945 73.648742406612158
45.791669818028275 70.905142055392773
45.041612214937444 70.610942806411003
43.159429686967798 70.250431199867734
45.465369050749572 72.639088483532319
44.293235162134316 72.311573252582235
46.489900302618381 70.431229199565479
37.170352186434464 17.466908563872213
37.779450415883872 16.457239677385267
39.308976553200985 19.732884076235120
36.854492727153193 19.517063724950322
36.978291722942359 19.735703741497840
39.103488846090940 17.527353690783261
39.149036289679522 17.776146039561254
36.510960383553005 18.506046103638909
38.284642034073073 17.798969336099002
38.846111030800579 16.808845123691938
17.261282207857494 70.747900095367442
17.924112772182156 68.996891205111197
15.934667783528734 68.962241654546929
16.467177047170726 70.262204630006806
18.711786999489195 68.436022980079926
19.425787404422351 69.336386591054790
17.940389536115205 70.702596145785165
17.779336105282852 71.472406944908784
17.572918655521676 70.029141887486574
18.540442885808748 72.399631102708895
18.789687932704748 69.069166961537960
16.940266314594975 70.153441128321006
18.063125540354978 70.700359431086639
15.823174951684221 70.603620062509336
1.251045338859555 64.405829582811620
99.211498400302133 61.847813322311261
0.001204289466500 62.045867596307772
0.013530326272274 61.187937049139762
97.358977470032912 62.381150217663418
0.874268253696229 62.663798483345104
99.659793903111051 64.426614304018500
97.846274578398948 62.993474105655856
1.407437685175339 62.293020864164490
99.013830893973477 62.214520485537570
99.306442106537602 62.371075702713860
55.386360695382422 95.345668941205602
56.119660168108098 96.435251779913244
56.204890974146011 97.385903661479986
53.469797992506273 94.671461812390802
55.665502255257188 95.818060196061012
56.937530492829993 96.155970683750425
9.662343150755053 24.496555827067159
7.807269069505713 25.974435015130474
10.025850250198891 25.206559155422770
8.890738833160727 25.601324674929110
9.026217432936303 24.896709710394461
10.387209030121392 24.921688729580467
10.698473146577093 24.985237420950295
9.368933253168276 24.801735085523276
11.229035301784599 23.462265211556172
8.828536255414015 26.383283108398921
48.293149235109169 57.281381867003802
49.965453322429596 58.133304443300204
47.841122020238771 58.713835628668065
51.210603067149286 60.012530090144750
50.234241379071804 58.197032085066006
91.879821777077140 71.529604781737149
90.139849535083727 70.507160396878234
92.310419600424268 70.391720782363464
91.543534946502447 69.662635191745380
90.776323707561673 72.423926160898347
90.811101386385332 69.550554560647171
91.491632968803913 70.409792470267050
89.507451383150368 70.341320454307606
92.234111479653293 71.235215373976516
91.148566392104598 71.851977709070496
91.058427772226622 69.834909064651143
96.684100548390887 94.050293247037047
95.059861873098384 91.601839694761267
97.900272910836634 93.780254958336286
98.085600732741327 93.712578390927348
96.120298126259257 96.016746625729610
95.440503885374184 95.920965534304827
95.863973605024256 95.083778519535926
97.629688143203992 93.583666104407968
98.173154918673163 94.789064495653136
97.380731253517681 93.928872584719741
95.456680783750741 93.497332546096814
96.359427912131849 92.663542136163414
95.883676185825621 93.605340473426921
71.213370782533389 83.651804809097200
72.038181603906011 83.261709987031026
71.849657935289528 81.488300060043443
70.722645563496272 82.865075448387316
71.789257086971205 84.787396860472043
71.001304493323175 81.534679678168573
72.465194413551785 82.863405471860801
70.924583011480394 83.793502238728934
74.731216950882740 83.003547526751959
70.853107289735519 82.125522188229752
79.932820731025231 93.673993545708200
81.930401301629502 95.863528484548908
79.900965507180842 94.287327728804058
80.424424768794708 92.572371856605500
83.737742721541309 57.149048069880294
82.870809163318313 57.468210670766538
82.666672629174727 59.221002664348191
82.670683480043351 59.512906428296013
83.066517810244278 58.039236128354155
82.213873849396919 60.465351019014612
81.857932962701113 57.594894028286284
82.348516871806808 58.416399589106206
46.756703091773538 66.506198775964975
44.779430621567442 64.832655122231728
44.461099558151801 65.301715791314976
45.192153266282830 64.625546189560936
46.288478031477851 67.699627224745470
45.124951321349620 65.674362817038741
45.974895112386854 66.666192286925678
45.413779108366022 65.440821271911219
45.787121992174207 65.725692648313853
46.639807657286056 64.243838992147076
46.877278701934202 86.174256885555451
46.195141693549147 85.722745004328402
46.039018298483128 84.586335519845989
45.848299183004997 83.270322829825716
46.548610409499076 85.058100695903093
46.656931565858329 86.273900154558419
45.988824129656471 85.960558618435215
44.752161159512077 86.242697269516441
19.927484783958903 24.154039779411317
21.979328343740299 24.242837401967442
21.483383215963769 23.740721067064939
19.327516885904124 22.762731847742582
19.810616904036323 22.724519665753490
11.615059113072501 27.974189833787676
10.864575647089859 28.657520940915706
10.713148977777928 25.787482755295098
11.862681569226643 28.777251156890863
12.009695492300025 28.039226597597786
11.533055132976214 28.472781530691702
77.928384413881616 97.627967294454351
76.836344118324320 98.206647757873824
76.355042537873473 97.803783417650592
76.369458873681054 99.059798785680101
77.172813245451522 97.268258030602624
76.130434168227623 97.073398952297381
75.463015283331771 97.795705726108821
77.684477799456289 97.456141276828603
77.629333552746033 97.010867967452810
76.111070740471590 96.778658925144953
76.585639769916227 97.691179133542647
75.868461094592718 98.788839983198159
49.301082488269309 67.999017460200321
46.677525226717613 67.218250158595168
46.438038524872574 68.424023069088705
49.858435082309143 66.750155749927202
48.492061623559174 66.307521525079054
96.042600732366409 68.903178876183105
95.455562973412043 68.167895792222041
93.808109770739364 69.622978538929672
96.360192718860716 68.552017555577294
93.875699638446889 71.435803142837827
95.448050202649725 69.165676456020151
95.305967387298793 70.282477450834108
95.124936490680724 69.660869973858937
96.504325595304948 70.166757178288336
53.352313622232998 63.424401129921613
51.766090888433368 64.023361072516494
51.605836013516630 64.646361639038986
52.585344901307479 62.431362560410051
52.505017253090834 64.069761868055011
40.346982364907916 73.032241604508101
41.433054191559528 72.439904079978973
38.899309029725714 71.168135009368655
40.698065704964748 72.804443066758324
40.813392868916814 71.648962062614657
42.054557122701041 72.336465379657454
41.122312262675429 72.094112497334805
39.927339849723268 75.044901242391319
42.548987882825266 72.782078642898611
40.841417779207937 71.345364800851470
39.906283731528490 74.200862594571774
35.666257167095374 3.217422909073709
38.255667890778184 1.003905907971448
38.163952443566103 2.696027859580504
38.170852403853857 1.550032444553009
35.245462654850449 1.571486966833842
36.722795920983451 1.399137698155062
36.109566206297558 0.353516530715144
38.757175916431365 2.376878656224314
35.582978322345767 3.466172857434863
36.258137341905488 3.263373753133439
37.360787013419674 99.967450105409611
4.392495493646145 23.277436656689233
4.548671563077539 21.669904980244972
4.876100736062430 21.976402695399607
4.758058324897114 21.492566229274974
5.571493388864031 23.860765582691098
4.878973555083171 23.001919948840406
4.884547536524915 22.071971549959756
4.349124246551868 22.911976455769061
3.109796699950730 22.888474084501144
1.019963946280972 21.955952176869928
4.792824443553250 23.584049702571697
2.470504899433763 21.414901873457179
4.607659756887109 22.293446347168949
4.886557887838277 24.642597757220848
37.602582002845168 47.559691224607462
36.001785786779308 48.094821743518644
40.725986619876764 46.803779723334955
38.995961355169300 46.887802425764548
36.368457284372603 48.210876319447827
37.587882550257241 49.251215134926454
38.471690537972201 46.835676784453668
38.849432069645090 48.313033718649471
36.896137978866378 47.250046849471467
38.104076486838167 47.551546151838167
36.994992932968671 46.124992317673595
37.889759814401373 48.453531515142650
38.973521707534445 48.121894166670920
37.908833499324736 47.858932395063242
37.597115750462940 48.476456961768640
28.800370977461274 95.876698186834446
30.678147388973183 98.176339307398550
28.656340832739406 96.422108075894343
31.703398498317149 95.742481097528668
30.429650609968910 96.268602022282394
30.325705688633636 98.335727174676492
31.815352238203431 95.649547052193498
29.555552035492763 94.665093142707633
30.429331270133478 96.405486243495261
30.809063087218728 98.096741593317844
29.560278430036071 97.010822850477908
17.286177241482442 25.940268002415408
16.032892767065388 23.089854267502457
17.595417576382737 25.086454552401701
17.238254061917733 24.369169455255332
16.012319605959807 25.249094435030745
16.741090588017517 25.558999227871897
14.897232845305222 23.825988955458932
19.034634219631382 24.988252663560708
16.548444915876075 25.130957862892750
17.034957617846178 27.118612124884386
16.518448517294360 23.353775655797222
12.498487657704244 90.877322815621000
11.186652418039275 90.945925925067812
10.722563438567807 92.174821778203693
11.758727449821775 91.016370468137154
9.062647956668700 90.617598198979351
11.169771846145629 91.953736384402674
0.708653792638085 80.009841806696286
1.454395939114987 81.105727743151917
0.770835500582432 80.214960096661770
1.325565851788850 81.230790124362159
1.970698567222537 81.170511589800810
99.480724452912469 79.540088462867516
3.125415129811588 81.902913777193248
16.692029259164215 90.251756045360253
17.128939125891502 89.536979308885918
16.865733190892893 89.126291738809428
16.758395177432515 89.822239315972595
17.503048306995666 87.672668605028775
16.122668639040558 89.472896535340297
16.657353403939496 91.691152901637551
16.522445534642955 90.863152260647155
15.785118716889183 88.230791533908089
14.741101015135436 89.952544882859087
16.467138549508693 90.218949187253457
26.892620105910289 70.205520974943980
27.770659837459139 68.236612528507862
28.811202754571092 67.163569342314844
29.334094736904309 68.204343357510382
28.443933414421210 68.849697616546777
28.913287526682666 70.125820354895325
27.763001309921954 69.236456284170231
26.773740476071858 68.421916672686933
26.634504831513947 69.558484975596670
28.330365636116291 68.520209379333409
57.709984916294978 91.302107055232000
56.922106143900514 88.732269801501673
58.407023553681050 89.532545000436869
55.773743298930249 90.249735808202630
57.100650203024159 89.010449822531712
58.643462994157197 89.501312582881312
56.898567665461371 90.195107136065928
58.224252515436262 88.810752455245520
56.850315489515346 90.773356232822749
56.977992289385909 90.026881706527206
96.105832086583902 17.891485454049974
97.383921419698240 17.229769912989941
96.403352097317409 18.890995837692397
96.403633454465080 20.519609847604080
98.008233422112170 17.538992596698481
96.614315537601783 18.462664320280826
98.576091463201351 19.784409756269056
98.984176439233764 20.729396886926171
98.022076691703958 17.827252560350331
98.660755088253495 18.901133183468154
46.467977297433755 0.500241345166865
44.376129550373612 99.990971225097013
45.159468635266485 98.361049807367792
44.996524105334785 0.289891593187742
47.652439513686076 98.617549496222566
46.876731156917138 0.946575250473709
0.027214916988374 55.000459750017505
99.396472431503724 55.162276262588207
0.204934831805079 54.519955503459549
1.557551928231279 54.089565425902940
99.966997411413061 55.736463845190023
0.670238081354199 55.236735270035581
99.892726976737066 53.932331254722904
99.512325684626092 55.397101570446971
99.049050928102531 53.224995495962602
2.208185362940735 54.989614932101134
1.166768884952509 52.818620873413948
99.198463061525885 55.062636850272717
16.570552528370182 45.495250683719746
15.992400028125855 44.194582932787185
15.236681722863693 44.458146767985454
15.458128461105655 44.241065893546619
16.885980006618716 45.723473654948663
16.753321981490465 44.137966220633807
15.711628235499985 44.824436231256350
16.124605620595723 45.529978469939635
17.273979903920850 42.169480294831438
17.256876772114680 44.359713665365859
16.184944638591052 44.878740210363667
14.971264339454422 45.724556732943974
15.579127172752669 46.139723674968799
16.264411181943998 46.785809185616074
15.420163910261909 44.527900756664089
5.783543661206860 32.010754355056363
5.514583170653238 33.212432214550319
7.030838939001761 32.551914186615711
4.447375265671843 31.690900183249923
6.259970385504903 31.414868343371143
7.168976023349890 33.216385691747647
6.926267692474284 33.544281334961646
5.342242288609118 31.541064474780505
8.077169227473727 32.753539372756855
7.560595221007637 33.560512438920071
6.280267218031379 33.505389014752083
6.094682389333837 33.399867065623638
5.851168619897091 34.125581805188688
90.523931506536456 63.781496802687528
90.425984478408481 64.846118327244568
90.827848522277947 64.256780100784979
91.026672825563466 64.274657693824579
90.662534448029120 64.566903627057002
91.170478728360436 64.692374514764595
91.354491908823093 64.981183316827611
90.427394621154022 65.065591157897231
91.359650079895019 64.605827037888005
91.497788322343453 63.345147295409809
90.753637140462004 64.126801289605311
90.326064223605499 63.370318099938729
89.733151794209590 65.679643696110261
88.542727052741199 63.162184369839061
88.910505736214930 65.420030670657852
88.430633047832075 63.529088097145937
28.898281916158421 30.520527883428581
27.522359136235785 32.772381897029049
27.128962059825113 30.364302058200895
28.127383662090157 31.848310743434872
27.623611288910109 30.882881038518253
28.136939453256613 31.200339978762432
29.776331761012599 30.492474753702165
35.194838328674706 38.845705920992572
32.407096025680119 39.583189225324475
32.893681555152369 38.699844603903443
31.664219318076523 38.779396377753493
34.178839314407966 39.932007646155490
33.759755640974390 39.736514270696688
31.426505587866767 38.867099243754168
33.885183304268807 39.994535109915020
32.420994457487510 39.805748434180479
32.947335417485377 39.427853675781087
34.559149149511171 39.979032908898255
33.694675152950268 38.615966823470046
31.411706025467449 39.813086968500386
34.328864113181027 40.183148904195143
33.256214871446005 39.367444768237654
75.567846653758821 14.763160456714161
72.792926872294530 14.777977334396351
72.503042269282972 14.140253772463915
73.477056114532175 15.165908311213720
73.792606505815428 12.922407517133978
73.359444304660656 13.775089989739170
69.031466399264289 45.349759194332393
68.042823696455869 47.519086320740790
69.490169054426303 45.621055921403595
68.405907598683314 45.160919423840191
68.762146552812140 46.487214443856800
69.395352284414301 46.413136345991781
69.329450870521214 45.950323962240098
69.103622843574314 47.001570546385537
69.661394255952658 45.646565793407106
68.763684886241180 46.229908657038663
68.206882950054094 44.959812675696369
75.942879436821286 74.907119403551420
76.666213559919527 73.685681989336572
75.194660415804563 74.552566704216915
74.242617928471390 74.077125107088591
75.297249863125629 73.739319807911343
74.885571610489620 73.095074492424686
74.400457173998262 72.978064536240808
75.006641754043073 75.291145554480991
76.540536573653625 74.756254656611262
76.231185793120957 75.114611494376149
66.116347746844013 76.261899448465641
67.145941400415566 74.379795052758666
67.022544719286856 75.462540524922403
67.998549181991621 75.954222046332163
67.703109501244739 74.642719715502793
66.276997043752658 75.509388566418764
66.118022384003638 76.237186069955541
67.393508247578822 77.235214050641318
67.714819288154231 74.600124464269754
66.692934636060883 75.476734647064177
67.857160238223827 75.850383601469289
33.051804912581559 16.890739049792973
35.143403081167961 16.196464407437031
85.072618397544773 86.526037557136121
86.483466660777751 83.979783417154977
85.956301173642672 85.741492269218881
85.135311825880578 84.447365951593554
86.137574787260434 84.387027304340378
85.998209640150478 84.991118419525563
85.623973121549298 84.978673234703180
86.185414849739729 84.746472423400206
87.003604859167979 84.990577930389875
87.206530397675508 86.255745136757866
87.058659154407863 84.307267552364095
86.802900826481562 86.587442807381308
90.360023242605195 2.284967930601579
90.468397416420004 3.119769398326438
89.990075703172209 3.919475308654041
92.012850830067251 4.817038184390666
89.668496061969989 3.732736142292864
89.717779907736386 3.848577295509474
90.326792096229099 4.382217630743547
90.432080912432596 3.546410851168174
92.408366255354565 2.855206061574909
90.210725086496225 3.142443045523634
89.433527867308001 3.102129083254450
91.330158791999153 5.596623810923588
92.076950122212423 3.266813634070707
33.535925395251205 22.514103233121595
33.814714372159543 23.078406921944307
34.525735843894367 21.540362997511547
34.501438726318092 22.403411950032847
34.628644926319225 21.049773861933957
36.846975099022615 23.460678303276310
32.597127414735326 23.498316939777741
74.711240805892757 77.395397992357076
75.440618238068808 76.486678094588370
74.867673022634733 76.899610027065123
75.044608896287542 76.276491804300164
75.885019373536721 76.316360998344393
75.127568869963113 76.800824541565916
77.046352558404521 77.821190233653510
76.045943722516370 76.763439252781197
77.429363496519002 74.974671763411678
77.158941325298684 75.820830396921878
75.070582432603075 77.331817170855899
73.602764619199448 76.480364777301091
74.478854129720347 77.129786971937762
1.663209663125367 53.262066053052735
2.494189294294602 52.153734851107281
1.316080517399226 52.528632469927409
0.831874738195307 55.691446594068715
0.203820156649038 52.758715623662134
0.764666389909388 52.931035110568679
0.655892865045164 54.283310251555470
2.322021248416359 52.083708314183120
29.636439360306483 34.361288281470443
29.862074125431381 35.644779920659602
28.273845106390063 34.424343864700433
27.817096497640051 34.478587725224919
27.479151117666923 35.163306452113112
27.646221986919858 33.922378355468837
28.881184847355104 33.418797913618207
27.428699286038555 34.736378441429444
48.583013706287446 87.350569668911191
49.596948806059729 87.766525531744279
48.888987701303378 88.411720810865631
47.641144187616462 85.629929696336404
49.543656734858651 87.546397422907788
50.049623492161288 87.328483629231116
50.206675528136394 87.030535558990209
47.260497082104941 87.273544432665830
49.513254853757616 86.067801287839501
50.242484716344237 87.670400266993127
46.280391042320318 88.499678683212323
50.315278765566852 88.171482313576192
60.939160297703538 63.216453971489322
63.586749683281703 61.222662830479052
60.243058243267718 61.839205580776934
61.409675344126434 62.024193670711568
61.282633191635369 61.405950159887993
61.068509638273632 59.906219374424360
59.920506868861871 60.757464748007379
64.456909894221511 26.716176623718145
64.043456934053239 26.506696378304369
64.540926010760842 24.554043197108559
63.071205860706598 25.536937478878755
61.236843379394834 27.051282287264964
64.622121968471220 25.262439735286293
64.649221856088943 24.446714933781291
17.724208815166971 22.607645091078368
19.137671692343268 25.794539617687661
17.652354936652085 24.882427987432109
17.364629669687563 24.366447904105424
19.312058756117800 24.954462934901837
20.236555877317098 24.969060045910151
19.582635445891320 25.395374091631911
19.352519285045023 25.852078853003949
18.647800192184800 23.478399028582910
18.746093126113180 25.251195531801237
19.828538735425663 26.617429324064496
10.915592885297592 64.874077069145287
11.512823992533079 65.165011741073073
12.391312519298829 65.220738990784312
10.175314628911380 65.655726925067825
11.639411382813481 66.555161133328383
12.357293992475640 65.394272924356997
11.230137860152043 65.430914911353696
10.095900954245616 65.326313271187843
69.287975478359996 87.940097882068798
68.961823722659233 88.706419562098034
67.155806987281053 85.777230518198522
68.193471283709343 88.461948827278803
68.430644740966713 84.360768617650692
69.202665211992496 87.057861099996202
70.205797186946668 86.466860541314162
69.855890228050654 86.568467084479778
69.928416237206477 88.344485231844914
68.134301067126557 85.872353950364001
67.545846143549852 86.405664210040058
68.335069349863645 84.565800974989585
67.906575102303435 85.366662936587446
68.550631789596252 85.126088637134060
40.609038048723214 73.875007067696174
41.790947995332203 74.500719824295984
41.676298183671818 71.872870207280400
42.460272057386163 72.397539651950297
40.804989281105293 74.532114718466858
41.253069249460353 73.780849467334320
42.009360901769355 74.394311724121295
87.059218917587970 14.418333241797828
85.418408622452404 14.512520325030733
86.456164285021799 15.265802739947196
85.715970992316372 14.127890915904056
86.308919191052382 14.786946651760358
66.470424380007074 73.656248382278662
66.659538843081748 73.745069931454012
65.411689221668752 72.967459867722781
66.356499716960428 74.144236654617487
66.156815799925482 72.383721319303191
66.270561002031371 74.351627119283989
66.412563713020546 72.322262795748728
64.723206625750478 71.200653909557758
66.432083171058324 74.496650709154125
1.570582912985808 4.445625933250799
2.485858880802838 5.196445496941461
1.492032416827838 5.595401715226789
2.577182055815066 5.003325767367474
1.339797200965751 5.945066085766594
2.767033786224189 5.020386641040813
0.606973505566060 6.961043351399841
1.669154230340689 4.144086935696716
2.137419544345666 5.271746748065068
2.665202752532617 5.983587022559370
9.577752924826006 18.585599910383294
9.173295785853318 20.119886452288632
8.737136873806943 17.990657955641662
8.859157588646053 20.525763016772039
7.391734455428638 20.406306820317528
9.664025444785382 22.413700775305131
7.747448725360886 18.497987703854758
7.605422418912240 21.690908733768133
8.764982855026268 18.970517406970110
8.013027435303792 20.270555288160633
57.357223798366803 80.637543190228925
59.666589044301404 80.589980731953943
56.660729889772135 79.850236102817220
56.814181076479656 81.485468528644674
57.468572511749962 80.480328580393291
58.230308791979127 81.172832379286731
55.867622290825558 81.389867484476838
55.232087002413465 81.306789987674549
56.838018634204936 80.487090594199884
57.680642327278612 80.920732923212782
82.552488053211988 3.290560641465259
82.054332097666062 2.774813391002824
83.747710781522485 1.777402961657525
83.412358517718744 2.533735197910304
83.418612079805982 3.254557663915678
82.492260631090943 2.475959016156052
81.648061103882682 1.359921023834029
82.364499149188930 1.772992785966704
83.978125166778412 3.150110163366331
83.497030215310119 1.699265639216983
36.652415680358118 77.258090800258316
38.134046897782902 75.907995381180100
38.210875654531655 76.486711103411366
37.762882772768428 76.830586653984213
38.266066166254767 79.025460142015547
38.018143485827821 75.526335153162250
37.872699653508974 79.126417272978216
38.985684489445134 77.649271903152780
37.585061491057090 76.440528999817261
37.581590766387606 78.121261898220638
37.983729252389971 76.526476695712404
37.961036365899972 77.971204206663202
38.284065339571171 76.951989016620843
8.163443840055667 36.541859485722370
6.833605878205912 36.047309541136002
9.804785253326704 37.922813689345460
9.205703229561735 35.228794539064516
7.663039470396813 37.103705261905816
8.939199132190872 36.409195328423280
8.270204963126844 36.333037717776882
7.477621785291672 36.543483305035920
8.319901440456800 37.417439014211155
8.549814448466503 36.951336797347643
8.715842352527867 35.050887495968112
9.743883706881714 37.682402006758323
9.209758992264160 37.070151912218947
35.475840890003518 82.997474782783783
34.303205277105313 84.806204459628816
34.995699628980944 83.604330949136610
34.927050192566909 81.302398975646625
35.801016447023834 82.521407337759072
35.039523050769262 84.178225791273348
33.860968245330014 84.432925313808440
34.543032243632688 83.592326446423428
33.076287805365581 84.310813590303084
34.752542207550334 82.713997670780742
34.559255346458038 83.326583647321641
69.628208885672805 96.014561897972314
68.598547561542389 94.798237019515383
68.061921537114472 94.974148054052293
67.908955237076981 98.111092949407421
67.976393334043792 96.038350992778163
68.612191716713042 96.378537620223398
68.956101943112841 96.825227948673231
68.098963558150658 95.797808928696170
66.183369917020656 94.484255263290635
66.416081356002024 95.171559716829194
6.091786483004355 62.969991674045573
6.715635719049812 62.536134562494489
6.900024971207539 60.746162514207896
7.598371349505624 62.213063004992158
8.685029279234209 62.571274253322507
6.831872394519773 60.548676439810841
4.956006869597312 62.608970122804891
5.926445278821485 58.348092204932627
7.788992396804060 55.686479598384338
5.511821166284381 56.432036973532782
4.204376563325906 56.349494383715488
3.989020271535179 59.125509722687987
7.233985741522474 56.919378305578242
4.325660140277747 54.919305429768777
6.209811106853231 57.039443875591303
5.542376871007565 57.528436774319850
64.299724182277984 45.696261755556250
64.957219087514417 44.285152457212803
63.917104896327480 45.043021002112582
64.625400438286619 44.080787136274829
64.914343221433882 46.232053452896288
62.684212349388929 45.481427641361584
64.193320437732723 45.225772810382388
63.961738028713732 45.215365265247954
66.082321914174514 45.380630223810179
64.754029390217170 46.783412498447255
8.658298193758368 19.898113479344630
8.024042237343100 20.576135365486117
9.358182504575701 20.225274918864145
9.322746911490741 18.694937131942837
9.520245390030977 19.919640258739776
10.087210416266567 20.989206614407664
10.103690635298562 20.956689102926095
8.742880370617456 20.743334469319148
7.336635078933702 19.681639332902499
9.854949624488262 20.529629131615931
6.956258395489973 16.866494574792021
7.758097083023459 17.226737116801363
6.802177217221345 16.541588517579235
7.791782604054743 17.747272767129868
7.216049211237134 18.152105306345248
6.214150388493205 17.800213870552934
6.308633487285071 17.373954059748609
6.551620240730482 17.909088129927326
6.167132634729469 16.504524756846646
7.921951477967594 16.790546548652188
7.119215457311093 18.587237432965534
5.165442471633005 17.549341008573688
6.807743391020866 17.970214928353116
77.423970683690030 14.127287855144603
76.271240626048609 13.892463842918906
78.024205883253842 13.302962585613457
76.852938947768280 12.851533455647685
78.895853446496929 13.696722542797774
75.986854957943891 14.012953424335805
76.050197421956085 13.009180608610839
76.357852855732787 14.110544306205524
77.777630458993400 14.372108238267732
76.164841172681435 12.409092743633835
77.519194286280367 14.643436304234154
81.099915946012899 61.597846363440361
81.553003606340113 63.508610343926229
81.060245200419317 62.506515245340182
81.370461652707405 62.892777339788189
81.774080363523368 61.113249703938358
80.410237994361964 62.064087183723707
81.454623994503493 64.616240178814380
80.685771042183262 64.377661327693886
1.346140146492216 0.650778217169544
1.623966167093659 2.901295756633232
1.454168713648582 1.654375437277088
1.768454207401209 2.754283607160317
1.134864290863480 2.194798787784649
2.795151092511802 2.352277761464000
1.251006418749133 3.209748142673092
98.600592923161187 0.808546793282207
0.907694510858941 2.629372291857965
89.084968561908369 85.597549217177018
86.858347494483183 86.481981247159041
86.512459273405128 86.142170305557286
87.266366191002291 85.657523862602019
85.968771438467414 84.306453534329634
87.156008513296769 84.539528891636479
86.032350657167314 84.989778882234845
71.141656315102964 48.301668251726056
72.756070502386294 47.776624154061516
72.876520388885027 48.287458266667564
71.096691651821516 48.664706957280615
72.038758109183703 49.058552725917814
72.215830921537815 48.158044171159446
71.107975254619276 48.003711973055296
71.737481629175463 48.208024311187280
69.338681004694976 48.626438734350216
23.239357224472165 48.510499699787189
26.900158710906386 49.597089835670033
27.696270447084292 50.179593130017373
26.422770912949883 47.857657739042985
25.988048382996205 47.625994504175125
26.312350875601048 48.803441515980374
26.245781916887420 49.703780033417459
25.873740537383718 49.308696038483859
24.899022229285691 49.918703414518824
67.391537014711446 98.650220201904048
66.662716717464264 0.959690455739874
67.762748684086631 0.495788045084609
67.737675357733551 0.134685102951423
16.390220986468762 19.563724102908139
17.886645636315361 19.962485202073147
17.276254693190015 18.741039687391151
18.812447177305053 19.359018632021190
17.591558122086550 20.153613682859451
18.682242542953851 20.261911883270930
19.403622135041328 19.317873659915925
15.806313482769415 18.934500476756249
17.654614956727695 21.703741725951026
19.242508659085090 19.545844967712295
18.351599032345614 20.007984172654314
18.077902578758966 21.481459680356704
17.744312921288447 17.557834940564376
17.624721941302674 20.317756693582549
19.270470433960668 83.303649770355435
17.858596312809627 83.495186912903321
18.014055551457204 84.380142845113141
18.217731133453722 83.215390619084928
18.702595173988605 84.433072847702448
17.851598175173507 82.421931538545607
55.537213473061733 76.701358167174206
55.967735010161512 79.922779281889746
57.140724836359908 75.855634362377842
54.187503454306075 79.070842843557188
55.059495787096878 77.106185581172937
56.492375266567535 77.068906779779169
54.095420493538334 77.237929627079367
54.415819029455818 77.504944071818613
54.291033048919005 78.186668084438153
53.907354990384270 76.378789141191064
20.747229053990285 76.915454815552877
19.404045551766178 77.438421131730607
19.581892733232110 77.108346704495005
18.651089759723778 78.381861918816313
20.112956545353072 77.676767315424328
21.008696868399188 77.777106568153613
18.885546206976649 78.425205253427478
18.173538388097263 79.472757593077233
19.710991955268426 78.911365247148098
58.092856981377523 52.868550054790582
56.133513455360180 53.257967274164990
56.601265850244779 52.619546881817051
57.427345944409055 55.502160053230611
57.864671431786704 52.196035474861141
58.238210127915536 54.300616336342863
56.157334312636827 53.225152704674002
58.178438955454084 52.351269528957296
57.174608901831064 50.977042482590036
56.622906393310679 53.204691361988928
58.409449080676175 52.753084052155081
57.593206172930046 52.817783477620800
57.940476221437038 52.120736097222519
55.800248742756338 53.661072024419127
57.267902712151198 52.706219883312428
93.217935556132687 19.916849385645865
98.298973565896603 21.488198800137933
95.124787500304819 21.426692560668940
95.805805019869695 21.431597278360066
96.609160530017135 20.647629073012730
95.246414833490022 23.085057811348452
40.404989518432927 52.936658261007260
42.010585256618015 54.513294011714805
40.629716792583707 54.387777009911645
43.088935045404710 52.154702215439009
42.329145085708141 52.561440196783025
40.956646787784315 51.898777606191757
42.164052149753807 52.830925726228550
42.921064070768963 53.719122880971980
94.708764851307365 49.883436955533902
94.453355412204530 49.502882042644664
96.434670283697628 50.670507006420465
93.448101102682969 50.672356263733768
94.646364964907647 49.631064870175152
94.664318610252010 49.531826521033182
94.860003879483259 50.904078088971907
94.471407259306204 49.900753048164525
94.651749847193415 52.575809199350658
96.724015095076965 49.784127770772315
94.621006718065047 50.042018644685299
94.410130363358434 52.892463652804992
37.691015922634719 73.472237175629772
37.316959109606479 72.961471099720740
37.306501957122975 72.352155637617301
38.272489465307082 70.979907288224183
38.828070737709943 72.089737807975411
37.975103747501180 72.678963010098855
37.915514515291491 71.841958766622852
37.575746864681129 73.990083862249222
36.703728847767294 73.997780797982728
37.322608004215162 71.812086083546077
2.394273658373950 89.901596436768244
5.461275194579023 92.073832533721330
3.990072549837253 90.543881909147018
4.038662137011294 90.838361489450222
4.572211800731645 91.767158935904334
1.688938422167125 91.055889053296553
3.204775625604854 92.969178345040348
5.535092650094857 92.018791617847100
66.336546386826740 70.584287606966228
63.720285644152696 70.674824540231086
66.061532469824513 68.969062742420476
65.371540985713182 70.399352922606084
66.535969909948165 71.804691732012515
65.978415710736044 69.498052857597614
64.664400638095486 68.811263616944601
64.850352912577435 69.154324966378098
66.993119847148051 69.681333572752834
65.866162251031696 70.328637984809959
65.989426629385449 70.503378371044477
66.393501921230168 69.730086861704635
65.717220415734886 68.622554564542185
78.161325949311021 89.570387869546323
77.361184924616822 86.865931527415839
77.116547832072669 88.757658662237432
76.887034895797314 90.480337314334250
76.901966649366486 89.628685401413918
77.249316086546671 88.396178725181528
76.087184095854539 89.995338830505489
78.153839997060246 61.424104422739134
77.144011777684327 61.489484988338816
76.471923058252344 61.367589850918804
78.744995256653127 61.581331347910179
77.664869426366323 62.284530425893109
77.074304936110138 61.970637215372705
77.227868554924740 61.083744520414733
75.665263154192345 60.788967241044425
80.472264653130907 62.829930927897848
78.107839933547297 61.655444325878427
78.240149278300251 61.415987879071835
85.934753904642136 27.571105387053962
85.138561880516278 27.161289402438630
86.386660736136449 27.458481677098110
85.563717157407709 26.438791787162618
83.368128814652138 26.005066784287056
85.305858612360069 26.787040756388798
86.225570223436222 27.008400979466433
84.343436856766075 27.116873268404849
84.937014859193596 26.104960612532913
84.286803206475582 27.935433458894828
8.835662572713293 81.830805442972007
10.110234130546905 82.907889373323229
9.366501317993993 81.493963824420845
10.995455076102571 82.777854409738055
8.474045085086976 81.548055782237810
11.115586452299171 81.495077826673239
9.968832069880227 82.367319766156299
10.425400798636677 83.327396084679606
9.439327074047618 80.646082214617550
9.487402122214126 82.431693192541573
11.153981619651930 81.475744705756142
9.405126540482106 79.795143673006820
11.999034449537630 82.698962777496888
10.797469398325580 79.687929702553703
11.118329226271563 79.642444791710361
10.675927620637321 81.417590267024764
9.562361338389746 59.341932812970292
8.141069948565653 59.153514866644741
5.999868597129518 57.061360869290617
9.034538787753350 58.992619457341419
9.761921947329018 55.576776009721172
8.419802554884173 57.193755498625002
8.062619983222065 59.911731817151527
8.299949951893744 58.423272397305233
8.790523997471245 57.439042055416039
8.451108146951524 59.304256892548025
7.710288616025538 58.947462294520513
89.132666411636066 91.739065502869778
90.474782106914247 92.653223049746117
89.347331544709704 92.592433849908929
88.521228186022924 93.077021352580289
91.920965764736110 92.881123261702044
88.690134011456152 90.143156001371281
90.931467610538562 92.747100162509099
88.231725422652232 92.601797080673037
92.095341125847469 92.308540845598316
90.492151936819255 92.854138811918858
89.838607295035601 91.824630003226858
89.239226425071990 91.916629934431541
41.380863823994680 13.733354764752537
41.701640018311352 14.093207456003512
41.151245704651451 13.787753379490464
41.416120911403318 12.285733867956015
38.968592260742909 12.398804105716019
41.972700702142319 13.292748251561024
39.712813022549383 12.494317146273296
41.209931197492402 14.526704613108173
40.957447431985635 14.479071263839908
89.736507453015406 63.765391406017010
88.365978186346922 64.011942558703993
91.752043773615100 65.006724856231841
89.978933349207736 64.564315536032552
89.099327918049255 64.092956080724434
90.867863418386037 65.130156652751808
89.751263516870196 63.563210323572484
72.552914988964218 30.532589693357988
72.158795816121497 28.467816792611451
73.193810518054093 29.926611280737820
72.439338496933559 29.559879625534037
72.741425639894842 28.652313894700900
72.475358059586043 30.981725681071822
72.078689766931404 27.462802254278117
71.632231496502868 29.467218192537921
38.062745057133114 16.279483562169212
39.411616920668862 17.072956501946585
37.478845041333230 19.957964422110514
36.133513546217877 17.464947662395925
37.134897647794752 17.505033374650768
37.966021548460454 17.814586071260941
36.362238047566748 17.397599184473844
37.402201499231566 17.383236541084109
39.706987315621454 16.554717220231314
38.394222080152005 17.095666830473618
72.217912335245998 12.565554674005945
73.306646409752375 13.923788373615448
71.552047590749154 13.191503000194047
75.725448912570741 11.892145718484882
74.446910603948524 12.322321095211755
72.318419893307777 13.336016192480075
73.773655836909938 14.775899446941320
72.044968393262494 12.886922257223059
70.843961507352176 13.618600227126738
72.118411183078024 11.880623927010564
74.160880346116443 13.463275079932618
71.484089680172630 11.833658430364395
71.925029907916951 11.402584349448357
0.730201544970626 62.354787181455336
0.396369427170924 64.980189164424402
0.754021753256268 63.275837289087505
99.737381252736853 63.911908345722054
98.634405794302367 63.970252596576842
99.717092638430458 64.559253831795559
99.930477719126074 64.351394615878220
98.189498038919226 62.880402891443822
2.694039113420274 64.251181897350179
99.558409309936991 64.386807408183046
98.987713635489953 63.750106088569751
98.949944314508301 64.130016398417325
75.589946100094252 75.439941504497000
75.068553296940820 74.787556373236853
73.200383896352449 75.264472574394347
76.698195822256281 76.511404326281593
74.230794390639048 74.019536711697725
75.599931960945000 76.617870891169929
73.426429619831723 73.944902134295859
73.955984083833442 74.049068371694148
73.759167034052652 75.445084394002620
75.261375730312523 73.804716892927857
75.142224947765186 74.520765370287819
74.372849534767539 77.246985210967651
74.350362883719072 75.189665505284538
75.586003035684612 74.957931108694538
76.791527439215059 75.639627323931009
74.211945008808840 73.805262718851480
75.035895888222356 75.893716414533941
52.973572377697856 27.315444764573193
53.461585009646690 31.221433790943369
53.460727067063580 29.813691472221659
52.483474568539506 29.226519775140286
53.533486208555807 30.277456829195831
54.249806261450509 29.960307211609624
54.769817864219796 28.132852050958295
53.692382305747429 29.711703595401133
41.189194007579239 10.588529641328311
41.661690972489076 10.899188666923374
39.263135805855882 12.343433629643325
40.978538777816389 13.045933231757571
40.969514766662783 12.274634509843111
39.456322176590739 12.931326461814018
41.366653826897874 10.282177102353806
41.051248611294668 10.963790110443325
41.590997002010617 10.854341463653162
40.901293697758916 13.133568004058793
91.853981216755486 52.959166447768702
92.216580011957262 54.209441034045874
91.389513384317752 52.234218078403174
92.503103012292172 52.308257489800866
91.302862227192520 52.949522607984093
90.562888036546823 52.018466238611744
91.997536188920037 51.559751145149932
90.946421535367449 52.286757719114647
90.790412686959201 54.410125476616741
91.046760602885286 53.948193577909336
90.652157216258431 52.290843425800823
90.228216982278681 52.994022578337997
90.676016073582673 52.722975078141182
78.084440953480168 58.792647765826175
80.045740200399109 63.545862922210894
79.316446932995902 58.876365074014089
78.897762082002231 61.703870626303491
80.467887235814530 60.232143903321244
83.081463986488473 61.771091806644336
80.075793866388125 58.879745327787546
79.586927179890168 59.334895703121148
78.934471376428831 62.108234939441161
21.116842533186119 87.800650771955972
21.137675410133056 85.182534928945898
20.734667604994794 87.295345895370474
21.024988147818945 84.614455306337561
21.303144782386003 86.771892521054198
20.901581911621104 87.459445590531587
21.960770505286963 87.697829177358869
21.479750467763917 87.910836858934715
18.825395202538044 87.501968073773725
20.225268505881914 87.154925522536018
22.315193009413967 89.061030796773281
31.540815749494922 1.522073120434352
30.998992529992520 0.106335050407240
30.281794108133660 98.814507444826006
31.046940439683588 0.635510043306753
31.085254929631112 1.428566677001922
30.805588165236092 98.911577163668937
30.551409237180511 98.863857980155018
29.508513740017118 99.144774699284099
27.822575584560731 97.022657685919896
29.509367408309611 96.976135914286331
29.209086818300985 99.453351741459528
30.072478944063835 97.205573947163302
30.932238651922393 96.181978185646997
85.131163445867401 24.995909103085072
88.837114140168410 26.183116758346529
88.566807964334032 24.660628475421007
86.811587940549316 25.072888092027988
87.722422467629514 25.014236846138303
88.200455599546132 24.426117005006294
88.109875766670413 25.820544391898331
87.187494610063993 26.678207287343497
87.707363070697923 25.985676627445912
50.767767828087614 63.782484058295339
52.825858203845165 63.912184129940592
51.377359964126896 63.372690188041702
51.314058026898394 64.768817810528290
51.416333436438620 63.448817886159418
53.904541547889529 61.753909979677822
51.116949149458947 64.183699981019714
53.706997221848340 63.645020622413547
82.016201898776330 53.045430286486258
82.845667153939317 51.893133042372391
82.308622924283043 55.996930968916260
83.190497067217279 53.381675902181819
81.129665823317197 52.869942534448455
83.693477172516637 54.588947043847256
83.169281990281178 54.303478612585145
85.183475630238249 53.958842593189473
81.999904721888242 54.341142503300553
81.988370565142674 55.360606576471547
83.938711134934053 53.931890336941905
83.519487413773419 72.116899786486130
84.486010824230647 71.950710182607907
85.135854299034179 70.143032259038904
83.091878523620039 70.495661640977247
84.233623995325644 71.670864710735174
83.827227161358991 73.637044722271213
83.524308365638888 70.926093514477103
83.426732946239852 71.375662911585394
68.129337762960745 98.289904656733128
65.916960698049792 98.303227274730489
67.601017274102034 98.695463445117099
66.374433882353401 98.186117663654713
64.936393161228835 98.469189729558266
66.871991819478566 97.670289839476283
40.159148663271687 61.831447471433599
40.117447899153426 63.414145143718720
40.837312627891855 62.341498016456981
39.773963193320441 64.050332055080929
40.730196431389771 61.932204664667850
36.138448420927979 61.596434847153873
40.241301288822619 62.009967316023328
40.636336031104499 63.663183065205978
39.346863742482491 63.844499103137210
39.866374214589058 62.090712888613183
38.695139699831508 64.424649083551898
40.857071703800109 62.395346161775223
41.169177816395631 62.052069936177382
99.385704635573305 59.842437899522693
1.675026044072527 61.753521816560870
0.311481485934905 61.606881218972880
1.766007089755331 63.060356921028657
0.037887211750396 62.811203736765641
1.418385158189640 60.880164170956682
99.985866315229060 60.207413898467088
99.882225536576499 61.713532282159491
99.370651147897533 61.544452228869638
0.726951243719323 61.979014213021586
98.398848071168331 61.753596227262221
85.328530587840504 22.816811135086667
86.079624363335398 21.932130953618671
87.744267044962200 20.696795635585843
85.858089492318811 20.618576521486187
84.601629103460994 23.110070403241465
86.089808808526087 21.374490571505586
87.471120808571797 10.777224030392661
85.428222764009419 11.154314359314363
88.512700542510231 11.257205748264061
86.311240450187768 11.904456497024547
87.984372681350564 12.144524166232337
85.371015281725349 9.694690444137233
14.904460893566977 17.272465195619834
15.918398651964363 16.144963921831067
16.208650590529476 15.878393699618051
16.694353694758441 16.113248831378169
17.389478772994156 13.874940908159815
17.763530636628328 13.202053421903315
18.542096551644935 16.250880720781037
14.681574562648125 14.578050505796462
17.050444649787401 16.270523974287070
16.837992564699078 15.848898543103651
17.668830761843321 14.472894093958349
81.521353261116474 78.327091312952717
80.744282228152656 78.974782571366944
82.577984884368249 77.784419374091243
79.433658558827432 80.911103497918759
83.028749657318301 78.964339634871578
82.511098609218081 80.595078285127343
81.600993681745791 78.842401827462083
82.823675952911103 80.591607639184588
26.841796851815126 47.372118279878954
28.878503702211539 48.330905821943141
28.630888837223637 46.460398570268076
28.898035138194302 47.028527367485111
27.695527144247681 47.208979534637216
28.977320545317273 46.547681682730762
27.086766740742867 45.506204122742417
28.243797255118498 45.879335974330978
29.071026992554145 46.317195010915171
30.516345342018905 46.784130274020178
28.222691709496207 47.978608021403339
26.764960236896101 46.106819181940004
29.386993285611513 46.716459036681734
27.809235760254488 46.350158532652735
28.479398919071571 45.962260986906756
28.459653310123979 46.903134801184052
72.217134016192276 27.658949818683208
72.299418121358357 27.898722721178572
74.219046614879915 25.462985029330781
71.705671252320045 25.762746003361563
72.617654422697498 25.585392848798918
74.140604665493100 27.528195114254395
73.502653543775352 26.588659787330904
73.313549885693618 25.440237197521171
72.924568735250773 27.961982255638990
51.764687922854051 65.381374189334068
52.274615661139933 65.333721289748084
53.793760825470962 66.627065036474448
53.869800932677826 65.148410164117692
53.197341013511497 65.542018303620566
52.571964325978939 64.325959717172822
51.984484569912468 65.101417825121800
53.944278306016635 64.959518913744390
53.996120484512289 64.207647092734831
52.863986849187953 65.068561709324456
52.614363935869726 64.278533701314444
0.817103341184577 73.714037436372450
97.946974760765585 73.394850786131229
99.993018289247573 71.603726445956767
99.996941268883518 70.838765046754403
99.269011646459489 73.839439205253058
0.261507143867462 70.703882475765610
99.277202237687519 72.864175186529280
99.099879690959014 72.780711639918508
0.787620722122909 72.099198735760638
1.436991241097942 72.773681224473606
99.545715665143604 73.811128688469438
36.845904825237149 48.073706827942502
37.486228099178575 47.987589554153388
39.297600882088105 51.132296636757900
36.690981320829508 49.909884582545885
36.768856406236821 52.025499145430807
39.933013113472953 50.098891831803044
38.246761717634783 49.892914552980386
36.962890581610701 50.377958503301166
37.320444802840335 50.324793275566307
38.626273097858331 50.337413087568656
38.150771958454705 48.350952687456044
86.044455638501788 13.489178975322529
82.932406471778648 15.124831024247429
81.613019846277567 14.938757839708677
84.042350786501501 15.861711389805986
83.199115893477654 14.820464591565479
84.356158564763902 14.952307445495949
82.659010611648668 14.292661937751275
81.894934737545213 14.344575404150357
82.318738241310783 14.478823894515576
81.815890710886379 14.536908514399524
84.225178349279403 14.367905855171168
82.495734989367620 14.590107953647253
83.440628382913062 15.717180951137314
83.856248585106002 14.908623077173313
82.423892461835351 13.291978372945033
35.390262484849117 99.730820090189695
35.026274461926974 0.106203245013128
34.975930531029704 2.736712176789932
34.528321532292026 1.383765222233276
35.285758631616503 2.311397706049605
33.995118503781590 1.407048649030316
32.318551027994957 2.554967439122565
34.067488151312062 1.891066560370315
32.309142091008582 2.203766688262946
35.618489352502074 1.060389094757409
32.587813968017450 1.671608381944132
34.531167115501304 2.224268946672315
33.938034061336886 1.491640876063415
92.560043153541955 32.044865761103217
91.495234103482147 31.263969058485582
91.990796289077210 30.020734190347106
90.901591452456458 31.905992653444223
89.288143872994780 31.525393748912840
89.765931498098283 31.660560695180983
92.335419966498691 31.801295068095552
92.606534261867822 31.501942876743996
91.269921127987828 32.860957561766284
90.955424080477002 31.486135930106709
91.611284033774140 32.128921323003659
6.107831896995682 57.647092289068716
6.356891464893923 57.867617986135279
6.825256630741641 57.375002138155828
4.899081217660553 56.993228179711110
6.619742548224905 55.777245154378122
5.762964028381302 57.009973528776804
4.586714424860611 58.188836877578012
6.477884281278784 56.253618167969030
6.031435618535854 58.941514754137437
4.981651181275953 59.939324256864076
6.351644248327029 57.024995832625066
6.166483875515881 56.304117704571034
5.363697047478015 58.089720839769107
5.172029330861875 56.584750590593032
5.718592648442206 57.231213139234157
89.798139182828962 59.487686013833347
89.563103592126950 58.315905501861252
90.032371937819789 58.949690755822196
89.568656266615491 58.859702268453184
90.163497477416044 57.472411532276624
91.089949056435117 59.184543274357097
91.054884874007371 57.561693478792641
89.513560093162326 57.583167154904316
88.728323226870387 59.904976580818946
60.267543843745749 25.358337810278744
60.962266494245391 25.689647507277787
59.132200633451021 25.865642948348366
59.830761097403361 26.610943663041681
60.903310625126814 26.537648829287555
60.706267342114884 27.061432714973382
60.230514012227729 26.374312118250575
61.964051704459528 25.691437038367155
60.066052394939618 27.189121602183054
62.015452614651032 24.984664778366110
62.377225227342905 27.519679872621129
62.707526440812693 25.599114036398060
61.493341544111665 26.309405287968804
59.941859541467032 26.013981294936020
60.181781643792149 26.611496149075549
27.340085928026124 63.663327673438168
26.272888514529495 64.399569200036041
26.340176363675042 63.245476992894460
25.484856742914033 61.370212000398368
26.521652603395030 61.998729402634986
24.033887896551668 63.965227205523092
25.416629106252824 63.533042323353165
26.830497743079803 63.507286612007938
26.962999514365634 62.590735887619552
25.975775531936229 62.879502879896833
26.394288695675627 59.852470049356008
3.159800484824419 94.450330526706978
2.018688031426194 94.518710591350896
2.739585715437356 92.545343095932253
1.779941855553797 94.776828463508053
1.090800630826119 94.226433874875042
1.921736274360230 93.747457905964566
2.583972810305145 92.744534442336345
3.077644953624596 80.862582416250191
5.274543117470703 78.411622308411538
1.131004119235634 79.459946307098690
4.434513311726571 80.969245653854344
3.219279016314920 80.221352393647706
4.090036450292676 79.301269688436847
2.111715694326086 82.087787638895520
3.284196555715289 80.366804594454166
2.914990841412001 80.410618268922761
3.493400364292404 80.078020465851353
1.782276039950035 79.559945783882583
4.368418372211876 79.103419161097491
2.888813080859219 80.098898696285701
3.719904232974348 80.852198335964971
14.741981460885203 79.767974779595065
16.213205275405350 79.318690764075356
14.264076988058408 80.553706413848914
15.819010052715523 78.848505676577005
15.198654367934431 78.130671704867495
14.308431868049095 78.066569234216232
15.412299976254438 76.172338306768566
15.097821135957815 79.217045538053100
14.454913502573103 78.859662417678862
98.443137475499185 62.156549656010732
97.452252372275154 62.891577903572397
98.908266586439638 62.811881248943422
97.946095340737386 62.513467709342187
98.741154072167646 61.478512645084862
98.163574597486317 62.754959211505401
96.119249208548268 64.614531119383656
99.110102549386198 62.014919162949035
98.192425181046886 61.507617089887610
98.141644570635847 65.048077506025194
98.534650135535145 63.429339649671029
98.923488757009409 63.530686976968823
97.973381098290375 62.041770916416539
78.023131726080678 54.359180985356964
80.386800620269682 57.937522665629686
81.680622889833870 55.576980852004056
80.347756570493601 53.656601301982050
79.736987949396834 54.268717566475232
79.125303895248564 53.164966031018864
79.672684887321452 53.851081558453252
79.820484108987742 54.582663694070114
79.140168406143758 55.041631090983437
79.573316234709466 52.895528744726285
80.930848753076475 54.169819403856671
80.199363438919548 54.085627078866956
60.857039352199230 0.265459484584525
58.713243265693812 98.716830806632373
59.809041742470527 0.172598060478393
59.425137088273281 98.525331241569233
60.634367959774131 0.476555703219319
57.845599456450884 0.319993407191234
31.932409535182707 5.506537904735286
35.162367771693383 3.755989051342209
32.352572860589547 3.646435699777481
36.220154891772886 4.725426531527148
32.676638197356390 4.585512283051266
32.746368287325375 5.204846498063385
32.661665865497618 3.628509615222569
32.045584559644958 4.159564959105885
35.289695264875505 4.240147086536056
32.884738969503104 3.598437108657630
34.632943809615568 4.526568977631972
34.981773793663528 3.006121213759592
75.910052649445788 8.363299830890972
75.869475089267183 8.079379604276426
76.692906424217142 7.833828432769689
76.676500043403365 7.962988132837174
74.074266248070302 6.442751361838838
75.473112582128024 7.359707352929013
74.366114037059546 7.744558410185078
74.878888957897288 7.724502166766387
69.937214946344241 72.498228237231871
70.191696765494541 72.817976626012680
70.893041403268796 71.825477027923270
69.159873740704725 73.547948525399448
70.101559503439631 72.446968578379199
68.528636863381578 73.188714494459688
67.862352630588475 74.958107145435051
68.185062808451718 73.269674560122951
70.454592853658752 73.035302105440152
70.742998966265773 72.534317871642003
69.328039002142276 72.711017978650148
68.987683586663422 72.697781835066280
90.535283763146921 65.908535553517439
92.565653650276204 66.106649291231122
91.366311062790501 62.685653533103739
92.566305690438639 65.146204527843622
90.622290336666211 65.031101453505286
91.986300973802500 65.853486625695055
93.945886258875447 65.224401322043690
91.509033631192452 65.990192305406566
91.979790134736646 66.134958474717010
92.418401628530859 65.689797868709448
92.469505344612131 64.732072501706767
93.268606541741377 65.700879088987037
4.665523455601812 63.242057455920275
4.194717424123641 62.207785402586467
3.629940830537667 63.545699404619384
4.632767614472135 64.804134961697301
7.032133840516122 63.883923548828975
4.432336076377336 64.066083082156126
4.780185487415107 64.468206717325501
5.808189866020930 62.800633686345954
75.426532455049710 93.842860180303802
76.886051102576118 92.548841551105866
76.595177714215183 93.104687777497105
75.224648653469060 92.652762354188255
74.752522756828327 91.264617796094470
74.415550486529909 91.699902341335715
75.101179623891866 92.341544990786218
75.951742449075383 89.516750123885899
74.531134719930137 91.302036329047255
74.747533916680453 91.194571782200555
16.198937446400830 13.406457018811084
18.284795466306058 10.925884245928406
17.580651849892334 11.791442954061218
17.032586973699615 14.305398129975471
18.618274544209559 11.987731964642780
17.922793668581583 11.650249370409078
18.252502318621126 12.532300277855903
85.918143450052455 4.397415403127025
86.186899834006610 3.243509705829668
88.602012857169058 3.501576875870595
85.158102740597812 4.397517817431718
86.487554359101210 4.508657365431181
85.298755489105318 2.997110576878700
85.957449523626167 3.121846456245610
87.878527521290025 3.732641921382740
46.044149055919476 47.827864697044575
47.945608838175126 45.946645914015569
46.031914063016330 47.322039623489964
46.594355810151711 45.541345939215049
46.299702831755219 47.716454987706918
46.256918500670707 46.508112290568654
45.031496611219836 45.309455148436221
46.665526669892991 46.670009393672224
46.261068334605319 45.655786545213871
46.750747482463858 46.952882697651383
15.530658039742690 26.357573823252149
14.062528293852813 25.086865104920129
15.328690576373241 26.311659413795446
14.406840906181463 26.547747529371325
15.443087703080073 26.138090943544118
15.112584185066423 25.343794793614578
15.254563351958003 26.227502333587946
15.384989031427828 28.423515024590323
15.946613089037255 26.599485853164524
12.739885139532813 27.775709400213678
15.131842222740053 25.571060056377075
76.327634572648606 5.803701035424155
76.024156028904045 9.192171915409315
76.539390281477736 5.790915441786115
75.073377173195141 6.368782900154706
75.633107609365055 5.853659287412016
77.147958500759003 6.006322001260306
77.841876984977006 5.437061056501969
76.031644514290491 7.512274069986447
78.102504977818299 6.859393366717969
77.198308047021399 6.520889238564600
77.762113417269205 6.445130161561454
75.997015800474003 8.018000527433180
92.292041775911201 2.397742357800472
90.038327551002055 4.269559498119826
91.698875274480088 4.129041321337116
92.539709359202675 3.223165632577960
91.341884838154272 5.003255752816210
91.400865897802248 2.325114906610575
64.149874268853125 79.741294722835264
65.323759716775825 79.399427715573651
64.339241204665669 79.052848494433931
62.361013873618795 81.838283384904557
63.741275693133204 80.436252419610923
62.757324771975661 79.607346551311068
59.545262141374565 95.099619043798214
59.647917183569206 93.838483897573312
59.901193699321659 94.679891591125369
58.522891849565902 95.355770842321760
59.560395079927972 93.963981913792367
60.559499041936007 93.882355336764547
58.082213583987489 93.605244574071904
58.897691057827785 94.456916381789753
60.902108586048428 95.521900004824076
58.415451254491458 94.598468791648585
59.631251580384777 93.494821123614571
72.772060958836576 95.464901185924319
72.973832409993349 95.351121635863578
72.051283013589369 95.665038584051999
72.835347888125298 96.781545835102378
71.206852254485071 95.425885833853812
71.762401998197049 95.950042838600069
72.860822735162571 93.736419220264949
72.463827264320727 95.261207467880993
72.130724107728810 96.202973733684018
72.928741841066412 96.400224876392699
73.246553949415642 93.928185271030088
2.140869427650735 11.196186517776539
1.578279646290089 12.147610484186178
3.235686580283109 11.697571178257384
1.504368152882271 12.459961374754560
1.645104546395997 12.501819203606807
2.950153495380255 11.296911652397689
2.795463681572005 12.471387560713071
1.998527983936233 11.753763559711848
1.908942550206624 11.703406619351425
60.327382581942565 77.428965627627207
59.381095699403303 78.720082100817265
60.927827874575712 80.318633592691043
60.366575868206951 80.560989618079716
59.970890153281552 79.328742512705617
60.398804505937605 78.322186773827937
60.349358821127417 79.410178706370729
59.531259596752115 79.260103504144681
59.363522867981118 77.501745465539599
63.092686867191468 78.538403596555625
68.289372283193288 50.514617745053798
70.091673353451768 50.065219146317780
69.639573124655612 51.010725144709916
68.367763187148171 50.091085017733917
67.696613546341922 50.776247373492446
10.132705355530348 43.155449873625770
11.072263824010335 42.245166026804974
11.359662138185435 43.057099130333945
11.748692530719962 44.487900417818175
10.473988961487455 42.278701920894221
12.347882953307764 44.241449232543111
9.461927859904923 43.535702771197847
12.497149554230237 45.123650299629006
11.921897739288365 42.512880403579665
10.506968962066109 42.904420279446100
11.383637927140477 42.597365917757571
11.108439839652895 44.642185089865485
11.559113022121331 44.101615783397556
11.920652621842709 44.515468628355542
27.793984085185368 94.186131480669957
29.955873918442922 94.153873068417425
30.058977982513941 94.149431383670304
29.077018946813137 94.237449361101937
28.823778667474915 94.590442634132899
27.487994612947730 92.993996646384758
28.516184805233458 94.380623658511809
29.641009676305483 94.838927643980355
28.956148527487183 92.294118564302238
29.573520393096704 94.728219095674945
26.724280298455721 92.163027206607083
28.713812524558207 95.523060352643881
28.984954899945205 95.551894409520628
33.512168395231292 59.398352511715906
32.281311400970992 61.312301445917093
30.069204938334238 61.342171874928709
32.174271310583862 62.330721979333717
33.120809079311115 61.872632541468946
31.699629839917506 60.383122812387292
32.121601621718476 60.387967027377236
32.124621510780187 61.501719903678513
30.630663673998960 59.559140264382187
38.708998804235740 15.384215245770431
34.745671158908294 17.133480689794126
35.932235734061571 17.099215678445901
35.913123783303583 17.365747669699822
34.975264426631156 16.779901573617284
35.394829253608741 17.680838374261558
38.469832286598901 16.407022576119012
92.611072382067320 46.166635993760494
92.241186181819330 43.850704801094537
93.667559163465612 42.708445651890983
92.548562564725700 42.975688499288452
92.926573068095706 44.713794715485463
92.383574199124240 43.859830379991642
91.839995035465549 43.700330798807144
93.159674630970457 44.425084834821568
10.044554374364825 89.818503360421531
10.865803166342488 91.414472547913974
7.259863933691530 91.125473187433101
9.413348948492525 91.639340680777011
11.127073684060326 90.252761541661542
9.875770790986763 89.858342311701918
9.972000318084785 89.235456151333622
10.151445421327532 91.289125526133475
9.057606742385133 91.125217847581837
8.935972074631445 91.568386927832762
60.115572689464528 10.432384206500661
60.175143880482921 10.451738121106867
60.558506381061534 10.897589010403001
60.536510569337210 10.432036652407909
60.156913179633577 11.804807145503732
62.593142775189897 10.677547261692439
60.669824294670526 10.752753863546721
60.054195974011414 11.225280175545539
59.357047742745749 12.483880311710063
61.820897668045490 10.969978234840921
60.547839196090997 8.983492568674984
47.787092857853871 24.794716540346382
50.854137929022414 25.591690593351466
51.231970112218853 24.758419712709006
50.572441551920186 25.097863565869329
50.189169283927725 25.045406231299278
50.780317172260524 24.513967337137128
50.896994549621446 25.192823322555363
51.598220921877321 24.880675913737321
9.592871514268911 57.991958438719927
7.665258061421497 58.144270086242877
8.789914281485149 59.339988497677091
8.378382980153765 59.507288584600971
8.959712941944689 58.388381461228448
6.021708964563114 61.066234606747514
8.319095402360020 58.174308512612420
8.815060375556831 58.840406197809948
7.637553330243051 58.369518734886221
84.790007835934546 33.596425173475076
82.968458302985923 34.266267660047319
83.319786299186234 34.903619206977368
83.475172767122146 36.589647933210621
83.264073324784206 36.266249372913983
83.922946604881986 36.679303678831353
83.897998948909489 35.840518409775505
84.049725532385494 35.742126003437036
83.831274474927184 35.854483820198091
62.510529294886965 7.793816780885115
62.171912613120064 9.509931280541824
59.890111405511306 8.190902025441888
61.625225804563200 7.552083852731042
61.041839546840635 8.253001578595354
60.592789469232827 8.300717805782657
61.706915351593423 6.482742861399730
59.978085077164579 6.545729306084167
61.225260729764386 8.090158372216676
59.952247133942670 9.067509952087670
59.623910916716135 7.864230543154367
62.049661238078578 8.436592996567843
62.717050889377994 5.835695798582455
53.201267857403586 83.869799097066746
50.009707803780181 86.650923050705572
51.996543882586934 83.375303177981166
52.015890530112145 84.535771714610902
53.762877773220538 83.084649324360498
52.488594282889245 85.532941464521087
52.348494107826888 83.888952307397332
51.546111885055623 83.240365863098532
52.568916857753628 84.351949552621363
52.102359952585836 84.774900256677100
51.929192998306299 85.131972691660195
52.527276500990929 84.221603515524990
61.280218726697633 44.492605447569225
58.513936640335444 45.618955261022307
60.585258789085323 45.838689964581341
59.806363194849780 46.083366036693526
59.411200114615220 43.524123212356898
60.600710921810233 44.962562890170709
60.746161932168498 45.575009503475052
61.019446629815192 44.325264357899535
61.291577013706757 45.060694152336296
60.142192821177225 43.755249655762960
60.692592189470211 45.852957245504101
67.896503283693917 49.333455226191106
68.044273546286448 48.873949562925041
70.085710051387025 52.214563553422273
67.429512847137914 49.509109491954099
67.691855547725211 51.429356117600072
66.765096798582647 49.513238690304533
68.357406566803490 48.568583382983995
68.268206753500280 51.080769613590526
68.771141574636573 51.563698488048459
67.281819706691238 49.791614477486988
67.439571563243206 52.211041476926624
67.880803283981706 49.306739038022890
64.924474262048591 69.666910387362051
65.954538976161231 69.391589256088523
65.101010465079071 69.099374046715923
65.744627014084045 69.946235585833747
66.721191684088495 70.734134966250977
67.297390022922841 70.450959323559545
65.984295480422006 69.198568994419873
66.909969437515926 69.564628225233818
65.539216277989325 69.283072379955172
66.564726080194220 68.346012901451672
78.056620198294652 4.790056080352395
77.224785050439792 5.736114509740555
77.704123649162710 4.892007876680784
77.734176631408246 4.747673054492264
77.625130843318232 3.479453097323840
80.025746011625145 3.408656016511198
78.279863478976182 4.615256111455897
77.359253808477803 5.338319401809782
78.115685983502843 5.704672492238979
12.470623691546656 5.622603479938851
13.711287248642506 6.077249965848828
12.623198178928389 6.006201556806628
12.705569920072078 6.985224069204094
12.500869529021641 4.889419286620296
15.506252460836606 6.152580626244547
13.326096183568296 4.937262369716708
15.181705309092226 5.400354184580187
12.646097316532545 6.934899739687074
12.756084759319085 5.251190916083412
36.791837643264962 33.392554392607622
36.122834220894468 32.844595915602788
36.987715977223012 33.133445951361288
36.504090109252601 32.795849218132993
35.155112015454442 32.862281037413268
35.149133252339922 33.056982106974132
35.967667703686196 33.607716346713815
34.391691501502521 34.846863440050825
36.085271691989050 33.744763993699223
38.873584590228049 31.984253362150127
35.328568095073067 33.001014047957931
36.508874967686197 32.766021291955703
34.486391434514772 32.455492246275121
36.707942104228088 31.898234857500618
13.002061678165237 35.085689165216280
13.078232479853735 34.424683415014464
12.719348927510504 34.932064416393146
12.323871009680532 34.225202750825339
12.547392177103921 34.799509120183878
12.609631697841657 34.427808782169116
13.278472846773379 34.663025527764681
73.356615150303639 44.162508533040331
73.136657344581636 44.147412783454676
72.111705921405004 44.299128075529403
71.635815325795193 43.764273180982357
72.586098642635591 43.481173892452460
74.635228074429747 44.795264202584761
72.539310656779705 43.914778981488382
72.842318811411104 44.591010238351210
73.001712695030335 43.198004131450894
71.040006781500665 42.349197911129899
71.733982965437164 44.493226272442357
72.452718794076446 45.454718409490567
72.897940177154069 44.112228386186025
74.473263452975971 44.214087280793201
71.810430178606865 44.682571022654052
16.462431077996285 47.121721548749619
15.472677887627610 44.497756170594592
16.490490048673593 49.202970116167549
15.062165273097992 45.738902491429833
15.794639969008871 47.067279910896829
15.467134072047969 46.269140109515376
91.363075630616677 34.437425864572994
92.666282499276832 33.290500046362176
92.954040879440655 35.652343621127983
91.645793283090867 32.689854396365604
92.096452141310948 34.266482450754950
93.030839384223057 34.007136178419330
92.442091791286970 35.556261216164259
91.184102484597744 33.696153710929593
92.994188315747564 33.774920292013036
92.076957218407870 33.112243850118546
81.741981651625707 15.755978606548458
82.308260948415167 16.094839766936108
81.680243684326754 15.986409476476590
81.988328177313349 17.661280550000853
80.173249693181162 15.355708931614144
82.027746689124513 15.998618193803003
80.853088012510810 15.863177062191875
78.763497875421578 93.964676367356788
79.094180726803060 97.358369935065753
76.588594614339115 92.695215208854520
78.363683498070586 94.244678408614618
79.953778274953834 94.279886060468726
79.746164130288122 95.310476507295107
78.931771177926507 94.725146804623051
77.379328468577171 95.169552401015181
78.203179428505990 93.508427439218408
78.610455738648611 93.496313039787040
62.712647541736715 66.402159376968143
63.825583808668824 65.854997735848656
62.045937015447358 63.402162301375476
60.587550310690233 65.739849106675138
63.987681804812162 65.292946483913639
61.552579079116740 65.503014838404923
61.965618150181598 66.221455079286599
61.788266056027432 65.256972619810341
0.995357587801171 52.473244938575995
1.823154855837559 51.152571063180964
3.199459552751594 53.318186173303530
2.098197005688908 51.757949613125007
0.975723987353777 53.267909324511315
2.700524512338368 54.530383486938831
0.665343349773190 52.996367696301640
1.603405598886647 52.802884913788930
0.313992818344844 52.466911978317668
1.520904374554114 53.095166365517755
0.160041791067691 53.349707559926308
59.604365216406563 69.540091345545491
60.384394528060263 68.875291744154623
61.910429102655264 69.249543377040425
60.402474076343694 68.816210717705644
60.963715749807527 67.949807812722725
11.164609119326975 11.192963966183640
10.406388642967320 11.149669669257664
11.768367123435413 10.385170295315294
9.848256349417049 10.558127748258947
8.069799566210818 12.367376627530579
9.808339591282564 11.201908958525925
10.778583132300747 14.020449091286391
9.071459980409756 12.596994271970333
10.687468804854779 13.336815602596634
11.268181439475537 11.022207807180553
12.054071313083359 10.599982638340823
10.283271671109894 10.588544942698842
9.276409711296923 10.364321195593435
