# Supplementary material for: Universal hidden order in amorphous cellular geometries
Source: Nat Commun. 2019 Feb 18;10:811. doi: 10.1038/s41467-019-08360-5 (PMC6379405; doi:10.1038/s41467-019-08360-5)
Supplement: Supplementary file 1 — Source Data [file 41467_2019_8360_MOESM1_ESM.zip › Configurations/2D-Initial-configuration-Thomas-PP9.dat]

38.715111888726028 82.690629951362851
37.623526950664257 83.933005691080979
37.618754980760329 83.433488820954281
38.006211383020414 84.892161208443767
36.848239585559639 84.364561492204516
39.246451789222483 85.366395272364088
39.309620571023970 84.538723507795979
37.715213189932825 83.312456669699060
38.537913515681637 83.430723857752568
37.116069490318452 83.141548014375019
39.528373934772311 84.374341820151116
38.996026488848834 83.200698625789087
73.803064847173673 84.574839574987493
74.606129008051909 83.867638525082953
72.190034496956741 82.874971571657426
72.480195070936261 84.472091389462634
71.764710596261409 84.481926302863997
73.693941517997288 83.959007444845525
72.731547065356665 82.793989013491355
73.856858751034096 84.408480948169839
73.657692654749042 83.215335492102440
21.832452884721913 46.606423326170550
20.701242001433897 47.952545765033889
21.467779667464363 48.247720263806535
20.223681914355293 51.059375420176714
20.634997822137400 47.828445130384672
20.730622094628750 47.741564089757041
85.235842153502347 62.869018583295571
83.490366769708714 64.538753783349151
84.366892845344182 63.354846594594584
83.396548283251917 63.811956249763590
84.072471989804896 63.386390952304836
84.332168468233462 64.170026464566362
84.348817882844131 66.258979384645400
84.582543725774144 64.878744171502319
89.886223544793978 95.507031883947363
86.779706311585102 93.644202742419708
87.994018024246373 92.710796088265496
87.831640128811870 95.278831810370463
86.228499787021534 93.708087878512373
88.254690580706637 93.547785696701155
88.822224016694491 92.924138168611620
46.931617917757919 49.747399995752332
47.131409312873799 51.980140608689602
47.735497829139788 49.409924218800818
47.506411098528964 50.141343037048394
47.904450331934385 49.690697736668071
47.948107486868899 51.275052225325126
48.876715957329381 48.737125152563856
47.547602613327754 49.183294792339439
47.318724583982267 49.868653694160329
45.904864162905341 50.719506778726846
48.967023669676514 50.378019523967104
79.020526826311169 69.138947091524443
78.613194975414672 68.708403318755259
78.415331146876355 68.340088142765708
78.717438396536394 70.079902690493725
78.207859914869218 69.022549448920586
78.852734675201248 69.218124355290584
78.678428266112192 69.258056138479532
81.387594494061958 70.403294220482834
77.492351516016384 69.203583009685261
78.635631697245856 69.961449394147749
79.037856460714664 70.124695030163835
96.994662140629302 14.707982885818803
97.854637845149369 16.519245536949914
98.025642554322445 18.296193475796212
98.065373820072395 17.855346559857036
97.731498394920436 16.834648883695511
98.870502375915123 16.501041512269172
97.989548947000912 17.385383130554928
96.535942966836686 16.837431393273913
95.602207937239712 16.090926701019054
97.830856003290549 16.066678547622256
96.847731918199258 16.041810392659833
97.461637207644628 16.796372255476456
97.176721515584106 18.275801507159276
66.279871759148520 59.469560551124424
64.455426054768154 59.568717343339358
64.267185145588655 58.293148956713765
65.393829169972108 60.334317792964839
65.487081395380784 59.271620009252693
64.335072487028683 57.644778565762444
66.312025830211212 58.129761473469387
66.435816662416386 59.014394261518866
65.526541565375283 58.362382794871252
64.294206743487862 59.164743579097120
65.996644016335878 58.375174406135287
29.615142719153866 98.499491768976952
29.493020191422943 95.019995302992115
29.477108829252906 97.652943412652903
28.299518790021729 99.304757945887673
29.558091907461815 98.182990175095767
28.435442949222153 99.050432540177894
30.478772898205065 97.644213041661558
10.144019516474007 9.648416527583734
10.996667636139504 12.112715457727530
12.569983332701964 12.569373488138206
9.129061892960575 11.174131008163297
10.706999166644087 12.519369402437398
76.216042510995763 36.205987779391627
78.149051619637277 35.814373956357286
76.944981625339963 33.428905532090887
76.799883984746614 34.885066462156779
76.150476449764213 36.750289424478680
76.333864934177598 34.476332455338849
91.781633158015865 37.764030555285892
91.664707793923299 37.824485322545577
90.141702964378055 37.823322829870925
90.277916405458598 38.241049599710870
92.052944529703879 36.251381273440181
92.609097897029997 37.795299403823641
91.709042503639807 37.420075104942960
91.015377331286174 38.207937065068407
91.368990932707078 36.960588884854687
91.367360616501202 35.079420325269353
91.702032668746455 40.146364146242185
92.858346049871102 37.518187069074493
82.011322985854733 69.732062590627919
82.421627994962677 67.273466368457164
82.919674204298133 67.045038519127431
81.162409779184472 68.709604400814527
82.058620419114916 68.742448017990512
84.323457428455740 69.008386776248727
83.390614464976522 68.763290364924828
85.210205631125405 67.643697555472528
84.209707604557394 67.487318244845198
83.630867474326251 67.862363456462589
82.573940343230731 68.329284028356497
53.366011825838278 34.663197868552828
52.584282624684143 32.901614038687647
55.562616161886901 32.927113180125197
53.857724263965686 33.158796468440002
83.149468331206705 11.266760131294276
83.152428680877733 14.694369547138718
81.704901085046416 12.119299367611827
82.133655240998436 12.738643465810531
82.604301828037407 14.198253208137096
82.110055784074007 12.468412195106151
82.275816523448029 12.801655417375230
82.853865330024959 12.931957775382001
81.654253974562664 14.366320208233869
81.027331993805532 13.278476815727409
82.597168884883331 13.833946052686628
82.444935134349237 12.015990225465167
82.536482890927559 11.865056927326350
56.371425105688033 35.224534422903496
54.398326626225455 35.211141671435826
54.824800006898457 37.091863323102359
55.993859415781913 37.222380520661986
54.302312222923703 34.953534813377374
55.051694118183605 35.553625897804643
55.711199876360091 35.970454080971685
54.380164049637735 37.131003039279570
54.862394747574946 37.641459201837044
55.588866900406472 35.928399150768044
55.359843711803805 36.296860338104487
54.327109009090293 36.967791343898448
57.006808983960696 36.829238109460690
55.229695461182537 35.951386236299520
27.629119835281728 27.054165341535857
28.378933859691642 25.327291956794124
29.648512421435317 26.209194211347956
28.192740365445843 26.297780872285717
28.918483933061001 27.290846011220314
29.161342172812219 25.398426688964062
31.196714562991414 27.403342539029950
29.727785537728902 26.546830996834256
29.435420495565630 27.491302862192143
27.379743085823879 24.724467433708568
27.837938883623508 24.803824246821950
26.733964352253686 26.634338627722862
29.212171314784584 26.197732149973429
26.912013859549209 26.283304838271118
26.965530010560691 27.187975108416143
57.800172141029627 82.183219258221456
55.308277602472643 80.985127579527543
56.225145107592866 81.388736102599267
57.054393348812525 81.923771272572409
54.561525756120723 83.489633542048452
56.777606410404971 82.237197836945612
94.103298051049151 5.810171915709583
92.504864600355774 4.604789222855400
92.750927033585981 6.360229692806002
93.202642250142958 6.234077895257331
93.305801583086449 6.622648642539883
94.306449122470838 8.087800180859471
95.124395139057597 5.880190589065767
95.503486521969691 9.620607555005172
80.634505978649102 91.607734086683180
79.293731679027275 92.694816564937426
78.874959483222781 91.641377951863078
78.428268280651110 92.497619996980077
79.945369862244988 92.040131512224207
78.288774353245543 92.381479482555989
80.194830002484053 92.319524597580738
78.453028744059296 92.005188917055904
75.176936985671460 29.461637061125785
72.858260305196353 28.088033303726970
72.978865757267272 28.667573791841317
74.210081824435676 29.874398774073999
73.794619994622607 26.812575755810492
72.507572303751658 28.984283595855967
73.670154742348586 29.954207898858712
73.181430242264611 29.049421858462445
98.901062921220813 51.421348615573393
96.911337028146178 51.363292482567736
97.918036430779807 49.667241852297458
98.532965127649305 50.652483206302634
99.864514424069014 50.082430688102171
96.316357464001868 52.261520076843723
98.014827773608530 51.691346391084096
98.482995030786569 49.316142320048250
97.918500072795339 51.179435729978159
14.637829730063016 36.685104728259674
16.302945151958937 35.333609392994610
15.736519517258015 36.568882022899636
14.442376848749774 37.611297994824554
17.120727583887259 35.176917591784211
16.759947936368725 35.180585668538633
17.192202611774885 33.983594489014827
14.374943185519752 36.028884443001928
88.828717628697206 86.692545555818754
89.351572850357087 87.297367657787689
88.484659756184968 86.528973551909672
90.035584937166718 85.322702757878133
89.670022038998255 84.689020499398623
89.556175544641803 87.561529570844684
87.558955245908990 85.621669355283046
89.171598087683563 86.327865614902080
89.529298492685072 86.739402123324695
88.410832370763444 87.294417986751796
88.659120380450602 85.592435117722189
88.728199853798202 86.396333480909817
87.390339504413760 86.731489375136945
88.635860503030102 86.223300973628241
49.465382787341774 76.387320568735888
48.781007608558767 77.726596141326340
47.492556888534587 76.069688413651349
48.638173906628225 76.519698612641363
48.622624846443848 76.733198552489341
49.532234630156317 77.074489466584822
47.931616617651095 75.401500818839452
48.352173379018311 76.784852398634214
47.976343317404201 78.088196945226855
48.763901780553468 76.870451547926962
50.394900570989371 76.048208607732860
50.155973619495512 76.367301639449394
49.724738244676509 77.698712600436451
49.382271796527732 75.957613633520509
47.821982800722701 75.265872263808532
55.805589603750008 42.900426638748819
54.551082497696449 40.897721888349011
55.013751304769251 40.381128141443845
55.958952617158175 41.957371537362697
55.028531553803219 41.884263329682987
52.643355518436081 40.600296823900003
34.581722303332036 92.036653427886094
32.910389893023840 90.874642299944469
35.122748204834302 92.178570899738403
34.849370799691314 93.079337595261066
34.055995237661321 92.915391734040895
34.713361106467254 93.532724602066011
35.243817951439830 92.912310096176782
33.476277677825493 90.270760243345535
32.626864095412181 92.201097926994962
64.201473741355599 61.155919590320188
63.090181353608138 59.503729213593289
62.692210790181008 61.352188369939427
62.332846365222686 61.423961770576412
62.528171152042773 60.457333894392200
61.719488556060512 61.519928224311037
62.527816378131952 61.544080106904907
63.486690027305023 59.590040273296729
61.698133627385381 60.890297354547457
62.734136071567093 61.085820669586226
63.683639025188675 61.106654344557334
61.887705205664822 60.267461132278335
58.599582986445633 48.234665545709660
58.891183007969502 47.414600180184955
58.542328056242631 47.952625978679535
58.877536367126289 47.282700933376475
57.211784533464552 45.781338856559771
57.679911585937859 46.312729822641352
58.835695591000601 47.292876232584732
57.500314668707006 44.584373358542393
0.920533399123499 44.638724894744740
97.509736429020535 45.595741752170071
0.361763641651578 45.845267500834083
0.556164420466118 43.538098368257579
0.576854122837503 45.137372787346131
1.665360104289377 44.650280643690444
99.652627832144617 43.598929135588094
98.436706352147965 43.970315351454843
99.393451708662766 46.098815031839628
0.408713541963166 44.191275410495976
0.341219207789905 45.080473709843638
99.231228110682409 43.308699804326920
98.375804635762492 46.238014381472816
66.024846382079275 40.256731348464648
66.123190097673785 40.894172352450660
66.592519658536816 39.231918987669104
64.379603203855964 39.808451595635972
67.296360691342770 40.433737318473213
64.978122681531104 41.778669930524579
20.430852171797707 43.900801766852368
19.924871129839303 41.969568027847323
18.787830191594878 43.908799081516428
20.606346398719015 40.281407520604844
19.134284701874385 43.101325329365793
17.460364262828300 42.432570271873047
19.531417974476735 41.503514142127095
21.847432393276758 41.839311087666339
19.742242650174614 42.347467583227022
18.328403897875642 44.155437807637313
6.184852991410966 43.766568966329004
6.701746484892129 43.093882269305496
5.282659895757522 44.845758397323920
6.555374536671965 43.930278244680053
3.798270816044208 43.737646869650177
5.986157968347579 42.074774447191167
7.205404457704516 44.950621951582526
4.948255572119470 44.720575655370823
7.623104045286146 43.122629751224153
31.954985278820981 90.526598915362399
31.888260745525312 90.755193457306007
32.265881393841937 91.695478001589990
31.770321140424400 92.656181037995353
32.053169686551129 91.597763224634889
31.744695560958640 91.646863033623148
31.724697762789532 91.490235086553753
31.453371762765105 90.251863999091285
33.311164801695142 91.141671992246330
31.428097312479064 91.401940119585120
31.193711494643900 91.573440097570540
49.360346858711551 18.066806821171333
49.820822072123093 17.437146197313460
51.829391698267898 15.761911970464082
50.421038468921765 18.166738778072432
52.249029502135777 16.798066734911053
51.733696231940414 16.619397968797802
49.985597952998248 16.984506971578831
51.212349183780795 18.072239719192517
51.279915131637424 18.050005044053961
50.577451685306315 17.562571046257403
51.378352173522146 16.610151679432782
49.013714178284381 17.939996247158433
43.001341136908820 89.680113521498299
42.550492182737194 87.565058369760621
44.994226623236514 88.833495517228783
43.781715307940651 89.000176867342063
43.194318204542881 87.966632442008645
42.975154570548661 89.397526924213707
41.969521376329148 87.665377066158655
43.017325336861141 89.173348876501578
43.647954517927388 87.395532009805265
43.573924450494673 87.319821486467717
41.903778499996093 88.344344621090087
42.998022841192508 89.588773525189183
43.556116465182519 87.833646340538195
42.976301417329417 87.649216483532086
60.593166850685243 60.861011289959229
60.361181906068104 61.284682188430899
62.031439161311688 60.123454402230877
61.912503468575714 60.634331884639906
60.694964905316489 62.290142704697374
60.122989194426324 62.842281014739328
60.359133130794675 61.654832605453308
59.605363797290153 62.000954752651289
59.033773510670748 62.164325055033615
59.885614438620060 59.243803510475331
78.172349527592544 43.049206055702356
78.696966922413409 41.021191260851346
76.947915472654373 43.883498992734836
79.965104860552330 42.799810048282076
78.517581189677344 41.535209054241577
77.262431484270877 42.990681428560045
78.881555078963558 41.593913209584201
77.625963202702053 42.349483790377903
77.996614580532182 42.577547400378627
43.811432446192995 29.075598937454448
44.971213387046049 29.421922289189467
45.860090114052156 27.567460599981803
46.691036213308813 28.357951901973561
45.657293051671104 29.783803400996415
44.344219237898002 28.025129623400776
44.889990058968969 27.320127649590187
44.797146315130533 27.439546413204862
44.411122461229681 27.346218174121738
45.056683284818682 27.676193471155024
54.265157746512749 15.311975715186088
54.128793899010248 15.052265759185014
54.253680732432805 16.216547981243821
55.063212192352523 13.845545182593478
54.630014663584184 13.719343028896173
53.488823265955411 13.741466904711288
54.482308030845623 13.685797535666127
53.523731855249387 14.571171525976771
88.424979162526014 98.542814469009130
85.240517282855393 98.895352998835207
85.265319881834529 0.191950234816915
84.784791528065909 99.140498916148118
86.414424533238844 97.707607420745916
85.502979990405080 1.200938693044975
84.628940638305551 99.498017737250493
87.811044120746331 99.884339194470513
85.894610836929601 97.394722613180434
86.444752658236183 0.723436347029576
87.655183307084073 99.683257538200607
85.258730801769545 99.609507864813821
87.080609703148610 99.440530342732544
86.506014359421357 98.521837804884555
86.261453406712192 98.676963227183407
86.546161359132185 97.968271821160016
86.453159157278080 99.900083648924621
55.648865470529742 63.193612946893374
57.409928390151968 64.100340423201132
56.516769290990503 63.234024287675588
56.711473347638673 65.275722583736595
56.731434274596396 63.843192469605178
55.270844116001065 64.170142844220052
31.064077374329319 4.572937061741256
31.799160367631611 4.601352456262716
33.485440216088421 4.260882378632239
31.954207820846705 5.510157693715193
33.359166288283149 4.473683897856160
33.304996455307858 4.328874020764575
31.264325156547621 1.886045134222972
31.626580987111215 5.624181541497079
11.631717397603836 26.125472483323549
10.021214780729824 25.853611617958787
9.741283393679760 25.513977876084784
7.248255844130698 23.498739339026372
9.404735115008885 23.798461809844721
8.912998736365909 24.358686486822666
11.828456146684346 25.029543393144539
10.438673552405699 24.842102033756785
69.580961788367958 48.954553443210457
68.771458476558365 50.433714956058687
68.924801804155138 49.103861338302941
69.044800338172877 50.013613121215158
67.814599666279264 49.136381499390019
70.589989116739432 49.002101965810439
70.495303936384232 50.176598537402796
68.927639877304600 49.124193709564238
25.045390228400130 37.242050837419782
25.905990751771679 37.568817138422148
26.044642952632611 38.061660119351714
24.445732732121169 37.060803057817104
26.424110493481585 36.461488015655007
24.143759517212377 37.042654473027362
24.074626159672672 36.120957235056387
25.235683010290199 37.974776571400334
24.544218885855507 36.999342877465104
65.881793608981965 92.892659099638294
67.306805767243276 91.490956164385395
66.399767682670529 90.945313448430511
67.049634953936774 90.073211722426436
67.300566870947620 90.003707594748846
66.867321377295838 93.110853145430582
67.409989458396410 90.780623223039498
68.337044380184736 92.648039243685048
66.577540487644697 91.734688919667448
68.349611662425204 92.047156009869482
66.300971188823908 92.691260942676095
57.381954373696871 5.147094544868458
53.735723258146486 4.463084440913308
57.236619809497654 5.318859099224094
57.196628948360903 3.332508793505303
55.554121283646786 5.283242020849553
57.650449651238908 5.821318934528676
56.423646280774335 6.881878077474664
43.385430632946850 65.953344450931382
44.592189508628294 66.372815059245681
42.854190001637924 67.045022614578286
42.832824539869797 65.988347738194975
41.958222978034975 66.559478528504570
42.120364694440539 64.968535339707955
43.639454393192132 64.801971571448377
41.481562833975069 66.508086311118348
43.080593702307297 68.105408468271492
45.169606327341938 66.259146062504925
82.760627571775572 4.927313339155462
79.408086434502422 5.640589457276317
81.883557621967000 4.868979402011429
81.071570781012682 6.153439600010110
82.162199264259471 7.146986861944250
80.950498590582512 6.711010218509154
80.740135372232700 5.930258800259138
80.045271836259403 5.621098916057819
80.947941696744920 7.251351406109682
82.187686079940775 5.161279060262705
50.701401075507583 34.722838640796788
47.671210078126606 33.820772801792131
49.825610428572546 35.227449186574525
49.071229378729342 32.774129989848397
48.855483643202163 33.625549830431140
47.260876838343847 35.555768396215861
48.587362117425755 34.174070837917291
47.008393708320050 52.871751570075617
46.087081683108764 52.238712834692564
45.995304007275585 53.351847121095382
46.918853182425465 52.464160939483058
44.961975649330576 54.214015272360868
45.578868615490030 52.471911333046023
46.074059605506598 52.721101290830248
46.042858116602424 54.005798058936335
95.844232893968325 12.791760718112181
93.974269546779396 13.603965077339469
95.256880555516190 11.641047533962800
97.406820741056194 11.229164578885829
95.619032955779545 12.313903369572692
95.682488964670227 12.557219910515688
94.874646060167464 9.797897352860156
95.795791679110877 11.666316220610682
96.426006252999883 13.258668055186293
96.648184093584462 11.046918151407947
41.716417608894204 64.078549788625295
41.120046008740488 63.566883666958034
41.784632973403554 64.489891878422085
42.165732934525678 62.716672107607948
42.428384149049606 61.867090482753959
42.341210418968558 61.704469489817861
43.273253921182558 63.484408492497934
40.379448890356066 62.611865842623274
40.651478737214937 64.252903164280241
41.202218821959079 63.043291790830942
41.742476120129112 64.623843730007408
11.392788027130889 0.067134704179381
9.055987581800322 99.990528502339444
10.855554137137258 99.464119941945640
11.023608073390625 98.808251348008042
10.001281789664457 99.038820944942202
8.863926390956619 0.107562195019071
9.690545348320937 98.964976082447421
9.481454551345593 99.844155554542709
10.809835879642785 0.476353879088919
11.109425666625627 0.207254036204887
14.083580263832404 87.360983478523593
13.431054753497495 86.615970634239147
12.860327831245332 86.996849391114779
13.538541055731825 84.380243145870793
12.476036204948011 84.326715694799347
13.293247102267976 85.322988106588042
12.749441810953551 83.727714086572476
13.238748177404766 86.152674909259744
14.260965041705868 85.528160013633055
1.195387418179855 48.429880849814587
2.338934055110922 47.799880701034539
0.955106462915996 49.039803603644295
0.744640166145425 48.161780616273440
0.553700355144842 48.064091299839788
0.611511075499036 47.903083749537153
99.550015451416883 46.514854283049978
99.941264086929010 49.493726541186618
2.420407151388904 48.323222845365315
2.464212812819847 48.260637874913328
0.872315631649435 47.923961602556858
1.808439661311584 47.473883432085863
74.363514426237955 28.092375537265205
74.249536469300594 29.163153426826295
74.217995165823993 27.501113140001493
73.088242911141677 28.565160548475760
74.940891063799697 29.518073018627444
74.696907889334980 27.409554205863024
72.429953961661624 28.483254408373725
75.610481651662610 26.415407320512735
73.726555786363662 28.055604051094214
74.795938059068774 28.564225411049303
74.198239169202324 27.214773222072086
73.743712040173506 27.395574797710783
73.505420047914839 31.549697478503997
5.870211781636499 7.970613486170659
6.280804590438615 9.912713474792884
5.966154267618182 9.575391421156164
3.907611722584319 7.630336341522697
5.664044954025958 7.319940017576828
5.102877805741281 9.219732487199609
5.937901163928934 8.576288349819414
5.866667693013121 6.771466673219805
89.167084398474600 76.809108397819273
89.619483551061492 75.709150812917727
89.408928402417814 77.297283505648181
88.212192108743110 77.442324724345553
86.890124283773019 79.005867475756745
88.581968812135898 77.955673588764867
89.141643200886421 77.227460045642900
88.661436586234174 76.394694837431658
89.759886523993643 75.115573206258475
89.364666802728593 78.631722823257860
87.979989852210068 76.148022883675935
88.693406306248392 77.165519081975958
21.171434855168716 27.161488911042007
21.230517124013019 27.747823782599568
21.873183811055508 27.769933534124878
20.916960684162866 27.615763164630355
20.370036781889329 26.806017251173685
20.382504434581158 27.388078600748930
19.877841802857247 26.979756312448110
30.651039110331432 92.467307159888804
27.985065875065004 91.502962612697942
29.970099090213186 90.431521986339561
30.605275768446567 92.548462959627557
31.003498986442306 91.751744948415151
29.592454547774416 91.477589319131496
30.355274815856777 91.565133361328463
89.866903766479567 10.165083200373648
89.839015150392470 7.055359099017906
88.804309178496780 8.017922413384500
90.965064000517827 7.520763171472652
90.698046471849182 8.245243816808603
89.686302504012346 7.280461024798926
91.697559582810385 9.410122654950687
91.461314980256205 9.124888419363122
91.306143047666325 7.575099033758104
90.102577185612134 6.808521471914919
90.433260013381656 7.743497358525413
91.734361608771593 8.291283286654595
89.169270668634965 9.483936183510817
53.491636092703793 57.111380373824858
54.408893044885758 56.161866992169678
56.025601969218549 56.071394621923339
53.906349451123958 56.176459813883866
54.683991863747941 56.823419095800993
53.090577987432766 56.996342901539961
55.745943971160031 56.247621261655951
53.435480057054079 55.875425753657133
53.579939257376942 57.488037795105711
55.362727697172126 57.283300025847424
53.556292096455294 56.945387036801222
53.363340669593363 55.849851537967183
43.909518888260671 77.336379897160612
47.446451035125790 78.926747432855066
46.150424926325329 78.280559056285682
45.581983834589302 78.934783046237925
47.297675033716281 80.169980213124120
46.237354368112896 77.535130605541852
47.027732945112191 78.038454030650570
47.730085706129856 78.737189617019311
45.952812923296428 79.104607989773442
45.654732146569387 78.854742523103994
45.966893112533022 78.423921919247860
45.406075533275917 79.275806659204136
44.198878686525546 79.685059458118531
45.566764348161897 82.199697550702297
86.650784808608833 43.081073426890050
88.108972438630062 43.722983387491794
85.740204050426854 43.915032329215727
85.473236329411492 42.493305620196750
85.553140887139506 43.280069444720574
86.815153145304407 42.237518505189982
46.473025063335307 10.261256016399074
45.469865778795437 9.753604769758045
46.390108903306079 11.642060526654131
45.893422367307643 11.257825974247922
45.941208328740927 11.537045854749783
76.319810451419670 3.632727564579189
77.920437424348904 3.489043467283336
79.316737527787993 3.246572967645955
79.060611372785345 2.077676273892900
80.158303372100008 1.211229222658733
76.442112253325064 2.486098221355390
79.187342153393999 2.385083972664363
78.404413121847767 2.130385975409587
78.586487977076430 4.497362656448656
78.355055523716786 3.904387139156402
79.481650941892426 2.740297918043276
77.098780169299872 5.345183278209330
78.854306036936023 3.567126927563053
79.381842759682598 1.154482433322328
77.847009477765653 1.673164890104131
76.280962558958734 2.651521613697108
54.374368285100559 97.096067551685081
55.272034941692105 96.607958664034882
54.473610907389777 96.772573728221062
55.558241038336476 96.102484106342729
54.794412090920801 98.567313390744076
54.579276193741343 96.588701437940983
54.058899784985506 96.886585387217579
58.089884565054035 69.779076694131817
57.111823179583403 66.331429355699711
58.213717454271773 66.247465402796450
56.280610224486438 69.531041522935581
57.685988603416618 66.905709077582344
57.118097799882570 68.555768967916180
57.182166912385206 68.498502444928619
57.716482431932974 69.035443030280504
57.623625171838377 69.184077304005470
56.452068199777173 69.312733674826717
42.007647580622013 88.311485916004926
40.425286371486344 90.197866337866358
41.857418068467510 87.532826437000367
42.493886769295948 88.909761149851263
43.328806972157473 88.537857400096470
42.067503837264731 88.555250789424051
43.034791370985111 90.725108454104770
44.591494411642152 89.803705732268071
42.851369222625408 89.866681884862771
42.655092493292955 90.117074746233158
43.002764702453369 89.567692831951149
42.969838642834659 88.113353290530597
54.989893111530705 69.439050551491704
53.043588473878529 68.841541379147912
53.338295391688000 68.156137374797297
53.769516711800001 68.275886960896116
54.515469971527018 67.769044403928007
53.308747756152201 69.543846314189636
53.501575274907651 67.499399953702067
54.200363926298465 67.739079569754495
54.453441255965437 70.675809547158437
55.041806205358192 68.572377752412194
55.600770899037308 68.267817619564070
56.146825141139715 69.189791451346991
55.891362593814016 70.530453254601852
53.844143389852910 69.030109920473109
73.182546951465568 11.805937826088309
72.957750344299782 13.934430071225506
74.970529006770633 12.824972284624682
74.112811822608194 13.725319308230722
74.557077385706563 12.070752462170208
73.469479743979718 14.662006606727445
73.621234877213624 11.728486256090028
72.443889124993788 15.274511467044668
73.926420093936272 11.591728207090696
74.307824801727548 14.518406440520277
74.844920486861270 14.208710598643101
68.210958000502046 32.039317156889830
69.197319069284518 32.944091163234624
68.454010609345161 31.659675902243844
68.935545201453579 33.227754470876000
69.829862469722926 32.950120085072399
68.752838709133997 31.263013612763451
66.965183352495302 32.620921162385550
69.714227967552560 31.953820349845813
67.136731141509415 31.439132504658122
69.239050746978322 30.854916324656980
28.943456593339562 18.067906313562968
29.208065198628727 15.658454018904719
30.096425033296281 17.388800108965864
29.342125729830713 16.740896076746832
29.887938936670434 17.530224297927109
29.902654828224328 17.015946480516600
27.165926630229549 16.836567715580493
29.219843598869577 18.030364059617149
27.523814170517451 16.145097140964307
41.407743799921391 13.730094641266341
44.427928387338980 14.212732275173574
44.749482103990609 14.771606778670620
44.411820422182885 16.570062358240740
80.346864043023800 14.836910674382070
82.053452265984617 15.871602476565107
80.231267712702760 16.918545240815853
80.461881904754577 14.982671399043918
80.335481165203788 16.417301894220191
80.740492598944158 14.693989119436429
79.498930295665815 15.248501699078950
78.527986616871104 15.811188045227363
80.306061369620807 16.504319557900455
80.421148327240232 14.863692801343488
80.263225652322063 15.190183747082566
78.225291228339927 16.283662538992402
78.594856124083677 16.325627277680290
80.581061573912109 16.670426192447234
77.772384326550906 17.208636917584851
79.609084692499920 15.144639071526196
73.865845978349853 15.594818961645601
73.889386259429202 18.181598038721098
74.534780901861538 15.576843132424594
74.901711645727673 17.805183277155454
73.516353442114465 15.465671593733008
74.502401656045208 17.355484895062258
73.349936032739336 17.403477491414922
73.833253098863850 17.104508367396466
72.425105988786584 17.018950308909663
71.857368959727438 17.862432408760363
73.725683179541363 17.348852191829870
73.767256081879168 14.972024466128703
90.228060963714228 22.941309585869895
91.114588872195171 22.267943501161572
88.749504645807718 20.774910913341301
89.038168585460014 21.481288749191187
90.418322914928765 21.319073394797890
90.499752265370574 21.508205625336352
58.358648171319054 96.363420839935671
57.851334258640229 97.397845718132231
57.249957009222797 96.845728720421775
56.922359381828443 97.040120865529417
58.229917457118447 97.533011021232454
59.209921542135127 95.438251148453546
58.131315842263646 97.036263687095243
28.022473529169645 29.787627905564399
26.750427370508273 30.098692167896328
26.876309606760987 29.849461894127121
28.028556591940731 29.535989278422910
28.253073292190969 30.580515899989408
27.930085776338490 31.921296297960048
27.885710297452068 31.457050748928921
27.903047051675745 30.330673595892236
28.602267899802186 29.019128250999710
28.368410997031862 30.045648909939317
62.583689547192201 48.083127201388606
63.165417050925207 47.510192127807187
62.691753234188212 47.791697379941034
64.234823063303253 47.225530544962801
63.862514802149882 48.437428354583787
64.518026935978170 47.344953131219739
64.584953608867906 48.253906118309089
65.600096874370962 46.582821018537167
81.735063238622431 63.841888933978900
80.800057526067008 66.429714856649412
81.395127525613759 66.520893446256139
80.923565280675035 63.478996734944040
79.793719849644845 65.689602589264140
81.429337946827175 65.696772995812893
81.049607072932943 65.240904614648173
3.859556352362303 70.279015749012387
3.053634179229257 70.507327746035784
4.412700136905007 69.947649207229276
1.579927014310145 71.355395338971007
2.816839377819468 73.311486464584206
2.675436903853325 70.290420433434804
2.471434619433344 72.052402544911018
2.984788252173538 71.364457923908773
2.098418406220140 71.445211470336247
3.682685254093843 70.138356246549549
4.136086405042954 70.297759795825215
2.458736018418243 71.057628378660723
6.503980525256257 25.538140553980714
6.276105835639298 25.756801553614316
5.644517785833469 24.806273375227391
6.922515794964573 22.876243116618898
5.811003821384844 23.503088247203763
5.205002211770603 25.204847586198234
5.933889306462424 24.036049244413398
5.918814751518031 25.332761619277630
6.711282711171424 24.061593064903569
5.770398732200555 26.060523508351711
4.196258941531401 23.740908606484382
29.130114776415166 91.601351574229355
28.543909660024347 91.732966093847324
29.665057945759930 91.945158447400360
29.267488104712772 89.381742441143686
28.971277064424523 90.118934127732658
29.354717200708393 90.355726326494420
29.042567846846254 90.010487411837786
29.004308370571589 91.545348135726172
29.583400736277405 90.041050798606321
30.773751040288172 91.376028347272907
28.244207542358005 90.605091315945742
27.274306380253496 90.862624542356855
78.534272598130471 60.848592954538304
78.631600432436883 60.338956169599513
80.077295858399282 59.563629098166160
79.287526234539129 59.382696753298447
79.112663004723160 60.540885967335392
78.259006667746490 58.624416302336961
77.943781027616978 60.853685390482013
80.019585531056833 58.746686575945738
20.333321915347316 99.940144163291663
18.172209729036609 2.810815289278796
18.892056685066613 0.869011600859109
18.147139251311625 2.024487260078260
20.111363703127967 99.287979719090984
17.937643993341240 1.779559088261853
20.510642393542064 0.105133988999403
19.173779838728571 0.895987135497359
20.098475335862084 1.552385216953267
18.438965852179127 1.559189089085055
16.943608412721744 99.811999199867870
18.967086524720784 1.982284763048540
41.558800632205063 99.909148966445827
44.323922436510109 1.151011471923187
43.336669449560745 1.873438757775229
43.836133926144264 99.428664475566748
42.908557586421146 1.670214083016567
42.754394243554323 1.513361940967100
41.910602159760849 0.167568319322646
42.537885962266124 0.643028202386732
42.361917464735434 0.031327746435206
43.758006949181024 98.370838399034739
43.901787044486980 98.903173983181901
41.401953756651309 0.519581446979160
43.454635084248430 99.322651504996003
65.080544821170619 37.087574334956329
66.662536412567363 38.324299109930230
66.129406552885399 36.351676469696919
66.547998722898740 38.735217736739742
42.219086878883310 3.722693905526929
42.588567325735490 2.730800965070722
43.374966480425648 4.160411554239911
42.531677929846531 2.053640745950987
40.950787990972422 2.979811258783142
40.554923542860159 2.089907841176398
43.497177056746374 2.602813426750633
43.440956989109296 1.437271370704498
43.591147809924266 0.752822495118780
31.329075690602519 82.522125208960148
30.483269951832451 80.885128499689827
28.652698684794654 80.296528662071950
31.243161000836537 80.699554015359027
31.542477301630342 81.553158036144950
30.938615983853030 83.114881683889735
28.556668574807968 81.687734201178003
31.331834267572663 81.521504904327145
31.303146035364488 80.459516744753316
30.171908765341815 81.685392097174798
34.023400822646479 66.809930308338281
31.826579453078331 63.596152255075793
32.207351481452278 64.884272581251039
32.136444060063354 63.425921911045251
31.347144910141523 64.180254072078171
32.183966602458227 66.110635450124079
31.506426544481350 63.332944655734423
31.851285483115060 65.828587390321147
30.236876299821052 65.031811688252048
31.115380295447576 63.991998636691207
91.111385480633615 84.186909759099009
92.948484372034002 82.502710625428008
91.629754949165786 82.919030583011946
89.467320732500298 83.125372340264676
91.803805333883943 83.047883923906753
90.452218190885731 82.381498631962017
91.161987899622929 83.067849600359452
91.130933429005054 82.523026113346873
90.851000753471936 84.871767108909808
92.126679627505951 83.660674126018534
92.229067399872918 84.256992274620501
89.674682127238825 82.309511078127485
92.149012727736007 83.513649196202735
91.225776037124987 82.586471577661911
99.487202884773382 92.835871359754620
98.173491749903263 94.408620723198496
97.645432193841174 94.711288861486963
96.758651816272234 91.755953306603161
97.108191732124737 92.624545554549144
99.201376542484510 93.084758635987029
97.503848924144890 92.394797394362342
0.509718810785031 93.445917576967460
97.049648179151305 92.401054734111668
96.771405345341222 92.381211753504274
97.935080726255549 94.018888615386857
98.406066791554423 92.775149693154390
98.670603946073797 92.900164393118715
29.367109406336102 36.714594441210103
28.129903255745226 35.451100886169414
28.280762833779391 35.389690408742545
27.908624374018153 37.431853765482977
63.890121069981177 53.221234042650124
65.589821424666439 52.063597920870635
63.866388379367336 52.428657606685320
63.271292445401883 54.882169783368823
65.174839160622383 53.649967802492895
61.548427212147956 53.166116530587495
66.106468234404076 53.417171628720311
54.962295355210991 43.387021420677215
54.197021251692156 44.623125764611736
54.621792815880504 44.284200688264981
52.572359780726877 42.736917033083735
51.108837243283403 44.369205490128074
54.320869386240943 44.029837790439657
53.293574176637343 45.558237890284012
53.134965781438225 44.259046410314575
52.165354102338604 45.342024773198403
53.744869356499002 42.177967909936548
51.447399962723580 43.533482025133203
52.550968806914838 43.395306555054432
53.954650104309508 45.064602696937335
51.853168557658066 43.499706131480359
52.710552207120919 45.123973082926135
54.196758876514657 43.108560653054916
53.253792777728926 44.000462478742023
14.951566261319178 95.152751141169389
14.862833653736004 95.562175244348310
14.071919312598414 93.843331233280637
14.045173932043596 94.579363832349543
15.839842275759731 94.779534256911603
14.754615973419858 92.902033226140091
14.372161351654718 94.042759661207469
14.226102846482911 93.548034707822723
15.151692035864466 94.005389706727328
14.816280256498757 94.043790976477879
42.232193937167494 5.047634570724179
42.783708509215529 6.055197472803881
44.659740300852583 6.749269026900130
44.387114469699107 5.312211162177509
43.341891641058410 4.316154644061654
42.321687224576735 5.590653718289313
43.444790612975304 4.387057003536214
43.916502478896732 5.336418303144839
43.006857005438505 7.764017202391393
43.452366009733325 4.136583793744663
43.746231724989933 6.015462194070610
13.028615334991345 1.528068730289775
11.136600506635812 0.459846529902764
13.243530383494273 3.494410493785807
12.474733488687500 1.703695699689608
11.918636542847191 1.311059527674003
10.831297383384523 1.370606190866209
10.574848951035891 2.575900136717518
10.689335761421727 0.830769083210219
12.944945546724732 2.934252743951769
12.599633470066841 0.619154533674663
13.606843836059394 2.816700770024517
36.142826960683280 56.920935029662026
35.006998732450832 58.787028748347993
35.378368296670160 58.343416817547393
36.163990253759422 59.149429166128648
36.026254662515861 58.353005378479935
35.883649758866831 58.240428438074503
34.932036127846239 57.735083000872820
35.938432680297517 58.564401517537576
36.482860430082624 58.804779309176375
37.050611417980150 57.954506856901205
37.807161015980682 57.149681269742146
36.170988181484084 58.395390436225846
18.669622898974890 62.529570393533859
18.125956786119755 64.009482152903985
19.111776493222564 63.240241701530145
18.975694498676699 61.666634482837736
18.949514892444139 64.178903169632051
19.940393153929772 63.820023498214695
18.747138365867698 65.179265256805280
20.222352315522986 64.041256480532027
20.280788149488579 62.772856885480131
18.824408212430161 63.801802553034953
81.181621983726771 99.963498917426563
79.246187359571095 99.448932598099034
78.626442258108838 98.829101739845271
78.412229348839659 96.523703237895404
80.363997448129638 98.201589223213688
80.158681655169829 97.110336699872292
81.215056657779598 96.476740920226121
7.229257342938243 40.299470362515592
4.980901540396837 40.066633185619843
5.422983017086898 41.029192375598221
4.846241505750653 39.896739957584671
5.804122485662561 40.041615934913160
5.372626561018023 40.165200650444852
5.213281933419004 38.488819571074771
4.825071998303859 38.661062109870151
6.751756343019006 39.814275532072188
7.093212775376888 39.574996421268146
57.665000105045493 74.704940623196805
57.973198408115323 77.900977063275917
56.244854113693883 77.029623077603489
56.371270591462995 77.384828576438665
59.964245926589889 76.468514596659347
59.222903696058111 76.307166043484628
57.031465767260542 79.005247743472154
57.377000248467681 77.989120658497782
58.106215347368114 78.177293561561314
58.119541088555927 78.469456403743266
77.912425040994052 71.415826909581071
77.142974929466249 69.579028022696022
77.199838462045761 69.710458956569568
76.570211927134011 69.325137184017862
77.445576402854854 68.975983105534084
77.157474184348473 69.425470294615366
77.594499255071966 68.746103274829480
77.211718444786271 70.341438722569450
76.893931315167634 69.910381648235671
78.506466354705609 69.733957439626323
69.488609400073088 82.322850065830082
67.774616783603776 80.113513466535863
68.585853322695414 81.234965183334012
68.403380775805289 80.100106880918730
70.615108312765045 81.062155670241879
69.841524041939593 79.307920394825871
55.585690463767946 72.028636565404099
56.486685427519632 72.195208428817949
54.085950740110967 71.685272328097511
54.743521666965862 73.665395777627339
56.228888955611907 71.501095890401899
55.292479286668453 73.239667914926912
55.171768376852611 72.243613389626930
55.988722581651217 73.019304636711169
54.741041580332791 73.034196796716984
54.821026370951287 72.959992748593166
54.340143365210182 72.660821720984188
53.645907666659291 73.542817283021151
53.398470716221951 71.773429646496638
3.966377054844469 94.340357467522239
5.969921293756267 92.577282987989619
2.688841574389907 91.256379352539824
3.300644891751309 92.530197684813473
5.167577270206900 93.971066418330963
4.731051529528624 93.401683772652376
2.551779044838614 90.728054257533316
67.177272148757467 12.648611641343878
68.101497046379848 10.016833231257804
68.205192772172808 12.749583696028154
66.620425857907890 14.509238971245278
68.632032939470506 12.341943476722268
68.942824578491226 11.494977463569866
68.806673515805727 11.724212127216736
69.167149948009850 13.088551756548847
68.228996514624058 12.853435757035669
69.205158785956570 12.209902506099622
67.594209496568226 12.825708369812805
69.386678002060890 11.414999170079657
69.772644675294828 11.486951517972807
42.869571176452204 32.255533292179543
42.991456456339989 30.610500066546173
43.352962696518524 30.169964964862370
43.166878843408888 30.754078198747614
42.478727481012200 31.595440346547491
42.783164341222673 30.045375439703808
40.924640530143584 31.703697223999374
42.094378194826064 32.526784590068189
66.189023488724274 14.862640540905526
66.369946707492645 16.867479839390246
67.489426486047421 15.046207503313935
65.628095655702623 15.193939691853389
67.699339864178398 15.221147454377682
67.848176261263490 13.327242042811546
66.816945139834402 12.330966952379187
67.937962530885585 13.542587611283329
83.920117311531115 71.106087517308623
81.173324634162853 70.694132202134327
83.165942959858498 70.608516930178524
83.498913298943918 69.365582942441392
83.237287184967471 68.196580412481083
83.952135205226170 72.257064636637693
83.035972932609766 70.479571136113819
81.934593161166660 69.677821627601787
94.450736339066296 36.158054512566174
96.763632179890649 36.099707388792382
95.114383866677500 38.104391908474511
94.914537070361746 35.899455723754613
96.190682279462479 36.525041153034458
92.576640145452728 35.678374437307269
94.747898118050884 35.810788030075592
94.667259168968783 36.810433941659234
93.694176301743354 37.151562389602113
94.809481056770707 35.940125883112493
40.001155638786990 6.729721755022729
40.415923996919190 5.810386224488465
38.626968634221079 4.548467648784058
41.054493237527794 6.603802931678081
40.675726076468024 6.529339983342978
42.048223899992813 6.928549096440726
48.835450131499272 50.565185014336876
48.723307485278795 49.330765707369601
51.438655781373129 50.016522601389134
48.952493514570655 50.181290679062954
50.011449203216003 48.165359331957980
48.455072461611977 48.499323384804001
50.210673661206172 49.483145637320249
71.025131005013222 27.711216049470146
70.904240725747727 25.611136346112868
71.098326410987639 26.513014777329484
68.808524518473476 26.353042345999050
71.162885056259299 28.149936529330105
70.751159921197811 26.136924843655724
96.487102247597647 30.863840936090199
96.401324545743208 29.683154958301056
97.810196646417140 31.434385473518326
95.858246930945981 30.894989573744876
96.937013403334575 30.901957585422551
97.758943796893973 29.895176776455887
95.728770304617626 30.572710173587875
96.439566391461241 29.879553560447047
96.627655845356173 30.041874800214860
95.421274201193000 31.597383634696165
96.315291900029862 31.757726576304343
43.436849878894904 61.185182551122089
43.407592061463120 61.563122852911597
42.735620169539445 60.146135198452839
44.479872390546532 60.938995117093448
45.918146086134819 60.257976639553632
44.920929338197674 60.134440720043720
43.466355352935075 61.533735389806154
44.221842476240333 61.123978771827019
43.559424526935246 60.751260167153916
44.416614394662894 59.976530543827764
43.948954509188802 59.291174047821826
19.176061651822465 93.224654096674925
21.110814013569115 95.343645573985995
21.915132712811662 94.433001599501807
21.230486171315263 94.069171060284233
20.897738025105024 94.892599093212525
20.581406606483583 93.204076986765330
19.291360366717690 95.295550288669602
19.692404821568331 92.298575687646178
21.464183834764128 94.411559929455890
20.752157346323582 93.700777804130652
20.341044663591052 93.836440597912571
18.777289175598863 93.345865334949366
20.287464579845700 93.688651316682979
42.110259679868477 36.948196902700708
42.143588412393179 36.930739120942576
40.818563282906638 35.867490901767091
42.446854387540881 37.207387001137363
41.737729430769633 37.217054194299038
42.965566858708584 36.076790348821746
44.058890909178828 34.609628088258901
41.525011234314533 37.472015950303295
41.355452425911949 37.756406165972031
42.579964880986473 33.549473339084493
43.382262226149180 35.419570229320179
37.149858239184944 46.660644813803792
38.500716461020325 46.237424897381366
35.671122097024792 47.702379373370491
38.310819493948642 47.026544542931312
38.072110325503040 45.522419340295308
38.406278886238702 46.655342905869745
37.792363457763130 48.474241966790764
36.472133386135162 47.294558144640789
37.439534337810827 45.785221401580067
38.053929650193986 45.403357163013212
36.578334854117784 45.274398583858527
28.772791690316367 65.717185324703465
27.383790814226455 66.428811415773254
28.327391580980848 65.931576369411076
30.538920595164935 65.570165503589195
29.778878414795258 66.011361284601705
29.991759707248058 67.641830187330484
29.763499181618787 66.673451871317738
17.730174541674884 67.973145674442677
17.945968333006785 67.466305168592953
17.665763474825081 66.903156661282452
18.703787759164030 69.726527691744593
19.867281438883683 69.647919998822744
19.824938886752420 68.874204274442235
19.525528522366645 69.119625415169011
17.266954654128806 67.786218124796306
18.239899626454548 68.501449274616760
99.477970788401194 82.997386321883710
97.095686009124307 84.307608453631261
99.386606456666584 82.604018243952055
96.345441733204169 83.183185464166542
97.779297737133945 84.167637527001432
22.542452178515401 69.352629278739514
22.212437495895497 65.232440695326162
22.017425639271380 68.286768708788998
22.973745213292027 67.193901710974458
23.182675325333292 67.268978065104577
22.493119458812888 66.191252165497289
23.260383355368809 65.403459760833172
23.272568786572389 68.627087100488652
23.135762150029361 67.938633449012286
21.487607076178627 68.189312132770382
23.888940456085869 69.727070740263215
24.151024142329121 66.814151449830902
22.368684782327708 67.106920009916848
99.696256992158837 23.959239011172926
0.237946788846820 23.375581930349774
1.933088275694649 23.436300446295157
0.798421890117745 22.810366465956147
1.110052451093473 24.563157867683756
99.340247306233721 23.070545073009423
1.886826954712755 23.734537931225830
1.163324761676779 22.601106571614238
47.629828379680390 16.778696295802810
46.749222920581282 18.671652798272380
48.720978221648274 18.060749959846195
45.821679143086790 18.400475536078382
44.755807962880539 19.857343580805928
47.555329464741462 19.002313534352616
47.879193832932856 20.014871492972183
47.487533092801563 17.935082333253334
45.789764806700873 18.766735733429936
47.926125901296523 18.913090504241531
47.109735962280489 19.842502739463974
48.155589492881830 17.020956708697000
80.920074615522651 44.915427964091847
79.686126555299722 47.489238326386605
79.458044101938725 47.294492441130430
79.606679359478775 46.256639119120010
79.047103113682837 46.884433340178767
78.868680715311370 46.010500798170597
77.900408837938429 47.066548546462037
81.528725697078698 48.480577295742705
89.929093139993384 24.396156917544015
89.453100140102435 25.204825230790217
88.610749350840706 24.289577633168623
89.533909616520191 24.483420887901904
88.756730303068835 24.458536502405689
90.021626864599128 24.930785747946079
89.921976175177988 26.572708944389724
87.992366810953811 24.570568805521443
87.395329686414414 25.120282965226021
87.938498474047833 25.478965745136886
86.575041817965982 23.935455616271103
53.807491860529680 65.992893783725748
51.051707220716693 67.479745712845485
52.041484889775326 64.740605132148218
51.543770621495106 65.392311368131459
49.510188291625852 67.425004276169432
52.564140269978772 67.211163887868551
50.178903941076967 64.832989785119466
14.899829018368976 64.603037234642855
15.644435063178060 65.364292988816985
15.284787571720480 65.702530981855730
14.544530823549763 64.403066914717485
16.674103294486638 65.357636701656460
16.520862189183447 64.435201770028371
16.558829083971464 65.420240386704478
13.602036325989260 63.854711295420501
15.753845451474223 65.040973226781261
16.654593361099643 65.057756373437172
58.247111871276999 6.033696404319996
57.683175403988479 6.752962029279224
57.747044541091860 5.382195761451713
58.192816185832996 6.772173254295730
57.494684249997363 4.810167223539157
59.783802209727071 5.235112492756859
58.204340687718926 6.022307493395434
59.734290278816950 6.943443399026730
56.936371406911547 4.558248248433124
57.766565778913943 6.849468555830829
57.616778654194412 8.121825053721514
57.558509386923156 7.157222363080784
56.615711878608316 5.772780158671058
27.357218025160009 95.610088281416921
29.977042511505275 96.654622714657464
26.727109103077581 95.083138780449246
28.193422749171042 97.138070328435774
28.226766522258377 96.169885487365747
29.081818056450135 97.184539373262098
29.710246627392252 95.508400326301825
27.193833402191263 95.832798398017019
29.140536198425917 95.266488013806068
28.449271982361676 96.240471352396540
28.186020191399944 95.705441850438746
27.618102280022196 94.798534665195390
27.697201040133496 96.995692213178387
16.254496000830091 42.590402235767051
13.981209508702220 42.018552517754884
13.754565515480421 41.968071452842103
15.097072818210460 41.115940579844079
14.810759332441206 42.750224072518975
15.621556476508069 40.982691576722296
15.671085105093876 39.757545103199668
12.915694619615676 53.988436225238701
12.280854975209309 53.555184208384965
10.877005788741211 54.511982273448254
9.838844785936258 56.018771232789305
11.143502785688156 55.631114466154912
11.819329580217740 54.270944866028351
12.372067323326343 54.022021095134924
11.756041075987460 54.975345370576960
87.824314690670562 78.596231706930823
86.194428426717053 77.494292072601993
87.529061861209144 77.341941319484263
86.468070797870510 77.447995931110071
86.074834171263760 75.527799398209794
86.570975794767165 77.512581687979250
84.928371503822746 77.535333533797186
86.468628514707063 75.954297821489419
9.060249969062772 46.508278411020243
10.684524227158112 48.414288930223890
9.458336912115939 47.903266266345078
10.038799515206582 49.339112017479223
10.749514494682664 46.914729905436729
9.892505125607100 47.733425234318474
9.993824950208769 48.944833017604516
67.180184120683549 33.446611296320050
65.947410671631019 32.644742823910946
67.788353258987982 32.400287716082651
68.096593831975596 32.593126041223670
67.224799539938189 32.733238259325681
65.654719800034144 32.803514237734788
67.280907839177772 32.696879890836989
65.278804090799511 32.773140778692529
66.005291066464210 32.577417088939590
66.093846304725048 34.389671266141157
66.946565617173860 32.988543923315710
67.103529227084636 33.092328227408757
16.741388319144679 94.217095415653546
16.388963619410983 93.868938521762345
17.085909673612697 94.050980570821579
15.610157166234989 93.937137726135632
17.251131884567151 91.682727142608130
16.466007609781972 93.383609798764880
17.462804031480047 94.160232431543037
17.995253117372805 93.970156138602007
43.288525532925760 73.384314289024388
43.781168903675685 73.077904577277124
44.519876012820262 74.172643709265671
42.625307129543252 72.241791752042602
43.552826168345163 74.775591856642180
45.468896577120567 71.348003137638599
45.363289399168572 74.552003629015090
44.629364272790390 74.711539618119929
43.964733980904548 72.941855606153680
45.138754353702083 71.773918804043333
44.060201858395395 72.136811127276118
45.715006563703440 73.244477760020359
75.570837724115975 45.850317416314468
72.894103786142963 46.420954394842596
75.271854994596580 50.297349253980599
75.029730943308536 46.626378708533075
75.492246093877128 44.553087060854608
74.617138888481477 44.422167735488699
73.959177614909294 46.570167770431695
75.922221341431992 48.290669308348356
74.320647020789238 46.443064232260504
74.748415303491669 47.162721308727285
75.300333514682265 46.816757271297917
75.508926583529302 45.476795248797714
74.409838372423010 46.506840193425738
74.668914523217381 46.983481652161949
72.940047748283263 47.933662999885982
32.313816068350668 31.750434892265552
31.287798923808122 31.681608784965938
32.548253124637583 31.465116796169209
31.470852864044772 31.590510426505197
32.799910352902621 31.050723187200113
31.967699450819755 31.324362615897581
30.227984570747104 31.803920918470045
30.286930840312859 30.697698077129282
31.316841971670257 32.148133653229891
30.364143950794933 31.133550787868504
31.172254156270032 30.575040777670374
30.005245774621670 30.805487028560051
91.980288077915333 85.041447928884310
93.286686815261220 86.381396431410934
93.146862832520924 85.260315325282747
94.177499937227111 84.153854408360360
93.579650847598998 84.787187845531065
94.073111077406494 84.558218994126591
93.521313970834953 86.376013556248893
93.886936270323858 84.117703297677153
90.502145275875108 84.626225148744254
94.016743205883884 84.573114309897875
93.949887461258896 83.811118853860933
94.068033995395751 84.786454131206668
67.407632212990691 91.387578709959598
66.529946437500584 92.415942509006143
65.998866108431258 95.066756278763933
68.441189558216493 91.235308101315454
67.115798047500803 91.872557456877246
66.026663717354865 92.899705574590186
66.071365474266813 93.893911265268159
66.461504800530776 94.494072700384535
67.881399405948557 92.735699911243813
67.215095796850093 92.153165645208546
66.281135566325261 91.126129499013260
67.510397095501801 93.497459804407896
15.489965248216269 60.086402720250028
16.451762631504028 62.776925194891625
15.049247361923912 59.934878732300675
15.429214677906481 60.204569878014603
15.595121471305385 59.533312948769719
15.755099203345905 59.326825685873260
15.986958950691960 58.836986668348949
14.156469824233413 60.767254065246263
14.746279502008592 62.384461261058192
14.644657650449114 59.558877833645859
13.229148812487637 62.872690876191037
15.816897454326181 62.140439915106882
16.486101314649265 61.277283385616059
13.467509304874090 59.242489390747899
15.850996930410444 60.859056555558624
38.292372755048483 26.063837781733444
40.115714673912649 26.197676819361845
38.805037363743978 26.424109775089903
38.592156693946322 26.658581638097953
39.523503305762830 24.963977934693204
40.960467601840598 25.736706786141468
37.263106756197352 26.233207925434250
40.133354243742048 15.283170398282305
38.426054373171660 15.496576612799549
38.809207791202226 15.692425353290410
39.294285359735809 16.364883685939425
37.955328354585234 12.919092846686354
39.881965667753093 17.894271651273115
37.766034567644923 17.377369061400096
38.046334351370355 15.340288598070458
94.071728602678590 98.584148984015528
95.116339020913685 1.358567975917808
93.199528369327510 0.108209038496000
94.806035519888738 98.089163192061051
93.435479984008268 99.316078743734607
93.246612562457599 0.314160170346199
93.239374959995175 98.874851362087441
93.645045581421186 97.814923161484558
95.041718733203737 99.325196818599750
92.374256194537082 98.901777951555403
93.804941608031044 97.793543970094774
90.047180718756891 84.524549665949095
92.424714505982635 82.316970136240414
90.704635545931666 84.551381430375514
91.021966190414517 85.313343065705510
91.514751718058719 85.105737704745863
90.466441301591217 87.512468468707567
90.054798068419004 83.539084079189337
91.317725800320346 85.692132503268937
91.436100206057972 84.952691924933774
92.429266081738845 83.769449772511180
91.819782598146674 86.088339822499023
89.933770393883051 86.012076072856630
89.854118472787334 85.243134163454755
91.899729979481208 84.392907885782961
62.985077870303243 38.218451138571758
64.663434753013149 37.234676694915763
63.606124604482069 39.163727083005448
63.404193983066101 37.851792281104551
63.543649576242764 38.139235156231742
63.863204027438790 37.845417692762489
63.964301135902595 37.377214451329131
65.210066868142164 38.350146082257218
63.829157386549575 38.760240427315864
56.677073885510190 23.994162187184543
56.090197180081319 24.238621617440099
56.827520292912858 22.945138950710348
55.951967955648335 22.747596588251341
57.819575703485576 23.170130985606264
11.268839043673893 28.154638122139300
13.611064489442125 27.011858915151780
11.603497312615382 27.664167951321730
12.153701090043516 26.993579796534963
11.058442647649457 29.113756616763208
13.105371525456842 28.547403411948753
90.481009007897470 14.787336133488125
88.649760556302496 16.240652281559093
89.341606883033137 15.067576958573698
89.883110494783537 14.338691421473207
90.359423730503579 14.217327706527625
90.418538732042393 12.543992869846244
88.517645192632472 11.702737019774256
89.055313029669321 13.004229036018017
91.124288273515404 12.011544365316775
89.984774014743465 13.372259510015091
89.089772901832461 13.546703603660177
52.101614348813918 19.764298987559318
52.933722038210817 20.732188212654336
52.211653916873438 21.791479400440299
51.751223444940550 19.304132427230556
51.911478963880583 21.335622477760619
50.500135175570364 20.664105419852586
51.641542272273867 19.339042581468249
53.477278461080580 20.002407458890989
52.775341832713870 19.855834897540493
49.716310103972909 20.560178789752051
51.612560686601185 21.074345296230291
51.844406189637809 20.968769807694375
78.414333990664574 38.043215850133521
76.999754479876401 39.643438658237841
78.920892551887363 37.144729423489522
77.650615653843687 39.647630299868617
77.723875148803543 38.806498461659125
78.085611710780583 38.535076106072957
78.390526506185012 37.769932193431153
77.754307747764940 38.066820997240114
79.339492395949890 40.152395342100277
76.535018758099255 40.101842939841056
78.729498801647409 38.607887443747131
78.055816718351224 39.724688265500006
48.855875494285911 7.285323777198095
48.040591844317696 9.584597154789183
50.772667513921036 8.049033180913913
93.011663544853050 40.932618823879956
93.867661271467327 42.084817771435198
92.320092229425072 42.675773085365869
93.333827147491519 42.984408801167049
91.467905720812809 41.365108845346576
92.476261321121740 41.801966748018792
93.922235503843353 39.861857277682283
92.427592092032484 41.042554476624304
93.045308329836530 42.947509451849925
92.408476515061636 42.007579335082205
91.861310555940037 42.360383193506280
50.814939831942169 53.147253579761312
51.788926006840171 52.639822534638228
51.745044287148907 50.841370430303883
50.575859394185478 50.395787442768253
51.083043402530869 52.368009272197000
52.878879357414327 50.465505897495078
49.506071585763962 51.316129556572420
50.721312707879086 51.099626760575930
51.251557674130446 51.195793839100858
50.575956621251557 52.107762240566231
50.637295083873646 51.162459641243402
52.152723218897528 50.354175154436128
84.163079779533419 93.084423334216623
83.948091817133133 91.579921741975070
82.513463488662026 94.047515891013106
85.215562671843543 93.867044583032865
84.929391804580192 91.860819630084166
82.766381747454901 92.646728621574042
83.017232408539343 91.760947571709011
86.039941067908032 92.652914663278906
83.873572535527316 93.189024391754415
66.928987972954644 37.597591335804751
67.377995849183975 39.027309779414381
67.321157023753429 38.325449948384488
68.738897206207184 39.852963902863713
66.739645244336714 40.941669439960009
67.647531345550505 40.349796965646135
66.362305651723176 41.302743232150178
68.512984715816202 38.537582345029357
66.071329895672875 39.304221083527331
68.422507574991371 40.937887940173304
37.076388954342605 77.059125218898842
37.971633723708521 78.611853573967068
37.610309241957985 77.845803087367514
36.061584729971308 79.275384250352644
35.661734627290386 78.845619243434697
37.000628969826401 78.278092372185100
36.020294957120804 77.219423965795826
37.421366149778144 78.687479039550780
35.341245376560813 78.397961383470687
37.555864604159709 77.233186448031944
37.503612793040467 78.194192350729196
36.824148585346158 77.512043323975050
24.536997280545396 6.156278753264245
26.478824008723393 5.841986998919523
26.182028454591485 5.397175544505240
27.554316166007588 4.707392793915121
25.149733029721830 4.266721754167435
25.800472174680554 6.532670513856512
24.802102621796273 4.989712241008498
26.831340286238905 65.085623372304596
24.413937049359415 65.566653342841789
27.772868680040130 66.134618143392515
26.968834679940183 67.602870869486424
25.420628492966745 66.971125966824516
76.806180673639545 56.707226353510904
78.090316521121309 55.623277540171756
77.702450607819586 56.233896513723323
76.661856380768114 57.629822112204330
75.750817846795698 56.170590770257171
78.430195380223651 55.844670538786531
76.461015490690798 58.511963720983680
78.489548817166266 57.099236620696843
77.310479691327686 57.487603472169248
78.909025826943136 53.771171648828933
79.144045531705473 56.175024612301520
79.513859660755202 56.233151694592664
5.393241096474810 44.837950799855008
4.521089290607383 46.523590330938298
6.212844000337731 45.538420607399580
5.746707332039178 46.463119938623578
5.298588022918978 45.610262632160165
3.694326124763555 45.953526641095799
7.178616585043054 43.372239478188064
6.702817928969560 45.567951159867505
3.084665504044957 44.346770254302207
4.174605328551853 45.699242124234949
2.181727049318784 46.967536730582118
3.595894710783790 45.316447417690355
18.683053504166896 19.359708953657318
16.555167108495720 18.522033414771304
18.651474946636192 19.527354568264677
19.821819133667180 18.255691785516763
18.653210272488717 20.157479679412162
17.589251140942078 18.826866553409172
19.444473499145598 20.309755149020550
19.183121225560626 17.098931468220677
18.880189125120520 16.978646681921962
98.327724736130151 3.905510357497919
98.640638472237427 3.334563300921487
99.375300573613174 5.411095354592189
0.211101751257126 5.911645768169974
1.081359059964192 5.879017442427370
99.501592405746919 3.948499917714748
1.529186421931203 6.372360805154264
97.545270331785289 4.809621074414565
0.484697639891529 3.416793609010113
99.342142425548658 5.050890544382445
6.160687333940411 15.156531415501362
7.124210664991104 16.051176342200261
7.114340000516929 15.405083614388378
8.365360992030837 16.410330868104030
6.466103326816665 15.199103870070340
6.734698872191057 16.414151073834077
8.765828899513673 15.011867307600138
7.167647126635579 16.277927047609104
8.035471369729747 15.632136186012907
8.016172478055285 15.370026591953796
8.851680666431461 14.363206875785622
74.680815307211049 58.811197047948504
74.571584157620862 59.467782833804300
75.743381479710592 57.711204360307278
70.678393226784166 57.088218154386709
73.632552681766754 58.746409083749910
74.619645207181605 58.996213285768874
74.353858325630938 58.494840137021413
22.351276089578676 67.377700720023938
24.326073401196957 66.887376676149842
25.099060018214335 64.598876339448196
24.681320646608874 66.846368366193886
24.997050247792714 67.319680908435188
25.539597151944594 66.732210851538341
23.746078399669958 66.580923016457703
26.360161185722333 67.233045294317407
23.848674732910997 68.022140260429850
24.573095900981979 67.233016974536909
24.957018583553001 66.778753685833550
23.757111237934549 64.924293413364779
25.665305877068569 66.405941098060168
26.038122323025124 65.167612326671403
26.111863269231559 67.185592877998246
32.553870702980944 47.305885287290337
31.553611714414753 47.351467124023493
33.309821616149577 45.254420267541818
30.298530133679563 44.448452569895849
30.532270364556062 46.192052099868185
31.292398603432350 46.100645371230037
32.445458812180995 44.618637999846989
32.989638673974561 47.324589761780544
32.224484283569645 45.842614147526248
30.099599436643956 46.707061997519325
49.035222258889171 74.369794436914987
48.153039434620148 74.631342686723912
47.262253772182916 75.594553862389546
47.058439131208296 71.131218323021173
51.097394812833997 72.385996370634885
94.499124121573729 55.795595535116867
93.516808037383441 54.188756230352901
94.216164757077223 52.809742564638213
92.558815917767902 54.490240759526607
94.500831835610526 54.333476191769485
93.224488662152609 54.322662175955671
92.533535921844148 53.916565588144181
25.019098609183079 3.997060689531194
22.788730178675515 4.963742214951960
24.044610261465657 1.432317720216281
24.616139919491825 3.812322983624181
23.301608300449054 2.455561649261357
87.080853194716752 6.881268685788799
86.505557898755143 7.901064576204774
86.485866910681125 6.737003751302941
87.437726209571395 8.821928598441600
89.713194818072850 8.280108618236504
87.995050925703822 6.694995599844894
87.677396095739468 7.330119047450868
87.412524878544517 8.740040697126995
86.903464957455569 7.765778670429658
87.761119833520155 8.226411921392744
87.530767719247535 8.013015956582541
88.834847428932335 7.504953143330663
1.301688511596889 74.936315519302013
3.134656458028540 76.408344185024944
2.343429979270655 73.537280182891649
1.455715728233163 74.883814695865595
3.194753735526377 75.256460889009986
2.915786391122957 76.470646281533618
3.091075337213506 75.689842548600240
3.262058772550704 75.855663063249153
2.891545392995232 77.541675841278803
3.282212046149359 76.528617989012247
1.403778052462035 74.768675751285045
1.364571601449055 74.693901329215180
1.945959877032479 75.872946905130092
1.969254350994890 75.900092830025798
3.197024410786878 76.066337611195749
24.389136176226593 17.105093132235751
23.573473344244725 19.209188469278679
24.789866607048893 15.899968180536064
25.070525305509808 18.763321629339480
25.925048731148202 17.809554868233224
24.883670498640413 18.323414697285259
23.707992097227869 17.913268274295987
25.191423251034738 17.022008797227933
25.230994212730753 18.308349876589247
25.167274434824478 18.224218076849329
89.040588051200771 80.454298690785691
88.064319799286480 84.657745819438560
88.140122326245844 81.844921741652854
89.015887128448227 83.105656254864613
88.986123861085787 81.653323090595663
88.363932734904708 81.742051369679103
89.412379133345482 82.581753698003993
88.763530305770416 83.321678444026034
89.402266247482189 84.884419139361455
88.214524854533366 81.027952964327767
59.211985562640827 4.742435486108232
60.202038296885817 3.274806213243584
60.628595304426341 3.881082938873478
60.427724280739135 4.388664917818675
60.744702790677309 3.441765099374871
61.469348871050187 5.322436541240776
60.878647932073534 4.427846605582440
60.374623607979274 3.112297436245701
60.217472192657212 2.447371011106713
90.052506418689617 58.093773464639185
88.511659145635804 58.378206794092812
86.317692065747138 59.725012784192693
90.271364233840288 57.249428887846321
87.648743046462769 11.407981914644441
88.225212944650039 8.542828545911865
88.318912174766766 11.952239335856982
88.902723096624868 10.809287243679115
89.581355510488649 10.679521914137283
91.978727225181146 11.296673190981085
87.958905828572057 10.111055412883335
90.953559601382892 11.648673836933908
89.150676079359101 11.714585219209745
90.882507035422108 10.437145994154010
90.056328240126263 10.361377345978134
87.915923713075017 8.958658636562028
89.065170353626741 11.578396860718319
99.021527103984127 78.204491738495221
97.852102972868849 77.466898998201827
97.986402270904762 77.337817728404531
96.534355263662803 76.843025224471290
98.445800164541069 77.916023988662914
98.045384658029349 75.640830451662183
97.839348625757182 77.843029406631047
99.069044567848067 77.465997219434229
98.778674404478210 77.261451717692580
98.793588675107543 77.431070213974394
99.048125640405672 75.945172265473531
98.659121981104789 76.457541515984857
36.307083731935769 52.877328261092934
36.199083677907893 51.220084834806705
36.935038054158312 52.459348288359557
37.851824504632084 50.937759450164364
35.834699575849982 51.961604258106945
36.886468243337305 50.256694536161064
36.763786189374194 51.457966704354298
37.344917812516847 51.339371986617770
36.049874174755928 51.979519118108449
37.286858619619032 51.751359180064803
38.610238021646332 51.273909045270315
37.449721763375663 51.331253985546596
37.212520623851709 51.770470812649961
37.846098089807285 51.956136060530959
37.358967603603880 51.464806763613687
25.600008764329345 71.382723557041459
26.474148558135170 73.281809736476376
26.210012664970488 71.366965691644310
26.236115449911754 71.322273263825195
28.230590567901434 71.053683374818860
27.401830065665759 71.732994439661212
26.192777508885971 71.367878016210298
28.961383526006038 69.522478075118897
27.496179200938453 71.631454076980930
26.480249593040824 71.693031440940459
26.164636321914259 73.238641912667589
26.078903395595198 70.275202129021963
26.515786450335312 69.219030271017630
28.295751431183263 44.260414397451228
25.327055483413442 42.460446007125796
25.494520220769569 41.243663035017626
27.906090686524703 43.540267712310701
26.553211490016057 43.765660310793699
25.603499786580944 43.939624710728609
25.179798759101971 44.311355191841372
26.529219646908182 43.762221672396350
31.516799287340483 86.095163801149383
31.536011200614112 88.300708325987728
30.837601664351620 87.377102092545698
31.335482766080744 86.723465976807660
31.008859837720372 87.394000013324586
31.521059760548791 87.796909140223519
31.789420135293387 87.757187126342643
30.457945567645986 87.428447354043627
29.647905155292545 88.630084589489940
30.437832916980998 88.261550772372061
28.804348089454756 87.570744664810064
30.635427435405575 87.041363386674107
31.002087338049829 86.486702140631010
30.186865262880548 86.605236153626691
4.363027923219229 32.529990564071873
4.011378783614335 29.769225830196593
2.033566118565273 30.604244611104818
1.991153625104269 30.188752982781715
3.443950226121210 30.166103449461914
73.895768114602731 48.169133445796554
73.943436293466590 46.330258990224593
73.659467129549739 47.271316762796026
73.587376979287313 44.667069891030486
74.060829084974230 44.811754983674192
74.664673380103466 48.364972796000181
73.331059707644869 45.473210274837491
74.069291214928938 46.358443159371575
72.737052143230756 46.819515793043060
71.511567560227348 48.119113841201212
75.041693864980800 45.857265603370877
73.340767389143167 47.561193458897250
76.659344787697847 45.159473965725958
73.798270373813168 46.468574137629318
45.795985716212826 89.029647593814843
43.085776116891239 88.080239438960717
42.813721924872816 89.188308273225971
43.809303015611107 88.999188474814275
43.834882005038395 87.350536998198550
44.489145346487390 88.871841805064804
43.970943996583429 88.777611099260270
43.601969569142469 88.851615831013021
43.417785429600286 87.468434711979626
42.400047659083278 88.131363656683320
44.596303091414043 86.693856171052829
35.541051310237464 46.727037915130829
36.171383885951904 46.759665599130443
35.930577581093125 47.239347175402557
33.869006109598942 49.537401009748457
35.386677736541870 46.534348970993243
36.559179995378820 47.106863460824911
36.047370618593249 46.601036672415781
72.304361568525550 95.556601399217556
72.953878459319796 96.267398290366145
69.753481226724460 93.608697601377060
72.230322742358766 94.303320978908005
74.678473513370491 94.599699920027732
71.995559590289105 94.019626175261322
72.683123573939881 95.607516287605392
72.295572845867014 94.952582776871651
73.419002785555762 96.164636700202493
71.390097609062408 95.830186511831656
73.835377259916811 94.532373039870365
71.575816943871615 93.347045769994963
17.917918649196213 3.269602084418836
17.491075382966329 2.798876182689316
17.012836972236258 2.803812660848358
17.441235292095431 3.969374393451712
18.167164556062939 2.068565354161032
17.659450092400522 3.507015200102312
17.634103938426030 0.534199500640868
16.897086713971031 4.130412846248805
14.994284106201004 3.764580126548912
15.982750477472878 3.515550293823500
16.937974077684807 4.807155453858031
2.804984670090726 14.233322835308950
2.383153291728692 12.339530369431984
2.050332580881916 11.530432049544167
1.441320531230822 11.863154746138198
3.578100151733565 13.167430062840474
2.063675945834374 13.199736011871289
4.146341275687936 14.507832707603157
2.865394187942381 13.783542947134267
2.068355216567768 12.917929777449784
48.001808253082181 35.565118847915009
47.100712964053471 34.725178425560152
47.996002093761938 33.868420469003112
48.953229515043205 33.761380940383766
48.238283380297567 32.725488332961504
45.754687914524197 35.484084368868352
46.731242704304250 35.321354355985960
48.312927519920933 32.665133446310726
47.466952297593728 34.019764493578300
47.880163906957613 34.308694563640586
46.121093004995409 36.302490978634907
94.515114259841539 1.457244047891256
95.437914866254374 1.988263898673353
92.308749787190763 3.258056888229794
94.423963723315978 1.590684473218150
95.218742871923070 3.017491397020098
92.520371307130375 2.316780720956096
93.504098393074202 0.545798130281003
94.561429896780737 0.536104602760644
94.932360208261002 1.938697672999519
93.293584717110988 0.440482883936358
94.040594375565817 2.139043800032703
93.517215013569782 2.969577133851026
92.284735715542368 0.806098358226242
71.682821071245627 11.295380741418146
71.951192161479014 11.762173816828591
72.288237081889875 10.301840729341102
72.856071546523651 12.183457564917020
69.809359739815463 13.214191173128670
72.356091942424243 11.692128164142225
70.101153190862277 13.233162494841228
71.375800211750871 13.648750363984412
72.679024961989256 10.173679095042266
10.312460032859814 76.427990880729652
11.388022697713655 74.456544406607620
11.813259219987918 75.293682206932942
11.529657584738548 75.290013642318101
11.408859244425193 74.210621812856587
9.669777699003703 75.758392430672515
11.692728727466456 76.649861994993117
10.627686479096429 74.524175959260077
32.499370869932562 14.392472038733647
32.114357482419656 13.189779976610501
31.407665900053786 13.345403256810439
31.609248253407650 15.685640789716171
32.387688311222512 16.322787239653724
32.714368340464148 15.437935496051221
96.615249102279122 97.363993955729825
97.719883594591067 96.920022284382270
98.021754265813684 97.992555923925295
97.838371709209994 97.483656153574401
98.057259868769194 96.426140626054590
97.624428511167110 95.451618057682794
97.209905142413078 97.185478481246193
97.922764065212050 97.968576208592637
99.838122905185884 98.227687681140381
99.117285557822754 96.720154029615671
99.335468489399815 96.756476433845648
99.163356890704947 96.599761929039317
98.066439799502845 96.237982485234625
97.301981016734800 96.475243307611606
98.971506853661708 98.780768080670029
23.367675170523007 13.946839555831776
22.493521335555133 15.095397020111772
22.740999031323621 15.318092207342277
24.347156586781875 14.774372120828724
25.231143831695896 14.795864773414213
23.610440049607462 15.027755407395830
24.538558816260036 16.106757584101256
23.427353337955669 14.713381918088542
23.097685831420677 14.619496394261144
21.783370039648418 15.323236787345914
22.591590358786611 13.738671844220404
65.855023445425459 42.045162576554958
65.084763694092572 42.009389178879097
65.938814823821659 41.686571121088654
64.178572404543885 43.100770087492343
64.693325224557213 42.620109512800333
64.849447101322184 42.769764730858753
64.605054954565929 44.191275980018077
67.087707428263883 42.250465350246373
63.240473119731284 42.417225670782010
63.606139169500629 42.005634331408139
65.324600253415781 41.234083887799656
65.821789087628972 41.730350394443221
66.190438756110723 41.331137773811925
64.417617364140028 42.250521912147029
64.447798696371279 43.489538809293329
65.967905439626605 40.998318103054842
64.585136888942174 41.805700608103542
23.637272032752442 6.135272619983125
22.969861858624391 5.788163848253889
23.187069627703320 5.116131272029092
24.398778523780372 6.155194648959915
23.980209199456638 5.784639655295835
24.776224682826847 6.093383353496447
24.153384421709816 4.964965732158936
23.703140929827242 6.930815974547133
24.711893707906473 4.672826131877453
24.211013564238129 6.112932663337847
71.340359738116632 56.014509470327418
69.430827311059275 54.930566934514495
68.152825309974091 55.609350073939140
70.632650664960195 55.380239657740894
69.018453367968348 54.108316855049935
69.657483342215713 55.784438014701784
69.806957712534583 56.437048455769606
69.373032471570212 55.174897573778750
69.953662602503300 53.686869417661548
82.987989105955791 8.749313864159106
81.254802246530062 7.812636501682016
81.554508590805227 9.443142200567928
81.824073271200930 8.286144693940123
82.204252746898959 7.827554802655344
82.781269962682671 5.440907179371504
82.296589467666578 7.748576933642202
83.957718336721143 8.264492363095631
83.126877764968839 9.805268791692821
82.052006692466023 8.859421976553609
81.359564568674472 8.274318107527158
41.395233874750367 45.744479823591860
41.475889513126695 45.429320208032294
40.451063857680602 43.566457955630398
42.608129932918814 43.498666700102646
39.924822434808995 43.218366381483371
40.318939136360221 43.261912351416953
41.131622239028253 44.938594938536163
39.953831333754259 44.549775402788427
41.741820692160161 45.112229274175533
31.609713814550766 88.578996588791867
33.522342823527147 90.310219946064919
33.822309209546745 89.216364959009269
31.955321013907188 88.388308552417939
32.281679515837041 90.056604590246550
32.566765013379907 88.772797216482715
31.657055034098956 89.113432900179731
32.837953348218456 87.548562462276507
33.656675691475940 88.077595633387091
32.209650670577041 89.396705055556126
25.645605871797464 65.824658161325800
24.190697736186962 63.252789105751646
22.701998289383191 64.655668630734354
22.893345796472484 63.716613255654366
25.709348698360966 62.804741067064136
24.287916098805134 63.241187661929011
1.782128292004680 46.036506357235368
3.599632812818951 45.509393418758371
2.734622012399181 47.401938096233991
4.030516546566763 43.387866444787718
3.564060499293880 43.220707940782113
1.892486302174905 43.724751237109402
0.319093641740876 45.047613671293774
1.107344542235759 46.367735832899754
1.422979470449770 45.291832924384202
13.238078650618249 57.896050802379051
12.363541039468572 56.134853598865412
13.090493511417050 58.075281246479562
13.119694804936129 56.797147201928205
14.203959393218463 56.572983268661758
14.265564330503777 56.781057806851528
13.467624126099102 56.280788662199285
13.100849518979125 54.923580462764363
15.077651936192932 56.712480448811540
13.244091866119026 56.286454304593448
12.772141691842929 58.255631454776704
15.307232551233941 57.520054490533006
16.980046807114942 71.429126288140196
16.303658553688297 71.176361476428838
16.166421558142659 69.562999648713017
19.235859741269397 68.909424327376485
16.534176593067684 72.341529791598674
17.306990040849691 71.468937368131066
17.117301015893780 70.615440263805951
16.820468143484373 70.304775639567538
18.554689800835853 71.350004483023795
78.666408880871842 27.242417511076074
79.328559917644810 28.891850371317670
77.179874196085521 28.279554203015380
79.225133558179706 26.067823139311578
78.706572916531570 29.136115281844862
79.661677933815810 28.233028124816201
79.653613742082584 26.971761446119590
78.711481906897546 27.636390593103361
76.716749080327517 26.284835597933295
78.621780148470080 25.642507552864586
79.761813291128945 28.462414326135701
63.555634687243888 50.259901021033016
64.031746776317931 48.926150265711776
62.576426661780644 50.960706684754733
64.090362589432814 49.367803050427973
64.060245836261743 50.285552466580150
62.814833388141167 47.491571733904998
63.654209385050201 49.788049363924600
67.096285276293045 20.726302510701839
67.898516038329916 21.270717941564495
69.251490975147689 21.880915463953002
67.095937804981332 20.475825308831830
67.363029260243337 19.283273674761386
67.503850898891670 21.110553748105428
66.597626261686742 20.748626029132772
69.267889939781213 21.090700549266032
67.154865086911585 22.042907766836358
68.841674078585470 21.269295981559829
32.289298629440211 67.943630950210462
31.600609427264665 67.007554771294423
31.500383145778887 67.643344027652034
32.068526070413689 68.187804188676125
32.080860947991873 66.482018097066259
31.980854883237200 67.051274043511654
33.036513897305923 66.883903208459742
33.554900004041080 67.848469234706315
31.801622238201077 67.808825389345657
31.960011693716037 68.092449424513418
63.990625441045431 82.143821087376580
64.845628299677159 82.300763760241864
64.431831528681840 84.692309859728383
63.835835698805482 85.263349048573858
64.223782470873189 82.664675177835889
63.437030217375721 82.265860256766643
62.428570295647674 82.481996087962898
72.387663719483783 68.281144856575239
73.820813270208077 67.898604040189497
72.657012240943416 66.340273051198679
72.698518397714778 66.638380480792847
72.146559115370920 67.266019671513547
74.382640367379310 63.243516266624660
72.856081745608989 66.961674141833740
73.471953871523226 66.965884853859521
74.780734809055005 65.256209602475991
73.394030375850434 67.152627583308970
72.383433476864369 65.450771038149540
73.477854888933507 67.555900705441289
72.306444672083856 67.050292537839340
93.160932161257293 36.238422309676004
94.755605334483874 36.283029273534993
94.178507869623843 37.044255372382430
93.282238974173083 35.804347333750094
92.998028189680227 36.077243385746137
93.200533610388348 35.513477565765328
94.003101402379329 35.987471292688980
93.426781436648227 35.744006331923586
92.337613610008987 36.129437094508440
75.992384712593719 54.423536265131510
77.105746213051916 54.485806877001082
76.783126103545257 54.131060852015658
77.480048490682037 52.611111106660758
75.448951750670304 53.055786950887487
77.263081791211576 52.370063327334336
76.511399715388777 53.591709975095299
78.126855928999049 56.001019624856468
77.438750289283206 53.452518925515335
76.795570663590581 56.888004077623364
79.022552819640154 54.298704825871802
75.646922387298829 52.553007431076182
76.404897311777475 54.280629457164011
78.195266950340539 52.070076904587687
78.835619335144486 53.355615751605583
16.431089289889417 30.195556260843830
16.206923172601559 28.077531328015802
16.437942092071285 29.959141910110866
16.346452849046475 28.426448697965235
16.634041974012682 28.820564326371105
17.259007912500959 29.347791709188424
15.799100246805510 30.366785023072488
17.473773829107934 29.612410023683303
15.890299704914199 28.852436608292674
17.872923891816555 30.370993972978763
16.552869822628388 27.910083491776479
14.810672791774415 29.902765460702806
3.820773546295147 15.832967834080371
4.792404604269504 15.373011629455810
3.023067412152202 15.772328509550666
5.974311348296533 15.228538242710041
1.081277123457078 15.768383405157712
4.106803874142366 16.449463529319448
2.507043812569837 17.105900048661461
3.191268880191811 16.398677499306963
5.009605933042934 15.748005187807477
2.416236448767967 16.938135098730495
27.691004856968487 80.173231590915265
29.360373810380885 79.949274023101196
28.537288363941254 80.695501161426790
29.165301494078051 80.698159353803717
29.982704993726177 80.494693041449082
27.562383474726492 80.668571949206367
30.618387696931578 80.752595703502266
28.405373740120002 80.933068872573173
26.866104526753315 80.047846012466678
30.061096882888730 81.421850932931292
27.218258892037099 80.647163372887121
28.623960185708299 81.271552735689525
26.384426585300346 81.240547046229452
60.577678342013193 64.212840340784098
60.080017723244481 63.694195814093199
59.720966113549437 62.885009134885195
60.843027005486555 62.380671595058104
59.486041005025534 64.056413681425468
59.945413309678344 63.658481021569287
59.583267147377896 64.298318705390329
59.742396973026779 64.994517216230690
59.828361185976306 63.516241755107870
59.715391845951935 62.876384806233006
59.064200551416285 63.355654737299339
60.713701908787918 65.231592650800380
95.878214161560749 40.748643152456630
94.414415601785549 40.256473781951478
95.046684616722402 40.877174433013607
94.222978506612392 42.203915573635079
94.280833731003796 40.364626023035903
93.446292323172770 38.346464144398290
94.365195936905238 41.181594961253332
93.692759808680620 40.909311731574867
91.565192518038288 38.454383282304178
94.690741888107539 40.090972240130149
21.883466948674155 71.278858359409554
22.884322080429044 70.676808085981776
21.793596588902052 70.466002626902196
21.777117165642753 70.585998170525244
22.716677917607356 70.941660651497756
21.161207434950214 71.523680025121578
20.360066472718955 70.174092336172180
22.121744165512752 71.673473170272260
22.359010130527835 71.776831439170891
21.958371745729327 71.078613771265395
22.635232929084893 71.899911765545625
23.794658047458299 70.661250347127023
22.332493702433698 70.034192592675410
19.625902062291729 72.632959150335722
22.753877712707350 72.304333727399992
20.203672668690100 70.721345567923805
23.722539583844863 71.558755040097893
96.309982381569668 84.677647146435731
97.917253588181595 84.231666659243345
95.597251061474793 83.558143015650046
96.852293571760441 84.671781188368172
96.458956100641885 82.526457836476197
96.804564709680278 84.113398558783075
42.693916715622208 84.460507146320623
42.844191008952926 82.605059222896656
39.764936968689817 83.767085381471063
41.711629798408040 83.016266321969013
42.920004566857585 83.526342760812469
42.004865428985383 81.503991661326467
40.848059542129519 83.869997487844302
41.993506148686556 82.099101505403013
41.660515929094075 82.596457545397641
43.403856044963582 82.903051059673800
43.287979513955570 83.827620833946341
42.549480745087635 82.821563272282347
41.224574066938018 82.567523986497278
43.936349824460599 84.680415973409836
70.051927505755032 71.456125577097367
70.697609458788079 69.379794356142312
71.434590094768538 69.169254789469306
70.774977759207360 70.615746019532253
69.663839304163034 70.962463064366361
70.449771879453237 70.113512958885423
70.829908274363703 69.695019997660268
69.198124287348037 71.431126818908922
70.017920985087869 70.102708740567834
72.439594933838166 71.162751013978507
68.379381209513383 71.087430541294538
70.765689464878264 67.998501318480237
70.866011602326338 70.301952975932764
70.874233895746627 70.055693174585912
18.368158656893154 83.581296797594277
18.130136890590965 83.996952667122230
16.678411993574731 83.809036781320088
18.049898566810381 83.016115496494905
18.154660687164583 82.080408754258968
18.709050581547068 83.532598274360112
18.037112592765702 83.906130778547038
18.775176097336796 84.730511679015024
42.277226341142381 82.274922783995791
40.215572053234112 82.387028517185342
40.796363763991131 81.505381059707460
40.595295666415261 81.803110263987918
41.349414574200750 81.699672956013217
42.642224651979241 82.393165110026260
41.638785871519389 82.176924926330216
41.422890793677979 80.616607090647648
41.222700930106946 81.185243022967583
41.885801247252985 82.570540302260568
39.592944098624464 82.260952911153282
39.031374258825636 83.072286334012958
68.256013171000703 71.960625491710942
68.674838443288806 71.622692923527552
66.690872377764265 72.706813254891657
69.300015145893923 70.932831121839314
69.158742623338654 72.258743008663842
68.487506318166936 70.798722137312808
68.831975822050936 72.808049636443457
69.233283369714499 73.013153237406243
69.174705252550211 73.124634817421878
68.491442982568998 73.072753973526687
69.012682146700044 71.416643481365710
68.823257060218481 72.609181241102348
67.618624661150605 72.654875144132419
70.038915958304983 72.615732694867475
69.160548603263706 72.264012222709866
68.989822062239426 71.548174286969115
70.216975211672988 73.123243868660154
68.145815389719402 70.225381614377554
3.185488857220924 65.547144139978002
3.573756297130393 64.967454148944114
5.848971968802882 64.287168453136417
5.537146293092569 63.725312519751306
4.597408520713662 64.470764618535426
3.565386938342868 64.193102397207568
5.221065757783943 64.578869699053769
5.734867739338343 64.820341071967732
5.679289818971753 66.006445987036315
5.348068033793209 64.148346303399890
7.040840373146052 66.261241950164404
3.366036620629579 63.287867729790030
3.329929415197113 64.678740229398585
90.975167547547429 9.888807493542677
91.261422451184444 8.742532696546171
90.820529011467698 9.495958561558073
91.963069022966010 8.726868924148716
89.364782114210755 9.843866244180500
92.437508458303597 7.565632497428806
91.078735489200923 8.837065237334272
90.839089422111783 9.036560934663250
91.213641063472735 8.562880923410184
93.084193208351465 10.217273971989963
91.368611515659509 8.692283702688782
91.670803575960250 10.106953366282410
19.290502759787920 34.915488230505019
19.812464760841387 34.319678149471613
15.864144897190368 35.136543129150510
17.817853858683780 36.828153967941873
19.243188748486325 35.485854402937363
17.593436217184419 35.044001600833127
36.578554945522775 0.851721552840298
36.481845790260195 0.761291366237227
36.838063817922894 1.544000085274730
37.867599185326647 0.877903153286818
38.208409585310690 99.775292240376743
37.346669368358675 1.165224255328376
38.796236057030036 0.428188103612308
37.088518675133749 2.446191181465142
39.663405088220649 2.395523010486950
38.191587561267731 0.184960280459682
37.151831083072416 2.490250734920506
39.053080258331590 6.294581093391065
39.839806087460040 5.360025876590641
39.693683378545046 6.706867335784858
40.229670607268247 5.462227755590498
42.051839357975830 6.034331051600524
40.503382155166008 5.751590871813169
39.564844852978140 6.051061191466674
41.005470222988251 7.400110673097538
40.152408312205978 5.779543270972606
40.391224011544907 5.901791738875984
42.878403336650507 5.057287644902657
1.112168453371623 71.692328640918930
0.528122177531785 70.638722636094030
0.236860586325037 70.645177973204312
99.914812393871301 69.788412867075849
99.716477975411991 69.045649533290714
0.460955914297429 69.367246311753803
99.489374812810738 72.650943836444895
99.007356548128882 72.503994086616544
97.588014327984794 15.492228628396035
99.990358074462335 14.540730533002602
97.815308239702560 12.256352969287381
98.301368417568071 13.216975263133602
9.413196668511533 47.926877828541109
9.012187783363681 46.060244386106540
8.213055933344641 45.972554377270967
10.361440860517240 47.119287986727059
8.515046480442015 47.646756631090796
8.878751139454186 47.854652716479904
9.118872535649579 46.360342674279046
10.233507092290312 46.615672904282889
8.992509263016821 47.156084064695563
9.918643490408460 46.555519140316818
8.620526803814723 44.831547640366551
8.893233484225753 45.847822889386926
8.855880906122529 47.687760178362467
8.982630787130018 45.798022546901336
7.632606961343599 46.066489711707504
89.817782823510157 23.560016420017924
88.405190211146476 25.465613297012823
86.971815997743604 26.812909052751245
88.049403904404841 25.945829601270169
89.864815502023845 24.149031812321521
88.771940569191003 24.762907217610540
1.113873245861889 63.501808035121499
2.201464149785082 61.242076118408782
1.456910655514782 61.521704806948790
1.623517281444192 62.026090877164627
3.352817103503520 62.416441121958002
2.930239715603438 62.266600935123009
6.706781817632251 53.724195363160192
6.029201172430109 55.135601022451652
6.479919091473906 53.525021833196284
7.111132689529997 54.309700635919505
5.054553810841176 54.847536426827787
4.999084920356514 53.140095103048878
5.264144103318618 52.570508478538542
6.557966611822712 54.258096792784386
3.778717028998096 53.280760413373507
90.618727058160715 38.901180505606085
92.099188839894396 40.214572683622691
92.007548462755310 38.847407003510824
90.499531488753149 38.199868039630488
92.498661413992082 39.194461724703558
91.662914088869655 37.784257741625979
92.174118310973029 39.465238717214710
91.466403486438480 39.913392577791065
91.815737859651435 41.595016691742138
91.473587322636448 39.939624711279329
93.383682917025894 39.866495642689564
92.785228222320640 38.365468043308873
92.845004068064426 39.059480258546479
92.000569542134883 39.098371893079751
62.180767145660830 50.454564667303920
61.944629028199884 52.285049486301148
61.339773087175189 50.220924466982829
62.136941321159924 50.992866714222799
61.798916598331459 51.936995218006793
62.438766248323937 49.311835712421384
62.713096538269610 51.155066423593532
63.079717748134200 52.158784388298173
60.930879002079088 50.373471982993451
48.494547842895415 9.682432695410922
48.449453041373964 10.531881731093382
48.006446771558721 11.088690147210073
47.034054270234343 9.741073118257873
47.799960581102759 12.354153441318665
47.422558616231441 10.677717235269304
50.243339123818004 10.150357948243327
48.589589762791974 10.863985915076420
73.428187781619314 69.100121492901081
71.260281148258997 69.416187461661380
70.598171966125733 68.359300449074240
70.653894946324314 69.616817522239771
90.024150346634869 11.505155695651165
90.329200244326870 11.365294270638822
91.610945137546508 14.047267157702073
90.804870070550152 9.953375142897206
89.754961395170142 12.326148199485299
91.794668239311136 10.104907938023631
90.203789801053205 11.092437547426600
89.807503022829493 12.238797370989500
89.256184081542642 11.424219905730309
89.105634040521252 11.434776323706618
87.851142029237806 12.889578953823737
15.856134057468163 43.444642040960986
16.954840891759922 44.833078043649898
16.774526961020438 44.148940632582331
17.429038708796568 44.447872053896624
18.511017713068117 44.352926745685970
56.218930270668153 36.083701360885371
59.262160703334743 36.354970527985486
57.064246287241758 37.933615871308291
56.723733087164575 36.483705450856661
57.442376221093475 35.928825080163456
57.452859475857643 38.256485933065299
57.692244711382877 36.595010650986559
57.365909276859213 33.746286652343812
56.394288631859872 36.419811923260333
57.708644850665408 37.869970350883960
7.737820709397409 88.530377592256642
7.810338713202576 87.880362157437560
9.209626424828921 85.523674312059811
6.533617355349758 86.391467875243762
7.919100393911458 86.919533523402237
8.217552321649380 86.949287704778698
7.983877882761932 86.453250852467079
7.239309969451865 87.662722661543867
7.315303605919531 88.057569473441220
7.805911679487807 86.645894973821996
6.972139646331746 84.921736276511851
8.553706995089740 86.862011719442137
7.487491728039442 87.760696465527687
20.311722568392469 96.913120953427580
21.874199296650144 97.860635470148679
21.919413478292661 96.802198098109002
21.399419463103278 95.276706984742461
21.841797709985190 97.147830669295985
52.397124294796029 60.673669702341471
52.569407953168806 62.406888199533896
52.934909474944860 61.106762999990927
51.505413090627023 62.715070288869327
51.555359851443093 60.636039238474545
51.553470025331180 62.373187221063475
31.319699309849817 31.136957681687964
34.081685913726879 32.088333595383133
32.122315450098753 32.746077559096243
31.479633066911173 31.086804077273669
31.701900366349800 31.542552353280318
74.790156846806397 66.296977582979537
74.788352916885657 68.030251333232357
75.193592153019182 66.619311385901710
76.428918178882697 67.755311804742490
75.852562257155327 69.420559271782082
74.826772946886749 68.653715367057103
76.112776206144972 68.406460334614650
75.810940291810610 68.305032211920860
75.812371760048052 67.007202517255621
74.245137833819669 65.034782122555384
75.336800577301972 67.644721897123276
43.806211844733546 59.516461915607792
42.242727148038085 58.835148487144387
44.045947153613866 59.221446910316729
43.575875093367706 59.770224515625500
42.663530313111892 60.985555422033109
43.005664888838446 58.832896721968254
42.115297838046715 60.470405818582513
42.931754699336842 58.790080130722160
43.776861291068805 61.174184103472413
42.658362435263435 60.247687674645114
34.172760986649727 30.157189708303200
30.304451661929935 29.604652262869617
30.808407942054057 29.001212394890537
30.660424811828896 28.542516302443286
29.429258915105240 27.744595868459754
31.004682375148718 28.994207701041486
29.888025296354591 28.880596794070780
28.538629352017548 27.505794905427194
28.537923136982741 29.666960004525713
60.297258461079473 43.672237675595994
59.954996950684972 45.673990620587894
61.115512473581035 45.573454393898118
60.267284803526302 46.043794898715340
59.491030906243218 43.194605694148365
59.981283587423903 45.435734333573464
60.901661102584193 44.163362286701457
60.151355401806313 46.516875387885108
59.130584504960325 42.888484335988970
19.747963482567265 10.118448487175636
18.174005620715256 12.121000209529301
18.439935753135888 11.357488619235324
18.644392296228744 10.320935875387363
20.273200435289645 11.170646531748446
19.216042489941021 11.679625973645983
21.329812108926355 10.746803410385795
18.146972916187774 9.977277755088695
17.905109758883611 9.655450847571730
58.429182028008498 29.594000867659854
61.087593710595691 29.399157593182014
58.878504868385555 28.268053811934568
59.214439961773053 28.772711748693226
59.744884585780362 26.851192464198618
58.725745540017357 28.710897208645051
59.807239566598795 28.138301302201796
58.931359629205005 28.427478348573700
61.619075558018345 27.768790892137066
58.024043934166826 28.320575149880096
82.302375671674895 97.106813276441358
81.469903363092953 95.861005046446152
79.321065106664037 95.792714740323746
79.105966538424170 96.286304422506987
80.978102414719871 95.189929117668470
78.705776540053577 96.709032000394288
82.825100468290998 95.425920470862494
80.776956478422122 97.458285136242679
81.122809815579785 96.143582842145946
81.007709434358830 97.013441202950830
4.825051615303521 1.861807618753310
3.511934620786566 3.536788205023893
3.522984054033207 2.603995734821826
3.279876401187138 3.273302730173708
5.831926543747252 2.330765354506455
4.926902799590528 5.192162300557428
5.301179316483365 4.462561355795852
3.142520742969640 4.041019287593338
4.335540815622851 3.769124545469164
3.983758520497636 4.144791912327733
5.065713723152895 4.941283973261204
4.990364708328606 2.491066698075866
3.991214866752915 1.992534483447171
60.385584651373954 47.066690948762520
59.834680129041729 48.482736025981588
58.925312733437281 46.976390250679962
59.081698822939117 46.654126439368319
59.886711977210261 46.812154969477220
58.994661563904877 47.723008183394342
59.466028492920245 46.995645106509194
59.638536578737380 47.026031391002256
60.731368450101414 46.396266335072418
59.685260579990235 47.566132175521496
58.658789191857373 48.833369935346070
68.017370752298433 53.154087788811459
69.172268063377075 52.909517565682251
68.060826713838452 51.715525478453991
67.491916971382992 52.256145252758188
70.205258651149180 52.370993942701581
66.832301773100198 51.240013545436803
67.924869407811926 49.858874557840458
69.216144699954782 52.107145301778168
67.818187036343957 53.171084195892391
69.735211010180308 52.521334325482307
69.999927451224892 50.760984365757707
28.848275495135766 98.390904163086972
26.622783736018885 99.516921326668381
27.851417022134608 98.480136317420701
25.630691091469551 98.138297297447181
25.905166653766670 98.561341138308535
85.718326476821744 97.670646137565569
84.823190915165412 95.304646579661508
86.427725320230721 96.167624341881066
85.992027277688152 98.388709672321411
85.382871613377873 95.891132387378050
86.391089105890302 98.443608182817940
85.551224961831750 95.977247492102265
86.657841070203517 96.140537031510533
86.416910373020997 96.601778155903091
87.017653381304783 96.347541955779789
94.031174284095954 50.781607799808981
95.682928030910816 50.489047599299745
94.007912867009381 48.959716297467999
92.745913118167906 47.735504520981273
93.398907722617025 49.452275528569558
93.163561889255675 50.510276225208301
94.717630275753280 49.907732186174925
93.228506078757519 49.120956696668237
94.585387748617308 49.538078551240531
71.465998069784732 85.480392076978006
70.853337493514786 84.480328289161420
71.215214739222048 85.804115253217375
70.269057153628580 84.539569884815620
71.033481012964813 84.994620297920179
71.174025367301908 86.403539767851242
70.772530204121807 87.093481601545079
69.688353819105629 85.866058782904830
72.913649323633464 86.104680468076921
69.544686711231932 85.201682535083137
76.236580853504691 84.889343803786417
75.483858705042763 84.075320576954780
77.682350491528680 84.944729327609451
76.952011281962427 83.717896466732284
75.492109934756243 85.669440322392006
78.314209562642347 84.268943718618303
76.559296736321755 85.545774169047988
77.353246183597136 81.993295171861845
76.871068537898807 85.672112137883673
6.830892497472585 90.041868234708190
4.017478778204706 89.479251883426926
6.784151960543072 88.794795840712936
5.065921935697106 90.585577771992263
4.610044216547136 91.414289524220237
5.207599564858883 88.880705919505317
5.085473049976786 89.921473045974196
4.965249116095399 91.290720685568985
20.462040381037550 67.765761003346000
20.715264011707340 67.755696382308514
19.071135956319111 68.143584288237761
19.928434740401059 68.303815934134661
19.142772747568632 68.692575350821244
19.999371258494484 67.615860030843919
19.946899523354542 66.973746287516590
20.536430606278444 67.624009365670972
20.676190652981695 67.720080233923582
21.918776140962713 67.929879835795461
21.759683030656326 68.631602222384316
21.279105831500125 67.996866978745814
18.966154076377833 70.165677795249891
4.946562837255303 56.435728418043965
3.551357245839991 56.858608967781009
5.150914003120382 57.267353682327375
6.909202806958830 57.337653205717331
4.730755809728037 57.750666301326319
6.678761347998061 54.871033158200653
4.874108844086429 56.274851794095468
6.017443421819516 56.832506024665250
2.868297914677425 55.771683724218278
98.223497004308513 33.059217260564630
98.380461977568686 30.486044457854774
98.510888965538925 34.345997298785832
96.971395857716317 33.692952714431279
96.996720777094993 34.437570722531014
99.484286878777482 33.051523919771341
98.296175856711201 31.542775384086987
0.536390030550763 33.963744180447307
97.817581048381740 32.728929456731990
97.590116523344008 32.987399957539502
97.238303073876494 33.512230370550284
98.685369381951631 33.038765608791188
96.837132900107690 32.881307063889700
21.178132120621797 23.688819744976030
19.629253295746356 21.250433072424869
21.740118361465093 21.277781235213400
19.776414114026100 22.228886250854867
21.962425791343236 21.428131571284435
19.432729476079526 21.506627579496751
54.330158090506075 53.912844894312727
52.350190668741639 55.054960536397992
53.443911146486180 55.281175914371062
51.672855276713143 54.176219825709367
52.416472203176482 54.818446856051501
52.544940441898355 54.912090795978450
52.499266052594841 53.557516414433479
51.996134143567296 53.866547969796713
54.222459804183515 53.984235050729836
51.383275245290392 54.348192345132354
53.153798053243023 55.046544446684564
51.641823867554891 55.204724431564443
53.621136256242089 55.460257012391637
52.957536837045645 55.041946007039684
51.028749270776579 56.431233498018187
54.662468490785471 54.748526904610451
53.131260386250872 55.412782352665829
54.855324861404391 54.432290261191127
51.479189545052733 54.549318511737034
69.584395360458601 55.780566560274892
68.230070691155007 54.339579523669443
68.291082500000996 55.802870852034154
68.881504532709613 55.855915867451422
68.858991507904221 56.076265808469962
25.906391445232131 37.900108230066543
24.157665575222367 38.156534373859778
25.331944390154682 38.089658588140580
25.002938896557119 37.373606260080535
24.315073428948391 39.107522325891381
24.676001727295525 38.936992247164923
26.700284972268534 38.705410773676320
26.146486376640297 38.110990737557522
25.499679852348432 38.134882252369842
25.489014785905258 37.348696172651721
25.028093093045960 38.553053830028098
24.313399216903662 36.461225107832149
25.324698174122481 38.534602985149611
74.197616605219181 53.222067090428581
73.285514383202752 52.534432544646087
74.468741796056477 54.032042853030831
74.305196721510953 51.290071373100105
74.572531166972851 54.774705603146579
73.225356775006475 54.725874093167924
73.651960031582504 54.314996148467891
97.641012425345266 85.998692699514365
95.187283980496687 86.649756376565108
96.666841162536159 87.494632864487656
98.363021340197335 87.670817458819840
97.086105877016109 85.092475270851963
96.073564984067602 85.143129867202020
95.199123674390947 86.436577592104769
97.484691416770261 85.695460297388024
95.422455246948289 86.252627313505741
17.045011290177097 37.027237832246072
17.931621341430429 37.889426846241818
15.697324884884457 39.854000604180698
17.971162395811994 36.216694240337709
16.377435772998275 39.591453640855846
16.358856809444870 39.052868526488595
18.171736312801968 38.093327924789754
15.900337305134720 37.367034367730966
17.325847447681639 38.098198121481111
16.602210326213289 39.151448131911209
17.830317002942845 36.470623027754840
17.908546783060316 38.757713470608756
18.428922005467964 38.688180129175258
8.189836748971825 72.436380587321011
9.923011103026644 74.708141630661430
9.431010971750103 73.448548983193888
12.026325923797756 72.567543016088038
46.826462497587748 40.795860277645943
45.906757818212405 41.699199570743694
44.732578207537642 41.421550155224743
45.445973505073248 43.309465227725752
44.980215578208124 39.991270633726359
45.357070743378010 41.011676317480237
45.512170231822125 40.471106711561468
45.319474945167300 39.162178679971142
45.617886029163692 39.732222189950626
46.348067119995001 39.942080907859250
45.029916469971745 39.452299922006702
44.237881568314897 40.489749337429380
60.772774855049121 67.268278165084027
61.833374221949541 67.516779457764045
62.109517029991743 68.621084681523016
61.749047563547116 67.273357906428984
59.291278521867078 66.648919589756758
61.260162962668062 68.575418961834103
60.257276118132729 66.972188583978124
61.437530781255468 69.354012482409544
88.288910118828142 74.520402241535038
86.993675134554010 74.684246360955740
87.371643723356001 75.029632547711827
88.011494875214183 75.533326277243276
89.474888599669413 75.525628992232313
88.122800527117391 75.756511778801610
64.299325011123756 97.114653771628582
63.156798557855197 95.950729187749388
64.971517511006979 94.789577667652793
65.037008092060574 96.292890511317040
66.674998535281404 94.303338354763099
71.306034498976729 76.234220425284775
72.226113168325583 73.703010052131319
71.044310281280914 74.999323095951439
72.039590089158949 75.996517947934066
71.990063155744110 75.271678129331235
73.501499403439652 77.924819479598099
73.805399088444872 75.037674728701333
71.854908667664134 74.490966167233466
71.573697951927301 75.047777857491639
71.014680894455140 75.196749588601222
63.018491493919939 24.056094334866280
64.259105584329589 22.919629609556683
64.027682534893984 22.901984105039311
64.197354369724096 22.865255258478712
63.983613528558365 21.935886574933249
65.375753262459057 23.143390934082714
66.023637513705154 23.147303007680602
63.859649551331231 24.158021673491881
62.750625262122384 22.245758751134424
64.420950379462468 22.414482293927463
64.274356484746988 23.941385739073120
63.319582483391699 24.038621859069096
64.493642235238866 22.716505398671881
64.251598878962568 23.183808877593318
63.877084829096354 23.272211334304462
65.646753502530942 24.114475032106537
64.870748140822968 21.932853882806373
64.185210715715428 23.941240741590128
65.173542514009071 23.789981669658555
73.030742055514622 65.082791998666579
74.494177067143013 65.135035576521190
71.799582397997057 66.260369536323722
73.381727279417831 64.121743831153665
73.642317867186804 66.405808636566434
71.238572593266483 65.579957177989996
72.252813971001430 64.919366361279671
72.818448192755937 66.132177043937020
72.719880941945277 65.699919017489890
73.858754347317031 66.545199182151023
71.781889630766699 65.704462300176644
72.187402538799120 64.400215659378631
72.969717023943829 66.224957438692513
72.323248523670372 66.125192396200575
44.477277649405949 13.816875116920631
47.298752226995880 14.900394374337232
45.516426798289949 12.815820948960395
45.067478893560789 14.957675515451186
45.340989222432327 12.996464117068671
46.573552172797967 12.986298071292246
45.014736577551069 12.942046107255184
48.176316492362524 13.980539257991923
47.601472506567248 12.391628464645187
50.344003345549858 7.720905517580161
47.635903419657971 7.120272442900031
48.405578050038208 6.555205702323737
48.516024151602466 6.442809446687404
46.123083620927979 7.134264378073677
46.900390228288913 5.567318007200639
47.942232031309601 6.403521178931238
99.953118653582877 72.176215442262375
97.834318741287021 72.137246537585170
98.063946075658194 71.495458266157641
99.628296997760685 71.374534649425172
98.340458048582903 71.080369203043176
98.363526262009742 71.102594660500557
98.417300173219289 72.041348860393214
98.161617344834141 72.003067820896362
57.831390922280882 67.538132063009613
57.597639196842493 70.048514534365992
59.126184362868571 67.849247975415906
58.087002528568526 65.911217703229468
59.383275336017981 67.253437529948997
57.769085727705210 69.112304000668018
58.904675710357630 67.490399507934001
59.650917795767526 68.965653351591470
59.042142682302689 67.318737926991744
69.750293631424597 93.931004591784586
71.924496525960762 94.303086254499263
71.236881784702675 93.759657988785960
71.312414283660928 94.328263095609699
71.787164610767178 95.329979347655083
69.924355998396408 95.019648922944640
71.585382409125202 94.816558493838343
72.184132751623522 94.062565107892951
71.600018391031611 94.919634683847633
71.695519203620123 94.392461780183694
70.345090411183818 94.992777027543468
71.056687189175548 95.681464350275718
72.962531563580114 96.082274537653461
72.026099330806233 93.803742622282385
71.349294970242227 94.207015370379082
43.651468668585174 98.131002978931065
41.734033228147837 98.940937609809865
42.125597728626197 0.779089254072105
42.824640781670418 97.990158645599706
43.238917933773251 99.887488808818347
45.104878436552362 98.152460299299065
43.611196942835747 99.607126723759066
42.328118822144674 99.208491217284731
42.928881234590079 0.061690430768664
41.459207158728866 0.473901519334206
41.826429824713870 1.085574185403516
17.946683078514582 61.174201927935897
17.619472653694565 58.904923604215398
17.297363899612417 60.499698564058384
17.922876905277072 59.546663020418691
18.598619912496815 60.578773630057952
16.892230734025432 59.233275681255797
90.482261589608868 32.926649744454629
92.934758755785637 31.034435931174833
92.791128313013957 32.754180836393587
92.177808705117272 32.352201636546326
92.594943356274612 32.133625021488598
93.366530377314064 31.925224951514128
93.710337600097759 31.177142967200389
93.525468026986672 31.626982684703950
92.283431321409921 30.004972829947782
91.706236868966016 31.618691807390423
91.352345471770278 32.047420418507095
90.303799139911035 32.020160579434936
1.038633056662025 34.097300820838754
99.012794454128567 30.773789717557097
0.198094967229976 30.747890130709006
99.221761113789910 32.926748541530479
0.591174321426585 33.161630387995928
0.662789329637129 31.367273049329295
99.063167976080436 33.165946201246619
99.958939579724827 33.096066446519821
0.268390255507896 31.947294791792316
99.012208978425136 32.055337710833903
1.055561660833987 32.806883907021437
0.199408431659986 32.207333050345284
8.762389382547390 92.374601972050755
10.103528286411045 90.458806277568328
11.547546521150830 91.981605100880898
10.647499413595707 92.368243441390277
9.470156308008317 91.130496748766916
9.178199301300673 92.230407307342603
11.008496898589833 90.185830826202604
10.875602505775529 90.812019032422270
8.867676873896961 92.222467552178202
11.617337973095054 93.195693751076078
12.081471371080896 91.668029529559703
10.934093578769639 92.349058747896962
11.001327753945043 92.276370280847900
11.441414556524631 91.716979030776244
9.948121835717872 93.592971353439907
9.917651009679561 93.480061706503534
11.575989199582878 91.180916280170777
70.886995852857410 16.925500782321453
69.578115221113990 16.669466261581775
68.854550354536585 19.292371601450924
69.903026348072089 16.045305531749285
69.586415608579443 16.928438212420858
69.011954773704133 16.612982584930172
70.794896773290006 15.638615759763290
71.220936861292458 17.513655287147671
40.839151196576751 78.851468177968911
44.234522889016702 80.628142104711756
42.397878061307573 79.312331889433565
42.736903008998688 81.422765654046799
42.200753124240940 81.432698712611597
42.379288675537666 78.601784701806281
42.357448856438253 79.649286881094881
43.120786387678066 80.370910441559289
41.005217046632247 79.401384401223268
13.820040945188682 64.013632929540790
14.412065311900088 64.759549462018583
13.817458894517973 64.914942686585519
14.010571572948978 66.377494943597100
14.687608873823466 62.494111548495290
14.040084422597658 64.909019814857757
15.992363840176189 63.970184031177425
14.254382149778500 62.935821975152017
13.902467891918226 66.325610792457582
15.250867979853068 65.732777979222575
13.857388627557832 65.289351410514442
15.829690145424642 68.030573887477587
14.100646050129479 66.673496788147474
13.350253126958352 65.278892660119681
56.802860481313047 48.380285434015860
59.279944175996242 47.849922918306461
57.826866783151409 49.575041219256242
58.865939780128677 49.107021144304298
60.867525925501575 48.149113199453730
60.052887726345183 49.826999751803278
60.100158296743153 50.962187342093806
59.517441751459650 49.424711061491038
60.370439111745966 48.928926939730829
61.935006177916293 49.412425250657350
60.350258495205622 50.167169990709191
60.740091618474167 50.364205973856834
58.916281316284859 50.535761938963304
59.002904552827751 48.819532942444454
72.758198086031712 5.033792369140352
72.336545282390389 4.977991077955929
72.771402262960152 3.249943883458535
73.342404163743424 5.866981674254658
74.801782911090939 3.055277802232386
74.184431716630584 3.765651343322523
75.493661425980662 4.609298044936951
72.837843697240885 4.249076178527316
74.854730071068730 6.328944815874028
74.632411442151593 4.100474491342053
74.067088146922515 4.122709131814025
73.190176986833066 3.520409461611107
34.435441660857535 50.412936349529026
36.204962089189323 50.559793985499162
35.425561358791690 51.515887081120397
37.331542732838201 49.556675303237164
37.621712781571098 50.011407892160804
36.844720074987364 49.151478530916563
36.760109051180628 48.940210280389344
80.796637036896911 67.414663851665665
81.113570561646640 66.543852653315540
83.560070402084719 65.908722226258064
82.801854915276536 63.940460303298082
82.853326288256653 66.893259091457679
81.429933004760201 67.191598540257104
83.646016337579937 64.903923215423617
17.502059838573736 80.888521448950883
16.354044130027724 79.989537513249815
17.189319711743774 80.510107968121062
16.936347359284447 80.810002384921304
15.176558310604440 80.334389644757380
19.541951591910689 80.620571749111519
17.907333955860825 80.259854841360379
16.520071720406239 79.396920511248766
17.793228244042975 81.281534510703310
18.637214938411702 80.458687277920077
18.311292650775592 80.207976907596603
17.376113239797316 82.146747319865042
16.379886985790062 81.037125229241113
17.980418965284603 79.725546174817936
64.492991397232416 17.280325003944828
64.861099152027933 18.941228436715708
62.998671506541335 18.151032466187083
61.883998993468410 18.568252903554910
63.303997451187385 16.107145270764416
63.160706693248542 18.869482540042320
61.831558462781103 18.412753780381379
64.525164907065289 17.649169155852206
65.040461559906859 16.812408670207500
40.062265830566567 48.656848013556143
41.464208100970787 48.421279254145240
38.002869422232237 49.278611587162395
38.727577871071276 48.540151636989137
41.947407823176846 48.288530379500109
40.933468583735042 48.330779523361137
39.715917456947061 48.540202231095819
38.849382039339012 48.741728916286867
62.084807643453452 55.761312230172805
62.090372559179919 55.718863828114962
61.711581153903808 54.379300960996474
61.082795804890765 54.764756146827125
61.449744653368100 54.947732570400383
61.354050432811043 54.747272434077367
61.831427445701181 54.890291990168812
61.431063658866677 54.681694324217695
59.319705410287568 53.920509482793200
62.079033025425190 54.695402691349884
92.891907011965756 80.414932736476317
96.044432384656091 80.643329275126206
96.171875975659120 80.152899002540295
95.131610083372934 78.993663763853803
94.491411249656380 79.407415656375349
96.485459203830672 81.117997777942719
95.758166363459921 78.024125155772978
95.492033672056351 80.644996601243179
32.951773649113434 63.054505962521461
32.875238572702784 61.223562658519185
34.293631184707309 61.894438983522349
33.557341972384258 60.779222808257586
33.688527640776918 60.288634627643624
31.954053904208841 60.385877764231829
33.540818073732488 60.975018177388606
32.890184192337678 62.450510199523464
30.773181105144925 61.673201277226497
33.222118824850519 59.649270716691774
32.551085673131482 61.468447741952041
34.093024589051979 58.701081777230819
32.702958429135258 61.397651578155809
32.984627089973010 61.730107285041186
86.420009342328584 39.288424973863663
87.967513064257702 38.659717095849118
87.876431621711205 38.006232656454003
86.337415406964766 38.106673773361699
87.511358265091062 37.335174808422082
85.223050633590901 35.637291612079288
86.486957363691701 37.930973348942018
83.409790638858667 49.417172603840065
85.620241645916977 48.793873180110438
85.289399798246919 49.402502956451912
85.938819066353716 49.510612071479407
84.526075180338339 48.368186673285109
84.957836978315271 49.018161330356754
84.857401527422596 47.808824032615995
85.204692206217103 49.593752086079029
54.113664128467406 25.034118001306975
53.849695153852586 23.483923465796362
52.406960700067295 22.972843675683407
54.009157824109288 24.963997069231045
54.601645020220154 27.314091583915229
53.979542497293970 25.273567953836793
53.325748181536817 25.024839180069890
53.935625389850252 26.314623269092653
52.265573342995040 25.951492157285323
53.744313340964766 24.813365114792528
53.084427985633297 24.250080686315943
74.492903581467289 95.134777119703656
73.879733238762839 96.958240985196213
73.254740955298558 96.129595911275246
74.449097386064608 94.967703686398536
73.775738253815973 94.640532165802739
75.630912113486346 96.346738397577283
72.854727250843325 97.326768934315226
73.498324795412870 92.827179779341023
66.181505577562589 95.627630907205798
64.405605316351881 94.401355225689244
62.560179931221732 94.348627041285141
65.619599644360207 94.801544383587114
66.139198086611387 94.305898284634893
64.109977576802905 94.095830252891759
58.393055379420673 87.048643546845440
57.613074957791838 86.928185279221523
58.072593852844882 86.793636927456291
57.511272282382357 85.744553922008762
57.834681119511615 88.443501621332132
56.934652325770728 87.760184564554621
59.503087040919070 87.206564041308056
57.963475746515861 87.355477267227727
57.085386152391337 87.141023514486307
57.436470846690810 86.695705065791131
75.867642142721920 36.066231715554594
74.818379377501159 36.276001815799681
75.649894876151677 38.441881083474115
75.627621537911836 36.698244384413009
74.517232122890277 37.350808966123452
74.973968145323553 39.310947061120856
73.455220182119277 36.205982156394803
73.375567408205796 38.636553264976968
74.003059880503443 37.003728507165349
30.292848056364559 27.521977432658250
30.307625496021338 24.498771174528105
30.527801038070411 26.263228951356261
29.346728112487167 23.736674357071852
28.882952777098737 25.459392347069077
29.550921466686336 24.845682932608575
29.620018841693312 25.579203482586909
28.823931763001202 24.424679792915864
28.194909238831915 25.429936673187765
51.537164863807376 62.792898276957558
49.191657932314854 62.143105768164183
50.945299617895742 63.505141095137098
49.250096496498585 63.742558396709036
51.184765424730905 64.016884377861388
40.867094490804462 79.376248240280333
38.624673833606089 78.468038360254468
40.030895165130019 77.709900148440937
39.217241070502268 79.072508163944335
39.427323571801210 80.979212920805452
40.478213245280543 80.173524296368612
41.132042822013091 80.369968367571275
38.701795571101876 79.495638584843320
40.536373634120899 80.933186357123674
38.866507546438442 79.548161532655783
39.803126895353941 77.864581063397281
38.935330044824397 16.921056048212964
40.380224471264647 15.700210283401073
40.509468538930406 16.059073223021553
38.763519043836517 15.567107106369512
39.749195231629642 16.486513018818044
40.133675541800713 15.178741931137219
40.859060048066517 14.318294904027448
40.125374317413460 14.818435432711251
39.475664784983159 15.300365487562576
39.191574687170750 14.244791241491408
39.319079334856887 15.332147272297242
39.726774702138343 15.477683187440773
37.788432144576312 14.902698333310184
39.322647785133697 16.657416200087134
39.706211958855370 15.198153129883035
68.885248715270833 1.005892448041031
69.603913206786430 0.517735388759090
69.859470260501283 2.333040602665851
69.030217143643327 1.230991119499369
69.489467636206626 2.909247058485045
70.343859719962637 1.665854220890486
67.857569279301686 2.559611385348483
69.511919318359872 1.085042544096552
69.893148174896012 2.397346005180497
71.177532275559827 1.312086312273640
69.269942055163938 1.733001268520786
69.767302336373191 0.455841209566796
71.445540317793771 1.811152552078807
69.750596860405224 1.074898661635034
9.995784930254281 85.421506191519796
10.960774071352578 85.678056785870979
10.426306553596566 85.954699279463540
10.730700575743743 86.143147926521948
7.909345948949869 85.832350301310854
10.201013059360715 87.389752991244364
9.595207653276189 85.088363416221796
93.924343491559611 72.858822391239329
93.484368250616455 72.047729586676738
93.996823183550632 72.228462683601364
93.294141267600480 71.393931083088788
92.533373384027982 71.310384528099732
92.563083349272659 68.944984470952519
93.336879162332394 71.072948429370385
97.416470642459544 81.477051584560897
97.031067222751716 80.109962147789687
96.473662528652440 79.086772471813219
99.031749129474719 81.439877613372573
96.335414843735663 78.963312266202848
97.567015931036011 79.662742015424769
97.248049191587128 79.404613245032877
96.980280617525992 79.649135520394012
99.878920939811891 79.269712709933245
99.111995473282406 78.385704264610141
96.919037612886257 79.128145915680960
22.681101244845578 72.209551296983918
24.904458026960100 71.256783758131562
22.046216884200994 68.625290225269708
23.310536158863595 70.907769151545324
22.564524319522967 70.397181991935128
25.185215336159775 70.266130045573561
22.544900789761506 71.251274188171820
22.881849853501652 70.324561966920712
22.430652652585763 71.041260350572017
87.593414989735862 90.463758936234953
86.962888525215746 91.940180285306539
87.880837991231317 89.177446337139799
86.416084153803595 89.042710945971564
86.204275621938166 90.256628041365332
86.499675948230561 91.537568673892224
87.793257489442084 89.898696356982327
87.269119144408037 89.336239099378375
87.744489928044345 90.886709404517958
86.243361457465241 91.210222273454292
86.279856752697199 90.992167268228414
87.368446758871841 91.449938810537745
94.622465836610374 16.016810049095696
94.841141088158437 17.172354136492238
93.810619768348062 16.770787563402443
95.227951402030286 16.359305203356939
95.198156203605791 15.349038968390213
95.323189679273057 14.683836519761391
93.615712716533466 17.179745979440629
93.638744316326211 16.319953215433070
93.383683295723046 15.447837780307268
93.823951147203289 15.048288621123664
66.060085989499242 5.751917283686220
63.964872595715399 8.357751255393918
63.780137643604995 6.284082828403395
63.504974820110021 7.016229751195069
66.156242498423424 6.119656208809140
64.671409316331903 5.583969283437530
64.787619061349588 4.631929205567430
56.205079459401752 12.378012281378650
57.098090293224836 9.291451193245576
57.321540696907668 11.004272324402422
56.665624116932825 7.279209144028846
57.432588104667822 9.001956956818518
57.710841668573615 10.710980515713150
57.771806280680714 11.979911685135127
57.039053838473777 9.517588941055212
56.784043753655844 10.821651874629035
56.556884940543824 11.117622055706143
57.153594652220654 10.335479471529025
58.528402832105520 9.527403383942781
55.600052244129202 11.105209850099953
55.463070537669431 10.413204611949503
12.114712986808218 66.517067960858157
12.582490907038627 66.048781443031316
11.274808932957241 65.515214451786335
41.241401352358018 62.085813603881789
40.928521443328357 62.215852650711817
41.280096600080917 63.126938369878232
43.413569251966528 62.328086926179004
40.408529542325361 62.060785367044225
41.941934534636808 61.897162757178812
40.876537648697813 62.099765172982728
43.529187699810095 65.010407850726182
41.739700020327483 63.555516239290711
42.886929546634541 63.902748808156318
69.216110696757951 73.272203636430092
70.032501112104541 73.002633397756171
69.076431799764308 72.909426332422129
68.210691225890869 71.282826729463252
72.169545679112375 74.210296259185242
69.220482282044159 71.284222341541835
68.138005990413703 71.900235933132990
69.278182031178332 73.858583252629174
69.951043174088909 72.522996236165994
69.406839701955676 73.554197711569159
22.340762170517447 41.481798987078072
21.335911357722242 40.105149648285618
23.175879661226880 40.132116911984994
23.216371854190648 40.360899818619082
22.479153428845827 39.974542469515008
21.028308795656510 41.111380579971836
22.371344570213964 40.365705703089759
22.030767234834954 39.861515423191229
23.234075264393240 42.318300047568918
21.560761951643741 40.407546376623372
21.801073353364448 40.935790603214777
38.527457158146433 23.647286072747391
37.923308850686510 26.092806880001955
38.562574803558931 23.930468342065218
38.961629255418721 23.701784222365838
38.707492777276777 22.093775619912282
37.964323485013189 24.040616367507791
37.817613066079325 25.006005868739351
90.212288426922029 43.729094086256580
90.016938758771545 42.041938619877804
90.114043787397051 40.372386941376526
91.028581005245684 41.782203625277589
89.934141289798148 41.231543686280091
91.958293682710149 42.028417649997294
91.835807676634801 41.123302757983872
89.194439955895064 41.763206535634872
93.159142598037292 42.680422041836053
91.621162993553327 42.637299312236784
90.797646985353623 42.068362042637332
92.913589643790033 42.118758760038332
90.613469834188791 42.789710358035641
90.999707824860593 42.202008054909108
90.800148263515936 40.832128366477164
90.972884871125402 42.102237783941959
90.788307491487259 43.095815662870891
63.754492444515563 44.853957170829695
65.261289034603507 46.070189300363289
64.030771150339191 44.662784458269392
63.709920709278819 45.647499513432408
63.676896468078702 44.261459150364701
63.682864686377897 44.029258302717075
62.324800303684533 43.817602706120105
64.820703645491236 45.032383220957932
64.699188173124199 44.205071781355059
99.847835254367752 2.977741126092082
2.740160449745640 3.707124383475532
99.531706516901139 2.443290634279718
0.726970658989180 2.457186888401838
92.348461459624900 96.405403256460730
89.806720775174156 92.667801523682328
89.866058347670872 93.923362516705922
90.826296631557199 94.813731822446670
90.571601531358638 94.451092022795024
0.248624194953992 30.654716274852859
0.362443431293436 29.869183157884446
1.141406941139479 30.422887523655213
1.578048074138959 30.646196039324458
2.951579144807963 28.681901839542864
0.808903798142909 29.585914852446738
2.233706800836322 30.305298387382567
0.624515402732944 30.493535755491187
1.064337642199775 31.802620038830675
99.603423116195444 31.245837594171721
0.860568995728265 30.388079408310080
1.453668208860511 31.683303567074041
51.869412100820277 73.147941545091371
53.364970889976767 71.808735600012852
52.695003834346245 72.648367890119133
55.893617283934738 75.386160756661553
52.574638178720960 72.548365889695049
51.945952308598656 74.306700124666733
53.082001111232159 72.819914325184982
51.835418435894127 72.395470472996010
51.250841505062986 73.428642913561319
24.372336771426149 96.355240251364535
25.564718496228817 96.291647698172440
26.427252025320787 96.642398629186602
24.763316941104723 97.744822351860904
25.563763793826414 95.674004173624184
25.688371604466905 96.501047517331912
24.234509202079096 94.165236224234036
25.015562314071254 94.984919491849311
25.338175355506099 96.315892072498656
25.649763384775824 96.525748394118679
26.345848111276904 96.521858039455594
71.336208478449976 14.432827345620018
70.639763777403502 13.070622455809987
70.824086435874463 14.326156948363028
69.453986712403420 14.803038851189001
73.316083234866696 15.296524040545917
72.175468672331547 13.224136600312928
72.044064945199622 13.201863168246232
71.826023877180802 13.741503190932104
71.656668117422328 14.954641119441174
70.016692181469409 12.931226659188727
73.553360682415004 91.191798100327077
72.625688188000055 93.722082453425429
73.831585808416818 92.399198307610547
74.801048372309509 94.608928001815130
72.612700356489682 93.682893966090219
75.782993555588646 93.653784829322930
72.605522844827604 92.498528195709142
75.102857326339461 93.230766507189074
73.883822767944380 92.172472181891067
73.523518036530007 94.776919820796550
75.010646405472940 95.515480925812284
73.731712026406953 93.783120654670356
12.989432991677493 23.841706327420464
13.030593199508402 24.211168894895508
12.129581546044015 22.682813740877588
11.627879707282329 22.403590986985414
12.980824054832336 24.568715661977887
13.072835287195470 24.104412533015136
44.439428126539390 47.869223114956014
47.559388564108737 48.464764668468277
44.807220868699922 48.505087379798020
46.591481660705199 47.710033536676370
45.505586907011391 47.920895990981442
44.758949796187636 47.152744522082223
44.981437798915259 46.799064317271714
45.678104770147286 45.201929193310804
44.956195099051293 46.434419876570537
69.317600606664726 18.126755063978983
67.914908277272644 17.344565163709998
67.058644370534722 17.581169672535083
65.931694841577212 17.029641600113251
68.478101377359309 16.697140710081094
0.371756249563845 12.518760950733887
97.267998224042728 12.002112812166141
97.922821922057750 12.651575058412501
0.857016916560340 14.720056463230257
99.760439184347632 13.620557332846239
99.209149999702348 14.144013702932286
99.457465781132782 12.781760129826045
96.010936802252587 13.088829804729711
98.127340723536847 11.492882977693844
99.357862134606961 13.174231092313917
98.154357601482886 14.555443109260874
98.844960523188533 12.230797918948086
96.781024369558637 13.101858880206406
98.962724328211223 13.103584900155973
1.373670968964021 12.289742682712797
98.626906899080495 12.897359345001208
15.536623034069621 86.949708092639597
12.729384134254682 86.942204442882314
13.718593685389322 87.016811008125799
13.046882277307059 86.859580026538808
17.109695281928239 54.933877203142451
18.283469736233226 54.199754416155770
17.016692073595163 53.410340923210967
20.203233457812118 54.446618936308788
17.214298085307593 54.514592717777212
16.966220309616542 55.312502555047473
17.833860267295023 53.815641843986263
16.827499617255086 54.287722351250956
18.481453688905837 54.664936456478301
33.259136071649671 56.684071092356895
36.417442906078044 56.949735041756441
35.166991726342161 57.179249213394641
34.258367379159431 57.395232969764152
33.933844294386716 58.739053372151211
33.100827527649209 58.807751856628755
40.718889933718962 76.373894403326773
41.735837904698563 74.009547608249065
39.575658110111121 77.257913675147023
39.833367193376304 74.787644826592825
38.612969731930313 73.691783372117840
38.185318220001051 74.567206577192124
47.604840031512737 57.432472036923180
46.234615322839140 56.449166851032217
44.984937981930734 59.399396397420681
46.483150684816046 59.087304658541122
45.704933945335476 56.854323703817727
46.229308363319902 56.550027694569984
33.468706378511605 51.781901764423523
33.057679572408446 53.066252930765337
33.713027804746382 52.591486316146941
31.673166918462609 54.789393118335568
33.744777020183463 52.754847254975608
32.987626830644707 51.726433355485113
32.549253213021352 53.824405673686435
46.527749849750627 48.311982851198032
46.102976978073357 49.135015277333302
46.347520149397084 50.429945738344863
47.596870053086633 50.924145121783091
47.885619251425723 49.295344426922810
47.703903767460666 50.224700223081626
48.219790956057267 50.539492082766174
48.238465552218898 49.988571392354828
46.734517177161791 49.248871104701564
46.615024368674440 48.755985364036327
46.907420322101260 50.253166092369739
46.477179923233791 49.655516374291167
92.736953663922606 95.165187551168515
92.111584158366199 93.264808966770559
94.678462086630915 93.068083366910543
91.992914998079257 92.128726616898248
93.990035142873211 92.710263148496253
94.691601885470931 94.070930327433146
94.479454667854739 93.159362008202052
71.155786382632343 86.279016649557590
71.439541523333801 86.920897209903899
72.803019769599615 86.720974478934266
71.272575556821138 88.560568050687621
71.101778385633054 86.585467358497183
73.325967957887229 88.551868076796751
71.178730132321263 87.469454854016831
70.187108180582584 86.619942056875502
71.578062935076545 88.300829715297979
72.670575456675749 85.656299995194829
72.816637173736709 87.423804201501056
71.402599447430703 87.361540308016473
72.417935844239096 86.934135578442749
38.863975006133714 89.988311564491752
40.771711982041829 90.134497239302476
38.603103499927521 89.705134541837012
39.157802379073701 91.175269761459234
39.429808070001840 88.329150699152208
40.009030100461487 89.727827479045189
26.380706919049342 40.008041189142865
27.626198637559497 38.672375477536292
25.956740859979909 38.989296427198624
28.411437516900829 40.228970990660109
28.307914066417204 39.638787562246009
26.971134034315948 38.560183120037152
26.285068098901661 39.624028966009845
28.111300335764810 39.475794051316761
25.319745080131980 58.583600615121121
22.941247464215181 56.917603432792419
25.972493228313191 55.451454615039943
25.510835201814924 57.151142412823660
24.083742409471967 58.244861233795937
25.575596163367166 56.066486965592453
25.566059292415336 56.223494411568517
23.235205679945945 57.010566628015766
25.123444826949363 59.092269229238759
24.629480140802272 54.797798101723124
26.808501457149767 55.426849962030843
25.717724580333687 57.669288317034372
70.745878798347249 25.166301555463367
68.764458842099700 25.181999274601537
70.571979037534248 24.333319723713988
70.327315903066534 23.947591404992988
72.347673193669124 24.525848343437630
70.322665465396511 24.742039200121766
71.835292107241472 25.448601743552452
72.531690654270065 25.290277397217082
76.131421947749018 83.332482868943387
76.560605915548834 85.078254567933570
76.758509977754855 85.862444925845523
75.649573192478542 86.608343110541441
74.522142586095896 86.393192818045350
75.662506198481239 84.663495072663665
77.022080924646360 85.632961949345045
77.171776207523038 84.094961519006006
76.323494251995967 83.957392465235799
76.134202766894930 83.935534016519071
60.863499980566417 9.119748584805695
57.993608021384041 10.058737790031296
60.112657385299542 10.028829030000150
59.413179562802341 8.597789521371308
60.963516825910887 8.715613705626200
59.775159141290025 8.286750138270566
59.125939417332063 7.257856680043467
59.330708014269113 9.533478546724211
59.393236267206582 8.294333043545439
63.593000869128907 77.022042167191003
63.943668417763149 77.845391963396864
63.635128278754344 78.409195232696703
64.351276664141707 78.890900098270222
67.412412764907856 79.132230217255085
65.238173818664478 79.109343113715411
65.245073028620411 77.838724502766482
47.717618506459523 68.668141619463441
46.035094000131089 68.228111653822126
46.829328899671935 70.103570290349623
47.311143080923109 70.472651638432993
46.178556408133268 67.801507608609000
47.553662883458401 70.794896670589111
48.765758459096041 67.904114385654267
47.256883876142567 70.629058270571136
48.098060678574519 69.698850608583157
49.432610530150846 67.670817054702525
45.402744682001106 67.313016900284239
48.013545022035757 70.300756861447567
48.110390728283079 69.240776346448058
48.818329664299092 68.550734117584824
73.182223816888438 82.722979349657876
75.078317626363855 81.585456495432993
75.031987469377384 81.550397883832886
74.642526622216167 83.167320170135767
73.699482924137797 82.549416352640563
73.109159098790798 83.894480766737701
73.574491923415110 81.776641527568572
72.943774089134678 82.243378765670784
73.279670786512540 82.518225457337067
73.634135426566232 82.288976878521325
74.605509415027868 83.789470307303233
74.171062566453486 82.463526430379019
74.205982885684506 81.426412623830203
75.929402769270922 80.835419887008982
98.258589335642881 38.058262609969802
98.293005872688369 37.060262739188232
98.229158953817077 38.348580514630441
97.544680277049210 38.699602679477117
98.844217622783049 39.175798080469704
97.591128997238243 39.002407119958200
95.278605449031176 36.855281100870030
95.696711692038988 39.040967466697296
29.183742880872263 94.799186655818886
29.333234297514327 93.688536071608112
82.750203839740237 73.717336325258444
82.955236757051026 73.043736623241543
83.028440162432858 73.493966582049666
83.799255264116013 75.225516559513238
83.199978509611853 72.762604918551645
83.613676171484670 75.727009591431838
83.548889929017562 74.382309713523014
83.251091558293624 72.857838566652333
82.185376212632590 74.235685001534037
82.927729456124268 74.345301426610078
82.705388943994279 73.579891100673478
85.516707162890413 74.412584742688466
83.874574102019679 73.624757766642233
81.974229359473071 72.669952005854270
21.721281199917840 18.896291265394662
22.886748074329759 19.487518572855858
22.071938906991146 19.904884853499286
21.866362775470421 18.314511788730055
20.862311842663583 19.714138047458412
21.800093131308575 18.941577129604084
20.457398006071571 17.203975824402772
21.774924459352569 18.165419172827885
23.348093167467923 19.609785622380688
23.062866524195019 19.057895010920273
24.164307023489688 18.730699822073266
21.804269281668915 19.632964248789051
22.829720493514937 17.622601142759333
22.044357227566955 20.291120736553047
21.950587731343347 18.574623947956610
22.385649225693921 16.642712552900658
23.022064251574076 17.700557686555367
22.814975342063512 18.368493477807061
40.117274569348112 47.946008142534346
39.169206286492461 48.612430491860636
40.510163665894027 49.224637392896994
39.582493379920905 49.932193805780798
39.754863738935029 49.686987675018308
41.169634309028559 49.447917344619626
79.618494473564425 87.628994738865430
79.112541621380387 88.337843012151936
76.896046093633984 85.868852457394908
80.349980370175516 86.764264325238685
78.239941129623546 87.548812550054365
77.824230066232474 88.601364927456771
79.962820867321895 87.275983084588376
77.201926679319300 86.493942221300955
78.166345671459965 87.916535448365167
80.847977133173117 87.136044951582832
77.929225241511915 86.694563613955040
77.721130991545721 86.935230503411503
77.908255587003694 88.161828629782235
75.633003937431411 33.533773570310878
76.602175354919993 31.525199817665843
73.935774669668291 34.224251606362891
77.772824576726407 33.785680657572968
75.852748594894834 34.301158019295848
63.817252304724036 97.950157293744525
66.425394381629062 98.095521598419595
65.906261913914818 99.062670005335249
66.180933673719863 98.390094183793977
65.324688044471117 97.720087328710292
65.896619147797935 96.968603863018245
65.923256042906814 97.730676387167662
64.744971391414211 97.028598223401914
63.769408033718463 0.071511610354790
65.795436458783215 98.163113352822322
1.552427451779276 93.776504730396340
3.238233358628535 92.645436593259490
0.673817402345213 93.077557057327212
1.281250101064143 93.697695404361838
0.509740420850097 93.225218702233789
0.874907701661076 93.117233165642446
1.744568363610432 92.110088100180803
1.641607184668918 95.832362399557852
3.233765526951625 92.818070623159215
0.985433800371404 93.656204521607563
67.810996973062487 98.426630584942160
69.088020132063107 97.596509954881384
66.056370239407386 96.439947622608685
65.568144078046075 0.456922786821949
65.796886784243512 98.044950601297700
66.802643338319442 98.528823326342263
64.624126926170078 98.080346080563629
37.863528538933004 54.646022360766572
37.209945383543911 54.530504319447608
39.176963395437383 54.764200227844150
39.253635060091447 55.273229876238027
38.170161806158347 54.827112339879271
39.400460488806580 54.207123076706303
40.185608726926596 53.173324451320497
39.251381384558840 55.155404197349803
40.799322315856593 53.935471895803040
39.658901670481796 55.583489792034804
39.920580523182437 54.968842108126701
39.393499906710034 55.879424232157064
40.363380377733279 55.276990622116259
38.432406699180447 55.361093904232661
39.460202525715125 54.440611109117135
38.904250909993898 55.493867671749413
38.573463388572669 54.817599806341363
14.192937331968965 65.747488237512769
15.480853200139114 64.521690412195056
13.544279033649158 67.935007693308535
16.689096201242780 65.140436935060734
15.300329327016509 67.972869924869769
15.324912611130522 66.854782606479603
15.525867238278247 67.956347261909471
13.682852443987370 66.528689088616076
16.025150245310023 66.357251738933527
14.545583817710273 66.572535196686758
15.362751062167838 66.283404739645604
88.824879013150024 34.905090585940812
91.064837401328248 33.623953328348989
90.039359205032696 33.433112323452733
90.674065921495256 33.499090352771375
90.292804647989456 32.750653761647236
91.876702904778782 34.664143727338498
90.852406039092514 34.119030594839487
89.936278771809398 33.802025601562505
64.873970319250930 78.970362511113649
63.618917690323691 80.268891952246506
64.635292769828382 78.746487706941338
64.020369068111407 79.771772215029856
64.953559004489193 79.751836508886527
64.566433143006591 80.144974999882450
64.048764679237081 80.232690719262791
63.471282944350875 79.123795838124238
64.162280462861233 79.252523437784603
63.717338639787506 79.270664290545625
64.609330344431868 78.546358834116120
14.229003047132753 66.634963903652903
14.439765481107337 67.848319359651882
14.739673173830081 69.698282555020199
13.901831947918287 68.502249310632891
16.003004765031353 66.500538981363519
13.691157168727234 67.322073759818224
14.344622929306437 68.154632402039610
14.201774761314185 68.331537086234093
14.927506227063478 68.821236309653287
12.923343941799628 67.126988689412400
86.257634546945511 38.840671064002365
85.622342481787953 37.279666232947285
87.456679434647540 38.989941802192341
84.380327749282714 37.790452836941476
86.795171615578838 37.595493955509689
87.027726705649286 40.401103885904938
85.161145355910534 39.031577314031210
85.439501310305133 38.953669528642102
85.510522765883593 37.898949001622505
85.290147418394497 39.320340340480044
86.429750045708573 37.608986004937023
84.887142755226819 38.063859943987325
84.698868267549486 37.763305380748371
86.012168676055325 39.185770651446710
84.754851977867347 37.462136234571403
84.681769265922611 39.228493398081824
15.899927013379736 0.148777446346685
17.067339432653835 98.256834046450763
15.574865368091782 0.070568349060622
16.994537285503142 98.614383279502647
15.453431983946558 97.594996227508560
16.207185271881617 0.980618604810189
16.402337834795532 97.867841371260539
15.181056572369862 97.311668615705443
17.304639364360721 98.716274505088251
14.317279232820272 98.826358785398369
20.430117848429372 77.952010052888312
20.615378377071963 79.106294541767454
19.093832780018978 76.977505748474996
20.320335222254467 79.560939147160383
22.264032572269258 78.492885327473005
19.655156709104954 79.132952719892884
21.443990583565149 77.751335616037451
18.592512898125911 78.693064529722633
21.055835740041157 76.383536153138934
18.975206997617335 78.270506392786842
20.485939327120910 78.377880739881263
21.857880807591307 79.326769362758668
22.490683643726619 78.908107741294216
24.951984118926696 78.095394598910957
23.295051047920470 76.602656882052926
21.888499911266713 81.463705689854876
22.850505607310161 80.278361550636419
22.344614408975296 78.474394038026333
23.050278208271681 80.307058806905900
24.264349367071627 79.039006325559598
22.955170621230128 78.128972278026680
33.121187312751353 22.269862266684768
33.081397140718643 21.934653231082169
31.812608008951287 21.660905534641298
33.972077283898720 23.145610736174699
32.262063204038981 22.142146981111807
32.968710947320957 20.700427670331585
32.980905769464805 19.375382327977917
31.249087468191846 21.384724667466823
33.810198751047743 22.222841873998547
32.460250858704455 19.720041350093219
31.872318072875931 22.241151118828199
32.858598640048015 21.042106468918899
33.188098572723923 22.617048513082487
4.412478800503179 25.965301278917224
3.771731737580114 26.122327048300303
2.496357722670707 26.438008605127099
3.565754210167670 25.285147323395254
3.400750556084565 26.168778059720410
3.858901933508589 26.337569719519834
3.828475829227861 26.488081103123776
3.017703432140706 26.023906769736840
17.864348944498587 67.349545323174382
18.285589451520568 66.523292585587356
18.369152359985488 69.640985425140542
17.589999916726015 67.948725617380973
19.073131585489215 65.662959892066567
18.186177266489082 65.895173012918221
19.103652315207675 66.965973071309236
20.364534389341397 66.204756164756120
93.027994908580652 74.986825723857123
92.616765217373526 74.975240141530293
93.509446818463786 75.718339005442658
92.361071220549405 74.313327237136605
92.754735017003867 73.656251112639382
93.596643168917652 74.037913022264888
94.474649391032358 72.954162245500981
93.392464348533892 74.378286944289684
96.223191113990652 48.772639325357012
96.184088550596726 47.263338714243254
96.213110349211917 48.209097715746303
97.863937548006902 49.609460814181638
96.317049004468217 47.725841188322732
95.885789448413405 49.434817328546927
96.966017224421321 48.496603128984454
95.444642550946455 48.486614301804693
96.422852793785850 48.019902589828227
98.040897321171286 47.839211971115404
84.758074705197004 73.627582241242720
84.775748294787732 71.227063282226922
84.714085230823798 71.605431662666334
85.128720096531438 71.791163523705777
85.300000968330849 72.807702140107978
46.621552749557750 42.529865044575821
48.219773216158224 42.297987057421750
46.376278956825239 41.704675205617917
47.184424393885877 41.000319085205668
46.439930643715591 42.932500052918826
48.148140385685643 43.130603097551308
46.169589898768592 42.694477723512911
47.990158734296962 41.595952911060245
48.421132115449332 42.532817627710074
47.113370355133100 40.512527409311609
47.324087489978297 41.472519844936905
46.715147959605183 42.416821941990456
47.558603106135159 42.635289094723838
98.260743433793451 40.084768067713895
96.150316093439969 42.075525347136683
96.731540336897595 42.573484898850623
96.925326938571644 41.996088380784364
95.922804708786771 39.845818686160861
97.272079617330135 41.532640929162696
97.130528255951603 41.897078293044274
95.993771103240249 41.862881423806151
97.556872675993532 43.424338768181961
42.555389944414671 66.982105099023372
43.148839376871983 64.738383588710974
40.974237083761068 65.115772944551878
43.227236835581280 65.130675442905272
43.516523691540435 63.120351412997067
42.496937827956664 65.522381942854537
43.048088494458710 63.325031151160125
65.434829122638561 33.118162629791065
65.541890575759538 32.806949139186344
66.245498383479244 31.314195538744197
63.778354062431227 31.964814930224133
65.663124067827198 33.061080614529800
66.680550497678610 32.277148052414852
66.122734298128421 31.125149121536694
65.696113627384037 30.563839571656111
66.565167154850528 30.817726716004984
67.035035097577875 31.011722999209528
65.948291007779289 31.046269331545719
64.419938510569736 30.249489342167355
66.144475459715295 32.065496529778684
66.387303302481868 32.641469614214706
78.804805176389934 27.987524204452846
78.207443823032776 25.923505254413435
77.813001624287679 25.795856530093626
77.592002634282608 27.916057154019363
78.158709886467818 27.243159425413126
78.235580910398241 27.042988522855541
78.605948673171198 27.296821528315068
78.075749898857126 25.902460313255954
76.924899755275163 25.507803830621654
79.360600521711305 25.831077180426366
81.765062980157438 33.526677485339697
82.117054788531874 31.119790963178779
81.563106345949848 30.139076742583804
81.009398020604692 30.283833912054423
79.416351392728203 29.023824605701531
80.846358845570805 28.823258063551730
83.172673655381871 28.744115308792196
81.552927964952090 30.129468032502530
81.855602201002327 30.923581492676252
81.602924549371082 28.230756040586371
83.220342152119827 29.877324952296448
71.241784673063322 52.724450598649149
73.858159402322954 54.698198242532698
72.578222950016098 55.475641689041616
71.567325044906838 52.538208008808077
72.229037108126519 55.001340558226161
72.565176512369774 53.006669744393939
73.630040110228862 53.730621155923387
73.094860160199033 52.618725743163580
70.282753118340466 55.107570735591239
73.687832038038351 52.480885150225944
73.619688615600495 52.802280270330471
3.018644554897867 41.422640759626887
4.568434507366033 42.241256441217999
4.330679008017760 42.141357480214289
4.353915088035233 42.558603289157809
5.428151650062881 41.322585621309059
3.834308759163193 43.108341971869564
5.206846647846406 42.824396671777336
4.679245349209368 43.045850676299082
3.377210775306011 42.613754602363358
3.303504440025110 41.504469276621258
3.111699013600734 44.275654118406862
83.268798186190821 75.144052183257998
83.560310203015192 77.604916014366594
83.114814036497279 76.154669470622949
83.259682405824037 75.107957718343002
85.066447873307055 75.699554129770135
83.565810192889984 75.830587103745572
83.007188147508302 76.380943431138448
81.624481147384699 75.166259507521175
44.488802027750211 16.715023389292533
43.063825220594126 16.803350217784676
43.589707089729409 16.199404413306684
43.495244296037782 17.126107302469940
44.341379312828302 15.769959605383750
42.176544570294659 17.280819213930307
43.576566160657961 16.265009975673401
43.326986033567373 15.839318448081730
43.151440721218748 16.434466738631162
41.698000413827010 16.101060242685513
41.812971552834775 15.908579002617211
43.837760874405745 16.940852739412520
42.912079281359105 16.470976142811669
42.002971344077423 15.842832093301487
44.778860042679511 16.101935442150211
42.847588595070768 49.750835447035030
43.124783216767796 51.149982144441438
44.959776812467176 50.285386893993049
45.511682650291142 51.732648543184652
44.659549418012482 52.081800621825892
44.149042515782384 54.788113654314074
43.986815056049537 50.808996229320613
45.904794410547041 49.714536236234160
45.103832555239670 52.624469969352191
43.734735008483369 50.982892637702015
43.432522802691679 51.006099964182582
44.760435877792467 52.307344204509924
45.220289856297718 50.355747990357841
45.539568647233203 50.944865388440583
86.527050364608996 2.146316751426433
87.251213342354575 5.552632652983680
87.173046397886807 3.789704232366548
87.372463478604558 4.977332362247187
87.216652841165910 3.610382111722797
87.772175730734048 3.639892461600525
87.542198575124345 4.023111419680459
86.302182868547220 4.103822596017149
13.428944189453395 24.945451791410651
13.163680101697862 25.146244192228721
11.723720462668343 25.083493485254490
11.664305003188396 26.958024107474383
10.991873584256261 25.179106784204787
11.664274947707662 26.473350148322243
13.952878869196303 26.679576645464152
10.921953674293350 26.932972088347928
12.848795183349811 27.708171692894510
96.892351562109837 9.099919843791302
96.472251099646968 11.164737519267401
96.754895710637598 11.080877420876096
99.478980508936885 10.211162198791866
95.783039448428511 10.878825520581579
99.085750990458820 10.993046716403159
98.029492383785112 13.188956218184000
97.829165055160232 11.971445040925939
98.254936025315658 10.533845691921687
96.901269728954702 10.872586145118712
97.261481220203137 10.021272893728089
97.276420291610989 12.452982485073500
97.954226616012022 10.448101071084233
95.844768809946046 11.015418710464312
61.961221574642920 61.065394603422170
63.876773867642022 59.282271551570091
62.386617206381942 60.033414301838555
63.726698639261571 60.456682900916711
63.940264414287377 59.644029406142160
64.886141511416298 61.514055723778696
29.624874656015457 22.356512863851894
27.908193842580378 23.504053879537373
28.665707015875267 22.487866943404573
28.306129360639083 25.004892090815130
28.624684350649638 22.851994531181660
29.547743677993946 22.317153889233104
28.263347304015745 24.551439290916687
28.736090580989437 21.899122428866768
29.728162696781137 23.939579013347728
29.975332538863711 24.232541530182914
44.414061538725420 99.298539609949913
44.248220909017739 99.959064558001216
42.180726414540651 99.382097404217177
42.973537289777568 99.362773114896072
44.989872381263318 97.969701961298284
44.920810179480682 99.217465874199931
43.932656230079772 99.405356856566854
44.083966501776601 0.860792344617082
43.766980377267650 0.036065398047072
43.171840934606706 99.951881194425908
43.546609849401833 99.621328136605641
43.734367917323631 98.057685684968504
44.728761807286588 0.966144112620569
44.134740520206719 98.179560081599448
5.349110195795521 1.459546966269559
4.657260632435152 3.608294266715120
3.799464448764578 2.108803461755821
3.068169443946093 3.121119181863321
3.793949432805760 2.473616880993872
2.899901213442802 2.645151811593081
4.119415814334451 1.724901033170487
4.124507687539249 1.765720100051078
3.206326284037812 3.268880101244579
5.701508047573263 1.739747020052510
4.048815745422205 1.818162757142775
2.551998723530585 1.642056977398293
5.647244372216078 99.925265897527723
3.826377496687405 1.763006558866191
3.151262848260520 1.236295318047064
2.592037536451212 3.543728542060636
2.107384663496329 3.146734172463601
3.476673274091714 1.198690232227609
97.167242294877653 75.331695881716129
96.851393082512530 75.640490635873803
96.862845133373042 73.112464505122190
98.682924035509160 72.534271674738619
96.896577883439662 73.082621714255041
97.066033219167736 73.190371726604624
98.019417612310804 74.007170982428292
97.279844194008390 75.334048512553224
98.606248819084016 73.447630573376557
95.182671463510673 75.070410544094443
97.056000962454362 74.466296605915261
97.257739731135658 74.074040329714151
98.230599227295400 20.034994038145246
98.022791070049351 19.784373102718636
97.036193037007138 19.159376579376314
0.094967659668413 19.984295064872040
99.941551299831673 20.298068554723343
99.387117536532770 18.668623063426310
97.518862520550059 19.303214756152020
98.547858226399100 20.846434054234880
99.385472389645031 21.488864309815582
0.025965691095692 18.771922567587225
0.006416389535346 20.906034708945860
98.816739781428254 19.652914138967439
24.442588390730592 76.404511126680418
21.327535369156379 76.257751497738980
20.275499375453542 76.985726902678792
22.185022720563289 75.883297250599142
21.835952415566378 78.889019039973803
23.145093432587771 78.445322526685302
20.161149912401278 75.933255636884425
24.631620795294666 78.109333403593894
22.217917761087538 77.288647832461820
23.106413901989839 76.507739732372400
29.195610745672138 48.143005595799117
30.998715148846077 47.493870056453069
30.407770628573189 51.462359085074269
29.801135069035897 47.815452302390590
30.694062943422953 48.550258177347807
29.525800010994367 49.669967114118002
31.404009604973730 48.945764020947493
70.568161461434812 13.167905493051991
72.399373430617914 12.541487764961081
70.218084405890366 14.537761962936473
73.175971453628421 13.777541619722784
71.719282620827485 13.759389484897332
71.519918124672742 13.760359249142020
71.252354614247110 13.869309903896108
70.062896357053518 12.247584976738732
71.497720324601943 12.657038705699895
71.564720666805300 11.613097703625719
69.518811424758297 12.962352277543935
73.248952600503216 13.596559897828865
72.433605234167928 13.896469393197837
50.046032203059355 43.315432606622409
49.481205543398303 41.610599364440120
50.912409042071566 42.514889716913096
48.838689313495429 42.563151418451483
51.613770123402226 41.935666602584625
49.320422659090973 40.555655600923238
50.061453582099347 43.403377006078067
50.725888789670904 44.318127859817466
29.594184084140203 7.870568872433615
30.846805697920420 6.614069957847120
30.346193115901791 6.290975032351522
30.868278162816601 8.296670816270415
31.619850851125179 7.955133126683414
30.837694184984915 6.386469776774411
28.455797538689918 8.142923925649084
30.469814264018673 6.041861079250237
4.566406403100443 37.335200765317538
2.979715079026709 38.733936221041709
5.530378600632342 36.872139130551922
5.746860128412254 36.898348144687837
6.091091708719541 36.725113279528358
5.417638672851998 39.582745775715118
4.076121643507317 40.339834756006837
3.816475341385949 38.232672043298059
3.142439038718854 36.871810225517741
4.423788192051335 39.144301420656220
27.095689504585106 35.889087517868326
27.575369806793855 33.407149520120619
26.574013065826339 34.457071203827134
27.552057202834636 34.605614212264832
28.854372181012941 34.123988867229031
25.832122496302592 34.280975715709438
27.124785182504599 32.237501760524140
28.474933375775695 33.902295207401075
26.379200666465366 35.585559254516205
27.491404594618910 35.402241614648439
27.539367803916200 34.023789915610607
25.643838398196408 34.179390078655246
53.929255288004263 93.471509291228884
52.236099825349704 92.119450927368916
53.483694823636121 93.759771112594322
54.223817580816998 92.146757825634452
53.996309805225380 94.062472087705459
54.367133017065385 92.213514958260717
53.372121950925944 94.527258012394952
54.257798561616255 92.412906227077599
51.769737163407299 91.943687901526900
52.547731946342218 93.935020299244769
54.683261186529023 92.942966210681078
28.178660893913573 14.779922150274553
27.513640002268250 14.767652461060582
26.879742235741624 13.721191990653478
26.119153250507267 12.840148690054079
28.342103976072231 14.624748559080041
27.107800668704034 14.527291051057006
28.045184157894131 14.786494478394136
28.046432820440494 14.330324162590243
28.633704802425189 15.859628713993670
27.347873266280093 15.424425483235062
28.157864195661567 15.160207078603671
27.582223711509215 13.634869800964228
28.067575302835465 14.413303905967673
11.490092682055412 17.619945606632314
12.669976770392974 22.982991685954371
9.699589373330092 19.774502535030209
12.833893849682662 20.248738741213501
11.384710580416591 19.985453129126917
10.440102617994432 19.212012124807483
67.934232317162198 11.226496660969985
67.472907156630754 10.097855144574762
64.929642113596813 11.852876511362524
65.766056588335161 10.877038101090873
64.442841955706044 10.931389712960266
66.028326727861952 13.194913983399431
66.348930757538611 10.360797816345562
66.295497778364322 10.818022549401936
65.820188041150459 8.695119287856613
67.057209731150252 12.188080263067816
66.860876014995569 13.227657007192864
66.235886577885239 10.274874885553073
32.849997398862499 82.475144850006345
33.103727249946580 82.711144031494428
31.260784991619115 82.086142574766285
33.508824033272184 81.718118599740635
33.523216164549439 82.722711907538041
32.364962743506865 81.728333847514975
32.019173956639818 81.167276159760732
31.706331851557934 81.933308604280711
31.721538386534199 81.745980784565674
33.001874087192419 82.344828022302110
32.316482249631541 82.729189147518611
32.532680110022753 82.193018213648145
31.767917507667846 81.463222487407705
59.099096062663143 51.186233773152644
58.830350579162193 50.566875536559344
58.316685647041595 52.079145817600995
58.474957863244818 50.059414024380068
59.157196144815508 51.347362908739292
58.354897813360374 52.862105992832767
57.046089806701048 51.113467731653508
58.591518682316682 51.885509677662071
7.195009021802697 4.964600138684343
9.891568567016638 5.236829483306829
7.871226318540970 3.765994138952912
8.131294278831662 4.666174431630673
7.695753275765701 5.197316849942646
8.097969844380321 3.334992290571918
8.809589070384199 4.249293222118276
7.333624588516983 4.594057560855019
9.982676910517995 3.785979800399547
7.306591367473741 4.220897271350991
7.579645706954725 3.912759780516710
8.549537449123523 4.039329357217468
16.961896460011374 67.993385969062501
17.399511743683359 66.618920367518058
16.708089992658579 68.277987090163421
18.280848378608578 67.716877417492668
17.886171894042182 67.359117788176704
17.509990586071169 65.889368583555807
17.377064371173546 65.969726130633049
18.057026861183932 67.146130022748494
16.781679411150552 67.642038386405090
26.659222123071476 19.570901286098820
25.747513258838694 20.679324829847864
25.779250620899532 24.041551564798148
26.929913422048244 23.880998589687831
24.773399636203880 22.732285763000892
25.816413706634549 22.326097818183054
24.712484419868268 23.387814368040441
28.231630039605037 22.608431042564035
3.621982483793631 47.104099354144232
98.682038025056542 47.130067040481073
2.555832352165832 46.787373440349363
1.633543505271962 46.765085501151738
1.757711563705445 47.798751202043164
1.700411647147478 47.867260601407217
1.821468915328336 46.866199924201268
0.557276529738988 46.635550524648828
2.377592649894277 45.634853481746603
1.543695034328270 45.713639027725229
2.145767807774299 46.822135757722819
2.444214233206472 46.723362162739434
68.872018484724364 92.571037763230208
67.903392587649662 91.530528648706280
68.765004786002649 90.330660712622432
68.746133005272213 92.897200887450893
66.111774272127917 90.746712369363848
68.089627262005763 91.074938125430322
68.515840104380004 93.206783764120871
68.439631267394617 91.774379385292022
68.180768451749501 90.345981374557965
69.304540946446508 93.247506951573087
69.933198560771245 93.141399535815097
67.780798335692907 98.453990187544363
66.953840477846143 96.426104194188270
68.755906348283219 98.337234026275723
67.614658421811697 96.794265594998791
65.869165371488847 98.580306301548092
66.617424726004955 96.949664208525036
67.288082723075334 97.795310208336716
67.193103444186320 98.555506751288490
66.438317342648276 98.219486398679649
69.195107102461989 40.358170870153245
68.631904879507914 42.037945206881822
71.431751586666863 41.990323902697170
69.320165953538435 42.247178652145998
71.194134026902887 41.765019345569954
71.785687378368451 39.904080708595970
71.109291807693609 41.144060661066028
69.572531249249948 41.470451889602472
68.804307265157121 40.375294911081319
70.238063111385372 88.884089497145766
69.412084356027393 90.342089980508206
69.465552995309622 88.493600844572796
70.838170832443652 90.097602863509309
72.093459870733710 91.707041715917072
69.545589833030945 88.731898962588446
71.521877946085610 90.235696662134998
72.078561564359319 88.843217722992350
62.926165668885730 30.490200791446892
61.481556592403919 31.668729763500295
62.954948209802637 29.375311053175963
63.022611283911125 30.067769330768474
64.026536536932170 30.850768179754354
63.122970457060831 32.240797394842751
15.813306094935646 32.340804032246247
17.486170759494492 31.764991907366703
16.958645160982606 33.716013739204413
13.959817016736071 22.470666498391878
13.461938270028437 23.132225511131981
15.088695290983690 24.494521240340557
13.950294913081681 24.227503207389823
15.430857481868987 23.295896772646511
12.617589248956950 22.333796949836383
14.403162605258089 23.268371246693828
12.999435029853814 23.829680529075866
13.954414308674297 23.304249020518977
14.008196212187064 22.713341492700543
93.972687456835260 38.080020181045207
93.852866598108861 34.574925634745576
92.883455659379777 38.067407690744048
94.351437632569784 35.173809027170641
94.867337193446929 35.737706429751341
94.989667519953301 36.392262775331382
97.329101810356690 35.935609600691549
95.767417766205199 36.548913650999800
95.747514043083271 36.117391882939465
93.680288681096513 34.387272278717177
94.205547055291262 35.695665274995307
90.041214057206631 76.392958218875179
89.814420955159960 78.667231472324417
89.973549082344505 77.793979999128027
89.881740333129770 78.678108320662162
90.376819764629857 77.596756736254903
88.616634334420354 77.852779640860746
89.921626905660233 76.808771804825412
90.467166876990035 77.790674486776894
90.154581182053377 78.327759150164511
4.303419540484209 15.110097252740092
6.044542008073456 13.534180803617110
5.403930841933668 13.428845290447738
5.782098139112961 14.359662095736883
5.586321923175194 12.998125530999513
5.335351504759122 14.569139380525085
5.081100282327883 15.250897184094297
6.074000149534037 13.890357650358578
5.258910548285984 12.496320870548104
6.361406951897299 14.171965475760896
5.881596114830148 14.305841894004871
7.204758360925788 12.823602443498471
76.893263272862043 92.180673930399621
77.279051145133721 93.820334644073796
76.388907120806792 92.021654438431142
75.301417573914605 91.667355400288841
76.872600054246831 92.436271504387960
76.265412243475765 94.165437036863409
76.851290524909686 92.012300843592044
75.827044865416553 92.745160077264501
78.846741969600373 91.043164826517412
76.648230599790992 92.960312321307043
74.677346048474050 92.621337726618947
76.751582761003121 92.668115295081080
77.425333016302417 91.464880218006272
76.561649586118165 91.862145262956403
76.199203114311473 92.681083347012503
40.827349225505046 9.655582321601335
43.306868748792517 11.123222147074218
43.614705196359758 11.089296729989966
41.524617075308029 9.835605224241682
42.603266962700566 9.656232658905550
42.414627817287531 10.459255055685510
41.264047814615260 9.659657665516486
41.492891378484885 7.811979711301607
40.989152805258279 11.355036166110356
46.423383711668706 86.665206489088206
47.273156210727500 87.253661173211611
47.753087969245740 87.964956577049733
46.352348054512461 88.456840818953921
48.473003298116190 86.676407262302774
47.190285280050738 88.545878684974326
48.260147847873725 89.561075968040711
47.473239502988797 88.507465171828869
46.200422989555975 88.707581263792108
46.738784569973845 87.760494415345519
47.190149396809488 88.066541409902200
46.364796437979209 88.306815381085670
46.282068126339368 87.855583916804164
42.381661973582908 28.535578004686126
41.121669751124735 30.835911292866832
41.935409149062430 30.324063707958690
42.340861529295040 31.286288284595727
41.429915910592285 29.135764784878713
42.200915935572517 28.581562912287858
42.439767980147828 30.631866022956249
41.591249193724323 31.595359157746138
78.934528136823474 37.645057710857131
77.057615306720379 38.518062629132942
79.765618022872928 35.909421871676884
77.975400707404631 36.182037288134239
6.356619777291690 48.377255405823298
5.518776300153184 46.641394105278486
5.297394618020396 48.432377081237739
6.616035108443135 48.360739346468435
7.652037444173842 47.468215031622485
6.759914298781772 46.641733160263705
7.131169991532744 48.984253432903785
5.982881299649637 45.947652914166675
6.335156864249475 46.858611999578201
7.182090808066638 48.697622692930217
7.019512511191736 49.884938647136423
8.149116725599429 47.807924132757705
4.881513002328259 46.617832007024013
28.396432479456010 39.417642190580558
27.750254741875505 37.647041565533485
29.346953236662859 36.100114246999105
29.393174998533851 37.463018829881420
29.359520843268072 34.790369726708605
28.269659902232011 36.957378355348368
29.311237586672153 38.040426677573933
28.921168156728321 37.427685476665381
29.845090198683021 36.619976416990610
15.451489280884374 61.677086337713170
17.660026355522778 62.398123787317985
16.519445256717987 61.624986423189931
15.269299392898013 62.723291234937093
14.461519803077875 62.255003610527496
15.717701191489564 61.929365829233674
15.529015917453416 63.116867490616301
16.824411987292265 61.712578249866972
14.317598067695304 62.016609877332215
15.818419171102621 62.998930573066048
13.960177651919343 64.871086094866186
16.716362432736133 85.122246240678393
16.386538454440036 86.347994082681396
17.289029081149025 85.486820538985341
16.152313345481662 86.381678730999738
16.658122498922687 86.418399826646336
17.461266824459340 85.369801173771734
17.234972658372126 85.859049278346319
97.291116983586107 36.670179861400271
96.317002469558034 37.672290117922387
96.156501104817707 37.964219892306119
95.333742681755780 37.691401562891969
14.822032532761691 63.358568881195403
13.377027177487292 63.998860296276746
13.625353372849380 63.378633401355756
13.457768833868263 63.036751125407790
13.288768964936528 62.485339064525284
11.493232596499555 62.982438455503015
14.909853685969834 63.289550870710549
11.831036062570735 62.998806405089979
13.974791314881447 62.465908048256296
13.164880746048862 63.054010008054831
13.117063495807972 62.860194037286767
12.279578702202402 62.324207390311038
13.924481240783635 64.661749964876520
15.183335696864406 62.530241392889806
13.725601992846077 63.309294255121294
32.811028803017848 52.457326570236440
31.885717814115875 54.625709866352238
32.808385022382353 54.070343417072095
32.690205268588471 55.913972786184715
33.573810801509318 51.858657105987454
31.534385337613568 53.492306594531463
33.903297322457910 53.827230800062829
35.978439700069643 53.551021992681036
34.649107924179823 53.739019437816744
19.944117837129287 13.083455668713537
20.705954891912366 12.026574329921308
19.455727715713408 12.892118632566472
21.826815821138627 11.105473368922432
23.048838696056485 12.620282732253688
19.700340708516389 10.836220197482524
17.988666022440501 9.869289811382089
58.743043096716271 34.844410244829554
55.617723161909119 34.794320394353242
57.874879657167185 35.220657041400322
58.906988245574190 35.598426063225176
57.676467564215542 36.508020541881798
55.410030397664478 35.280614873751205
57.900508221136157 36.379222085769278
56.662512553072261 34.515890871186187
56.656937598011091 35.297277028627114
55.892541264279835 35.266378361529384
57.030927498965390 35.936287919594449
57.575432129936900 36.123075151752133
56.589603287679793 34.975126922131757
21.742464818656902 75.282800077485021
22.576652579250542 76.976438083291399
22.785321978878503 77.603309557471604
22.423625420486371 76.341009346291330
23.800503984765609 76.029429210341689
23.954210503081974 76.045876073037491
22.502376046386306 78.425796421593844
9.070558202073864 16.490763322341031
7.419971697288342 14.221699479431045
7.580188512609620 16.413086845440755
9.087331373840616 16.049076228408786
7.399264340391889 17.040603987902180
9.865317471323882 17.173089162704599
9.150563828744628 14.891871444487199
9.564725000956772 17.409034038181442
7.897712362513757 15.591796698804929
8.858090065660537 17.269741869768218
6.663111663563763 16.402744005925985
8.829174786462650 17.073708594600244
6.032141040285049 17.254944975747019
94.965671156143927 23.087160123073581
94.957375792491135 19.016122778571091
93.425161062429552 21.481479670280777
97.356330489990611 21.724004463646537
94.005799216429764 20.599593664151111
94.865849856981185 20.271372756726912
94.206598168937802 23.052335915697725
95.528141014460999 20.303399846575754
92.101465732872640 21.626709205735001
95.548185100620444 21.432447552515555
96.177469769023517 21.895329738194754
93.603603826946880 21.985994645784402
94.955636228008515 21.232539313017650
83.970541994267819 62.984308166987546
81.925083208826578 64.194446007812914
81.722696829902560 64.142313502244846
82.669500117702853 62.467959435091807
81.572709406589894 65.032965094478016
85.201739493630058 63.164418270448678
83.828683081824394 61.724735045790460
81.518838249210631 61.684055860107264
82.506085213449495 65.115070555146019
82.195284745491975 63.417576081723823
84.064391055435678 64.865850796408552
82.795476301046889 64.160568282292360
55.649124109069994 95.572401995025245
55.963010070729716 95.384745273947303
52.991050541612246 98.314821170312285
56.440458883264739 0.067641126539087
54.994574753276886 99.764821977816069
1.479660022971371 22.809513034115472
1.680878090192551 24.303846963757440
2.128842905552870 22.290526335966778
1.613129741684581 24.127844398808470
4.718846346296363 23.835630151282881
3.615659255590926 22.180261090841213
1.105044636011996 22.851926672258060
4.214020524370008 23.303921013261625
1.926508233726004 23.155746143855605
1.770150084373095 22.192975860046655
1.587202475893840 24.617599703005478
70.984343129210814 92.156629345574032
69.583437984724554 93.865991415778126
69.449428470579676 94.112606139944518
70.318364942809112 95.230411323646180
71.400956452312172 92.046896822385392
69.736213073595550 91.924945891500087
71.355462727889005 93.979082147560476
71.512668199019345 93.328715105388071
71.498056841366704 94.367876758952335
69.799634510955116 93.234129797637067
67.994125579401313 93.594264791183974
68.997110174735340 91.885827605214459
69.600971959522411 92.960863072399007
57.725288716998548 40.929004488865047
57.161085465711189 40.750967074332138
57.803092549338665 42.277067253086500
57.860859392896593 42.704138907375267
57.378454948879899 41.688720205394397
55.847589976423428 40.556948226924909
57.896256250455181 40.697170436552362
57.536145222395405 40.981163327683561
57.441832119640260 40.723900866107506
58.035858079251035 40.997578670693819
57.022770979869961 41.730966190847347
56.863833164838560 42.905977111668790
57.791258954113914 42.899618116802337
58.451379241553752 42.910505701142164
60.281849109528352 41.845066061397112
59.477603520095286 42.017513077940514
57.494989225199987 42.808041566973401
56.956145997279705 40.950885774443897
24.509997617380144 8.173428588083997
25.683918331275127 6.699241212907715
26.664191695818928 6.890671452125791
26.485014454243228 8.255893052537443
19.036532632559780 55.910194776132450
16.532841147531236 54.578449525519083
19.694246022219019 55.510334531319366
18.624465667623639 54.031257072277903
19.452234172450261 55.685687561776703
18.096247908157572 53.796418019070607
17.816280380673270 54.647487708594142
19.332048556960839 53.104588674551358
16.538851019427074 56.314337789967709
16.951219556961306 54.589113602806577
15.274929915674711 55.460752550925235
18.880844628450454 53.642002804804889
17.038498880251559 55.165708645043992
16.049516628823973 53.757822034820002
19.464898273235868 54.381678043825012
7.984309193058191 1.478686258437313
6.988471618384978 3.715658853020250
8.270573384059265 1.366638142123786
8.128179148709194 2.593768443470375
9.054078541666117 1.689120739857095
9.736997451409387 1.858932657192193
8.061402635333851 2.809474954428985
7.795366699513184 1.807691751367413
7.487391130375210 1.836570329598973
7.864557435932547 3.926077799208723
62.164066695071256 16.439804871238984
60.871076014314568 17.222515406611933
62.902498994561931 14.903192765511948
60.577628841254771 16.747088850735050
61.602648207890994 16.259517330371231
61.362495740491930 17.247067844819121
60.227079862177078 17.738636045656751
61.526622110268931 15.968672758103628
61.987304704235171 17.157169717407942
74.273303826161694 52.586629749526722
73.726806909302596 52.115849492413865
73.761104084786609 53.417669761467621
73.954362347851628 53.348677949124088
72.049802125968583 52.148535296377553
72.767449608376211 51.883945330316877
73.838849863989424 50.969203912799316
73.193192644503455 53.272346351528213
55.852687184184383 4.795434774779604
57.987935849049990 7.373078148177743
54.647343334755888 5.790122389578833
55.214022142145346 7.191167439322893
57.217129731263633 6.809051498998627
56.933428723934526 7.640497306140047
57.163818054735771 4.972419430340528
56.927365039642787 7.949300092851779
56.150449026935405 5.499325623615677
82.326489288025471 12.446276527299961
82.014949855859015 13.085026923205445
83.362466054168578 11.729075742346033
83.472332469775381 12.139353346489820
82.572187374218586 12.808977571809960
81.264343791718844 12.303386090341036
81.906323113245719 10.466588688501698
81.209330449498268 13.753656967653743
80.591511128003475 14.675815813087123
81.588957405535155 13.656265023198479
82.951760978018001 13.531993452326148
82.565773097112441 12.907875821019593
80.904661238000628 11.672771260465037
13.995090859828785 45.031110326837556
16.795399760776299 44.173611904896802
15.921270632689144 46.665733046317207
13.452040562389389 45.681163379828625
15.511968077807879 44.711488191509446
16.433974742132570 44.991460103252408
15.743134442570009 44.894231423532133
14.072557076994800 45.410157587477997
15.820690412490487 47.418046246371695
14.250322794200363 45.644792072609924
85.070522001341416 69.720955170904091
87.081077434505886 70.059671620812864
85.037656703158461 70.279812187574393
85.625341155317443 70.702748687613010
84.663330805267947 69.619050635467133
60.300660985877357 67.096398608988522
60.211953678919166 67.973322364178969
57.743524128923923 67.143837269416665
60.457297066906378 67.767045275197049
58.761958161430798 68.925036750526274
58.869755808184635 67.413464572952023
61.271289578096955 66.266682507727040
60.667553903587446 68.673211963540794
59.686265479522376 69.376832586757246
54.584281661904086 87.550811782053941
56.107756221381237 86.153586989094279
54.916251286688301 88.198804618824738
57.236572492249863 85.702652671311611
55.711128615435001 86.637814824562682
55.643863931449943 85.844884879491815
56.298125848487025 85.529399599656173
56.638859537959235 86.522422227268180
32.798777703159686 37.849338395617963
33.134377858960740 37.702819880185444
33.400884617735755 39.511566522979081
34.772898013390993 38.737001239212027
33.297233392370586 37.271786658977561
33.186830851510216 37.951040987064545
33.345223131970556 38.162385472891842
69.052873698526270 97.744065533176880
68.600183343667766 98.200496910396510
70.772558802062036 98.593067447859198
68.254388969308536 98.767002761981018
69.253827244238678 96.653940488694715
67.975438295735913 99.743640964747001
69.479878715938909 98.082402558795621
67.018815071636041 97.892151824439864
69.377995660335145 99.298268146111923
8.503973730312868 14.238693689117463
10.598400218148392 13.695443865154550
12.370338923514639 14.743858703802374
11.153360258320394 16.136267224782511
10.799541035389117 13.100670847767216
6.929605163155697 15.225035622724928
11.837405310931143 14.979244512597678
36.004833196506169 19.735057646978039
35.411898886030457 19.670460720201813
37.112027931243340 19.582062035590912
35.851843004010121 17.996998862770262
35.602809877256007 21.140612584805883
35.049892479737274 21.557236811907696
59.411057669443530 93.693747075152146
58.836397602634989 94.782170686402083
60.170874423201127 94.289487045346405
58.906041146455486 94.243215622972329
59.975500224598868 95.545837339737844
60.093356291225547 94.885663501866560
58.041863229272764 93.330363476683047
59.036409194722900 94.218188711766444
28.584334416529785 66.461677965257863
29.117281316645670 66.386618045617993
31.174560143441656 65.400463895695523
27.691532052777809 64.964996391486338
31.346899215080036 64.506213575175394
29.597707860163940 65.891401575809851
31.273494169545810 64.179571161282922
29.395493245289980 65.261187380894597
30.544343083311198 64.255749524832652
28.964241335194451 63.474368523976466
29.487430104091001 65.579854269431223
30.666501186440925 63.956471999048915
29.384967594007339 65.126297457693880
31.253614164134746 65.800417471273406
9.268412951411854 20.958684972996089
9.129261061596068 20.546409105294011
6.465084537647361 21.372551100438478
9.630913524754533 19.104784182953690
6.755822632907772 22.381965305872022
7.408119631674504 19.273442743817643
9.431511595960036 21.174109273111700
6.747426892768269 20.256485137794897
7.688160237300029 21.107508424693020
8.176705401014278 20.898421101010431
7.150494737725148 21.763763473928783
22.274548573732716 87.253319298028728
22.096317473651787 87.377959214226649
21.851899480699984 87.007292938447748
20.539308440849947 87.338189504587945
20.764268744103411 88.675233516306506
21.066150713544054 86.785891982801644
20.071578285498187 86.440358007579547
98.615603709569086 22.882843247398263
99.387326232071999 21.098628971286253
97.776867308668741 23.267714268242212
99.460817408218716 22.326741276042622
98.329822027392197 22.274636527900491
98.515966234522267 22.705788382064771
97.710690475881847 23.897656280684146
98.522626766667443 22.718953159067816
99.941568921193337 22.902488847758274
99.862277278638189 22.512915221167002
98.981452914953579 23.077176993407559
98.513101795331053 21.832962634131995
97.815766381826734 22.540616498294106
98.493008441307822 22.464750031285625
97.407352471863177 35.108371922764960
95.449158028933596 37.792257301857454
98.135400281423600 34.773378645411192
95.890434652311569 36.917375060627649
95.487086798005578 37.941996030721803
97.083954020859835 35.165347703428843
96.052988146442416 36.445100618203647
97.316714351564983 36.078287187114320
86.986690604027146 56.275498641103404
85.479296339445327 57.312263021991285
87.123324073292935 56.403413445845942
87.910172540645490 58.771058301764420
88.309028390253189 56.759765865989166
86.879314410959864 56.017174947520679
88.232749301827852 57.913990048006745
56.241617528937724 35.981780116059845
56.816039240920858 34.362488399744798
55.365947813519547 32.710879382873628
55.154319391516204 31.540804531801683
55.723730087423590 34.277239979320861
37.526509374251361 52.568623405954128
36.660391410189675 50.023125841587010
37.167345932058019 51.648866211742593
37.008153546472215 50.604438069961326
38.515080210966651 49.294873173562003
37.618319205882443 48.656264467976328
38.722649109573119 49.824103277238230
37.106654260385945 52.363225667289967
38.109458366497215 49.357346228736795
38.028944217925101 48.670995457473467
37.084904408036458 50.191088665944370
20.649028977691707 26.388542221325544
22.737403211343171 24.798483131922769
21.481238816742188 26.462242456439515
21.979659639395713 25.541174546339150
20.361117797579297 26.424016239978211
21.753910612178885 25.354327210176177
5.735467665324387 37.242042847324555
6.962993706364819 37.605397005077940
6.025874112729105 37.107865252180879
7.054550677668204 34.823003716286266
4.666832817375528 35.259566828890982
6.150337033811072 35.795656020042607
6.940435564309514 36.120838397116437
57.740958030751486 26.345393952854963
57.777366116942801 26.471673913060467
58.461307658730753 25.128027524963375
58.944695371425752 24.548428528880571
56.638857653501134 26.456604540513048
57.388969310212360 24.948303318219704
58.810217088662014 25.052680930635219
57.077196503125258 26.722002200626640
57.846847995599092 25.980761900070600
57.886819688144286 23.201708201335535
77.176592968456674 42.761710092581929
77.196780571839724 43.432510976794248
76.258715533944098 44.515710794657601
77.670709202788956 41.217381786311456
78.198334796432263 43.093747523269585
78.532611941877818 43.405412066596327
78.088456495941529 43.583488248470644
77.598832257117323 42.695695492703244
78.261665656805789 42.175884147577911
77.367074967787019 43.577553885607699
77.472658788182997 42.199920295577826
77.945367795512567 43.885784474745883
8.349350429229847 40.120237848541244
8.612655030939939 41.394872432482657
9.188323952996384 40.948399312556418
6.536447535531772 40.964076058920000
7.564529344501864 43.965409969092953
7.220726535237691 42.856148644636534
7.026359187096038 41.422539090511592
9.439433878275981 41.606105523057103
7.637100704957776 41.380196879896275
9.024795637671469 41.561986196880085
8.974924471805899 40.702166512944977
64.228076688081842 39.138046002739387
63.012950782802704 38.735899874751503
63.911988454805602 38.652963584826786
64.004463206348248 39.302152665732613
63.197312044727120 39.987131561089591
63.408750610268513 38.219857080964864
62.767130453045773 38.765512071957531
63.929152089818643 39.322564590170089
78.268166269618405 46.163428344810953
78.232565840701710 46.233032748931052
78.327355517144596 46.943423647585028
78.228157430615056 47.607227362769301
76.800747194826656 46.875072659562115
78.174472356946836 47.453288172133540
78.647082773429602 48.598267344122121
79.521945203935189 47.159963527042493
77.767392984766843 46.983287631364838
78.213873351610161 47.458115215998596
28.569903187061964 63.812298160546355
29.195311430071172 61.496834625382199
26.004194705933322 63.338403453757110
27.490846745763687 62.426225568270496
28.952697829031678 62.436006475729499
29.136362640190939 61.666569152619957
28.204831442547562 63.392122971670354
28.245313774461430 61.747242499117782
29.102323494434454 63.284555737597898
29.947652481287584 61.733659961084918
30.754073221157913 62.918252293157394
28.574144084762029 62.028110984361945
83.566342726111714 57.611507966588810
81.888222035255168 58.635494968227455
83.315275956712426 60.601825492489688
84.959513916588875 58.721679058201047
81.456695133807074 58.162674939743219
82.678833920429099 59.024709014572807
85.482170784995333 60.848925606797572
84.008104298811332 59.525071470557279
82.239223618632465 60.527879233140219
84.410444006222093 57.449060800854369
84.794963421609779 57.926199248730811
65.705163657165315 56.108292171739485
64.966484975614037 55.469497208379430
63.743231402769439 53.036912573692668
65.901500164365771 54.402919946838146
66.426999132516599 55.990436433572938
65.588412331885650 56.602374772192682
66.368571601162799 51.922941472618632
65.923631302137679 54.405938229084668
66.476355389053396 55.451100874132749
66.069621247656599 53.249189589268333
93.222256390814678 13.978812328171559
92.335336008637327 14.484511714014198
93.619684595481331 12.664328492647776
92.393178700780936 14.894447640763863
93.951530536118455 13.149981433013911
93.895589199981885 14.149574890598446
90.711577417198299 13.279892423415115
93.181350208362389 14.541575926549887
68.916839514516042 18.832160545854844
69.286863526041500 17.716508296307847
68.512627251217737 19.076328225962058
69.157884696573362 18.099865855363095
70.114087363292668 19.248505493502361
68.590095888539210 18.761902047589125
68.108421454139318 18.238210631769224
68.444765599172754 18.012457526039121
68.428906624137340 17.286033918268899
68.983617028057694 17.743632035943996
70.482371998124933 85.616928195084498
74.020354545812367 84.283489180409305
69.477544021304936 83.507025304389501
71.655824991139639 84.097792603685136
70.982582584035569 86.744383108617612
70.508671134594778 83.724286818946581
71.155388956203296 83.631945190951129
71.900178408547774 85.948327864777568
70.914065557400392 83.706351569956183
69.292488504403636 83.599955738966827
70.087372260228648 84.136020982270011
68.216671449952742 84.334007410602524
89.242811093416336 20.149419617412168
90.531880148337109 21.788471900276065
88.120781552612698 22.405484456028951
89.447273752156462 22.374093462753731
90.671513043841983 22.410800593537036
87.955421387963113 21.642895496290496
88.210326536871634 22.061607023043003
89.027493123793747 20.417202557938797
88.446482964439426 22.623942934251300
89.876807455328958 22.980530360715623
91.351827254807375 23.429504224396030
89.433808856172476 23.530513660217430
89.971890388977329 22.374231184884199
64.246445041252727 46.856852293495223
63.609490929162668 48.528214987014231
62.429354327372153 48.777777105663795
62.928199397163027 48.872105044204638
64.594179107323711 48.608882716934673
63.077766650177331 48.418776875325747
62.488576626288896 47.603172350837603
64.242483213310834 49.522830375623698
62.179232050117569 50.278987733675976
63.847825151534082 48.210180160166210
60.256190038399858 37.034101249093311
58.965105726075485 37.993300293653704
60.594957473313222 38.069279895055544
60.624920997630880 38.524907629242151
61.471007351972467 38.239258016809273
60.272050317829013 40.139825571899465
60.947819437509068 39.133069339809175
61.183786324132186 39.442339162142446
61.081805131727961 39.563687105152489
61.164514486288809 38.517237951144878
60.021467682257132 38.250118896350138
60.525429975524816 36.573205934443166
65.331185028698158 8.734562995935152
65.576920302193471 7.341390999330887
66.210182474958614 7.507452431702611
65.774706811199309 6.440413951297892
67.497571458263934 6.593233934444196
64.116341395440912 7.874134564071267
68.260500105798116 5.803605687443632
66.368953641001994 9.450712395542936
63.840833918013686 10.560842562616559
65.359342104329798 7.326087818716727
65.510485011182993 7.157903879723544
88.878942635816159 88.054272727706476
87.396087562463975 90.896167139556326
88.741671039295213 89.806979876681694
90.507736614482170 89.928107577259141
87.441469102125993 90.626636364052629
88.885349155052097 89.799954878998733
89.611412237341113 88.877798623037961
89.481220558457096 88.390667471992899
90.706613879043800 88.509248712306018
88.719698457352479 91.916640426849412
88.302094259014993 90.196469398693168
88.120626235090540 88.570220608204210
89.821047362422419 88.646299377414337
89.259316302391710 90.066679819985083
89.870823097094728 89.583408938539534
66.830176047798673 16.017804775372710
66.433152510524991 16.458564148763362
67.344404343489870 16.253506177720528
66.703069966152057 14.928651754516395
68.805755041022252 16.217719749363347
66.751003251797997 13.606843748151849
65.786327535838524 13.511884715021214
66.358523512938376 16.144288177308521
65.192391606593247 15.777220403149167
67.717915913159956 16.001023662064853
70.517627252644871 30.664174123846276
70.536847106521890 28.898725643162326
70.307987689250552 28.691122983712646
71.107753888732134 28.219575670277631
72.723809025488805 29.253224247494408
69.845678264976101 28.882666989594227
71.940425394853378 29.407616576665141
70.451151366946334 27.370845279819410
71.141190524606202 28.335078835862653
30.393665406504098 67.443181386899056
31.257373843229207 67.583080860614785
30.653517743511806 66.574428652155291
29.959006521435306 69.136348543216300
30.504344603637524 67.216972190755996
31.825657327563906 66.922714682831725
32.667899046438151 67.867282765805072
30.340930427883158 68.542900896861653
30.064754303831265 67.837327559677775
29.238601273402328 67.084045514559321
31.075963027619935 68.253516694649107
29.163568774820746 67.681662897839118
0.993344934508132 72.916540396810831
98.728831600909771 75.466420924085199
0.099833022568596 76.094090372766829
99.759661549448396 74.411752219051621
98.894455911406681 73.657649373441032
97.953547606544717 76.090045870361450
97.942159412514698 73.604994427398879
99.499787334635727 75.148900881309018
99.388847155973565 73.920742832798183
0.501571673787679 74.449660552310192
44.032163711122088 83.547693419373502
44.363189472805900 86.976693561565895
43.583428483855755 85.150101099423750
43.962564776707254 85.563762044237180
45.235201905806804 85.183950849956872
43.141314160150607 85.998107791580793
42.429374474040294 86.505543810404532
42.809737963696655 85.135142372302283
43.169864907709396 83.666891799955422
42.905081478045986 84.516288377515380
43.122876082136337 86.475832301110145
43.168782682749431 86.369708409276953
43.799826038120713 86.563178962469436
42.771679653985530 85.384673196217520
42.667488606605545 85.632045083791752
44.750935252099254 85.205664202380945
23.760331074329052 50.840970807433358
21.164154823174190 50.458379089597216
19.973674064731672 51.129699485863988
21.474573612223047 51.275424326357964
19.713545425961247 50.390267067009113
19.979352611263529 50.231295066771644
22.760734539671649 51.020440298258912
21.868416247194652 51.238382320550400
47.876016630838443 38.148702578249100
46.281035301304108 37.744687667794963
48.821109958593318 42.500822420639437
48.830680943174322 36.994423532763300
47.664317947335647 39.499353739076774
48.796259811684557 39.674026647985215
48.223711178014753 37.274552508999300
46.288604368676744 40.123902436645253
47.658098876067697 40.213070441903135
46.206935057440155 40.049844284497262
47.066773755825253 36.813791651860583
48.078803141589333 38.306168941822783
53.066545419380567 19.229182215085103
54.325426416413784 21.887734756237695
50.447872948336993 21.930398318922375
53.119409711131297 22.329334259141724
54.122089978740327 20.287911333262823
53.210533354093116 18.951502860071059
51.761743921058695 22.957406258384651
52.025927724381106 21.100088463827579
52.295322423842471 20.188852210621302
53.210519448748279 21.927546570807497
52.796202386445835 21.307599126123861
52.126315614691300 21.782010778796664
54.695560141157479 22.562308581681748
53.696506537036186 20.091381859882759
31.845696489047171 94.129613211717682
31.930909509550457 92.713144785606929
33.433036292503807 93.627091922620721
32.047404229560009 95.128702273413964
32.481666704102039 92.494465031106401
32.853591664454278 93.263663761263473
32.913301359573936 92.742610447552948
33.248263042141694 91.869954691339828
32.964789376200486 94.473896675758184
31.171425498282126 92.738458508228334
33.146925722072616 91.188161389072931
6.811999589802662 47.828716608606840
6.257999080346351 45.754671064297796
4.632481148647344 45.842347253299771
6.210563577036257 44.796813933043786
6.344025979188953 45.291137016314558
6.551863700997109 45.709499604896308
6.696980281656617 46.229112306910949
6.860702217576778 45.341558686761850
8.552789087048943 45.788332879833661
5.581678306432345 46.459503298780838
6.168054951952014 45.972515914188790
5.324202868332513 46.855082096660567
4.063092508831569 45.743805462904248
71.448098923520121 91.855736320256582
70.939665892482850 90.561456360295480
73.059385912680867 90.362485188388348
70.090279519893485 90.781476310572188
69.854465177930265 90.124346093517730
69.980618930031056 89.018003613849672
63.740056002442721 28.398230861433191
63.507784210216165 28.509753522067811
64.720228620477528 30.152865646071220
62.764598338654018 27.007463854657683
62.916603914231764 27.138691324964189
63.859304410391289 29.099418215376488
64.223828261849491 25.958603952963255
65.735037071438640 28.449681356551388
63.759764728478359 28.321138247569049
64.255066538543161 27.992044230619712
64.712443963620103 29.473353533283181
64.050373354453441 29.428217897353747
40.758344036509051 88.146261338119558
38.561965027215855 89.016467170155764
37.695557628568054 87.341967749711017
38.745297516086659 88.221882379931856
39.003338875966477 88.553243812114161
40.196926711985135 87.845477822241108
40.100295398265949 87.122236389839927
38.853780184413530 88.029443291121638
40.551692733375901 87.707456203689205
41.466938203498501 85.788224686012171
40.111079759463834 88.464284814946012
38.340143374461718 88.274542890929908
38.784856412887130 87.881444772421773
40.176850205891753 86.705266128421243
20.443585740827515 80.666527914217951
18.955872009967763 81.235238298339070
18.711199938783793 79.585374990700998
22.038708985220147 81.038122818637447
21.631449667572276 81.435244371816907
19.632134445143013 81.208974699246184
20.429923203540838 81.816569637220951
22.197447421868883 82.789667017309824
19.604129516625285 80.165514166651036
19.275048562639011 79.622031480293288
23.470814329661735 56.911321865008425
22.914083709654090 58.888043543392328
22.904567169736293 55.926856065037171
23.270390088812601 54.838291870141113
22.123305893850194 55.729858350831748
22.698546921379904 57.546246545722603
22.557872832348441 54.517597947432002
24.879276567977733 58.075132298294079
24.365512162066899 54.900403500039126
22.377361840157022 55.912298932829437
21.298058298603866 59.917231371507604
22.321970746278772 60.655311046576493
22.239721734917847 60.784933410442967
22.085485989645843 62.701289435983149
21.934714061322040 59.303070223087111
21.135516777484483 60.982011115637768
20.402734301794272 60.907685361811154
20.878224345374022 60.020850369810105
20.017856010631576 61.411338872961856
20.858755752222510 61.076278104571195
22.390226025978169 60.892286018434504
22.183772332082157 61.728665713492390
21.582726479121298 60.050920761337359
82.076857144176486 96.932555496696367
81.211749911679064 0.935084466022531
83.293961935993508 97.554468803516144
80.957819435577420 97.845021121915451
81.280466172172865 97.265877314509879
83.848422709842154 97.561805651304979
83.518875446121299 97.706113722013839
82.470001627487989 97.526534127214262
81.404790748914877 97.090137840862639
82.507371302188787 97.248182197053922
82.112656343768762 98.817066493812675
66.783221532738949 90.818478610716539
66.113620342549339 89.570303279759017
66.250266385605485 89.608905902074255
69.816088305786664 91.646240754474661
65.934349243024343 90.016640475585334
66.418797704626385 89.956279745560394
67.663970327704973 90.390403825813465
66.000401710692671 91.650312467418232
66.661533489112841 91.713183368871000
65.649260426316573 90.360359583835034
65.292689183431136 90.234534092831694
65.377499730776563 89.589920863841883
66.358646743278342 92.126074919604832
67.569119452573077 89.940070745162842
81.777644835434941 35.886886698653512
85.059739331143575 35.158696041567573
83.377090523242941 36.129003034132126
83.691231742819298 34.491882347938393
83.895614136453403 36.569812738483648
84.502770453960679 37.353315694252487
82.853755869883443 35.577705029516054
84.798152314593281 35.718410806915294
83.850393440804268 36.518006895839896
83.381000992874633 36.837539100182077
84.699938484453654 35.841706626915986
85.183463509538029 35.903657191317357
89.209860421067134 26.592473136966955
87.439853527974520 25.415404991200816
88.291238996727557 26.754229757956391
90.626977130003340 27.171137642086777
89.029036298052375 25.765474080432035
88.798013590380862 25.271510927035113
88.370456315727026 23.528169698404071
87.811116553901698 24.645240980255050
18.958422227936676 85.904015602403661
16.546756895758318 85.793564697677581
17.858435859705903 86.193039134612491
18.503807288712725 85.292099885615585
18.334821823252099 86.279351160265762
17.346760899356287 87.081950556768106
16.598757250419457 84.740683608966776
16.767000286010969 86.118378178606463
17.545573081742472 87.623061324183269
17.615461568724424 86.299472036330684
17.800225734292319 86.013685172018086
17.760862545781592 85.320936033888898
48.063585566541754 63.716689607231196
47.945054091729837 64.913610194416918
47.603430226108770 64.773357386153904
46.635753614323939 65.656051621099380
47.486667908115450 65.825464688725319
48.296814312278222 65.663367414256768
49.365673061544001 64.841968829271480
45.855627525583380 64.257523212551675
47.590816426578016 64.723300034592583
47.236290203371333 64.559987129326743
44.515666328040417 49.326112282887195
45.147783350230021 48.952228882182268
46.009927791234844 47.505389016361910
43.980317433982847 49.240476981182049
44.598691084303269 50.137508598508276
44.876659373425319 48.482821916510694
45.261531328822343 51.891549968964462
44.598102096856827 49.299984532579330
43.808010392895056 48.756258876879073
45.677523257647536 49.746743489944777
67.056054528753052 52.513183702201616
68.018845982597384 53.220360023470604
66.544932399006143 49.654123199583545
67.856479957329256 50.759613341325476
68.288065460236012 52.772253986822946
66.544960237309766 51.086689542816522
68.979227623464197 52.314208335923652
84.204543455611315 8.084769283229011
83.457817993403808 8.454881367110193
84.844481953526298 5.634901675851331
83.020631983956591 6.785707931133791
83.546697359391743 7.122236307558894
83.862755586911177 7.367108659572922
62.881571808640409 59.127025620288727
61.921316721900659 58.538115153914156
63.480333642433955 60.005873995294877
62.307520283362415 59.219763617495666
61.612756733178550 58.432078029366494
62.030031004663641 58.725155649507983
64.382335385997806 58.553206081954094
61.800767980772825 59.831127404463210
62.753592125373579 59.542681953994006
62.572386696152371 60.826715275809200
62.808427090465152 59.164255073531741
61.384787580895981 59.169501723591161
63.806948888227446 58.747522954550590
30.695294545236425 39.490303727229033
30.356042975619371 38.945269988800099
28.968292678218187 40.330676502204597
29.108644289262458 40.151956112658837
31.105077734184587 39.275926466752111
30.083797875552698 39.760919149173198
30.470819611894409 39.001911372451325
29.237356647322770 39.494116416326705
30.622457163835378 38.171975363316911
30.140991943514365 40.696819551834714
31.287916323287263 37.961936518121199
31.040822550943428 40.455728800604582
21.052506869955259 84.716949422187994
21.560282884558312 84.080472872988196
21.141333736557332 85.799637215151762
21.017784450215121 85.405535768394316
23.022375989923166 83.968160614802386
20.342824305929092 86.780234931990023
20.297351822935802 86.207207754407364
22.601190164459297 86.177044981501126
22.292379278237526 85.060865562457224
20.785529184736014 86.269891000905702
22.283055086655903 83.751913549082801
67.018443345733402 14.625528320590551
67.783560539694932 14.556780288031566
67.891220564714160 14.125154413608842
66.924105044447856 14.581995831017977
67.312899769250464 14.399099327118998
67.108304529060689 15.161559505268272
69.446633355828752 14.362934205838712
68.291323638321103 14.328227001491287
65.489142291857164 14.175916482536358
67.527950271149678 13.703886554411556
66.981876412704665 13.834966022001137
0.278426373153952 96.480289669651143
1.051594350511603 97.812026108155976
2.462809684784196 97.284360276355486
2.091281841411688 97.485441653232002
2.674096485690866 98.068124810250069
2.427987512901654 98.642960989679722
3.682726400935447 98.147057506512951
99.446235840318565 95.866927057809278
3.796339937955253 96.680251931392846
2.472174973032836 95.919538006383235
24.757456886243610 26.545062621685929
25.396216622500113 23.685148781665738
24.429603228246926 24.465834274018274
23.545443352853631 23.692330089062899
23.147649643316768 25.059981175273940
25.115480771132127 24.482902244793433
25.122875944606985 23.443540318110529
24.676028146909353 21.765732473077044
24.580439494083222 23.764918657333954
22.953760313742269 25.064912009369607
24.388931710344352 25.452699272341789
26.075348306380416 24.931856882784800
24.004567076922349 25.734314548177970
25.157754624706243 25.114749992655963
25.386210694808444 24.768303949237616
78.825359259700249 25.197202245234354
78.357815960854808 26.764242444718619
79.855424900068328 25.688309300008388
77.242922350850137 27.787736424731904
77.995474814664675 26.291302617062438
78.975903708247017 27.101435655556685
77.850795851159432 26.716231985232362
78.123731273130772 27.273465489606338
78.956769285713236 26.957489244529775
77.182224330259785 27.645835713425111
78.987794919867312 27.026809006925014
78.611964027280536 26.101877288163912
80.790821673807329 25.169955437783116
78.988092172052916 27.004049164795138
79.598666800821775 26.167127309960847
79.041394401211122 28.609599155573299
1.078649359837373 87.820980922057302
0.181795577911075 87.050850140717628
0.287021850305691 88.552833406317916
1.535266532617118 87.160936054456371
99.521385667661491 88.878630897379139
99.529516108846167 89.266479641979316
99.933810984353244 88.978447438848235
99.190791016461716 87.957169430655554
2.344374295650435 89.300661644379772
0.234401722090828 86.636883406891954
19.087753675574959 57.190963460959075
19.197841016146672 59.197963010584829
20.207422079229300 58.737603260579014
18.137248670084627 59.144107830426044
19.702051843465817 59.389598443647955
19.990583748342456 59.240594095491609
19.594167104713190 58.936709528747890
19.702444222299487 59.553200559802129
20.079053944545411 60.410707559725708
18.774284796086910 58.312847826505326
18.669645642126518 60.688079354157274
19.830553530904350 58.830206379040717
18.983253660243150 59.703174041409206
19.142593014931162 58.854972115972593
19.463473665922816 60.600412320289273
19.221364326448398 59.853447006129635
20.701221632835338 58.795740886441486
19.523807912246021 57.682179805649021
19.458847768379812 57.826697565774261
18.756376918128524 58.067888418068797
41.402975605701833 62.919734515974255
42.975192680197601 60.708500154496086
40.109738808235811 60.976288886179937
41.192461628436739 60.684086300096695
41.314408578345251 63.750540487739329
41.323582309963015 59.957137277667549
40.202336317080807 62.884212722778550
41.827298626444275 62.691312305668802
41.054742797924874 60.001270409057092
41.761168191004479 63.478033779465640
41.864792011172149 63.188281587537354
42.319653357118867 60.160070467740709
41.565371159804542 61.977212439344044
41.826001982892464 60.112058001673311
13.753221770727578 41.682009997521071
13.793065155528430 40.883752531224388
14.919778817187348 43.994307004602170
13.218555843671462 41.552359627496692
13.958979560862291 42.084635118024899
13.499170435290493 42.274131600056364
12.958675649184006 41.105499716966591
13.397941498631894 42.934236625874298
14.651599512297997 39.876485910233946
14.412067679196255 41.472984578790133
22.140355243565477 6.258137395267514
21.144168547649237 7.515152362125703
20.973510557841269 9.771090216686313
20.360908553017168 6.426736081598041
20.643286453024757 8.972993022809948
21.921066195032804 8.044776416192562
22.973047069030677 8.694715143097024
23.434349662579429 7.961847342871482
21.714700378728292 9.169863729019951
21.791048786236740 7.318780929295029
22.389624350899947 10.571076878183467
22.072168297815569 8.960803220855135
20.787921952380721 7.539353941600337
22.344603500100742 6.196734526325600
21.439133720883707 8.368419182685710
60.264069471225426 44.184592704933635
60.637975274434879 44.686299034929377
60.772795692711341 43.798356409559325
58.907651731651562 46.537729290652777
60.161843797604291 45.183521867221408
60.125918520916990 45.374942968080909
60.117760831553241 46.215476407591638
59.780881487261325 46.076012642932461
59.426932012076520 43.916401997071397
32.679375893782307 59.857762244584414
33.342312249486042 56.824036502574344
34.398109571108677 59.712626178626302
33.037854608595246 58.902456780965572
33.314156378281226 59.788653324070879
33.716350360897145 59.658659760200614
32.795633336026967 61.672184096948342
34.927297825461565 59.794304956954647
33.698363243143675 57.728323278090031
31.825272929698318 57.412529767100288
35.296296720781804 59.457183272002787
32.623238026721523 58.246755400943456
42.869756645720940 24.954878575162649
42.480937462865640 26.690083779730418
42.545150733885826 25.613891483428304
43.325933086116187 25.503742938415090
42.325509005046804 25.066350628392549
42.353931863505686 27.222471770419205
44.033563229554417 24.483297253773397
44.409889324745222 25.459539381674237
43.739689860657975 25.525885991265017
45.052170662236200 23.922192470100356
42.946453114129930 25.306998217768719
75.354693821949681 51.632645449251029
75.679116231113227 50.808344524460836
78.245070368052680 51.071675171162418
77.192246602847078 51.142814573793537
78.748123499702842 51.099954280842759
76.771649201519025 49.928534550992332
76.130523743910317 51.406575959627681
75.619981386546982 52.089380654545820
78.614039795244182 50.765723153311725
65.527922480075574 76.613849045213499
65.367583600390589 78.155644967005159
65.929210909837565 76.811149141956079
64.468925566250363 76.756391744840855
64.393667984814243 77.322575882743948
65.014240997338476 75.005362205414301
65.980202970583264 76.886207911875331
64.495012576367259 75.671086321596817
64.676324427629950 77.997997302025212
66.275203723659757 76.411337325869539
64.697021590075366 77.234289751401718
24.026662664985601 21.680739795474768
23.529257901377143 19.899240323886680
23.908894885296892 20.829378789450939
24.441653199873194 20.251358534888890
25.518425654055040 20.473472470909730
23.194671461737212 20.030664763201699
23.341558137141654 20.589076119502739
25.952004121424878 22.743332870805389
24.528436441701679 22.063932785827209
24.675669612746809 22.520828605097122
22.732685955383506 22.429791079079909
28.547181168748040 86.088355910850026
28.581838185129225 86.606752637691116
29.264745685203081 87.241360134360278
28.936913414462328 87.013963831485441
29.043749871817496 86.135460540962853
28.839901476154125 87.911121975492463
29.316652374292087 87.339189199499131
29.385753465288719 86.555112893272437
29.809715111176665 86.953755843391917
0.455787696695351 16.092733034329310
2.141162701351358 15.104616305087870
0.202073622933901 15.109787780716196
0.474486751665573 14.213254783235550
2.092929084006636 14.640597782408623
99.081696829048454 16.775624959287303
0.837262459751719 14.436220245131492
1.961894531609377 15.846487805604072
0.166272333615356 15.856160497468288
0.199317098576573 15.528801490842060
0.512381144042693 14.931390358625787
0.503416172157478 15.204524223442375
46.205076178655446 43.406014507956698
48.016960048270448 44.232512100259797
47.612457897340448 42.922328556968459
47.449461576888517 43.244580609454630
45.835095467508474 46.743918795658274
46.642036691247775 44.450839721711695
47.462633689097714 44.901850711414149
45.409792272666920 42.746994093200499
46.125628394533436 42.840573980436865
48.920107147175976 44.286993568822545
45.222381615043759 43.301271717284550
5.260703216316428 94.779365496454972
7.563420902184877 95.764835766437272
6.198542399611950 95.282224321738838
6.980574258500150 94.607500737823443
87.091138482741144 85.310630518054168
85.668069520726064 86.588773618594601
89.399503121150772 86.049212052815719
87.838320343970793 86.116433767345669
87.121982390215749 84.136426237486248
87.158218796214712 86.093502788217606
85.792074436291273 86.480578774389542
87.633226373987256 87.756718466118656
27.510339505122271 35.946225891083614
27.967830612862048 35.586689296152251
27.329346055817073 35.063106950699712
28.931451056503910 36.638339983388697
29.083122207102868 35.548139923422568
30.208838201138910 35.467107771223887
27.126466675965354 36.484826049036450
27.218475453192859 36.578321677886940
27.832201427621815 36.232393495337540
28.894976066589813 35.674750350191040
29.874162808207458 34.496196111513619
28.113928103615830 35.426995492633957
26.837624762155066 35.622197892758692
64.936578999848109 8.126730966886457
64.324283136883210 9.745874387348369
62.781845299338855 7.452533774213947
63.537723007017661 9.092684496035991
65.023460257586621 8.119209697890838
65.194711526717327 8.703223518595253
63.006529677207610 7.916464235494713
62.040481139740557 8.204600014405477
63.309686909580890 8.696351587696064
64.794005920050964 9.513318693632719
6.599713559596335 37.259677669961214
5.372876565527759 37.757534297523655
7.744805885920035 38.301241236968856
6.434923529267737 37.088086387977476
6.632609557209060 36.968945504557830
5.292366530838565 36.041519774946913
6.983917718018898 37.049102800048011
7.433498290808999 38.517047597044169
6.050982085761355 36.905769428566664
7.272490011448042 35.516711169406008
6.871444046567818 36.650214379193898
7.806605781724676 35.842273868615315
6.399336111366097 37.595294626720786
7.519510403194245 37.901114372569289
5.803398558638629 34.692811349873367
7.275113293588109 37.010906920657177
35.938080342063238 3.640199097763562
34.722564369571657 0.890198374492526
34.798043399945946 2.568139589791453
35.473085499342005 99.916863728490938
36.101342597284443 2.962305998198535
36.626695011705117 3.879754456867387
34.425082687450939 4.274532835141647
32.369463193983130 4.379765578738263
35.246441679386557 4.204884309566284
32.678314284830726 2.663009874475850
35.362795027195155 3.935258217124877
35.579843312120154 3.519009093838260
35.702242829960284 3.886448424100956
34.963061827754686 4.797932558474287
34.460668479625156 4.386807731316153
71.258018329698388 81.125115485025631
72.737551404909965 81.853003446951377
70.374374265108614 80.525663337592704
71.408865845220646 80.402509376327544
70.438046859283347 81.241054660600341
72.178927593177789 78.984160502675394
73.245664494762792 80.672925647767968
70.374314227341728 80.704621761218306
70.556442295200640 81.053831516534970
71.722344017411842 79.810112935750951
71.696932475521351 80.115510183661300
70.941338065048100 79.778577651628964
71.853426620318828 80.645559331792285
72.317852348131694 82.212529166726043
29.684358601497305 9.061546086163846
30.264967315199279 9.582134673303635
33.090553792193312 9.604604491287049
31.141989915387864 8.831192536597610
30.301984830222750 9.902169168199608
30.433689017664840 8.854230557606195
31.419601240671057 8.718574654913693
30.186796148576668 10.441444017800542
95.098567900458804 1.908718583341479
94.891320221847536 1.582788065948082
96.757235508729309 3.628948192168922
97.801634284568294 3.609766070230373
97.070220090628965 1.732089608216683
95.992462930983905 2.885154198467986
97.561964055591332 3.320749295390524
95.985482574512972 2.548851299458592
94.923553367798974 2.654210699012445
97.446201507578181 1.685885947599659
94.646751795856702 2.966753231676709
37.253404512690295 0.959375437574186
38.355366897464776 2.523551000133537
37.606846930767745 1.945180911024019
36.372329330340776 2.182262899233151
36.671931194161182 2.202941137251373
97.144963800428087 2.533512153115177
96.245311685321397 2.934376246894310
95.920125923098837 2.774763638005419
96.471288285901238 2.897332163288321
96.168628960353615 2.886420869119043
97.381902605571881 3.784666326681845
97.677809491410670 2.603201911075160
96.107987494165187 1.457960608300672
98.583535415957428 2.413885757974320
93.427695320761572 19.377038580522708
91.917033643985150 17.673044638204292
92.426596346124541 17.957638817244053
92.190547834158522 19.681366417313278
93.245026666409956 19.559167198311240
90.611085342001459 18.225558477805400
93.022352430509002 20.516303932898595
92.636283501161898 19.400783680271029
13.745856514141368 70.081632162344519
14.784736124976089 69.605531891819510
14.299934574530633 71.135165395362165
15.063986850459052 70.128097592439104
13.772985974608696 69.953644192506346
12.356040426761780 69.691708650823870
13.403122426349366 70.081674774864624
11.526966013993242 69.272101365712814
18.786648137889941 99.269605793757250
19.223447178219171 97.684477211532908
18.023680869357715 0.066799736303224
18.021657188713487 96.124753623256836
18.025990341794476 98.629753356847388
16.649592269265863 98.699944019178560
18.989127952270838 98.761809805676933
17.543043188041718 97.632087885642306
17.881519465274138 97.039051997645643
42.807871059868930 72.600003820063051
41.554377097462108 72.512645970848624
43.565635460433107 72.105931671704326
41.071903619795989 72.364235946229272
41.602271578908621 71.264890849756668
42.906628812609569 72.483112103422386
41.190860770172080 71.452847283887380
42.721665024945679 71.428244236000666
41.346560785128752 70.107164550789761
42.140333537185235 71.306599012123286
40.962241774694327 70.750620453492289
41.703702274659086 71.819021981566863
41.564377333359111 70.830832107292650
76.278334783999767 38.181089112114307
79.269081336288920 37.982399615187248
77.304763064319928 37.073509984355127
76.344325794090622 36.325851700209547
77.634462354394316 36.411518889635794
76.616608380121420 36.841049647263709
77.123413947643485 38.029600842535999
77.467233773994323 39.123019760079032
85.519209481334940 99.904604878338759
83.621596858863967 2.241340925669327
85.176421267263237 1.942727258161719
85.871322689757235 99.466167071710558
85.644411758001780 0.742385002928072
84.102333298799351 1.905689884643255
85.780687852482714 1.462338576973718
84.402197885207684 2.508709164969045
86.408740734818778 1.945131430606647
86.651936223633243 1.952727774533080
85.668974560414625 2.259987703506175
84.756316828216029 3.218360285070508
86.547627782732746 2.455659347216768
85.660007981229271 2.753761300450329
84.169944515968609 1.927113415878709
45.944151080652482 81.138621557685099
46.389211723609776 82.500110875605074
45.127701416807447 81.860727125765152
44.799220686521721 82.315576684939828
45.844143166304214 81.389948731380684
45.858008197816893 83.136328376779659
45.973720509248587 80.432833989262321
27.510499516869213 76.623565563883403
26.126533965844416 77.301413718880951
27.981365205780069 78.468278756558675
26.063376454594987 77.526557125538176
26.437983086532562 79.860410022080814
27.026923723685776 77.794924698160372
26.265642210337614 78.118924421505156
27.003658787229703 77.552481280849335
28.169698234002190 76.920905095806162
2.659723228586564 50.177506361475643
4.288588133693453 50.805745569254896
1.914058727609189 50.445773630814045
2.747781543811451 50.397021734387017
1.211952547844462 50.319245983905198
3.865273955097375 51.191040371738730
2.476319265445396 51.042081537705158
65.517124918757744 49.605912365018618
66.233259908410687 50.511776570875661
65.959860395510233 47.801090658679463
64.919724009437772 51.139080818766892
64.944061037392302 51.371223732202289
65.211780864069780 48.842060835951692
65.856953363217443 50.377769175706327
65.565551006292765 50.308474312949450
65.649831746946134 49.354608238423921
64.438238573909771 50.373792246402239
64.055919254010206 50.777614595090832
64.480119250244513 50.002386912208955
65.651283227456815 49.701734271100968
65.120236385661045 49.611957976904073
64.821379487956349 48.963551465341318
64.883055668176397 47.203957579145978
45.024127897690555 81.896840661087069
45.153074983484963 78.571923047757778
45.723262354782158 80.540522973586974
45.074768393030730 79.838873698314515
44.717537311141456 81.283289165699088
43.761364992291028 80.158515040889569
44.695760248435683 77.581315286744484
43.025007403000480 79.110539922587535
44.483549915861616 79.473289668612949
44.395635065523742 80.148575043974205
68.219704016392726 84.814552676456685
68.506098078623992 86.937381440297486
67.482331990994766 87.541118415008185
67.363381254324409 87.491940050817064
67.520694795585058 86.633298787520658
67.312955496565351 86.399387519579079
68.783514130655277 86.955645302375771
68.221115830752254 86.143237672702597
80.688091991161102 28.128617891426579
78.157824240621636 32.051550586388352
76.890946468077217 30.565110842488426
78.366976154386549 29.998607329945731
78.050196790389421 30.932834978609087
79.120817239388856 28.266416641870414
76.310611904322045 30.955162162335434
79.071967269051740 28.143834109649770
79.671916983672148 29.873994894941912
78.727809783023972 31.713935415888024
76.312684021793189 30.450531212387887
22.528306478263495 47.061838413915687
22.440760418921428 46.675092818557083
24.023914159350625 48.013414419861768
23.385114294790149 44.364228734750078
21.581231321023701 46.570234884150665
24.740187107948817 47.021822920535541
4.371504436250757 67.520729563767176
3.523481084925942 66.804588265179135
3.939616944232775 68.362206825597369
4.127976921260778 66.198712808412935
3.875947032772738 66.124506901872365
3.609907769662642 69.740705375367895
4.387181823820878 68.140673027179915
4.694196659108554 65.025870243529852
4.900771091033970 67.552336714248653
5.374218200901038 65.262993679128940
4.121859530387102 66.974895083692900
4.711763511603952 69.274112840059814
3.396310419291346 68.278863779518545
0.617477427552178 33.814973113553933
0.257727245198277 34.438610883155633
0.711093082734385 33.050761612664679
2.255541004453109 34.787836065879340
0.886196489066903 35.320600345770586
2.949789360165070 34.541711255380456
0.399541768780657 34.607615185620368
0.869806297070453 34.942630048962542
0.869874137214902 34.351537056734678
99.720827508212352 32.574640974891096
65.528202318676875 47.935077332632282
65.289805874428978 48.975791092406958
65.459827616037430 49.969513381612387
65.551708628841411 48.958856765708475
66.285459005696268 49.984612820068705
64.082601221426160 48.691931913730770
64.948954563092769 47.329260045261996
66.522199925413787 50.927993040225076
65.843328223827882 48.548024060277228
66.184725191863080 50.066651747041334
67.212089851762812 49.734115270336730
66.127903632805953 48.884526175845522
65.462609275395891 48.284202894881375
40.256566055533533 92.135785610988250
39.263585086181692 90.099246496775990
38.578086669891420 91.050113346577746
39.059250490171451 91.034230446124866
38.929956843040131 90.201788341656979
39.287621997044702 90.030936992387950
40.415385171129309 91.435896633213005
40.216430570533433 91.608948642859886
40.064943058033698 92.446333560105430
38.310824339882018 90.870542977961108
37.788243855825783 90.185830726917942
38.996463818957857 92.762595657842709
40.671473326375910 90.350437926620714
39.580388145461399 91.176998755451550
1.755058601511926 5.300718780757714
5.322910035204059 5.684586664782794
4.146832400750252 3.878001177548366
3.952493991840393 4.709834809662777
4.533996333898294 7.199333992591324
3.239369250941476 6.424164356285050
16.394460738896104 15.943568176640069
18.343995919092688 18.175200362781037
16.060441894344606 15.886265823414432
16.381567904663054 15.489843632277728
17.587671404685185 14.525316827367472
18.197174108012661 14.609974632816986
16.382835055265279 15.445645687320093
16.814870354616758 15.494393604601370
18.589499118874805 15.610426216929071
16.393360338595553 15.044305165064225
18.436269395935025 15.073361102534131
17.239625121443989 17.053340851925636
16.917132644464502 16.426911914780497
17.034354411078599 15.751962423194989
17.685087100601585 14.149477202574548
62.363012647727302 64.835609772769857
62.606450886596306 64.950407868596784
62.436545142099959 66.509557415852868
60.499378848928650 64.200113280400672
62.368296233179571 66.611254319268724
61.520525462069699 63.429832921132288
60.117656658477365 64.659817382564000
61.374561166261778 65.916361160862976
61.338629422021576 65.416753661441206
61.071965725586814 66.509493315348138
62.053447276469342 66.450703300638793
61.516009025878880 65.537670766190530
61.369299228719854 67.996264900267434
40.019771334621232 95.119904753339057
41.281583143889954 94.612699467378931
40.152026104277383 94.517846529964274
41.018267690348239 95.030200181209267
39.139214270906322 94.464209831725583
41.559790485602456 93.821972627309364
40.445683847688485 92.445013953213703
39.858496684359622 92.653001118010863
40.796633805033991 96.087105101716318
39.581738731497616 92.313829935343222
38.648324450015174 92.873601880437860
40.208174623763966 93.787314460384749
40.014999480514746 92.452689985297724
86.758808388207711 58.674329604308426
83.176286891033442 58.791213609525094
84.682742716983626 60.779900607071667
84.029641028125710 58.128208866829951
83.729340882444305 57.240422837491266
94.758122951083124 27.307227597128890
93.715075849576778 26.924667881709926
92.972356328902947 25.256011894707854
94.672852739668613 26.183151017538840
93.856922779293967 27.981610022738206
93.883197116830630 26.584010534919564
96.725712616697024 24.852448404337697
94.187644319195599 28.165971282806034
93.695599701628069 24.970750556617745
0.091869650673772 13.413326132145720
98.469092117652352 13.467993870146543
98.434817599156958 12.969955689920626
0.946637892512854 12.597346592913704
99.468196486550724 12.690862639087037
98.821278778576371 13.901140676281123
17.435636890822266 46.684765930949681
16.481157184885237 47.985248630826895
17.779680816675487 45.507168974398127
17.377616513848164 48.988566511539020
16.048573983017590 48.610927600048669
15.439575610047887 49.101402866188224
18.306934142481573 46.514512220597879
16.682607867818501 48.284135124314730
93.335213020150960 64.737393927549519
95.401296295320847 62.263123970348275
94.745245554043080 63.794380631320010
95.334169026432079 64.634746628820764
93.385759578325505 63.825115090371256
95.325373214533528 62.775607647388213
96.408479125431711 63.168695289340874
94.646616704620428 63.603078442609331
95.777564345546125 62.156007035527317
93.484641162305266 62.405472697001606
94.242502816365544 60.393307985583583
27.023604563629291 25.698814177042053
27.617064410961014 26.515474874254657
26.356453837147718 26.171708692586247
29.042974272937968 25.228116318144664
28.256424020069748 25.034472759991424
26.765504413785102 24.563525957278816
26.865424090157081 27.228513486234768
26.467426838664466 25.365743494137206
27.191089650712456 25.024970347354014
27.009334273598714 24.892490867505821
28.657360443483810 27.608395376307417
27.073672095909565 24.956733607669150
25.439567944310191 27.667977473091987
45.818173209357731 72.590369215582953
43.304396278906083 73.805194784095619
43.379280541232205 73.984227168134495
43.200687988510744 73.317514973885338
44.298213036431520 73.208872204392179
44.983262990101672 71.401045507053567
44.401935236718138 73.168993027494864
45.838935380281050 71.262188350266754
45.468109631595333 73.035075614539409
92.823950611725735 76.611080148890537
93.997576582805820 77.724035628938708
93.252430510716593 77.008325143822034
94.303736313158709 75.425351937076599
46.584533240962323 8.148871487999459
46.964974787912773 6.883832651866498
46.433449356739636 9.005061637572908
47.461262980455437 9.148167444375950
45.586220358088013 8.549683019984224
46.510953027090572 8.074977179879493
45.707268902859411 9.512603581846543
45.864830987364208 9.555127492893186
47.568197988547880 8.441043842013165
48.218581370485531 10.095899851283901
95.256742124046085 40.902811829849824
94.111763641732225 38.913190657213057
94.523958698153308 37.877769377412825
95.497767816309022 39.749149283914335
96.305679642644066 40.419898562999450
95.887857725263672 41.280266740666072
93.386010208488599 40.208528999813296
35.005239238929398 66.616489349415346
32.985921705484103 66.648188723520065
33.860000701790220 66.610636609776918
32.129471457271322 64.920876320013051
33.377320046067013 67.586999337453136
75.632560636566154 13.389238457486021
74.911654681099719 12.846361157934231
75.483703099868407 12.630737725098417
76.543979193648482 12.662280553892206
75.743281291015123 13.329744317925968
78.384940371861290 13.155317104316095
75.813730950775351 12.225616118153416
77.562483156777944 14.138223431225713
76.125242110428601 14.459253217536443
75.453105122039915 13.907089501002812
75.466284627428067 13.658463560272246
77.912362498488719 14.381477659416767
76.106255546772985 12.641558695610579
77.304599881327917 13.151969668173976
77.344977415867163 13.828913437066047
76.953642509519014 12.871412237265337
75.685255840156827 12.182418210255829
77.041826769399833 14.960642840211438
38.734280715956032 30.767444441924479
38.583854407324473 29.348607866586750
40.415828760407820 28.969027495034311
40.764838092468992 28.930319766376321
39.744770147902578 30.011433270453196
38.423392690915911 28.657222817296784
39.969093498735432 29.472779072829095
39.330752558868923 30.209799714688781
38.308098537412270 29.503965853156071
39.346369087646231 28.244709163459635
29.477372371921653 22.020864662602445
31.771060441339262 22.354539536895288
29.556465171737095 22.586459853886041
30.401525366612372 22.145757083564956
30.472675008887450 22.869755642174823
31.092676479692972 22.446855515682270
30.172843501809059 21.489196810473214
31.510826515377278 24.504893715923110
4.201545824398838 91.758404933282648
4.297143097792197 89.862073407184454
3.820677852424166 92.480114661166581
2.993201686585307 92.464406112454967
2.475705326806252 90.659560034036346
3.126630815083350 91.490875595913195
3.008259825494240 90.753454024991683
4.095925178843510 88.534343587207843
83.526140755161862 80.220329826905598
85.152479519215419 82.755820200041583
83.818030127166253 78.229115025955281
83.489378288877091 77.946550454935405
85.237473915075441 79.216549833946516
48.429274414073014 79.220592416828595
46.615960332212175 78.827385195404219
49.394592394738289 77.986754463250406
47.099619013008159 79.512959548011750
46.927960971976745 79.423983614560129
46.270576660687702 79.066879349089149
49.225755328947336 79.832272424741404
46.165103852273070 77.218393390231668
45.460206256029579 79.524149785224694
47.048020316221418 79.494838794178307
87.073252898961556 78.498372479076622
89.543710852114359 77.132485635080968
88.443679641285073 79.920617204803577
89.774664406824044 76.516634428881360
88.895612462611282 79.383846720107925
88.291608129886484 76.394262215788871
87.661578848140081 77.718297900062382
88.860330720034582 78.507509395641421
87.678516261326791 78.067519177278555
8.276068666981724 97.230060785330011
6.976632548543027 97.455592282176852
7.260604718811543 98.269070971332724
8.049866776043697 96.688126264217047
9.677952367774921 95.768001867326987
8.445834925750118 97.279618197225986
7.536025101648153 96.181066811310302
8.729623475061171 96.005445909037689
7.098623454916615 97.093645453991286
8.425383997971320 98.987991042950796
46.807498986262679 24.314998721527125
46.330633385395977 23.997573440671083
44.925350030331550 22.388636364745263
46.843812816417028 23.191162214819112
46.304735375868397 24.850147228998750
47.256126733137776 23.924730765660886
44.929018787581768 22.117188514332781
44.117136281701875 23.172849411985187
45.303598720213081 22.935532657909391
47.087930331925349 23.222835545382644
45.439069025432055 22.845838033072411
45.239626756468844 25.075864086773926
35.015402185673565 45.487111102403979
36.303288881890737 45.604096703697884
35.336363124599167 46.391383623942495
35.474519270141847 45.650727056417495
34.847718694099662 46.366096122148718
35.898242268190202 46.359605625456496
37.210834301414614 46.859763277225106
35.335247632073838 46.587322106667941
34.865984702520237 45.059806467220199
33.960189612243717 46.103173609412366
34.636403180932774 72.112367522507455
35.904720412242291 72.218726892313654
35.174928986619982 70.841135888179579
35.993306207014072 71.250758997620750
36.431233298671934 73.602658669580592
33.852606379066025 71.183410822713441
37.363551034097938 70.706945675120679
36.222921026927629 72.111517189722647
35.360439550858906 73.339772900397818
36.196919130042588 72.565112297114098
1.282957390755478 43.261359410142383
99.723029178334272 41.399069719654378
0.737376621385002 43.250891589790442
99.541341456609672 42.930487345510386
0.797769302753160 42.965813153828051
1.177312141679162 42.061794450950281
99.644085536006131 41.985926246178373
0.000753286330492 40.702720774564504
1.994427076298245 42.556679271743477
1.829637169082315 42.249242234349296
0.212271349765227 42.672371950976071
99.622319810401834 41.817601186405142
2.088011859705745 42.348279639476672
54.553857220037521 17.838047473440454
54.700241393072204 15.428106399311051
53.116812375210976 15.793027482703808
54.035143816439628 16.710624144287603
55.409800597591968 16.639984726094294
79.529058997668940 2.606561482101576
78.665523540654547 3.950530083424778
80.653739462534730 2.943254218148863
79.137661607814536 4.378056800964051
77.573727438275654 3.693928518444113
78.013685451756885 3.527836642943344
78.569096495762977 3.887911337448235
17.892116168851452 15.047610782890173
18.445975872258614 12.093259842271092
20.821731738017988 14.873191881041418
18.589654863586720 15.239964451270691
20.946921272327170 13.629112402831915
17.470210634605454 13.977722443620104
18.004067076377506 13.126255747706379
18.773672728816564 13.538814489051703
21.300689429515174 13.540215098514960
78.415827358714992 10.123940339150577
78.850656677714440 11.031347306889598
76.620731457943947 9.819218892748278
76.893697634092860 11.069682654027909
78.404765280365993 10.662427731167767
77.455384250486105 10.154823906669240
77.288022413733060 11.383257047650549
35.049776460699924 94.302238066977822
34.321003410113534 94.318725637902091
34.295417652431198 93.839376653731009
34.642709835211335 93.098160211524942
34.930541494013440 94.314788490873582
35.516274990976328 92.719573621375929
35.169537376630899 92.570930382317144
34.603565557288640 92.578889101089004
23.462023423501108 99.977051338340914
22.274688976867616 99.030375086306847
23.059410137002001 98.352855018846242
22.676627582063169 99.884346639476107
22.822637050385072 0.414206013380323
22.625107345262506 0.627618220952556
23.721222516472693 99.795403567360850
22.065482899290163 99.380375664126646
15.783326492987108 40.295715727231958
14.199466541721002 41.763451370445239
14.467715372700912 40.322107446147982
16.152974934057230 41.021127898191054
14.575438038653795 40.175784197623038
16.435508640409839 42.202219629132088
14.617601971020887 42.700278019104488
15.695247149886146 42.762085208781464
14.268894310761594 39.819381279433124
14.832158444948497 40.660045835178472
14.401827848433983 42.003105231345046
11.579549012183866 69.459719460994947
11.196983191876111 68.318513025157543
11.545411348493076 67.628517668837759
11.528190988206989 67.397050944432152
13.204212693192156 70.003037514378150
12.064584222623587 69.916316795510113
12.556958285455663 67.560424575708709
11.251752849068000 69.014485653622771
12.407579549152661 71.205515549045614
14.313427379014568 70.500901468415663
12.483736069587467 70.211297394637498
12.997505011227158 67.616332708276701
14.181005311632118 69.997897363369518
80.198359552345167 95.113963171089480
81.567415734325550 93.016994194955288
83.298820458371324 93.943521855829871
81.996183362668660 94.045960427804729
81.143845947070702 93.777648659283386
81.729837737885632 95.051889606905377
83.725864756565244 31.849794261099035
84.621653244723888 33.289108501323042
82.196801886947370 32.497008403669355
84.804947501376603 32.568511400634989
83.711326481299281 33.500112565773371
84.518625849364142 33.527986304899173
83.900513963481842 32.163298102618477
82.963136529871861 30.484400798879200
84.857693696021684 32.804982323095921
82.780475056686498 34.325304098913932
3.483777095568092 45.091268381656683
4.394185780169647 47.471839724451868
4.519096578516784 46.728993935020895
3.295292799742138 45.687480083302937
3.178624811158143 46.677704508806777
3.938029505204412 46.763364861041914
4.555522956117467 45.779660616067972
3.331156086798738 45.570159418613187
4.810954770919938 45.830745097511127
39.680217894217996 18.740748595587139
39.417678148654026 17.891703478675812
40.941399387133139 19.270003361280367
39.018337285611317 20.471328926021428
39.713375539647018 17.259588818873350
97.067813475981382 40.528015641240700
97.838304201022240 38.946071242157537
99.496953208050982 38.910540905890883
98.496796486554373 39.328683453585306
98.447395445790875 39.340659741104972
97.250269728038546 40.355149150272908
70.663911934208670 84.573901709250194
69.772097001751135 83.769299865735348
69.359000227641843 83.266925180012677
67.578780173519718 83.348305433873193
69.286482727129183 83.495174511505397
68.477945133926184 82.059335436371214
70.017035833281724 83.704531650856765
67.543535758105961 84.072577613211450
68.762754880971144 83.286900810839583
56.360124361255053 33.154720385405646
56.927619779439254 33.153471152463496
58.572269304356439 32.130329199905105
58.592946119703157 33.025757958634486
57.246209400680961 32.092688029314260
58.899398271724884 32.054297815417094
56.905707494277891 32.403093673163440
59.244817969333674 33.973499299418563
57.041811015309293 32.735473501171484
57.480975382963436 32.681357811603789
58.475117066759765 31.226704641072818
57.001702243036469 32.895504721808805
58.029372210989877 32.928715888397797
78.704400760575481 38.577498860934888
78.453418274626983 39.556617268727969
79.230188796182205 38.698629866571686
80.487649629871441 36.389857150927568
78.997260088757358 39.294190590142613
80.461343798643199 36.672552758634041
79.503265685393771 38.143427875741807
79.197358357436201 38.635751359347879
79.845554869437223 38.973012620752719
48.323069637640614 36.142757632916428
49.101369933648364 35.998362299045667
48.474027488917940 36.252420480625666
48.183150852019629 34.060420386054808
49.110077744795348 35.172279082054821
48.037785087321524 36.028297175453062
51.523223059233118 34.468234994623153
49.304302130943988 35.219794385485116
47.935696238820064 36.271905740634026
49.644919753840597 33.768470775152757
61.535789519054376 51.658128761398885
61.952722650361402 50.503050916587611
62.132823643996566 50.873862214433551
62.170382575434687 50.394441267005348
61.200313719903697 50.014435213979411
60.664229687221358 49.153903117678034
62.067047978672456 49.199117958206685
62.446213985581473 51.100430848502569
61.845469343137061 51.060332608101689
60.748357692930021 50.171640211320401
0.400543271388156 61.541129408450345
2.791024713637758 62.257441712106235
2.680153809501952 62.083325129377030
0.997853788925235 61.489042014768835
0.793641940438556 60.367839107067539
1.270147777823790 60.851944215946567
0.432075068484070 62.860807630546809
0.715533549364685 62.408952417755778
0.196311810578036 61.381768509071613
0.551841361902527 61.329850047155823
0.212147241056218 61.819731585013187
97.360710384420301 31.069532032133573
95.212774405455121 32.518562168438145
95.018915471317726 32.696341063391685
95.612167215691954 32.405052242056037
94.660166243868900 33.214867287200562
95.837601320677891 31.827406176640036
96.058272571067462 32.517350404593167
95.648287759572725 31.369863495879610
96.620884627469195 32.238083244866601
96.069445280603389 32.288613708458435
97.767998873662521 33.586897488043824
96.342830089808928 31.162279552699108
61.840892008393013 96.435878500351947
64.574185053674270 97.339800196467408
61.644312800234864 97.783853403380462
62.738250642390462 97.632131251408140
63.765586927471361 97.297071753685984
62.467310235633292 96.093728919548937
61.776517987030076 98.069532409642562
62.435425281283059 98.335521505284234
62.276445213736139 96.914860743315785
7.619000639041450 73.106026111870221
9.510286340581104 74.792564907116102
10.421652347814915 73.165911577241701
10.661296642360707 73.868294319646893
9.299161188296519 74.471621792634124
11.094517282272378 73.076136418051931
41.237039062948902 41.804591896879096
40.666016113598957 40.882101036049953
41.109006736266693 40.649341559317023
41.243487669464564 40.794279419774966
40.905774822491829 41.290448268985564
39.994170409395608 42.382948025012240
40.907682508073272 40.939154607410210
40.078859952883228 40.318162958917036
40.629576645123500 39.061026520273856
41.182417468982962 73.495378219051290
42.811301664346772 74.657219019117477
40.314880010669846 74.479689151878986
40.492510036353863 75.224284141226946
39.633370055661992 75.861415238953128
41.355151442305512 74.177442447334499
40.472826024570161 73.326843126808086
40.862355820072089 75.845767883674640
41.528340441543698 76.650622618174054
41.430057154273399 75.539807861677801
40.692506282965546 75.115663461954227
41.928359013700657 75.161618117303973
20.973036981817504 51.867071287285903
20.988382196534221 51.784458331557460
21.386754650126850 51.422349662590200
20.732127193142365 52.232461502310130
20.728743010461073 52.446253004414196
20.200942802992650 51.728005786820383
22.813713356483792 50.527147473528238
20.961790457770849 51.702659171881024
20.967250301450765 49.780347903437239
46.618420808523993 89.522769134721614
45.896929886345980 90.922866263981660
46.383570915136538 91.990794557683827
45.588643211248339 93.144938796014387
46.299605909778336 91.523487454052443
47.294231472435492 93.139291009401177
49.404841504126288 90.640128099035493
44.680885309967778 91.330827993669374
45.146415615433199 90.259977950099938
44.611101185588019 89.480296181902034
46.173734597347554 89.755620624677121
3.539921646169893 73.716963926694078
3.222107142780242 72.877122329234766
4.172276377340514 73.171326964489396
5.132876799814176 74.153327342170584
4.314461233511241 72.657364516784426
3.164720537209776 72.543418113788547
2.267669244863599 75.897943961033320
3.365286029811404 75.460617236444662
3.570103605049372 75.414317343980741
6.182494490420861 73.442473927685683
73.308384497971701 63.106485209630939
73.622462116335925 62.898710305063346
73.373843721958579 62.208303683357578
72.977930568556005 61.972933062515736
74.562728138981868 59.266361448693040
73.221328867165070 60.664069247728577
71.700911407412576 59.904773910245730
48.418171920521111 68.368782445674441
49.148165881617700 71.668801791460155
46.279597385554304 69.802465530689446
43.502642517052308 70.500874608341476
50.737996871942642 69.059457959644021
48.384107942502382 69.409130496642121
48.468205228015663 70.411516901874720
47.400194573888491 67.555728540918366
2.385015580619577 42.723147236739109
2.508505649046387 44.881897625745360
3.213486336459274 43.331103023192341
2.673874024204506 41.747036781191781
1.543452530261592 42.651887052819013
3.475015747832454 44.706921969031505
3.630456389776842 42.130912242611025
3.219698251886569 45.214361926583798
2.958763890259885 44.613629508083370
4.414480344490272 41.981139585941612
3.002545170020009 43.218792813466543
88.104011675175386 13.487574259116617
89.310538699899084 15.907769884567136
90.072728810971157 14.464250561255330
89.017772156809897 16.278708769658891
89.854559011152176 14.392536284662865
90.303299945905650 17.842418016531624
90.029769156664969 17.049532458603192
89.029827225821123 15.700514940480144
90.541649385106922 17.860796247328789
89.087722286732927 14.003047548681627
93.535107722660541 66.267997950582355
94.589498811451676 65.299038553228684
92.663679547130073 66.457952007439104
93.863877309884330 65.375147974993382
93.589233116036596 66.164385615469939
93.967252890200569 66.387659313234991
93.799752856958662 63.449951960047002
94.928046679377289 66.545250006112454
94.413608943225839 64.240037914262203
94.428306872951623 66.643559023475333
94.472872696620499 66.060696762789135
36.721026031547801 82.991209783345667
35.520658862392466 82.455887696322577
35.554460334232672 83.250410416360936
36.188741223535679 81.314937621032072
74.828381656003316 14.676944467714057
71.649196715319817 15.836190837180304
73.441534035863683 15.210321617449035
71.400916012886043 12.745708121774056
72.280982000199998 13.734806918722398
2.652737675243586 65.214066765023901
1.276289437622484 66.033536124728883
1.632111132378312 66.162613015043050
2.083355450121438 65.321986564549803
99.986296687391985 65.478963041884683
1.986139744263490 64.522632135859638
2.186485659147658 64.951054697869523
0.333869633869393 65.111448543366478
2.344156154986089 65.471510870159989
0.216337732441801 64.917512675619591
98.999429087382254 65.325125490920570
0.742708744186120 64.137443250245880
2.414517457127127 64.526758051191649
99.948073396760094 66.790889317628455
0.666208485887654 63.973436074064047
2.099539793807889 65.710960739405550
1.325630022051089 67.028184212545952
96.331805138987164 30.322767741746759
97.096360440790022 30.592718600529849
96.195019471034314 29.081197937414903
96.843369382222448 28.759996830878954
95.859067305177916 29.526278685035340
95.026279842000463 30.051842012802741
97.324390554807252 31.730259275754317
98.163680390668119 31.600157802862295
97.632412092578861 30.187134975005019
95.044338402145371 28.341755683512154
76.362934044757395 12.056265489057010
74.521471408582940 11.924092447977896
75.899264646336988 10.267073877967139
74.020113273884959 11.276790020938826
75.227776978344963 10.563690759557803
73.959242890667682 10.311122071197147
75.285237269942257 10.266386854168283
74.206491005387022 10.801962607317003
73.038288293067964 11.258835260289521
76.114504786687377 11.924995254372659
76.217058974501469 10.381139110088691
73.564764520010471 10.973157145692864
75.587807665973699 12.880419223080880
75.701917150334765 11.112141521555772
83.223454027792542 93.709808178826705
83.179399373880145 94.210235108366490
83.794357927363635 92.783743261064885
81.854284958909489 93.915251593655796
83.938826824491713 94.142276678970958
83.231388428343635 94.307785220836251
84.647749344852926 92.484614212212236
83.065676317501968 92.245849640245694
83.393643859034654 93.126461029823290
82.780950447759707 94.575190076038609
66.011011838840560 61.033862350973877
66.038842502433354 59.843326400581070
64.718869108283528 60.713775924236437
66.198327484118323 58.736196029371605
65.320615504375453 59.325685709212998
66.204433829644742 60.229156818497152
17.046457625202034 93.790156871927550
17.389988403737501 94.992649940713250
18.958265828640993 93.136510791834894
17.141552659175144 93.393643842273022
86.077683882651257 77.340796734433582
86.556861931160412 81.023761241804948
87.807902608016050 79.485972591066101
86.637246128657992 79.053891279219371
86.633136492903205 80.428556692490105
87.876045078069453 78.359330306494542
87.551643404697884 77.911050501932195
88.430438976303506 78.075758372716095
87.995310117413979 80.481547198135786
86.841063648496544 79.700638135826310
86.501747916672699 78.190884581026992
85.573990770924411 77.705282238337404
85.682600834151287 80.178979288055402
82.341483264286936 60.289046483437232
80.826138726587118 60.686011353501428
82.404342366180074 59.866944833580767
80.599266026762052 59.221901365559482
81.028391188095924 61.433891336326795
79.478213499607321 61.111154835608197
82.586732355746193 62.079315616894249
82.897575573409995 60.273614629158466
68.393891671081164 90.802695694279208
66.877583591018293 90.047675809744590
69.606619524405659 90.400007520365918
66.565951121346615 89.848482010611164
68.266963431554885 90.885335287094037
65.831122713966465 93.888419716698948
67.067997020333053 90.810666966902119
66.516941800398840 89.716968573482731
97.784959620645850 60.663342322217623
97.829918090456374 61.063639628179800
96.854126943177420 60.248012795096145
98.246332333330329 61.379398448499231
98.795923182030464 60.740719891345087
96.805062728592375 59.194386639389954
97.859632506663303 60.889354832321025
99.594866837002584 59.456565175391759
96.995084856495666 59.273852588270458
98.226058240335078 58.622573677792282
98.490220355319209 60.722964302928474
43.755138488792902 96.802498681753903
44.408409507802702 97.075250963888351
43.536304582175326 97.435389145213833
42.645885351335352 95.850722359173858
43.284249460270061 97.906892572249802
42.287304870590496 95.962960560754709
43.097258205445108 98.858515660766244
43.602481149744790 98.304259334484698
44.712861607375444 97.086021367755777
41.302457138859268 97.384495777331907
43.301965010453195 99.209012671683979
48.578503988116736 75.260955335560439
50.217974154341064 76.717000079981148
48.077023498936988 72.944208871263911
49.866523322213226 74.616536643184759
49.553793313115222 75.797381745370529
49.428388648046365 78.174035269983435
47.900671582282470 78.194372964242476
50.505306064679878 75.552405298688981
46.916577297297643 77.386408658419910
50.855246984098585 48.329267202428326
51.769394860648454 48.107242466961033
51.008398815879666 48.577459900476903
51.223974212386345 47.586694598754328
51.006894134468467 48.299235051731102
50.288679572927286 47.697135780547605
50.693934747912074 49.755146230380788
50.394657885583833 48.162890388520537
48.958090770276321 47.473590784889815
51.148479737816679 49.187171790383772
50.719146764375452 46.366771433088665
50.016135971132904 49.441093836322061
49.931347633042549 48.844354882469624
47.634573175936147 64.565911200124916
48.133045311625203 65.286887903179192
48.809455823448587 64.421164696363746
48.440960485350693 62.799219566100327
48.195503732822850 64.697610548303260
49.803921467970575 64.877285621332476
49.221798696289397 65.441957065904120
48.705578910282981 64.606622252355379
77.658029115912925 69.774442703153767
78.106775675258476 71.353544621776649
80.027383660190281 70.961463386452465
78.497661361612288 69.266751755815093
78.075681531089415 68.134523040891509
79.171308242135154 70.820579729510428
77.558381335667136 70.089959678873839
78.776581696527174 69.077928418257713
63.823915543974323 57.958317845166704
63.380702703339217 57.784844596136722
64.088145332496637 57.791829631981585
66.782742668422500 56.843040596311170
64.052395063492327 56.140626248369735
64.008132901535461 57.256550156727144
64.248019631284919 55.889834175956757
63.381310030037127 57.231935913068483
65.888070247082766 56.344618822362946
64.083673342244523 56.795440591687914
64.118263365508753 56.514608721572586
66.135660690452511 54.496814543160326
65.406702562012342 56.636913835707922
63.153748133860738 57.240717408096756
64.930995523948596 56.443817621096009
63.485917710335904 56.807987166992099
64.781435419342088 56.311464520049533
24.428802014079658 67.191130936071445
25.710740088980447 67.032875614772223
25.189298628821184 65.726015229398215
25.854891925541502 69.044617227712664
24.235062510823770 68.066000207985795
27.055733962670718 66.120289869422010
24.629687529830505 66.921936783968434
25.190832812314369 68.983347890237326
25.789250842505364 65.864402360782833
31.192900169043639 8.714486377003606
32.307203926379621 7.262104022698931
30.816363175838173 7.988837084226446
29.589254938705704 6.973597623210834
33.593372593979197 8.149612783170671
30.984150495119437 8.354633558623947
30.806359266329512 8.251425727125604
31.727105621953026 8.882142697217557
32.091775079486432 9.025460113826133
31.231463682482158 6.861411714115079
75.868872575364506 1.710557097460449
74.679567333853541 1.106406969919696
76.173024136711632 0.300553076620619
76.634105773106000 2.118155886131814
74.738099823500335 1.569743286527695
75.785765043020731 1.789250567748320
75.901694777230389 2.439684687385884
6.152296524664919 13.463463367960575
5.413864451402182 15.214794571971991
3.783192741662485 13.210821782649116
5.088632194115478 14.541059294665047
6.577810319462232 11.726873561689310
5.216027411398816 13.436079167581020
5.002185234647301 11.310997860148611
3.773849131420902 13.628635351770919
6.069560062986206 12.402397770524537
4.736161041451844 12.726096059970606
4.837300969424410 14.141214347067681
4.765891942918568 13.311005344814967
5.062301640427886 13.218323984206618
5.125154594738015 14.503055662644750
3.899489357302561 12.818099948918690
4.158080646117287 13.329072047262434
23.366654297599435 27.884577724816747
20.470345009767005 29.490664937183993
21.198404874359127 29.240972114430779
22.375723085892677 25.949586903355865
22.553668828302587 29.411130635526106
22.615726972333686 27.966988995080698
21.995678664312035 27.894738652202243
25.482830337419671 61.897726150543477
24.630930352298154 59.605300779504219
26.437155307464785 61.343124457578199
23.289536107844512 61.722083167149862
23.689954339136904 61.328880677085671
23.422829573065400 61.154859281931195
24.825725933684136 61.812741490455167
27.180860376830910 59.874115685469029
55.592220878660150 41.890009280325515
55.643628144776464 39.510591813622597
54.303117682184428 39.688222596569396
54.144089655992424 40.176108592888006
54.979102493908385 41.823697290188541
55.492693621164946 41.052077343562559
71.970081416170956 29.935479018887381
71.161245214096425 28.400720165414779
70.798253804391194 29.400667646320876
70.714400590156927 29.954587542194119
72.202601520694245 31.090139959247438
92.493926366497874 6.657234778461270
93.852830887618850 9.582095071783927
92.883464869572663 10.085401113537827
90.304381140167152 8.825065196318439
91.792555819878373 8.511484575179949
93.564144708791545 9.113785670036201
94.161544677790815 7.698972336329971
93.118439005063607 8.129848623714780
93.517642218775237 7.250305105241320
48.155789340503013 4.360713273525169
49.116247681293402 4.101037335325597
47.670769948466365 5.613540292139208
47.785330613204927 3.227790153887909
47.799671969655186 3.758535952527342
50.241098481615765 2.426576127506901
48.272507085045291 4.174918259293969
46.746767765695253 4.538791011865665
48.012245622998918 2.770233879579038
46.981366163086783 3.433228172837936
47.091833059273185 3.312338932921198
49.036495188187345 4.281804618439494
48.548149414458265 3.985682138293015
86.246187008766682 16.899306260955466
85.499919130049861 17.639792733615671
86.223874846650844 17.118301821736644
86.542874713015919 17.439783036917252
87.188247700929239 17.504547388303649
86.996810121370459 17.253384999443927
86.198160816025990 18.115409638281317
86.074470810729039 17.910091130660614
84.716347814599871 17.498772982229958
87.072465127666661 17.367364004005800
33.784956102995764 66.434246622076273
35.153199165489404 66.345119501660719
34.619180015679504 66.514764828775284
34.908454986882582 67.581300575203940
34.941626428800902 67.102066961764777
34.147911504759598 65.674967122317469
8.554478290264271 96.432340884995511
10.934885734760122 98.802493253458579
10.402448647752934 99.898324848649196
7.825489404495753 97.268821870444270
10.559094410739950 96.761794861155963
10.909824483927501 97.015671133420739
10.091552773664713 98.215789639312391
11.088627347193457 97.882324818885323
9.089167918364627 97.138710031133641
9.191313558848908 98.823667901352081
8.558660702910005 96.665260890542896
9.488012401343189 97.218979385055391
9.457767713584166 97.759411145548384
19.905934763060074 69.186131853525580
20.491431482858591 68.468524445467395
20.070809632318053 68.479569988125945
19.952567234064190 69.303751343105290
20.884211682886832 69.353213147682268
18.496282492130355 70.556310944924959
20.732479686669308 69.654000150179741
19.772707166808630 70.365154626834652
53.121717036907278 27.243374753764229
50.889009506055366 28.528985731100295
51.770136267730429 27.620710824133365
52.332643318722376 27.030020537091900
51.599614444698318 27.567034308496041
50.630275652330901 27.011478922565459
51.834726551247712 24.672990258074581
52.720480837029037 25.059384476056668
52.152972950836364 27.600990065566911
52.108603706373252 27.793517971433939
52.559389521173138 27.627683226939954
52.107425175162177 26.642001236070762
95.099410797302767 32.911746436579158
94.553931433363601 33.202867428738422
95.538714106987399 31.469698434136948
95.678909608884922 32.121570383486798
94.281953274494413 32.624476837429228
94.100298258842500 32.967123905049803
95.081189592897161 32.412222238197515
93.603098098579864 34.556181591698817
95.193819454932495 32.508819179312120
93.299183285112775 33.407784184566310
93.184567996133566 33.404253749018672
92.622084659355139 34.435410237448671
60.517219260260887 95.078311282558744
61.618556596821008 95.521706972492055
59.902020859974378 93.813433961656941
60.580009213505441 94.577741757159075
60.701857267391979 93.721779434570493
61.983385660507409 92.808262879497263
59.623839479142170 93.393387769560604
61.495657711710471 94.597116560353356
60.800425097944334 93.749827400063950
63.341055979451795 94.105426275570252
61.602606447046725 94.866610308239558
29.332326934959546 39.333113092282495
28.217893469751665 39.608631294208109
28.694623816518156 40.454063452592628
29.314680771466726 38.374565550750319
29.582601193446042 39.291780448831076
30.843030907187078 35.874450972691214
29.882100917826765 37.870866231484108
32.187754584957069 39.977281262738664
31.813971139111260 39.211585280115244
6.722684158936385 9.059719114409845
4.653426664862106 9.931105338426763
5.235167738193063 11.646230078209117
5.762279962786173 11.569480887323866
5.958078757837132 12.556020053695065
5.283579957704555 9.820903870257791
5.689349916939401 10.400773009005766
4.649598664826589 12.596869008539713
90.135468655132087 24.062796604065433
89.218892060191251 24.067236152425124
91.088095554198773 24.568799816140917
89.094684131658269 24.244642623053121
89.073258189797258 25.465597252662235
89.905730439455823 22.635755307184436
90.046080603799382 24.286985390567647
88.998574049605722 22.397628465015782
88.547869486703547 25.409499999516974
90.490245457219402 23.776014254139234
98.441367740953666 40.472257101885099
98.821318048702068 39.340992585945557
99.283073573934914 39.160798068227884
96.671180253287304 38.411034536593966
97.384516819920307 40.510378986143081
97.863915664427680 38.253154680434491
99.127394353796134 38.467376938545264
99.858926178945495 39.985933557747870
97.675605117663750 38.950928054655193
62.738814509583882 64.188130930029018
64.316156156423986 64.109621894330331
65.272841116471000 62.797447954489357
65.642581207488021 62.182019465293358
64.083414607371068 62.623827581435883
64.149240279507694 63.003231656222752
65.796803539836759 61.856899566113718
64.113857233220671 62.626781875557846
65.925734189288278 64.191343114061524
56.693811767311892 84.787597632774734
57.027708065886699 84.910848949113685
57.869860211430300 84.282576729090749
58.038824840262428 83.607517765931505
56.204478474670921 84.101865197219269
56.495847771418113 83.843788198605495
9.947434526226040 20.768575842606630
8.867584101113437 18.396565745073595
9.611936609794450 20.437196449159959
10.699476860979106 19.140574732199969
8.289610430157003 19.472205525333926
10.642664340640151 19.520304544427777
8.456621078863662 20.042689691615521
34.752724404085939 35.812147709408407
35.359253691647552 34.133880640997283
35.713493227032025 35.921050327889013
35.194930593098448 36.083213407462367
36.583021352072315 36.559663939851987
36.346311390768498 36.659515497520140
35.329017424343505 37.087260089645369
34.386988268480330 37.233544859847200
35.177547039866397 35.796561135837706
36.294209670795198 34.665124350567268
34.133323348013072 35.236827443359005
88.728241209881347 43.667002820531920
89.008900675555779 45.072342364933050
87.073760631755462 41.855839191268238
87.594181187214829 44.020636415604734
87.195934409590436 44.428608402262491
85.137348769288437 45.840875425092236
87.641200792173294 44.261247767720349
86.693117911874154 46.632837941412923
87.009937637081151 44.137439587478475
85.807892756342227 44.862082876276112
95.863519896476177 74.582750042861335
98.697578908641376 76.483904180666016
96.915915012309128 74.178260565022129
96.422438273310746 76.408538222307527
97.887998364612002 75.108284815688663
98.087560261481826 73.761278500725965
97.805289035845462 76.374278512808147
95.155361835424515 75.550008307614647
95.939597782961073 75.983593673299907
96.764092327591726 74.303868944525561
98.974142335703775 77.028287392869984
95.782232100552136 73.990702385689175
97.433742846965060 75.802372627619690
96.894394534358625 75.677997158227100
95.955104318648992 74.715835403178019
97.172032004784725 76.223060503227799
98.704982737284794 73.930719337518440
76.797668295057534 68.581715242716427
76.497553323660540 69.886897035916121
78.103838980624815 68.423835832048738
77.436727037930467 71.066209541695699
80.172537896858529 69.374198206065984
77.773744200276127 69.767011814034248
76.654451874125883 69.247782866102895
76.257781774978383 68.490123770080174
8.553390315972491 33.553107915573015
10.467512450725261 30.986824211221577
10.572485081242954 33.061393114631514
9.990689735721812 32.385911172515968
9.643536298134116 31.827234656428629
9.965561525534252 34.530781567011239
10.321754041063514 33.349202290121930
9.963621324773838 32.801486518836157
8.177509458367229 32.612766885512514
8.992390601785482 30.909079551597006
8.339406934642183 33.311619443216941
1.921298118657115 46.194677761234082
2.744470362359158 44.626110917151337
1.019118170541018 44.651242995183139
2.266739942092951 45.356081629578370
2.290363248933049 47.190062223985379
2.849853467351722 45.115683945235887
1.422378611182224 44.934078398138951
2.137385285500081 45.438391153176205
4.110188017050373 99.882239387549788
5.619773350738890 2.529638974661606
5.747476838023929 0.284672522279707
4.925209761440330 0.813729690443013
6.873335197892038 1.076452526226651
4.510714304719524 1.326210263992945
6.188334992882224 1.215843903432839
7.917705622967777 0.762349927171257
5.876306051807113 98.139846789870163
7.535096005666902 99.286501755782282
7.386574975475424 98.561799315834065
7.814986866153315 97.357611570798767
6.769148198978085 99.246529898755824
7.571633438471161 99.994723576791856
8.999956534200530 0.598305238274065
7.238891379235985 99.001382971392516
8.603465826951055 0.236249169711215
99.224421711377474 32.697093546877646
97.192828553001277 32.046705819366352
99.694190340369147 33.260074349556639
99.122373164473345 32.555606834639867
0.580825433340583 32.900294835639372
0.863293667186494 31.930408077723889
99.036569181091224 33.279913610166560
0.640822911313611 32.709892560616204
34.023606490081619 93.894833772499283
31.597143808001960 94.217324460785221
33.406250011342109 94.748254484188678
31.808509515185229 96.248987296715939
31.421598396892797 93.376482293839359
34.204042681238327 96.397361496288696
31.183145142987168 94.130587773651513
32.105981007145083 97.160754336800736
33.430223536054655 94.711971489363393
32.516748151379794 95.901984402493738
32.250962074515691 93.938023356296256
34.250839374990370 94.368731337592607
34.115788833890292 92.910279777477143
32.824881593846094 96.085133755935672
31.828021895148233 74.694485355751695
33.257913843305808 73.897492539439469
31.795048630143935 73.434945166815325
31.980800762283220 75.126718848440831
33.019228088678744 74.724016247746931
32.284025670776366 75.597464238756032
34.320985226330805 75.051839689338607
32.465296361581530 75.259680021010354
34.016507556973750 75.149022317559044
33.510640353393498 75.016808673525333
33.244823657583758 75.243642702687339
33.503682228166419 75.872556994262979
32.538055005696691 72.971438330518055
48.695448495728215 41.167500023606920
47.422488854999038 38.950003826070052
46.017485736075606 38.639299036544514
45.572314801822728 40.513978109816087
46.414244033258491 37.652653264058678
45.732250433935555 39.724161616719861
45.771499971550327 38.827817741460848
47.420516389179589 39.181819725058773
45.085624278460095 38.357645156411330
40.791839671113806 46.352684871021118
38.442391100923452 44.623787233399604
40.554193769452283 45.300120717623706
38.759424766394503 43.495464764998538
38.605719040880892 44.693707641420815
39.240914277156250 43.815414605817182
38.613410370886420 45.257542253247856
39.131267586835015 44.861641989690774
38.758973312443445 43.560759525618245
38.462926369860909 45.675253597155724
39.153851566391126 46.230109479154990
41.103416262203105 43.830668137360760
68.585967780439816 35.073061680148371
67.627670443626187 33.186099418864210
66.684278397110148 34.669691649819519
65.660169172505874 35.507100172759529
65.209278988013281 33.799064070695181
66.246552571563896 33.082286384462023
67.994256701109904 35.031130672295070
94.565298005210906 73.935756484465458
93.480419139680961 73.082440155275236
93.149653482654401 75.643285752789467
94.419581958836787 74.744585463310671
94.491547297687632 74.310955692455337
94.238685551955982 73.524884049896713
92.924445584108767 76.111340282459338
92.008590792385405 74.700860563266389
93.572480039689935 74.547779537176396
94.389417319409645 73.787339707208375
93.597333306109746 73.967909204371580
94.608164803923287 72.477524678075440
91.833723659938087 73.038920479798165
63.903399470218872 12.216324966566420
63.988513606652788 10.493227060404241
65.272467972257559 12.458616842102922
61.075311503885487 12.538190835107438
64.214934020186220 11.711151926984179
63.504389959321649 12.206465228776288
62.248607653987300 12.556865074897706
63.754630257609811 11.925920175853758
63.927517187094537 10.814064683258815
64.646259039927813 13.194020109199069
63.818978461660492 11.900944751044788
63.059570737756033 11.517662269851293
64.198765118096318 12.641730555843905
14.300514355124145 96.031510179701243
13.292196051134436 97.688375736089341
15.668630863471488 96.818402479186844
13.492537950308181 97.533341043221526
14.899370355426850 96.931721671458149
13.214272301829714 96.105566231862937
13.535811265963801 95.789250442229658
14.984383260291382 96.428324212074273
14.956019762246855 94.728597597863924
12.716887728961495 95.689830650967920
15.124638049294088 96.796738350756087
15.665235324476061 96.223706738777068
12.723916332671854 96.731161645890197
90.627822584376446 49.184916585242846
90.135868679661883 47.287297656921787
88.365409575829176 47.681899544465409
89.559313087160419 47.037314129441590
88.395927840619692 47.698928045746321
89.280315645589965 46.892289714410147
88.617069186418192 47.599472287798520
89.676713449225275 47.571004575872266
89.484454348401869 47.039098878348739
90.255810487041416 47.988597018469420
87.310362884194660 45.949128904425542
89.563480819841615 48.163063875771044
88.225995352887267 47.920701007705276
88.747868801138125 47.758975919891299
89.337903742811335 46.968377483357266
88.843329543014463 48.343762982052830
89.865051025414630 47.075025836153053
19.017164104608163 58.705199815057654
18.182274288378416 58.445055951568634
17.460901014884158 59.745248790546576
17.906105674925662 57.974370762369865
17.496142548624416 58.894928850296331
18.473794273336818 59.246181431727138
15.712311471378682 59.421737673186335
17.430579257662831 58.864869326728254
18.179019063215353 58.803339158096556
17.420990335575741 59.909615440301344
17.457201089279621 59.877941740249490
16.738048544421261 60.206091185306974
77.187859659378702 27.941733125199157
77.545341437966229 27.380454979693074
76.496021307505032 26.121917328116329
78.808483123325502 27.474984497381996
76.709010888651875 26.244837879005885
77.450214010486746 24.968123432200674
78.320354576423341 27.176259904051445
76.991293303314848 26.048483533514787
80.364238024597270 27.806918044988919
76.141012072295808 26.467568757946534
77.074643819578853 26.933100713947972
78.730171872377227 28.119536693821910
77.888696700427900 26.774541367189070
77.236400755341563 27.097895289754579
77.359462379274419 27.069824020238315
6.038771855182612 31.229907699198819
4.094812548327882 33.172141895653006
6.177544841071263 32.067283269429034
5.986056188371479 32.955781283339945
6.036284206006799 31.715335194928578
5.009212992153614 31.970304301459151
4.296392854378489 33.260660358841974
7.644684283567702 31.661009887669682
45.118365626507298 11.278678957415813
43.489730351125793 12.060110448306244
42.432676929745348 11.229657918178097
44.372119249774570 11.221132470439086
43.878312706619617 12.976902074014282
42.958707990964811 11.763640921405372
44.179966552198941 9.290545857710343
43.820685326362494 13.226440133469826
44.444707949565696 13.286596885474310
43.987573232578093 12.070117610583097
44.006810955117700 13.896038258978418
6.295949774577204 25.925130554693354
8.890680731399023 24.751398708265970
8.208385571347405 26.917911038303824
7.397973667501113 24.792415777607058
5.960598094813143 26.370935425156123
7.603331552465361 26.175280206452612
8.025995880605343 24.810523246772728
6.085439219217680 25.379552894699604
5.602485627947051 24.537216124205038
6.430503582273410 27.383508522257301
7.767288837220745 26.270963323531294
6.002931000477099 25.178409396546421
7.584239171649213 24.642081930599470
37.612767322460563 6.777896113088518
37.357509230481725 7.973450852075858
36.437088760479995 9.679568358153308
35.751602978160513 9.144128941068796
36.486007459814672 6.943997217060910
35.226613625101997 7.716381213984691
36.356695010488366 8.671773040332519
36.496356305053290 8.371951876064809
37.424357812307122 7.904557974458673
35.098218490662020 7.268312416763693
37.467674495598985 9.330463544371709
45.223603610034125 54.053034412031039
46.088523265017400 53.690212120866342
44.858503387423461 52.235283137492551
42.661596990114646 53.124397954781088
43.793437374568661 52.321700281748470
43.138131680442612 53.574466344825460
43.731726214407956 53.617078631280094
43.469406751076299 53.496670233886093
44.414139484251059 54.300400272386270
44.718559715864075 52.713562181052033
44.516127688516384 53.092009086646250
45.104532728726781 54.498807764624004
44.362158293954806 51.831620937538453
43.645841391745115 52.423617787391379
44.666499524000230 53.091109196121607
46.786298103324249 54.558457225809917
44.498685241663935 53.115447073752662
44.192864234262053 55.119218434980766
45.556254007079261 53.360924311878982
33.671456979762780 19.166474483903396
31.838809087913223 19.831562835072585
31.203036222486620 18.937262756502101
28.683449296048444 17.586844839770702
29.892696000343928 18.508216992638705
31.862128123628835 17.887067070914068
32.180682245183107 15.923629152709054
30.794399247848229 16.204010751543230
28.691872779595034 18.163842235444051
32.052303969747015 17.094495478571698
30.020373100536677 17.604621367135547
68.225148379637730 2.410590585442592
69.646462284879732 0.851368193493299
70.080088058707503 98.583890041485418
71.135898642043955 98.894454823809014
71.530393360269230 99.625420193646065
70.834135731298716 99.871683386490176
69.932979076166760 99.089367361941498
69.588029544653565 1.956325428862259
71.187463694628931 99.156251735556751
73.369724696407644 0.830629732673706
71.486153937757919 99.876090447717829
24.535960136033125 47.831483081405203
26.945853014749609 46.992386517253657
25.867235737935978 46.057323643534076
25.763045158427506 45.994378584630006
25.102601464620324 48.076058817070830
24.800857802513647 47.793341625169852
26.401014029473671 46.941562499074436
25.080219327640471 46.851571655646055
25.985073500081331 46.999693784362577
27.415532126807772 45.972519276160590
27.287172879268255 47.588309712427012
26.607799576962734 47.849261608212565
28.185261759265735 47.698723008846571
27.223139985860662 48.861751031957766
26.464346345232247 47.322673595636061
92.006775789198940 58.688628664893933
92.616588775496140 58.943976924666899
93.470355292974148 59.623310650265651
92.397424927227235 56.841852225349001
92.302738861153415 60.103011405009845
93.626275359984319 57.238195605724030
92.941874213602176 59.871268129973153
93.494371404357892 58.086161509582901
91.710508300528446 58.457310568557510
93.073882786541660 57.316373334159145
92.224490952970271 58.262166326930235
57.145335448566165 50.420956480718992
56.389378161312614 50.917322698065320
55.330687292510540 49.192065500185855
55.902115966409625 50.123567601900675
55.767201095484353 49.502686643206573
56.955507167449916 51.238309522952612
56.318652597247045 49.670471079051211
55.814673828572190 50.085356783993909
57.253770972238250 50.016583282306058
56.543442846241426 49.358839956858105
17.901683266181102 37.200877398715342
18.091772482543355 35.580528661420836
18.318250439603414 37.189539002922636
18.140578857569924 35.856801340504695
16.473635952605740 35.805809464454477
18.795159904430985 36.838035760584035
19.195277646150856 33.526036934219817
18.128862853582508 36.528878380726205
17.026095824353121 34.376077247401028
17.588424591001630 35.925052006322247
18.371765910228195 37.056629466071996
17.075139911815199 36.735936156059374
31.329377570178096 75.593975168525745
30.399751484938680 77.248737934172226
28.306232612816881 77.863307470346200
30.197700271669522 77.806447884277915
30.735184296215522 77.046097396529888
30.888981393009139 77.634586537375185
31.211843887527710 76.685016974415205
29.828680650623930 76.089738764899991
28.494895242346505 76.694888466597703
30.825657804744555 75.701257477818615
29.555951788526475 75.707595752984673
29.095525806363309 78.761690627532417
29.463699804423250 77.285029681055320
29.075786767635464 78.013373946506050
74.244033840564271 20.393027088113723
75.425115299409001 21.705875735846178
75.653639074975871 18.837223651229415
76.277778661636958 21.983147928485256
75.776545278735455 20.221758985576184
76.756120271214030 19.165042705208020
74.697854647267150 21.433370221528079
75.303336019112876 22.348671728804661
76.037727190145034 21.262216585605888
76.944606719503781 21.277737163336059
77.512433792638191 21.693119800769104
74.804229140247543 21.323065913567177
43.470309774549179 13.506265795637558
46.088635026884631 13.795740747930056
42.588468012763997 10.909083713992677
43.233961828012859 14.081702044249722
43.492165807436344 14.128132113893420
41.621272062263330 12.651426838651322
45.084860366386572 12.302749688262217
28.241546523434533 57.356337115537791
27.706022199593821 58.502185492502605
27.882888475530766 59.161149875146378
27.455683059404411 59.542013963596609
29.107949548970645 59.665720559438924
27.542744764078595 57.926700021203629
28.156227184098970 57.508833142205610
28.209973499750163 59.427460022550044
28.300502041394033 58.205001522520121
28.509623519598509 58.701903801042270
28.849253963549213 58.979555446862726
27.189886088503400 57.706525547945908
27.882926425317937 57.363173330551440
27.710195484226109 59.410232026374715
27.685591777989089 57.692793356990620
49.081382543485688 22.874117588148689
46.791159659718090 23.842478142574933
47.379106225134528 22.532484546583749
47.245751617570043 23.827573901796779
48.789668017022599 23.315727188616489
49.253466530590146 22.220990543742726
50.546735643878485 20.813305860397403
48.929781914739209 20.783755989467274
47.749452082551585 23.297026276475059
66.243599577506743 5.435750670404186
64.598886674309682 6.025178085115645
65.152112636504583 5.933752288048332
64.575664345136246 5.325616332623102
63.093234419336753 3.061363195412952
65.517344939065950 6.723947445455093
67.072106641957049 5.842644183387698
64.087441581021494 3.872345613641897
66.967106538751125 13.715744047781229
66.172934645855051 16.031503431030536
65.929622000932767 13.992642807915246
65.657360024708481 13.505970488512958
67.273919710916147 14.847126321229887
67.298607347770314 14.660248279521355
66.080215264944655 12.281230887688034
66.166145250985409 14.466450981739019
66.812535206877172 14.627012015994948
66.146276820013455 15.412723782609516
67.426711533392250 12.771119504186096
10.170941473035052 83.241199995568905
8.869055018313400 81.666308705143877
9.453460102427673 82.248591599851437
7.060703503627858 81.273651152424137
10.373962216716233 83.710412773887384
9.908968734693197 82.378248166384324
9.671369543148552 82.774286915402925
9.305107098160509 82.239121405040848
89.000851559835411 30.169889791339891
91.776952857116285 32.482470619959997
90.479684851272069 31.371832558154640
90.224203429269451 32.321560921112741
91.055447212806456 30.846720952597707
88.978505826683048 30.549716140334443
89.212143620486671 30.239736830603032
91.332944443111998 30.926930369972055
88.950209774828892 32.483620646594858
89.632561614655501 31.498359931285627
18.663719105007139 93.195789497799154
19.784632350193597 93.840594415637796
19.978780900849561 92.182896123201061
21.614563368951330 91.157980065694844
22.039531302308458 92.584662872680568
20.928683477179966 92.104879957650624
19.975707755104565 93.203994458890548
21.705110448501589 92.810142651577934
21.314927391718960 93.408622716116255
20.017568308152715 92.414446229770974
93.985868582061698 6.410691016075756
96.179947344958165 4.279607865238712
93.965259984428897 4.873909393637861
96.973645108187000 4.850896380705696
94.432174297869253 4.469299061504736
94.127077339358308 3.225551676846190
93.679970415548340 4.822722111433103
94.423683505045389 3.851560705938128
94.533010001268821 5.241125347866568
92.881354056294668 6.008820050337009
20.333857886573643 13.930361390414021
21.207669618720825 11.310731376080657
19.331613252482704 13.865797066721584
22.137012193887493 11.291609739022199
19.780789819698175 13.783595066586516
20.596120921919116 11.156452057417098
20.593854433754661 10.316670029861630
19.885035586951759 12.940654398043373
19.500211274016198 11.652336252339801
21.718010364136013 12.148754204553777
19.055269293187301 10.929462991089709
20.941281093080288 13.447765534397384
19.136286374490776 10.455665486564529
20.908247200192339 12.756271384486531
86.934952872324530 45.787933862239903
87.772609486423917 43.639397339809413
87.268138836735801 43.682781608891958
87.829263177164819 42.889498475382162
86.300251384934640 44.800405339321514
87.835142438391827 44.735516068118137
88.116877873200593 46.224733068847065
88.293298128345199 45.057227407462356
55.708001312670710 71.578249885136842
55.428972389835799 69.890260543810513
58.371510693851697 70.085564049720176
57.250048577260124 68.781960549391911
57.082642287476446 68.684641324968311
57.979558121266898 71.358566369126450
56.971568338381367 69.646491679863416
57.469592576559165 69.203231735544634
55.750153428334634 70.027995924778779
56.562891470008388 70.440114233552549
55.317530395774284 68.743269012302406
99.047919902552351 72.370265972652717
99.403801400247431 72.072333077253987
99.772635358546509 72.478362795858871
1.690186834615332 72.476035567347353
0.878838736750453 72.841664154909523
98.064861486522247 72.942576552875622
0.479834100153994 71.652831739914291
0.814512294341867 71.320423200538514
1.135004413937779 71.588999772804058
23.741915741344698 52.897071083994994
27.014737116578480 56.375828243071162
24.907700092861532 54.659297776881019
25.807857603271813 55.380880799539085
25.813619713868036 54.462725229421217
25.114049293140226 54.559823748808171
25.100256643117014 54.260215907460513
26.805290602028816 53.965893391124609
24.744513458932587 53.139280935899137
38.158036985657951 97.112471930178231
37.823390227207774 97.023527579240607
37.701490267066497 98.431347222145448
38.938754387185448 97.066688819895489
36.774842749397223 97.857885698563138
37.245105225449450 96.705880412717178
37.267168943667940 99.039579080644600
39.203096852165515 98.355676420360652
38.235749746096957 97.319644969265894
37.162990048477475 98.882087359886384
38.598547904547786 97.207788029358241
38.136058134456974 96.754412451992209
67.890498959010102 57.397833798274775
68.607057515603969 57.021271605513981
68.365545667638344 58.298811105327445
70.016552565082208 56.401739656407649
27.463898583848266 2.901533494747561
29.364995181162712 1.431976831286999
29.649658470933314 99.642428711820969
27.613177750625280 2.395767492901623
27.840023876946443 1.215813591368008
29.371995133636787 1.012585290092907
30.296598093055522 0.581169549298560
29.267036699727537 1.925748098189642
28.439375306045743 3.002414267916109
10.198408746642130 75.767157865519735
8.917273823917862 73.498794307028874
9.873012118593390 73.195169058364414
9.021718384030999 72.692143957099148
8.964445768212954 71.983744825176984
9.334611804692182 71.684387409616235
8.748789202167398 74.512190784471329
9.581007678323616 72.233062158230894
8.857399527434049 72.237964217223862
91.827617056304987 62.768235676221373
90.905562508852654 62.576731931212315
93.698027390133930 61.785934860684208
92.005086590669904 62.013763101851829
92.531552668501632 63.524540086465038
92.248123635181827 62.652758889440712
93.688700901325959 62.095824380843673
91.524772941686180 63.730916779688613
91.865857099462531 61.269664870418183
91.881537932744777 62.305002255587198
91.961960676843447 62.928897473196336
41.254847200563660 86.979807391020444
41.607231918094207 84.454557023146009
41.296573749170491 83.457068360009359
41.141732944344916 85.165374993982908
40.188529765449374 85.908263643046411
42.058178067569997 85.355506889656283
41.921163406648283 83.592672970872187
40.037420729103530 84.852818782866947
41.054267303911750 85.182746858423769
40.894615456549460 85.640657703161594
41.962920988848602 85.216653165537096
40.916340862973655 84.009468871013965
41.555465325434888 84.549139762044675
40.863965672921267 84.505938562333000
40.051885040998719 83.965832434020271
40.169472255813517 84.299600340471670
41.479831939893543 84.949146527399051
40.655419461729402 83.926920667175395
40.359824453501297 83.631765300480026
16.302462253281689 86.995518299377807
16.210973456569810 89.484494766620116
17.559904712945979 85.272425379500845
17.256001773235152 88.163820325316507
16.512829972318841 86.390547089264572
16.848882821791648 88.168493747248206
15.902608876769445 89.849360757990880
56.597326538756228 77.467277275419718
56.531319828495725 78.416573416479267
57.019991592044668 77.182262198663949
55.596398707705617 74.611642178660389
56.650238307418078 78.662636100078132
55.608560435151922 77.381748011585643
56.116299254580802 77.140502215147748
55.533597428950451 77.732046103781457
57.292555941610829 78.242606811586825
57.364342490000610 80.632022126777670
40.615100693524582 26.238648746056231
43.308282330419026 23.030883931706811
42.121109995373011 24.612520511593548
43.558838721413863 22.946780511465271
42.866047139683360 23.621040381773653
42.256647804981249 22.048746798087613
41.693864153315282 24.660519698078279
41.238877529461796 23.978320279385404
44.513514910364272 22.820257841979149
5.220342534576671 60.120911585538678
7.920865092781610 57.773032003421960
9.417154687095667 57.372588093918466
6.479759883048432 58.694031039977901
7.551305068433712 58.784076938114602
8.877104091105261 59.761783042004183
8.181490779760537 58.500787886125387
8.082161410655557 58.007668544972972
6.682917934550323 59.210424979596397
7.011336922441942 56.785407102350064
7.628533993858597 58.140028578406508
99.814130262246437 70.982392925018161
1.991301573793428 71.885326606962067
99.953910736420781 68.986429818454582
99.957541379767846 71.829306517782953
99.863317642379741 70.792723813171449
99.879021082185758 69.871980400853758
2.013953993955587 68.869541162007181
98.791812120000685 69.815919564135484
99.719996954605364 70.226423854003855
20.985064391641295 20.604115086123308
20.228827306494640 22.692555619635932
21.081030952013649 22.204014271052166
20.802969343667254 22.760735471877904
19.598368841671736 23.609844117570265
21.067851709183504 21.497183782177849
19.909890246589136 22.347446812384213
18.176219144040463 21.797174041246077
18.898489899308593 21.569257811274024
20.045971548590220 21.444613800776629
20.651265568579770 20.845820915726353
20.906809333140451 20.454459869126858
17.757187918810875 22.039920045814011
20.624620337024442 23.679145472315039
18.659856528360368 23.122821440471292
19.480078121919252 20.534298924615904
54.538452858501557 49.237335143611126
55.239037734885414 48.670778257763892
55.557930542791311 49.283129224812384
56.260036365368698 49.080532329085450
57.975864921998848 48.308000270980635
55.815128988127896 47.688664661136954
56.304852436406790 48.770122650139498
56.706659185093798 50.254658752314484
56.748735661283398 49.488898307236816
6.231575692407613 85.116336024022218
5.552051368383778 83.090119889380730
6.746347794698385 83.709693308657975
6.455181613403048 84.652585415579168
6.608724059217792 84.102881237548701
4.976005317360930 84.698263279660168
6.076368956794555 84.523195114479819
5.689807864207543 84.324685655916753
1.675462485342670 41.215912067307961
1.360451960779848 40.553638437758650
3.350407135281955 38.666136904280776
1.142980386466934 41.565717755679060
2.501435356893011 42.268345683710180
2.081629838487843 41.497170656521170
0.784327653843119 40.680488838498732
2.074404311180388 40.082550906908530
2.096168699296137 39.222734288828704
57.421369121255459 53.605800336417587
56.582596582501324 55.230600546937509
58.499257127264038 53.464806347583306
57.901241480632237 56.010021406852367
57.252098239288607 55.870468288373125
55.532705403669247 52.856007937184835
59.133825750761964 54.702705068100030
56.649182219269818 55.508205011226579
55.634216002030989 55.764938858295132
81.918049090435389 67.739003487741002
82.260257922943580 66.866268000192548
83.279207420158926 68.429384738222410
81.989472188622656 69.868719807951422
82.216858707692182 68.674745385886226
81.347643989163970 68.224376332860857
82.707841273094999 66.617743512084104
82.229942991885792 67.684011840821356
81.254652275953404 67.841286479604236
81.166251787108223 69.195046998856611
46.345326513828589 86.450595596355825
45.877096284358657 87.542113619535755
46.666483827865967 88.139682061446550
45.476354068788261 87.024937754324853
44.891272924487872 87.681754011165609
46.085140970930290 87.182514865323654
44.139270846614977 88.779945604532159
44.398624574274528 87.110223999030708
46.016381488204082 88.482623247320447
45.740390720225058 87.944887243149935
46.954156614810060 87.838355379442547
45.047421676455627 88.082361426226655
45.681135892714003 87.749299394185883
34.515258928419321 68.564758352846553
33.294385557029152 67.925915949252968
34.473590741147945 67.711512343193050
33.902485382611637 66.677464536341120
32.619535949540150 67.382223560810147
34.743046992764789 68.014867494045461
33.463123278697161 66.564820053795160
34.173458213021334 67.545129461985283
33.495632884277235 70.301294301465475
66.761132615871333 23.125149187923174
63.515153188670716 23.777109469724884
62.773112879448171 24.034350727564117
63.402399681006401 21.459730798247236
63.615451176392085 21.440167028703772
65.261700332861381 23.664544710080527
64.991686891114725 22.328028757000983
64.366087470379114 22.745005156424359
14.237419986686662 50.572708596872559
15.398195458829237 48.153227145881878
13.537982973032410 49.817572721852422
15.356439966882686 50.686660036836834
13.661925223356551 48.775178971588232
12.997153371331018 49.211547537392470
14.815607149659039 49.551287762949322
13.353313567639139 49.384629084622858
47.731157662641337 44.391064839372859
47.168901334116974 43.752445278579849
47.152735064725277 45.300440637960740
46.650348192729055 43.395273704699399
48.479062256364173 43.698091618572086
49.276087196155522 45.447177541609705
47.450579671356238 45.285491703045508
47.536020747182924 43.852473697588614
48.115005609900685 44.503464621521765
49.142168391070456 43.604608840828305
19.499558863345563 1.886229969185401
19.414005285622427 99.520891121695726
18.897486606350117 1.314323250749627
20.181273444515497 99.309148093219306
19.255036297458076 2.279375909856984
19.770021158041473 0.329226929797094
19.743184825001222 1.589579919706663
19.993111220014466 0.455092167746543
95.453924503584361 33.658038263716911
93.984212441925791 33.045509754340301
93.894443969178852 33.811420010645882
93.275423475820659 33.943786405791407
92.387396843725057 34.506980249138628
94.831529328255058 33.227450184838773
94.060450098268504 33.846830048163511
95.363080197476975 34.001897402140152
27.637131910244193 36.296676352257180
28.279869476273845 33.669181348496686
27.820834643462636 34.760166659698918
28.101552626914575 35.596530807902752
26.710013027275785 35.128843760530941
27.532002400061433 33.725662240270793
28.337641469657857 35.594949133464027
27.187267856551216 37.384528905141295
28.677882735126524 33.933965361807680
26.450529614914061 35.801339655874273
27.363175965134332 35.725587705515416
11.751100962698443 84.197145533936691
12.825568483254521 83.003627578273978
11.711903253651196 82.082315989441540
13.598973580886783 85.716936662876776
14.061933159850739 83.360028705297395
11.075226976944579 82.369338797778056
11.410559385065660 81.776409450984929
12.133126404053192 82.984178698796498
13.142665017407683 85.612301912402003
11.959978660737878 83.240092898697498
13.402026275488193 84.813290425319167
13.540527994524036 83.167674631574968
13.462420392259716 83.272214482037072
21.967798356658367 16.476350542125196
21.928252066666744 17.935684127096795
21.328829563572299 16.940039910882184
21.590549937804020 17.364852207721643
21.833739531167073 16.901882147482244
21.515193988545775 16.834451331111346
20.088535904487689 16.660147396786694
21.934273206371866 17.867993357744297
22.655196686674017 16.328113335277941
22.029905738171546 16.711597768254006
21.951215987509400 17.455513077243268
21.179157219255934 15.264312990413639
20.144501595892397 17.123516180708709
21.441281935941905 16.399042574036422
24.003437254216280 16.286370151069100
20.428117672680443 17.347586642716454
26.075804393956030 99.376765497466749
25.312459619348456 98.982640969031522
25.442574853541036 98.029282405408168
27.202497364061429 98.560657837113311
25.895890068125084 96.983188923387033
26.474703666920124 0.191883532244773
26.012325582882927 97.376129917424990
25.532360144286216 98.489786069684968
28.486748291740543 99.090963052358134
40.145267146679018 73.627033862668540
39.437494945089881 72.430514395876472
39.980672718132439 72.362550913647510
40.294115560114236 72.576163743722432
41.594427378171289 72.731390368094480
41.401639372487587 74.513793449462597
42.998878797001325 72.599142503458665
38.256130148020944 72.348534016443566
40.459788361228753 73.793188886650839
38.878314964824717 72.467345638822721
40.225050006740510 73.233432869123547
57.767398238683256 64.997532512900591
57.110399206827559 65.333809111183371
58.991325369514094 65.558575220347066
55.312610052293074 67.327059658118586
58.668870421288155 66.100479398654812
58.176471768267064 68.483915234594434
56.580846998585550 68.215937504096644
58.121733748732645 66.427813216251948
57.133271135219665 66.210948384506807
56.463273493912098 65.229347602706028
56.772200178909529 65.744362220955267
63.856462473316753 32.768588671657866
63.900906229749154 32.342434785897133
64.030917975485949 31.385294356070631
63.444758659340522 31.551794936136552
62.261832592538177 32.550472999459814
64.158911510752020 32.109197094236620
63.762009880894006 31.356843658934615
63.307280659414594 32.673947532666318
19.616258607154062 49.659778994658730
21.604101249078031 49.466230846758371
20.633185373484121 50.137105925342212
21.538157247721298 49.127050836073956
21.051227509190984 50.087049538888330
20.813268634251148 47.828858704442354
20.527386095022102 49.862671242400523
21.035397518306834 49.291825266364228
21.779309806723848 49.243247354403486
20.001882377957866 49.829461930406062
21.218454378467545 49.666328494639295
88.561856808988296 29.414129957179906
89.145887040923938 33.268485809646734
90.361020239102785 30.100473736094035
90.766745777959002 31.931731935264963
91.779949348816615 29.677026832456324
90.542583248957712 31.398937591734839
89.288389789365581 31.705846867639412
90.884021006409597 30.971400192864362
27.664646012164258 86.478433468341137
27.792721825347972 87.480821941471092
28.700967049028129 88.639113118899203
27.701530044197284 88.494979652970272
27.114524687960309 88.325540289818960
28.383919016052104 89.843096124868268
28.131121571295644 87.292305289605437
29.208910125511462 89.695859881541949
29.619770540187474 88.400913621460006
29.208702338228452 88.221627838813262
25.834259609888800 87.092188323954829
29.928572589078794 88.174709198837235
28.072650311242519 89.221309766974315
12.948214118825227 53.807292774496652
10.850398184184584 52.371110792393608
10.810505190379496 53.265004334088879
10.351847059030115 54.258663863305920
12.656958620195581 53.116733911820710
11.462844606020267 53.454256308979772
12.463696639601478 54.162660320291835
9.581774999161931 53.669637942318275
11.689039638016368 55.616818937376067
9.149541552357380 52.899941850504497
12.788510461875497 50.811177137445348
9.832371984044574 53.006220666703186
10.355107477081551 54.626684824323192
81.880658719964600 13.731019450855781
80.244424694898598 14.911241320511946
81.148529252008871 14.004358492301630
81.712704772306211 15.034674538589835
81.453796247188620 15.640841441404644
80.774755307623749 15.978606575534521
80.252993886609744 16.064268105010488
80.646973948094185 15.577949775311822
80.589321853142479 15.066430165801256
79.342066625239823 13.389934304085077
41.866522102460451 76.405414663467695
43.210902610042879 72.390980256251524
43.102150671538666 74.918007617175206
43.443572437588891 74.557291762292436
42.395449751783694 76.650681211140892
41.594841957103135 75.130118955459125
42.186448118559419 75.361593909738616
43.462190725873100 72.977192737280120
40.292513352205866 76.107887581590688
70.794139598029432 48.532963728457389
70.857871465195743 44.213021023571343
70.533344829597752 46.732808310055361
71.935215002281552 47.157418759109326
71.520085139034691 46.520725507428537
70.846877587574937 46.500307118582974
71.164405197359031 45.590549621895171
71.459567390518245 46.625411212603602
70.574273253722083 44.609567315104826
69.736752246419286 45.517557383941941
71.531309127569969 47.276347613030431
71.844355746862348 47.008723193430711
40.337488763333056 4.664283057578223
42.249411281501118 3.852144283035069
38.827457530267147 5.252666115415142
40.145231071070846 3.045183396935791
40.251753600221889 4.869796771423866
39.572463577683152 4.521933180146134
42.588802344751954 4.174784080081993
39.515582342993930 4.816055886306971
38.099058775575180 4.158149914632757
40.289874297917997 4.866022189946372
39.797074128940764 4.410592086236731
39.984288973979368 3.177419995375049
39.091369642215348 5.506722991993338
24.333181303155772 17.079121066752855
22.799269054589178 16.631302423779637
23.630663902981929 16.403474724129769
23.786903547335946 16.338535746026949
24.031414959953544 16.153491168908989
24.210691747519917 17.332899089899175
23.734883172923087 14.442550912174442
23.206754586946658 15.560836809160364
25.771407918440250 15.933180496067727
24.794035306600581 15.927494554927954
20.412908222771730 88.592947394638969
20.234022106984629 88.562287778831447
19.803491883520632 87.843438299563260
20.963872840583839 87.638975002070509
21.260670082663601 88.989251662469712
19.129580781007046 88.697731897659452
20.508973358203804 90.543604591804410
20.917996322754824 87.934005989264008
22.427802428915513 87.183335307614598
21.930875270675745 86.694136010262440
21.465696446795995 87.821091209293655
73.800032347188051 45.080242935662518
74.555805395218641 45.176751720921565
72.893891084380726 47.043329105777559
73.008925160391740 46.737967104502545
74.701224208202561 44.911536193276405
75.023292422703520 46.697646463566940
74.738203854331815 47.621422057788934
75.414523356602331 46.396589842318456
76.136531328593136 45.703879020492806
74.230364438954098 47.409115212376086
75.057452400936072 43.208313247888988
75.275525949333414 45.878842929147197
76.041713857424284 45.796575613553131
74.387853913685859 45.744729478802050
74.349768792675832 46.742105959712404
90.829780801996833 18.676138123993738
94.075230107018143 19.330733651997949
93.445693014180236 18.251354553996777
92.574236625841195 18.064125123709967
92.657541951388822 17.619753883940383
91.740333581542671 19.468802206466005
92.406858913603685 18.450431297492564
92.800862948476208 20.657023218621021
92.214117571447105 18.408143459498451
23.826215546002349 84.552154044748832
25.363611927862813 84.559908257190017
26.934812539188741 82.521869911510805
25.541484473138471 86.512412017237324
25.036668108342305 85.277131274516137
25.798062158883884 83.860861981773226
25.577841728445748 83.727584962063929
24.678331153207985 84.948420917794536
24.058427846705875 83.484378704088215
24.857697622317406 82.411595393627195
25.205509173679584 83.946855494966343
24.640979254987428 85.123054586574455
80.564246110306598 65.719508398739947
79.933849113440203 64.341533091980622
78.941265929993335 65.651312942009469
80.563442428591785 63.403668585526368
81.743048443156653 64.561037322449508
79.378332173514110 65.912769589672394
79.432670783075366 65.661284982347254
79.787128625127679 66.737272836143845
80.586875618259882 67.815469728672085
80.204262888629955 66.988962281804163
67.072279633062990 12.541777897343515
66.640140839046865 10.494303517802589
65.342239443952167 10.384825612871593
63.901139616915373 12.303392792490085
66.412119317506637 11.437652782550268
64.880967657429224 10.777327478571223
64.054161907612425 11.252958474230152
65.114913855382653 11.129384665527200
65.776223844045830 11.849527141269700
66.306712871564542 9.217123956457183
6.178037059858626 25.988562834300033
3.867471135970094 26.809986788153825
6.517267574108843 25.266226087141181
5.057210411925254 25.547862768689207
6.238555867788881 26.960319005782399
4.404845970630859 23.492898872833784
5.501271121222260 26.616728776561125
5.781781026901899 24.540097369104675
7.302542664413918 24.077312105698375
5.196073836627733 25.635989335252784
5.611620920912982 24.157550703735350
5.548426669276605 26.558715213672532
6.105060475646840 28.266793750472363
29.254676026147784 90.765825519944002
29.752095355685551 90.243755494427418
29.266450378471355 90.601281415983252
29.639489605209690 88.743463891735999
29.880085264281590 87.787448273855560
29.295160883643103 90.002313561032651
32.271977128029519 88.120660209853497
29.506298215210990 90.619375340855072
9.150206050273789 49.236065363526990
10.318291912326925 49.041846430017969
11.158322774109335 49.171700563207288
10.499611984903739 50.767463230403294
11.760800548527635 50.340836320818546
9.281121091741458 50.137526174179520
8.998201040199845 49.633243164125403
9.130496293883851 49.080401547150274
9.174561253847139 50.103439957869234
62.014191115336438 2.657040644690880
63.612917931650927 3.166232245329675
63.479210366720729 2.572865867754334
63.631908170911380 3.647100375729770
63.635837323709225 4.145334312711093
63.648499937534353 1.084780883584629
62.227394746356069 2.306850660396142
64.892926710324673 3.163735821753255
89.222888705753448 80.723257767841957
88.752905264926909 82.788621938506409
90.393013410420323 81.694720684846104
90.634330095766416 83.247307522971866
90.247400829855493 82.831266887543634
87.149400360518513 82.888636477380530
89.767883992069997 83.716827691210369
54.004545684700460 23.775153303947349
52.884812221546973 24.507998494385742
53.102854334907875 23.875340351154435
55.016614170104909 24.597760037710898
55.647975997077587 23.912443726889755
54.371762935699095 24.259039744956358
55.217300679110302 24.412205838917608
54.491950205878474 24.389657065513500
51.553638634653510 55.649336483821685
53.416222922655322 54.931221188709472
52.611741820756251 54.121379695911955
52.720706622659442 57.018022262500438
52.796873182748080 55.921994762228586
48.971487750253424 22.908520543101957
46.083237821231165 21.544850870095711
47.823061975932653 21.941332769074510
48.874776301837052 20.227309565857471
46.772433276428316 23.402738092209237
45.496741059138152 22.160008790673086
47.302362956841606 22.810315714046478
45.526829553582608 21.058483022285301
47.807230146972614 21.540126757971560
3.084491276971450 16.336373102631981
3.127805720451522 17.816079295317802
2.448523024977669 17.447676769227307
4.391157505779000 17.386342161945834
5.583213183525801 16.435609535576447
5.447653178298684 19.237372264699104
3.958184249548279 18.491004006039855
0.823353406848461 19.906723903535383
3.237463899848246 17.194319315210802
2.971549428852154 19.766500675691134
4.707756068600449 17.367998375047119
81.443700773183522 87.878362033279529
83.068731301157356 88.009466539405253
82.573853729948482 86.636026321148663
82.604363982471483 86.422506909579582
82.594671620524522 88.930976986985442
81.304758858329166 88.431476742571959
81.413604232129913 86.956778013950299
82.207659035220942 86.621990837947848
84.257823486157235 86.836233933666037
82.958980767651397 86.264304613844800
82.066658730357020 87.659022489258447
84.089294317872074 87.556364034773566
83.006553165826887 86.099113028145567
83.859564606593025 87.762355297233114
62.893141344988024 52.305333995308850
64.974758148321357 50.463842295337194
63.935660076124215 51.689165318370378
61.151959743134455 50.694018117419361
65.259445988727236 51.535515649850815
65.442435732560227 51.025791869359850
62.994405909447821 52.748575716742209
75.580931959448918 13.635358239595014
77.045398756915546 14.872473713262613
75.679453234337146 14.504787147463718
75.571909936489206 14.644109611075189
74.425248862129394 14.080950104824785
73.699617541462842 15.193429765863483
75.468979399365153 13.860306713657643
76.236544544836136 14.431791436904911
75.302814939272750 13.978134008685672
75.907056519197852 15.645803382428129
28.434641394127038 58.139979821852585
25.807856604343808 58.039125245141200
24.778284392623149 58.099473156711113
27.404734021739841 57.976583638031542
29.357077225318758 57.897237167946763
27.496526228194128 57.225269490960017
26.270513530040539 56.914532116344134
26.248356391349070 56.710953515215238
27.858744661057358 60.636704959829409
13.421374718939740 3.175456447097838
12.694874231938559 4.624921647434965
14.605475290886206 4.172864619243239
14.190991805018081 4.529790836963825
13.490147804160170 6.586870449544200
87.358723661222470 58.616761532101272
88.788750217398899 58.097964273579407
87.412389732901318 59.368956235395927
86.370642053947591 59.359841602016537
87.338965889848126 59.789743302487018
88.409912633880197 58.013292240182054
88.595848375195402 58.570177323830933
88.184598515453047 57.856852857668528
86.968185500037535 59.833378050034526
86.413310474223266 58.932240927353718
86.755066237444098 57.696770743341730
86.567256105405690 58.580300733460156
92.385977288389128 28.238439256364863
92.950634434561152 30.527794049196928
92.275359178057229 30.509340695365346
93.526397956152550 29.340177596884807
91.150792513402791 30.162800650035269
91.792405041460114 30.381372813783738
91.678110171272749 28.069712465356481
91.603854649646294 29.613570393266627
91.413863059450790 28.816206197779898
87.801602563773997 97.243593645815167
86.507000761637428 96.685402435943573
87.095325728477931 97.167253764725473
87.370044633886494 95.996101519337557
86.535237449163446 94.657195005092859
84.779926313334897 98.487470980355454
85.464445373665470 96.234799782454758
86.867515867425780 96.402286593230556
85.777629330071719 96.438199537950041
87.268270422806708 96.767504124950747
85.627880689725259 96.314480639063305
10.871279301393146 83.985982540195295
10.640374884125380 85.682950592963550
9.149400489684698 84.970869197679249
10.823343589680062 83.932278071740583
8.997400535159109 85.092310806949584
10.395539309244784 83.301501893410602
9.817148851174723 84.504479206470464
10.144788531042305 84.744714194214978
9.353521496002747 84.343800657395889
9.164286481957220 85.727826149663372
9.398783787600337 82.567942518910982
9.287974013130489 82.670534565763987
10.960856410160400 83.459811272626837
15.080742922079903 0.120844010419562
15.030748989252785 98.620911225963965
13.349322286387743 1.621451164792494
13.778465026241001 0.576878655551632
15.503418096996075 1.566083331062854
15.770044724593291 1.148663821721849
14.075491128277143 2.297914646451448
14.533082298803912 2.469814861469835
94.904147759560530 55.025499305561667
96.620187596226955 53.653407090694664
94.610155893154513 55.275971879456939
94.605785358253272 53.429239561173375
94.457081269109679 53.435315353502297
93.971797382268718 54.530600311704212
96.369460405328624 53.931300518361795
95.422915513514695 55.193061225000854
52.116735440639232 52.919030888154118
49.395213416571600 54.049846414584970
52.134273805676763 53.980063156398998
49.941643751209241 54.919415483296078
51.672251545896600 53.611508321690692
53.214798182167918 53.079099597733176
52.320152573127139 53.513313342057934
50.845500224269038 53.883802445596274
51.214049032050312 53.176777337848563
51.604280170988005 52.577519252718858
52.236884455951099 54.656020212613782
51.190398350204624 40.807864643525043
51.913663948369269 41.393181719952359
52.500465388247456 41.308885870581129
52.758511059715346 41.416130391941863
51.717010018077197 39.628987280511552
53.081702973724148 39.564434796983122
51.517192994823205 42.464381930988843
50.311681996329256 41.017546454405327
51.722043744619036 40.574160843220092
8.042782837374340 66.487057594079317
9.959704857488532 68.671579570867337
10.546559363118867 68.611673612749200
9.756811399608869 70.258640165044497
8.979789883838482 70.401181571840809
10.759442068360997 67.477036359069373
8.792585159624617 68.539139213000013
8.928819557501399 70.058119677352551
9.522981054345685 69.465000421909181
92.274604632447975 86.526552556439285
90.491246139307307 86.642880205952082
91.591277626642636 86.115866127801013
92.062657385239277 87.357180119652242
91.821264534053682 84.959119858835322
92.161180285005827 85.951828611223164
91.787985149904713 86.934179482421214
92.933613311390715 86.420108778907476
91.106106947161507 88.470052347251809
91.231103389206552 85.801281566903484
90.487923664451685 85.684763931712212
74.541053042882851 39.722897768389828
74.879555415028150 39.219298772786310
73.919196861685535 38.163796295875677
73.615415395661103 39.156715740138615
74.805177384276263 40.003156935077484
75.289913533573127 39.554742487751874
73.691123258007480 39.440925046981711
75.038166598749385 39.760093717875918
72.950787565190240 39.949898859288552
40.980824999609155 90.827990004099675
40.746721771257633 91.037255958530764
38.914306559452115 90.394466366859902
41.787630567007348 89.860920029565548
43.578588641653589 90.585152234830403
40.090943321933864 90.736266809535138
42.826707304997953 91.310720234705173
55.267193545199774 92.515651944170159
53.323000952022355 90.295301181440777
54.604201262624969 91.836343434811852
53.346997046422260 92.661140225732424
53.817037416283519 93.208220458794443
53.611870485625353 90.963246779873245
52.525121927865513 92.907420911709679
54.950951661841586 91.568543456793279
53.953971428921875 89.437579797678339
54.806816372634934 90.224081119121507
52.837498956848009 90.842348281912592
34.051502910226141 54.829757125452055
32.517716992547591 54.792953975255529
34.780041083052090 54.210883167342722
34.719081169351931 54.919589990826211
33.519007132518425 56.110180884092273
32.991251132328607 54.640621704428725
35.554216260243706 54.340723428741839
33.520771465275160 53.513651364934844
33.997614994625827 54.413868601534467
4.923122901286240 20.781087233491427
5.287986080709326 21.663113802993148
3.505870827897822 22.400470107861711
3.673581907515189 20.518409797955826
4.190752859876929 21.807508986363615
4.963584333843217 24.218266946981455
3.634763102447796 22.588794731816300
4.638540909861247 21.513719051015286
5.295076765476114 22.002104486367692
4.331488485456114 22.379506023146291
3.787984894493873 21.350798980113726
4.024019473044110 22.038850414506761
4.346714808041940 21.972124817131025
93.234087509074385 39.768373817795919
94.116480779946741 42.146095501940643
93.114343878102943 42.211912937985375
93.105036221264967 41.610764636248845
92.441810285945550 40.533147668514729
93.676405772390112 41.374653018500794
92.923772634344644 40.049496630999350
94.183687227490879 43.164915332151544
94.877842146342346 40.627601927176443
96.878329710365989 40.267684508361789
95.550871406350197 39.678179023199881
95.853255989827289 42.176601115188369
94.211276309098849 40.764577176970469
33.822047118405699 44.729130602886769
32.108661426776713 47.071659893740517
34.254141663481782 47.033284676403071
33.458745525671112 47.247997358075374
32.391655177192568 45.016657817042343
32.911501342167917 47.126690248625863
32.354289247964154 45.228072040828309
32.643926753677484 46.215137366611607
32.349646629156695 46.998522856234352
31.741364878329872 45.846635935899315
30.484493168506628 46.133299943563145
32.304936597653189 44.419891582298000
32.877579939257046 45.265363997527835
32.149105882818290 44.389632596244944
32.756046009552790 45.545097783679196
32.893132084530677 46.457855922086182
34.188340592061117 75.373331754848778
34.987977984464600 78.165660845378227
31.774637967018897 77.208149618232383
33.437823659274727 78.230830831319437
34.749857389501251 77.334794286726691
33.228882271764057 79.014988334681675
15.992111299291800 72.667153001880536
13.527892510905826 73.909185271034190
13.615062307196750 72.669833153991803
13.807894266576218 75.077769888266872
14.531430166296778 72.345426868070646
15.271046510361208 70.879046609155296
13.476147805871953 73.598600346282765
14.473283696412066 74.319278537001807
15.756744600400081 72.390428946188152
15.086146242337431 74.113263356709936
28.486142541618630 53.432890078682497
26.170790128950678 53.508745148079825
27.023761571168706 51.585229246376421
31.703636970361369 22.985295857301871
32.542312133206750 21.096044660916007
32.628675676634799 24.346209696093947
31.266222772187191 22.338699888509201
31.538630005555873 23.988224063512835
31.006067370188710 22.715770901753675
31.535527822685207 22.212575314893449
32.157440919273647 21.339143660654621
33.116657945170253 22.544347311703330
37.075083447966016 57.722927127862889
35.697777725527864 55.562374781949799
35.615323846554368 56.082169304493426
37.444127158848687 57.214765262391566
35.400055109962949 56.203916076305354
36.047549223905648 55.815311067417127
34.327759453176931 55.932202667327658
37.531679311535996 55.334968623443608
36.187555363372169 56.601663986757444
37.608138867076349 55.219615145496142
70.468279342534757 42.507158020304963
74.665130585424848 41.598341733535293
71.423813689183973 42.104235338386502
70.655208087981592 41.572228515856210
72.030258989925173 41.317240171610827
72.820988401014361 42.920996375569587
73.705622106961385 42.246170061018354
72.120679541296965 41.539347204479043
33.778691133568294 45.783859313669524
33.231293274833121 48.102191885104929
33.488871255233803 46.605441278375821
32.978948754951475 46.865614772692645
32.779484092833556 46.050556020622651
34.820278905129484 47.632855309332491
33.271861644662387 48.748535914258582
31.853467253819339 47.720916469833185
34.418556947069696 46.924651183395461
32.940604315869493 48.131657213008566
32.771744993228225 46.527250041304562
31.898311513395832 47.092236830380841
33.320958450878720 44.798795058645418
34.344444687360749 45.424677768663052
61.728116332852110 14.872449152782599
61.695989644521120 11.490493198131297
62.553815114947533 15.526509334686830
63.898827789565658 13.912298750771761
61.777595958324824 14.397598810642330
63.061871026416831 11.114493563440226
64.104801787432152 13.156871282193809
62.947206925324551 14.251718092447904
63.167991270443018 11.749605283640447
69.148488758401257 21.214873088758630
71.574063570216609 21.856913868312986
69.225133018813565 23.679769581291694
70.144780026980769 24.154103300265337
70.461691427122872 21.976581120176935
70.041986557441831 22.645705635200599
68.637489350028801 21.643936723366274
84.061482879391761 96.258371494807122
85.740110672512486 96.231109294714983
83.894993211220651 97.876152702427177
85.753644047898064 96.767759258612415
83.385004868196546 97.358232734433329
83.313686368210327 98.418568619470491
84.630295720409777 96.791436462530612
84.271813954068421 96.715422134232938
85.698354951300473 96.553733432396157
83.989403414466935 97.785289238276988
84.654501246505930 97.459958874365839
54.569457111178870 4.835505567038059
53.762497977640557 6.768512470081514
53.748617500129370 7.808576258499379
54.738522525867594 6.252084725031350
54.052484895554016 5.762576597717923
54.267838243058854 6.204012508661337
53.307507747722632 5.099474017106183
46.615874904942288 61.368076819948186
46.456517561391991 59.252960461452332
45.338605498285062 61.513943650442783
46.961037412989484 63.916682690056469
50.398281920526543 62.504504733919688
46.423007563243019 60.460046144671836
45.575058520853162 61.922963871533376
47.729071732805131 62.706393588642250
42.893662489024088 11.471369183650008
44.774261005154749 10.030907922378798
43.706594378713014 12.139438333466575
43.410147236412946 9.765347586924827
44.292026727837225 12.281103825854281
44.247414359761450 11.978022408541287
43.745449410124913 12.504071434101942
45.413288466157489 11.203348194931545
94.973996373021095 28.176195280397074
94.258716436463217 26.919481929462254
95.150302810902176 28.393820298671614
94.071249003275696 27.097962798399529
93.572135622366076 26.791576848750097
96.403106772990796 27.592310022315207
94.704232264087068 26.124013702828311
96.400850672133544 28.677315814291386
93.443386080736516 26.799552488826222
94.724258947209947 27.255737665776469
96.085799355970380 26.073737095010184
93.794418363326812 26.412621275180747
78.390669808850674 64.279563039620882
77.794770791979900 63.303822955341381
76.472273943193642 63.225543936872207
79.583606534389006 65.648752787442604
77.246842576764919 63.901095412266805
76.793573967739462 64.025635412010445
79.182986695456492 63.190713078582853
75.981735327238539 64.249594207420344
95.136796588789494 34.671698504154655
96.779154137573926 35.051618795321708
95.306480205195385 34.046192360852707
96.247858584545938 35.244383718165274
96.062537254505727 37.552376848830235
95.265793339615328 34.846596180984662
98.015868254708806 34.993588904789320
96.115331538825941 35.327874148750169
96.495232604120588 34.571587029566757
92.129523623082775 98.329984647056619
94.160141933175709 95.836083509321895
93.152286632677075 97.459384032627042
92.583280405502919 96.150061474856145
92.302378316287431 98.634110875404559
94.555734368975763 98.627994954688717
92.680856023208079 95.723843375986149
93.367602511218607 97.174904911074464
92.826652936602684 97.606999182692149
93.848528595875507 99.545176890755286
93.993278307751126 96.505533903670425
94.277066564797082 0.168095393755451
76.513697538489879 95.243316024953344
78.777804881168379 98.172163166131540
75.714140746420910 95.593951818879574
77.891273129939464 94.422010037122362
78.475419179789284 94.042114672988973
76.656737121502317 94.077116569623115
76.933789382315652 95.854362378286950
75.997846688571656 96.068984029861397
75.857180637250295 94.707919993322633
75.487241571165356 94.196130284226257
78.293033927279012 97.314752697011926
77.291276471385075 94.498004471742263
76.059762815836436 95.934305125183840
25.270190067862437 1.030640057509501
23.787532623031716 97.871798745442334
24.915547684476564 99.806536076182056
25.691771584660550 98.766795224424030
26.008929189122245 99.058461027631438
25.547100277366926 97.157097728656538
23.455551509341809 99.974883662485325
25.486272177955509 98.570936990534776
64.318962576288413 45.123397460243645
67.077938688907537 46.600608955165839
66.016036629129999 44.618101353470067
65.448386657905885 45.284950839291810
67.854783958712034 47.598009957867383
66.289691491539330 45.070434490140556
64.619705146791176 46.786870935482334
65.999681542511425 46.121058104219834
66.012276620927736 45.103385549563868
68.847588853889718 45.860538969017796
65.838415830668410 46.099149316004819
25.658009509003687 57.494369793456727
26.725537694128665 57.998486208483605
26.019661915120022 56.911386337304712
27.311534643441171 56.716097121151890
26.031486867192662 56.717795400329138
52.181690175267789 15.341828906955326
52.801504527919136 16.013274860990808
54.103835687607315 15.101469765337916
54.944486402798987 17.297451167658750
53.663416809242840 14.736885587570271
54.653576577082390 15.532527976487627
53.824627730798483 15.771392338807917
53.375801137833733 16.295738708652017
55.263962711921295 16.160689841588720
54.517582306806865 17.358628978765665
56.032005361711001 15.432425684900373
54.264160474870806 17.210688941930709
53.693378524060982 15.662374471394342
14.941195854513492 19.436318688339878
17.061409723093263 17.891006100416220
17.130287855941294 19.036979329020500
16.033562595943245 18.670197772740373
18.163223977512342 18.542444416500981
82.229871066705428 61.117607595170675
81.438418317197375 60.851992661529295
81.382601907946409 62.959461400837689
82.412418438991949 62.471212754086373
80.541171699470141 60.105649869575139
80.800341857241307 62.571516771049993
81.469416088224108 57.908459532461933
82.350022781095802 59.304245795357524
80.327011462947084 62.015023663588259
81.416841709981924 61.142165763859424
9.252132482801818 24.617630459485834
9.656543904421619 22.804018627849452
6.580768599562119 23.765475477243303
8.182865682381379 23.429338337105357
8.700301343482142 24.309250816451559
9.132539546768601 24.400132535408012
7.499107843220461 22.585167323429459
7.328218449834699 23.330629991223532
9.359585198845654 24.517894800505122
6.799544532003010 22.846058160374977
7.873564227371928 23.776764742605870
8.686663465509099 24.221761733260152
7.594899221851180 22.925251710475557
6.934977148317787 24.384058318650354
67.409460484407305 38.749629966165699
66.760141704099169 37.061033971392760
64.831877175677604 37.867112142267871
66.269979552240358 35.993380331324587
65.512408980400764 36.808394644357818
65.586424108025426 37.800036405486324
65.449044893863373 40.057368147754644
66.415957587498269 39.584014867124878
65.179106084394562 38.637670352167817
86.373215744545860 89.884018551568971
84.802495955232274 91.067908456281700
83.379264171432226 89.254039870403162
84.946264159980814 90.234680084604364
84.238456645487105 91.298947818110562
85.553998538917341 89.960460640056553
83.577498159628377 89.076356246305394
83.461570515951280 91.592104439211596
84.361474844134520 88.511294443616833
83.619769698287982 91.872489919308052
58.675338514586834 39.103951104430607
61.483525111101365 40.729805269950454
60.591429403007481 39.263583175428494
60.647243033451808 38.669361830152454
58.528964319003059 38.332333579185004
59.757020886200735 39.398511514217091
59.865195529161817 40.894683086631908
59.295352990616742 38.599065748033276
61.199525361577088 39.616799211976669
58.774453807796334 39.868877628055792
59.893137906976875 39.678616435870374
59.790343967397924 39.413693563101901
40.318492413792193 28.465860127520909
41.448688653391585 30.068096848696108
41.690787987110710 29.694230976426223
42.357231539393496 30.103884692311976
39.903836421542643 29.014304141532673
39.602782570031657 28.636966605220490
25.096091904703268 34.402520564602511
25.292444622260604 34.675549894583071
20.747314069929718 36.421858188322638
23.483893837781125 35.523428870617337
21.923531657435021 34.427460275373640
24.822925441295595 35.625040636445604
24.337654103265820 35.839521637907723
24.118868725573499 34.883938193119036
23.343482688308935 34.941212384113228
24.962423017134341 34.720982178729351
23.462518635011197 34.073482873611091
22.282301744990662 41.629089151442798
22.087425214105277 40.892005797460094
20.082539509728623 41.281251100416263
21.568543953791803 42.081488913051395
22.065597010475614 41.379844454608445
21.413329515055267 42.375126984280570
21.800010124251259 42.721027695052356
20.031024221320283 41.450124276582592
22.419264176012970 40.769691545175348
23.052546278530436 42.058335958897374
19.886462987408159 42.151131275378589
23.668166998734193 41.006324664259239
20.833531013447459 41.446822906339541
56.714564096932143 50.437333308731695
55.012725100946547 48.873981748405029
53.586750931247600 50.067647309737779
55.319523244338257 50.353749654709894
55.052206133557881 51.063460606914461
54.784298148064941 50.473899759121458
59.930410247386050 24.466414994401887
62.282422630846781 24.094919084686616
61.998032367961308 25.883957951409055
63.025716668541477 26.084598828077180
62.582544868627494 25.402330094110457
61.435934539432210 24.214341823863997
61.636857306843574 26.638364635809587
60.059867577172184 25.540146021160393
62.440257101540418 27.294346141810216
18.246157694569828 9.687227919387071
17.947495822018194 9.001899709620792
17.600651772659461 10.723904672527443
18.378811149671431 9.789254955362132
18.843984621895938 10.083134410418381
17.035200326627020 10.518227079884783
17.655755207294678 10.389178714278206
17.143309281251781 9.478940391677233
19.293530337752635 9.354854831281838
20.224846753392953 9.993973863419688
18.661682469194563 9.457131050048867
64.648042439500557 12.300241091305105
64.835284046054667 13.353322302043679
66.214147314716669 13.113894076196660
64.416568392599174 9.826346611508441
65.922432763938716 10.047141452599412
65.903411173140000 12.018032064158371
66.487846287450026 11.053773218941704
66.930753744884314 42.963789551464224
67.833077725926259 41.438260212933812
67.719980972561302 39.957572388713075
68.111729222272743 41.510665216061717
67.431467808761312 41.514516833486638
67.645274476865012 41.001645052284729
67.834033813691406 40.609227808789200
68.595584566893535 41.834264121802249
89.338006377043584 94.231741036662029
89.466432997111994 91.963161924118069
91.402412427584039 91.869099223159807
88.651522873747822 92.153307907692664
86.997103342787341 91.844154502166845
89.999006599498330 91.227603833183792
90.584737978185046 92.017264058699013
89.112097619678678 92.740078244188595
88.839561698857807 93.196027644552260
88.897941624997571 91.449650391285388
89.915287176861298 91.493924033521168
78.506143990878073 77.592439829775671
78.769493230983926 76.266483525670438
79.496195318710548 77.350480962757416
79.714132022379118 77.900251083439628
79.299281847461103 77.587511953004707
82.753180377632532 93.849584849510933
84.066140000116874 95.575772521046773
83.465829307535799 92.616451248006342
82.658723043972046 94.154084378645862
82.136656082923579 94.059299002799690
82.933752588428135 95.552395225833507
82.623769823764846 94.323372262105792
81.802005026734662 92.866049977490420
80.637191229638589 94.551974935452478
83.309274558989770 95.119896492039032
82.795592958860027 95.728228950371843
55.153149528174126 40.276393234777544
53.884348539437447 40.237782555599821
56.846854837540505 40.228876253525648
54.947848769111388 40.221067888269296
52.988510586789587 40.009064494697320
56.459848691645590 37.821640867401698
54.647099674510009 40.621494777328515
56.076271585123152 41.482104261788173
55.606406451596371 41.239815818788017
56.497476352998270 39.867783083213851
55.977775650288280 38.922707559321644
55.638569455428126 42.059016557310699
54.573581935803048 39.779074990565249
54.400188073795711 39.611180055725100
54.767913790375061 40.497485162847894
78.037966341904863 18.290710453146492
78.468438846738366 14.236516954032270
77.018919156154183 14.115268689919290
79.698236413452094 15.368683683037997
77.798939462479311 17.496365589588518
78.002112435709989 16.105011392052141
74.905981768201670 16.083623291685008
77.717724231030175 14.461312623232800
76.925433394916567 14.007850936180667
21.348502734489458 75.264890735567633
22.078343176202246 73.860145682413361
22.784109505187487 74.942009063926079
21.571060893272122 75.378034354979576
21.910904470542604 76.078481318040147
21.660567972998948 75.362470765124485
21.652686899526472 75.457581734416976
20.636490406035232 75.849826079831558
21.534771296298157 74.867705541805478
75.604041761549908 99.954178334087700
75.960461846712519 0.870791560452062
73.643737748274120 99.995257407987381
76.060980063108786 98.725676408968212
74.753460795673064 98.206668464083563
74.491643207967911 99.622820416031445
77.093359272560207 99.880691680591610
59.288797075326237 3.811327623458761
60.071091541511620 1.753500368712888
61.434631955999436 3.039299503906816
58.647288340814050 1.669371620559558
60.278435400903490 2.430277450672921
58.886989265648118 2.824728659801140
57.468093181321905 3.751016128647394
59.653887818356601 3.554659319334039
59.131261913813134 2.692487613702101
59.898179922778915 0.696044494904913
59.598656941411512 3.398020079365979
58.734854237256492 3.576053286192320
56.127700261241863 45.760735608077688
57.456401206016423 45.859214412440835
56.932534796570252 46.430068997246153
55.711288036616288 46.452675384837931
57.132461259175543 47.766846248262851
56.357555589047038 46.702523030364340
56.864986677015622 46.235783767496500
58.532731014477939 45.511426965410116
57.636204917250801 45.663752724762929
57.294246121261025 45.333508907250021
8.380443073176979 82.692964857840110
6.868755738478942 81.143217760567708
7.906157449715530 81.465850185489842
7.393154617274025 84.718664051017171
6.360272666095622 80.789596838413871
8.410099817994864 81.230613633885525
8.391878535672140 81.557116508622343
6.594904471522518 81.810032191387407
7.612420561316661 79.299330417434078
6.345716073361626 80.658847129026711
7.346551745199878 80.832423646375048
6.314228820777575 82.039878952574384
69.779085935107076 61.258733166102374
70.296842473755660 62.166007591446771
68.625918721332368 60.248122705943665
68.565061485395788 61.852822818916543
71.680869434987230 62.753468511222088
68.842433790446449 60.205315811671454
69.758633161519526 62.184153032955741
69.776962923174992 61.564388911584636
67.385021088038101 61.127891457058311
42.985545346828566 93.842091303788422
41.946274173822381 96.406454414179478
42.896066332285812 96.993639057955690
43.070002943352868 94.059490416409119
42.588173999608621 95.072092176646379
40.775158837816520 94.270318516461600
40.502074000746020 95.753357420441631
43.366707278491937 95.362438903981356
41.665871964896972 2.822825010459047
40.813063875673564 2.674933494707396
41.699064872624561 3.313033123292142
41.380689762753335 2.236666703350012
41.805305122288281 0.394651400118930
40.021116930239742 2.437799472642327
40.205488567706752 2.082811354044639
39.943226059331977 2.055232974887299
42.279479144888143 3.827416959916668
40.681289165454302 1.120923221762812
41.748020824313137 2.759317345123355
58.755784390287097 19.840688545497642
59.589297273848842 21.408291824967694
60.703867852160847 19.433544820125974
59.283529009236197 22.098210337310324
56.915370599114695 21.048748610233321
60.665927142028970 20.547011677590330
58.978055612532096 19.194035605447262
59.532219577268975 19.688263980859929
59.657988007529468 22.015642385729578
59.279815569009038 22.774209118828857
58.466092469102350 20.827079458154444
59.571132261256381 21.907845017166711
59.983694914078782 20.734418621599588
58.825005741658231 20.170368937991309
60.390468260299834 21.801075179762321
60.609171784187666 60.543956166508686
60.515467248103896 60.550404736028106
59.073526208136165 62.617038923721367
59.854090612868092 60.240346952274351
62.043205653824636 58.715320627692726
61.032536556413284 61.346204474462297
61.265225689309389 61.596147093486351
60.370754552412926 60.542510015479024
59.677204456520258 63.078377377920269
59.709877543731380 60.636273778967869
60.007348851519204 60.750119284629314
75.529590693457394 5.045009861042157
75.361665003056700 2.468584269032786
77.187686010166644 4.271423645613836
74.867960283788577 4.620164454026451
74.109128489312781 4.460615806321114
75.415387705746255 3.942505461971460
77.074944687528912 1.326413168143086
76.410097081946432 4.125858159524031
76.025336295422406 6.016391422439606
76.673099770845539 5.083576685883237
75.065422368429353 3.866364856262348
74.797107418468698 4.539294435755902
95.106711927854349 45.868815537301032
95.255780737272744 45.087698932428175
94.577402531953680 44.482826637972430
97.125223121930176 44.004527102489007
97.910276648072170 46.676910328330806
93.724201395574624 45.943037713056754
95.140399623912344 42.942612054858778
95.715612574192022 44.764439263895255
95.750473274462337 43.729839657471231
95.041041832472132 42.457036886591908
68.377747013685124 5.430945830286332
67.695996279754340 6.138936927373010
68.956629817948794 3.402598557596371
69.118362176140494 3.832932796037249
68.524473746795721 4.116459576832393
69.376312634002815 6.341133024943979
11.788002324626715 51.550625289003342
12.426189599763305 52.462711074488531
9.738117239032574 50.889344282013113
11.119903031313305 53.321193587003954
11.738597643814614 52.605847334623341
9.546486579871630 54.471490335763086
10.272854877277881 51.244560828402030
10.863502989956205 52.171803952166634
11.472421716533376 50.969170155337530
12.057933186764069 51.706864816346368
10.848015894257673 52.237483609873436
11.562713859523061 52.055362159115973
28.134224039596262 43.293934658835013
28.474971903603933 46.061285069202860
27.527698994794410 44.388075152302704
29.214008584057336 44.953095030212474
28.784337246734047 42.886044270017315
29.549260433783584 44.110340849925727
29.457830133771353 44.191366651959029
79.252794591021484 87.996640908655735
79.821187377621371 88.293303646566869
79.338342181797032 89.336577961833456
78.639664363540916 88.337865098795220
80.397001099508117 88.982529446439187
78.791087752799115 90.554292568644229
78.703336704904402 89.901951114688970
80.419074612359324 88.887603669452773
79.404734770703172 89.105771676844313
79.059494831379681 88.474136197661210
80.359405788595240 89.713627240396463
89.773555109456922 88.475476921899187
91.286098256351423 86.909638586645556
90.748714162337592 88.067838266417553
89.535810201077993 86.530580203656044
91.314952769450414 88.448993127422881
91.105320720835664 87.449439768870022
90.180365012179891 86.419753378591750
93.010858963978237 84.978069406614608
91.170839432963405 88.087662993544697
92.361364990629923 88.087183033483129
89.351829929298390 86.796251432654202
14.391742851945875 60.417705114712199
16.245461128851709 59.415478204328828
14.537661865302548 59.342752463035104
16.945861848760948 60.851906967348832
17.881427223199751 62.163329970157875
13.218065382798114 60.907833530827048
17.693896611143181 59.441749494993850
14.552840951863832 60.617557819886215
15.650446781798614 59.588765456158704
17.073293115199355 60.129478518839818
17.074339708043233 59.500255715188452
15.959397466886394 61.071881956124088
15.485834599027891 58.193089834905983
16.578188769710664 59.906531433933367
15.798465120317028 60.988908886019772
41.699714363263425 74.159903084739213
43.925922016412777 73.841856017772358
42.773613553678388 73.852413448630202
42.869864330463422 73.104517874773634
42.788952046907333 74.150778603840735
42.962768775319049 73.313903323050724
44.844144336808419 73.729139408988331
45.850315914789419 73.649015889632523
44.256992098840385 71.735529749891825
43.290858635780715 72.449571559378413
43.158003970521435 73.684920441423202
45.134268215476141 72.647335055947778
42.827515908469586 72.243548544438042
33.528252924338013 75.458625933330936
31.932085008477006 75.253045229411541
35.510694378005020 74.540886552548159
32.500194062531335 74.591879678305972
34.227566868292634 75.623683328741052
34.713462426245982 74.740236968987730
85.026720145295954 5.356153184943964
84.493881554609104 4.716422770823002
86.737928372202276 4.254225849353842
84.926838124492903 4.651795133655710
87.165688125794787 7.166394518420558
86.408962479514614 6.164551049353816
86.944316532029802 6.526942251117393
52.232236021281608 96.604382706771133
52.107143161795157 99.669236336517059
51.530408395971939 0.133120926507075
53.974395473861556 0.431296135734542
52.932008836668516 99.794190861721106
50.582560764109807 98.716500878057957
52.418733590692298 0.356865643110623
51.959643250922419 97.511902196741644
53.059853254036959 99.095385284374657
51.791046344640378 97.281504062464677
51.919785181770365 0.905043929611253
6.769050560329421 15.649519279740183
8.519303952059007 12.958481978264484
5.838813518337464 13.105784761779155
7.672068556297982 15.316247205466784
7.889598509603381 14.795279008982371
7.504319191838720 12.436091941997361
6.416118583373518 16.115053098335469
5.681240737294127 14.064946047895436
42.804349041856362 10.329812584298413
46.758185542766917 11.515473906908710
47.548266940312963 10.234982989584610
47.005913357926673 11.995083901143030
45.299363849897269 9.148803166755808
45.611536366746087 9.992926158338369
45.550394695205547 10.730615388990113
45.055899258349307 12.185197345298693
10.480486425231472 22.700674715571747
11.249282215868142 20.957414282393763
12.198582490459719 21.677231315735366
8.987100935559447 18.952037116486760
12.542702133236743 22.207676227041290
10.621495396752028 19.990429217055357
9.577788674097071 22.046878726406621
12.402123192037408 22.009388768597599
16.221133516041956 25.510282354535860
17.815935048773785 29.515018018526050
16.226266248807836 27.055168510199266
16.558047709483802 27.150361262558558
15.665426028157965 26.991252601682529
16.173701904580476 24.978138246023430
17.489536557203138 28.819107362578464
18.260113565287789 26.761563564780083
15.490721520690453 26.087626599003844
15.280204955231332 26.767964504382068
15.290642232044251 26.004275250460161
15.564053789507611 26.194460441248964
16.329499438820353 25.708332693981216
67.754558577482612 89.272446517179162
68.815181645595459 88.616286982463450
69.315602099387945 88.799545394210170
66.060165518852074 87.278466373270064
67.912877455399027 88.092179423993613
67.278231308346506 88.167709480166479
68.809408086551642 88.383540739142973
68.688648697409192 88.431719917651407
67.573696724929277 88.763350434582421
61.942646514061948 56.536806982702771
65.112652914984920 56.805555269950396
64.497325938828268 56.301196646134791
63.940121375874327 57.695589398709735
64.950376085935019 57.031773253530410
63.901958724213088 57.023950283263126
64.145701893230864 58.221294592420961
64.680067076345438 57.177150622528053
64.115041114829324 56.635244093300557
65.624435447508446 56.891231221653875
63.406017623971486 58.182072766449593
72.137972452676706 73.844459920108477
70.864853450723544 74.806634430288170
69.375446259985623 72.781630012539736
69.978169523148949 75.633550153484009
71.303562442712334 73.389467195061911
70.893614238804190 75.105187101140444
69.942997651041992 73.030546150984364
69.138099289564849 74.087390127014118
17.271926324919349 60.276352499788693
17.358530452995822 59.894919419979189
18.369587926269926 62.474961984005773
17.774402288608094 60.954834814853704
18.788216330732698 59.906470699680604
17.874502802759348 60.854321063153684
18.859542790684682 59.297198932531963
18.382894079350802 61.451657648597383
18.567424809208678 58.660221843002333
19.078745014829675 58.833994098200634
61.944744112236584 65.261632027245554
64.619130556302423 61.699678345486873
62.779585123261803 66.479318489080271
62.322868447642350 65.805597457104213
63.660280534822938 64.564589037720438
62.666474297627722 65.784368430712803
64.276778530320072 64.347562904723148
64.286942585331872 63.555737180367224
63.108029011516649 64.841173527062608
61.842556843127497 64.346061217422644
63.230212537095717 63.376394132511095
61.697056321289622 64.831432231411327
63.655548929792488 63.575118660305414
6.738479682080674 32.365507988936827
7.261843061226597 31.141240448166588
5.701370687461977 29.780976311068272
6.310079222575428 31.690005218246547
3.997422799820731 32.794237562808597
3.545761068001744 33.437572757822728
6.175471318805810 31.397583424648520
5.553621823040483 31.473923706892617
5.544032740733500 29.695208347695388
6.609819433288015 31.148642526242323
3.625489062822665 32.452510457633259
60.496399789878055 57.802000190957763
62.180218339534797 58.151123442098800
59.515534394557790 57.253997885693806
62.255857258039221 57.732729328489697
62.434731340312929 57.191507554087217
61.474271802173590 58.694358047467070
60.406162535572214 55.092796635382740
60.556145366915779 57.812610237786380
60.809778884826123 56.940584827743123
64.336509100902816 57.427035000928591
59.373520947671643 56.628579498330971
94.174868952356960 32.294372175871139
92.454739569496752 31.032317877738077
94.702893743089206 33.354794984399895
94.761071731970929 33.243408382782000
93.261222787283970 32.257517680135486
94.976016221452625 32.128912336859386
95.449844333394125 31.755591713520310
94.543668422781053 32.462419559869019
93.872725297739720 31.171623626549771
95.030186321151774 32.115402122419155
93.585859978007591 32.107677158672310
92.414398722108757 31.647225354113932
92.265624578201781 35.580547182608200
94.495205214713366 32.934330499060891
94.724914808525483 33.490732063522792
44.630306139368457 97.608709762674138
44.440030360446563 96.146924550062536
44.289913941072712 94.879438229839707
44.946216649417288 95.882629715312703
43.352023648492583 97.545951345263319
44.000364094828960 96.266649329468663
43.071526863462005 96.040376881816655
39.500576865044444 0.743844901218615
37.209363958313091 0.323608072840828
38.703361060103546 2.323290081587484
38.163208665719999 3.131385353342697
36.164473438259172 2.946058995522627
37.646575230987978 1.542701830747353
37.473638775568730 2.248089581871457
36.498326754461495 0.311396671169962
38.104157161010150 0.770852297304040
38.577166717116874 2.488992629288254
10.272164501350456 49.256043103631647
9.298889853217915 48.616160241908140
10.984935315755378 51.797006386217319
9.368411286612291 48.452116870604890
7.444789687616949 49.920067762947859
6.929599335788101 47.813700420174783
9.150138454779446 49.908983293878464
7.887132299460637 50.268135025016939
7.547595646701476 49.702822129660760
10.194918426795683 49.028901872514197
8.994960100212523 48.531632199249792
62.121356166739105 82.637944961160017
64.468509705390474 83.630672359542942
63.859659053614749 83.271156416540990
62.992096184125792 83.307463763240790
61.369522375310112 84.531580680646044
60.738225885976519 85.024629668414676
63.837045453779908 83.624779730045304
64.329424013964854 84.101876393674232
63.462178770647924 83.025651396723759
60.766344810550414 84.322401451005476
17.347738999167486 59.467228362907562
20.780007252328055 60.114649022757867
22.258834257436607 57.357724222114491
19.917861381080343 58.200207275273542
20.154162655455504 59.814310553117593
18.915181086730726 58.669328704761995
19.007746108558937 59.250720476396516
19.139192647354335 59.428140900647612
98.956129690114508 25.649553346429883
98.880590547547712 23.450376313721527
99.450975584061553 24.304100909162681
99.303529157469072 24.896873721311334
98.940948229201368 23.799957202506597
97.532923714714300 24.337686616097493
99.823261617417074 26.398922082133527
98.232566616566871 24.628839313309783
99.672736358115614 23.016674316519627
0.537674961262212 23.687358174601176
99.995793185442210 25.182638366977066
99.173427694585541 24.972718518640630
0.175991202518588 23.993715880414484
98.084031172628755 23.808292125182973
99.108758502417416 25.543509395589247
19.150650015425210 95.306362166151629
19.518805201231242 96.142706016261513
18.942214157916844 96.765323996591022
18.236993706660407 97.900314247864486
18.356417854387360 96.259223024094908
17.734945862897810 96.211423649037627
19.254594164618752 94.045000851760477
66.494992525444374 48.138777377033840
62.851642545137892 48.105407873589606
62.574846000050087 46.709360415359058
63.779644005535232 48.862579847847208
63.054742861705691 48.691498115124432
61.310308318777473 48.085623780617546
63.144157103886059 48.457215037577349
61.588680584297848 48.684696755806002
64.056202428111604 48.273868255359766
62.053269165129620 48.959540802842440
64.009984742730282 47.707839254831647
64.857879241367684 48.005399641741256
73.493370640734994 59.094361786792703
73.241249599324732 57.861450172136173
72.743421729185584 59.022669717955722
71.424500362130829 58.443592088126330
72.750911144592266 59.197091979545853
74.885288532190373 60.720457121046280
74.403460689879267 59.544926528872658
72.890873186037808 58.673461557180367
72.354640361688894 58.415183503590178
73.128080240698793 60.012272598822143
39.586581761027098 13.932466076045287
37.858809492032634 12.855867237554707
35.280551496255029 13.253004309856795
36.505483862643388 13.428076349607842
37.539088763864648 13.510113264846584
36.515666883590477 13.355290531965702
37.519586642096286 13.852425233096984
34.738697592353752 13.297674633927915
37.071901010740348 12.532481474514837
41.229923686819639 28.662444339808495
40.877851815192329 29.495444591906402
39.827376705055784 29.001477438758599
39.113170597834674 27.733423679092798
41.090133138897414 27.818602320532552
41.311375317500605 27.304718375586393
39.658508958002855 29.296410925345945
41.229334939159386 28.357427693696884
40.479589156348730 30.380618973367259
40.425879694286010 27.214683769295849
6.054023535663295 50.165077637303298
7.212411144132054 47.968519311220014
6.994663328668436 49.198887552088493
5.322822608347456 48.542595123484112
5.814188417788795 50.146366035688416
5.965421595858844 48.716299564842643
5.280229690759231 49.888263182061941
1.762643443908005 54.682640919058095
0.744144306247372 55.853292386055600
0.205069068218197 54.788166796732902
99.091418034144723 56.452220829493221
98.176053776325915 53.501192288153177
0.569801448112744 55.359442731481046
1.403031072102538 54.557270404501118
1.227064303421019 56.093416930479002
2.118465583328450 56.657483486252325
61.747044628769416 96.918330755998184
64.111866976630949 96.805905408017054
64.627475134840424 96.136689207335962
64.208267305998035 96.703710109022524
63.940163333897253 96.354154173615996
65.545029293799786 95.665361803523297
61.223072778058011 96.848472877706527
63.288161263168242 96.021036427111611
64.476401468332739 97.337224906832603
64.542534857399872 99.112913560856441
66.366020416044464 28.781410375305942
66.025472874574973 26.863343009605767
65.098249696869559 29.065037706003139
64.850216678041164 30.013868967225466
67.160201720463050 28.367998199480265
65.512905541081082 29.857899193091558
67.376416029773608 28.229356537643245
65.328934575493378 30.539674103277580
67.610255890802350 26.820746525177821
97.968170234076439 96.728578353286565
98.774270578684849 94.231812518760066
97.653369797193761 96.434383881009396
97.444870620468393 96.962932292972596
99.259260535707739 94.831541959863060
99.942120000104183 93.916306825232851
98.015546314817968 94.653230026062616
98.980032744327303 95.623731127307209
99.477969582167177 54.078631374609046
0.794075877636279 54.167855089101266
0.771036086901943 52.918742788036155
98.880941271681976 53.584916082520898
1.506578612243737 54.252595420059734
99.933199905639896 55.524873497976344
99.753758372103135 53.960227751508157
0.237084659677837 54.882007702433135
99.265309855494763 54.887365948122806
98.954970499760364 53.397876358358609
99.204794457349990 52.394894839608490
79.214103018599715 52.496084343543302
80.489900451417199 50.418091565717646
79.716318815715795 53.100677654554190
81.490626654232145 53.392170956840019
80.262217652988141 50.872966903734543
79.145812569638366 52.207901821472326
79.941439494612837 49.957251130638944
80.607406609951070 53.610350088752440
80.979789034584471 51.719601742881551
62.028179542670756 8.369558707798175
63.094142338717681 8.793998169707253
63.693535628601147 9.381572294935363
64.629871443190368 8.436848676125940
61.050903181354734 9.561751818853423
61.658585540190778 9.125715159695378
62.626158924568273 8.400573049643175
61.095598508499741 9.406395369868619
63.368967781370102 9.759223593514523
63.111550550451490 8.021471519533149
61.889114077719270 8.368279738008734
63.173195167345632 9.883636556539779
62.943552255383658 9.942762715272496
61.598174843010483 10.773366289430019
7.214728376104482 21.560768598395008
5.567284878835610 24.210903173749841
8.403967175594683 22.342677472353806
6.242190618243614 22.639166434999211
7.533283265272908 22.365996919395961
5.704828090483888 23.848051977752025
7.251100674155771 20.090807982488684
7.281012496214849 22.692302297854511
5.516625046009501 21.336693856796128
55.681960009751791 37.310591286889981
55.557356776405300 36.374116066586907
56.527322307547578 37.529810794147664
57.858722029444138 37.829561107874568
56.608140989289701 38.304673508497288
54.907891864171525 35.812894280482929
57.512164109681905 96.144278945260794
56.757218779206141 95.036379711770948
59.328434444863035 94.399834166875266
55.213185152323760 95.726403677319396
56.790926206093239 97.157814722858689
54.750003539037429 96.262662814966049
57.920246047020420 96.481153008456957
58.075786783433820 95.108040499265826
56.156813424075246 94.352523594547776
55.707703535323745 97.121017488649372
47.919242989303243 50.374258009352879
47.084368696099325 55.347080868907000
36.174798927511866 50.226834096307947
36.897535008700928 49.450583818588392
35.372279784782478 48.862866249164711
35.720945974441456 48.688793056425467
34.964271225652752 48.184944743721772
34.399352644313005 50.193749535393493
36.048151054857101 49.174579994212152
36.261863971164800 48.230970800022959
35.477962341529178 36.774419356089531
32.911911246981965 36.524928992781319
34.892078464159674 37.306765238922267
34.509328488692411 35.178475556541152
35.702574054126330 35.351079751729245
32.539736474103094 37.540324659312503
36.082247697979739 36.072313571073472
34.052470875664625 37.005432426106424
36.114160761541463 37.809509878097394
33.746690396863251 35.949328219610045
35.009149117192166 37.540677100019956
5.883813322775659 17.646415423944358
8.518077114797405 17.182677301422309
8.126674597895892 18.809459387180581
9.384807324810337 14.487373283966374
9.021431366583961 17.423086119165788
6.969043923396598 17.929249267704090
6.771232490046937 17.624817534912292
8.599595475329593 18.746893938255251
9.505867072821610 16.911331231293392
9.156077575491684 17.982075613536942
20.838678694498530 68.447975037139315
20.876377419356650 71.576143555154658
21.729401789472341 69.664018364614847
20.642187581569132 69.844329876072166
21.832965318432212 69.145252008475097
22.592335344881118 68.969960187775129
22.090052372058050 68.567002721222764
22.115191729460768 67.859753705089830
51.003437546545143 43.566248011574203
48.926798182322685 43.989457010419677
49.987018318285813 45.549934619976433
51.428389375087853 45.605822744897800
49.108669802724023 45.162163218202892
48.914913963449976 46.431983611803979
49.329591537947842 43.644808207678068
47.374305299266233 44.494820851545470
40.935344972626446 80.589797236987152
39.636024592135485 82.215330955518723
39.576996758805230 81.758617642396075
39.189152654350039 82.284738233791842
40.914750870716894 82.757229805092095
40.932778070123312 83.212418883945688
39.999735380768371 82.366590894351944
41.997264026805702 82.067262068888937
17.952282871719490 69.443848252677739
18.741598169939756 70.781498637984683
18.454396283095637 69.628379950372405
17.048110374089671 70.325017876048364
18.875067414908795 69.566643699118131
17.725334569722591 70.141624766618747
18.378027967328361 70.909333330123559
18.369983422627406 70.395096445240014
17.670527075256963 71.270950095807862
18.829283170882459 69.307829573346936
63.753974730087577 75.231404119041784
62.758427738207324 76.383928471939299
62.693500280933698 75.273943531079368
63.651184964321139 76.291465211001395
62.604565425028163 75.107881412220422
62.662784673658749 76.125123966215412
62.625253421461636 74.693851562840180
63.568583475154291 74.051505407356501
61.074465937604451 75.424069171742886
63.838464561882816 74.588796742892555
57.971061556304207 7.759977244459401
58.445657007275294 6.956087747952312
60.221944031555203 6.958727068854984
56.762099678802684 9.835896887764470
59.269880896876160 6.794508654031429
58.649818781488406 8.095494819182234
58.138418131535069 6.200922480230743
78.312085221064564 30.191993396013707
78.435998777857691 28.481618878761978
77.101764183346575 29.527519421164662
79.788339419827125 27.747575597041958
77.749687002366159 29.604752834951807
76.836388969503588 29.605407443812503
77.986422292430404 28.582617055204469
78.704656534978767 29.182885455071172
79.891916734765189 29.576240698449713
39.663207110088173 31.103461225242746
41.833708506726161 30.025844806519075
39.767793125839972 29.432087068243455
40.359872854955512 29.578000819390205
40.536350199008638 30.886598566208107
38.403308230603649 30.091735061065428
39.598278436887590 28.379086859718086
40.744899590938019 31.447127875920163
40.184866378496736 31.110930193898405
40.189109989856696 30.504900328608159
39.514412890265667 31.850378536936805
41.199624182981808 31.044950023234126
43.418297716210532 67.342135322704763
44.247703087637767 65.356430153710647
44.627666261461520 65.709285930437858
43.696889066735338 65.698838045140818
45.011412368710218 65.883913359756932
44.194537706298860 66.494404025408286
43.741033675350359 67.120726263755088
42.933180359977847 65.365174372582629
43.988124524991562 66.919951931365674
44.321781389470388 65.936189760218369
42.689653715907887 66.268152820666714
17.788815159762365 75.691465988711329
19.087292214522726 73.672351016638572
20.071119761381340 73.333040089737096
18.568170635608926 74.341521673918692
19.221833434778826 74.164830731650497
19.030107781315952 75.157227378343052
18.653058834160575 74.986612947810642
17.558122434967441 76.044034348646164
18.985016090940722 73.948168118325981
61.252001047271371 26.448334548435920
60.668485773447017 28.991363618825329
60.189967322377846 29.152145921863863
59.422757461863291 27.885414011909784
60.302471017794176 28.545876609794131
97.229342530304194 49.704071390485105
96.783701463475751 50.667324402428029
96.376129587925519 49.781964460268874
95.873956670304864 50.249852936800913
96.341449944232565 49.907228244916205
95.977346813747687 51.502967979524399
96.190432266371289 52.539526268544577
97.590353193657720 51.310638373436966
96.243330208560408 49.843723783562574
96.229442685576856 49.678139075239827
95.875271604155301 52.492888890841797
97.128730928071647 50.584896719927983
95.807498437636681 52.253644662057383
95.830627029867685 52.073516827387024
95.374665261405681 51.813685682216168
61.441827960270722 91.363873530200735
59.415026995480254 91.518013237239970
60.692259078091382 93.331502441429905
60.994457558664486 92.057707726099636
60.042266699263337 92.596345440460667
60.016626235122793 91.222310176713123
62.182556594250599 93.522704497135024
60.816610069454200 92.183237680985371
60.584821843442946 92.467274173100478
86.379999697263159 71.676736293723110
85.692327532388191 72.158481789877911
87.855468096393395 72.522523283702384
87.801338874867497 70.352172710759518
88.798767166743772 70.339423898867366
87.020182139248945 71.559274749828617
89.069667179520522 71.602148335869956
31.203641312909667 70.440020376390606
30.766092654224167 69.259989982861796
27.689871247085108 69.785496792437996
30.863982114685054 70.662944283504174
29.239065500440798 69.229989950178904
29.204593467199000 71.339321980550622
28.007299296817646 70.667160275521951
32.194452144460271 70.261064503477868
28.524323508029969 71.797258028602627
29.043553400613455 71.273585476327185
30.259904221079900 70.977682510634750
36.620773263101725 0.378824689901555
37.212089588895324 99.528602566565297
36.466963936383223 1.023744447385018
35.340771623917306 99.645184350012471
34.492437120645569 1.489534354759119
38.343451968189783 99.211929178220117
35.620507578895634 99.792108468695304
37.553511787020547 0.051879799617315
21.553095522242845 95.089930472327168
21.485117510172746 97.025109611834523
22.461359692434730 96.457762898183333
22.179097087297464 97.302186168260420
21.942310944619411 97.790415657022052
22.828443758956134 97.404637392303243
22.898712464209936 97.064437282636277
21.928547180046930 97.179459196997172
21.605364314385334 99.140838518181980
22.100542318777848 97.380014643730632
87.912652380144209 17.952219544687551
88.153425479836244 20.334056758667586
89.949708058590005 16.741961250050963
89.056289835114399 19.287214192655206
87.669982673545164 18.247696625814775
88.774672470946086 20.082399509361039
88.498376634389658 17.558174634524356
60.782397142492371 4.914001712161301
59.281439114736223 6.427189723279568
59.406503637375991 4.425235279150541
60.642039062233394 5.422089151468616
58.617210337902534 5.137662908618287
60.427131021034988 5.783708664208666
59.452713275532879 7.657802252501233
58.622443741801234 6.454059808411093
59.986215012039096 5.678567314203960
57.852896744229092 5.059023361316092
14.982976933614623 41.320945299040218
15.129297540780600 39.167741838997323
14.603970504379138 42.599249004675315
15.556391017168659 42.709160334960764
15.579908432982959 40.788775200723471
57.240739237212253 23.736768321367784
57.093790035406997 22.572957904936111
56.426335286093220 21.640978218046023
57.589821009840094 20.668651746219478
57.813623570005412 22.582803777658210
57.533712613187944 21.803280901310035
58.414191698132996 24.036494657384175
58.018689486886529 22.584922311487407
57.967557046886796 20.570289507217549
59.716571992354453 24.178739916428722
59.431040311063640 22.600680612426121
57.575783740089292 22.291982833029358
56.571363841070188 23.708674931890950
57.045881119098922 21.514403276809922
55.612673044731402 22.585799207029677
40.017048788250996 33.345473054866090
38.099618242512307 31.908218211299307
38.121553910299639 34.668244073292009
37.307982891659265 33.759233204010343
11.628464191001932 41.486222709546020
10.935057274496838 40.202110293765550
11.236660430623850 39.985027969851650
10.172166877743722 40.509707254845161
10.536323917266316 42.361667164216911
11.074929170995931 42.559607408403721
12.648884874821848 41.025759644199319
10.609110259133910 40.967411528174772
11.110936871503931 39.671318761522500
3.934696337668838 27.750721674047522
4.189408030604485 27.717522264377550
2.588652848574347 28.734613222721730
3.375915297228313 27.782761139787073
3.259796960098415 27.486088293895634
2.357668673417345 31.035329148056622
1.164578135511185 26.691079133602983
1.560491282293663 27.145519126202412
83.677918596133892 45.479044285071694
84.925328716179592 46.035238255357640
84.942037345385828 44.248902555338418
84.568701376512777 45.512392865033299
84.135194395918205 45.488342190991354
84.965146995236807 46.217405064007053
84.999063766129382 45.859602088070972
85.742422474700021 44.159325662106767
84.501172319765303 45.124666095967463
82.808586232082561 46.297974116335375
84.616525075257044 46.536721529718967
83.306176940545512 42.290263421959729
84.317014222445863 44.811715398206651
85.259087551374307 45.969356121388643
4.728344103064415 19.151261965705377
1.039946857385150 16.331626262049920
5.487501994482319 16.426851519202895
5.279177332262578 16.843893449407130
4.177113119007295 16.965406864274009
4.344514070813609 17.768637042058987
3.059583362097532 17.612401704604981
4.658346732048509 15.076455876119347
3.362591979198400 16.156296554911417
98.075890375962317 39.842854657580062
97.277988315174952 40.212589019234208
97.639029536920049 41.206919330353266
97.622783285107744 41.886171769538350
95.169712383967834 40.973542887121042
98.562469269264199 38.646789064990337
96.670197548419182 38.599734192514539
97.644531824200598 39.356513740973007
97.062184105788475 40.090983059282536
97.568222007349817 39.442195624044281
98.123755506199075 41.038186551356297
97.437699852723597 40.098592421323630
71.189147931762591 2.733001703951690
70.164363395437192 3.431428699541227
73.460746582900299 2.892990868432904
72.850480957742690 4.245421961714287
71.503949440861774 4.809866693580063
73.088959805182952 1.885315191976911
73.357346274812130 2.287027594692438
72.426588241891309 4.728341163262175
71.859767557364961 2.567582886808988
46.652245364871042 40.859179310779055
44.650228388467937 38.262712678195136
45.382081418053986 39.029385122573807
45.174488007839429 37.038113253767982
46.198490661433183 39.553756631768373
34.435978995920692 76.034620327555587
33.684751304418647 76.500387587934057
32.743781675113063 74.537973165254485
33.884164861847900 75.411921799943912
34.659025147413765 75.004632037229456
33.941824501427824 76.177345635705677
35.008437756841211 76.304180808529466
31.136388713376721 75.006713947492585
59.174559071515596 46.631675666889549
61.172745633112754 45.982177537846837
59.382349144785742 45.920485692540893
59.413961210855625 46.544269612819143
58.979452599701602 45.278126844726629
60.521647683348831 45.429705595376554
59.175091809902632 46.582291642077273
61.527502170777282 47.012003165591288
58.666774426162476 46.838329282740489
58.566173751501260 47.920082406990623
59.392652573899504 45.619410370408829
60.371106529695865 47.494604000377677
59.334711185032440 46.657076392338844
59.964015670821141 46.416804445338883
77.520097012120146 13.826494983531502
77.365757282928371 14.487546754087012
76.559443152382656 14.817537362784620
76.150649963040109 14.656156998095197
76.189077675724292 15.167828115730252
76.882727159409356 14.390180272407452
76.927011072829558 15.211042325300832
76.360100689886508 14.395076880610963
76.350579070523054 15.048837153431952
76.690692532137334 14.180381305566792
75.274637225362056 13.323292148495449
74.734783537027198 13.922709017715359
75.667459304222575 14.252704061049217
9.409503365304051 99.061063547398689
9.509805022291207 98.278665555049997
8.207629701656744 99.955568156396780
7.684348139248443 99.090750223395631
8.233287314013694 0.006311882931399
8.721606895546278 99.264730940912045
9.662694197951385 98.905799045896856
76.604324791644814 45.086982925941314
76.178989251372784 43.346897219842674
78.327604279269224 44.958059375724837
76.316347112985127 44.848580913057901
78.014874827624922 44.647408591885856
77.421612136436252 43.842972809175770
76.095785622988132 46.031119885154538
76.652580110021120 44.037354065244223
77.219701791232168 45.605771333319865
78.043788587068804 45.328203290999902
20.281753002284670 6.670515373335538
19.535420713893064 5.549463406856357
18.652676664844023 6.029306450557069
20.977489446330562 6.627685093671373
18.644072711839122 3.781232206860334
19.210598605208524 6.075599005091306
17.875906510147985 6.562517556178491
20.292050093585299 5.835409072021358
19.202085947611597 5.881551184406355
17.019982874819526 5.080754859463993
18.821398866170252 6.072115385770702
20.226406683499064 6.285689349987052
18.533648926695921 5.118864337594755
83.628130436008732 48.503102146246583
81.508577214082123 48.799290586000126
81.972620791324928 48.087919457482464
81.986034449590562 47.592434880711352
82.918559232294584 49.249121943135165
83.414682671745410 48.265715201953618
81.957117580183706 49.258159445470667
82.061151113589190 48.903457729405673
80.905515489166916 48.946396466817511
39.654611130498161 21.741416305523035
38.482717783429322 22.420033834156975
37.368763410429516 22.878784497843636
37.764162345696576 23.510192913657772
41.846654251078768 21.951439610730066
38.946839568772781 22.429750540355741
38.599335174538389 22.491498007947545
38.970563068335359 22.681693366627002
39.032794018592995 23.613922648344314
38.899888359879817 20.564795549508844
39.267474521049259 22.559259226834751
39.022694978508362 21.461044937554195
39.513285254949153 22.820675211581992
40.238710633504155 22.486133507277977
37.932620147649324 20.800572970290435
48.345057209073609 60.959000661555351
47.246194937139862 60.411677945746462
46.823526239326199 60.267965324647207
48.034046350238029 60.116957402148998
46.648315260514856 58.750500452841180
47.727138533057023 59.455992943056238
47.513738913465509 60.684148734898834
42.285775967944126 75.624261049514757
42.952948645386506 74.150806485724331
42.960086154738200 74.454114074304727
42.880077341743842 75.073218546344535
42.443433518089030 75.522050500378597
41.506655933386398 75.734580020862865
43.069326322465550 75.434464514465603
39.769778100139916 76.155514760447048
41.646340849880254 75.066008046625370
53.686181930315463 70.408987066603657
53.727282729129662 69.493007051664947
52.918066770271409 69.918103622715435
54.396324252239744 68.696443073718612
55.077642765219508 69.306685867135300
55.306950788284929 69.962856705066713
54.806106065701094 69.423303953214202
54.165586987758985 68.774519951275863
53.368262339047376 67.973664826395805
55.289231738346480 68.549202372271338
55.149684226726592 69.374744016185119
88.620985878405790 58.099581465655298
89.883106806920225 59.190483223606996
89.759705343260592 57.260952362003664
89.035907257330521 59.473323960583414
90.091650972256204 56.821440259885811
86.210460668308116 56.963966725861383
88.986911696507292 58.256603749965770
88.811202738710023 57.020935050769751
88.529751037413376 57.787019206245446
89.396433197643134 57.084903746802851
88.546243370436912 58.081956146662634
71.224147406860780 38.734596694708948
68.361245432236828 41.712898483560764
70.611593678896000 40.910236496228087
70.118884983274214 40.989485524513547
69.227834364882767 40.307686268173889
69.438493571188801 42.025161740593582
72.231168813347210 41.482407937658500
67.982527691781755 40.904422521153641
70.623191440673210 41.183287805886607
10.126049991095455 1.230238814774478
13.088187638385083 1.454602797352780
11.357687835173927 99.072284059443788
10.174568229906296 99.612006183308822
11.054008996879837 0.533110249823211
11.546719924348091 98.658980333851815
11.332630813341831 0.161247062719905
10.820162235541208 0.263329941041161
12.226817152393703 0.575387809721351
10.511636086877225 0.054727795254048
12.112908406092799 0.412599613930191
79.391525012340850 70.782177603203024
78.142082745089894 71.168845450305810
77.751057603086281 70.170511579282817
77.771608039050250 70.311689835972984
78.263185593305010 71.686446891290871
78.426263715772293 71.032731449195524
77.550542365503702 71.025507234147156
78.370405499039407 71.557363810672129
78.310514661820434 70.708033700367579
94.186724126707787 79.391227251305139
91.729176293038563 79.940207728173718
94.271101750764075 80.737890260687749
91.489845096505803 82.589115964271954
93.894184149563443 81.753404337058996
95.308987437617361 84.217937063068092
93.171657478944724 80.478713885144259
94.227394840152726 82.652989132465535
93.934880660106330 81.290305257771834
93.754575964372734 82.033023781508746
93.065888975072795 81.560601001224768
95.023075366023619 83.281993128031615
6.996060190594231 56.755868594850469
5.255059440765253 56.345255112278451
7.117999291691465 56.848634113680909
7.961217666729986 56.109535532778736
7.331799553168291 56.648887936849654
6.901360277322723 55.068797464779166
7.004693093450893 57.395708455734699
6.576604173694713 55.891196545504272
4.035658271287275 57.197739580201599
35.917877592565048 71.756032882316660
33.635163995131670 72.017530612155440
36.532219034944667 69.820007825672505
34.602275590966393 70.813237315533485
35.781863839836184 73.593499363150087
36.774974814054040 71.370664867661830
35.021747009505290 72.706674490281102
35.816906573404900 71.272173878629346
36.164333391480184 70.734658992021053
51.905836587618403 95.011707196122515
54.004939384286892 94.993447337265124
53.853538336362568 96.295138949613516
50.432846557434857 94.828496687854212
54.012475510347585 95.330627817120515
52.541770000742304 93.899965628835119
52.602849230413703 95.790822420258436
52.262604215131347 97.288583141219306
54.546624787836031 95.912142284780600
53.869040337470658 95.234634154799693
52.646764618965008 95.684458907621959
51.933440476585467 95.331367941133919
53.563586802904346 94.652510568098364
70.846669394075818 15.670331088773654
71.436050622430244 14.207795935773628
70.066115907892936 15.019529626166392
70.344832895216641 15.145882022292914
72.399972277952074 15.874402932090335
70.233859571143867 15.393620447853985
70.158674790490082 16.090714961737007
70.707226399456189 14.658126847726216
70.764535644132621 14.140568058341062
68.426867538118231 14.495940563902554
69.462752306391550 12.305777257985875
70.719172844343433 14.375268481269469
72.808885392822646 89.283056899820963
71.021578835608111 88.943530779252370
72.164278491226980 88.175512509168669
72.445725867262951 88.697635719348725
70.541559562561218 88.347760978016083
72.928838708416123 88.451133338482862
72.008944661936653 88.036430838188025
70.647035464508321 90.662113028594192
71.698903075919219 88.321463318102062
71.709103712662895 88.479585038659167
70.778190307349959 88.928823832539138
72.438547458951049 89.758121832502241
70.850453737773464 87.753344206895022
74.478172900113123 89.518114288966885
74.048961835790465 87.556043817993853
73.634025270342605 88.751974379105619
61.036355710393437 62.197331076497306
61.094089928898342 61.791536437726791
62.012655455074579 59.040577459966805
61.574843753178669 60.526295944281557
60.008517098752456 61.500038642706862
60.783929396996975 59.893010622386335
60.445975723070667 62.133819465992651
61.071887569021143 60.729713571984831
68.929544339722085 43.140763186868149
68.626949270131647 44.800854254968925
68.400475562719706 42.629254489895771
67.743067640244831 41.904256846540214
67.416286429872798 44.306571535023451
68.199020896603528 43.086736348545813
67.478173360855493 43.500659632358825
68.462779313395970 43.379615908234499
69.434731257736601 43.462759354019255
70.525421303857655 44.288787277606417
68.114135360676869 43.122042121302158
68.591769151579186 42.330784499623356
68.282949355270574 43.080779506150009
33.964622089797743 98.147938940281406
34.827407873063592 97.526362417148320
35.166020173611727 97.486936987998391
34.886490597630413 99.348421292740326
35.260920658111260 0.137656626099570
33.874059549167463 98.130341575092274
35.014650112540181 98.608274172587628
33.691217914991221 98.349577971464612
34.268314604256091 97.775015776699135
89.973913283756289 63.648277330255418
89.143809011828949 63.490141816190196
90.667377655950631 61.883949431693672
89.898729267599649 62.735055625762406
89.307242788102101 63.356620750024277
90.031686338804491 61.674330019299184
89.769304627668646 62.114238546680099
89.058052711140817 63.667879781712060
89.086725100143099 62.360729115096319
88.680659312001836 63.659215528185619
90.591584807684470 62.418556731299780
89.436168970179040 62.917190449310667
88.903692803747987 61.521009756219911
52.505103528003438 47.477556333381365
50.439448123153589 48.855829112764340
52.973080581217886 47.033216201454181
53.335695347828000 48.302219913498718
52.650855793436477 48.213265469267363
12.650141575830423 83.673884817732869
10.895749470996909 80.268153236689585
11.705301606586055 81.632641028350207
11.414122176759944 83.064088024014225
11.817258951823234 80.710819817497296
13.713222299236396 81.436405182010404
11.267608982964260 80.834169666748195
12.833545474824636 80.568483790996098
11.864793123558250 82.801870074161229
12.501992287457524 82.420061782555507
15.783077660037847 94.060948369608170
16.690015010784965 95.598077708353870
18.674642469441846 95.468636695211913
16.424510048126756 95.652243457261321
14.978697476700809 95.525676314976536
16.902616900467521 95.784761780862169
16.712461296086740 96.881478734745414
17.982241021509143 96.384418655865815
17.818899769681959 94.566285501119211
17.078788312728722 96.442490059867140
9.760433047011396 67.397765108637770
7.043327745306320 66.135740688145106
8.148965539802589 66.106837542982205
7.883676365050593 67.153592127728615
9.144006422485328 67.935136141071169
7.225555114347617 67.239148855032298
6.322268602175078 65.510838226213465
6.363331322293284 66.946673697311141
7.736038298029991 67.017147092315696
7.734952792006142 67.666070213973924
8.313463444258685 66.988016169843476
6.986359608214777 67.386552250487000
8.201073017684051 66.424899549356923
81.936170719293870 80.219192643078628
83.974918312474003 80.889219742484258
84.138435963183156 80.569283579338702
82.894357082133681 77.930271922247272
84.729782000651383 79.005703845584520
83.614147066869862 80.673942123496602
83.049528254911735 81.544504257458357
83.360124854100135 80.969033656653224
83.010102370139251 82.208176318149015
83.406599996504852 79.113490231955069
83.429338396446354 80.239817102731195
85.129584377415014 79.625588130958320
52.072220834972050 79.791834831455361
53.403744658042925 80.598475964175137
54.188177156498369 81.332228301658873
51.369750497623720 80.874735533256441
53.758823327471731 82.149280870567949
53.752679209986070 81.303571992579364
53.277434301841097 77.736275843663577
53.780070195355520 81.207128191014903
53.444158212944060 79.746475181516729
54.780993860875220 81.280876455921302
53.547216922172531 81.848618161833897
77.935371066886276 7.047593875970690
76.287911481683011 7.489294532616104
78.394873877307475 9.331986890016470
77.150411606484269 6.649649758684331
79.706071337495771 8.299679393520588
45.822837231674633 89.681145554808381
48.733726034721677 90.817314147042083
45.139134344296302 89.914377706906208
46.357266919173348 91.519819309409144
47.808205496685453 91.431592620721403
47.136601101618446 88.753985776120516
45.496843249338980 90.974392828752357
46.990027771269482 91.456514890158275
44.855357707731940 90.512801151560126
48.597175871301545 90.687983048065931
48.467963951245814 92.400613767136804
49.611669003522131 90.131122896406410
48.991227671136024 90.371701928134613
47.647256990118869 91.398940941819404
47.508467580155433 92.322682013516996
40.059300486396090 34.226556537701313
40.910163327208195 35.084687824049830
38.392043219968805 35.464655387816933
38.750613053051502 34.987606391125631
40.976594652052739 34.127035822282281
40.346831708109065 35.541532849147778
40.278679371612149 35.151907252460099
40.460578855138358 34.869887277461252
39.441901371939181 37.040579621319694
40.708606236928993 32.562706614030041
38.422601537313284 34.425959172893876
45.086121419691871 20.423100975695146
45.614899988417712 19.958998030593353
46.038405794072141 19.745305475500636
44.132861892495207 21.566017331479863
45.035377602024184 20.988764314893857
42.414739949668871 20.990972725531407
46.719048828357217 21.471146847079254
46.700015183380884 20.877688659057984
44.604039559335746 21.904712314450716
45.045025958949239 19.188474097352238
46.829793781948993 20.877746993146317
45.869245109677607 20.927696230137027
94.786604061836314 56.658731056824870
92.946527074662967 57.240415301182459
95.628294040143544 54.613899182903204
93.316292373996646 56.711701358687321
93.721005123760690 56.949387233022357
95.882851024942809 55.580033506229768
95.168632691163083 57.005310057826094
96.587116556101321 56.876038464068124
8.667501887058897 20.526505322316901
9.111233733558596 19.399938577961439
9.519349882422315 19.640060147596696
8.499713450345284 19.809433407898432
6.736995966703063 20.141753681881656
8.275043100293683 19.514485368743969
7.672795818532951 18.592212958182824
8.589093772408063 20.520120492144265
8.430616993546108 20.529787840739235
9.369991247956179 18.176617515300773
50.017571801321687 26.201949226985658
50.664617373076958 25.273248710917457
52.054454646876515 24.581943382373733
52.051587158239037 26.195760588421617
50.831179751578951 25.397213981734218
49.769736439394315 24.660732980431717
50.066855590496665 22.460117526464007
71.262066492229650 47.360177724971862
69.936321333633501 49.207003502919171
69.367616364173088 46.888923041731523
70.450776302340529 47.619297796108306
69.336968086771932 47.233530634784692
69.951172661431670 46.840766585515141
70.750459856773105 45.783383672335965
46.588756734511307 84.254106275979652
46.641693191604432 83.574083419574762
45.653262035882726 86.451530264225070
46.729789709980480 85.658348485628821
47.212050651998432 85.414799394649592
47.420741297490487 86.749785767508314
48.002770000248425 86.051662455682703
46.990294281924236 86.686608378266698
48.558791791131661 84.096322540708954
44.555505990932119 85.325296970304862
46.516782199453495 86.404493177164383
46.156557076653549 85.731122471523193
46.027034272122926 85.816311134718219
19.853439651827102 40.979900057297613
19.703161162795904 41.468686348069937
19.101947165603153 42.116475585181306
20.647654676183183 41.058227142844274
16.974554372894882 41.676238069351854
19.319038655355566 39.598234886264940
56.908390891721830 56.491607513408432
57.384691665809207 54.226622957854964
57.969737352817035 56.434385847194392
55.793626759207235 56.508751009714267
56.492889979937338 55.938411428258334
57.687682735331720 55.015531163562947
56.814808709321696 56.187861452383011
56.722853336240661 55.215169333208635
54.911688145630428 56.020761244187391
57.560917140847181 55.397041754649173
57.320702131972617 58.112034975742660
12.632188276990002 17.792261450257772
11.987204423582247 18.392579905288127
11.500736548326543 17.519137878385347
12.836983253810862 17.307959885974697
13.562215466235321 18.224503323135451
13.426258150553389 16.932722900025919
13.863460924962606 18.883129563242939
11.793016826553609 18.070967545963718
14.715111648227870 17.241750168952620
13.333442670166304 18.569084217769035
13.032645040201036 17.932992694819578
13.755068935206296 17.734115795539978
12.537772588571757 15.953010494897459
14.316588340434524 19.014368203411429
27.591152530268207 18.233035279768728
26.436862840223419 18.014257747396186
26.337241893112303 18.636503755665110
28.558824408494875 17.142296291859893
25.156998466566012 18.369412827656618
26.127089276267689 17.699883936616178
62.153473432796382 31.128981206233099
63.719836660336718 31.810527475355105
62.834869399350943 32.992502652070371
62.771268631833621 30.499382270238776
63.712265926780404 31.395366384128117
60.991985668361863 29.118091461507916
64.069802368257967 31.387862630313684
62.854902169429010 29.936406334240068
63.246774530064641 31.792915213698727
61.319716853892373 31.149802473223104
6.083569995424067 71.339334897558629
3.970005248417197 69.253402237922586
4.460103929309025 70.423185890031093
4.710206797384451 71.843632325792555
7.204499231273088 70.649221334611866
5.286673890418897 70.565879741037321
5.485703512001088 70.802297033493389
5.918023121072673 71.384847826056188
23.157564252087255 49.374648317895755
22.750297000642615 48.924525732120188
21.354521644739375 50.149215394500857
21.084783325990330 49.984419854279068
21.730960156937613 50.029311210276205
23.325042011198374 48.803347733046586
21.779073090285056 50.365753230577752
20.846018053483103 49.653280339593763
22.357109810621665 49.170284396046370
22.125490656700592 49.908149663154141
41.605235528966169 46.307831434506348
40.246331807887763 48.549650154976661
42.873888247632763 48.071776778918327
43.010396487278229 88.862074011780720
45.653375972885300 87.997458939107815
46.176577222269344 88.822906545708534
44.560381376588360 87.676809160043632
44.162112613882229 91.098571485902127
44.770623920115646 88.039275951138350
44.778954418771939 89.524328418027224
44.894666284032702 87.613521761789926
44.491931612530195 87.929844989712009
44.356450892178209 89.493698027912586
47.304378835438328 88.769825960222263
44.095312617647899 90.016867655439938
96.980587797583453 49.440751788185260
96.715851794770813 51.279872189413823
97.898423597758438 50.798099912831006
96.695903536092402 49.467500544739167
97.667890295367059 51.963424011825651
99.089506295140154 49.017034314886786
97.859449632834483 52.214830257303689
99.302750330399618 50.844349603516370
99.588460285735707 51.322001463992592
98.334407961854197 51.561611376513973
98.221731943873820 50.590236448138455
49.241128153815126 41.471828168667130
47.277528941377881 42.993325252239202
50.256145761111540 42.005706481407685
47.606708694790250 41.324255284078284
48.687577893843773 42.081165728049960
48.411623008192116 42.274521992666187
48.702131272837299 41.112286491427945
47.311115514862010 42.528834066192623
49.188252851972180 40.732071627764363
49.271037346605326 40.699712635913563
38.841195004573073 23.421638202731319
40.177054051422942 21.916880453082616
41.144941980771662 21.968426283701483
40.560217166438782 20.001974949249295
39.972432071543977 20.796304852491417
40.201169944022240 21.239235888355136
41.379936890956628 23.454261013617614
38.123729852606772 21.731046938339130
39.736083203374399 23.808640476430927
38.753647994120080 21.334441135798254
39.841033932196467 22.202293391402023
45.795264306204061 81.566279899978667
45.410446576745251 81.340481658060611
44.221657161829953 84.817166653367380
44.543172769665155 83.343456213169148
44.177960665137100 80.010087578271396
44.330128325189257 82.004684630927201
44.211489228453416 81.722731959219985
44.593160441039160 81.003645078131143
44.641565657552249 82.572131347482284
99.628180733954537 36.972262868998222
99.587603894295199 36.560336375875593
0.695929255700169 37.767144747011358
1.480995566301206 39.011998267331570
1.453670310258066 38.515335267744177
0.439783708429068 38.558383344783522
1.157630255653000 35.825212612735967
1.054247449579060 38.299634046524368
26.537718414480235 27.266749707380807
24.859761641677785 27.234416039866272
28.744276036066161 27.696004608488607
26.162255573537688 27.908680772382134
27.947349413728368 26.196595618734204
28.504509689976274 27.408280099182363
26.262838663462389 25.205656960566735
26.808976666341334 26.307372988835716
29.156227129288315 27.271990846151237
27.905791543195559 28.424174859642562
26.965946162651811 26.050701537761519
27.130153599459895 26.271805371747707
26.340534894060141 27.037269054679797
73.915310607595089 56.849787073289221
75.118230305125323 55.212371657928685
75.377786516210804 55.307050078760284
74.643541509342612 56.295911597265892
73.521319303266367 56.016205526570040
74.750693255661574 55.579412246502343
72.736190662328653 57.219784035092374
74.070685476467219 56.777047764775922
47.098914716081140 2.532919056971922
48.878844315519736 1.203940213801858
47.426063821654701 1.509189787438843
48.884619707283989 2.141724025098274
47.854705752201994 2.453182280204022
47.882907275562609 3.438399183263732
49.348605627323359 0.236999048909097
48.782701108527725 2.418322018996319
47.586568573455004 1.835130257632757
48.308609401929417 1.620362522963846
46.328310577831111 1.420850624943429
48.449893747701580 1.735102836686198
47.379569246684262 0.893565273594462
47.362123470820066 0.883702523359570
30.732140007580906 57.120617802293282
28.628969183948094 58.797620126321029
29.687273936111900 58.941446601655436
30.101124001914965 59.377808707220368
28.489238017565896 59.641383207926665
32.033677765213831 57.458993897576434
30.414382933565371 58.601977212606251
30.352705480039823 60.667510289285516
31.047332888540954 59.808426912716804
29.948272445396775 59.444828365112251
31.049211905025182 59.123430281339232
31.676312648106606 58.773305494595569
29.973036826300653 59.678440570565179
32.444033539052043 59.866905923194288
29.982635406220229 58.773028382477406
29.251308881352987 61.068467204672743
29.060659282967915 58.571867440229191
29.300236712261231 59.799833905436188
31.482404888351084 59.253078028390604
98.232977683889999 88.545424185884855
99.979800878199697 89.874245280869559
99.985932042820480 88.389362251713976
1.178527294942683 88.511530688896102
99.867435125751840 89.788906100640887
99.913150975663214 89.692854954989826
99.936741812035507 90.243598308707973
0.955718067000703 88.745710927285927
1.837696710720209 91.227332891326100
99.950896709122858 91.173718645755997
99.805510144333653 89.265312739509341
22.237242434324045 59.164133672290177
22.188190182543739 61.359091434606377
24.554457787979867 62.113397666017789
23.569940052235520 59.197986470445628
23.683634358871267 60.314098765213473
21.872863939210383 60.606532039065620
21.250665961126042 60.962997696977219
21.751126701415277 60.384462355374275
21.522019713613425 59.851547430792749
24.314559485868479 60.119249081877513
22.271652145044371 59.110544753302953
22.924710063616256 60.371616874112391
21.643076028146176 61.006760729312923
22.879372470024574 59.545986876362655
52.092937508609488 55.382646844768018
52.028429405859626 52.929035835580073
53.107680869263774 54.423118442499529
52.444998670189896 54.677032081556625
52.467565120584382 52.072335780866844
52.630831354224583 52.680518132311974
50.708163334745080 53.350222832789292
54.702847392546381 54.103057602219103
51.329645559254487 55.051093003267447
52.905553889546368 53.552638302746374
84.610480526403904 13.684199774176616
83.934669635362127 11.102952558271115
84.903955760118450 11.789990639375780
85.766616320922992 14.223867353169334
84.925751539062219 11.062276371888920
83.623946154650497 11.798219955419871
83.884973391941855 13.300364528101316
83.527553742646916 11.994349532590961
84.717215729659117 13.207971332961424
84.447232921733345 9.721360070534431
84.910824805232892 11.772154468303235
86.021262701794313 11.569938171353730
83.821985615453372 12.381047883452801
83.684730019521794 13.359542892012588
85.880386223041484 13.829257848769050
49.015419219595465 16.965779525153366
47.566471482644360 19.469365748836321
49.811960014311609 18.383941479440018
47.353253308358916 18.192376274665179
50.335494498325417 17.772125855781084
48.930034381392936 17.386407652195622
25.458723484699949 89.670898797584599
23.184019924541381 88.015297962872921
25.692530457995819 88.229400151972186
23.877527653852869 89.060530527187524
24.562861107894122 87.621644310788128
23.075385569578980 89.319476743404778
23.703590653837420 87.705122059330336
21.504710331483448 90.695714626192995
25.087992669825944 87.269637441398359
25.222199952181239 88.601693644235880
24.607795751648673 89.119478264172855
24.649836274432300 88.857815192801894
25.596791033880788 88.916976985350956
24.230580275945719 87.247328258561495
28.895091427316927 28.930056127586109
29.794267709884320 31.169231714205548
29.326858155212211 29.248000745607360
30.864865260356218 29.843443090501150
29.494094113787551 31.419960401161362
30.507144836195906 29.623081448478299
29.373317151470967 29.136919406721585
30.048764029011810 29.774233022451682
31.647026553209265 28.422471727694102
31.142174643841201 29.723287479474170
32.136962357842457 28.659819995819099
29.987416920115205 31.384730307717735
27.394166802845806 88.747678664066868
27.736719991969505 88.805619679145209
27.338136413281614 87.773993783889637
28.324890659176130 89.157101393286808
27.189895036320916 88.696321930413333
26.386275116656520 87.633615123357345
28.993534355888634 87.096241805668569
27.054066573668081 89.108514783738173
26.827450346430108 86.714904113447332
26.938796396716874 87.716240139582311
26.564830608031322 87.556255072674944
56.491272586711389 29.940576041268450
53.841222364469097 29.112551547306232
56.709884859885321 31.016996327107378
57.689617945858302 27.734177004080973
53.435346979685512 29.246895228088171
56.371673330094531 30.345675865939878
57.548989490765479 30.445186128778417
56.649646857366733 28.622388967012167
56.489490419432357 28.413076295930871
10.184480971192441 87.099565163697861
9.917980936083762 88.404156582121431
12.147061380557622 86.906149305067345
11.928951141380484 89.720737378214508
11.555142612660099 84.358102122771783
9.667709567384948 86.075277106179328
12.325452154222187 88.825183652887688
12.476226113359040 85.626061116780605
12.332488669369630 85.771172122363780
10.230678768736441 87.581270401537097
8.322500521899983 87.464296564473599
9.801051747943401 88.118047804109295
10.828603776396706 87.196554930955173
