# Supplementary material for: Universal hidden order in amorphous cellular geometries
Source: Nat Commun. 2019 Feb 18;10:811. doi: 10.1038/s41467-019-08360-5 (PMC6379405; doi:10.1038/s41467-019-08360-5)
Supplement: Supplementary file 1 — Source Data [file 41467_2019_8360_MOESM1_ESM.zip › Configurations/3D-Coordinate-axes-MRJ-SphP-1.dat]

15.726054094822548 0.000000000000000 0.000000000000000
-2.750438621072715 13.733491544904735 0.000000000000000
-5.038529176291185 -5.567665123683190 9.260389757953517
