# Supplementary material for: Universal hidden order in amorphous cellular geometries
Source: Nat Commun. 2019 Feb 18;10:811. doi: 10.1038/s41467-019-08360-5 (PMC6379405; doi:10.1038/s41467-019-08360-5)
Supplement: Supplementary file 1 — Source Data [file 41467_2019_8360_MOESM1_ESM.zip › Configurations/3D-Coordinate-axes-MRJ-SphP-10.dat]

14.405546798455660 0.000000000000000 0.000000000000000
-2.093988589107597 13.077527224168012 0.000000000000000
-4.799648451923687 -3.058461574558112 10.616335022302442
