# Supplementary material for: Universal hidden order in amorphous cellular geometries
Source: Nat Commun. 2019 Feb 18;10:811. doi: 10.1038/s41467-019-08360-5 (PMC6379405; doi:10.1038/s41467-019-08360-5)
Supplement: Supplementary file 1 — Source Data [file 41467_2019_8360_MOESM1_ESM.zip › Configurations/3D-Coordinate-axes-MRJ-SphP-1002.dat]

14.534189664594363 0.000000000000000 0.000000000000000
-5.600665071446707 13.467783143986697 0.000000000000000
-5.395270419427667 -8.942990792979952 10.217462621029162
