# Supplementary material for: Universal hidden order in amorphous cellular geometries
Source: Nat Commun. 2019 Feb 18;10:811. doi: 10.1038/s41467-019-08360-5 (PMC6379405; doi:10.1038/s41467-019-08360-5)
Supplement: Supplementary file 1 — Source Data [file 41467_2019_8360_MOESM1_ESM.zip › Configurations/3D-Coordinate-axes-MRJ-SphP-1005.dat]

14.389916814825193 0.000000000000000 0.000000000000000
-5.733195172481396 13.787869098716092 0.000000000000000
-5.276415928547164 -9.709992390397243 10.080325609673102
