# Supplementary material for: Universal hidden order in amorphous cellular geometries
Source: Nat Commun. 2019 Feb 18;10:811. doi: 10.1038/s41467-019-08360-5 (PMC6379405; doi:10.1038/s41467-019-08360-5)
Supplement: Supplementary file 1 — Source Data [file 41467_2019_8360_MOESM1_ESM.zip › Configurations/3D-Coordinate-axes-MRJ-SphP-1013.dat]

14.645450732811245 0.000000000000000 0.000000000000000
-5.819572121855387 13.769498867582893 0.000000000000000
-5.127675945790304 -9.841241753909861 9.917657789284846
