# Supplementary material for: Universal hidden order in amorphous cellular geometries
Source: Nat Commun. 2019 Feb 18;10:811. doi: 10.1038/s41467-019-08360-5 (PMC6379405; doi:10.1038/s41467-019-08360-5)
Supplement: Supplementary file 1 — Source Data [file 41467_2019_8360_MOESM1_ESM.zip › Configurations/3D-Coordinate-axes-MRJ-SphP-1014.dat]

14.672490598669384 0.000000000000000 0.000000000000000
-5.593611887140004 13.666862860250353 0.000000000000000
-5.740437253245787 -9.175190115924456 9.973723386433306
