# Supplementary material for: Universal hidden order in amorphous cellular geometries
Source: Nat Commun. 2019 Feb 18;10:811. doi: 10.1038/s41467-019-08360-5 (PMC6379405; doi:10.1038/s41467-019-08360-5)
Supplement: Supplementary file 1 — Source Data [file 41467_2019_8360_MOESM1_ESM.zip › Configurations/3D-Coordinate-axes-MRJ-SphP-1020.dat]

14.812109494115283 0.000000000000000 0.000000000000000
-6.290055335188439 13.737684511623350 0.000000000000000
-5.164530444701623 -9.607005581886197 9.828778395891749
