# Supplementary material for: Universal hidden order in amorphous cellular geometries
Source: Nat Commun. 2019 Feb 18;10:811. doi: 10.1038/s41467-019-08360-5 (PMC6379405; doi:10.1038/s41467-019-08360-5)
Supplement: Supplementary file 1 — Source Data [file 41467_2019_8360_MOESM1_ESM.zip › Configurations/3D-Coordinate-axes-MRJ-SphP-1021.dat]

12.580666354564018 0.000000000000000 -0.000000000000000
-0.035687630952405 12.617201730042787 0.000000000000000
0.027590704265533 0.061407233165306 12.599789919273286
