# Supplementary material for: Universal hidden order in amorphous cellular geometries
Source: Nat Commun. 2019 Feb 18;10:811. doi: 10.1038/s41467-019-08360-5 (PMC6379405; doi:10.1038/s41467-019-08360-5)
Supplement: Supplementary file 1 — Source Data [file 41467_2019_8360_MOESM1_ESM.zip › Configurations/3D-Coordinate-axes-MRJ-SphP-1022.dat]

12.621697894167315 -0.000000000000000 -0.000000000000000
-0.101012799720238 12.580771766761888 0.000000000000000
-0.077275065933366 0.085312364333598 12.595196025376152
