# Supplementary material for: Universal hidden order in amorphous cellular geometries
Source: Nat Commun. 2019 Feb 18;10:811. doi: 10.1038/s41467-019-08360-5 (PMC6379405; doi:10.1038/s41467-019-08360-5)
Supplement: Supplementary file 1 — Source Data [file 41467_2019_8360_MOESM1_ESM.zip › Configurations/3D-Coordinate-axes-MRJ-SphP-1023.dat]

12.594162750350259 -0.000000000000000 0.000000000000000
0.011537392891598 12.591936633109759 0.000000000000000
-0.016239982004365 -0.011632848194766 12.611541255407149
