# Supplementary material for: Universal hidden order in amorphous cellular geometries
Source: Nat Commun. 2019 Feb 18;10:811. doi: 10.1038/s41467-019-08360-5 (PMC6379405; doi:10.1038/s41467-019-08360-5)
Supplement: Supplementary file 1 — Source Data [file 41467_2019_8360_MOESM1_ESM.zip › Configurations/3D-Coordinate-axes-MRJ-SphP-1024.dat]

12.603346604137256 0.000000000000000 0.000000000000000
-0.078420160185057 12.601080568692314 0.000000000000000
-0.105894629690616 0.065378667845592 12.593206572531550
