# Supplementary material for: Universal hidden order in amorphous cellular geometries
Source: Nat Commun. 2019 Feb 18;10:811. doi: 10.1038/s41467-019-08360-5 (PMC6379405; doi:10.1038/s41467-019-08360-5)
Supplement: Supplementary file 1 — Source Data [file 41467_2019_8360_MOESM1_ESM.zip › Configurations/3D-Coordinate-axes-MRJ-SphP-1025.dat]

14.702607388737274 0.000000000000000 0.000000000000000
-5.374488087359303 13.484701602262659 0.000000000000000
-6.014417562483685 -8.648885134344944 10.087749631215202
