# Supplementary material for: Universal hidden order in amorphous cellular geometries
Source: Nat Commun. 2019 Feb 18;10:811. doi: 10.1038/s41467-019-08360-5 (PMC6379405; doi:10.1038/s41467-019-08360-5)
Supplement: Supplementary file 1 — Source Data [file 41467_2019_8360_MOESM1_ESM.zip › Configurations/3D-Coordinate-axes-MRJ-SphP-1028.dat]

15.445784298534269 0.000000000000000 0.000000000000000
-6.809227583015335 12.784979093587898 0.000000000000000
-6.611258361460375 -7.558120748702890 10.127914068883030
