# Supplementary material for: Universal hidden order in amorphous cellular geometries
Source: Nat Commun. 2019 Feb 18;10:811. doi: 10.1038/s41467-019-08360-5 (PMC6379405; doi:10.1038/s41467-019-08360-5)
Supplement: Supplementary file 1 — Source Data [file 41467_2019_8360_MOESM1_ESM.zip › Configurations/3D-Coordinate-axes-MRJ-SphP-1029.dat]

14.399040520678057 0.000000000000000 0.000000000000000
-4.800552240989765 13.711063559462945 0.000000000000000
-5.356799951110147 -9.110187077416583 10.130369766025096
