# Supplementary material for: Universal hidden order in amorphous cellular geometries
Source: Nat Commun. 2019 Feb 18;10:811. doi: 10.1038/s41467-019-08360-5 (PMC6379405; doi:10.1038/s41467-019-08360-5)
Supplement: Supplementary file 1 — Source Data [file 41467_2019_8360_MOESM1_ESM.zip › Configurations/3D-Coordinate-axes-MRJ-SphP-103.dat]

14.944582643404299 0.000000000000000 0.000000000000000
-6.513583535725837 13.747755249835368 0.000000000000000
-5.568488466014618 -9.867497580114584 9.734517110351712
