# Supplementary material for: Universal hidden order in amorphous cellular geometries
Source: Nat Commun. 2019 Feb 18;10:811. doi: 10.1038/s41467-019-08360-5 (PMC6379405; doi:10.1038/s41467-019-08360-5)
Supplement: Supplementary file 1 — Source Data [file 41467_2019_8360_MOESM1_ESM.zip › Configurations/3D-Coordinate-axes-MRJ-SphP-1030.dat]

14.446860947082941 0.000000000000000 0.000000000000000
-5.502205551121738 13.552661613581739 0.000000000000000
-5.188702158042614 -8.862534882443679 10.214847988921461
