# Supplementary material for: Universal hidden order in amorphous cellular geometries
Source: Nat Commun. 2019 Feb 18;10:811. doi: 10.1038/s41467-019-08360-5 (PMC6379405; doi:10.1038/s41467-019-08360-5)
Supplement: Supplementary file 1 — Source Data [file 41467_2019_8360_MOESM1_ESM.zip › Configurations/3D-Coordinate-axes-MRJ-SphP-1035.dat]

14.618865456558693 0.000000000000000 0.000000000000000
-4.258986313517616 14.327651606360527 0.000000000000000
-6.869903354637904 -10.342089878782458 9.548635469414352
