# Supplementary material for: Universal hidden order in amorphous cellular geometries
Source: Nat Commun. 2019 Feb 18;10:811. doi: 10.1038/s41467-019-08360-5 (PMC6379405; doi:10.1038/s41467-019-08360-5)
Supplement: Supplementary file 1 — Source Data [file 41467_2019_8360_MOESM1_ESM.zip › Configurations/3D-Coordinate-axes-MRJ-SphP-1037.dat]

14.795738688452637 0.000000000000000 0.000000000000000
-4.630606741927142 14.150002384662130 0.000000000000000
-7.049107365168285 -9.388594547624477 9.552935161928710
