# Supplementary material for: Universal hidden order in amorphous cellular geometries
Source: Nat Commun. 2019 Feb 18;10:811. doi: 10.1038/s41467-019-08360-5 (PMC6379405; doi:10.1038/s41467-019-08360-5)
Supplement: Supplementary file 1 — Source Data [file 41467_2019_8360_MOESM1_ESM.zip › Configurations/3D-Coordinate-axes-MRJ-SphP-1038.dat]

14.566284647687793 0.000000000000000 0.000000000000000
-7.116454183354792 13.524204871669918 0.000000000000000
-3.976110069973471 -9.576748803806259 10.152417338218322
